# Supplementary material for: Photochemical permutation of meta-substituted phenols
Source: Nat Commun. 2025 Aug 13;16:7502. doi: 10.1038/s41467-025-62549-5 (PMC12350626; doi:10.1038/s41467-025-62549-5)
Supplement: Supplementary file 3 — Source Data [file 41467_2025_62549_MOESM3_ESM.zip › Source data/NAMD_trajectories/trajectory025.xyz]

          17

 c      1.20183899    -0.38732124     0.02228686
 c     -0.07539335    -1.01634967    -0.01283076
 c     -1.25554827    -0.26204718     0.05135485
 c     -1.14067678     1.17584791     0.03493933
 c      0.21292688     1.80899218     0.00022485
 c      1.28392680     1.00367645    -0.02795244
 h      0.04967608    -2.24798284     0.19131454
 h     -1.61701081     1.70207091    -1.03549465
 h      0.45915701     2.91713351    -0.21400791
 h      2.14191095     1.69766267    -0.12757821
 o      2.17637740    -1.22480087     0.00404645
 h      2.99359486    -0.65180998     0.02394402
 c     -2.59372573    -0.88562362    -0.02808503
 h     -2.56123311    -1.84515104    -0.40713268
 h     -2.98669784    -0.65176187     0.99202996
 h     -3.15288173    -0.13748614    -0.78812791
 h     -1.67048086     1.53282677     0.82491978
          17

 c      1.19905871    -0.39137843     0.01628772
 c     -0.06972089    -1.01296792    -0.01085287
 c     -1.25817818    -0.26746099     0.04739846
 c     -1.13609785     1.18309211     0.03709644
 c      0.21529572     1.81441593    -0.00158478
 c      1.28606399     1.00849300    -0.03010522
 h      0.02462252    -2.25596201     0.19880432
 h     -1.62796908     1.69989407    -0.99903314
 h      0.46156811     2.90552226    -0.21861430
 h      2.13458596     1.70083369    -0.13155922
 o      2.17561299    -1.22613391     0.00759341
 h      2.95539617    -0.67256343     0.03404545
 c     -2.59155084    -0.88793729    -0.03145039
 h     -2.57012121    -1.86199405    -0.41711554
 h     -3.00938386    -0.67270443     1.00433183
 h     -3.14653583    -0.16554949    -0.76723095
 h     -1.69129458     1.55096681     0.85661558
          17

 c      1.19548726    -0.39454396     0.00984580
 c     -0.06439621    -1.01239526    -0.00771037
 c     -1.26009642    -0.27419350     0.04268796
 c     -1.13206259     1.19296369     0.03699013
 c      0.21635586     1.82014085    -0.00367800
 c      1.28988690     1.01356591    -0.03227102
 h     -0.00674733    -2.23139008     0.19876518
 h     -1.63767151     1.68597834    -0.94165212
 h      0.45327796     2.88297117    -0.21922560
 h      2.13666099     1.69120520    -0.13393066
 o      2.17594644    -1.22798654     0.01118072
 h      2.92919320    -0.69556743     0.04423778
 c     -2.58931422    -0.88710636    -0.03491804
 h     -2.58124386    -1.89574428    -0.42796502
 h     -3.03535091    -0.69910866     1.00914430
 h     -3.13857961    -0.20450881    -0.73584675
 h     -1.72492131     1.57893567     0.89856271
          17

 c      1.19138326    -0.39663157     0.00300893
 c     -0.05990844    -1.01449549    -0.00347121
 c     -1.26107309    -0.28171587     0.03736732
 c     -1.12947773     1.20537943     0.03604375
 c      0.21610082     1.82555662    -0.00598110
 c      1.29505929     1.01854133    -0.03440278
 h     -0.04219135    -2.17714438     0.19174561
 h     -1.64696474     1.66293823    -0.86824725
 h      0.43603126     2.85695018    -0.21727535
 h      2.15025029     1.67095062    -0.13504348
 o      2.17638712    -1.23095644     0.01476373
 h      2.93029614    -0.71052195     0.05522163
 c     -2.58695909    -0.88478976    -0.03816590
 h     -2.59391520    -1.93450549    -0.43549350
 h     -3.06182925    -0.73052981     1.00420597
 h     -3.13392954    -0.24746086    -0.70070639
 h     -1.76052147     1.60939980     0.93799200
          17

 c      1.18712148    -0.39752594    -0.00416321
 c     -0.05670663    -1.01861329     0.00170988
 c     -1.26092040    -0.28942531     0.03159053
 c     -1.12872623     1.21975813     0.03569038
 c      0.21454935     1.82982750    -0.00838075
 c      1.30118420     1.02309509    -0.03644961
 h     -0.07929514    -2.10226973     0.17928479
 h     -1.65945425     1.63619148    -0.78880099
 h      0.41256241     2.83789351    -0.21487183
 h      2.17650609     1.64254912    -0.13524635
 o      2.17663313    -1.23511575     0.01831649
 h      2.96130982    -0.71514617     0.06735290
 c     -2.58419593    -0.88288290    -0.04070957
 h     -2.60713818    -1.96717664    -0.43625729
 h     -3.08656369    -0.76598820     0.98927215
 h     -3.13995027    -0.28473080    -0.67164013
 h     -1.79022377     1.63714949     0.96698305
          17

 c      1.18314121    -0.39719737    -0.01159625
 c     -0.05512202    -1.02321102     0.00752495
 c     -1.25953626    -0.29669320     0.02551012
 c     -1.12949471     1.23501218     0.03752056
 c      0.21177764     1.83220001    -0.01078691
 c      1.30792063     1.02699776    -0.03838114
 h     -0.11598753    -2.02615333     0.16455397
 h     -1.68317415     1.61452731    -0.71961301
 h      0.38571100     2.83571512    -0.21408340
 h      2.21463031     1.60792644    -0.13469626
 o      2.17731582    -1.23989637     0.02186698
 h      3.00861459    -0.71714846     0.08003910
 c     -2.58067602    -0.88293231    -0.04209299
 h     -2.61974362    -1.98653012    -0.42866370
 h     -3.10802104    -0.80415184     0.96597504
 h     -3.16374989    -0.30748155    -0.65793768
 h     -1.80934021     1.65917104     0.98224606
          17

 c      1.17987736    -0.39572703    -0.01920093
 c     -0.05523675    -1.02573168     0.01349574
 c     -1.25693805    -0.30292063     0.01927691
 c     -1.13105829     1.24991027     0.04296458
 c      0.20798434     1.83250140    -0.01322734
 c      1.31508512     1.03014338    -0.04020276
 h     -0.15177257    -1.98006064     0.15242822
 h     -1.72823903     1.60704712    -0.67772658
 h      0.35725259     2.85400250    -0.21575475
 h      2.26131941     1.56805793    -0.13326453
 o      2.17927129    -1.24462203     0.02546834
 h      3.05451059    -0.72572149     0.09217933
 c     -2.57645142    -0.88557833    -0.04242531
 h     -2.63052757    -1.98953009    -0.41290576
 h     -3.12557794    -0.84344901     0.93759849
 h     -3.20624104    -0.31375768    -0.66179509
 h     -1.81540581     1.67394597     0.98351787
          17

 c      1.17772279    -0.39330224    -0.02687815
 c     -0.05687325    -1.02404082     0.01920950
 c     -1.25328454    -0.30758750     0.01305004
 c     -1.13323969     1.26375876     0.05223566
 c      0.20349987     1.83137085    -0.01587426
 c      1.32266438     1.03252118    -0.04195287
 h     -0.18779405    -1.99020190     0.14663556
 h     -1.79651346     1.61608624    -0.66731594
 h      0.32768818     2.88717829    -0.21899177
 h      2.31122989     1.52335766    -0.13061383
 o      2.18298862    -1.24885541     0.02915825
 h      3.08649343    -0.74600277     0.10282165
 c     -2.57215801    -0.89047397    -0.04249335
 h     -2.63835416    -1.97700768    -0.39072127
 h     -3.13958693    -0.88212165     0.90861140
 h     -3.25977755    -0.30948125    -0.67686435
 h     -1.80747729     1.68094561     0.97247454
          17

 c      1.17702201    -0.39017455    -0.03452891
 c     -0.05995303    -1.01891039     0.02464932
 c     -1.24888735    -0.31028434     0.00699978
 c     -1.13687348     1.27653825     0.06412776
 c      0.19870451     1.82990670    -0.01895857
 c      1.33073003     1.03416039    -0.04368659
 h     -0.22273224    -2.04845662     0.14594708
 h     -1.87636079     1.63602472    -0.67708387
 h      0.29718371     2.92428634    -0.22199763
 h      2.35834330     1.47445616    -0.12637332
 o      2.18852916    -1.25241847     0.03294458
 h      3.09884639    -0.77883513     0.11141930
 c     -2.56859672    -0.89672656    -0.04321551
 h     -2.64229437    -1.95366593    -0.36531236
 h     -3.15112549    -0.91829061     0.88381761
 h     -3.31325409    -0.30287697    -0.69411103
 h     -1.78609615     1.68053591     0.95238154
          17

 c      1.17804348    -0.38663065    -0.04206111
 c     -0.06458231    -1.01305649     0.02999865
 c     -1.24419168    -0.31073074     0.00129679
 c     -1.14289709     1.28833036     0.07704005
 c      0.19393650     1.82912862    -0.02266967
 c      1.33931730     1.03508300    -0.04545855
 h     -0.25183074    -2.12340802     0.14673723
 h     -1.95244013     1.65984128    -0.69308277
 h      0.26634468     2.95480080    -0.22320198
 h      2.39747581     1.42273873    -0.12029032
 o      2.19555748    -1.25534611     0.03680179
 h      3.09228754    -0.82159849     0.11791389
 c     -2.56632923    -0.90323133    -0.04515313
 h     -2.64179025    -1.92821918    -0.34120122
 h     -3.16132891    -0.95008671     0.86720443
 h     -3.35747899    -0.30011849    -0.70668151
 h     -1.75400397     1.67430445     0.92859468
          17

 c      1.18093789    -0.38298117    -0.04938747
 c     -0.07070247    -1.00867986     0.03534333
 c     -1.23972718    -0.30876622    -0.00389860
 c     -1.15152748     1.29894681     0.08948311
 c      0.18945192     1.82968415    -0.02711200
 c      1.34833310     1.03527937    -0.04731136
 h     -0.27100357    -2.18900030     0.14669310
 h     -2.01402469     1.68287734    -0.70615244
 h      0.23628595     2.97168944    -0.22176724
 h      2.42532454     1.37044330    -0.11230841
 o      2.20330765    -1.25787400     0.04066303
 h      3.07458596    -0.86849016     0.12287451
 c     -2.56563378    -0.90882110    -0.04840578
 h     -2.63672045    -1.91219855    -0.32349402
 h     -3.17053950    -0.97584873     0.86084867
 h     -3.38669536    -0.30464217    -0.71079366
 h     -1.71719731     1.66564045     0.90982558
          17

 c      1.18572446    -0.37953474    -0.05641973
 c     -0.07798254    -1.00691490     0.04065681
 c     -1.23603945    -0.30432115    -0.00844318
 c     -1.16223349     1.30794311     0.10000336
 c      0.18542718     1.83179598    -0.03230361
 c      1.35751394     1.03470326    -0.04926954
 h     -0.27842211    -2.23098944     0.14503476
 h     -2.05553762     1.70265176    -0.71137603
 h      0.20840508     2.97198117    -0.21762016
 h      2.44096765     1.32047873    -0.10257878
 o      2.21056291    -1.26041794     0.04441339
 h      3.06101140    -0.91100637     0.12762476
 c     -2.56663352    -0.91259276    -0.05277097
 h     -2.62717210    -1.91540638    -0.31615750
 h     -3.17780732    -0.99435944     0.86443921
 h     -3.39812330    -0.31781798    -0.70505984
 h     -1.68465198     1.65969247     0.90837941
          17

 c      1.19229589    -0.37656512    -0.06306644
 c     -0.08592873    -1.00815979     0.04586168
 c     -1.23361383    -0.29740308    -0.01221903
 c     -1.17428198     1.31489547     0.10741492
 c      0.18198322     1.83529457    -0.03818912
 c      1.36642078     1.03328770    -0.05133780
 h     -0.27393895    -2.24313697     0.14176834
 h     -2.07454151     1.71788269    -0.70604375
 h      0.18416747     2.95660188    -0.21136723
 h      2.44597274     1.27612446    -0.09142214
 o      2.21602551    -1.26339675     0.04792119
 h      3.06873903    -0.94102898     0.13378182
 c     -2.56937189    -0.91440972    -0.05797868
 h     -2.61310365    -1.93947856    -0.32010934
 h     -3.18109237    -1.00505419     0.87569582
 h     -3.39149151    -0.33941657    -0.68997828
 h     -1.66416478     1.66100786     0.93537379
          17

 c      1.20043453    -0.37427869    -0.06923624
 c     -0.09401374    -1.01234465     0.05086215
 c     -1.23281387    -0.28810727    -0.01514220
 c     -1.18740055     1.31978413     0.11150724
 c      0.17920835     1.83964055    -0.04465275
 c      1.37446961     1.03096922    -0.05350517
 h     -0.25845405    -2.22410284     0.13724801
 h     -2.07039031     1.72791745    -0.68861728
 h      0.16492980     2.93038971    -0.20422657
 h      2.44410833     1.24066249    -0.07924470
 o      2.21926385    -1.26688846     0.05113374
 h      3.10213841    -0.95656008     0.14179019
 c     -2.57372439    -0.91503386    -0.06377474
 h     -2.59452570    -1.97642493    -0.33304600
 h     -3.17798363    -1.00809916     0.89136889
 h     -3.36928088    -0.36749932    -0.66804424
 h     -1.65622609     1.66951631     0.99139573
          17

 c      1.20983402    -0.37280275    -0.07484308
 c     -0.10175586    -1.01897426     0.05554840
 c     -1.23384952    -0.27663687    -0.01716571
 c     -1.20175870     1.32301332     0.11320808
 c      0.17716223     1.84393983    -0.05152880
 c      1.38101584     1.02771708    -0.05575356
 h     -0.23370601    -2.17688467     0.13206155
 h     -2.04412166     1.73267705    -0.65874548
 h      0.15176317     2.90204010    -0.19792386
 h      2.44045056     1.21696348    -0.06642931
 o      2.22105517    -1.27059000     0.05412059
 h      3.14747785    -0.96239800     0.15027194
 c     -2.57920078    -0.91571691    -0.06979882
 h     -2.57203877    -2.01411767    -0.35116247
 h     -3.16646283    -1.00428173     0.90822312
 h     -3.33769542    -0.39784415    -0.64439822
 h     -1.65446502     1.68031007     1.06464404
          17

 c      1.22013059    -0.37220520    -0.07980953
 c     -0.10873971    -1.02694898     0.05978375
 c     -1.23677102    -0.26331775    -0.01827595
 c     -1.21733436     1.32502342     0.11392224
 c      0.17586509     1.84706667    -0.05862371
 c      1.38550734     1.02356278    -0.05806706
 h     -0.20237249    -2.11080846     0.12712411
 h     -1.99952844     1.73315261    -0.61819321
 h      0.14530636     2.88264187    -0.19437791
 h      2.43968781     1.20707204    -0.05325092
 o      2.22252827    -1.27415080     0.05699027
 h      3.18635247    -0.96455266     0.15734161
 c     -2.58482111    -0.91776257    -0.07544860
 h     -2.54694011    -2.04209697    -0.37085073
 h     -3.14542384    -0.99476809     0.92365318
 h     -3.30743975    -0.42351894    -0.62731353
 h     -1.65197362     1.68772508     1.13972643
          17

 c      1.23093607    -0.37252679    -0.08406981
 c     -0.11461289    -1.03422898     0.06338581
 c     -1.24147910    -0.24860358    -0.01848999
 c     -1.23343797     1.32596247     0.11510887
 c      0.17528515     1.84804333    -0.06576679
 c      1.38766525     1.01862494    -0.06043509
 h     -0.16806596    -2.04545529     0.12388254
 h     -1.94525191     1.73259395    -0.57279629
 h      0.14578391     2.88121995    -0.19504019
 h      2.44405142     1.21187072    -0.03988564
 o      2.22447635    -1.27736373     0.05981787
 h      3.20632775    -0.96688160     0.16172789
 c     -2.58932687    -0.92222141    -0.07999247
 h     -2.52087080    -2.05386160    -0.38941475
 h     -3.11491593    -0.98085316     0.93594484
 h     -3.29138414    -0.43645292    -0.62638936
 h     -1.64481799     1.68805460     1.20468332
          17

 c      1.24186611    -0.37380082    -0.08757552
 c     -0.11913805    -1.03785555     0.06613342
 c     -1.24775111    -0.23305836    -0.01785861
 c     -1.24860428     1.32554369     0.11837200
 c      0.17533770     1.84653832    -0.07286490
 c      1.38758290     1.01312182    -0.06284616
 h     -0.13433614    -2.01071784     0.12428762
 h     -1.89653252     1.73806024    -0.53456584
 h      0.15317888     2.89900754    -0.20022436
 h      2.45214349     1.23090818    -0.02652789
 o      2.22724449    -1.28016457     0.06263236
 h      3.20255954    -0.97092709     0.16295709
 c     -2.59189139    -0.92945512    -0.08308017
 h     -2.49539455    -2.04700348    -0.40516369
 h     -3.07618831    -0.96380757     0.94439764
 h     -3.29665672    -0.43266533    -0.64651377
 h     -1.63180020     1.67969285     1.25212414
          17

 c      1.25256357    -0.37604823    -0.09030260
 c     -0.12229876    -1.03558184     0.06786522
 c     -1.25528657    -0.21730246    -0.01647435
 c     -1.26105763     1.32319349     0.12533077
 c      0.17591918     1.84297415    -0.07990261
 c      1.38566298     1.00736462    -0.06527875
 h     -0.10281947    -2.02831766     0.12975022
 h     -1.87133734     1.75937912    -0.51893555
 h      0.16722841     2.92838603    -0.20912221
 h      2.45962701     1.26245665    -0.01351529
 o      2.23076940    -1.28260648     0.06542177
 h      3.17707369    -0.97628742     0.16127138
 c     -2.59267499    -0.93880806    -0.08516717
 h     -2.47168731    -2.02303008    -0.41741941
 h     -3.03157553    -0.94483772     0.94941712
 h     -3.31854212    -0.41643584    -0.68289490
 h     -1.61327691     1.66246278     1.27810535
          17

 c      1.26270626    -0.37926419    -0.09225325
 c     -0.12419038    -1.02806426     0.06861281
 c     -1.26374906    -0.20195146    -0.01447568
 c     -1.26996560     1.31880657     0.13657820
 c      0.17696088     1.83812150    -0.08688887
 c      1.38244178     1.00172782    -0.06770022
 h     -0.07404022    -2.08673884     0.13965605
 h     -1.87676523     1.80081350    -0.53157250
 h      0.18721276     2.95785907    -0.22046763
 h      2.46120237     1.30380614    -0.00135085
 o      2.23455798    -1.28486954     0.06813271
 h      3.13907335    -0.98049104     0.15764199
 c     -2.59243031    -0.94888360    -0.08717708
 h     -2.45030424    -1.98752039    -0.42670418
 h     -2.98417995    -0.92510420     0.95241246
 h     -3.34557972    -0.39689622    -0.72475621
 h     -1.59034041     1.63711643     1.28131460
          17

 c      1.27199477    -0.38341570    -0.09344905
 c     -0.12483035    -1.01767664     0.06854620
 c     -1.27277010    -0.18759618    -0.01203955
 c     -1.27598371     1.31332224     0.15101492
 c      0.17844256     1.83266114    -0.09381262
 c      1.37841398     0.99659772    -0.07007570
 h     -0.04956987    -2.15543757     0.15197323
 h     -1.90286780     1.85431635    -0.56061995
 h      0.21191268     2.97736839    -0.23311945
 h      2.45248219     1.35171132     0.00937725
 o      2.23767983    -1.28728012     0.07067206
 h      3.10506397    -0.97873972     0.15374727
 c     -2.59186814    -0.95802380    -0.08987734
 h     -2.43093886    -1.95022852    -0.43501051
 h     -2.93734402    -0.90576225     0.95530840
 h     -3.36765072    -0.38226141    -0.76200234
 h     -1.56456879     1.60523628     1.26318446
          17

 c      1.28014202    -0.38842805    -0.09392211
 c     -0.12422765    -1.00633670     0.06783997
 c     -1.28194457    -0.17478749    -0.00936934
 c     -1.28015097     1.30804469     0.16677957
 c      0.18035739     1.82700097    -0.10063141
 c      1.37392467     0.99231492    -0.07237940
 h     -0.03133350    -2.21027680     0.16475555
 h     -1.93508706     1.90690531    -0.58892978
 h      0.23979318     2.98056834    -0.24628018
 h      2.43104968     1.40287125     0.01811103
 o      2.23914260    -1.29022029     0.07294749
 h      3.09292360    -0.96549579     0.15133411
 c     -2.59146737    -0.96463104    -0.09361073
 h     -2.41237808    -1.92349847    -0.44552659
 h     -2.89405902    -0.88801545     0.95971479
 h     -3.37874129    -0.37764236    -0.78791742
 h     -1.53824852     1.56952819     1.22903161
          17

 c      1.28687913    -0.39415258    -0.09370943
 c     -0.12246419    -0.99508381     0.06662975
 c     -1.29084894    -0.16399823    -0.00668001
 c     -1.28303438     1.30386650     0.18194888
 c      0.18267032     1.82126067    -0.10727339
 c      1.36913275     0.98912326    -0.07460149
 h     -0.02065781    -2.23835954     0.17662767
 h     -1.96352648     1.94882838    -0.60457980
 h      0.26922944     2.96509844    -0.25953279
 h      2.39682170     1.45435150     0.02442057
 o      2.23880240    -1.29382358     0.07495415
 h      3.10741190    -0.93952441     0.15083770
 c     -2.59148587    -0.96758911    -0.09839949
 h     -2.39323614    -1.91706379    -0.46089929
 h     -2.85657611    -0.87315521     0.96616608
 h     -3.37641807    -0.38527814    -0.79900800
 h     -1.51479778     1.53426981     1.19017904
          17

 c      1.29197312    -0.40035351    -0.09284895
 c     -0.11968660    -0.98439232     0.06502063
 c     -1.29907115    -0.15558265    -0.00418075
 c     -1.28469497     1.30113805     0.19451150
 c      0.18528806     1.81528736    -0.11363895
 c      1.36401909     0.98713208    -0.07674896
 h     -0.01820584    -2.23432675     0.18669566
 h     -1.98316880     1.97477108    -0.60153030
 h      0.29870975     2.93244905    -0.27288250
 h      2.35203565     1.50392637     0.02807943
 o      2.23764569    -1.29781054     0.07679010
 h      3.13546866    -0.90651273     0.15110408
 c     -2.59190316    -0.96675918    -0.10419443
 h     -2.37341780    -1.93169363    -0.48069666
 h     -2.82634206    -0.86251009     0.97389292
 h     -3.36107751    -0.40504402    -0.79446616
 h     -1.49871076     1.50513006     1.16481036
          17

 c      1.29524701    -0.40673142    -0.09137651
 c     -0.11607567    -0.97441884     0.06309827
 c     -1.30623752    -0.14975366    -0.00205961
 c     -1.28499828     1.29993103     0.20275950
 c      0.18803604     1.80865426    -0.11960216
 c      1.35842593     0.98629214    -0.07884154
 h     -0.02415058    -2.19746331     0.19443699
 h     -1.99191324     1.98249049    -0.57756778
 h      0.32705604     2.88803880    -0.28686091
 h      2.30096958     1.55032810     0.02911316
 o      2.23692430    -1.30174815     0.07856803
 h      3.15958495    -0.87464767     0.15072791
 c     -2.59234959    -0.96300207    -0.11092924
 h     -2.35469154    -1.95897056    -0.50108694
 h     -2.80414454    -0.85728919     0.98115229
 h     -3.33598061    -0.43448588    -0.77625519
 h     -1.49379550     1.48704755     1.17117445
          17

 c      1.29658979    -0.41296730    -0.08932470
 c     -0.11182983    -0.96504832     0.06092611
 c     -1.31203357    -0.14657145    -0.00047215
 c     -1.28398461     1.30037972     0.20645314
 c      0.19063860     1.80068423    -0.12501612
 c      1.35212998     0.98639655    -0.08090314
 h     -0.03824129    -2.13115009     0.19974596
 h     -1.98943403     1.97183555    -0.53309210
 h      0.35366718     2.84105077    -0.30263307
 h      2.24926385     1.59328423     0.02779120
 o      2.23749171    -1.30530151     0.08035765
 h      3.16808216    -0.85026187     0.14891218
 c     -2.59210082    -0.95770458    -0.11830190
 h     -2.33961486    -1.98742210    -0.51727261
 h     -2.79029470    -0.85839803     0.98581496
 h     -3.30806859    -0.46840373    -0.74988528
 h     -1.49999212     1.48089863     1.21248402
          17

 c      1.29595689    -0.41877233    -0.08672129
 c     -0.10716092    -0.95574129     0.05851823
 c     -1.31621746    -0.14592609     0.00046838
 c     -1.28189708     1.30265390     0.20708352
 c      0.19270897     1.79061733    -0.12973161
 c      1.34495913     0.98712220    -0.08294906
 h     -0.05973677    -2.04462748     0.20323776
 h     -1.97723866     1.94481566    -0.47108274
 h      0.37857257     2.80261471    -0.32187916
 h      2.20270091     1.63312148     0.02452619
 o      2.23970545    -1.30828643     0.08218178
 h      3.15652524    -0.83673737     0.14548862
 c     -2.59011548    -0.95235296    -0.12559823
 h     -2.33025960    -2.00777538    -0.52571109
 h     -2.78476634    -0.86630191     0.98597994
 h     -3.28854541    -0.49875435    -0.72488916
 h     -1.51301570     1.48347839     1.27370594
          17

 c      1.29337086    -0.42393437    -0.08358810
 c     -0.10228415    -0.94522218     0.05577972
 c     -1.31862448    -0.14751630     0.00069761
 c     -1.27879632     1.30657090     0.20675118
 c      0.19378431     1.77802061    -0.13365296
 c      1.33692808     0.98811403    -0.08497218
 h     -0.08740170    -1.95663487     0.20692204
 h     -1.95997523     1.90676975    -0.39801607
 h      0.40184721     2.78112334    -0.34610064
 h      2.16568716     1.66988941     0.01970676
 o      2.24347645    -1.31066323     0.08402459
 h      3.12686623    -0.83445864     0.14076153
 c     -2.58531581    -0.94820125    -0.13190886
 h     -2.32766239    -2.01465276    -0.52478491
 h     -2.78728130    -0.88096840     0.98050524
 h     -3.29001701    -0.51696757    -0.71207994
 h     -1.52755523     1.49071148     1.33577111
          17

 c      1.28892770    -0.42834868    -0.07994231
 c     -0.09735785    -0.93142619     0.05245582
 c     -1.31915901    -0.15085707     0.00019722
 c     -1.27418224     1.31130042     0.20744039
 c      0.19342136     1.76322143    -0.13682600
 c      1.32832336     0.98907389    -0.08693568
 h     -0.12010303    -1.89603365     0.21476698
 h     -1.94772336     1.86810490    -0.32509728
 h      0.42250292     2.77719892    -0.37550887
 h      2.14017882     1.70246653     0.01356970
 o      2.24825901    -1.31256415     0.08583615
 h      3.08754828    -0.84032972     0.13543213
 c     -2.57734070    -0.94580442    -0.13680555
 h     -2.33173870    -2.00653400    -0.51466425
 h     -2.79737197    -0.90188163     0.96935540
 h     -3.31774880    -0.51955615    -0.71599733
 h     -1.53949171     1.49955795     1.38554594
          17

 c      1.28282046    -0.43201128    -0.07580372
 c     -0.09241479    -0.91285446     0.04829578
 c     -1.31778732    -0.15532663    -0.00101481
 c     -1.26699991     1.31549229     0.21084863
 c      0.19126640     1.74728982    -0.13946797
 c      1.31967168     0.98980283    -0.08878020
 h     -0.15768160    -1.88591853     0.23074442
 h     -1.95592629     1.84331701    -0.26658601
 h      0.43812512     2.78375721    -0.40859608
 h      2.12570656     1.72841137     0.00621410
 o      2.25303936    -1.31433983     0.08753988
 h      3.05367421    -0.84716964     0.13051101
 c     -2.56704774    -0.94479471    -0.14069689
 h     -2.34132211    -1.98563198    -0.49715536
 h     -2.81445128    -0.92809204     0.95357972
 h     -3.36380114    -0.51081607    -0.73084918
 h     -1.54608629     1.50809601     1.41641386
          17

 c      1.27537698    -0.43497221    -0.07120392
 c     -0.08754143    -0.89070022     0.04345836
 c     -1.31454030    -0.16026161    -0.00289416
 c     -1.25657290     1.31816427     0.21784761
 c      0.18706559     1.73157313    -0.14189306
 c      1.31160580     0.99018694    -0.09044213
 h     -0.19918118    -1.91855277     0.25400499
 h     -1.99521113     1.84181240    -0.23093444
 h      0.44582023     2.79101643    -0.44290291
 h      2.12030086     1.74472169    -0.00228962
 o      2.25663642    -1.31644710     0.08906023
 h      3.04226637    -0.84583024     0.12693247
 c     -2.55596536    -0.94423638    -0.14428214
 h     -2.35426433    -1.95806364    -0.47570578
 h     -2.83784933    -0.95826868     0.93486771
 h     -3.41344514    -0.49822628    -0.74662119
 h     -1.54549879     1.51510087     1.42604202
          17

 c      1.26707808    -0.43728706    -0.06618876
 c     -0.08309952    -0.86794729     0.03846951
 c     -1.30951582    -0.16507611    -0.00537373
 c     -1.24381397     1.31956967     0.22803640
 c      0.18068706     1.71725653    -0.14441350
 c      1.30469905     0.99016088    -0.09187193
 h     -0.24072333    -1.96559963     0.27933019
 h     -2.05777620     1.85857839    -0.21367399
 h      0.44334391     2.79096809    -0.47605479
 h      2.12159033     1.74888838    -0.01183008
 o      2.25852456    -1.31900781     0.09036988
 h      3.05932804    -0.83262099     0.12486443
 c     -2.54553030    -0.94302858    -0.14796413
 h     -2.36771545    -1.93358886    -0.45517985
 h     -2.86673309    -0.99076247     0.91494337
 h     -3.45387713    -0.48766007    -0.75573167
 h     -1.53645577     1.51974941     1.41470674
          17

 c      1.25852698    -0.43899456    -0.06081278
 c     -0.07956852    -0.84715274     0.03382413
 c     -1.30288854    -0.16932607    -0.00836427
 c     -1.23064457     1.32061404     0.24041790
 c      0.17216212     1.70516800    -0.14728529
 c      1.29933525     0.98968037    -0.09304381
 h     -0.27755870    -2.00362516     0.30180302
 h     -2.12423519     1.88117896    -0.20492052
 h      0.42959730     2.77901501    -0.50632886
 h      2.12758196     1.73963973    -0.02227102
 o      2.25924294    -1.32155492     0.09149830
 h      3.09356927    -0.81359201     0.12361647
 c     -2.53678905    -0.94020001    -0.15178194
 h     -2.37885341    -1.92298093    -0.44071967
 h     -2.89992951    -1.02371589     0.89508008
 h     -3.47703485    -0.48230330    -0.75449170
 h     -1.51830018     1.52158884     1.38476361
          17

 c      1.25037952    -0.44011195    -0.05513109
 c     -0.07734407    -0.82989463     0.02984139
 c     -1.29492615    -0.17269855    -0.01175383
 c     -1.21869636     1.32195625     0.25402256
 c      0.16170327     1.69573972    -0.15069133
 c      1.29564547     0.98870561    -0.09395535
 h     -0.30612551    -2.02023590     0.31849952
 h     -2.17825539     1.89994334    -0.19768386
 h      0.40465651     2.75402863    -0.53286828
 h      2.13706998     1.71724457    -0.03350480
 o      2.25970420    -1.32342777     0.09248815
 h      3.12764274    -0.79823644     0.12235647
 c     -2.53035556    -0.93535048    -0.15563773
 h     -2.38597951    -1.93209529    -0.43565300
 h     -2.93576475    -1.05523271     0.87587341
 h     -3.47906617    -0.48318290    -0.74222829
 h     -1.49140624     1.52073350     1.34145392
          17

 c      1.24326198    -0.44063336    -0.04919341
 c     -0.07666374    -0.81706803     0.02670468
 c     -1.28599573    -0.17496555    -0.01540766
 c     -1.20888669     1.32379520     0.26779313
 c      0.14968190     1.68900986    -0.15473191
 c      1.29350808     0.98718798    -0.09461934
 h     -0.32432674    -2.01062280     0.32801623
 h     -2.21060299     1.90988160    -0.18865317
 h      0.36967012     2.71818792    -0.55588252
 h      2.14978105     1.68348544    -0.04549550
 o      2.26053789    -1.32415951     0.09336696
 h      3.14879632    -0.79320460     0.12056839
 c     -2.52642464    -0.92898323    -0.15947420
 h     -2.38903579    -1.95730144    -0.44014335
 h     -2.97203451    -1.08357686     0.85731614
 h     -3.45962558    -0.48963055    -0.72052171
 h     -1.45780990     1.51823815     1.29493817
          17

 c      1.23769907    -0.44052765    -0.04304263
 c     -0.07758659    -0.80915978     0.02451322
 c     -1.27655444    -0.17594062    -0.01917324
 c     -1.20153613     1.32596924     0.28031084
 c      0.13657294     1.68462465    -0.15940857
 c      1.29260142     0.98506600    -0.09505149
 h     -0.33122738    -1.97451056     0.32987851
 h     -2.21726743     1.90911010    -0.17655342
 h      0.32673651     2.67698323    -0.57698002
 h      2.16628141     1.64135702    -0.05829540
 o      2.26195906    -1.32354964     0.09414646
 h      3.15112018    -0.80106289     0.11806757
 c     -2.52478288    -0.92227181    -0.16322537
 h     -2.38900437    -1.98807228    -0.45206148
 h     -3.00617728    -1.10733874     0.83912264
 h     -3.42209183    -0.49928453    -0.69315423
 h     -1.42147624     1.51637866     1.26185088
          17

 c      1.23405711    -0.43974185    -0.03671744
 c     -0.07997623    -0.80631630     0.02329446
 c     -1.26712069    -0.17546074    -0.02289357
 c     -1.19665594     1.32813773     0.29006355
 c      0.12289786     1.68188413    -0.16461581
 c      1.29250318     0.98228608    -0.09525960
 h     -0.32695009    -1.91541507     0.32442265
 h     -2.19744670     1.89751962    -0.16104365
 h      0.27863463     2.63881338    -0.59940697
 h      2.18754015     1.59445713    -0.07203631
 o      2.26380798    -1.32163531     0.09482838
 h      3.13502803    -0.82072650     0.11491176
 c     -2.52475261    -0.91655419    -0.16665272
 h     -2.38706303    -2.01327656    -0.46877044
 h     -3.03564325    -1.12552500     0.82115467
 h     -3.37467021    -0.50767732    -0.66661225
 h     -1.38681266     1.51784889     1.26107053
          17

 c      1.23250685    -0.43821630    -0.03025648
 c     -0.08346984    -0.80818796     0.02296384
 c     -1.25822366    -0.17339695    -0.02642412
 c     -1.19427058     1.33004365     0.29657976
 c      0.10920047     1.67994385    -0.17019127
 c      1.29282473     0.97884746    -0.09524137
 h     -0.31304385    -1.84224190     0.31329359
 h     -2.15298411     1.87638762    -0.14249016
 h      0.22819744     2.61283421    -0.62746907
 h      2.21408611     1.54614390    -0.08688821
 o      2.26554174    -1.31868992     0.09540825
 h      3.10748406    -0.84748947     0.11133487
 c     -2.52516000    -0.91303520    -0.16926722
 h     -2.38418438    -2.02497096    -0.48816419
 h     -3.05834588    -1.13756114     0.80372792
 h     -3.33085325    -0.50800486    -0.65021448
 h     -1.35535495     1.52315326     1.30010349
          17

 c      1.23301384    -0.43590587    -0.02370215
 c     -0.08743868    -0.81357848     0.02322829
 c     -1.25033591    -0.16967929    -0.02963838
 c     -1.19434604     1.33158152     0.30112400
 c      0.09603926     1.67821889    -0.17606847
 c      1.29333842     0.97484068    -0.09499469
 h     -0.29331102    -1.77288534     0.30058201
 h     -2.08952756     1.84897229    -0.12247099
 h      0.17748907     2.60443084    -0.66444747
 h      2.24506525     1.49882936    -0.10297279
 o      2.26621188    -1.31522823     0.09587964
 h      3.08246652    -0.87300389     0.10767084
 c     -2.52470854    -0.91257879    -0.17053143
 h     -2.38101855    -2.01918792    -0.50892264
 h     -3.07303653    -1.14322715     0.78766641
 h     -3.30505394    -0.49299261    -0.65348786
 h     -1.32521932     1.52930671     1.36719044
          17

 c      1.23536530    -0.43279915    -0.01710213
 c     -0.09102719    -0.82026891     0.02352315
 c     -1.24381229    -0.16432643    -0.03241572
 c     -1.19623584     1.33245558     0.30583593
 c      0.08393446     1.67671716    -0.18244018
 c      1.29402969     0.97044877    -0.09453607
 h     -0.27400062    -1.73557570     0.29350776
 h     -2.01923243     1.82203440    -0.10498337
 h      0.12761583     2.61144571    -0.71013384
 h      2.27785296     1.45384112    -0.12025641
 o      2.26473377    -1.31185292     0.09624432
 h      3.07681375    -0.88785829     0.10418436
 c     -2.52289802    -0.91529378    -0.17039559
 h     -2.37781029    -1.99574985    -0.53052592
 h     -3.07950019    -1.14258310     0.77418335
 h     -3.30195985    -0.46021558    -0.67967968
 h     -1.29450898     1.53241257     1.44235268
          17

 c      1.23923104    -0.42892193    -0.01050752
 c     -0.09350505    -0.82619022     0.02332556
 c     -1.23887004    -0.15748162    -0.03463239
 c     -1.19835707     1.33188825     0.31278710
 c      0.07327836     1.67592737    -0.18973574
 c      1.29504362     0.96591405    -0.09391401
 h     -0.26041845    -1.75445811     0.29857565
 h     -1.96241918     1.80701199    -0.09761443
 h      0.07942623     2.62560762    -0.76066519
 h      2.30862048     1.41186344    -0.13849215
 o      2.26071209    -1.30883213     0.09652382
 h      3.09725031    -0.88849731     0.10088041
 c     -2.52040371    -0.92026845    -0.16955774
 h     -2.37433047    -1.95823136    -0.55337012
 h     -3.07853806    -1.13594399     0.76470790
 h     -3.31228490    -0.41535390    -0.72238841
 h     -1.26317881     1.53008534     1.50947211
          17

 c      1.24422074    -0.42433761    -0.00396632
 c     -0.09473435    -0.83166551     0.02280356
 c     -1.23561098    -0.14943048    -0.03617252
 c     -1.19892337     1.32898527     0.32351995
 c      0.06430950     1.67640960    -0.19842580
 c      1.29657093     0.96150579    -0.09320982
 h     -0.25187876    -1.82308318     0.31376419
 h     -1.93960625     1.81578384    -0.10857608
 h      0.03410197     2.63744102    -0.81074377
 h      2.33349753     1.37351814    -0.15726478
 o      2.25491923    -1.30590352     0.09675292
 h      3.13285081    -0.88042586     0.09760032
 c     -2.51829322    -0.92591504    -0.16898180
 h     -2.36987264    -1.91397884    -0.57902679
 h     -3.07171306    -1.12390231     0.76062958
 h     -3.32220560    -0.36802477    -0.77074027
 h     -1.23246821     1.52160972     1.55885719
          17

 c      1.24990976    -0.41915478     0.00248420
 c     -0.09497645    -0.83880320     0.02264227
 c     -1.23402113    -0.14060234    -0.03694972
 c     -1.19763860     1.32380441     0.33838716
 c      0.05715038     1.67850391    -0.20885862
 c      1.29874913     0.95748551    -0.09252630
 h     -0.24427110    -1.91187841     0.33059600
 h     -1.95277329     1.84890472    -0.13692296
 h     -0.00687039     2.63977474    -0.85580062
 h      2.34966359     1.33971168    -0.17610827
 o      2.24860112    -1.30265028     0.09696207
 h      3.16593084    -0.87205685     0.09427489
 c     -2.51731975    -0.93049828    -0.16935923
 h     -2.36338261    -1.87312362    -0.61024702
 h     -3.06087686    -1.10734741     0.76288571
 h     -3.32189430    -0.32650582    -0.81530063
 h     -1.20394113     1.50721819     1.58563187
          17

 c      1.25584379    -0.41353634     0.00882350
 c     -0.09449979    -0.84927291     0.02339568
 c     -1.23394452    -0.13154161    -0.03692262
 c     -1.19577774     1.31754784     0.35653296
 c      0.05182984     1.68224664    -0.22119499
 c      1.30159865     0.95408891    -0.09197402
 h     -0.23482830    -1.99478924     0.34194653
 h     -1.98486043     1.89376823    -0.17052967
 h     -0.04198026     2.62871571    -0.89297993
 h      2.35599640     1.31171310    -0.19464342
 o      2.24274714    -1.29882757     0.09717283
 h      3.18343096    -0.86923659     0.09097055
 c     -2.51781606    -0.93258976    -0.17101744
 h     -2.35393574    -1.84504912    -0.64977548
 h     -3.04762372    -1.08743950     0.77145490
 h     -3.30682362    -0.29604250    -0.84981199
 h     -1.17898982     1.48757126     1.58814328
          17

 c      1.26156044    -0.40767844     0.01504742
 c     -0.09353222    -0.86370266     0.02532622
 c     -1.23507616    -0.12285131    -0.03609585
 c     -1.19461262     1.31155652     0.37678402
 c      0.04827286     1.68737622    -0.23538431
 c      1.30499874     0.95151240    -0.09165657
 h     -0.22268605    -2.05682080     0.34407314
 h     -2.01815214     1.93636426    -0.19626956
 h     -0.06998910     2.60352303    -0.92145110
 h      2.35328673     1.29107531    -0.21268577
 o      2.23791287    -1.29440336     0.09740087
 h      3.17951905    -0.87438666     0.08781711
 c     -2.51978442    -0.93149808    -0.17415309
 h     -2.34159460    -1.83317949    -0.69769804
 h     -3.03292820    -1.06551943     0.78502197
 h     -3.27633236    -0.27916759    -0.87078692
 h     -1.15872853     1.46364838     1.56746169
          17

 c      1.26661759    -0.40177866     0.02116369
 c     -0.09230507    -0.88197958     0.02850241
 c     -1.23698795    -0.11513462    -0.03450694
 c     -1.19473851     1.30673513     0.39802034
 c      0.04631105     1.69334315    -0.25113675
 c      1.30869706     0.94990241    -0.09165940
 h     -0.20803691    -2.09095318     0.33554393
 h     -2.04221703     1.96761048    -0.20567214
 h     -0.09022781     2.56646364    -0.94265396
 h      2.34409194     1.27946739    -0.23029881
 o      2.23424107    -1.28951691     0.09765938
 h      3.15506471    -0.88703008     0.08493830
 c     -2.52296002    -0.92738854    -0.17902898
 h     -2.32787836    -1.83325046    -0.74974606
 h     -3.01713770    -1.04297877     0.80107286
 h     -3.23252314    -0.27616116    -0.87704158
 h     -1.14391382     1.43690632     1.52836140
          17

 c      1.27061752    -0.39601579     0.02718500
 c     -0.09104989    -0.90353920     0.03288351
 c     -1.23917813    -0.10894586    -0.03220627
 c     -1.19624406     1.30353836     0.41890988
 c      0.04572430     1.69931689    -0.26788612
 c      1.31235272     0.94935312    -0.09204635
 h     -0.19160381    -2.09515982     0.31628499
 h     -2.05241676     1.98293252    -0.19448166
 h     -0.10289696     2.52283740    -0.96064426
 h      2.33216974     1.27841811    -0.24776763
 o      2.23143684    -1.28446690     0.09796355
 h      3.11785865    -0.90388022     0.08237864
 c     -2.52685130    -0.92096729    -0.18586508
 h     -2.31516570    -1.83722291    -0.79893520
 h     -3.00024385    -1.02113413     0.81638470
 h     -3.18009308    -0.28495308    -0.86990484
 h     -1.13465743     1.40950630     1.48172476
          17

 c      1.27322514    -0.39054408     0.03312162
 c     -0.08995801    -0.92745300     0.03834568
 c     -1.24113105    -0.10475035    -0.02923827
 c     -1.19898717     1.30208012     0.43760013
 c      0.04628924     1.70425197    -0.28479370
 c      1.31561813     0.94991999    -0.09286747
 h     -0.17448916    -2.07173666     0.28729084
 h     -2.04748354     1.98067121    -0.16120858
 h     -0.10923636     2.48048649    -0.98204055
 h      2.32137659     1.28894050    -0.26545180
 o      2.22872662    -1.27971599     0.09833771
 h      3.08311326    -0.91873522     0.08000736
 c     -2.53073853    -0.91315719    -0.19455690
 h     -2.30569398    -1.83796933    -0.83861264
 h     -2.98223628    -1.00113836     0.82768844
 h     -3.12686855    -0.30031981    -0.85420050
 h     -1.12995952     1.38424738     1.44654614
          17

 c      1.27418107    -0.38549640     0.03897707
 c     -0.08913027    -0.95230939     0.04466153
 c     -1.24237914    -0.10289839    -0.02563106
 c     -1.20271705     1.30225165     0.45209368
 c      0.04779799     1.70712597    -0.30090998
 c      1.31824575     0.95165144    -0.09417741
 h     -0.15821653    -2.02900087     0.25084073
 h     -2.02854378     1.96134137    -0.10657624
 h     -0.11119774     2.44746209    -1.01429657
 h      2.31420878     1.31106849    -0.28352215
 o      2.22512110    -1.27578282     0.09881833
 h      3.06916004    -0.92428707     0.07749646
 c     -2.53365489    -0.90500779    -0.20449320
 h     -2.30098966    -1.83125303    -0.86425350
 h     -2.96338905    -0.98393453     0.83231554
 h     -3.08410326    -0.31302075    -0.83922588
 h     -1.12765033     1.36358257     1.44494107
          17

 c      1.27331032    -0.38099225     0.04475038
 c     -0.08854111    -0.97593393     0.05146668
 c     -1.24256266    -0.10361412    -0.02139577
 c     -1.20693631     1.30378530     0.46175024
 c      0.05001971     1.70735465    -0.31555503
 c      1.32016304     0.95462600    -0.09605449
 h     -0.14477883    -1.98487764     0.21081478
 h     -1.99980192     1.92813385    -0.03409046
 h     -0.11040105     2.42769021    -1.06158702
 h      2.31072462     1.34349248    -0.30170915
 o      2.22027175    -1.27290692     0.09943805
 h      3.08375187    -0.91762131     0.07459906
 c     -2.53456560    -0.89754199    -0.21472750
 h     -2.30173865    -1.81582215    -0.87388051
 h     -2.94442327    -0.97024754     0.82875713
 h     -3.06405630    -0.31157401    -0.83674133
 h     -1.12567397     1.34809673     1.48512961
          17

 c      1.27053553    -0.37714202     0.05044242
 c     -0.08805827    -0.99536939     0.05832366
 c     -1.24147124    -0.10698046    -0.01653088
 c     -1.21059111     1.30606443     0.46818299
 c      0.05264473     1.70504883    -0.32864580
 c      1.32146074     0.95895943    -0.09860249
 h     -0.13631863    -1.96751646     0.17184299
 h     -1.97093851     1.88874647     0.04864111
 h     -0.10721771     2.41831070    -1.12128973
 h      2.30865010     1.38357023    -0.31925263
 o      2.21498018    -1.27085674     0.10020298
 h      3.11582852    -0.90327616     0.07150266
 c     -2.53293959    -0.89115903    -0.22467733
 h     -2.30778588    -1.79317807    -0.86804101
 h     -2.92655143    -0.96060689     0.81709520
 h     -3.07293949    -0.28961159    -0.85295843
 h     -1.12339462     1.33673998     1.55236741
          17

 c      1.26590540    -0.37402925     0.05605674
 c     -0.08756142    -1.00827055     0.06500095
 c     -1.23905299    -0.11290958    -0.01103288
 c     -1.21190488     1.30785983     0.47403545
 c      0.05528723     1.70080495    -0.34059384
 c      1.32230847     0.96475728    -0.10192682
 h     -0.13397793    -1.99936770     0.13596199
 h     -1.95953691     1.85698247     0.12973859
 h     -0.10108796     2.41210902    -1.18532828
 h      2.30460929     1.42780913    -0.33509988
 o      2.21046463    -1.26921294     0.10110046
 h      3.14694392    -0.88848160     0.06867480
 c     -2.52918949    -0.88510857    -0.23465250
 h     -2.31812328    -1.76761651    -0.84989396
 h     -2.91141294    -0.95535602     0.79912250
 h     -3.10570231    -0.25210820    -0.88217797
 h     -1.12089000     1.32839836     1.62379533
          17

 c      1.25961753    -0.37167481     0.06159136
 c     -0.08706960    -1.01508260     0.07159844
 c     -1.23539007    -0.12114043    -0.00491536
 c     -1.20897836     1.30777540     0.48136318
 c      0.05754355     1.69530170    -0.35193335
 c      1.32285859     0.97204030    -0.10609984
 h     -0.13681810    -2.07193666     0.10120416
 h     -1.98500023     1.84744875     0.19850438
 h     -0.09149662     2.40194817    -1.24461405
 h      2.29560335     1.47259237    -0.34821757
 o      2.20758958    -1.26764772     0.10211927
 h      3.16337450    -0.87845765     0.06652412
 c     -2.52430106    -0.87790157    -0.24534041
 h     -2.33096836    -1.74621471    -0.82520568
 h     -2.90086734    -0.95459909     0.77790591
 h     -3.15063580    -0.21053891    -0.91248149
 h     -1.11788191     1.32239838     1.68242671
          17

 c      1.25200181    -0.37002974     0.06703051
 c     -0.08669775    -1.01820392     0.07820003
 c     -1.23064250    -0.13130104     0.00177805
 c     -1.20155283     1.30557251     0.49075384
 c      0.05906236     1.68906291    -0.36306396
 c      1.32317773     0.98069129    -0.11113649
 h     -0.14263882    -2.15564858     0.06585296
 h     -2.04831621     1.86083742     0.25424939
 h     -0.07853502     2.38313890    -1.29216307
 h      2.28001937     1.51482547    -0.35786131
 o      2.20669613    -1.26597481     0.10325781
 h      3.15886537    -0.87549973     0.06526914
 c     -2.51923916    -0.86808328    -0.25713222
 h     -2.34420698    -1.73753773    -0.80122769
 h     -2.89661840    -0.95811336     0.75685099
 h     -3.19652883    -0.17502226    -0.93408133
 h     -1.11350652     1.31828271     1.71911052
          17

 c      1.24347765    -0.36899366     0.07234178
 c     -0.08654806    -1.01977525     0.08471312
 c     -1.22499960    -0.14297422     0.00897797
 c     -1.19135039     1.30228394     0.50183124
 c      0.05958530     1.68239948    -0.37417412
 c      1.32321278     0.99043741    -0.11698373
 h     -0.14936066    -2.22550046     0.03044619
 h     -2.12819530     1.88316226     0.30292299
 h     -0.06297845     2.35374340    -1.32404016
 h      2.25805450     1.55237317    -0.36373514
 o      2.20765002    -1.26413282     0.10452618
 h      3.13403583    -0.87927702     0.06490882
 c     -2.51469500    -0.85479377    -0.27010276
 h     -2.35637103    -1.74760513    -0.78362461
 h     -2.89971815    -0.96528467     0.73852619
 h     -3.23535393    -0.15169982    -0.94169291
 h     -1.10654221     1.31568428     1.73008519
          17

 c      1.23451161    -0.36843614     0.07747967
 c     -0.08666538    -1.02108271     0.09097044
 c     -1.21866484    -0.15571713     0.01660397
 c     -1.18031642     1.29895499     0.51413124
 c      0.05894341     1.67541997    -0.38523114
 c      1.32278427     1.00085924    -0.12351880
 h     -0.15548758    -2.26763860    -0.00339519
 h     -2.20158231     1.90064123     0.34840167
 h     -0.04619001     2.31423826    -1.33943518
 h      2.23172650     1.58430335    -0.36605112
 o      2.20984404    -1.26220024     0.10595017
 h      3.09653808    -0.88671957     0.06515791
 c     -2.51107533    -0.83813891    -0.28427453
 h     -2.36745033    -1.77497095    -0.77343073
 h     -2.91012242    -0.97509434     0.72367863
 h     -3.26212780    -0.14322051    -0.93365282
 h     -1.09566660     1.31435140     1.71519513
          17

 c      1.22557987    -0.36821076     0.08239187
 c     -0.08703192    -1.02280704     0.09680938
 c     -1.21186579    -0.16906635     0.02457777
 c     -1.16970941     1.29612024     0.52718054
 c      0.05703779     1.66804655    -0.39596311
 c      1.32160617     1.01141965    -0.13055730
 h     -0.16003994    -2.27613914    -0.03393895
 h     -2.25409016     1.90572511     0.39138616
 h     -0.03000724     2.26728714    -1.34080361
 h      2.20455378     1.61092317    -0.36548731
 o      2.21218581    -1.26043174     0.10757766
 h      3.06147947    -0.89167702     0.06535307
 c     -2.50858249    -0.81913051    -0.29962844
 h     -2.37849421    -1.81060257    -0.76769609
 h     -2.92652667    -0.98617070     0.71098213
 h     -3.27445542    -0.14946076    -0.91095832
 h     -1.07952531     1.31416261     1.67788709
          17

 c      1.21713131    -0.36816567     0.08702691
 c     -0.08756775    -1.02526385     0.10209601
 c     -1.20487272    -0.18254435     0.03283029
 c     -1.16020260     1.29392389     0.54020659
 c      0.05382291     1.66002737    -0.40582810
 c      1.31933995     1.02152067    -0.13787416
 h     -0.16242516    -2.25002775    -0.05969978
 h     -2.27874658     1.89555242     0.43114519
 h     -0.01660913     2.21764104    -1.33417677
 h      2.18083148     1.63349982    -0.36302303
 o      2.21339748    -1.25917863     0.10947137
 h      3.04693588    -0.88651965     0.06457541
 c     -2.50724572    -0.79923039    -0.31589740
 h     -2.39054401    -1.84300335    -0.76281330
 h     -2.94662936    -0.99692956     0.69777058
 h     -3.27275242    -0.16759401    -0.87706379
 h     -1.05657048     1.31511419     1.62676906
          17

 c      1.20955243    -0.36815060     0.09134063
 c     -0.08813009    -1.02845229     0.10673761
 c     -1.19801238    -0.19566504     0.04130471
 c     -1.15215766     1.29228281     0.55188003
 c      0.04928690     1.65098916    -0.41404499
 c      1.31569175     1.03059309    -0.14523804
 h     -0.16239120    -2.19258737    -0.07967002
 h     -2.27310119     1.86988090     0.46657389
 h     -0.00826853     2.17160611    -1.32881797
 h      2.16441875     1.65354271    -0.35963382
 o      2.21290299    -1.25854508     0.11166672
 h      3.06016217    -0.86796585     0.06233172
 c     -2.50680695    -0.77998296    -0.33244806
 h     -2.40407401    -1.86284654    -0.75669210
 h     -2.96771548    -1.00580559     0.68131641
 h     -3.26134893    -0.19151268    -0.83826219
 h     -1.02464800     1.31732025     1.57757616
          17

 c      1.20314201    -0.36803032     0.09529923
 c     -0.08850996    -1.03189932     0.11071944
 c     -1.19166189    -0.20794132     0.04995634
 c     -1.14577373     1.29095522     0.56047841
 c      0.04342011     1.64060312    -0.41983436
 c      1.31053272     1.03819890    -0.15244940
 h     -0.16011036    -2.11306382    -0.09383655
 h     -2.23788852     1.83018597     0.49652870
 h     -0.00692752     2.13517904    -1.33450879
 h      2.15734252     1.67180955    -0.35593972
 o      2.21132837    -1.25815345     0.11413562
 h      3.08983561    -0.84097680     0.05913516
 c     -2.50655877    -0.76289226    -0.34832895
 h     -2.41899523    -1.86460874    -0.74905165
 h     -2.98728176    -1.01150169     0.65991789
 h     -3.24971043    -0.21137476    -0.80379227
 h     -0.98064010     1.32098898     1.55106534
          17

 c      1.19810207    -0.36770703     0.09887880
 c     -0.08842369    -1.03432501     0.11419595
 c     -1.18621096    -0.21890454     0.05874900
 c     -1.14094008     1.28954615     0.56498308
 c      0.03618408     1.62884252    -0.42289124
 c      1.30397908     1.04409468    -0.15936374
 h     -0.15641393    -2.03047471    -0.10432489
 h     -2.17766118     1.77987536     0.51985643
 h     -0.01374063     2.11104392    -1.35614726
 h      2.15897696     1.68762399    -0.35202982
 o      2.20975838    -1.25743200     0.11681694
 h      3.11783239    -0.81401400     0.05601526
 c     -2.50547182    -0.74923465    -0.36252694
 h     -2.43478487    -1.84661919    -0.74103540
 h     -3.00350875    -1.01316142     0.63343007
 h     -3.25055222    -0.21562709    -0.78367617
 h     -0.92175944     1.32616185     1.56033951
          17

 c      1.19454776    -0.36712824     0.10206121
 c     -0.08751997    -1.03350928     0.11759384
 c     -1.18200707    -0.22813131     0.06765097
 c     -1.13668907     1.28745356     0.56620577
 c      0.02750059     1.61610028    -0.42368806
 c      1.29637140     1.04821487    -0.16588941
 h     -0.15292207    -1.97510973    -0.11662295
 h     -2.10371329     1.72553112     0.53543767
 h     -0.02888445     2.09709609    -1.39016425
 h      2.16639543     1.69905489    -0.34759625
 o      2.20898629    -1.25593938     0.11966011
 h      3.13104591    -0.79363967     0.05381859
 c     -2.50294273    -0.73950047    -0.37446619
 h     -2.45054602    -1.81107774    -0.73494583
 h     -3.01554661    -1.01041729     0.60329570
 h     -3.27108781    -0.19758160    -0.78314704
 h     -0.84927104     1.33227433     1.59768977
          17

 c      1.19253928    -0.36626278     0.10482790
 c     -0.08548417    -1.02758773     0.12140222
 c     -1.17931964    -0.23526013     0.07662916
 c     -1.13075269     1.28374550     0.56607445
 c      0.01726404     1.60300652    -0.42321828
 c      1.28817170     1.05059278    -0.17196910
 h     -0.15106835    -1.97330169    -0.13699139
 h     -2.03829775     1.67848170     0.54248725
 h     -0.05172729     2.08833532    -1.42720886
 h      2.17561220     1.70380351    -0.34224358
 o      2.20935716    -1.25344385     0.12263957
 h      3.12381094    -0.78313443     0.05298072
 c     -2.49947955    -0.73291375    -0.38428122
 h     -2.46508031    -1.76450185    -0.73426643
 h     -3.02364282    -1.00333790     0.57223867
 h     -3.30510720    -0.16066999    -0.79913614
 h     -0.76958302     1.33830700     1.64264838
          17

 c      1.19211487    -0.36506409     0.10715415
 c     -0.08222246    -1.01743157     0.12551770
 c     -1.17833918    -0.24000778     0.08563267
 c     -1.12015105     1.27731883     0.56625891
 c      0.00538269     1.59015731    -0.42250749
 c      1.27984624     1.05127730    -0.17756223
 h     -0.15020897    -2.01934738    -0.16452486
 h     -2.01120419     1.65269676     0.54105973
 h     -0.08117787     2.07976287    -1.45759322
 h      2.18290922     1.70014753    -0.33574303
 o      2.21081507    -1.24991623     0.12575685
 h      3.09715862    -0.78261602     0.05350299
 c     -2.49623409    -0.72775312    -0.39243979
 h     -2.47711927    -1.71781927    -0.74368553
 h     -3.02906651    -0.99235568     0.54371615
 h     -3.33840427    -0.11451076    -0.82414470
 h     -0.69082134     1.34334052     1.67759213
          17

 c      1.19328493    -0.36346953     0.10900696
 c     -0.07783914    -1.00592206     0.12926859
 c     -1.17916035    -0.24222015     0.09457749
 c     -1.10360662     1.26783621     0.56773962
 c     -0.00814693     1.57797431    -0.42235169
 c      1.27177558     1.05028281    -0.18263737
 h     -0.14827485    -2.08361990    -0.19136796
 h     -2.03453006     1.65378209     0.53242304
 h     -0.11601344     2.06786363    -1.47447369
 h      2.18575060     1.68751320    -0.32813668
 o      2.21290361    -1.24554751     0.12904656
 h      3.05887608    -0.78879772     0.05486272
 c     -2.49415982    -0.72212860    -0.39931030
 h     -2.48569308    -1.68382677    -0.76830866
 h     -3.03373384    -0.97823660     0.52116144
 h     -3.35853013    -0.06822304    -0.85135673
 h     -0.61979798     1.34671096     1.69264189
          17

 c      1.19599848    -0.36142506     0.11034862
 c     -0.07250642    -0.99552924     0.13204781
 c     -1.18174142    -0.24191370     0.10334941
 c     -1.08298771     1.25624112     0.57096173
 c     -0.02317901     1.56668651    -0.42328683
 c      1.26419490     1.04757419    -0.18717206
 h     -0.14371067    -2.14042958    -0.21029657
 h     -2.08661054     1.67291848     0.51912949
 h     -0.15510201     2.05082092    -1.47453190
 h      2.18325243     1.66667558    -0.31973644
 o      2.21474953    -1.24077910     0.13258586
 h      3.02385522    -0.79457696     0.05586120
 c     -2.49374277    -0.71479428    -0.40516081
 h     -2.49037506    -1.67024735    -0.81114933
 h     -3.03955338    -0.96203203     0.50703407
 h     -3.35821348    -0.02784055    -0.87624026
 h     -0.56112381     1.34788854     1.68406305
          17

 c      1.20011837    -0.35889911     0.11114476
 c     -0.06644379    -0.98763989     0.13352818
 c     -1.18588787    -0.23926089     0.11182063
 c     -1.06109768     1.24380599     0.57605342
 c     -0.03941703     1.55635198    -0.42560808
 c      1.25715828     1.04307809    -0.19115505
 h     -0.13587994    -2.17548839    -0.21735565
 h     -2.13760606     1.69773096     0.50437773
 h     -0.19755245     2.02837410    -1.45786903
 h      2.17632868     1.63971946    -0.31108008
 o      2.21533817    -1.23618402     0.13648004
 h      3.00978033    -0.79108221     0.05485501
 c     -2.49512183    -0.70567558    -0.41036738
 h     -2.49119399    -1.67356242    -0.87015224
 h     -3.04772330    -0.94491956     0.50192659
 h     -3.33466966     0.00354487    -0.89623398
 h     -0.51740292     1.34644451     1.65227297
          17

 c      1.20540641    -0.35589771     0.11137603
 c     -0.05992226    -0.98283642     0.13359065
 c     -1.19127267    -0.23455618     0.11986592
 c     -1.04002205     1.23144043     0.58292188
 c     -0.05643212     1.54687365    -0.42935149
 c      1.25053216     1.03672530    -0.19459863
 h     -0.12474186    -2.18254454    -0.21104211
 h     -2.16841360     1.71992713     0.49111643
 h     -0.24287477     2.00181155    -1.42809332
 h      2.16751859     1.60978110    -0.30286594
 o      2.21434117    -1.23203333     0.14078578
 h      3.02399644    -0.77476617     0.05098481
 c     -2.49822076    -0.69559096    -0.41540849
 h     -2.48847749    -1.68200339    -0.93838053
 h     -3.05834911    -0.92797018     0.50421239
 h     -3.28850944     0.02524630    -0.91031988
 h     -0.48930239     1.34215626     1.60128173
          17

 c      1.21150788    -0.35251125     0.11105462
 c     -0.05322569    -0.98117153     0.13224952
 c     -1.19748158    -0.22818945     0.12737695
 c     -1.02118561     1.21965064     0.59116358
 c     -0.07366377     1.53801025    -0.43424737
 c      1.24403923     1.02853217    -0.19756480
 h     -0.11060142    -2.16031006    -0.19139270
 h     -2.17023093     1.73521542     0.48173731
 h     -0.29121118     1.97411229    -1.39257426
 h      2.16030546     1.58047231    -0.29585880
 o      2.21258120    -1.22802382     0.14544543
 h      3.05602282    -0.75174426     0.04521377
 c     -2.50275667    -0.68558239    -0.42062387
 h     -2.48281131    -1.68357591    -1.00729979
 h     -3.07061127    -0.91197672     0.51050606
 h     -3.22340828     0.03897050    -0.91905242
 h     -0.47489023     1.33524611     1.53958428
          17

 c      1.21793322    -0.34900599     0.11024809
 c     -0.04658125    -0.98224212     0.12964069
 c     -1.20406136    -0.22063262     0.13427842
 c     -1.00579664     1.20861907     0.59988010
 c     -0.09040942     1.52942629    -0.43974167
 c      1.23736490     1.01872103    -0.20020024
 h     -0.09403189    -2.11182043    -0.15975214
 h     -2.14036880     1.74174409     0.47813433
 h     -0.34350126     1.94976194    -1.36177768
 h      2.15780025     1.55496802    -0.29078302
 o      2.21131863    -1.22363711     0.15034012
 h      3.08862426    -0.73172223     0.03942239
 c     -2.50817835    -0.67659365    -0.42601992
 h     -2.47496051    -1.67046597    -1.06956258
 h     -3.08334443    -0.89740707     0.51664910
 h     -3.14630782     0.04945208    -0.92503486
 h     -0.46833675     1.32675090     1.48164191
          17

 c      1.22406105    -0.34592469     0.10910456
 c     -0.04011006    -0.98505578     0.12606838
 c     -1.21054581    -0.21245085     0.14054161
 c     -0.99503369     1.19825866     0.60771683
 c     -0.10586197     1.52084453    -0.44525124
 c      1.23029270     1.00784185    -0.20276279
 h     -0.07590684    -2.04625503    -0.11916908
 h     -2.08004190     1.73928739     0.48173294
 h     -0.40098692     1.93336921    -1.34581346
 h      2.16119367     1.53506489    -0.28825635
 o      2.21151497    -1.21849877     0.15536417
 h      3.10915157    -0.72166640     0.03511646
 c     -2.51367771    -0.66947073    -0.43123792
 h     -2.46572516    -1.63940793    -1.12001879
 h     -3.09566900    -0.88444256     0.51867160
 h     -3.06695409     0.06490464    -0.93324141
 h     -0.45977995     1.31864051     1.44671446
          17

 c      1.22922678    -0.34407241     0.10784595
 c     -0.03386206    -0.98775496     0.12206325
 c     -1.21645481    -0.20432408     0.14617494
 c     -0.98956752     1.18833747     0.61364573
 c     -0.11929676     1.51225236    -0.45063231
 c      1.22280222     0.99677920    -0.20560722
 h     -0.05743407    -1.98264883    -0.07496823
 h     -1.99460252     1.72944346     0.49330584
 h     -0.46349996     1.92703842    -1.34854477
 h      2.16898661     1.52080696    -0.28876284
 o      2.21364903    -1.21243093     0.16044771
 h      3.11203449    -0.72448056     0.03301750
 c     -2.51844915    -0.66483927    -0.43573392
 h     -2.45579490    -1.59090378    -1.15587031
 h     -3.10741333    -0.87305687     0.51346041
 h     -2.99486563     0.09480289    -0.94948318
 h     -0.44052777     1.31267429     1.44942913
          17

 c      1.23288214    -0.34431287     0.10671346
 c     -0.02791205    -0.98768265     0.11829806
 c     -1.22132748    -0.19700240     0.15119381
 c     -0.98858097     1.17857858     0.61808295
 c     -0.13030634     1.50394475    -0.45638803
 c      1.21506392     0.98657783    -0.20912664
 h     -0.03992004    -1.95004028    -0.03379192
 h     -1.89623318     1.71720482     0.51253839
 h     -0.52783543     1.92897314    -1.36491865
 h      2.17764001     1.51093458    -0.29265050
 o      2.21774055    -1.20543252     0.16556334
 h      3.09811627    -0.73943327     0.03306852
 c     -2.52211408    -0.66259397    -0.43918927
 h     -2.44562515    -1.52880538    -1.17689026
 h     -3.11926130    -0.86313790     0.49923407
 h     -2.93437219     0.14333554    -0.97594930
 h     -0.41164662     1.30840658     1.48712330
          17

 c      1.23468848    -0.34735968     0.10594022
 c     -0.02242263    -0.98298564     0.11520818
 c     -1.22483826    -0.19117662     0.15562333
 c     -0.98953165     1.16834158     0.62264840
 c     -0.13875530     1.49635502    -0.46332091
 c      1.20729849     0.97826050    -0.21370724
 h     -0.02413291    -1.96976457     0.00078723
 h     -1.80763890     1.71400315     0.53761316
 h     -0.58838266     1.93532482    -1.38497493
 h      2.18313380     1.50370746    -0.30034059
 o      2.22334477    -1.19769962     0.17073735
 h      3.07464189    -0.76223870     0.03432748
 c     -2.52477487    -0.66151928    -0.44173462
 h     -2.43531456    -1.46038656    -1.18606303
 h     -3.13270588    -0.85462789     0.47588692
 h     -2.88368981     0.20481713    -1.00825153
 h     -0.38285781     1.30350547     1.54302796
          17

 c      1.23447464    -0.35374741     0.10579580
 c     -0.01755658    -0.97479291     0.11278422
 c     -1.22694283    -0.18733625     0.15955201
 c     -0.98927050     1.15632100     0.62893827
 c     -0.14446505     1.48991284    -0.47210023
 c      1.19956513     0.97279861    -0.21973599
 h     -0.01031080    -2.03067392     0.03069345
 h     -1.75753659     1.73740199     0.56597852
 h     -0.63920595     1.94306151    -1.39928345
 h      2.18242732     1.49752947    -0.31274166
 o      2.22953540    -1.18963209     0.17605787
 h      3.05550231    -0.78510714     0.03472059
 c     -2.52660718    -0.65969015    -0.44362929
 h     -2.42447604    -1.39610181    -1.19022277
 h     -3.14986448    -0.84756945     0.44505332
 h     -2.83929790     0.26798491    -1.03854867
 h     -0.36389352     1.29578257     1.59978339
          17

 c      1.23138280    -0.36526033     0.10699383
 c     -0.01221221    -0.96614411     0.11107438
 c     -1.22844209    -0.18515453     0.16338382
 c     -0.98683462     1.14083023     0.63803291
 c     -0.14630084     1.48552135    -0.48361685
 c      1.19104287     0.97196652    -0.22800482
 h      0.00133730    -2.10222271     0.05926300
 h     -1.75503656     1.79639147     0.59676303
 h     -0.67474125     1.95247701    -1.40015209
 h      2.17471710     1.49104266    -0.33211374
 o      2.23521762    -1.18157292     0.18162534
 h      3.05716658    -0.79926178     0.03104075
 c     -2.52741078    -0.65524487    -0.44504752
 h     -2.41239904    -1.34757785    -1.19885714
 h     -3.17279422    -0.84177092     0.41017510
 h     -2.79907759     0.32311973    -1.05997656
 h     -0.36101965     1.28418487     1.64565037
          17

 c      1.22921776    -0.37492127     0.10761039
 c     -0.01065558    -0.95995301     0.10977616
 c     -1.22831492    -0.18633275     0.16658395
 c     -0.98250879     1.12639637     0.64744834
 c     -0.14798762     1.48265485    -0.49555920
 c      1.18384350     0.97110969    -0.23707368
 h      0.00947554    -2.16162379     0.08371112
 h     -1.78344654     1.87384038     0.63508681
 h     -0.69669815     1.95524299    -1.39141438
 h      2.15993504     1.48677963    -0.35059801
 o      2.24017680    -1.17471110     0.18798678
 h      3.08464215    -0.80099024     0.02112901
 c     -2.52768493    -0.64703150    -0.44548484
 h     -2.39745861    -1.32190684    -1.21921540
 h     -3.20568374    -0.83860104     0.37247960
 h     -2.76243414     0.36252129    -1.06897925
 h     -0.36555227     1.26608280     1.68199675
          17

 c      1.22856905    -0.38165317     0.10752686
 c     -0.01328516    -0.95761340     0.10888110
 c     -1.22663129    -0.19087135     0.16916421
 c     -0.97789684     1.11500659     0.65697270
 c     -0.15002727     1.48117550    -0.50743453
 c      1.17794991     0.96954357    -0.24676228
 h      0.01378651    -2.19604375     0.10374076
 h     -1.81826554     1.94867210     0.68136826
 h     -0.70448279     1.95190746    -1.37409166
 h      2.13986684     1.48545616    -0.36890769
 o      2.24505873    -1.16892973     0.19506147
 h      3.12639414    -0.79438715     0.00672655
 c     -2.52740525    -0.63499983    -0.44538553
 h     -2.37986480    -1.31755274    -1.25010195
 h     -3.24912119    -0.83798514     0.33364661
 h     -2.72988625     0.38298771    -1.06420116
 h     -0.37789151     1.24158706     1.70691730
          17

 c      1.22997078    -0.38460170     0.10669031
 c     -0.02051171    -0.95990672     0.10842817
 c     -1.22355198    -0.19896936     0.17130947
 c     -0.97372843     1.10787175     0.66652287
 c     -0.15247653     1.48059104    -0.51854208
 c      1.17342645     0.96697662    -0.25680769
 h      0.01386922    -2.20020488     0.11890580
 h     -1.84493052     2.00708084     0.73358656
 h     -0.69971157     1.94540127    -1.35209161
 h      2.11708930     1.48796447    -0.38893955
 o      2.25064771    -1.16382559     0.20252864
 h      3.16544512    -0.78533474    -0.00806446
 c     -2.52655573    -0.61989436    -0.44553169
 h     -2.36122370    -1.32635236    -1.28303278
 h     -3.30129724    -0.83937489     0.29356228
 h     -2.70271690     0.38442336    -1.04654883
 h     -0.39869174     1.21155466     1.71899909
          17

 c      1.23308718    -0.38385435     0.10521325
 c     -0.03173339    -0.96690546     0.10849921
 c     -1.21938473    -0.21043706     0.17329407
 c     -0.97035763     1.10513918     0.67582721
 c     -0.15492119     1.48060322    -0.52806684
 c      1.16987748     0.96347693    -0.26721771
 h      0.00915596    -2.17398743     0.12865831
 h     -1.85687612     2.04265023     0.78934969
 h     -0.68613341     1.94037690    -1.33167269
 h      2.09507697     1.49542875    -0.41233000
 o      2.25762142    -1.15911388     0.21015971
 h      3.18907666    -0.77826438    -0.02015240
 c     -2.52519879    -0.60285534    -0.44651333
 h     -2.34356104    -1.33922354    -1.30843357
 h     -3.35786458    -0.84161434     0.25070104
 h     -2.68228389     0.36990455    -1.01869266
 h     -0.42744089     1.17732182     1.71929840
          17

 c      1.23755965    -0.37927858     0.10301367
 c     -0.04617903    -0.97809932     0.10914013
 c     -1.21425503    -0.22482915     0.17526168
 c     -0.96789550     1.10674914     0.68443886
 c     -0.15725999     1.48077096    -0.53503311
 c      1.16704382     0.95861197    -0.27789938
 h     -0.00084969    -2.12228818     0.13216252
 h     -1.85180753     2.05311365     0.84643031
 h     -0.66918056     1.94133651    -1.32086460
 h      2.07662459     1.50892507    -0.43952411
 o      2.26634279    -1.15473514     0.21787518
 h      3.19116829    -0.77531242    -0.02778412
 c     -2.52361999    -0.58517242    -0.44840600
 h     -2.32837442    -1.34928872    -1.31981404
 h     -3.41293349    -0.84344300     0.20313037
 h     -2.67017745     0.34636156    -0.98569680
 h     -0.46255402     1.14012155     1.71157841
          17

 c      1.24257930    -0.37160816     0.10022846
 c     -0.06240374    -0.99229966     0.11042429
 c     -1.20862863    -0.24142343     0.17751001
 c     -0.96660481     1.11206572     0.69179451
 c     -0.15906660     1.48095569    -0.53886913
 c      1.16457523     0.95256825    -0.28897523
 h     -0.01623814    -2.05729018     0.12870879
 h     -1.82938931     2.03854018     0.90222547
 h     -0.65321508     1.95248014    -1.32533373
 h      2.06271530     1.52813684    -0.47075223
 o      2.27674362    -1.15066348     0.22566425
 h      3.17228948    -0.77637531    -0.03085920
 c     -2.52202427    -0.56832035    -0.45077575
 h     -2.31649790    -1.35261009    -1.31444346
 h     -3.46078710    -0.84369746     0.14987420
 h     -2.66801293     0.32617994    -0.95544109
 h     -0.50101465     1.10073615     1.70137900
          17

 c      1.24741157    -0.36206797     0.09721694
 c     -0.07899683    -1.00744083     0.11243047
 c     -1.20324025    -0.25947758     0.18043240
 c     -0.96675020     1.12017828     0.69714218
 c     -0.15994795     1.48135404    -0.53952339
 c      1.16232080     0.94610885    -0.30070065
 h     -0.03621914    -2.00218525     0.11738922
 h     -1.79105688     2.00078537     0.95394383
 h     -0.63889473     1.97524284    -1.34489594
 h      2.05203801     1.55078167    -0.50615332
 o      2.28817175    -1.14686688     0.23355944
 h      3.14018502    -0.77874652    -0.03105501
 c     -2.52048406    -0.55379977    -0.45288362
 h     -2.30821407    -1.34776080    -1.29271258
 h     -3.49727515    -0.84173843     0.09133447
 h     -2.67712669     0.32457955    -0.93699315
 h     -0.53830360     1.05928138     1.69524919
          17

 c      1.25266224    -0.35264349     0.09474532
 c     -0.09090639    -1.01860002     0.11572976
 c     -1.20227190    -0.27846820     0.18459787
 c     -0.97054537     1.13506801     0.70210256
 c     -0.15859381     1.47492762    -0.53461414
 c      1.15952436     0.93973847    -0.31563953
 h     -0.03555798    -1.96032508     0.10194071
 h     -1.74358027     1.93699092     0.99042167
 h     -0.62379439     2.01146370    -1.37633168
 h      2.04216021     1.56722211    -0.54382293
 o      2.29956135    -1.14355690     0.24188985
 h      3.08354488    -0.76877517    -0.03648529
 c     -2.51846156    -0.54270455    -0.45512117
 h     -2.30293763    -1.33935674    -1.26991406
 h     -3.52240777    -0.83374667     0.02818509
 h     -2.69474384     0.35038718    -0.93281673
 h     -0.56444975     1.01659918     1.68606580
          17

 c      1.25739331    -0.34305394     0.09222099
 c     -0.10289300    -1.02467001     0.11975840
 c     -1.20203618    -0.29806384     0.18909073
 c     -0.97519481     1.15232190     0.70593116
 c     -0.15688590     1.46786962    -0.52642231
 c      1.15814066     0.93454393    -0.33159319
 h     -0.03585693    -1.99228768     0.07850727
 h     -1.69835680     1.85793137     1.01435753
 h     -0.60382420     2.04831078    -1.40777247
 h      2.02970861     1.58007004    -0.58512342
 o      2.30877290    -1.14085899     0.25074363
 h      3.05578969    -0.74354413    -0.04967570
 c     -2.51686356    -0.53487970    -0.45754821
 h     -2.30384790    -1.32117423    -1.23672190
 h     -3.53196951    -0.82257703    -0.03335460
 h     -2.72086123     0.39779096    -0.94359071
 h     -0.57484766     0.97478606     1.68020178
          17

 c      1.26138690    -0.33408422     0.08981556
 c     -0.11398546    -1.02729761     0.12451095
 c     -1.20307105    -0.31729008     0.19396136
 c     -0.97908787     1.16987697     0.70805041
 c     -0.15542535     1.46094693    -0.51578352
 c      1.15825372     0.93068634    -0.34860180
 h     -0.03716652    -2.07955879     0.04682106
 h     -1.67467729     1.78282368     1.03039457
 h     -0.57568155     2.07915766    -1.42943621
 h      2.01349697     1.58788382    -0.62897215
 o      2.31520706    -1.13884993     0.26030266
 h      3.06609447    -0.69921637    -0.07454372
 c     -2.51601830    -0.52878246    -0.46065460
 h     -2.30956886    -1.29727060    -1.19997107
 h     -3.52854637    -0.80942651    -0.08897059
 h     -2.75027145     0.45187169    -0.96177788
 h     -0.56761752     0.93424013     1.67900676
          17

 c      1.26452709    -0.32644528     0.08771265
 c     -0.12308242    -1.03027512     0.12971451
 c     -1.20595698    -0.33525900     0.19924881
 c     -0.97986748     1.18529933     0.70792381
 c     -0.15456921     1.45480589    -0.50334491
 c      1.15974771     0.92826272    -0.36664996
 h     -0.04137334    -2.17911069     0.00963607
 h     -1.69740258     1.73434536     1.04825187
 h     -0.53849233     2.09968609    -1.43512650
 h      1.99376949     1.59016892    -0.67474780
 o      2.31996460    -1.13672549     0.27004486
 h      3.09651906    -0.64639766    -0.10385069
 c     -2.51611956    -0.52261753    -0.46464677
 h     -2.31757532    -1.27492310    -1.16929337
 h     -3.51734542    -0.79589529    -0.13400577
 h     -2.77769102     0.49853426    -0.98040450
 h     -0.54423240     0.89671447     1.67921883
          17

 c      1.26679961    -0.32071374     0.08606105
 c     -0.12934525    -1.03616916     0.13502038
 c     -1.21111480    -0.35133265     0.20494111
 c     -0.97655523     1.19761893     0.70581582
 c     -0.15442140     1.44992456    -0.48961195
 c      1.16232503     0.92723459    -0.38563518
 h     -0.04946979    -2.26179749    -0.02925799
 h     -1.77319644     1.71721408     1.07192539
 h     -0.49335396     2.10793160    -1.42205967
 h      1.97215134     1.58744571    -0.72233802
 o      2.32436634    -1.13348502     0.27926092
 h      3.12530165    -0.59925011    -0.12730210
 c     -2.51713815    -0.51487315    -0.46941078
 h     -2.32486204    -1.26265575    -1.15483496
 h     -3.50535802    -0.78378466    -0.16409268
 h     -2.79911243     0.52886920    -0.99511461
 h     -0.50881984     0.86546337     1.67536034
          17

 c      1.26825749    -0.31728312     0.08495105
 c     -0.13237958    -1.04607489     0.14015836
 c     -1.21863674    -0.36519938     0.21096356
 c     -0.97078723     1.20768897     0.70315158
 c     -0.15481222     1.44659060    -0.47499625
 c      1.16555704     0.92739323    -0.40535318
 h     -0.06129073    -2.31400534    -0.06668525
 h     -1.87791478     1.71490630     1.09275768
 h     -0.44286918     2.10422093    -1.39053806
 h      1.95129482     1.58108582    -0.77214096
 o      2.32914187    -1.12846533     0.28747283
 h      3.13991152    -0.56699741    -0.13817934
 c     -2.51887147    -0.50474742    -0.47489257
 h     -2.32954850    -1.26523344    -1.16225569
 h     -3.49918959    -0.77473701    -0.17602448
 h     -2.81199109     0.53883751    -1.00379492
 h     -0.46667245     0.84420395     1.66270033
          17

 c      1.26898148    -0.31633016     0.08440120
 c     -0.13226566    -1.06016173     0.14495465
 c     -1.22821938    -0.37684432     0.21719640
 c     -0.96476343     1.21636368     0.70134557
 c     -0.15533364     1.44486588    -0.45976572
 c      1.16896382     0.92836991    -0.42549909
 h     -0.07605345    -2.33057699    -0.10026251
 h     -1.98196514     1.71195928     1.10117704
 h     -0.39089158     2.09145039    -1.34421391
 h      1.93414939     1.57283790    -0.82487678
 o      2.33452816    -1.12136116     0.29445169
 h      3.13581205    -0.55371290    -0.13359582
 c     -2.52112791    -0.49246060    -0.48139088
 h     -2.33212823    -1.27957638    -1.18900737
 h     -3.50196381    -0.76965721    -0.16867822
 h     -2.81509509     0.52822099    -1.00594439
 h     -0.42293441     0.83591787     1.63891538
          17

 c      1.26905236    -0.31783015     0.08436280
 c     -0.12949974    -1.07802771     0.14931183
 c     -1.23920394    -0.38647584     0.22349860
 c     -0.95994984     1.22389098     0.70115840
 c     -0.15540331     1.44454061    -0.44394139
 c      1.17211289     0.92971540    -0.44570602
 h     -0.09265435    -2.31082707    -0.12824834
 h     -2.06605078     1.70140716     1.09307368
 h     -0.34224436     2.07567701    -1.29076857
 h      1.92292255     1.56403064    -0.88115578
 o      2.34043265    -1.11215749     0.30016548
 h      3.11404572    -0.55943910    -0.11364917
 c     -2.52393026    -0.47909349    -0.48933141
 h     -2.33481662    -1.29701204    -1.22661676
 h     -3.51154419    -0.76822990    -0.14352439
 h     -2.80852678     0.50039023    -1.00258498
 h     -0.38172686     0.84212189     1.60460089
          17

 c      1.26853807    -0.32160562     0.08473311
 c     -0.12486893    -1.09882621     0.15320512
 c     -1.25070058    -0.39443302     0.22972405
 c     -0.95719372     1.23018858     0.70278134
 c     -0.15436365     1.44513977    -0.42727525
 c      1.17470993     0.93100564    -0.46561342
 h     -0.10974300    -2.25787267    -0.14964933
 h     -2.11998036     1.68155735     1.06830681
 h     -0.30201692     2.06609273    -1.24169282
 h      1.91813121     1.55479671    -0.94087808
 o      2.34642529    -1.10114762     0.30479185
 h      3.08135831    -0.57986922    -0.08160855
 c     -2.52748859    -0.46619117    -0.49881226
 h     -2.33999128    -1.30873150    -1.26583495
 h     -3.52189449    -0.76897716    -0.10434301
 h     -2.79403559     0.46305660    -0.99678272
 h     -0.34561051     0.86259461     1.56323904
          17

 c      1.26749692    -0.32738772     0.08537136
 c     -0.11929366    -1.12116926     0.15673643
 c     -1.26174383    -0.40109236     0.23573371
 c     -0.95705755     1.23507917     0.70600788
 c     -0.15162648     1.44614844    -0.40953729
 c      1.17662751     0.93191190    -0.48492909
 h     -0.12577092    -2.18080095    -0.16502762
 h     -2.13890811     1.65312349     1.02867777
 h     -0.27418979     2.07232654    -1.20851852
 h      1.91833394     1.54386159    -1.00282184
 o      2.35158177    -1.08903604     0.30879264
 h      3.05251434    -0.60463410    -0.04506807
 c     -2.53195986    -0.45553280    -0.50937439
 h     -2.34930422    -1.30887024    -1.29962149
 h     -3.52625706    -0.76979515    -0.05631812
 h     -2.77530802     0.42911942    -0.99428328
 h     -0.31521919     0.89541067     1.52094232
          17

 c      1.26599584    -0.33487140     0.08611234
 c     -0.11366311    -1.14278913     0.16030157
 c     -1.27142649    -0.40679087     0.24140901
 c     -0.95997160     1.23835039     0.71036602
 c     -0.14679438     1.44748928    -0.39111718
 c      1.17784554     0.93221496    -0.50345268
 h     -0.13928562    -2.09959802    -0.17863719
 h     -2.12149843     1.61809797     0.97701468
 h     -0.26028777     2.09862616    -1.19534088
 h      1.92074670     1.52907738    -1.06475933
 o      2.35449627    -1.07690111     0.31287717
 h      3.04980638    -0.61786710    -0.01529656
 c     -2.53730463    -0.44885594    -0.52012768
 h     -2.36353900    -1.29497128    -1.32373078
 h     -3.51962361    -0.76854872    -0.00501122
 h     -2.75717079     0.41442153    -1.00249216
 h     -0.28925996     0.93740665     1.48567337
          17

 c      1.26412600    -0.34375036     0.08677869
 c     -0.10866521    -1.16036952     0.16480837
 c     -1.27898763    -0.41177424     0.24666829
 c     -0.96610224     1.23968032     0.71526747
 c     -0.13966236     1.44975745    -0.37325557
 c      1.17834273     0.93179165    -0.52106041
 h     -0.14974790    -2.04790529    -0.20114579
 h     -2.07040472     1.57973388     0.91704411
 h     -0.25932001     2.14074037    -1.19553007
 h      1.92229235     1.50829514    -1.12405204
 o      2.35428141    -1.06548452     0.31747771
 h      3.08700299    -0.60956429     0.00119417
 c     -2.54342422    -0.44709221    -0.53025626
 h     -2.38272517    -1.26767486    -1.33654706
 h     -3.49972815    -0.76352029     0.04449118
 h     -2.74286686     0.42879597    -1.02560687
 h     -0.26554684     0.98530226     1.46528950
          17

 c      1.26198538    -0.35372026     0.08719883
 c     -0.10470390    -1.17116914     0.17127612
 c     -1.28387013    -0.41616339     0.25147663
 c     -0.97484968     1.23848473     0.72017034
 c     -0.13014890     1.45385628    -0.35748870
 c      1.17801594     0.93059651    -0.53767510
 h     -0.15780826    -2.05446759    -0.24495911
 h     -1.99565528     1.54340776     0.85364591
 h     -0.26872826     2.18981208    -1.19739286
 h      1.92048707     1.48006297    -1.17836979
 o      2.35177292    -1.05446861     0.32226822
 h      3.15042035    -0.58711969     0.01031741
 c     -2.55031504    -0.44962415    -0.53949381
 h     -2.40625865    -1.23058644    -1.33915788
 h     -3.46715430    -0.75371200     0.08824311
 h     -2.73204575     0.46741942    -1.05964998
 h     -0.24335381     1.03708848     1.46459600
          17

 c      1.25963624    -0.36446380     0.08722649
 c     -0.10206760    -1.17593501     0.17945807
 c     -1.28575674    -0.41994425     0.25583235
 c     -0.98408810     1.23377624     0.72467458
 c     -0.11826604     1.46052296    -0.34500023
 c      1.17667504     0.92862763    -0.55323585
 h     -0.16309870    -2.10893889    -0.30777811
 h     -1.92134705     1.51833659     0.79274687
 h     -0.28525741     2.23766138    -1.19086251
 h      1.91393793     1.44396595    -1.22622516
 o      2.34857946    -1.04317978     0.32671985
 h      3.21437940    -0.56399797     0.02146663
 c     -2.55792202    -0.45465943    -0.54790312
 h     -2.43300391    -1.19031758    -1.33580985
 h     -3.42512466    -0.73898463     0.12396088
 h     -2.72254792     0.51548319    -1.09509931
 h     -0.22540623     1.09244948     1.48341950
          17

 c      1.25705837    -0.37567228     0.08675083
 c     -0.10097351    -1.17753368     0.18798804
 c     -1.28456278    -0.42299485     0.25973542
 c     -0.99010627     1.22421899     0.72863000
 c     -0.10410533     1.47014408    -0.33640089
 c      1.17407634     0.92589331    -0.56767437
 h     -0.16389876    -2.17753039    -0.37410459
 h     -1.88699425     1.51800947     0.73893315
 h     -0.30548761     2.27890567    -1.16981596
 h      1.90252745     1.40066032    -1.26726615
 o      2.34588899    -1.03127372     0.33057941
 h      3.26039937    -0.54855637     0.03975734
 c     -2.56594038    -0.46015525    -0.55537742
 h     -2.46149769    -1.15600544    -1.33397776
 h     -3.37913134    -0.72004475     0.15141877
 h     -2.71282018     0.55871439    -1.12305741
 h     -0.21715281     1.15173992     1.51748894
          17

 c      1.25412518    -0.38706932     0.08569505
 c     -0.10141868    -1.17817149     0.19567298
 c     -1.28039990    -0.42512637     0.26316505
 c     -0.99054024     1.20898732     0.73230433
 c     -0.08781643     1.48277440    -0.33180143
 c      1.16997221     0.92238663    -0.58090252
 h     -0.15919483    -2.23513951    -0.43043404
 h     -1.91579042     1.55120895     0.69174736
 h     -0.32617647     2.31094679    -1.13183672
 h      1.88737544     1.35169915    -1.30234916
 o      2.34433706    -1.01873825     0.33384306
 h      3.27936177    -0.54382037     0.06635182
 c     -2.57379460    -0.46441429    -0.56162005
 h     -2.49048016    -1.13689088    -1.34218121
 h     -3.33622094    -0.69826961     0.17256781
 h     -2.70238113     0.58784214    -1.13790795
 h     -0.22392924     1.21463089     1.56097135
          17

 c      1.25061807    -0.39840633     0.08401499
 c     -0.10317064    -1.17901299     0.20182968
 c     -1.27353553    -0.42612376     0.26608149
 c     -0.98733245     1.18887466     0.73595399
 c     -0.06962386     1.49819535    -0.33090688
 c      1.16417234     0.91807288    -0.59282000
 h     -0.14908013    -2.26950526    -0.46926049
 h     -1.98148804     1.60938979     0.64976359
 h     -0.34452298     2.33367595    -1.07768147
 h      1.87055397     1.29919179    -1.33334753
 o      2.34416144    -1.00576488     0.33664607
 h      3.26892079    -0.54942556     0.10013435
 c     -2.58074971    -0.46648312    -0.56657857
 h     -2.51957715    -1.13765761    -1.36463781
 h     -3.30358252    -0.67529281     0.19088705
 h     -2.69138878     0.59825589    -1.13708517
 h     -0.24886574     1.27956426     1.60830910
          17

 c      1.24626799    -0.40945868     0.08170236
 c     -0.10583050    -1.18061781     0.20611532
 c     -1.26437010    -0.42577849     0.26843856
 c     -0.98351943     1.16551245     0.73945982
 c     -0.04987819     1.51592210    -0.33302188
 c      1.15661108     0.91289862    -0.60335414
 h     -0.13432899    -2.27589605    -0.48711436
 h     -2.04596333     1.67593866     0.61451418
 h     -0.35851316     2.34967129    -1.01106224
 h      1.85448120     1.24532502    -1.36257536
 o      2.34521993    -0.99270134     0.33921069
 h      3.23288050    -0.56219538     0.13842087
 c     -2.58613465    -0.46635033    -0.57070231
 h     -2.54926421    -1.15552618    -1.39726298
 h     -3.28640266    -0.65239838     0.20954665
 h     -2.68026955     0.58890959    -1.12033926
 h     -0.29283041     1.34389494     1.65453444
          17

 c      1.24080918    -0.42003337     0.07878987
 c     -0.10889233    -1.18323840     0.20837705
 c     -1.25342330    -0.42391967     0.27019128
 c     -0.98078204     1.14039301     0.74256972
 c     -0.02902331     1.53517376    -0.33708203
 c      1.14741612     0.90681706    -0.61253308
 h     -0.11610004    -2.25354596    -0.48281098
 h     -2.08760787     1.73772588     0.58773692
 h     -0.36745102     2.36467581    -0.93838890
 h      1.84106360     1.19186181    -1.39183795
 o      2.34681229    -0.98009903     0.34184144
 h      3.18358160    -0.57514330     0.17689623
 c     -2.58958873    -0.46474705    -0.57455432
 h     -2.57998213    -1.18279839    -1.43034507
 h     -3.28597419    -0.63009997     0.22913284
 h     -2.66957709     0.56210106    -1.08951401
 h     -0.35498387     1.40422837     1.69530017
          17

 c      1.23402987    -0.42997554     0.07535286
 c     -0.11179969    -1.18690121     0.20861041
 c     -1.24130439    -0.42044120     0.27130257
 c     -0.97971336     1.11473207     0.74504054
 c     -0.00750717     1.55492507    -0.34181169
 c      1.13694821     0.89980505    -0.62055493
 h     -0.09582096    -2.20471305    -0.45699323
 h     -2.09829718     1.78636998     0.57001669
 h     -0.37227870     2.38718839    -0.86754085
 h      1.83095744     1.13988122    -1.42152664
 o      2.34748771    -0.96878530     0.34490985
 h      3.14462388    -0.57618768     0.20978350
 c     -2.59112866    -0.46283581    -0.57824388
 h     -2.61150055    -1.21138510    -1.45423605
 h     -3.29952469    -0.60827670     0.24691521
 h     -2.65999687     0.52442170    -1.04893470
 h     -0.43316750     1.45693995     1.72717948
          17

 c      1.22580383    -0.43915165     0.07149809
 c     -0.11401713    -1.19129143     0.20703255
 c     -1.22866226    -0.41532772     0.27174736
 c     -0.98042283     1.08957133     0.74665823
 c      0.01421863     1.57419801    -0.34603688
 c      1.12577356     0.89185153    -0.62779549
 h     -0.07510689    -2.13598875    -0.41304138
 h     -2.07668853     1.81655923     0.56092765
 h     -0.37462992     2.42532990    -0.80493447
 h      1.82341768     1.08991269    -1.45036945
 o      2.34567608    -0.95959707     0.34869672
 h      3.14092093    -0.55257085     0.23246098
 c     -2.59100711    -0.46208868    -0.58125969
 h     -2.64295189    -1.23516614    -1.46245849
 h     -3.32188827    -0.58669569     0.25840715
 h     -2.65238977     0.48817189    -1.00584707
 h     -0.52408890     1.49854525     1.74792773
          17

 c      1.21609772    -0.44742142     0.06734435
 c     -0.11512540    -1.19541295     0.20429764
 c     -1.21613089    -0.40868401     0.27150665
 c     -0.98283708     1.06582884     0.74723072
 c      0.03556573     1.59254494    -0.34899831
 c      1.11456474     0.88293148    -0.63473704
 h     -0.05543274    -2.06210426    -0.35960504
 h     -2.02487530     1.82483773     0.55925343
 h     -0.37441001     2.48142985    -0.75247319
 h      1.81683347     1.04229805    -1.47604994
 o      2.34146455    -0.95255292     0.35315365
 h      3.17090263    -0.50437972     0.24548307
 c     -2.58953411    -0.46410818    -0.58271880
 h     -2.67312801    -1.25040894    -1.45211524
 h     -3.34758428    -0.56542403     0.25962887
 h     -2.64768642     0.47001227    -0.96929553
 h     -0.62346234     1.52611096     1.75682105
          17

 c      1.20498686    -0.45464307     0.06301228
 c     -0.11492927    -1.19718442     0.20174739
 c     -1.20429405    -0.40075350     0.27055189
 c     -0.98676231     1.04427678     0.74658086
 c      0.05576526     1.61024220    -0.35036176
 c      1.10396654     0.87299966    -0.64185678
 h     -0.03719769    -2.01043488    -0.31343192
 h     -1.94757290     1.80939011     0.56296095
 h     -0.36850431     2.54972693    -0.70783880
 h      1.80955802     0.99747632    -1.49624092
 o      2.33645885    -0.94683073     0.35803486
 h      3.20867004    -0.44492493     0.25252228
 c     -2.58699430    -0.46986341    -0.58188059
 h     -2.70075258    -1.25578344    -1.42352682
 h     -3.37217877    -0.54492288     0.24852590
 h     -2.64637756     0.48188840    -0.94576803
 h     -0.72615572     1.53759935     1.75499046
          17

 c      1.19267368    -0.46070840     0.05862575
 c     -0.11346580    -1.19412548     0.20093999
 c     -1.19369527    -0.39189397     0.26882963
 c     -0.99177530     1.02542570     0.74455678
 c      0.07408281     1.62793136    -0.34997385
 c      1.09446467     0.86202954    -0.64952741
 h     -0.01917985    -2.01284101    -0.29355623
 h     -1.85311772     1.77110800     0.56880189
 h     -0.35248698     2.62013602    -0.66762259
 h      1.80057845     0.95606236    -1.50947993
 o      2.33201573    -0.94159218     0.36314110
 h      3.23158454    -0.38738866     0.25632165
 c     -2.58363229    -0.47874104    -0.57852550
 h     -2.72473742    -1.25269023    -1.38015213
 h     -3.39285866    -0.52589684     0.22537227
 h     -2.64792934     0.51980099    -0.93511723
 h     -0.82645798     1.53212537     1.74570435
          17

 c      1.17947218    -0.46556458     0.05430940
 c     -0.11067606    -1.18617613     0.20191819
 c     -1.18487887    -0.38250566     0.26625781
 c     -0.99694155     1.00924682     0.74109009
 c      0.09008466     1.64613403    -0.34769448
 c      1.08628606     0.85008207    -0.65795262
 h     -0.00161664    -2.07256979    -0.30056179
 h     -1.75628592     1.71668842     0.57146460
 h     -0.32303385     2.68326742    -0.62948183
 h      1.78986158     0.91878766    -1.51565945
 o      2.32873803    -0.93628889     0.36834271
 h      3.22820932    -0.33990771     0.25823357
 c     -2.57959276    -0.48880870    -0.57272465
 h     -2.74450551    -1.24576462    -1.32879470
 h     -3.40857577    -0.50901233     0.19261360
 h     -2.65099807     0.56708667    -0.93283214
 h     -0.91865329     1.51009478     1.73436420
          17

 c      1.16577861    -0.46922159     0.05017365
 c     -0.10626420    -1.17609152     0.20319808
 c     -1.17836836    -0.37299960     0.26272904
 c     -1.00044895     0.99476483     0.73633978
 c      0.10374489     1.66500179    -0.34338668
 c      1.07935764     0.83736055    -0.66713397
 h      0.01207008    -2.15953311    -0.31639999
 h     -1.68180533     1.66358749     0.56260043
 h     -0.27892634     2.73280099    -0.59240010
 h      1.77844148     0.88639783    -1.51615370
 o      2.32669614    -0.93061099     0.37354127
 h      3.19512370    -0.30651191     0.25887591
 c     -2.57482830    -0.49789730    -0.56445438
 h     -2.76027099    -1.24272590    -1.27913012
 h     -3.42004425    -0.49462218     0.15452872
 h     -2.65416078     0.60685523    -0.93465791
 h     -0.99802256     1.47300470     1.72757029
          17

 c      1.15204924    -0.47174757     0.04629970
 c     -0.10010872    -1.16656742     0.20354118
 c     -1.17455657    -0.36385168     0.25811152
 c     -0.99996282     0.98031523     0.73079626
 c      0.11540344     1.68426961    -0.33696071
 c      1.07334115     0.82422351    -0.67687520
 h      0.01905622    -2.24386553    -0.32550095
 h     -1.65930948     1.63772288     0.53198148
 h     -0.22092858     2.76588374    -0.55625745
 h      1.76827845     0.85955395    -1.51359205
 o      2.32559994    -0.92444592     0.37865508
 h      3.13461262    -0.28786182     0.25844140
 c     -2.56910640    -0.50433208    -0.55365609
 h     -2.77276535    -1.25195262    -1.24087232
 h     -3.42956243    -0.48262956     0.11668152
 h     -2.65628388     0.62808431    -0.93816913
 h     -1.06190390     1.42281189     1.73072974
          17

 c      1.13878019    -0.47324561     0.04273491
 c     -0.09246321    -1.15917974     0.20241573
 c     -1.17360735    -0.35566460     0.25225234
 c     -0.99487313     0.96584271     0.72484803
 c      0.12564416     1.70328480    -0.32839446
 c      1.06774491     0.81115354    -0.68684406
 h      0.01858707    -2.30837292    -0.32041608
 h     -1.69645101     1.64727316     0.47571311
 h     -0.15130376     2.78312944    -0.52146772
 h      1.76180581     0.83875528    -1.51120768
 o      2.32479091    -0.91794864     0.38363559
 h      3.05520209    -0.28013470     0.25649413
 c     -2.56219237    -0.50736015    -0.54062211
 h     -2.78199752    -1.27735036    -1.21861670
 h     -3.44028372    -0.47258206     0.08484878
 h     -2.65651425     0.62549161    -0.94239133
 h     -1.10992526     1.36130655     1.74521197
          17

 c      1.12647223    -0.47383162     0.03949473
 c     -0.08390054    -1.15470498     0.19971491
 c     -1.17542511    -0.34913807     0.24499558
 c     -0.98719776     0.95385526     0.71827790
 c      0.13513820     1.72105410    -0.31771526
 c      1.06208146     0.79869581    -0.69668292
 h      0.01117939    -2.34495077    -0.29863657
 h     -1.76861356     1.67112984     0.40276434
 h     -0.07332844     2.78875421    -0.48876277
 h      1.76109223     0.82429421    -1.51175093
 o      2.32314196    -0.91171995     0.38851381
 h      2.97365070    -0.27214977     0.25128850
 c     -2.55409696    -0.50730340    -0.52614059
 h     -2.78622710    -1.31504039    -1.20915408
 h     -3.45464808    -0.46398163     0.06344936
 h     -2.65420317     0.59816300    -0.94730901
 h     -1.14312523     1.29013861     1.76762119
          17

 c      1.11558332    -0.47362031     0.03656558
 c     -0.07520954    -1.15348581     0.19552831
 c     -1.17967698    -0.34491521     0.23622708
 c     -0.97919581     0.94681051     0.71073455
 c      0.14449316     1.73634204    -0.30497831
 c      1.05601309     0.78739037    -0.70612439
 h     -0.00213017    -2.35047094    -0.25998350
 h     -1.84781475     1.68779723     0.32647941
 h      0.00930444     2.79024813    -0.45898780
 h      1.76686853     0.81623972    -1.51633233
 o      2.31926823    -0.90679196     0.39342579
 h      2.91197130    -0.24563158     0.23948194
 c     -2.54516907    -0.50525422    -0.51112231
 h     -2.78276511    -1.35617712    -1.20467798
 h     -3.47263317    -0.45660510     0.05429640
 h     -2.64893843     0.54906548    -0.95381210
 h     -1.16287758     1.21131977     1.79180990
          17

 c      1.10648809    -0.47271379     0.03390503
 c     -0.06729238    -1.15558161     0.19004872
 c     -1.18582537    -0.34342219     0.22592645
 c     -0.97223421     0.94589410     0.70207288
 c      0.15413868     1.74792541    -0.29027617
 c      1.04942472     0.77771582    -0.71505503
 h     -0.02010040    -2.32514615    -0.20562848
 h     -1.91673349     1.68764634     0.25708636
 h      0.09343987     2.79619401    -0.43277402
 h      1.77801113     0.81442293    -1.52390836
 o      2.31258982    -0.90367383     0.39843202
 h      2.88070989    -0.19059558     0.21919799
 c     -2.53599621    -0.50266871    -0.49615410
 h     -2.76954999    -1.39205025    -1.19753280
 h     -3.49128642    -0.45056303     0.05660894
 h     -2.64073428     0.48550098    -0.96416038
 h     -1.17038608     1.12757229     1.81153432
          17

 c      1.09945611    -0.47120216     0.03144597
 c     -0.06105066    -1.16070175     0.18356736
 c     -1.19315840    -0.34477897     0.21420022
 c     -0.96702588     0.95127463     0.69224065
 c      0.16428121     1.75502900    -0.27377265
 c      1.04240168     0.77004799    -0.72349119
 h     -0.04135032    -2.27328558    -0.13815846
 h     -1.96636125     1.66881291     0.20101026
 h      0.17715562     2.81172677    -0.41005522
 h      1.79189509     0.81843987    -1.53181226
 o      2.30391883    -0.90140462     0.40326606
 h      2.86922677    -0.12069211     0.19414525
 c     -2.52722299    -0.50117062    -0.48133696
 h     -2.74588914    -1.41681688    -1.18243153
 h     -3.50598286    -0.44605542     0.06808199
 h     -2.63023124     0.41940502    -0.98266313
 h     -1.16667230     1.04229597     1.82210466
          17

 c      1.09461523    -0.46919266     0.02910560
 c     -0.05725091    -1.16789094     0.17652290
 c     -1.20083633    -0.34878120     0.20127841
 c     -0.96396413     0.96247633     0.68112980
 c      0.17497977     1.75765467    -0.25572057
 c      1.03515169     0.76463518    -0.73149450
 h     -0.06441974    -2.20675471    -0.06219045
 h     -1.99210100     1.63290341     0.16226616
 h      0.25920500     2.83488829    -0.38982164
 h      1.80536199     0.82770963    -1.53690998
 o      2.29437006    -0.89852469     0.40752303
 h      2.86236084    -0.05790175     0.17058513
 c     -2.51941187    -0.50230421    -0.46639628
 h     -2.71242674    -1.42804657    -1.15666685
 h     -3.51224946    -0.44306690     0.08601617
 h     -2.61863172     0.36468744    -1.01531243
 h     -1.15273423     0.95929510     1.82090854
          17

 c      1.09188749    -0.46684994     0.02678904
 c     -0.05638565    -1.17504040     0.16951500
 c     -1.20795676    -0.35494747     0.18747965
 c     -0.96327160     0.97862494     0.66854346
 c      0.18627496     1.75645425    -0.23643217
 c      1.02792212     0.76159212    -0.73909139
 h     -0.08818318    -2.15040944     0.01553822
 h     -1.99180581     1.58312245     0.14344063
 h      0.33783309     2.85804231    -0.37048683
 h      1.81570191     0.84158864    -1.53665411
 o      2.28465899    -0.89404965     0.41091589
 h      2.85144297    -0.01704793     0.15321537
 c     -2.51302136    -0.50690597    -0.45107997
 h     -2.67092688    -1.42668271    -1.11986588
 h     -3.50705475    -0.44123792     0.10798597
 h     -2.60687133     0.32956984    -1.06598833
 h     -1.12966892     0.88240903     1.80732019
          17

 c      1.09095552    -0.46440223     0.02438219
 c     -0.05856524    -1.17913858     0.16303467
 c     -1.21363937    -0.36260185     0.17316195
 c     -0.96499795     0.99860187     0.65426004
 c      0.19823392     1.75230994    -0.21623051
 c      1.02093975     0.76090606    -0.74623248
 h     -0.11264958    -2.13911364     0.08950773
 h     -1.96550829     1.52393141     0.14586412
 h      0.41048854     2.87256458    -0.35051689
 h      1.82129224     0.85950553    -1.52967504
 o      2.27516564    -0.88753890     0.41331699
 h      2.83359990    -0.00472354     0.14455511
 c     -2.50841667    -0.51458673    -0.43561751
 h     -2.62410706    -1.41714350    -1.07400621
 h     -3.48944427    -0.43994562     0.13218023
 h     -2.59482960     0.31064235    -1.13124220
 h     -1.09872884     0.81515090     1.78235142
          17

 c      1.09130710    -0.46207765     0.02174014
 c     -0.06362566    -1.17892191     0.15701630
 c     -1.21712906    -0.37095614     0.15867522
 c     -0.96886762     1.02110899     0.63817612
 c      0.21090370     1.74602102    -0.19542101
 c      1.01438274     0.76244267    -0.75278609
 h     -0.13805955    -2.18699960     0.16083438
 h     -1.91691551     1.46168175     0.16881999
 h      0.47443764     2.87226857    -0.32880083
 h      1.82189354     0.88108137    -1.51596315
 o      2.26608378    -0.87896065     0.41473392
 h      2.80969029    -0.02154258     0.14539316
 c     -2.50578223    -0.52407770    -0.42063979
 h     -2.57541541    -1.40742933    -1.02359357
 h     -3.46080514    -0.43846668     0.15764845
 h     -2.58186367     0.29741387    -1.20107898
 h     -1.06135326     0.76043959     1.74819326
          17

 c      1.09231271    -0.46002816     0.01868547
 c     -0.07140043    -1.17658413     0.15123078
 c     -1.21788967    -0.37919811     0.14432488
 c     -0.97388613     1.04462296     0.62055242
 c      0.22424154     1.73819520    -0.17428270
 c      1.00837726     0.76594931    -0.75854826
 h     -0.16234457    -2.26777848     0.23252059
 h     -1.85769078     1.40611083     0.20734880
 h      0.52744773     2.85449757    -0.30471464
 h      1.81870880     0.90620171    -1.49678502
 o      2.25743764    -0.86867805     0.41531155
 h      2.78397089    -0.06244116     0.15472310
 c     -2.50503153    -0.53395308    -0.40674784
 h     -2.52849898    -1.40819718    -0.97504870
 h     -3.42487762    -0.43609278     0.18452105
 h     -2.56773707     0.28034511    -1.26461642
 h     -1.01915504     0.72041226     1.70771473
          17

 c      1.09328052    -0.45832505     0.01501996
 c     -0.08161969    -1.17499634     0.14581197
 c     -1.21567204    -0.38657040     0.13034566
 c     -0.97771857     1.06730040     0.60229696
 c      0.23805894     1.72923662    -0.15306109
 c      1.00300793     0.77106112    -0.76326783
 h     -0.18260166    -2.34736002     0.30307253
 h     -1.81438210     1.37175403     0.24926920
 h      0.56823638     2.82016560    -0.27806074
 h      1.81420684     0.93500755    -1.47436966
 o      2.24896047    -0.85757780     0.41537739
 h      2.76546195    -0.11460117     0.16887839
 c     -2.50583160    -0.54317357    -0.39442170
 h     -2.48645805    -1.42896846    -0.93396956
 h     -3.38729416    -0.43216820     0.21405842
 h     -2.55286629     0.25380467    -1.31370249
 h     -0.97380585     0.69629310     1.66407924
          17

 c      1.09353738    -0.45697586     0.01053891
 c     -0.09374152    -1.17588764     0.14106752
 c     -1.21056152    -0.39238578     0.11688476
 c     -0.97703111     1.08729443     0.58464900
 c      0.25200021     1.71933677    -0.13195655
 c      0.99834928     0.77732039    -0.76670182
 h     -0.19721439    -2.40507525     0.36875185
 h     -1.82431137     1.37404915     0.27882341
 h      0.59680739     2.77379007    -0.24900262
 h      1.81156145     0.96777054    -1.45131138
 o      2.23997609    -0.84711646     0.41546703
 h      2.76892914    -0.15670666     0.18097280
 c     -2.50770413    -0.55151717    -0.38424107
 h     -2.45169365    -1.47222764    -0.90131580
 h     -3.35419639    -0.42612997     0.24815499
 h     -2.53819125     0.21542289    -1.34346558
 h     -0.92682369     0.68832034     1.62077001
          17

 c      1.09254888    -0.45592513     0.00504371
 c     -0.10699641    -1.18002411     0.13727854
 c     -1.20297467    -0.39602255     0.10400393
 c     -0.97096558     1.10395264     0.56766374
 c      0.26558671     1.70845644    -0.11112062
 c      0.99452090     0.78422346    -0.76870487
 h     -0.20584356    -2.43168404     0.42601539
 h     -1.89517923     1.41510983     0.29435999
 h      0.61473920     2.72362311    -0.21801722
 h      1.81363441     1.00461184    -1.42970684
 o      2.22983326    -0.83855455     0.41608001
 h      2.80719287    -0.17118087     0.18472312
 c     -2.51017034    -0.55963392    -0.37684911
 h     -2.42648216    -1.53153748    -0.87292298
 h     -3.32988101    -0.41769125     0.28797837
 h     -2.52501675     0.16503278    -1.35189781
 h     -0.87938277     0.69569010     1.58193145
          17

 c      1.08999318    -0.45506854    -0.00164435
 c     -0.12051316    -1.18765437     0.13465693
 c     -1.19359530    -0.39694866     0.09170369
 c     -0.96241810     1.11798806     0.55025343
 c      0.27829264     1.69636857    -0.09067412
 c      0.99175306     0.79129045    -0.76931355
 h     -0.20886942    -2.42421009     0.47206376
 h     -1.99091704     1.48140408     0.30804395
 h      0.62517155     2.68095524    -0.18577603
 h      1.82182349     1.04511861    -1.41030115
 o      2.21897627    -0.83168217     0.41723370
 h      2.87403112    -0.16431468     0.18153332
 c     -2.51292228    -0.56858200    -0.37252601
 h     -2.41300850    -1.59613878    -0.84303081
 h     -3.31475905    -0.40712958     0.33230641
 h     -2.51487303     0.10430368    -1.33978865
 h     -0.83244811     0.71680509     1.55196005
          17

 c      1.08574784    -0.45430654    -0.00965952
 c     -0.13342941    -1.19869476     0.13334035
 c     -1.18327090    -0.39476595     0.07996268
 c     -0.95432199     1.13017429     0.53179316
 c      0.28963648     1.68290457    -0.07074780
 c      0.99042533     0.79812667    -0.76876596
 h     -0.20706946    -2.38344390     0.50489967
 h     -2.07594005     1.55844982     0.32777679
 h      0.63181698     2.65685517    -0.15278435
 h      1.83547596     1.08806674    -1.39218268
 o      2.20873740    -0.82542656     0.41863365
 h      2.94789272    -0.15609905     0.17761063
 c     -2.51587828    -0.57937928    -0.37083557
 h     -2.41273673    -1.65615216    -0.80735963
 h     -3.30553814    -0.39536036     0.37710634
 h     -2.50940265     0.03709741    -1.31152894
 h     -0.78719143     0.74992609     1.53401344
          17

 c      1.07985733    -0.45360330    -0.01905984
 c     -0.14497942    -1.21265878     0.13335240
 c     -1.17288322    -0.38925988     0.06877249
 c     -0.94824802     1.14084075     0.51240628
 c      0.29934885     1.66840548    -0.05152923
 c      0.99102871     0.80445318    -0.76744230
 h     -0.20153773    -2.31414823     0.52374409
 h     -2.13149978     1.63644807     0.35493985
 h      0.63687234     2.65633544    -0.11889577
 h      1.85230426     1.13145520    -1.37330667
 o      2.20023578    -0.81906256     0.42007047
 h      3.00965710    -0.16042534     0.17733149
 c     -2.51907166    -0.59290844    -0.37056891
 h     -2.42602797    -1.70466471    -0.76385952
 h     -3.29746326    -0.38363520     0.41690528
 h     -2.51022482    -0.02986785    -1.27663433
 h     -0.74526789     0.79367611     1.52858584
          17

 c      1.07251331    -0.45301257    -0.02980616
 c     -0.15456194    -1.22834265     0.13447741
 c     -1.16322013    -0.38044976     0.05815232
 c     -0.94486918     1.15001902     0.49269118
 c      0.30747938     1.65395383    -0.03326666
 c      0.99405456     0.81011200    -0.76575855
 h     -0.19373837    -2.22801331     0.53045063
 h     -2.14991649     1.70904930     0.38786898
 h      0.63975119     2.67490529    -0.08330860
 h      1.86949285     1.17286315    -1.35146470
 o      2.19403355    -0.81235831     0.42146603
 h      3.04817248    -0.18254917     0.18228796
 c     -2.52251381    -0.60995287    -0.36991945
 h     -2.45217578    -1.73785474    -0.71229707
 h     -3.28657446    -0.37311151     0.44670516
 h     -2.51877774    -0.08721077    -1.25018506
 h     -0.70884158     0.84700482     1.53310190
          17

 c      1.06403562    -0.45267059    -0.04176037
 c     -0.16177047    -1.24332545     0.13600741
 c     -1.15490232    -0.36862284     0.04814005
 c     -0.94441652     1.15766490     0.47346005
 c      0.31429261     1.64102538    -0.01622072
 c      0.99986986     0.81506154    -0.76405775
 h     -0.18550646    -2.14903411     0.53244995
 h     -2.12895585     1.77183954     0.42384056
 h      0.63827139     2.70183781    -0.04520596
 h      1.88479731     1.20993631    -1.32509905
 o      2.19023453    -0.80537621     0.42280600
 h      3.05875060    -0.22235232     0.19233433
 c     -2.52612536    -0.63096495    -0.36707984
 h     -2.48958479    -1.75487548    -0.65372841
 h     -3.27082756    -0.36453718     0.46330824
 h     -2.53621656    -0.12638108    -1.24761494
 h     -0.68030623     0.90865070     1.54285829
          17

 c      1.05485121    -0.45276587    -0.05469902
 c     -0.16639739    -1.25400968     0.13660081
 c     -1.14839897    -0.35431601     0.03877548
 c     -0.94686673     1.16381097     0.45552760
 c      0.32008708     1.63092213    -0.00062557
 c      1.00862446     0.81936852    -0.76252800
 h     -0.17856805    -2.11329226     0.54439740
 h     -2.06944759     1.82158467     0.45976515
 h      0.63062438     2.72612308    -0.00430686
 h      1.89725360     1.24081519    -1.29371228
 o      2.18854988    -0.79837973     0.42411597
 h      3.04226743    -0.27603941     0.20606298
 c     -2.52973392    -0.65551697    -0.36129866
 h     -2.53596285    -1.75820868    -0.59017748
 h     -3.25034458    -0.35804356     0.46594676
 h     -2.56321904    -0.14618731    -1.27305779
 h     -0.66176286     0.97658801     1.55265727
          17

 c      1.04548399    -0.45348331    -0.06833814
 c     -0.16843197    -1.25801379     0.13521794
 c     -1.14410857    -0.33822639     0.03008902
 c     -0.95194532     1.16860595     0.43956723
 c      0.32509600     1.62444665     0.01331352
 c      1.02020547     0.82318966    -0.76115913
 h     -0.17364968    -2.14194879     0.57710107
 h     -1.97515363     1.85628181     0.49238089
 h      0.61627971     2.73992102     0.03905996
 h      1.90750138     1.26443609    -1.25794101
 o      2.18818915    -0.79187507     0.42549676
 h      3.00711215    -0.33568815     0.22039033
 c     -2.53312891    -0.68214312    -0.35325037
 h     -2.58861545    -1.75430457    -0.52442437
 h     -3.22728823    -0.35293301     0.45642855
 h     -2.59931504    -0.15427079    -1.31534940
 h     -0.65451324     1.04785239     1.55818903
          17

 c      1.03653996    -0.45494860    -0.08236404
 c     -0.16799458    -1.25663059     0.13245402
 c     -1.14240589    -0.32111454     0.02210012
 c     -0.95897796     1.17219527     0.42602569
 c      0.32946650     1.62183654     0.02541052
 c      1.03423631     0.82673938    -0.75974286
 h     -0.17077083    -2.21343815     0.62179400
 h     -1.85448423     1.87645452     0.51847028
 h      0.59597992     2.73938039     0.08413934
 h      1.91779926     1.28068574    -1.21940145
 o      2.18761912    -0.78669980     0.42719954
 h      2.97334985    -0.38801684     0.22956023
 c     -2.53609027    -0.70890108    -0.34421707
 h     -2.64497468    -1.75327816    -0.45952512
 h     -3.20550490    -0.34746847     0.43885293
 h     -2.64256127    -0.16096817    -1.35813909
 h     -0.65876637     1.11874805     1.55681192
          17

 c      1.02864643    -0.45721073    -0.09646662
 c     -0.16530552    -1.25239577     0.12955046
 c     -1.14358796    -0.30378277     0.01482819
 c     -0.96661348     1.17438482     0.41505169
 c      0.33327415     1.62280312     0.03549172
 c      1.05012107     0.83025533    -0.75792063
 h     -0.16993845    -2.29227505     0.66195907
 h     -1.72385270     1.88856823     0.53555718
 h      0.57149839     2.72459194     0.12999391
 h      1.93165480     1.29034159    -1.18032217
 o      2.18481707    -0.78381610     0.42960139
 h      2.96928692    -0.41784890     0.22586762
 c     -2.53838547    -0.73409324    -0.33536089
 h     -2.70305850    -1.76547633    -0.39780954
 h     -3.18974545    -0.33894068     0.41871891
 h     -2.69016313    -0.17426323    -1.38890400
 h     -0.67359076     1.18522590     1.54786604
          17

 c      1.02236652    -0.46023100    -0.11038027
 c     -0.16073474    -1.24685724     0.12726508
 c     -1.14779758    -0.28706336     0.00830025
 c     -0.97270607     1.17418780     0.40641551
 c      0.33655947     1.62658335     0.04338708
 c      1.06715161     0.83398582    -0.75527782
 h     -0.17101263    -2.35515878     0.68682983
 h     -1.60940263     1.90980146     0.54327053
 h      0.54541969     2.69959825     0.17580550
 h      1.95287413     1.29469024    -1.14294742
 o      2.17905491    -0.78346406     0.43281528
 h      3.00398875    -0.42178604     0.20632810
 c     -2.53989885    -0.75684808    -0.32750660
 h     -2.76098663    -1.79502210    -0.34011025
 h     -3.18414666    -0.32450296     0.40111236
 h     -2.73921000    -0.19884428    -1.40068841
 h     -0.69712823     1.24326376     1.53266781
          17

 c      1.01814657    -0.46387956    -0.12390335
 c     -0.15479694    -1.24061229     0.12585861
 c     -1.15498865    -0.27178225     0.00254308
 c     -0.97527976     1.17021551     0.39960450
 c      0.33937993     1.63201833     0.04891655
 c      1.08468126     0.83820013    -0.75145950
 h     -0.17365908    -2.39072619     0.69167652
 h     -1.53602249     1.96297399     0.54306566
 h      0.52086338     2.67219131     0.22127201
 h      1.98406297     1.29482222    -1.10881524
 o      2.17176334    -0.78495610     0.43644166
 h      3.05390926    -0.41150502     0.17677601
 c     -2.54087157    -0.77722502    -0.32101124
 h     -2.81579044    -1.83662072    -0.28629487
 h     -3.19028591    -0.30280660     0.38846701
 h     -2.78705834    -0.23678795    -1.39093783
 h     -0.72713443     1.28926133     1.51416945
          17

 c      1.01630608    -0.46795846    -0.13687947
 c     -0.14808468    -1.23378660     0.12532614
 c     -1.16493166    -0.25873448    -0.00243388
 c     -0.97434575     1.16284769     0.39432081
 c      0.34184397     1.63777046     0.05189675
 c      1.10230108     0.84318963    -0.74625636
 h     -0.17743781    -2.39429203     0.67516298
 h     -1.50572604     2.05032408     0.53341960
 h      0.50096118     2.65220686     0.26688141
 h      2.02522651     1.29097164    -1.07826916
 o      2.16466359    -0.78757342     0.43997412
 h      3.09210767    -0.39928768     0.14507719
 c     -2.54195559    -0.79571638    -0.31567919
 h     -2.86337061    -1.87976314    -0.23630702
 h     -3.20623462    -0.27527640     0.37968714
 h     -2.83154406    -0.28819680    -1.36051365
 h     -0.76174234     1.32053725     1.49615006
          17

 c      1.01703154    -0.47223394    -0.14917182
 c     -0.14119559    -1.22628938     0.12552114
 c     -1.17725511    -0.24864301    -0.00664967
 c     -0.97136869     1.15457369     0.39056682
 c      0.34410355     1.64276883     0.05221501
 c      1.11990643     0.84922692    -0.73961955
 h     -0.18188572    -2.36505063     0.63788999
 h     -1.50307310     2.14845819     0.50983011
 h      0.48805734     2.64719139     0.31344887
 h      2.07345088     1.28247539    -1.05055081
 o      2.15877049    -0.79092359     0.44305518
 h      3.10360353    -0.39211163     0.11671647
 c     -2.54397147    -0.81276706    -0.31085360
 h     -2.89971607    -1.91470114    -0.19041337
 h     -3.22761673    -0.24572071     0.37158451
 h     -2.87132167    -0.35136263    -1.31364950
 h     -0.80000670     1.33579420     1.48206369
          17

 c      1.02036698    -0.47645734    -0.16064770
 c     -0.13468122    -1.21782161     0.12616883
 c     -1.19149778    -0.24208196    -0.01015622
 c     -0.96759018     1.14774776     0.38823630
 c      0.34634396     1.64666410     0.04996368
 c      1.13762446     0.85648792    -0.73161652
 h     -0.18661526    -2.30594385     0.58221805
 h     -1.51445090     2.23379670     0.47018741
 h      0.48305590     2.65761866     0.36072168
 h      2.12393168     1.26842185    -1.02438167
 o      2.15450946    -0.79485024     0.44546701
 h      3.08331174    -0.39298722     0.09481049
 c     -2.54757366    -0.82869286    -0.30554900
 h     -2.92190910    -1.93521903    -0.14887211
 h     -3.24965163    -0.21869995     0.36110508
 h     -2.90651969    -0.42256104    -1.25875063
 h     -0.84184235     1.33523221     1.47422999
          17

 c      1.02620822    -0.48037571    -0.17116911
 c     -0.12900625    -1.20765671     0.12679296
 c     -1.20713998    -0.23940856    -0.01303811
 c     -0.96373358     1.14368398     0.38705070
 c      0.34876574     1.64984593     0.04551836
 c      1.15567731     0.86498433    -0.72237324
 h     -0.19153065    -2.22615897     0.51310407
 h     -1.53196681     2.29276972     0.41552522
 h      0.48551990     2.67672061     0.40640274
 h      2.17158848     1.24844369    -0.99858625
 o      2.15189954    -0.79935176     0.44710146
 h      3.03309051    -0.40224021     0.08055496
 c     -2.55301514    -0.84376689    -0.29851942
 h     -2.92845826    -1.93894896    -0.11157600
 h     -3.26863216    -0.19806584     0.34658604
 h     -2.93953521    -0.49610656    -1.20901359
 h     -0.88749927     1.32023916     1.47358905
          17

 c      1.03430254    -0.48373723    -0.18058789
 c     -0.12449797    -1.19421042     0.12660117
 c     -1.22361382    -0.24072571    -0.01540511
 c     -0.96026328     1.14289840     0.38668005
 c      0.35154468     1.65302360     0.03946316
 c      1.17426282     0.87454346    -0.71202988
 h     -0.19732814    -2.14622025     0.43940804
 h     -1.55106373     2.31906535     0.34851058
 h      0.49431224     2.69511952     0.44681664
 h      2.21240252     1.22317363    -0.97245646
 o      2.15053468    -0.80460073     0.44799941
 h      2.96210386    -0.41720871     0.07260950
 c     -2.56012437    -0.85814940    -0.28849645
 h     -2.91934946    -1.92719018    -0.07777420
 h     -3.28246114    -0.18628729     0.32789038
 h     -2.97467569    -0.56597399    -1.17988524
 h     -0.93702273     1.29293030     1.47961720
          17

 c      1.04426096    -0.48628732    -0.18875290
 c     -0.12130346    -1.17492654     0.12458334
 c     -1.24030928    -0.24586279    -0.01737587
 c     -0.95757619     1.14543211     0.38682599
 c      0.35480643     1.65682284     0.03244301
 c      1.19347884     0.88483676    -0.70071146
 h     -0.20605950    -2.09964883     0.37272067
 h     -1.56875499     2.31018697     0.27247252
 h      0.50811958     2.70518681     0.47832225
 h      2.24420158     1.19430681    -0.94586071
 o      2.14942047    -0.81105062     0.44847747
 h      2.88957103    -0.43057608     0.06515476
 c     -2.56859970    -0.87159287    -0.27489008
 h     -2.89613522    -1.90509107    -0.04582055
 h     -3.29068520    -0.18430948     0.30608058
 h     -3.01466395    -0.62923804    -1.18067755
 h     -0.98988516     1.25579879     1.49028047
          17

 c      1.05560782    -0.48774030    -0.19554131
 c     -0.11953648    -1.14817172     0.12024533
 c     -1.25659407    -0.25436502    -0.01906089
 c     -0.95607968     1.15101771     0.38724140
 c      0.35862868     1.66161422     0.02504994
 c      1.21327985     0.89543761    -0.68851172
 h     -0.21966853    -2.11120021     0.31879162
 h     -1.58293891     2.26591162     0.19106249
 h      0.52569569     2.70275975     0.49826165
 h      2.26700507     1.16441764    -0.91922291
 o      2.14711298    -0.81944267     0.44917635
 h      2.84268187    -0.43038583     0.04735377
 c     -2.57837149    -0.88330290    -0.25840750
 h     -2.86198841    -1.88189741    -0.01301897
 h     -3.29445174    -0.19155216     0.28312773
 h     -3.05651937    -0.68752782    -1.20721508
 h     -1.04481774     1.21161662     1.50225955
          17

 c      1.06785973    -0.48776094    -0.20089639
 c     -0.11960453    -1.11592668     0.11406814
 c     -1.27185661    -0.26551213    -0.02055326
 c     -0.95618122     1.15911895     0.38770367
 c      0.36305436     1.66748576     0.01775713
 c      1.23344999     0.90589129    -0.67549086
 h     -0.23623709    -2.16533986     0.27223633
 h     -1.59242421     2.18829315     0.10810257
 h      0.54598241     2.68728162     0.50536916
 h      2.28301852     1.13665495    -0.89344751
 o      2.14299327    -0.83020272     0.45047797
 h      2.83615453    -0.40988519     0.01297943
 c     -2.58952678    -0.89230048    -0.24067668
 h     -2.82112461    -1.86965233     0.02410754
 h     -3.29652499    -0.20585998     0.26177713
 h     -3.09306816    -0.74414526    -1.24604123
 h     -1.09988358     1.16351849     1.51160475
          17

 c      1.08057118    -0.48601644    -0.20482338
 c     -0.12204469    -1.08196041     0.10664798
 c     -1.28555286    -0.27840482    -0.02192101
 c     -0.95818534     1.16888297     0.38799066
 c      0.36809053     1.67424817     0.01087695
 c      1.25361040     0.91577781    -0.66168635
 h     -0.25126701    -2.22699770     0.22659081
 h     -1.59763328     2.08277910     0.02713162
 h      0.56825986     2.66166445     0.50001230
 h      2.29617479     1.11432737    -0.86975567
 o      2.13821749    -0.84278387     0.45180518
 h      2.85637923    -0.37815508    -0.02830892
 c     -2.60205522    -0.89809561    -0.22336710
 h     -2.77708112    -1.87794602     0.06850448
 h     -3.30119492    -0.22353845     0.24540234
 h     -3.11761892    -0.80127021    -1.28348451
 h     -1.15281524     1.11505562     1.51464045
          17

 c      1.09332755    -0.48225098    -0.20734817
 c     -0.12711773    -1.04921049     0.09821735
 c     -1.29725775    -0.29207684    -0.02320017
 c     -0.96210547     1.17905671     0.38793765
 c      0.37367353     1.68143886     0.00453321
 c      1.27331102     0.92475232    -0.64713625
 h     -0.26131192    -2.27133293     0.17967328
 h     -1.60204146     1.95985261    -0.04990168
 h      0.59237897     2.63223327     0.48441673
 h      2.31100189     1.10037404    -0.84935465
 o      2.13435379    -0.85629738     0.45226007
 h      2.88217585    -0.34995630    -0.06139152
 c     -2.61581603    -0.90127012    -0.20761782
 h     -2.73132848    -1.90662140     0.12040009
 h     -3.31357385    -0.23999386     0.23749165
 h     -3.12616766    -0.85952600    -1.30979894
 h     -1.20150834     1.07009523     1.50873255
          17

 c      1.10571281    -0.47631940    -0.20848483
 c     -0.13467595    -1.01949075     0.08877543
 c     -1.30672523    -0.30559787    -0.02439083
 c     -0.96749063     1.18804828     0.38758743
 c      0.37961498     1.68837146    -0.00133212
 c      1.29220048     0.93256405    -0.63191477
 h     -0.26467394    -2.28648613     0.13183958
 h     -1.61342706     1.83506258    -0.12475120
 h      0.61894679     2.60816068     0.46258239
 h      2.33085492     1.09685895    -0.83299768
 o      2.13237191    -0.87014753     0.45127949
 h      2.90055117    -0.33535829    -0.07646151
 c     -2.63058137    -0.90330495    -0.19388252
 h     -2.68439398    -1.94520388     0.17661290
 h     -3.33772168    -0.25149977     0.24050357
 h     -3.11728141    -0.91847728    -1.31919041
 h     -1.24448120     1.03255157     1.49274396
          17

 c      1.11729885    -0.46817852    -0.20822482
 c     -0.14419768    -0.99391388     0.07822832
 c     -1.31394005    -0.31815850    -0.02545275
 c     -0.97360169     1.19446280     0.38715733
 c      0.38558615     1.69433356    -0.00686145
 c      1.31018657     0.93905716    -0.61616758
 h     -0.26082605    -2.26835297     0.08425420
 h     -1.64118467     1.72345796    -0.20268650
 h      0.64903449     2.59908093     0.43916754
 h      2.35628462     1.10469448    -0.82064493
 o      2.13268221    -0.88406127     0.44864919
 h      2.90623254    -0.33909932    -0.06944097
 c     -2.64611218    -0.90569694    -0.18204607
 h     -2.63770326    -1.98028316     0.23245451
 h     -3.37416914    -0.25739253     0.25452891
 h     -3.09150504    -0.97712351    -1.30899147
 h     -1.28116434     1.00595847     1.46734345
          17

 c      1.12767207    -0.45785986    -0.20653967
 c     -0.15485857    -0.97316924     0.06644824
 c     -1.31914713    -0.32909369    -0.02630424
 c     -0.98013002     1.19788073     0.38644305
 c      0.39120937     1.69895890    -0.01208192
 c      1.32747580     0.94416181    -0.60011848
 h     -0.24995425    -2.21729597     0.03821603
 h     -1.68755045     1.63080701    -0.28565934
 h      0.68296925     2.61048290     0.41713253
 h      2.38469988     1.12363904    -0.81143547
 o      2.13532033    -0.89799175     0.44438766
 h      2.89891089    -0.36209696    -0.04019990
 c     -2.66223086    -0.90934197    -0.17159015
 h     -2.59375448    -2.00169334     0.28383923
 h     -3.41905405    -0.26058873     0.27694531
 h     -3.05106103    -1.03429153    -1.27942576
 h     -1.31200116     0.99295053     1.43532935
          17

 c      1.13648920    -0.44545237    -0.20338476
 c     -0.16561714    -0.95756868     0.05329885
 c     -1.32283950    -0.33782855    -0.02682718
 c     -0.98751688     1.19875148     0.38436793
 c      0.39621002     1.70250441    -0.01677084
 c      1.34446219     0.94789800    -0.58403392
 h     -0.23279622    -2.13760521    -0.00508553
 h     -1.74388994     1.55446027    -0.36699079
 h      0.71892764     2.64013777     0.39603045
 h      2.41159436     1.15245784    -0.80396993
 o      2.13997039    -0.91210427     0.43871203
 h      2.88282175    -0.40164842     0.00792896
 c     -2.67874104    -0.91452947    -0.16169325
 h     -2.55538595    -2.00400446     0.32812187
 h     -3.46593552    -0.26577147     0.30346890
 h     -2.99985232    -1.08907210    -1.23425646
 h     -1.33842866     0.99491598     1.40170600
          17

 c      1.14355222    -0.43110608    -0.19870067
 c     -0.17532457    -0.94685389     0.03866578
 c     -1.32568312    -0.34381625    -0.02687178
 c     -0.99635029     1.19764125     0.37949289
 c      0.40047307     1.70569507    -0.02056304
 c      1.36154117     0.95040045    -0.56816094
 h     -0.21064347    -2.03963326    -0.04486256
 h     -1.79824946     1.49120393    -0.43675403
 h      0.75300157     2.67967201     0.37305195
 h      2.43237635     1.18915552    -0.79671843
 o      2.14581391    -0.92685976     0.43207922
 h      2.86879518    -0.45001536     0.06741164
 c     -2.69528324    -0.92115018    -0.15125835
 h     -2.52517445    -1.98584472     0.36417919
 h     -3.50847468    -0.27714398     0.32958232
 h     -2.94339582    -1.14146101    -1.18192024
 h     -1.36270555     1.01209467     1.37293547
          17

 c      1.14889214    -0.41505082    -0.19241655
 c     -0.18288967    -0.93975380     0.02252653
 c     -1.32837401    -0.34655597    -0.02625535
 c     -1.00690422     1.19490176     0.37069092
 c      0.40398667     1.70930498    -0.02317352
 c      1.37894338     0.95194524    -0.55267206
 h     -0.18518879    -1.94453198    -0.08149789
 h     -1.84179068     1.44015288    -0.48786149
 h      0.78069101     2.71938065     0.34543032
 h      2.44379519     1.23128593    -0.78838042
 o      2.15140300    -0.94305565     0.42515232
 h      2.87576967    -0.49369764     0.12701408
 c     -2.71132669    -0.92880926    -0.13900473
 h     -2.50503236    -1.94921138     0.39245609
 h     -3.54212690    -0.29724120     0.35146131
 h     -2.88797230    -1.19301303    -1.13537541
 h     -1.38728016     1.04413409     1.35490050
          17

 c      1.15281513    -0.39761975    -0.18446179
 c     -0.18751819    -0.93373656     0.00505792
 c     -1.33147573    -0.34568397    -0.02476713
 c     -1.01919797     1.19069167     0.35748581
 c      0.40678346     1.71386521    -0.02452412
 c      1.39663511     0.95295843    -0.53763735
 h     -0.15761107    -1.88632978    -0.11772647
 h     -1.86965477     1.40192106    -0.51713762
 h      0.79824130     2.75170405     0.31180083
 h      2.44465756     1.27632487    -0.77811936
 o      2.15531982    -0.96135301     0.41837405
 h      2.92024788    -0.52098823     0.17870847
 c     -2.72634174    -0.93689860    -0.12393202
 h     -2.49580074    -1.89940488     0.41527750
 h     -3.56477962    -0.32661020     0.36645246
 h     -2.83862949    -1.24636082    -1.10731933
 h     -1.41357118     1.09072171     1.34991305
          17

 c      1.15583825    -0.37927063    -0.17478751
 c     -0.18889295    -0.92655277    -0.01344160
 c     -1.33532174    -0.34107103    -0.02219659
 c     -1.03318511     1.18509501     0.34014868
 c      0.40891267     1.71957867    -0.02475123
 c      1.41430093     0.95399626    -0.52302435
 h     -0.12756239    -1.89283200    -0.15747059
 h     -1.87997341     1.37769521    -0.52442254
 h      0.80318141     2.77234496     0.27230268
 h      2.43600412     1.32202122    -0.76565674
 o      2.15762741    -0.98145353     0.41152948
 h      2.99417593    -0.53511316     0.22489045
 c     -2.73995303    -0.94478341    -0.10612018
 h     -2.49676259    -1.84538201     0.43733502
 h     -3.57700591    -0.36372389     0.37341770
 h     -2.79770239    -1.30260309    -1.10139732
 h     -1.44094186     1.15154272     1.35473815
          17

 c      1.15854215    -0.36059996    -0.16338247
 c     -0.18698664    -0.91896881    -0.03296822
 c     -1.34000960    -0.33287315    -0.01837907
 c     -1.04878225     1.17827429     0.31957022
 c      0.41040597     1.72632974    -0.02415880
 c      1.43140726     0.95568622    -0.50871502
 h     -0.09535347    -1.95289768    -0.20053034
 h     -1.87332050     1.36885630    -0.51204362
 h      0.79442102     2.78030440     0.22822213
 h      2.42091570     1.36669733    -0.75125188
 o      2.15954177    -1.00246039     0.40422457
 h      3.07144095    -0.54840049     0.27093722
 c     -2.75184885    -0.95199589    -0.08696935
 h     -2.50534147    -1.79936586     0.46568072
 h     -3.58229875    -0.40490430     0.37298835
 h     -2.76583760    -1.35926982    -1.10949065
 h     -1.46693271     1.22540894     1.36169659
          17

 c      1.16145272    -0.34233657    -0.15027517
 c     -0.18189627    -0.91349327    -0.05378424
 c     -1.34540051    -0.32155606    -0.01323128
 c     -1.06571368     1.17056323     0.29702120
 c      0.41123071     1.73370339    -0.02315952
 c      1.44731088     0.95864760    -0.49452958
 h     -0.06369329    -2.03149967    -0.24269005
 h     -1.85313607     1.37696023    -0.48521930
 h      0.77227205     2.77786362     0.18161887
 h      2.40390357     1.40941540    -0.73557063
 o      2.16205797    -1.02366301     0.39631454
 h      3.13039370    -0.56965094     0.31836673
 c     -2.76157976    -0.95836754    -0.06842881
 h     -2.51786257    -1.77330015     0.50773872
 h     -3.58700893    -0.44456218     0.36747283
 h     -2.74353966    -1.41187985    -1.11879525
 h     -1.48853460     1.30949764     1.36197349
          17

 c      1.16499924    -0.32527937    -0.13553804
 c     -0.17399886    -0.91177042    -0.07602906
 c     -1.35113348    -0.30787672    -0.00677249
 c     -1.08329885     1.16243254     0.27400040
 c      0.41125138     1.74100286    -0.02221320
 c      1.46139024     0.96342944    -0.48025665
 h     -0.03549648    -2.10112606    -0.28024423
 h     -1.82688386     1.40402391    -0.45312621
 h      0.73843095     2.77064610     0.13494557
 h      2.38981043     1.44983964    -0.71942385
 o      2.16559900    -1.04465936     0.38783640
 h      3.15957389    -0.60222526     0.36589014
 c     -2.76847450    -0.96429270    -0.05194953
 h     -2.53185482    -1.77183909     0.56661945
 h     -3.59892944    -0.47645555     0.35995776
 h     -2.73131044    -1.45650160    -1.11877025
 h     -1.50334979     1.39943627     1.34850692
          17

 c      1.16951097    -0.31019788    -0.11929549
 c     -0.16395630    -0.91422797    -0.09961637
 c     -1.35671251    -0.29279658     0.00085693
 c     -1.10038366     1.15436696     0.25211846
 c      0.41023343     1.74732574    -0.02175449
 c      1.47318564     0.97048189    -0.46568824
 h     -0.01263968    -2.14702197    -0.31119450
 h     -1.80619581     1.45293439    -0.42888611
 h      0.69563152     2.76701922     0.09051254
 h      2.38238800     1.48772552    -0.70341537
 o      2.17016669    -1.06524897     0.37889032
 h      3.15524706    -0.64595286     0.41133670
 c     -2.77187696    -0.97072287    -0.03787726
 h     -2.54757079    -1.78890343     0.63786051
 h     -3.62354983    -0.49625970     0.35241349
 h     -2.72923212    -1.49080986    -1.10324373
 h     -1.51007036     1.49005213     1.31736932
          17

 c      1.17521830    -0.29774464    -0.10173091
 c     -0.15255390    -0.92055801    -0.12429060
 c     -1.36163459    -0.27736944     0.00938333
 c     -1.11576348     1.14685293     0.23264017
 c      0.40791829     1.75181244    -0.02211061
 c      1.48249810     0.98014074    -0.45064702
 h      0.00386508    -2.16254202    -0.33467275
 h     -1.80170293     1.52636778    -0.42440963
 h      0.64661347     2.77544416     0.04979877
 h      2.38317166     1.52230350    -0.68765680
 o      2.17542054    -1.08538622     0.36957754
 h      3.12008502    -0.69810460     0.45268371
 c     -2.77164340    -0.97855674    -0.02556875
 h     -2.56660495    -1.81284466     0.71219157
 h     -3.65993509    -0.50381365     0.34410196
 h     -2.73673391    -1.51415925    -1.07014665
 h     -1.50850334     1.57624258     1.26804100
          17

 c      1.18225370    -0.28839874    -0.08309277
 c     -0.14054190    -0.93005679    -0.14968423
 c     -1.36549401    -0.26266062     0.01841455
 c     -1.12901414     1.14071965     0.21571148
 c      0.40412473     1.75407278    -0.02345301
 c      1.48939776     0.99258853    -0.43499324
 h      0.01355254    -2.14587912    -0.35049639
 h     -1.81328118     1.62185445    -0.44104402
 h      0.59284255     2.79967400     0.01307844
 h      2.39131708     1.55205612    -0.67171895
 o      2.18056114    -1.10521948     0.35994011
 h      3.06498625    -0.75292518     0.48904258
 c     -2.76831311    -0.98813053    -0.01388977
 h     -2.58995279    -1.83314980     0.78052819
 h     -3.70074350    -0.50262645     0.33225594
 h     -2.75257073    -1.52763570    -1.02118315
 h     -1.49950720     1.65373317     1.20313747
          17

 c      1.19064807    -0.28243594    -0.06370281
 c     -0.12855186    -0.94171319    -0.17534451
 c     -1.36802537    -0.24969839     0.02748874
 c     -1.14051212     1.13734508     0.20038507
 c      0.39874946     1.75446458    -0.02583551
 c      1.49414718     1.00779038    -0.41860977
 h      0.01643462    -2.09950776    -0.35913632
 h     -1.83009635     1.72859532    -0.46958474
 h      0.53443487     2.83562218    -0.02012531
 h      2.40439118     1.57511086    -0.65482541
 o      2.18410973    -1.12516690     0.34985154
 h      3.01260320    -0.80055034     0.52246679
 c     -2.76278802    -0.99919510    -0.00158505
 h     -2.61746177    -1.84299188     0.83645399
 h     -3.73640482    -0.49733207     0.31425830
 h     -2.77495682    -1.53441112    -0.96207237
 h     -1.48496903     1.71976209     1.12785121
          17

 c      1.20032075    -0.27991771    -0.04396252
 c     -0.11709740    -0.95406361    -0.20072643
 c     -1.36908972    -0.23940668     0.03613611
 c     -1.15060263     1.13812606     0.18546300
 c      0.39166220     1.75390063    -0.02927659
 c      1.49709068     1.02545038    -0.40137899
 h      0.01324137    -2.03224125    -0.36205452
 h     -1.84101397     1.83267661    -0.49997564
 h      0.47150865     2.87368095    -0.05025144
 h      2.41949070     1.58994005    -0.63613871
 o      2.18425931    -1.14577975     0.33895438
 h      2.99189681    -0.82941609     0.55909837
 c     -2.75594569    -1.01107695     0.01259473
 h     -2.64811040    -1.83902130     0.87650039
 h     -3.75899174    -0.49166644     0.28902783
 h     -2.80189613    -1.54008998    -0.90273965
 h     -1.46774552     1.77364908     1.04929026
          17

 c      1.21106828    -0.28069611    -0.02434853
 c     -0.10664407    -0.96483627    -0.22516298
 c     -1.36862830    -0.23250447     0.04393003
 c     -1.15922263     1.14387808     0.16996293
 c      0.38264691     1.75340539    -0.03380000
 c      1.49855848     1.04502404    -0.38317048
 h      0.00593468    -1.96369085    -0.36228557
 h     -1.83993629     1.92295384    -0.52640981
 h      0.40526914     2.90381294    -0.07740572
 h      2.43413490     1.59592323    -0.61499579
 o      2.18063590    -1.16709386     0.32705874
 h      3.01040297    -0.83693111     0.60303317
 c     -2.74842924    -1.02287268     0.02973217
 h     -2.68037577    -1.82069180     0.89992285
 h     -3.76376587    -0.48773548     0.25714689
 h     -2.83166062    -1.55184131    -0.85538143
 h     -1.45138678     1.81704544     0.97575172
          17

 c      1.22257631    -0.28444777    -0.00538546
 c     -0.09765226    -0.97083072    -0.24789049
 c     -1.36661716    -0.22940445     0.05051978
 c     -1.16605669     1.15469293     0.15315814
 c      0.37144060     1.75380625    -0.03942981
 c      1.49880784     1.06577731    -0.36384111
 h     -0.00222754    -1.92599479    -0.36432679
 h     -1.82499277     1.99236381    -0.54679499
 h      0.33800621     2.91890288    -0.10152880
 h      2.44677249     1.59357551    -0.59103196
 o      2.17488056    -1.18841499     0.31460321
 h      3.04489238    -0.83299529     0.64898312
 c     -2.74060684    -1.03376883     0.05024788
 h     -2.71249960    -1.79005344     0.90886936
 h     -3.74931950    -0.48594167     0.22043403
 h     -2.86282610    -1.57496122    -0.82843239
 h     -1.43952556     1.85340965     0.91557074
          17

 c      1.23445782    -0.29072386     0.01240129
 c     -0.09041552    -0.96950657    -0.26830921
 c     -1.36304516    -0.23015204     0.05564775
 c     -1.17077871     1.17014354     0.13460159
 c      0.35780653     1.75562372    -0.04617405
 c      1.49799934     1.08686856    -0.34324178
 h     -0.00890910    -1.94549758    -0.37124640
 h     -1.79668619     2.03697656    -0.56115980
 h      0.27258482     2.91572596    -0.12263339
 h      2.45695232     1.58447636    -0.56420098
 o      2.16879137    -1.20900588     0.30226267
 h      3.07033758    -0.82881112     0.68822514
 c     -2.73264404    -1.04334321     0.07335915
 h     -2.74275938    -1.75210217     0.90909085
 h     -3.71739213    -0.48504404     0.18139232
 h     -2.89333799    -1.60899345    -0.82043644
 h     -1.43498852     1.88626617     0.87526724
          17

 c      1.24628910    -0.29898522     0.02853310
 c     -0.08486932    -0.96165373    -0.28627120
 c     -1.35791199    -0.23444401     0.05915003
 c     -1.17320631     1.18960180     0.11422455
 c      0.34160820     1.75904599    -0.05401048
 c      1.49619211     1.10744246    -0.32122976
 h     -0.01521668    -2.01150381    -0.38150745
 h     -1.75684257     2.05505570    -0.57069390
 h      0.21193845     2.89496695    -0.14096745
 h      2.46520683     1.57099134    -0.53472063
 o      2.16344508    -1.22842065     0.29055177
 h      3.07339794    -0.83134224     0.71462950
 c     -2.72453070    -1.05148077     0.09721363
 h     -2.76992630    -1.71503056     0.91052276
 h     -3.67267328    -0.48224200     0.14259958
 h     -2.91993163    -1.64843797    -0.82173838
 h     -1.43895926     1.91682174     0.85757238
          17

 c      1.25761905    -0.30864706     0.04260438
 c     -0.08081170    -0.95020931    -0.30184232
 c     -1.35122222    -0.24173584     0.06093614
 c     -1.17333464     1.21240656     0.09239855
 c      0.32289151     1.76390325    -0.06287370
 c      1.49335132     1.12672232    -0.29768412
 h     -0.02322866    -2.08997915    -0.39185601
 h     -1.70845238     2.04692722    -0.57759213
 h      0.15862450     2.86131993    -0.15713872
 h      2.47263961     1.55584352    -0.50295556
 o      2.15933402    -1.24645899     0.27977518
 h      3.05000854    -0.84394786     0.72530650
 c     -2.71600718    -1.05813827     0.11966317
 h     -2.79381813    -1.68850782     0.92558621
 h     -3.62224840    -0.47346162     0.10609842
 h     -2.93902160    -1.68692303    -0.82142499
 h     -1.45072179     1.94288619     0.86072230
          17

 c      1.26796690    -0.31913064     0.05428696
 c     -0.07810015    -0.93762688    -0.31503169
 c     -1.34297857    -0.25136486     0.06096026
 c     -1.17126193     1.23774148     0.06992165
 c      0.30197273     1.76963963    -0.07264120
 c      1.48937925     1.14408380    -0.27252392
 h     -0.03364138    -2.15406165    -0.40042735
 h     -1.65624664     2.01595509    -0.58575118
 h      0.11436213     2.82373418    -0.17222706
 h      2.48025850     1.54162517    -0.46926119
 o      2.15654047    -1.26309986     0.27004932
 h      3.00250926    -0.86735466     0.72021555
 c     -2.70663203    -1.06348267     0.13919546
 h     -2.81518172    -1.67833024     0.96280953
 h     -3.57388345    -0.45433926     0.07301916
 h     -2.94780825    -1.71987586    -0.81161065
 h     -1.46813999     1.96016938     0.87948429
          17

 c      1.27682932    -0.32989832     0.06332621
 c     -0.07661373    -0.92536473    -0.32579327
 c     -1.33318761    -0.26263223     0.05920360
 c     -1.16705271     1.26434941     0.04802281
 c      0.27949242     1.77537777    -0.08312713
 c      1.48416903     1.15909268    -0.24572516
 h     -0.04610166    -2.18973886    -0.40667006
 h     -1.60774326     1.97044293    -0.60237693
 h      0.07970558     2.79470521    -0.18780373
 h      2.48827078     1.53039989    -0.43384329
 o      2.15471592    -1.27851281     0.26125794
 h      2.93992317    -0.89936430     0.70286315
 c     -2.69612191    -1.06809973     0.15555041
 h     -2.83441737    -1.68153563     1.02000039
 h     -3.53295169    -0.42227868     0.04380233
 h     -2.94467968    -1.74490109    -0.78809466
 h     -1.48847230     1.96456839     0.90684405
          17

 c      1.28370538    -0.34047225     0.06953750
 c     -0.07618599    -0.91426216    -0.33408706
 c     -1.32188257    -0.27485216     0.05567926
 c     -1.16066539     1.29042418     0.02836012
 c      0.25636157     1.78024716    -0.09410792
 c      1.47765486     1.17149455    -0.21733072
 h     -0.05985792    -2.19128435    -0.41065228
 h     -1.57343390     1.92414529    -0.63921425
 h      0.05442843     2.78655238    -0.20561243
 h      2.49570393     1.52352843    -0.39669815
 o      2.15290969    -1.29314218     0.25292490
 h      2.88056154    -0.93338410     0.68229662
 c     -2.68463316    -1.07263675     0.16944854
 h     -2.85070883    -1.68888755     1.08615437
 h     -3.49993379    -0.37861321     0.01899399
 h     -2.92920382    -1.76142957    -0.74980005
 h     -1.50909020     1.95368550     0.93531600
          17

 c      1.28814887    -0.35043560     0.07281084
 c     -0.07657553    -0.90483328    -0.33991644
 c     -1.30915473    -0.28738166     0.05045975
 c     -1.15223681     1.31419491     0.01254207
 c      0.23358593     1.78397334    -0.10539547
 c      1.46982738     1.18116444    -0.18744941
 h     -0.07404030    -2.15776302    -0.41271265
 h     -1.56266861     1.88951906    -0.70785295
 h      0.03881457     2.80463136    -0.22675233
 h      2.50058502     1.52172739    -0.35766219
 o      2.14964380    -1.30769088     0.24421025
 h      2.85054449    -0.95862325     0.67306516
 c     -2.67264343    -1.07727593     0.18187494
 h     -2.86257672    -1.69112167     1.14911591
 h     -3.47111733    -0.32874311    -0.00023712
 h     -2.90212487    -1.77062678    -0.69844874
 h     -1.52795572     1.92725453     0.95789290
          17

 c      1.28984708    -0.35942461     0.07312875
 c     -0.07747011    -0.89733499    -0.34334399
 c     -1.29518076    -0.29962939     0.04370794
 c     -1.14270312     1.33495158     0.00092211
 c      0.21213584     1.78720924    -0.11690641
 c      1.46070348     1.18805099    -0.15624629
 h     -0.08772868    -2.09217067    -0.41339345
 h     -1.57559897     1.86601353    -0.80651788
 h      0.03433077     2.84348486    -0.25095489
 h      2.50057967     1.52524798    -0.31654104
 o      2.14409757    -1.32255763     0.23459474
 h      2.86454373    -0.96903324     0.68415598
 c     -2.66060442    -1.08162137     0.19374250
 h     -2.86866326    -1.68208736     1.20012304
 h     -3.44168803    -0.27998115    -0.01246395
 h     -2.86544492    -1.77576451    -0.63875680
 h     -1.54389979     1.88699754     0.96908142
          17

 c      1.28868298    -0.36713025     0.07058335
 c     -0.07849704    -0.89161509    -0.34448599
 c     -1.28024382    -0.31103366     0.03568170
 c     -1.13375710     1.35282042    -0.00770749
 c      0.19298150     1.79118332    -0.12865247
 c      1.45027606     1.19214290    -0.12392942
 h     -0.09999511    -2.00312765    -0.41355232
 h     -1.60300585     1.84300805    -0.91740311
 h      0.04246751     2.89085526    -0.27681570
 h      2.49373072     1.53404370    -0.27323558
 o      2.13722585    -1.33728115     0.22462552
 h      2.90766065    -0.97200095     0.70698103
 c     -2.64870568    -1.08485813     0.20590938
 h     -2.86805289    -1.65882118     1.23444061
 h     -3.40819706    -0.23916725    -0.01670993
 h     -2.82235203    -1.78264990    -0.57854045
 h     -1.55675530     1.83629924     0.96590749
          17

 c      1.28473735    -0.37332047     0.06537388
 c     -0.07920913    -0.88673522    -0.34348048
 c     -1.26474796    -0.32103156     0.02671055
 c     -1.12706677     1.36774416    -0.01500383
 c      0.17712366     1.79709653    -0.14067146
 c      1.43848487     1.19345896    -0.09073832
 h     -0.11008280    -1.90922186    -0.41467330
 h     -1.63452104     1.81222046    -1.02048164
 h      0.06341084     2.93441829    -0.30263847
 h      2.47900144     1.54786930    -0.22779441
 o      2.13054051    -1.35113119     0.21521007
 h      2.95473198    -0.97859706     0.72659123
 c     -2.63685786    -1.08599556     0.21913246
 h     -2.86032888    -1.62083453     1.25082885
 h     -3.36937246    -0.21133991    -0.01286649
 h     -2.77654507    -1.79877468    -0.52713757
 h     -1.56749321     1.77980940     0.94857015
          17

 c      1.27825040    -0.37785988     0.05779060
 c     -0.07905358    -0.88064964    -0.34044143
 c     -1.24921910    -0.32905255     0.01717020
 c     -1.12376529     1.37925334    -0.02238154
 c      0.16548306     1.80577463    -0.15296128
 c      1.42522268     1.19205014    -0.05693819
 h     -0.11781212    -1.84260168    -0.41930301
 h     -1.66309265     1.77106428    -1.10216434
 h      0.09588488     2.96537578    -0.32705461
 h      2.45650667     1.56632379    -0.18039294
 o      2.12498204    -1.36362350     0.20690521
 h      2.98855435    -0.99515557     0.73312807
 c     -2.62480498    -1.08426646     0.23371257
 h     -2.84562844    -1.56967892     1.25140252
 h     -3.32607338    -0.19917036    -0.00178429
 h     -2.73093210    -1.82954997    -0.49087010
 h     -1.57842839     1.72295871     0.92074132
          17

 c      1.26958907    -0.38070341     0.04820393
 c     -0.07738797    -0.87131697    -0.33550211
 c     -1.23429568    -0.33453592     0.00746504
 c     -1.12432965     1.38674509    -0.03101985
 c      0.15871041     1.81757864    -0.16543675
 c      1.41036898     1.18800740    -0.02281722
 h     -0.12361738    -1.83554857    -0.43046982
 h     -1.68484574     1.72038903    -1.15518832
 h      0.13765512     2.97903719    -0.34924655
 h      2.42743942     1.58885866    -0.13127013
 o      2.12088790    -1.37450796     0.19989182
 h      3.00077050    -1.02353383     0.72237316
 c     -2.61218508    -1.07955697     0.24908187
 h     -2.82479246    -1.50891644     1.24219105
 h     -3.28116738    -0.20252204     0.01473331
 h     -2.68691726    -1.87358859    -0.46862025
 h     -1.59321366     1.67124080     0.88920447
          17

 c      1.25923730    -0.38186747     0.03706134
 c     -0.07364624    -0.85960876    -0.32907616
 c     -1.22070660    -0.33696306    -0.00199448
 c     -1.12865393     1.38976318    -0.04191125
 c      0.15703718     1.83240337    -0.17790466
 c      1.39384064     1.18147556     0.01131660
 h     -0.12713901    -1.88569319    -0.44848532
 h     -1.69796692     1.66245339    -1.17642128
 h      0.18606057     2.97452664    -0.36898316
 h      2.39371562     1.61472908    -0.08064109
 o      2.11817823    -1.38368277     0.19409078
 h      2.98924885    -1.06272988     0.69399412
 c     -2.59845633    -1.07242890     0.26387120
 h     -2.79949039    -1.44406198     1.23376348
 h     -3.23953145    -0.21795459     0.03389073
 h     -2.64514686    -1.92288167    -0.45311461
 h     -1.61599746     1.62915682     0.86187967
          17

 c      1.24778578    -0.38142506     0.02487452
 c     -0.06748437    -0.84890867    -0.32191129
 c     -1.20917614    -0.33591766    -0.01084406
 c     -1.13627015     1.38815462    -0.05566068
 c      0.16023324     1.84966569    -0.19005719
 c      1.37564205     1.17267584     0.04514083
 h     -0.12685384    -1.95991179    -0.46978130
 h     -1.70205459     1.60002641    -1.16557262
 h      0.23843278     2.95481194    -0.38665318
 h      2.35743075     1.64285209    -0.02861061
 o      2.11639059    -1.39117793     0.18919273
 h      2.95782923    -1.10936722     0.65116387
 c     -2.58286734    -1.06380412     0.27647856
 h     -2.77185726    -1.38143067     1.23969314
 h     -3.20785760    -0.23867738     0.05194541
 h     -2.60638773    -1.96769680    -0.43605551
 h     -1.64938589     1.59917063     0.84395389
          17

 c      1.23591113    -0.37951872     0.01219539
 c     -0.05883069    -0.84212439    -0.31475431
 c     -1.20024864    -0.33114741    -0.01883093
 c     -1.14659421     1.38207296    -0.07219395
 c      0.16766289     1.86827936    -0.20148526
 c      1.35590014     1.16193293     0.07832781
 h     -0.12157593    -2.02866436    -0.49010891
 h     -1.69818486     1.53618649    -1.12537137
 h      0.29253286     2.92713136    -0.40336144
 h      2.32030400     1.67160940     0.02487318
 o      2.11452459    -1.39719358     0.18459310
 h      2.91907013    -1.15725066     0.60171182
 c     -2.56467116    -1.05473958     0.28586138
 h     -2.74318495    -1.32522855     1.26994868
 h     -3.19339164    -0.25628483     0.06481288
 h     -2.57157056    -2.00050598    -0.41141529
 h     -1.69240796     1.58147822     0.83469539
          17

 c      1.22435282    -0.37634835    -0.00040757
 c     -0.04799984    -0.84082139    -0.30815508
 c     -1.19412693    -0.32259518    -0.02584784
 c     -1.15895721     1.37186340    -0.09063502
 c      0.17838424     1.88671472    -0.21171773
 c      1.33487143     1.14969237     0.11056102
 h     -0.11093544    -2.07576509    -0.50641603
 h     -1.68990445     1.47443706    -1.06351341
 h      0.34707240     2.90271614    -0.42096181
 h      2.28337050     1.69874180     0.07998955
 o      2.11090166    -1.40210541     0.17936729
 h      2.89675242    -1.19752710     0.55863400
 c     -2.54352928    -1.04614394     0.29214541
 h     -2.71270370    -1.27536493     1.32280132
 h     -3.20076469    -0.26524074     0.06959681
 h     -2.54146303    -2.01717815    -0.37607600
 h     -1.74062482     1.57475899     0.82833001
          17

 c      1.21386873    -0.37213080    -0.01237822
 c     -0.03576400    -0.84559079    -0.30246752
 c     -1.19060238    -0.31041478    -0.03192047
 c     -1.17236478     1.35793786    -0.10925570
 c      0.19127702     1.90333353    -0.22031449
 c      1.31291456     1.13650809     0.14155671
 h     -0.09511244    -2.09404249    -0.51681667
 h     -1.68539574     1.41876220    -0.99650626
 h      0.40185426     2.89353691    -0.44155191
 h      2.24706656     1.72148304     0.13695187
 o      2.10394219    -1.40620975     0.17272847
 h      2.91394779    -1.22318081     0.53297527
 c     -2.51977605    -1.03828276     0.29638151
 h     -2.67835593    -1.22909923     1.38579892
 h     -3.22844086    -0.26713605     0.06612656
 h     -2.51642663    -2.01698229    -0.32950127
 h     -1.78824910     1.57709814     0.81781144
          17

 c      1.20514722    -0.36706200    -0.02321406
 c     -0.02327169    -0.85639962    -0.29789934
 c     -1.18910090    -0.29497488    -0.03716603
 c     -1.18526917     1.34074567    -0.12551907
 c      0.20523976     1.91703111    -0.22702595
 c      1.29044366     1.12299075     0.17108580
 h     -0.07462736    -2.08138440    -0.52023690
 h     -1.69917966     1.37295665    -0.95170675
 h      0.45666225     2.90554368    -0.46607481
 h      2.21160341     1.73695235     0.19590691
 o      2.09395863    -1.40935061     0.16483181
 h      2.96509353    -1.23542229     0.52127273
 c     -2.49428879    -1.03062938     0.29980491
 h     -2.63853143    -1.18395131     1.44437368
 h     -3.26874427    -0.26940978     0.05678624
 h     -2.49634172    -2.00263833    -0.27344534
 h     -1.83019217     1.58652464     0.79784682
          17

 c      1.19868978    -0.36132513    -0.03250805
 c     -0.01180813    -0.87269934    -0.29453868
 c     -1.18882062    -0.27683714    -0.04175483
 c     -1.19612148     1.32086003    -0.13729723
 c      0.21940395     1.92766187    -0.23190419
 c      1.26788845     1.10972919     0.19898691
 h     -0.05034155    -2.03967681    -0.51635912
 h     -1.74520078     1.33895925    -0.95376710
 h      0.50953627     2.93432941    -0.49308341
 h      2.17738148     1.74267147     0.25688295
 o      2.08275691    -1.41115734     0.15641593
 h      3.02251567    -1.23989526     0.51137314
 c     -2.46811715    -1.02218265     0.30346423
 h     -2.59278344    -1.13871993     1.48769397
 h     -3.31165506    -0.28009169     0.04493064
 h     -2.48064648    -1.98065126    -0.21181434
 h     -1.86304550     1.60126191     0.76602818
          17

 c      1.19470097    -0.35514782    -0.03997571
 c     -0.00248998    -0.89328088    -0.29232900
 c     -1.18890437    -0.25672386    -0.04589792
 c     -1.20481304     1.29900148    -0.14508859
 c      0.23319000     1.93575176    -0.23522433
 c      1.24566522     1.09722468     0.22516589
 h     -0.02360767    -1.97662302    -0.50605480
 h     -1.81969735     1.31631423    -0.99831924
 h      0.55675605     2.96884528    -0.51928495
 h      2.14524847     1.73702497     0.31980505
 o      2.07192205    -1.41139429     0.14803001
 h      3.06335800    -1.24069371     0.49466302
 c     -2.44219922    -1.01179894     0.30819876
 h     -2.54165358    -1.09318048     1.50975733
 h     -3.34835205    -0.30430928     0.03359645
 h     -2.46844087    -1.96107876    -0.15010320
 h     -1.88534398     1.61990442     0.72278857
          17

 c      1.19302956    -0.34885893    -0.04546458
 c      0.00395295    -0.91586260    -0.29098077
 c     -1.18858262    -0.23551511    -0.04985363
 c     -1.21245673     1.27597644    -0.15130056
 c      0.24618997     1.94192317    -0.23731672
 c      1.22415302     1.08585700     0.24958715
 h      0.00364601    -1.91058850    -0.49243894
 h     -1.90356039     1.30323433    -1.06000217
 h      0.59448038     2.99810991    -0.54114680
 h      2.11653922     1.71954396     0.38454789
 o      2.06238562    -1.40997205     0.13992509
 h      3.07604565    -1.23982184     0.46768925
 c     -2.41726203    -0.99851707     0.31457675
 h     -2.48633797    -1.04760421     1.50876805
 h     -3.37264762    -0.34371995     0.02504846
 h     -2.45857482    -1.95468947    -0.09349930
 h     -1.89751710     1.64155083     0.67074839
          17

 c      1.19319873    -0.34290716    -0.04894428
 c      0.00719970    -0.93677907    -0.28989550
 c     -1.18725616    -0.21427338    -0.05391541
 c     -1.21991397     1.25270067    -0.15806328
 c      0.25805455     1.94658252    -0.23846783
 c      1.20368119     1.07588000     0.27226445
 h      0.02945142    -1.87455766    -0.48182293
 h     -1.97958453     1.29719012    -1.11792184
 h      0.62001248     3.01466966    -0.55594311
 h      2.09289764     1.69093357     0.45099038
 o      2.05458643    -1.40688315     0.13216598
 h      3.05739399    -1.23804316     0.43026891
 c     -2.39382936    -0.98205932     0.32268779
 h     -2.42845772    -1.00242945     1.48679327
 h     -3.38118427    -0.39709505     0.02073964
 h     -2.44951970    -1.96680584    -0.04405701
 h     -1.90168526     1.66587983     0.61397726
          17

 c      1.19452586    -0.33781506    -0.05047833
 c      0.00718074    -0.95240747    -0.28845204
 c     -1.18452873    -0.19422739    -0.05836739
 c     -1.22737726     1.23022080    -0.16671943
 c      0.26845684     1.94987159    -0.23889140
 c      1.18454435     1.06743416     0.29325293
 h      0.05295169    -1.90037540    -0.48059213
 h     -2.03784132     1.29551240    -1.16128503
 h      0.63212845     3.01506029    -0.56204323
 h      2.07587819     1.65282327     0.51901608
 o      2.04854037    -1.40218154     0.12468726
 h      3.01127426    -1.23516289     0.38450439
 c     -2.37224540    -0.96315584     0.33202937
 h     -2.36988040    -0.95808137     1.45018812
 h     -3.37346052    -0.46094094     0.02128622
 h     -2.43911514    -1.99314676     0.00012288
 h     -1.90114643     1.69311615     0.55723694
          17

 c      1.19626128    -0.33409250    -0.05019189
 c      0.00405618    -0.96250077    -0.28669669
 c     -1.18021271    -0.17667998    -0.06343477
 c     -1.23464812     1.20971397    -0.17806443
 c      0.27708881     1.95169363    -0.23872126
 c      1.16704145     1.06057145     0.31264685
 h      0.07337853    -1.98094922    -0.48737292
 h     -2.07358938     1.29589179    -1.18575627
 h      0.63100993     2.99948481    -0.55892751
 h      2.06634328     1.60729640     0.58841497
 o      2.04369379    -1.39601047     0.11728220
 h      2.95082719    -1.22960096     0.33489212
 c     -2.35263975    -0.94324588     0.34163891
 h     -2.31242840    -0.91483276     1.41033184
 h     -3.35213351    -0.52999253     0.02632019
 h     -2.42477152    -2.02315586     0.04257087
 h     -1.89930450     1.72364909     0.50489923
          17

 c      1.19765493    -0.33217248    -0.04825328
 c     -0.00172257    -0.96948736    -0.28517878
 c     -1.17429153    -0.16290555    -0.06925683
 c     -1.24145836     1.19246904    -0.19251867
 c      0.28364976     1.95171334    -0.23800009
 c      1.15151511     1.05527662     0.33058282
 h      0.08837962    -2.07938857    -0.49505845
 h     -2.08493686     1.29656401    -1.19034828
 h      0.61820027     2.97181653    -0.54724966
 h      2.06384404     1.55639217     0.65865689
 o      2.03869569    -1.38866185     0.10959533
 h      2.90197743    -1.21754519     0.28837907
 c     -2.33485938    -0.92390864     0.35037644
 h     -2.25739108    -0.87257653     1.38265663
 h     -3.32344520    -0.59784347     0.03429414
 h     -2.40410624    -2.04636473     0.08605323
 h     -1.89828218     1.75719954     0.45978315
          17

 c      1.19797066    -0.33235920    -0.04486254
 c     -0.00959205    -0.97539121    -0.28431445
 c     -1.16686365    -0.15403124    -0.07587830
 c     -1.24762864     1.17979110    -0.21019477
 c      0.28782767     1.94933162    -0.23666660
 c      1.13835970     1.05147120     0.34724266
 h      0.09558722    -2.16545609    -0.49826019
 h     -2.07171021     1.29634001    -1.17610910
 h      0.59658535     2.93987744    -0.52892620
 h      2.06635768     1.50187180     0.72865937
 o      2.03194048    -1.38053126     0.10131601
 h      2.89475463    -1.19398820     0.25122398
 c     -2.31846716    -0.90648671     0.35745783
 h     -2.20533069    -0.83069845     1.38061995
 h     -3.29682549    -0.65805012     0.04257749
 h     -2.37540480    -2.05580239     0.13190317
 h     -1.89811159     1.79207308     0.42272383
          17

 c      1.19651728    -0.33476890    -0.04023417
 c     -0.01901487    -0.98117629    -0.28428048
 c     -1.15810637    -0.15085671    -0.08324723
 c     -1.25302396     1.17277524    -0.23092327
 c      0.28930671     1.94373793    -0.23457450
 c      1.12798235     1.04899623     0.36284282
 h      0.09369075    -2.22328871    -0.49458552
 h     -2.03543538     1.29468031    -1.14622197
 h      0.57001411     2.91481392    -0.50687455
 h      2.07066611     1.44536078     0.79674993
 o      2.02356302    -1.37176002     0.09255561
 h      2.93161281    -1.15884660     0.22294762
 c     -2.30289024    -0.89186804     0.36310280
 h     -2.15702013    -0.78857280     1.40650626
 h     -3.28204145    -0.70571619     0.04838617
 h     -2.33776127    -2.04844206     0.18029357
 h     -1.89712445     1.82527085     0.39322338
          17

 c      1.19270606    -0.33930924    -0.03457805
 c     -0.02949017    -0.98720126    -0.28512433
 c     -1.14827513    -0.15365186    -0.09122911
 c     -1.25733553     1.17200203    -0.25417903
 c      0.28785129     1.93422418    -0.23159480
 c      1.12073249     1.04758758     0.37760634
 h      0.08226524    -2.24619084    -0.48340735
 h     -1.98053601     1.29194171    -1.10752755
 h      0.54199215     2.90739581    -0.48380526
 h      2.07323842     1.38864588     0.86091552
 o      2.01560249    -1.36212411     0.08369729
 h      2.98448233    -1.11874726     0.19862165
 c     -2.28777560    -0.88036427     0.36845314
 h     -2.11448085    -0.74630272     1.45009651
 h     -3.28395662    -0.73865700     0.05047805
 h     -2.29110335    -2.02475030     0.23064514
 h     -1.89308450     1.85341004     0.37051159
          17

 c      1.18610557    -0.34571119    -0.02808775
 c     -0.04052103    -0.99358627    -0.28683778
 c     -1.13773168    -0.16203383    -0.09964938
 c     -1.25975539     1.17730541    -0.27882906
 c      0.28343719     1.92074606    -0.22777135
 c      1.11683387     1.04686841     0.39172796
 h      0.06143989    -2.23256519    -0.46499590
 h     -1.91692175     1.28986629    -1.07364162
 h      0.51390209     2.92136841    -0.46041025
 h      2.07116390     1.33384139     0.91923210
 o      2.00995715    -1.35141391     0.07500062
 h      3.02670284    -1.08054574     0.17505082
 c     -2.27331184    -0.87176298     0.37476502
 h     -2.08036190    -0.70464934     1.49701227
 h     -3.29933425    -0.75710864     0.05008362
 h     -2.23620842    -1.98848461     0.28196571
 h     -1.88419133     1.87370501     0.35416622
          17

 c      1.17646877    -0.35358194    -0.02093558
 c     -0.05159282    -1.00031954    -0.28937737
 c     -1.12698390    -0.17499851    -0.10835425
 c     -1.25876871     1.18776493    -0.30289116
 c      0.27627404     1.90418461    -0.22334370
 c      1.11632849     1.04637794     0.40533593
 h      0.03179620    -2.18482159    -0.44023983
 h     -1.86181869     1.29186632    -1.06734915
 h      0.48475997     2.95016885    -0.43499607
 h      2.06280682     1.28334429     0.97027824
 o      2.00766910    -1.33959660     0.06655983
 h      3.04416405    -1.04834213     0.15140888
 c     -2.26011780    -0.86546279     0.38289136
 h     -2.05673173    -0.66446286     1.53572373
 h     -3.31937817    -0.76261599     0.04995191
 h     -2.17463214    -1.94680932     0.33316594
 h     -1.86959617     1.88446469     0.34403501
          17

 c      1.16374043    -0.36246304    -0.01327184
 c     -0.06217095    -1.00710964    -0.29264987
 c     -1.11670924    -0.19109108    -0.11726023
 c     -1.25282616     1.20203655    -0.32426687
 c      0.26669212     1.88592930    -0.21857221
 c      1.11903199     1.04563090     0.41845164
 h     -0.00549459    -2.11110527    -0.41076317
 h     -1.83185048     1.30133524    -1.11141345
 h      0.45291920     2.98144820    -0.40521955
 h      2.04813486     1.23964648     1.01344623
 o      2.00912138    -1.32677512     0.05837867
 h      3.03217299    -1.02388453     0.12807547
 c     -2.24887800    -0.86060665     0.39326268
 h     -2.04462426    -0.62635418     1.55926475
 h     -3.33467779    -0.75734964     0.05276836
 h     -2.10842700    -1.90967166     0.38345541
 h     -1.84956193     1.88516623     0.33979860
          17

 c      1.14806756    -0.37189204    -0.00522467
 c     -0.07171775    -1.01296503    -0.29648490
 c     -1.10773084    -0.20862678    -0.12636363
 c     -1.24193306     1.21887251    -0.34282173
 c      0.25506905     1.86728950    -0.21356257
 c      1.12450503     1.04418212     0.43095442
 h     -0.04849772    -2.03004450    -0.37919358
 h     -1.82482232     1.31807372    -1.20406245
 h      0.41753483     3.00363228    -0.36972198
 h      2.02878091     1.20508587     1.04913170
 o      2.01419378    -1.31314450     0.05041506
 h      2.99291864    -1.00699853     0.10597774
 c     -2.24009055    -0.85636013     0.40600313
 h     -2.04414488    -0.59062813     1.56458001
 h     -3.33827428    -0.74386589     0.06030531
 h     -2.03988095    -1.88663404     0.43270417
 h     -1.82546811     1.87644351     0.34078047
          17

 c      1.12983326    -0.38146192     0.00310300
 c     -0.07968584    -1.01580344    -0.30066657
 c     -1.10095426    -0.22587830    -0.13571191
 c     -1.22742572     1.23720997    -0.36043815
 c      0.24184383     1.84921611    -0.20822208
 c      1.13205161     1.04167490     0.44256718
 h     -0.09504766    -1.97500875    -0.34876035
 h     -1.82329306     1.33899289    -1.31910250
 h      0.37883649     3.00907270    -0.32847898
 h      2.00782207     1.18158809     1.07875997
 o      2.02217634    -1.29900545     0.04259673
 h      2.93663076    -0.99498182     0.08640198
 c     -2.23392883    -0.85235254     0.42101835
 h     -2.05463925    -0.55723224     1.55184336
 h     -3.32666018    -0.72487465     0.07322919
 h     -1.97194778    -1.88159243     0.48131362
 h     -1.79964170     1.86002323     0.34615785
          17

 c      1.10971386    -0.39084453     0.01164458
 c     -0.08545135    -1.01366359    -0.30513601
 c     -1.09730810    -0.24121622    -0.14536189
 c     -1.21049974     1.25598384    -0.37897323
 c      0.22754743     1.83227883    -0.20230462
 c      1.14077312     1.03786716     0.45288470
 h     -0.14438333    -1.97952970    -0.32100492
 h     -1.81306126     1.36157035    -1.43070688
 h      0.33786130     2.99444851    -0.28245833
 h      1.98913981     1.17043254     1.10451072
 o      2.03152038    -1.28485152     0.03482736
 h      2.88532003    -0.98091657     0.07096156
 c     -2.23014090    -0.84887251     0.43804398
 h     -2.07474607    -0.52556527     1.52445115
 h     -3.30006412    -0.70293650     0.09104785
 h     -1.90906974    -1.89049676     0.52955264
 h     -1.77488541     1.83835586     0.35512108
          17

 c      1.08872638    -0.39974509     0.02039004
 c     -0.08854129    -1.00788861    -0.31010406
 c     -1.09767284    -0.25324622    -0.15534705
 c     -1.19193131     1.27415482    -0.39944394
 c      0.21282020     1.81670956    -0.19547190
 c      1.14969936     1.03264242     0.46146323
 h     -0.19578140    -2.03913395    -0.29474911
 h     -1.78764064     1.38465935    -1.52302511
 h      0.29618252     2.96053747    -0.23318567
 h      1.97624181     1.17207009     1.12856518
 o      2.04005131    -1.27137379     0.02701044
 h      2.86949403    -0.95379477     0.06127139
 c     -2.22807022    -0.84659622     0.45662492
 h     -2.10236976    -0.49407506     1.48955830
 h     -3.26270241    -0.68017214     0.11197495
 h     -1.85681242    -1.90487732     0.57719944
 h     -1.75370094     1.81389085     0.36658435
          17

 c      1.06817868    -0.40784705     0.02939258
 c     -0.08911884    -1.00236807    -0.31576008
 c     -1.10269227    -0.26100697    -0.16567570
 c     -1.17240360     1.29081869    -0.42218059
 c      0.19841385     1.80241388    -0.18734786
 c      1.15795951     1.02601598     0.46795501
 h     -0.24504030    -2.11826616    -0.26956723
 h     -1.74533147     1.40792272    -1.58790888
 h      0.25572139     2.91234530    -0.18234196
 h      1.97080639     1.18599350     1.15197241
 o      2.04673411    -1.25892275     0.01911823
 h      2.90076178    -0.90783554     0.05789960
 c     -2.22679682    -0.84623521     0.47608179
 h     -2.13478311    -0.45978496     1.45814177
 h     -3.22276429    -0.65802263     0.13283541
 h     -1.82034490    -1.91662681     0.62379022
 h     -1.73750889     1.78836869     0.37855647
          17

 c      1.04949983    -0.41482086     0.03874351
 c     -0.08796685    -1.00016277    -0.32215645
 c     -1.11252413    -0.26412853    -0.17635212
 c     -1.15272068     1.30524365    -0.44708771
 c      0.18517408     1.78895509    -0.17757082
 c      1.16491462     1.01813649     0.47222141
 h     -0.28678741    -2.18748550    -0.24661964
 h     -1.68677125     1.43136600    -1.62172453
 h      0.21855130     2.85937897    -0.13130462
 h      1.97180180     1.21067265     1.17379598
 o      2.05276406    -1.24702831     0.01122932
 h      2.95536805    -0.85074055     0.05980191
 c     -2.22533188    -0.84834336     0.49566877
 h     -2.16920859    -0.41862176     1.44227815
 h     -3.19095516    -0.63720588     0.14948831
 h     -1.80316422    -1.92027438     0.66891824
 h     -1.72636495     1.76267052     0.38782416
          17

 c      1.03402129    -0.42039294     0.04852277
 c     -0.08624821    -1.00268620    -0.32926882
 c     -1.12673408    -0.26281623    -0.18739130
 c     -1.13380191     1.31684067    -0.47382340
 c      0.17399750     1.77562793    -0.16584543
 c      1.17018970     1.00927168     0.47435549
 h     -0.31711127    -2.23185181    -0.22730520
 h     -1.61395978     1.45516500    -1.62390442
 h      0.18658475     2.81458701    -0.08064998
 h      1.97592390     1.24362824     1.19128784
 o      2.05973628    -1.23499915     0.00346613
 h      3.00377639    -0.79412270     0.06533938
 c     -2.22294494    -0.85307044     0.51499682
 h     -2.20368463    -0.36785366     1.44845245
 h     -3.17630462    -0.61824256     0.15837901
 h     -1.80658368    -1.91339321     0.71234929
 h     -1.71933961     1.73726006     0.39041220
          17

 c      1.02276759    -0.42443270     0.05873656
 c     -0.08524722    -1.01018909    -0.33700550
 c     -1.14439983    -0.25770598    -0.19881500
 c     -1.11651824     1.32512800    -0.50184709
 c      0.16575512     1.76180838    -0.15196594
 c      1.17361355     0.99977423     0.47461485
 h     -0.33377632    -2.24551405    -0.21271424
 h     -1.53032004     1.47973595    -1.59738029
 h      0.16119470     2.78976020    -0.03006465
 h      1.97902677     1.28171100     1.20100203
 o      2.06852420    -1.22238568    -0.00405626
 h      3.02872638    -0.74583344     0.07312812
 c     -2.21960287    -0.85981672     0.53426543
 h     -2.23711809    -0.30929170     1.47263034
 h     -3.18098568    -0.60254015     0.15872893
 h     -1.82962013    -1.89671991     0.75413966
 h     -1.71522912     1.71273619     0.38254173
          17

 c      1.01630209    -0.42701851     0.06925879
 c     -0.08606966    -1.02220065    -0.34518666
 c     -1.16434616    -0.24969647    -0.21063777
 c     -1.10143370     1.32970607    -0.53023687
 c      0.16115710     1.74749654    -0.13577333
 c      1.17513992     0.99003121     0.47333140
 h     -0.33583943    -2.22754700    -0.20359079
 h     -1.44150568     1.50615995    -1.55124794
 h      0.14310354     2.78848073     0.02072196
 h      1.97757050     1.32154324     1.20004771
 o      2.07938376    -1.20897700    -0.01123930
 h      3.02366822    -0.70980201     0.08220240
 c     -2.21609807    -0.86717964     0.55388673
 h     -2.26852436    -0.24906109     1.50388395
 h     -3.19942471    -0.59282369     0.15322316
 h     -1.86896962    -1.87459204     0.79491182
 h     -1.71316875     1.69012461     0.36148066
          17

 c      1.01466540    -0.42846563     0.07979476
 c     -0.08938414    -1.03769880    -0.35354207
 c     -1.18538285    -0.23981785    -0.22285549
 c     -1.08855405     1.33018531    -0.55726158
 c      0.16058544     1.73345972    -0.11711139
 c      1.17480325     0.98041210     0.47084991
 h     -0.32364293    -2.18105059    -0.20022930
 h     -1.35633757     1.53733233    -1.50562492
 h      0.13263003     2.80388813     0.07075503
 h      1.96950190     1.35997604     1.18689278
 o      2.09215995    -1.19473846    -0.01800437
 h      2.98945377    -0.68692022     0.09205531
 c     -2.21365854    -0.87329339     0.57400036
 h     -2.29675833    -0.19427865     1.53149579
 h     -3.22269033    -0.59211154     0.14638890
 h     -1.91931156    -1.85510211     0.83617488
 h     -1.71301005     1.67092399     0.32604862
          17

 c      1.01742074    -0.42929606     0.08988644
 c     -0.09528447    -1.05501814    -0.36176704
 c     -1.20645388    -0.22913901    -0.23544434
 c     -1.07736875     1.32606596    -0.58030630
 c      0.16398264     1.72076340    -0.09589417
 c      1.17271281     0.97121831     0.46749945
 h     -0.29937556    -2.11529854    -0.20202752
 h     -1.28507453     1.57933531    -1.49201786
 h      0.12986468     2.82412198     0.11796953
 h      1.95463253     1.39447205     1.16169113
 o      2.10628446    -1.17984684    -0.02431413
 h      2.93433526    -0.67445062     0.10295696
 c     -2.21342811    -0.87632742     0.59438140
 h     -2.32079680    -0.15051950     1.54838947
 h     -3.24304262    -0.60240402     0.14254409
 h     -1.97463597    -1.84798487     0.88009472
 h     -1.71554283     1.65706906     0.27690837
          17

 c      1.02378508    -0.43014619     0.09896463
 c     -0.10328466    -1.07153128    -0.36966032
 c     -1.22668324    -0.21870489    -0.24835826
 c     -1.06749145     1.31701785    -0.59774540
 c      0.17084629     1.71028952    -0.07222614
 c      1.16906707     0.96262729     0.46358087
 h     -0.26796110    -2.05066571    -0.20648160
 h     -1.23175325     1.63768580    -1.53093060
 h      0.13462839     2.83855222     0.16022520
 h      1.93474803     1.42341196     1.12631849
 o      2.12061054    -1.16484340    -0.03023168
 h      2.87660510    -0.66366659     0.11686843
 c     -2.21612751    -0.87511002     0.61466744
 h     -2.33997982    -0.12106363     1.55122118
 h     -3.25577266    -0.62414675     0.14472312
 h     -2.03042785    -1.85879730     0.92798352
 h     -1.72268083     1.65088895     0.21680601
          17

 c      1.03279972    -0.43162995     0.10643348
 c     -0.11251473    -1.08359264    -0.37727046
 c     -1.24536456    -0.20949318    -0.26151433
 c     -1.05900182     1.30368987    -0.61110370
 c      0.18027960     1.70259362    -0.04647108
 c      1.16416604     0.95463734     0.45936140
 h     -0.23659029    -2.02059826    -0.20831181
 h     -1.19090490     1.70739277    -1.60600248
 h      0.14643974     2.84036264     0.19604941
 h      1.91351261     1.44631621     1.08420671
 o      2.13350623    -1.15069275    -0.03598417
 h      2.84318854    -0.63916883     0.13836617
 c     -2.22199294    -0.86959815     0.63462153
 h     -2.35408416    -0.10689130     1.53967556
 h     -3.25926531    -0.65635943     0.15441626
 h     -2.08453836    -1.88375909     0.97843812
 h     -1.73737758     1.65492786     0.15023341
          17

 c      1.04349696    -0.43419928     0.11175905
 c     -0.12227235    -1.08838161    -0.38470173
 c     -1.26195546    -0.20235039    -0.27478446
 c     -1.05188271     1.28750014    -0.62304544
 c      0.19106034     1.69794322    -0.01925364
 c      1.15840802     0.94704387     0.45508710
 h     -0.20994870    -2.05108237    -0.20252431
 h     -1.15596809     1.77561066    -1.68639541
 h      0.16455409     2.82681451     0.22485918
 h      1.89600563     1.46384011     1.03986254
 o      2.14410262    -1.13805089    -0.04177899
 h      2.84983437    -0.59095623     0.17152882
 c     -2.23092790    -0.86070084     0.65414399
 h     -2.36336168    -0.10657170     1.51621812
 h     -3.25465545    -0.69701765     0.17158913
 h     -2.13574906    -1.91202712     1.02761509
 h     -1.76246957     1.67125943     0.08158579
          17

 c      1.05501644    -0.43806705     0.11452854
 c     -0.13237126    -1.08673244    -0.39158434
 c     -1.27609092    -0.19791404    -0.28800157
 c     -1.04593669     1.26988869    -0.63511370
 c      0.20177177     1.69634774     0.00860888
 c      1.15229800     0.93948044     0.45102621
 h     -0.18690442    -2.12791089    -0.19098775
 h     -1.12338174     1.83123935    -1.75165636
 h      0.18800550     2.79919750     0.24695141
 h      1.88762214     1.47724938     0.99785076
 o      2.15342954    -1.12632219    -0.04739525
 h      2.88275223    -0.52975334     0.21321559
 c     -2.24261591    -0.84974897     0.67305252
 h     -2.36863847    -0.11569648     1.48650574
 h     -3.24558846    -0.74346974     0.19473056
 h     -2.18240701    -1.93233349     1.07135845
 h     -1.79839238     1.70019192     0.01268640
          17

 c      1.06663258    -0.44323825     0.11445983
 c     -0.14268931    -1.08155296    -0.39726973
 c     -1.28758740    -0.19659004    -0.30096939
 c     -1.04109623     1.25215744    -0.64764172
 c      0.21099106     1.69750440     0.03621528
 c      1.14648495     0.93153742     0.44752192
 h     -0.16577864    -2.21512316    -0.17981265
 h     -1.09152869     1.86744598    -1.79264295
 h      0.21564103     2.76320550     0.26351401
 h      1.89233751     1.48728432     0.96137778
 o      2.16309815    -1.11444379    -0.05235046
 h      2.91885761    -0.47441105     0.25562539
 c     -2.25652115    -0.83818040     0.69088123
 h     -2.37143061    -0.12615115     1.45987352
 h     -3.23785875    -0.79284003     0.22100485
 h     -2.22233215    -1.93701969     1.10677917
 h     -1.84158786     1.73915063    -0.05789277
          17

 c      1.07773125    -0.44957117     0.11138683
 c     -0.15293026    -1.07512517    -0.40130538
 c     -1.29643080    -0.19857771    -0.31347049
 c     -1.03750676     1.23551747    -0.66037110
 c      0.21748423     1.70070107     0.06269478
 c      1.14175736     0.92292278     0.44499705
 h     -0.14694064    -2.28625300    -0.17335522
 h     -1.05960117     1.88046506    -1.80651861
 h      0.24624896     2.72922951     0.27662307
 h      1.91113537     1.49306572     0.93131592
 o      2.17415859    -1.10177791    -0.05627556
 h      2.94354520    -0.43742369     0.29232050
 c     -2.27195262    -0.82735728     0.70689495
 h     -2.37373297    -0.12698040     1.44795959
 h     -3.23821853    -0.84242740     0.24686651
 h     -2.25318775    -1.92276099     1.13266202
 h     -1.88549221     1.78295760    -0.13286200
          17

 c      1.08778519    -0.45681533     0.10524407
 c     -0.16270906    -1.06874604    -0.40348980
 c     -1.30275797    -0.20389532    -0.32527229
 c     -1.03538313     1.22103392    -0.67292971
 c      0.22035532     1.70487619     0.08732818
 c      1.13891835     0.91357031     0.44387358
 h     -0.13165024    -2.32809557    -0.17343102
 h     -1.02710867     1.86839949    -1.79366189
 h      0.27886275     2.71050486     0.28880592
 h      1.94175346     1.49206483     0.90645727
 o      2.18710050    -1.08815954    -0.05899484
 h      2.95069792    -0.42401354     0.31959681
 c     -2.28831830    -0.81813232     0.72045784
 h     -2.37712066    -0.10949616     1.45899943
 h     -3.25191780    -0.88990200     0.26936002
 h     -2.27275096    -1.89021045     1.14936703
 h     -1.92322259     1.82543221    -0.21378056
          17

 c      1.09634994    -0.46463365     0.09605502
 c     -0.17161767    -1.06315314    -0.40377995
 c     -1.30683194    -0.21238940    -0.33613665
 c     -1.03486768     1.20949812    -0.68498822
 c      0.21913061     1.70908187     0.10969020
 c      1.13858682     0.90363871     0.44445641
 h     -0.12122381    -2.33542032    -0.18038311
 h     -0.99364882     1.83084019    -1.75678956
 h      0.31291371     2.71673148     0.30174855
 h      1.97985489     1.48120939     0.88466940
 o      2.20204280    -1.07374997    -0.06049543
 h      2.93969234    -0.43436494     0.33608321
 c     -2.30541317    -0.81029807     0.73149266
 h     -2.38189928    -0.07408279     1.49101131
 h     -3.28006220    -0.93308194     0.28748390
 h     -2.27907958    -1.84385877     1.15878490
 h     -1.94966322     1.86100865    -0.30008201
          17

 c      1.10308345    -0.47262454     0.08392249
 c     -0.17924706    -1.05881478    -0.40222973
 c     -1.30901509    -0.22372755    -0.34583002
 c     -1.03598494     1.20127216    -0.69614464
 c      0.21381848     1.71308437     0.12974327
 c      1.14104181     0.89344607     0.44685948
 h     -0.11680890    -2.30740442    -0.19380485
 h     -0.95863756     1.76946604    -1.70197798
 h      0.34759237     2.74665718     0.31501275
 h      2.02060056     1.45816471     0.86399615
 o      2.21876371    -1.05898969    -0.06093714
 h      2.91472589    -0.46420566     0.34297520
 c     -2.32343168    -0.80265073     0.74035264
 h     -2.38753494    -0.02969697     1.53302522
 h     -3.31903448    -0.96964066     0.30242798
 h     -2.27065439    -1.79208399     1.16444925
 h     -1.96224508     1.88566996    -0.38939017
          17

 c      1.10779050    -0.48034794     0.06902347
 c     -0.18520941    -1.05599216    -0.39897384
 c     -1.30973916    -0.23738989    -0.35413400
 c     -1.03868207     1.19610014    -0.70559094
 c      0.20491833     1.71732239     0.14775632
 c      1.14616319     0.88339566     0.45099276
 h     -0.11931009    -2.24680004    -0.21274004
 h     -0.92064457     1.68976816    -1.64183361
 h      0.38101776     2.78882759     0.32651624
 h      2.05982144     1.42208919     0.84323869
 o      2.23655977    -1.04467089    -0.06074936
 h      2.88660499    -0.50339294     0.34564077
 c     -2.34273486    -0.79364693     0.74730130
 h     -2.39357374     0.01305562     1.57266202
 h     -3.36244046    -0.99733240     0.31656488
 h     -2.24644232    -1.74613878     1.17129828
 h     -1.96096305     1.89731585    -0.47826442
          17

 c      1.11048151    -0.48734935     0.05161532
 c     -0.18918407    -1.05457609    -0.39424790
 c     -1.30947048    -0.25268274    -0.36085382
 c     -1.04295365     1.19297088    -0.71169062
 c      0.19329934     1.72230140     0.16411387
 c      1.15345098     0.87390209     0.45658533
 h     -0.12921703    -2.16169782    -0.23547327
 h     -0.87585653     1.60274967    -1.59968767
 h      0.41047984     2.82945680     0.33417421
 h      2.09470846     1.37385642     0.82211948
 o      2.25412510    -1.03197929    -0.06075133
 h      2.87413940    -0.53504210     0.35552326
 c     -2.36362029    -0.78211560     0.75237544
 h     -2.39992064     0.04654000     1.60089750
 h     -3.40364191    -1.01456395     0.33227071
 h     -2.20603230    -1.71586005     1.18395616
 h     -1.94815377     1.89590895    -0.56301595
          17

 c      1.11141244    -0.49317563     0.03205863
 c     -0.19099125    -1.05365549    -0.38843631
 c     -1.30867733    -0.26879257    -0.36581724
 c     -1.04892644     1.19052556    -0.71234406
 c      0.18000082     1.72819586     0.17917673
 c      1.16209253     0.86531271     0.46322372
 h     -0.14624516    -2.07027780    -0.25899522
 h     -0.81697308     1.52059210    -1.60444085
 h      0.43329060     2.85816790     0.33685029
 h      2.12419996     1.31596485     0.80123658
 o      2.27014889    -1.02196821    -0.06184848
 h      2.89450818    -0.54395755     0.38516377
 c     -2.38612898    -0.76786839     0.75567793
 h     -2.40671237     0.06685407     1.61268711
 h     -3.43738805    -1.02075479     0.35123985
 h     -2.15065694    -1.70287179     1.20356332
 h     -1.92822085     1.88357455    -0.64056022
          17

 c      1.11105982    -0.49739889     0.01083908
 c     -0.19063052    -1.05105391    -0.38208887
 c     -1.30781765    -0.28486676    -0.36886693
 c     -1.05634022     1.18820855    -0.70735249
 c      0.16605612     1.73482450     0.19322158
 c      1.17106183     0.85784779     0.47040033
 h     -0.16915530    -2.00575353    -0.27877832
 h     -0.73931452     1.44373393    -1.66170514
 h      0.44733518     2.86932562     0.33440279
 h      2.14905930     1.25221467     0.78188310
 o      2.28466309    -1.01455078    -0.06409760
 h      2.94238594    -0.53289201     0.43316030
 c     -2.40986542    -0.75178128     0.75757706
 h     -2.41417447     0.07326279     1.60627321
 h     -3.46063239    -1.01637946     0.37417017
 h     -2.08483229    -1.69889577     1.22656203
 h     -1.90734600     1.86462889    -0.70915982
          17

 c      1.11003845    -0.49966387    -0.01144975
 c     -0.18815856    -1.04435739    -0.37572081
 c     -1.30734902    -0.30005720    -0.36987880
 c     -1.06385973     1.18610447    -0.69926272
 c      0.15236359     1.74174924     0.20640848
 c      1.17926455     0.85158580     0.47758107
 h     -0.19682108    -2.00378015    -0.29100937
 h     -0.64958468     1.36368988    -1.74291061
 h      0.45130524     2.86159161     0.32742101
 h      2.17141444     1.18711400     0.76572004
 o      2.29872997    -1.00886485    -0.06676293
 h      2.99557140    -0.51672714     0.48510355
 c     -2.43398769    -0.73519714     0.75852097
 h     -2.42250995     0.06784370     1.58281563
 h     -3.47302840    -1.00291839     0.40059094
 h     -2.01612172    -1.69218852     1.24739459
 h     -1.89281810     1.84507284    -0.76879628
          17

 c      1.10902395    -0.49972502    -0.03416136
 c     -0.18359598    -1.03427021    -0.36947310
 c     -1.30773239    -0.31353317    -0.36879722
 c     -1.06981124     1.18389927    -0.69062737
 c      0.13960219     1.74832815     0.21876724
 c      1.18572615     0.84651078     0.48428512
 h     -0.22879147    -2.06262087    -0.29644091
 h     -0.55973130     1.27737158    -1.81740692
 h      0.44491347     2.83759290     0.31700048
 h      2.19355433     1.12507405     0.75432486
 o      2.31315232    -1.00424005    -0.06919995
 h      3.03586543    -0.50686088     0.52788589
 c     -2.45737278    -0.71937073     0.75874427
 h     -2.43176605     0.05572024     1.54666383
 h     -3.47729293    -0.98284222     0.42879418
 h     -1.95285257    -1.67391803     1.26161267
 h     -1.89071090     1.83059278    -0.82104706
          17

 c      1.10869329    -0.49745843    -0.05665094
 c     -0.17717976    -1.02435396    -0.36327761
 c     -1.30936674    -0.32457165    -0.36564035
 c     -1.07316837     1.18110684    -0.68276351
 c      0.12818704     1.75369568     0.23022069
 c      1.18977819     0.84258353     0.49014458
 h     -0.26269625    -2.14566885    -0.29826060
 h     -0.47911806     1.18748707    -1.86836536
 h      0.42920072     2.80413023     0.30460506
 h      2.21631192     1.06970691     0.74873932
 o      2.32818148    -1.00036076    -0.07112347
 h      3.05403340    -0.50845833     0.55423573
 c     -2.47879147    -0.70534072     0.75812004
 h     -2.44166556     0.04549577     1.50574817
 h     -3.47918607    -0.95952043     0.45599299
 h     -1.90214742    -1.63988862     1.26692028
 h     -1.90240221     1.82348635    -0.86792993
          17

 c      1.10965990    -0.49286752    -0.07831662
 c     -0.16940972    -1.01759771    -0.35714754
 c     -1.31247985    -0.33266993    -0.36048057
 c     -1.07375958     1.17751088    -0.67621310
 c      0.11826180     1.75674569     0.24063031
 c      1.19115699     0.83977879     0.49492164
 h     -0.29457719    -2.22110629    -0.29848927
 h     -0.41347690     1.09843955    -1.88925680
 h      0.40671891     2.77220645     0.29188480
 h      2.23807634     1.02362337     0.74926748
 o      2.34368889    -0.99713043    -0.07252309
 h      3.04735694    -0.52256868     0.56156316
 c     -2.49708424    -0.69394602     0.75621567
 h     -2.45153788     0.04832836     1.47040677
 h     -3.48629352    -0.93676010     0.47894894
 h     -1.86910857    -1.58979928     1.26294945
 h     -1.92335337     1.82150799    -0.91026913
          17

 c      1.11240874    -0.48607499    -0.09863128
 c     -0.16089915    -1.01550794    -0.35116798
 c     -1.31706586    -0.33757358    -0.35342868
 c     -1.07193978     1.17313748    -0.67124333
 c      0.10976493     1.75630579     0.24985184
 c      1.18996012     0.83807568     0.49848729
 h     -0.32089141    -2.27234042    -0.29796140
 h     -0.36621100     1.01449708    -1.87860747
 h      0.38093371     2.75479886     0.28032362
 h      2.25527623     0.98868103     0.75563314
 o      2.35926413    -0.99460756    -0.07361917
 h      3.01825659    -0.54713245     0.55140098
 c     -2.51143005    -0.68560240     0.75261942
 h     -2.46069237     0.07335363     1.44857627
 h     -3.50483067    -0.91776851     0.49516586
 h     -1.85651099    -1.52643845     1.25096078
 h     -1.94572974     1.81993595    -0.94724851
          17

 c      1.11724618    -0.47731569    -0.11716802
 c     -0.15228053    -1.01859185    -0.34542708
 c     -1.32289399    -0.33924026    -0.34462522
 c     -1.06819119     1.16803420    -0.66802336
 c      0.10260540     1.75166709     0.25778499
 c      1.18650625     0.83743604     0.50078482
 h     -0.33904555    -2.29251862    -0.29703118
 h     -0.33945360     0.93946683    -1.83723319
 h      0.35434924     2.76050636     0.27089095
 h      2.26390316     0.96623679     0.76730485
 o      2.37414903    -0.99305371    -0.07495720
 h      2.97538497    -0.57615827     0.53102792
 c     -2.52166761    -0.67986631     0.74732798
 h     -2.46917642     0.12118506     1.43988010
 h     -3.53570115    -0.90401243     0.50403030
 h     -1.86424625    -1.45563107     1.23400040
 h     -1.96201441     1.81438068    -0.97724730
          17

 c      1.12427089    -0.46693590    -0.13361804
 c     -0.14414399    -1.02678084    -0.33998387
 c     -1.32956610    -0.33779341    -0.33422549
 c     -1.06290702     1.16213604    -0.66663423
 c      0.09681502     1.74312778     0.26437842
 c      1.18119207     0.83779840     0.50180179
 h     -0.34720040    -2.27986977    -0.29589481
 h     -0.33448854     0.87676719    -1.76728200
 h      0.32687650     2.78707316     0.26415475
 h      2.26096979     0.95717219     0.78375387
 o      2.38712333    -0.99302931    -0.07758314
 h      2.93548598    -0.59817093     0.51633357
 c     -2.52846971    -0.67535319     0.74062712
 h     -2.47791993     0.18324436     1.43625988
 h     -3.57342301    -0.89502424     0.50682503
 h     -1.88821116    -1.38680614     1.21759726
 h     -1.96700829     1.80222183    -0.99880700
          17

 c      1.13336757    -0.45538963    -0.14779900
 c     -0.13698024    -1.03957610    -0.33486310
 c     -1.33659307    -0.33349896    -0.32237067
 c     -1.05635079     1.15525453    -0.66701078
 c      0.09248373     1.73185835     0.26960205
 c      1.17438897     0.83909489     0.50155706
 h     -0.34415417    -2.23621204    -0.29464876
 h     -0.35145780     0.82937504    -1.67247281
 h      0.29673452     2.82288328     0.26071477
 h      2.24529388     0.96182243     0.80457382
 o      2.39688263    -0.99518584    -0.08277209
 h      2.91761120    -0.59971326     0.52749646
 c     -2.53320855    -0.67016605     0.73258264
 h     -2.48801412     0.24779210     1.42836243
 h     -3.60921733    -0.88928635     0.50561128
 h     -1.91952046    -1.33300127     1.21036510
 h     -1.95834090     1.78286168    -1.01118869
          17

 c      1.14422814    -0.44322377    -0.15964920
 c     -0.13112060    -1.05593880    -0.33006967
 c     -1.34346458    -0.32677322    -0.30915382
 c     -1.04874002     1.14714680    -0.66878079
 c      0.08959093     1.71925472     0.27343925
 c      1.16638126     0.84127751     0.50009758
 h     -0.32965101    -2.16831163    -0.29321570
 h     -0.38800024     0.79927524    -1.55980461
 h      0.26253843     2.85443928     0.26131749
 h      2.21766306     0.97998524     0.82952428
 o      2.40326443    -0.99941070    -0.09069438
 h      2.92394440    -0.57934684     0.56768256
 c     -2.53741733    -0.66254021     0.72291600
 h     -2.50014790     0.30503566     1.40983813
 h     -3.63509055    -0.88518101     0.50207762
 h     -1.94737275    -1.30719914     1.22212790
 h     -1.93648452     1.75761586    -1.01464756
          17

 c      1.15640632    -0.43105965    -0.16920874
 c     -0.12663581    -1.07391179    -0.32561924
 c     -1.34970731    -0.31819898    -0.29460354
 c     -1.04050735     1.13769868    -0.67088849
 c      0.08793159     1.70648362     0.27589525
 c      1.15736055     0.84432531     0.49749479
 h     -0.30535169    -2.09241888    -0.29117975
 h     -0.43580181     0.78547590    -1.44377885
 h      0.22418158     2.87157576     0.26668365
 h      2.18064677     1.01095089     0.85856436
 o      2.40729811    -1.00467556    -0.10007371
 h      2.93877773    -0.55022878     0.61747376
 c     -2.54188553    -0.65165974     0.71155578
 h     -2.51459466     0.34860025     1.37792165
 h     -3.64615767    -0.88142897     0.49697008
 h     -1.96752588    -1.31349291     1.25726296
 h     -1.90479683     1.72963591    -1.01061435
          17

 c      1.16938322    -0.41955588    -0.17659130
 c     -0.12323501    -1.09015621    -0.32157147
 c     -1.35491413    -0.30851502    -0.27871264
 c     -1.03280511     1.12732049    -0.67102545
 c      0.08712786     1.69436583     0.27698919
 c      1.14749111     0.84822004     0.49384661
 h     -0.27600213    -2.04005760    -0.28756719
 h     -0.47462610     0.77942890    -1.35275808
 h      0.18261146     2.86870793     0.27737097
 h      2.13799475     1.05350188     0.89180902
 o      2.40994230    -1.00994047    -0.10956683
 h      2.94799489    -0.52563407     0.65668371
 c     -2.54626112    -0.63800678     0.69914841
 h     -2.53141077     0.37532975     1.33269761
 h     -3.64119503    -0.87722699     0.49000109
 h     -1.98632597    -1.34258577     1.30958583
 h     -1.86943908     1.70377809    -1.00174616
          17

 c      1.18262711    -0.40933223    -0.18194375
 c     -0.12045311    -1.10079319    -0.31800783
 c     -1.35872882    -0.29853718    -0.26151978
 c     -1.02747708     1.11706076    -0.66594578
 c      0.08666013     1.68339323     0.27672605
 c      1.13702997     0.85291666     0.48930265
 h     -0.24745189    -2.04892473    -0.28106841
 h     -0.47412813     0.76411521    -1.32495260
 h      0.13937070     2.84453981     0.29372626
 h      2.09341849     1.10590065     0.92924606
 o      2.41169382    -1.01453422    -0.11836994
 h      2.94513167    -0.51306116     0.67392399
 c     -2.54969927    -0.62272425     0.68672504
 h     -2.55058412     0.38508854     1.27652408
 h     -3.62237910    -0.87238499     0.48000048
 h     -2.01311052    -1.37922093     1.36699487
 h     -1.83849965     1.68601059    -0.99155948
          17

 c      1.19564029    -0.40086842    -0.18540266
 c     -0.11822613    -1.10497810    -0.31488328
 c     -1.36081615    -0.28903656    -0.24319810
 c     -1.02457489     1.10705547    -0.65482219
 c      0.08590806     1.67373236     0.27507084
 c      1.12645573     0.85833047     0.48411173
 h     -0.21999736    -2.12214194    -0.27149100
 h     -0.42704518     0.73439147    -1.36909663
 h      0.09623770     2.80196995     0.31588543
 h      2.04914271     1.16574942     0.97018904
 o      2.41275176    -1.01810430    -0.12612178
 h      2.92900831    -0.51545930     0.66500391
 c     -2.55147064    -0.60696228     0.67511536
 h     -2.57214218     0.38117014     1.21387828
 h     -3.59481336    -0.86749121     0.46511170
 h     -2.05332691    -1.41049054     1.41858552
 h     -1.81956199     1.68178854    -0.98336152
          17

 c      1.20795664    -0.39446555    -0.18707605
 c     -0.11675572    -1.10545873    -0.31197597
 c     -1.36084856    -0.28067834    -0.22407534
 c     -1.02171550     1.09605696    -0.64041767
 c      0.08422275     1.66516782     0.27193820
 c      1.11649959     0.86436367     0.47865346
 h     -0.18998580    -2.22244386    -0.26029296
 h     -0.36158001     0.70590536    -1.45217957
 h      0.05484572     2.74854993     0.34393610
 h      2.00527010     1.22977736     1.01280904
 o      2.41313410    -1.02055909    -0.13279493
 h      2.90201140    -0.53242530     0.63115914
 c     -2.55106557    -0.59177845     0.66472823
 h     -2.59634523     0.37107714     1.15131512
 h     -3.56561565    -0.86390959     0.44298605
 h     -2.10795151    -1.42805551     1.45712763
 h     -1.81552689     1.69304215    -0.97851490
          17

 c      1.21910915    -0.39027846    -0.18705959
 c     -0.11598454    -1.10495830    -0.30904849
 c     -1.35852334    -0.27404761    -0.20456368
 c     -1.01735640     1.08358280    -0.62561296
 c      0.08103683     1.65706372     0.26719661
 c      1.10802005     0.87095088     0.47340595
 h     -0.15618026    -2.31443144    -0.24905627
 h     -0.30407683     0.69140880    -1.54228206
 h      0.01613966     2.69649415     0.37832945
 h      1.96052273     1.29392095     1.05424270
 o      2.41264368    -1.02209874    -0.13874907
 h      2.87048415    -0.55965601     0.57985680
 c     -2.54819585    -0.57823076     0.65560916
 h     -2.62401960     0.36622409     1.09669508
 h     -3.54184754    -0.86331725     0.41113269
 h     -2.17511494    -1.42735620     1.47871244
 h     -1.82215885     1.71602632    -0.97528593
          17

 c      1.22863384    -0.38834248    -0.18545463
 c     -0.11563233    -1.10492023    -0.30593066
 c     -1.35358945    -0.26967475    -0.18506249
 c     -1.01142610     1.07023443    -0.61226124
 c      0.07596853     1.64858961     0.26069816
 c      1.10181177     0.87806724     0.46885536
 h     -0.11971683    -2.37889235    -0.23874025
 h     -0.26741642     0.69478567    -1.62184550
 h     -0.02001763     2.65968172     0.42019323
 h      1.91367374     1.35385336     1.09132143
 o      2.41074174    -1.02332158    -0.14490601
 h      2.84643749    -0.58708918     0.52748015
 c     -2.54293445    -0.56720921     0.64764123
 h     -2.65668652     0.37785200     1.05657605
 h     -3.52741039    -0.86668991     0.36761612
 h     -2.25139119    -1.40675987     1.48209729
 h     -1.83124412     1.74320114    -0.96998073
          17

 c      1.23611446    -0.38857772    -0.18236202
 c     -0.11536941    -1.10594172    -0.30250380
 c     -1.34585751    -0.26801761    -0.16589602
 c     -1.00444773     1.05698758    -0.60151966
 c      0.06884122     1.63935517     0.25237847
 c      1.09845093     0.88570378     0.46539611
 h     -0.08251098    -2.40752697    -0.22979452
 h     -0.25627769     0.71545269    -1.68217857
 h     -0.05434439     2.64598710     0.47060963
 h      1.86461392     1.40570306     1.12145242
 o      2.40660463    -1.02514802    -0.15262407
 h      2.84629518    -0.60005840     0.49709110
 c     -2.53590589    -0.55889836     0.64076356
 h     -2.69569532     0.40933842     1.03262591
 h     -3.52095735    -0.87332497     0.31190464
 h     -2.33242195    -1.36748536     1.46861244
 h     -1.83537729     1.76687989    -0.95906491
          17

 c      1.24124740    -0.39078352    -0.17785600
 c     -0.11491151    -1.10821329    -0.29867392
 c     -1.33519635    -0.26942696    -0.14729514
 c     -0.99699494     1.04471134    -0.59415579
 c      0.05963346     1.62991937     0.24244705
 c      1.09819434     0.89384861     0.46325681
 h     -0.04656292    -2.39770314    -0.22235192
 h     -0.27151690     0.75133077    -1.71876366
 h     -0.08682928     2.65114537     0.52860670
 h      1.81473356     1.44664562     1.14325747
 o      2.39991079    -1.02803186    -0.16247198
 h      2.87806427    -0.59190281     0.49861835
 c     -2.52828803    -0.55245871     0.63491170
 h     -2.74065731     0.45305711     1.02098204
 h     -3.51686331    -0.88085021     0.24524560
 h     -2.41328639    -1.31433024     1.44291440
 h     -1.83020771     1.78137241    -0.94030641
          17

 c      1.24387987    -0.39463565    -0.17197340
 c     -0.11404894    -1.11169155    -0.29436168
 c     -1.32153983    -0.27411599    -0.12940311
 c     -0.98954404     1.03399547    -0.59069470
 c      0.04850917     1.62144853     0.23147466
 c      1.10092145     0.90248239     0.46245600
 h     -0.01378009    -2.35042447    -0.21630922
 h     -0.31206718     0.79977532    -1.72909848
 h     -0.11636167     2.66260022     0.59023393
 h      1.76685304     1.47528162     1.15691086
 o      2.39150653    -1.03139435    -0.17339132
 h      2.93058331    -0.57296052     0.51545497
 c     -2.52149863    -0.54634925     0.62965889
 h     -2.78910055     0.49632863     1.01542655
 h     -3.50822856    -0.88622157     0.17029190
 h     -2.48923111    -1.25664603     1.41426815
 h     -1.81463521     1.78352309    -0.91290705
          17

 c      1.24399408    -0.39970291    -0.16473583
 c     -0.11262985    -1.11604253    -0.28951125
 c     -1.30491331    -0.28212666    -0.11229320
 c     -0.98247599     1.02510860    -0.59143605
 c      0.03592601     1.61499015     0.22026944
 c      1.10613419     0.91156401     0.46278455
 h      0.01417644    -2.27106119    -0.21128158
 h     -0.37539230     0.85757422    -1.71225240
 h     -0.14164729     2.66795329     0.65002090
 h      1.72491624     1.49184820     1.16425757
 o      2.38259593    -1.03445994    -0.18401932
 h      2.98636414    -0.55706663     0.52574412
 c     -2.51673545    -0.53887660     0.62404668
 h     -2.83756450     0.52843984     1.01036742
 h     -3.48937460    -0.88680975     0.09039090
 h     -2.55719137    -1.20751525     1.39619017
 h     -1.79060228     1.77277662    -0.87728339
          17

 c      1.24167804    -0.40548080    -0.15617977
 c     -0.11056711    -1.12033413    -0.28412158
 c     -1.28546208    -0.29330032    -0.09599598
 c     -0.97610261     1.01799451    -0.59633835
 c      0.02265841     1.61112525     0.20970086
 c      1.11302726     0.92100614     0.46382396
 h      0.03647836    -2.17310358    -0.20632696
 h     -0.45701725     0.92067556    -1.67004111
 h     -0.16197621     2.65928631     0.70285625
 h      1.69347912     1.49818988     1.16867479
 o      2.37403265    -1.03682466    -0.19357175
 h      3.03288767    -0.55224774     0.51674299
 c     -2.51468678    -0.52884738     0.61707823
 h     -2.88267809     0.54319389     1.00178633
 h     -3.45681042    -0.88098491     0.00903490
 h     -2.61696650    -1.17784625     1.40025703
 h     -1.76318584     1.75139597    -0.83478738
          17

 c      1.23711006    -0.41143118    -0.14637343
 c     -0.10792388    -1.12251058    -0.27830280
 c     -1.26347775    -0.30725853    -0.08053148
 c     -0.97073080     1.01229773    -0.60471359
 c      0.00969345     1.60998395     0.20057161
 c      1.12063552     0.93067073     0.46502530
 h      0.05462829    -2.08456767    -0.19934502
 h     -0.54916662     0.98402205    -1.61061708
 h     -0.17738092     2.63346888     0.74497319
 h      1.67686118     1.49722844     1.17439593
 o      2.36627346    -1.03840324    -0.20176369
 h      3.06333866    -0.56137589     0.48374275
 c     -2.51562183    -0.51620794     0.60858908
 h     -2.92168085     0.53866780     0.98716356
 h     -3.40928632    -0.86825594    -0.07047267
 h     -2.66949139    -1.16842383     1.42637362
 h     -1.74075497     1.72467039    -0.78723402
          17

 c      1.23056098    -0.41702137    -0.13542166
 c     -0.10496762    -1.11954991    -0.27230191
 c     -1.23944477    -0.32339373    -0.06592546
 c     -0.96684290     1.00744710    -0.61469633
 c     -0.00193371     1.61134624     0.19350591
 c      1.12804283     0.94042132     0.46586770
 h      0.07366582    -2.04653227    -0.18680644
 h     -0.63914681     1.04237299    -1.55513646
 h     -0.18855051     2.59144960     0.77437570
 h      1.67790526     1.49172878     1.18502889
 o      2.35945988    -1.03930496    -0.20862077
 h      3.07518060    -0.58400397     0.42710607
 c     -2.51958489    -0.50191566     0.59929872
 h     -2.95270996     0.51656733     0.96536298
 h     -3.34765919    -0.84921462    -0.14536564
 h     -2.71424640    -1.17091747     1.46275344
 h     -1.73384213     1.69991301    -0.73594223
          17

 c      1.22240258    -0.42175842    -0.12346381
 c     -0.10166301    -1.11040045    -0.26629248
 c     -1.21412295    -0.34085762    -0.05219337
 c     -0.96522140     1.00280829    -0.62309396
 c     -0.01128935     1.61469245     0.18882334
 c      1.13459286     0.95020718     0.46605141
 h      0.09702348    -2.07903534    -0.16634608
 h     -0.71166732     1.09336861    -1.54005393
 h     -0.19677845     2.53797378     0.79129343
 h      1.69673710     1.48285035     1.20170717
 o      2.35339962    -1.03980352    -0.21442776
 h      3.07031505    -0.61672467     0.35144407
 c     -2.52632003    -0.48728057     0.59004355
 h     -2.97525081     0.48218512     0.93677700
 h     -3.27476852    -0.82543096    -0.21387031
 h     -2.74971402    -1.17579270     1.49533849
 h     -1.75087257     1.68274935    -0.68071825
          17

 c      1.21310934    -0.42523314    -0.11066562
 c     -0.09703768    -1.09824673    -0.26011463
 c     -1.18861914    -0.35858772    -0.03928878
 c     -0.96641170     0.99801949    -0.62765795
 c     -0.01762510     1.61921069     0.18643417
 c      1.14000404     0.96008299     0.46559511
 h      0.11982963    -2.15437474    -0.14006397
 h     -0.76071256     1.13901381    -1.58979032
 h     -0.20401164     2.48176455     0.79887403
 h      1.73036149     1.46968178     1.22221986
 o      2.34740572    -1.04039452    -0.21978774
 h      3.05761738    -0.65213929     0.26655856
 c     -2.53512510    -0.47365816     0.58128441
 h     -2.99086504     0.44492607     0.90361057
 h     -3.19513690    -0.79927743    -0.27563689
 h     -2.77490079    -1.17668299     1.51386592
 h     -1.79241060     1.67262649    -0.62042146
          17

 c      1.20325283    -0.42716705    -0.09721132
 c     -0.08978476    -1.08723190    -0.25351389
 c     -1.16432605    -0.37542468    -0.02706449
 c     -0.97038511     0.99353779    -0.62976609
 c     -0.02040981     1.62385492     0.18582974
 c      1.14433252     0.97012733     0.46475701
 h      0.13553128    -2.23466100    -0.11180581
 h     -0.79427174     1.17903999    -1.68343915
 h     -0.21286600     2.43498749     0.80350062
 h      1.77352628     1.45025238     1.24197850
 o      2.34013235    -1.04183516    -0.22561125
 h      3.05570966    -0.67816725     0.18729510
 c     -2.54488069    -0.46243988     0.57308228
 h     -3.00364623     0.41805627     0.86974204
 h     -3.11419819    -0.77354287    -0.33176501
 h     -2.78986389    -1.17058791     1.51259749
 h     -1.85018823     1.66308869    -0.55525579
          17

 c      1.19348156    -0.42740721    -0.08330481
 c     -0.07890404    -1.08018016    -0.24636005
 c     -1.14270022    -0.39024679    -0.01531889
 c     -0.97719652     0.99027605    -0.63189892
 c     -0.01938652     1.62762467     0.18627457
 c      1.14783817     0.98034351     0.46386812
 h      0.14123101    -2.29700252    -0.08435683
 h     -0.82130418     1.20978820    -1.78408461
 h     -0.22609930     2.40976415     0.81285451
 h      1.82024719     1.42301921     1.25597799
 o      2.33016242    -1.04480335    -0.23259370
 h      3.08419662    -0.68363127     0.12525592
 c     -2.55433910    -0.45482798     0.56526853
 h     -3.01874905     0.41479921     0.83916032
 h     -3.03710900    -0.75078308    -0.38403724
 h     -2.79561785    -1.15709060     1.48950315
 h     -1.91205529     1.64661922    -0.48790455
          17

 c      1.18446169    -0.42588122    -0.06917294
 c     -0.06390387    -1.07866317    -0.23860716
 c     -1.12496451    -0.40212019    -0.00389074
 c     -0.98701159     0.98886859    -0.63532316
 c     -0.01468494     1.63011545     0.18727000
 c      1.15085751     0.99060804     0.46320534
 h      0.13689691    -2.33100532    -0.05936171
 h     -0.84637095     1.22859322    -1.86747323
 h     -0.24503956     2.41150023     0.83069448
 h      1.86512235     1.38774904     1.26037167
 o      2.31759789    -1.04918727    -0.24047075
 h      3.13940970    -0.66986985     0.07697838
 c     -2.56261401    -0.45120113     0.55762085
 h     -3.03819379     0.44014443     0.81316406
 h     -2.96777230    -0.73269716    -0.43355715
 h     -2.79405408    -1.13807121     1.44596576
 h     -1.96710059     1.61845229    -0.42258007
          17

 c      1.17680981    -0.42257007    -0.05506366
 c     -0.04490912    -1.08337835    -0.23019332
 c     -1.11185095    -0.41044275     0.00726188
 c     -0.99982746     0.98952087    -0.64023764
 c     -0.00689608     1.63181692     0.18888377
 c      1.15373006     1.00066451     0.46293609
 h      0.12387887    -2.33290185    -0.03786585
 h     -0.87130568     1.23458582    -1.92185539
 h     -0.26811436     2.43532561     0.85321472
 h      1.90412825     1.34567259     1.25320065
 o      2.30393244    -1.05426616    -0.24850428
 h      3.19704730    -0.64791417     0.03168066
 c     -2.56941846    -0.45071459     0.54980328
 h     -3.05837804     0.48646419     0.78959216
 h     -2.90855884    -0.71985173    -0.47976537
 h     -2.78811213    -1.11817317     1.38744230
 h     -2.00768167     1.57737315    -0.36372285
          17

 c      1.17104482    -0.41751809    -0.04124050
 c     -0.02269382    -1.09432148    -0.22098264
 c     -1.10348702    -0.41500969     0.01802622
 c     -1.01536827     0.99212513    -0.64633896
 c      0.00303739     1.63373233     0.19150650
 c      1.15675187     1.01014894     0.46310108
 h      0.10425534    -2.30287139    -0.02059597
 h     -0.89678913     1.22796609    -1.94222950
 h     -0.29145415     2.47049353     0.87215782
 h      1.93506524     1.29926684     1.23458836
 o      2.29055233    -1.05939603    -0.25622381
 h      3.23591273    -0.62736405    -0.01696046
 c     -2.57474120    -0.45168595     0.54107976
 h     -3.07316094     0.53919421     0.76539284
 h     -2.86064059    -0.71189127    -0.52060419
 h     -2.78206155    -1.10559993     1.32442184
 h     -2.02952987     1.52507633    -0.31523314
          17

 c      1.16754245    -0.41085707    -0.02797758
 c      0.00142598    -1.11077447    -0.21077944
 c     -1.09945328    -0.41598108     0.02814941
 c     -1.03307549     0.99636230    -0.65314475
 c      0.01404410     1.63682815     0.19542872
 c      1.16012785     1.01863236     0.46360683
 h      0.08075243    -2.24545913    -0.00780851
 h     -0.92301767     1.20951533    -1.92711873
 h     -0.31077945     2.50673301     0.88011735
 h      1.95784795     1.25191235     1.20671265
 o      2.27827488    -1.06417605    -0.26345781
 h      3.24500744    -0.61359495    -0.07037723
 c     -2.57847469    -0.45227985     0.53032728
 h     -3.07792994     0.58466125     0.73891508
 h     -2.82448709    -0.70802415    -0.55362914
 h     -2.78113276    -1.11127393     1.27092019
 h     -2.03166135     1.46548157    -0.27996916
          17

 c      1.16648012    -0.40284594    -0.01555823
 c      0.02583942    -1.13107715    -0.19942799
 c     -1.09896638    -0.41377889     0.03729282
 c     -1.05209265     1.00173361    -0.66011083
 c      0.02510500     1.64178394     0.20067685
 c      1.16392229     1.02567948     0.46423026
 h      0.05677189    -2.17312750     0.00149734
 h     -0.94988575     1.18051695    -1.87790806
 h     -0.32266731     2.53705374     0.87284581
 h      1.97463462     1.20747345     1.17358395
 o      2.26748607    -1.06837816    -0.27018792
 h      3.22120705    -0.60887120    -0.12753761
 c     -2.58045341    -0.45125695     0.51674679
 h     -3.07085664     0.61346280     0.71015146
 h     -2.80017931    -0.70741630    -0.57723468
 h     -2.78941417    -1.14287734     1.23680201
 h     -2.01688085     1.40438376    -0.25915959
          17

 c      1.16779704    -0.39391233    -0.00427131
 c      0.04896904    -1.15221176    -0.18698911
 c     -1.10109716    -0.40896979     0.04510352
 c     -1.07122236     1.00754834    -0.66657425
 c      0.03536470     1.64896190     0.20704489
 c      1.16804147     1.03092060     0.46465744
 h      0.03577018    -2.11215872     0.01112125
 h     -0.97686317     1.14298009    -1.80050503
 h     -0.32494236     2.55793953     0.84920034
 h      1.98948356     1.16977180     1.14038842
 o      2.25822539    -1.07191733    -0.27647076
 h      3.16782219    -0.61285988    -0.18630594
 c     -2.58070639    -0.44865840     0.50065968
 h     -3.05245703     0.62074954     0.68012043
 h     -2.78755027    -0.70939483    -0.59135562
 h     -2.80718201    -1.19676102     1.21940544
 h     -1.99288285     1.34929383    -0.25155932
          17

 c      1.17120716    -0.38465793     0.00560599
 c      0.06961550    -1.17009723    -0.17381265
 c     -1.10495004    -0.40216945     0.05128106
 c     -1.08895764     1.01294410    -0.67143669
 c      0.04421084     1.65841247     0.21415280
 c      1.17229580     1.03412814     0.46458234
 h      0.01929237    -2.10025751     0.02796276
 h     -1.00253112     1.09996906    -1.70996251
 h     -0.31676505     2.56906500     0.81060756
 h      2.00705403     1.14201424     1.11214082
 o      2.25007919    -1.07492125    -0.28240332
 h      3.09618501    -0.62157384    -0.24412046
 c     -2.57946791    -0.44563978     0.48321973
 h     -3.02503394     0.60596926     0.65040046
 h     -2.78624595    -0.71353834    -0.59750422
 h     -2.83124002    -1.25952019     1.20721707
 h     -1.97272612     1.30876961    -0.25264144
          17

 c      1.17628104    -0.37576758     0.01384676
 c      0.08700246    -1.18243806    -0.16003903
 c     -1.10976601    -0.39397062     0.05562252
 c     -1.10383022     1.01706971    -0.67253533
 c      0.05134020     1.66983759     0.22146510
 c      1.17654761     1.03527113     0.46384525
 h      0.00669576    -2.15421695     0.05561630
 h     -1.02391707     1.05526752    -1.63680924
 h     -0.29879432     2.57347477     0.76078995
 h      2.03040109     1.12637551     1.09191213
 o      2.24198497    -1.07788100    -0.28806766
 h      3.02865189    -0.62516077    -0.29903851
 c     -2.57696088    -0.44374107     0.46555503
 h     -2.99252763     0.57310031     0.62305707
 h     -2.79576445    -0.71968198    -0.59835820
 h     -2.85748931    -1.31696804     1.18955156
 h     -1.97155066     1.29049795    -0.25574306
          17

 c      1.18253105    -0.36786988     0.02031777
 c      0.10037124    -1.19074657    -0.14512722
 c     -1.11494280    -0.38491411     0.05804060
 c     -1.11509837     1.01952428    -0.66683187
 c      0.05680000     1.68252722     0.22829706
 c      1.18083776     1.03452408     0.46251715
 h     -0.00082938    -2.24697262     0.08858788
 h     -1.03715303     1.01097523    -1.62017087
 h     -0.27338624     2.57814481     0.70557549
 h      2.05918255     1.12387480     1.07971561
 o      2.23258336    -1.08156359    -0.29342160
 h      2.99290453    -0.60967928    -0.35166778
 c     -2.57325065    -0.44454537     0.44836790
 h     -2.96065340     0.53129707     0.60079412
 h     -2.81545947    -0.72780244    -0.59711729
 h     -2.88249555    -1.35921574     1.16050467
 h     -1.99762107     1.29846519    -0.25682677
          17

 c      1.18943624    -0.36146155     0.02500423
 c      0.10898502    -1.19742890    -0.12843383
 c     -1.12000574    -0.37551635     0.05856065
 c     -1.12297772     1.02061166    -0.65347693
 c      0.06094560     1.69539711     0.23390192
 c      1.18536797     1.03223112     0.46085351
 h     -0.00078419    -2.34198546     0.11940341
 h     -1.04131030     0.96614832    -1.66768816
 h     -0.24422668     2.59356906     0.65191534
 h      2.08981845     1.13444763     1.07293155
 o      2.22181463    -1.08613695    -0.29835242
 h      2.99639150    -0.57144938    -0.40443643
 c     -2.56826041    -0.44962911     0.43191989
 h     -2.93649593     0.49425592     0.58691573
 h     -2.84448478    -0.73776388    -0.59668811
 h     -2.90376312    -1.38111298     1.11837620
 h     -2.04550941     1.33137915    -0.25834419
          17

 c      1.19646077    -0.35690683     0.02800087
 c      0.11237704    -1.20379516    -0.10962699
 c     -1.12458771    -0.36628466     0.05728965
 c     -1.12817678     1.02085487    -0.63496307
 c      0.06423303     1.70735156     0.23769921
 c      1.19036985     1.02884944     0.45916797
 h      0.00796545    -2.41637686     0.14379042
 h     -1.03940260     0.92150108    -1.74440095
 h     -0.21454303     2.62965406     0.60516424
 h      2.11733223     1.15708754     1.06778765
 o      2.21137052    -1.09072129    -0.30297827
 h      3.01851982    -0.52432283    -0.45668848
 c     -2.56197179    -0.46018257     0.41613100
 h     -2.92622859     0.47486046     0.58445659
 h     -2.88165358    -0.74899514    -0.59891303
 h     -2.91963058    -1.38159685     1.06449073
 h     -2.10046468     1.38367194    -0.26638647
          17

 c      1.20308216    -0.35446816     0.02948090
 c      0.11041143    -1.21019736    -0.08863544
 c     -1.12842496    -0.35770852     0.05437630
 c     -1.13146585     1.02073844    -0.61394610
 c      0.06693918     1.71793356     0.23951104
 c      1.19598487     1.02488818     0.45772211
 h      0.02499398    -2.45914692     0.16017106
 h     -1.03450297     0.88016686    -1.81507156
 h     -0.18470280     2.68817304     0.56608695
 h      2.13727424     1.19005784     1.06074419
 o      2.20299082    -1.09432825    -0.30761548
 h      3.03685792    -0.48452637    -0.50491293
 c     -2.55472054    -0.47620895     0.40072281
 h     -2.93137013     0.47575823     0.59439595
 h     -2.92524370    -0.76027230    -0.60419993
 h     -2.92938351    -1.36371684     1.00279094
 h     -2.14737588     1.44768913    -0.28556003
          17

 c      1.20880735    -0.35432419     0.02966875
 c      0.10324721    -1.21647651    -0.06553860
 c     -1.13135474    -0.35025804     0.05000271
 c     -1.13339908     1.02078314    -0.59199809
 c      0.06912217     1.72757008     0.23951363
 c      1.20220467     1.02085183     0.45666725
 h      0.04889391    -2.46593695     0.16838866
 h     -1.02824530     0.84499807    -1.86070226
 h     -0.15232652     2.75998767     0.53142623
 h      2.14683274     1.23117485     1.04925264
 o      2.19767655    -1.09639881    -0.31257288
 h      3.03923476    -0.46182661    -0.54578694
 c     -2.54720744    -0.49622944     0.38527921
 h     -2.94783878     0.48700033     0.61464609
 h     -2.97290462    -0.76978428    -0.61168133
 h     -2.93390386    -1.33558057     0.94019689
 h     -2.17563593     1.51558901    -0.31712988
          17

 c      1.21318238    -0.35655685     0.02882632
 c      0.09128956    -1.22218482    -0.04051753
 c     -1.13331251    -0.34438056     0.04439480
 c     -1.13424320     1.02153792    -0.56999147
 c      0.07082832     1.73706915     0.23795979
 c      1.20884723     1.01719399     0.45602331
 h      0.07761468    -2.43656806     0.16910872
 h     -1.02125246     0.81781068    -1.87346400
 h     -0.11490085     2.83105239     0.49733448
 h      2.14524356     1.27812036     1.03201901
 o      2.19582205    -1.09675073    -0.31807689
 h      3.02163291    -0.46020433    -0.57724139
 c     -2.54011943    -0.51790353     0.36917065
 h     -2.96915177     0.49449893     0.64116095
 h     -3.02178975    -0.77552051    -0.61975332
 h     -2.93662797    -1.31109345     0.88685167
 h     -2.17966180     1.58031780    -0.35963309
          17

 c      1.21580759    -0.36112718     0.02724658
 c      0.07514772    -1.22658222    -0.01385608
 c     -1.13432146    -0.34048429     0.03782499
 c     -1.13402433     1.02351748    -0.54849639
 c      0.07223472     1.74705031     0.23501090
 c      1.21555589     1.01427582     0.45567828
 h      0.10861225    -2.37533311     0.16378145
 h     -1.01360783     0.79966721    -1.85108573
 h     -0.07148856     2.88923570     0.46147388
 h      2.13384626     1.32875375     1.00901438
 o      2.19738070    -1.09547888    -0.32425274
 h      2.98561112    -0.47934310    -0.59866048
 c     -2.53387253    -0.53890799     0.35164395
 h     -2.98956554     0.48770512     0.66971764
 h     -3.06889779    -0.77580476    -0.62670009
 h     -2.94299645    -1.30688223     0.85390240
 h     -2.15803864     1.63614382    -0.40986645
          17

 c      1.21636809    -0.36785292     0.02524733
 c      0.05557593    -1.22842738     0.01402867
 c     -1.13447666    -0.33889683     0.03059947
 c     -1.13256112     1.02711966    -0.52793145
 c      0.07364271     1.75774571     0.23073159
 c      1.22182653     1.01232857     0.45540440
 h      0.13919685    -2.29385997     0.15493574
 h     -1.00503418     0.79115104    -1.79430328
 h     -0.02272945     2.92685933     0.42310057
 h      2.11589713     1.38138941     0.98131834
 o      2.20184415    -1.09297520    -0.33107623
 h      2.93855936    -0.51419666    -0.61152444
 c     -2.52889960    -0.55792967     0.33234907
 h     -3.00509343     0.46144964     0.69690196
 h     -3.11148733    -0.76972116    -0.63114531
 h     -2.95577051    -1.33220174     0.84688444
 h     -2.11294762     1.67918911    -0.46372187
          17

 c      1.21468817    -0.37639227     0.02315691
 c      0.03333781    -1.22567160     0.04257378
 c     -1.13394038    -0.33980854     0.02304203
 c     -1.12946617     1.03254924    -0.50853979
 c      0.07541656     1.76902602     0.22513252
 c      1.22707826     1.01143463     0.45489922
 h      0.16772517    -2.21534606     0.14631940
 h     -0.99481555     0.79236458    -1.70663005
 h      0.02972861     2.94066755     0.38253035
 h      2.09597437     1.43492241     0.95072119
 o      2.20806522    -1.09005905    -0.33826856
 h      2.89626466    -0.55277043    -0.62091788
 c     -2.52603011    -0.57523405     0.31176946
 h     -3.01341469     0.41504861     0.72042675
 h     -3.14743133    -0.75730283    -0.63232058
 h     -2.97046020    -1.38134680     0.86073282
 h     -2.05012956     1.70799695    -0.51674710
          17

 c      1.21079834    -0.38623172     0.02128980
 c      0.00902773    -1.21578025     0.07118734
 c     -1.13297765    -0.34321078     0.01548591
 c     -1.12415868     1.03975784    -0.49018732
 c      0.07792671     1.78045392     0.21820496
 c      1.23077133     1.01155439     0.45385636
 h      0.19534078    -2.17164601     0.14161991
 h     -0.98143646     0.80251495    -1.59617056
 h      0.08373661     2.93147658     0.34069677
 h      2.07879752     1.48859470     0.91902591
 o      2.21428407    -1.08795379    -0.34525270
 h      2.88225754    -0.57645227    -0.63606302
 c     -2.52618133    -0.59202086     0.29086695
 h     -3.01373231     0.35128628     0.73934660
 h     -3.17550459    -0.73949478    -0.63032058
 h     -2.97869551    -1.44040035     0.88408454
 h     -1.97906526     1.72433741    -0.56476420
          17

 c      1.20497652    -0.39668982     0.01991872
 c     -0.01673547    -1.19785944     0.09951096
 c     -1.13202480    -0.34882903     0.00826255
 c     -1.11597582     1.04847925    -0.47195271
 c      0.08150024     1.79129132     0.20994614
 c      1.23254888     1.01260268     0.45204900
 h      0.22358262    -2.17903516     0.14166686
 h     -0.96180747     0.81887533    -1.47974236
 h      0.13707361     2.90438395     0.29887176
 h      2.06769939     1.54131993     0.88724391
 o      2.21924521    -1.08743971    -0.35159144
 h      2.91022762    -0.57363422    -0.66332495
 c     -2.52981633    -0.60956442     0.27049782
 h     -3.00688527     0.27599686     0.75443945
 h     -3.19563461    -0.71793827    -0.62638677
 h     -2.97397929    -1.49715224     0.90610583
 h     -1.91249810     1.73369986    -0.60472103
          17

 c      1.19770417    -0.40698831     0.01926033
 c     -0.04271650    -1.17421937     0.12741940
 c     -1.13175352    -0.35607409     0.00165992
 c     -1.10451007     1.05847044    -0.45173286
 c      0.08636720     1.80048841     0.20039248
 c      1.23233300     1.01452852     0.44937550
 h      0.24793711    -2.21994370     0.14496328
 h     -0.93022631     0.83547283    -1.38689123
 h      0.18796065     2.86922669     0.25839970
 h      2.06362580     1.59097733     0.85519804
 o      2.22342599    -1.08798224    -0.35758428
 h      2.96519037    -0.55368208    -0.69687276
 c     -2.53675980    -0.62895047     0.25117355
 h     -2.99552270     0.19785610     0.76867616
 h     -3.20904091    -0.69462118    -0.62301898
 h     -2.95339220    -1.54422505     0.91906283
 h     -1.86363829     1.74377153    -0.63545616
          17

 c      1.18955990    -0.41638841     0.01948300
 c     -0.06720940    -1.14835616     0.15479687
 c     -1.13306821    -0.36405963    -0.00415175
 c     -1.09001508     1.06974542    -0.42710216
 c      0.09261266     1.80680051     0.18967503
 c      1.23032598     1.01732128     0.44583465
 h      0.26038519    -2.26595940     0.15082297
 h     -0.87948884     0.84489771    -1.34993546
 h      0.23561579     2.83965708     0.22028842
 h      2.06536778     1.63435978     0.82183389
 o      2.22793812    -1.08860214    -0.36382801
 h      3.02161074    -0.53285385    -0.72580463
 c     -2.54631727    -0.65105942     0.23307060
 h     -2.98370478     0.12712688     0.78712162
 h     -3.21806666    -0.67144858    -0.62359954
 h     -2.91686328    -1.57834747     0.91811089
 h     -1.84058217     1.75976815    -0.65739434
          17

 c      1.18112566    -0.42428911     0.02072378
 c     -0.08853845    -1.12313086     0.18153274
 c     -1.13699939    -0.37168386    -0.00918225
 c     -1.07317720     1.08222932    -0.39819700
 c      0.10019889     1.80924652     0.17807021
 c      1.22693990     1.02093485     0.44146572
 h      0.25526877    -2.29785714     0.15965767
 h     -0.80835248     0.84633744    -1.37115833
 h      0.28019051     2.82829755     0.18474977
 h      2.07068391     1.66790024     0.78593684
 o      2.23338506    -1.08868071    -0.37067699
 h      3.06208835    -0.52122097    -0.74280419
 c     -2.55759217    -0.67637899     0.21617134
 h     -2.97512717     0.07210922     0.81492968
 h     -3.22550391    -0.64985514    -0.63134061
 h     -2.86627754    -1.59937070     0.90071754
 h     -1.84221846     1.78020496    -0.67088644
          17

 c      1.17294012    -0.43024722     0.02309456
 c     -0.10529106    -1.10055183     0.20757921
 c     -1.14449904    -0.37777720    -0.01361235
 c     -1.05465679     1.09552777    -0.36796598
 c      0.10910375     1.80778456     0.16596339
 c      1.22271594     1.02519924     0.43630754
 h      0.23028606    -2.30625487     0.17215800
 h     -0.72561912     0.84661215    -1.42068957
 h      0.32140078     2.83907771     0.15124440
 h      2.07743971     1.68861266     0.74673504
 o      2.23982146    -1.08796051    -0.37820595
 h      3.07840262    -0.52261282    -0.74479271
 c     -2.56985649    -0.70465749     0.20046808
 h     -2.97073113     0.03472322     0.85350275
 h     -3.23349349    -0.63069858    -0.64778542
 h     -2.80501523    -1.61009696     0.86663010
 h     -1.86010808     1.79835754    -0.67511850
          17

 c      1.16548360    -0.43396046     0.02667466
 c     -0.11650758    -1.08190657     0.23292813
 c     -1.15617320    -0.38131555    -0.01769400
 c     -1.03528121     1.10921372    -0.33929669
 c      0.11944909     1.80350107     0.15373535
 c      1.21826248     1.02978165     0.43038794
 h      0.18546879    -2.28777313     0.18891788
 h     -0.64251585     0.85197642    -1.47004029
 h      0.35725233     2.86487714     0.11920185
 h      2.08431884     1.69474886     0.70415471
 o      2.24693826    -1.08641409    -0.38629421
 h      3.06881184    -0.53676968    -0.73165766
 c     -2.58268755    -0.73477640     0.18597745
 h     -2.96848324     0.00989025     0.89859006
 h     -3.24261900    -0.61459578    -0.67172421
 h     -2.73771173    -1.61691986     0.81849769
 h     -1.88372893     1.80717100    -0.66866850
          17

 c      1.15917044    -0.43525666     0.03150097
 c     -0.12190433    -1.06776584     0.25753465
 c     -1.17203529    -0.38161655    -0.02161044
 c     -1.01613803     1.12283967    -0.31394877
 c      0.13145161     1.79806483     0.14168745
 c      1.21420851     1.03419509     0.42372660
 h      0.12250434    -2.24304824     0.21033793
 h     -0.56734285     0.86535394    -1.50384499
 h      0.38477702     2.89356529     0.08855480
 h      2.09116562     1.68610123     0.65879065
 o      2.25409594    -1.08422608    -0.39465208
 h      3.03769247    -0.55968620    -0.70591262
 c     -2.59583965    -0.76498790     0.17249387
 h     -2.96562635    -0.01057664     0.94281041
 h     -3.25192441    -0.60242916    -0.69943781
 h     -2.66963689    -1.63050102     0.76245917
 h     -1.90421625     1.80239348    -0.65052185
          17

 c      1.15433517    -0.43410270     0.03756356
 c     -0.12199612    -1.05788094     0.28125599
 c     -1.19140436    -0.37840888    -0.02537499
 c     -0.99840322     1.13585720    -0.29284777
 c      0.14527514     1.79310689     0.13003515
 c      1.21116182     1.03783188     0.41634051
 h      0.04471519    -2.17730037     0.23654829
 h     -0.50535348     0.88749978    -1.51573667
 h      0.40162329     2.91462885     0.05966389
 h      2.09910499     1.66403889     0.61172614
 o      2.26018028    -1.08189723    -0.40278660
 h      2.99800471    -0.58199848    -0.67333763
 c     -2.60914611    -0.79339110     0.15953813
 h     -2.96052762    -0.03418596     0.97929811
 h     -3.25982425    -0.59550363    -0.72620059
 h     -2.60517592    -1.66382627     0.70654039
 h     -1.91565438     1.78311564    -0.62060116
          17

 c      1.15120916    -0.43062674     0.04480853
 c     -0.11800259    -1.05100581     0.30385580
 c     -1.21302043    -0.37176201    -0.02880938
 c     -0.98312357     1.14763012    -0.27643037
 c      0.16092307     1.78992223     0.11892431
 c      1.20967186     1.04002133     0.40825201
 h     -0.04281872    -2.10329018     0.26727233
 h     -0.45985448     0.91814993    -1.50380370
 h      0.40685692     2.92173203     0.03303461
 h      2.11041697     1.63126857     0.56427001
 o      2.26352751    -1.08032016    -0.41002736
 h      2.97271820    -0.58787573    -0.64271711
 c     -2.62250660    -0.81872546     0.14680442
 h     -2.95302667    -0.06628350     1.00347120
 h     -3.26515209    -0.59519239    -0.74802635
 h     -2.54659441    -1.72457052     0.65522634
 h     -1.91533098     1.75135051    -0.57992475
          17

 c      1.14989293    -0.42513261     0.05314503
 c     -0.11149271    -1.04481301     0.32506254
 c     -1.23532386    -0.36195819    -0.03159364
 c     -0.97100503     1.15749381    -0.26480162
 c      0.17818738     1.78936519     0.10844920
 c      1.21021265     1.04012646     0.39950099
 h     -0.13438765    -2.04402247     0.30181872
 h     -0.43296471     0.95655154    -1.46836349
 h      0.40101989     2.91285896     0.00909230
 h      2.12795407     1.59122689     0.51764642
 o      2.26278599    -1.08024670    -0.41589940
 h      2.98143093    -0.56371055    -0.62011989
 c     -2.63574108    -0.84104574     0.13454574
 h     -2.94413264    -0.10986312     1.01328914
 h     -3.26775873    -0.60240232    -0.76275234
 h     -2.49533882    -1.80752977     0.60559481
 h     -1.90405817     1.71169014    -0.53065963
          17

 c      1.15035212    -0.41807990     0.06244631
 c     -0.10386055    -1.03675700     0.34460845
 c     -1.25676249    -0.34938702    -0.03335682
 c     -0.96223230     1.16481758    -0.25776525
 c      0.19663513     1.79177041     0.09868024
 c      1.21320803     1.03767739     0.39015188
 h     -0.22668843    -2.02435021     0.33966394
 h     -0.42585406     1.00158017    -1.41145074
 h      0.38597419     2.89021298    -0.01201000
 h      2.15395700     1.54715673     0.47273224
 o      2.25843648    -1.08122828    -0.42055127
 h      3.01631875    -0.51520487    -0.60222011
 c     -2.64843306    -0.86141321     0.12326093
 h     -2.93575208    -0.16563856     1.00921788
 h     -3.26860118    -0.61725973    -0.77027039
 h     -2.45377968    -1.89817398     0.55126573
 h     -1.88677357     1.67111656    -0.47604851
          17

 c      1.15246517    -0.41002396     0.07253908
 c     -0.09623835    -1.02622609     0.36225437
 c     -1.27600480    -0.33449842    -0.03376783
 c     -0.95643364     1.16908931    -0.25478985
 c      0.21564663     1.79685784     0.08971398
 c      1.21908283     1.03250218     0.38027676
 h     -0.31794647    -2.04693011     0.38096589
 h     -0.43842702     1.05159845    -1.33768257
 h      0.36469379     2.86054774    -0.03061455
 h      2.18866288     1.50128757     0.42999170
 o      2.25207603    -1.08201159    -0.42435438
 h      3.05301638    -0.46112361    -0.58251975
 c     -2.65998636    -0.88110994     0.11319654
 h     -2.93057821    -0.23204347     0.99446969
 h     -3.26952572    -0.63909149    -0.77223624
 h     -2.42455914    -1.98181212     0.48787295
 h     -1.87249820     1.63833734    -0.41985753
          17

 c      1.15606188    -0.40156624     0.08320083
 c     -0.08991502    -1.01479981     0.37789562
 c     -1.29202656    -0.31781797    -0.03258382
 c     -0.95302654     1.17007890    -0.25492343
 c      0.23454071     1.80370576     0.08173650
 c      1.22825856     1.02479917     0.36991900
 h     -0.40230353    -2.08953508     0.42543394
 h     -0.46829420     1.10422616    -1.25669453
 h      0.34079792     2.83511069    -0.04775435
 h      2.22971721     1.45468687     0.38964565
 o      2.24493835    -1.08157303    -0.42747664
 h      3.07352414    -0.41678799    -0.55791456
 c     -2.66974792    -0.90124806     0.10415888
 h     -2.93202246    -0.30524136     0.97541174
 h     -3.27286072    -0.66658149    -0.77148454
 h     -2.40938501    -2.04808931     0.41436248
 h     -1.87132719     1.62162299    -0.36503159
          17

 c      1.16090656    -0.39335379     0.09418066
 c     -0.08616991    -1.00419800     0.39158679
 c     -1.30413020    -0.29996214    -0.02965611
 c     -0.95199767     1.16805290    -0.25659094
 c      0.25276931     1.81100120     0.07503830
 c      1.24105896     1.01512100     0.35907054
 h     -0.47148015    -2.12880382     0.47168090
 h     -0.50904522     1.15656063    -1.18694383
 h      0.31758210     2.82676362    -0.06499879
 h      2.27297244     1.40780417     0.35189665
 o      2.23765276    -1.07934195    -0.42990076
 h      3.06979160    -0.39055075    -0.52834128
 c     -2.67710126    -0.92269169     0.09554453
 h     -2.94391955    -0.37978378     0.96121778
 h     -3.28080695    -0.69801801    -0.77113352
 h     -2.40864499    -2.09118923     0.33203021
 h     -1.88770511     1.62525302    -0.31242393
          17

 c      1.16666483    -0.38607811     0.10523402
 c     -0.08588624    -0.99533743     0.40345329
 c     -1.31194691    -0.28160621    -0.02492346
 c     -0.95434191     1.16376158    -0.25749120
 c      0.27004400     1.81768611     0.06988776
 c      1.25760645     1.00427457     0.34768559
 h     -0.51918456    -2.15097086     0.51794464
 h     -0.55007317     1.20683644    -1.15608700
 h      0.29705306     2.84274216    -0.08352095
 h      2.31404889     1.36117620     0.31703077
 o      2.23044167    -1.07510002    -0.43152409
 h      3.04061952    -0.38557113    -0.49525214
 c     -2.68159542    -0.94592354     0.08656731
 h     -2.96957503    -0.45085398     0.96097826
 h     -3.29468845    -0.73156435    -0.77347497
 h     -2.42136998    -2.10915862     0.24350061
 h     -1.91625339     1.64755801    -0.26134487
          17

 c      1.17288645    -0.38043358     0.11615795
 c     -0.08947600    -0.98848476     0.41363048
 c     -1.31542970    -0.26345539    -0.01840008
 c     -0.96109573     1.15813601    -0.25575781
 c      0.28624668     1.82350673     0.06630978
 c      1.27778374     0.99317165     0.33571907
 h     -0.54205333    -2.14985448     0.56262101
 h     -0.58402234     1.25628891    -1.18460271
 h      0.28015130     2.87874809    -0.10293748
 h      2.34965691     1.31582889     0.28537059
 o      2.22321975    -1.06894956    -0.43221611
 h      2.99031502    -0.40058076    -0.46082208
 c     -2.68314336    -0.97077462     0.07669985
 h     -3.00998769    -0.51744519     0.97811455
 h     -3.31436128    -0.76542176    -0.77909364
 h     -2.44517890    -2.10393834     0.15212915
 h     -1.94598826     1.68278977    -0.21124734
          17

 c      1.17901426    -0.37703792     0.12681249
 c     -0.09695688    -0.98351729     0.42224117
 c     -1.31483009    -0.24625633    -0.01014674
 c     -0.97200102     1.15230090    -0.25188585
 c      0.30124538     1.82880805     0.06401005
 c      1.30123887     0.98268984     0.32315325
 h     -0.53907920    -2.12375346     0.60438769
 h     -0.61572317     1.30605582    -1.26184836
 h      0.26778057     2.92220795    -0.12133447
 h      2.37829899     1.27333712     0.25716090
 o      2.21551536    -1.06141840    -0.43185428
 h      2.93014232    -0.42843099    -0.42747879
 c     -2.68217304    -0.99628090     0.06597608
 h     -3.06244956    -0.58302795     1.00718744
 h     -3.33814032    -0.79780151    -0.78675015
 h     -2.47611423    -2.08243294     0.06152337
 h     -1.96698344     1.72426148    -0.16239323
          17

 c      1.18442089    -0.37634271     0.13712062
 c     -0.10802084    -0.98002149     0.42938231
 c     -1.31064166    -0.23080931    -0.00024334
 c     -0.98596162     1.14766256    -0.24783276
 c      0.31487286     1.83394877     0.06252603
 c      1.32737924     0.97359475     0.30999824
 h     -0.51135907    -2.07446598     0.64232050
 h     -0.65436787     1.35388333    -1.35800250
 h      0.26111288     2.96013668    -0.13639541
 h      2.40051620     1.23568154     0.23244601
 o      2.20631203    -1.05362121    -0.43037935
 h      2.88076146    -0.45361524    -0.39705065
 c     -2.67955127    -1.02083959     0.05483766
 h     -3.12122931    -0.65251474     1.03742116
 h     -3.36332171    -0.82679515    -0.79408737
 h     -2.50866528    -2.05778044    -0.02530409
 h     -1.97312676     1.76609371    -0.11557925
          17

 c      1.18848764    -0.37854386     0.14705216
 c     -0.12204228    -0.97721280     0.43509441
 c     -1.30352150    -0.21792928     0.01121348
 c     -1.00191144     1.14558059    -0.24510815
 c      0.32703380     1.83899534     0.06141655
 c      1.35536282     0.96650352     0.29629050
 h     -0.46254024    -2.00855022     0.67636441
 h     -0.70447646     1.39639295    -1.44856406
 h      0.26123305     2.98354061    -0.14634934
 h      2.41879424     1.20500405     0.21100989
 o      2.19439016    -1.04696772    -0.42786687
 h      2.86638309    -0.45701266    -0.36961938
 c     -2.67628586    -1.04263133     0.04385646
 h     -3.17971534    -0.72926694     1.05849865
 h     -3.38700044    -0.85033373    -0.79867121
 h     -2.53676623    -2.04747323    -0.10722935
 h     -1.96203247     1.80378431    -0.07174017
          17

 c      1.19071903    -0.38350219     0.15660241
 c     -0.13805373    -0.97370253     0.43927876
 c     -1.29421676    -0.20835045     0.02409988
 c     -1.01893545     1.14707888    -0.24443072
 c      0.33778240     1.84371595     0.06035840
 c      1.38413182     0.96185996     0.28210085
 h     -0.39955809    -1.94045152     0.70851234
 h     -0.76634700     1.43106767    -1.51957609
 h      0.26883051     2.98809875    -0.15031537
 h      2.43698969     1.18332111     0.19243445
 o      2.17974197    -1.04190847    -0.42444884
 h      2.89171384    -0.43604112    -0.34478516
 c     -2.67317841    -1.06048320     0.03356115
 h     -3.23207557    -0.81427656     1.06350670
 h     -3.40674149    -0.86635918    -0.79877257
 h     -2.55596902    -2.06401743    -0.18506707
 h     -1.93442536     1.83444889    -0.03161464
          17

 c      1.19083277    -0.39070599     0.16576939
 c     -0.15484116    -0.96743932     0.44160121
 c     -1.28352219    -0.20259127     0.03825079
 c     -1.03615979     1.15271869    -0.24606782
 c      0.34732748     1.84764595     0.05915942
 c      1.41253210     0.95992553     0.26753610
 h     -0.33171647    -1.89380155     0.74420019
 h     -0.83852024     1.45635937    -1.56402421
 h      0.28409225     2.97376628    -0.14833268
 h      2.45909056     1.17215924     0.17625855
 o      2.16389884    -1.03768572    -0.42015219
 h      2.93628561    -0.40859719    -0.32418809
 c     -2.67065309    -1.07469331     0.02419418
 h     -3.27387691    -0.90654792     1.04927885
 h     -3.42086571    -0.87315739    -0.79367412
 h     -2.56479086    -2.10467207    -0.25877617
 h     -1.89379684     1.85712518     0.00460857
          17

 c      1.18877789    -0.39929233     0.17453037
 c     -0.17135758    -0.95682382     0.44172592
 c     -1.27229398    -0.20081144     0.05343782
 c     -1.05268384     1.16252588    -0.25012878
 c      0.35599168     1.85011378     0.05773971
 c      1.43951353     0.96078908     0.25272797
 h     -0.26560897    -1.88918189     0.78986943
 h     -0.91904085     1.47134058    -1.57847813
 h      0.30670311     2.94467147    -0.14135028
 h      2.48749122     1.17212790     0.16215736
 o      2.14846164    -1.03362408    -0.41498143
 h      2.97769120    -0.39205155    -0.31001998
 c     -2.66882053    -1.08665824     0.01559186
 h     -3.30226273    -1.00376272     1.01599885
 h     -3.42845968    -0.86965164    -0.78368927
 h     -2.56373883    -2.15496787    -0.32574225
 h     -1.84626485     1.87321010     0.03774103
          17

 c      1.18469454    -0.40814335     0.18282745
 c     -0.18691241    -0.94270158     0.44006619
 c     -1.26151102    -0.20270080     0.06933966
 c     -1.06759445     1.17597956    -0.25670889
 c      0.36415199     1.85023932     0.05610580
 c      1.46430925     0.96439835     0.23782358
 h     -0.20216684    -1.92145971     0.84437010
 h     -1.00578395     1.47552203    -1.56143468
 h      0.33593145     2.90925241    -0.13120839
 h      2.52162016     1.18267232     0.15006664
 o      2.13443564    -1.02961083    -0.40900936
 h      3.00232994    -0.39498376    -0.30340706
 c     -2.66756119    -1.09786373     0.00734646
 h     -3.31617545    -1.10295984     0.96696275
 h     -3.42937068    -0.85544614    -0.77011723
 h     -2.55395947    -2.19985508    -0.38264275
 h     -1.80003394     1.88664117     0.07005259
          17

 c      1.17883791    -0.41605937     0.19057607
 c     -0.20061358    -0.92783623     0.43783920
 c     -1.25231939    -0.20747540     0.08553186
 c     -1.08010686     1.19215093    -0.26587074
 c      0.37216908     1.84702211     0.05430523
 c      1.48648389     0.97059071     0.22298517
 h     -0.14238038    -1.96595244     0.89823822
 h     -1.09638809     1.46892881    -1.51314312
 h      0.37087377     2.87928850    -0.12037188
 h      2.55793029     1.20218645     0.14016258
 o      2.12232491    -1.02591815    -0.40236868
 h      3.00406133    -0.41945632    -0.30439957
 c     -2.66652748    -1.10937429    -0.00104849
 h     -3.31673019    -1.20123350     0.90853985
 h     -3.42422311    -0.83063839    -0.75507200
 h     -2.53671231    -2.22908699    -0.42740390
 h     -1.76350351     1.90277189     0.10521602
          17

 c      1.17151606    -0.42193364     0.19767996
 c     -0.21117344    -0.91484399     0.43630554
 c     -1.24598640    -0.21402127     0.10151960
 c     -1.08982701     1.21002748    -0.27738497
 c      0.38031116     1.83970592     0.05233280
 c      1.50585271     0.97910090     0.20839353
 h     -0.08965781    -2.00160252     0.94217807
 h     -1.18816779     1.45251535    -1.43705378
 h      0.41078043     2.86567069    -0.11106895
 h      2.59128810     1.22842501     0.13270967
 o      2.11224967    -1.02302907    -0.39522327
 h      2.98231509    -0.46331267    -0.31225486
 c     -2.66515198    -1.12176552    -0.01016980
 h     -3.30743334    -1.29649943     0.84977098
 h     -3.41424716    -0.79564231    -0.74096418
 h     -2.51320458    -2.23726346    -0.45970201
 h     -1.74182705     1.92519427     0.14691511
          17

 c      1.16308463    -0.42486371     0.20402737
 c     -0.21724562    -0.90547543     0.43638442
 c     -1.24373381    -0.22113811     0.11681107
 c     -1.09688924     1.22880465    -0.29019675
 c      0.38871445     1.82835335     0.05001380
 c      1.52236179     0.98955306     0.19424680
 h     -0.04763332    -2.01753400     0.97078980
 h     -1.27863970     1.42902889    -1.34362172
 h      0.45495423     2.87165191    -0.10412750
 h      2.61675000     1.25898617     0.12790109
 o      2.10388170    -1.02160228    -0.38774658
 h      2.94288332    -0.52031458    -0.32551687
 c     -2.66277130    -1.13514565    -0.02059672
 h     -3.29344227    -1.38803154     0.80058999
 h     -3.40077256    -0.75127961    -0.72960225
 h     -2.48444311    -2.22280704    -0.48089031
 h     -1.73430853     1.95258214     0.19645704
          17

 c      1.15398208    -0.42420595     0.20947272
 c     -0.21780849    -0.90068537     0.43863193
 c     -1.24646820    -0.22780828     0.13101306
 c     -1.10162377     1.24783420    -0.30185011
 c      0.39740526     1.81404329     0.04697698
 c      1.53599521     1.00146066     0.18074914
 h     -0.01891023    -2.00998558     0.98184053
 h     -1.36794137     1.40396288    -1.25601064
 h      0.50202190     2.89040504    -0.09876372
 h      2.63085412     1.29169487     0.12578685
 o      2.09620709    -1.02253443    -0.38009899
 h      2.90134167    -0.57881071    -0.34208604
 c     -2.65890561    -1.14918459    -0.03267920
 h     -3.27921189    -1.47594056     0.76823832
 h     -3.38457637    -0.69921250    -0.72130175
 h     -2.45102290    -2.18763340    -0.49402479
 h     -1.73552987     1.97926744     0.25166999
          17

 c      1.14476536    -0.41958817     0.21382869
 c     -0.21247610    -0.90071139     0.44326611
 c     -1.25450038    -0.23341159     0.14391990
 c     -1.10393936     1.26648192    -0.30882516
 c      0.40632136     1.79840464     0.04276054
 c      1.54671978     1.01424724     0.16809151
 h     -0.00491267    -1.97945659     0.97512855
 h     -1.46248467     1.38426608    -1.20765346
 h      0.54954927     2.91021719    -0.09360866
 h      2.63224923     1.32488230     0.12628215
 o      2.08750419    -1.02688271    -0.37237317
 h      2.88323438    -0.62292554    -0.35998819
 c     -2.65353634    -1.16317420    -0.04625098
 h     -3.26588215    -1.55944165     0.75394258
 h     -3.36558190    -0.64242513    -0.71466181
 h     -2.41280586    -2.13770201    -0.50413274
 h     -1.73886409     1.99882944     0.30818863
          17

 c      1.13609868    -0.41088647     0.21689230
 c     -0.20166916    -0.90505630     0.45016226
 c     -1.26739791    -0.23780689     0.15555489
 c     -1.10365583     1.28438850    -0.30921416
 c      0.41531025     1.78304257     0.03695953
 c      1.55445464     1.02728264     0.15643248
 h     -0.00582189    -1.93018794     0.95226488
 h     -1.56880842     1.37288433    -1.21316770
 h      0.59449996     2.92082650    -0.08770390
 h      2.62186339     1.35753775     0.12920469
 o      2.07657311    -1.03518761    -0.36452511
 h      2.90502367    -0.64368981    -0.37878820
 c     -2.64712336    -1.17607365    -0.06056128
 h     -3.25116182    -1.63577025     0.75311056
 h     -3.34321991    -0.58522950    -0.70728422
 h     -2.36847980    -2.08366228    -0.51847623
 h     -1.73901307     2.00682023     0.36144926
          17

 c      1.12867990    -0.39820246     0.21848716
 c     -0.18657883    -0.91238726     0.45881052
 c     -1.28406573    -0.24123504     0.16612034
 c     -1.10172188     1.30148290    -0.30437373
 c      0.42412644     1.76926377     0.02931601
 c      1.55907663     1.03991229     0.14588705
 h     -0.02011843    -1.87212887     0.91763717
 h     -1.67887044     1.36797622    -1.25035757
 h      0.63390983     2.91614652    -0.08081116
 h      2.60278456     1.38935424     0.13432211
 o      2.06420820    -1.04689284    -0.35646758
 h      2.95156984    -0.64859720    -0.39858257
 c     -2.64035833    -1.18666363    -0.07451659
 h     -3.23154237    -1.70111348     0.75853001
 h     -3.31718320    -0.53255931    -0.69694451
 h     -2.31550342    -2.03896614    -0.54570506
 h     -1.73271990     2.00140518     0.40781685
          17

 c      1.12314747    -0.38188471     0.21848418
 c     -0.16892883    -0.92035040     0.46824219
 c     -1.30301627    -0.24410866     0.17588818
 c     -1.09962126     1.31756369    -0.29637440
 c      0.43240523     1.75801913     0.01971670
 c      1.56047996     1.05147097     0.13652460
 h     -0.04395455    -1.82476512     0.88013290
 h     -1.77713086     1.36798260    -1.29073653
 h      0.66532935     2.89445219    -0.07331038
 h      2.57973644     1.42064005     0.14140509
 o      2.05202512    -1.06104421    -0.34819503
 h      2.99514421    -0.65031425    -0.41812848
 c     -2.63377508    -1.19414384    -0.08717327
 h     -3.20424127    -1.75220560     0.76328698
 h     -3.28808424    -0.48886827    -0.68247708
 h     -2.25210910    -2.01240832    -0.59204371
 h     -1.71864543     1.98303061     0.44496078
          17

 c      1.11999813    -0.36256732     0.21681380
 c     -0.15054520    -0.92578438     0.47717690
 c     -1.32268484    -0.24682778     0.18511159
 c     -1.09835241     1.33222989    -0.28647653
 c      0.43963863     1.74989874     0.00815484
 c      1.55868455     1.06131747     0.12837271
 h     -0.07205526    -1.81626108     0.85213431
 h     -1.85244411     1.37264820    -1.31779855
 h      0.68708491     2.85809390    -0.06602092
 h      2.55787314     1.45200643     0.15027720
 o      2.04109694    -1.07688215    -0.33973134
 h      3.01707341    -0.65703438    -0.43563664
 c     -2.62732875    -1.19876122    -0.09824586
 h     -3.16793211    -1.78717627     0.76217373
 h     -3.25776110    -0.45715005    -0.66408743
 h     -2.18119101    -2.00073282    -0.65631391
 h     -1.69727047     1.95414024     0.47225222
          17

 c      1.11953930    -0.34115905     0.21347419
 c     -0.13281672    -0.92658648     0.48489743
 c     -1.34165983    -0.24967836     0.19397717
 c     -1.09830584     1.34496860    -0.27539680
 c      0.44517526     1.74509331    -0.00530234
 c      1.55396899     1.06892006     0.12142711
 h     -0.10132473    -1.86273082     0.83962774
 h     -1.89922267     1.38215258    -1.32438035
 h      0.69854922     2.81360337    -0.06004897
 h      2.54097316     1.48377076     0.16080319
 o      2.03185794    -1.09385304    -0.33107675
 h      3.00929624    -0.67246413    -0.44972169
 c     -2.62035383    -1.20148997    -0.10810345
 h     -3.12283192    -1.80578728     0.75222021
 h     -3.22922276    -0.43844386    -0.64322120
 h     -2.11061495    -1.99249821    -0.73052206
 h     -1.67093963     1.91906242     0.49135577
          17

 c      1.12188704    -0.31876808     0.20852112
 c     -0.11664910    -0.92363511     0.49189582
 c     -1.35876739    -0.25281735     0.20259454
 c     -1.09944080     1.35521113    -0.26374971
 c      0.44825269     1.74333517    -0.02053777
 c      1.54694851     1.07397539     0.11566442
 h     -0.13088756    -1.94632965     0.83480855
 h     -1.91524511     1.39667200    -1.30789238
 h      0.70044083     2.77183676    -0.05660481
 h      2.52992756     1.51530005     0.17277201
 o      2.02430179    -1.11153770    -0.32219708
 h      2.97129771    -0.69736232    -0.45972400
 c     -2.61193204    -1.20323489    -0.11736255
 h     -3.07063591    -1.80962035     0.73300260
 h     -3.20630660    -0.43182439    -0.62220792
 h     -2.04905548    -1.97723474    -0.80519674
 h     -1.64378958     1.88375018     0.50670604
          17

 c      1.12695363    -0.29662925     0.20205996
 c     -0.10282064    -0.91910101     0.49896394
 c     -1.37305368    -0.25631209     0.21100885
 c     -1.10145865     1.36240619    -0.25219641
 c      0.44809369     1.74396160    -0.03740638
 c      1.53849940     1.07650645     0.11104741
 h     -0.15839232    -2.03529894     0.82683832
 h     -1.90023198     1.41625578    -1.26801932
 h      0.69474718     2.74642026    -0.05670687
 h      2.52268169     1.54480480     0.18575471
 o      2.01801166    -1.12966408    -0.31300632
 h      2.90970936    -0.72971654    -0.46609898
 c     -2.60119625    -1.20445821    -0.12665648
 h     -3.01442813    -1.80240012     0.70699568
 h     -3.19310411    -0.43484114    -0.60372675
 h     -2.00287931    -1.94916652    -0.87287986
 h     -1.62097459     1.85481135     0.52502038
          17

 c      1.13442053    -0.27605742     0.19425603
 c     -0.09196660    -0.91447884     0.50648404
 c     -1.38376001    -0.26015991     0.21921016
 c     -1.10398132     1.36616993    -0.24123699
 c      0.44409965     1.74631085    -0.05575064
 c      1.52954646     1.07689648     0.10751707
 h     -0.18053147    -2.10694426     0.81001131
 h     -1.85574150     1.44080065    -1.20648525
 h      0.68358846     2.74822094    -0.06087266
 h      2.51567019     1.56981593     0.19907609
 o      2.01199962    -1.14820891    -0.30331486
 h      2.84092718    -0.76347737    -0.47135456
 c     -2.58745700    -1.20515044    -0.13665605
 h     -2.95841775    -1.79018615     0.67973747
 h     -3.19310440    -0.44448857    -0.59003832
 h     -1.97559501    -1.90658776    -0.92873691
 h     -1.60659006     1.83741248     0.55268025
          17

 c      1.14375039    -0.25838047     0.18534840
 c     -0.08447409    -0.91040636     0.51447628
 c     -1.39031396    -0.26427603     0.22713464
 c     -1.10664466     1.36643904    -0.23071937
 c      0.43607017     1.75029135    -0.07538479
 c      1.52083353     1.07585267     0.10497901
 h     -0.19462414    -2.14959310     0.78295837
 h     -1.78658170     1.47018092    -1.12876378
 h      0.66751999     2.77803531    -0.06915858
 h      2.50559514     1.58798840     0.21192016
 o      2.00465959    -1.16747154    -0.29277434
 h      2.79187630    -0.78781631    -0.48107822
 c     -2.57031997    -1.20490588    -0.14807809
 h     -2.90709483    -1.78060593     0.65878015
 h     -3.20810499    -0.45855534    -0.58211531
 h     -1.96824311    -1.85059812    -0.97026843
 h     -1.60118845     1.83299105     0.59169170
          17

 c      1.15424933    -0.24482918     0.17565003
 c     -0.08049452    -0.90702197     0.52277248
 c     -1.39232244    -0.26847596     0.23466448
 c     -1.10885500     1.36341437    -0.21933834
 c      0.42424810     1.75643952    -0.09604764
 c      1.51276506     1.07431102     0.10329031
 h     -0.19901060    -2.15838169     0.74649178
 h     -1.70411339     1.50496625    -1.04834879
 h      0.64542692     2.82580302    -0.08155348
 h      2.49064380     1.59780188     0.22349403
 o      1.99476698    -1.18767847    -0.28104721
 h      2.78409561    -0.79397661    -0.50136644
 c     -2.54988290    -1.20311912    -0.16143640
 h     -2.86354764    -1.78024921     0.65019765
 h     -3.23729239    -0.47661739    -0.57910732
 h     -1.97957058    -1.78450724    -0.99739412
 h     -1.60145501     1.83897225     0.63809119
          17

 c      1.16516282    -0.23640176     0.16552325
 c     -0.07999763    -0.90420049     0.53111001
 c     -1.38956297    -0.27247217     0.24163252
 c     -1.10935920     1.35721332    -0.20444355
 c      0.40918073     1.76536832    -0.11736803
 c      1.50534368     1.07328282     0.10225354
 h     -0.19296820    -2.13259019     0.70248831
 h     -1.62927246     1.54844851    -0.99166460
 h      0.61609199     2.87751211    -0.09820571
 h      2.47103147     1.59899395     0.23316955
 o      1.98303770    -1.20823620    -0.26827257
 h      2.80877944    -0.78754832    -0.53136984
 c     -2.52691007    -1.19926745    -0.17657869
 h     -2.82788046    -1.79134219     0.65406994
 h     -3.27706818    -0.49987244    -0.57855403
 h     -2.00568640    -1.71390824    -1.01337186
 h     -1.60251659     1.85079909     0.68461566
          17

 c      1.17576135    -0.23373912     0.15534337
 c     -0.08278411    -0.90159638     0.53916162
 c     -1.38198434    -0.27589794     0.24784010
 c     -1.10687051     1.34765104    -0.18325884
 c      0.39159113     1.77730276    -0.13885656
 c      1.49820458     1.07365314     0.10161516
 h     -0.17668647    -2.07539672     0.65352820
 h     -1.58329933     1.60722987    -0.98747821
 h      0.57925399     2.92150867    -0.11933651
 h      2.44909097     1.59272795     0.24056047
 o      1.97126611    -1.22809524    -0.25500865
 h      2.84007862    -0.78262752    -0.56390203
 c     -2.50278559    -1.19302006    -0.19243493
 h     -2.79744343    -1.81115872     0.66376812
 h     -3.32185540    -0.52993805    -0.57722063
 h     -2.03956289    -1.64688200    -1.02635647
 h     -1.60030322     1.86413100     0.72443483
          17

 c      1.18538484    -0.23701970     0.14547799
 c     -0.08845531    -0.89849143     0.54654439
 c     -1.36971623    -0.27836976     0.25309445
 c     -1.10198173     1.33503325    -0.15609592
 c      0.37230859     1.79199776    -0.15992820
 c      1.49072506     1.07599113     0.10107043
 h     -0.15140129    -1.99604248     0.60278962
 h     -1.56464464     1.68121954    -1.03100931
 h      0.53560693     2.95059548    -0.14508167
 h      2.42893960     1.58145777     0.24552691
 o      1.96081298    -1.24650232    -0.24179637
 h      2.85889732    -0.78969795    -0.59211024
 c     -2.47916758    -1.18417363    -0.20727748
 h     -2.76862216    -1.83473703     0.67001440
 h     -3.36550303    -0.56756485    -0.57201830
 h     -2.07192568    -1.59289425    -1.04947695
 h     -1.59246142     1.87589542     0.75318419
          17

 c      1.19345430    -0.24590026     0.13628205
 c     -0.09638566    -0.89346421     0.55286814
 c     -1.35309330    -0.27954407     0.25722707
 c     -1.09646380     1.32062129    -0.12592784
 c      0.35216354     1.80884132    -0.17998333
 c      1.48218756     1.08046653     0.10028544
 h     -0.11943618    -1.91403984     0.55359801
 h     -1.55690297     1.75831937    -1.08895741
 h      0.48648220     2.96192280    -0.17536637
 h      2.41544458     1.56833737     0.24809145
 o      1.95238956    -1.26312797    -0.22901049
 h      2.85635809    -0.81361730    -0.61176019
 c     -2.45739272    -1.17278998    -0.21954457
 h     -2.73834382    -1.85765175     0.66510265
 h     -3.40260628    -0.61198400    -0.56061344
 h     -2.09548891    -1.55865274    -1.09461105
 h     -1.57832918     1.88439489     0.76918333
          17

 c      1.19947397    -0.25952924     0.12809483
 c     -0.10577759    -0.88434656     0.55788726
 c     -1.33269419    -0.27912313     0.26007611
 c     -1.09144507     1.30568448    -0.09529889
 c      0.33187065     1.82694258    -0.19849666
 c      1.47199928     1.08692015     0.09893990
 h     -0.08334070    -1.85996539     0.50789859
 h     -1.54960722     1.82579369    -1.13522355
 h      0.43364462     2.95672178    -0.20986088
 h      2.41231687     1.55611574     0.24819513
 o      1.94625993    -1.27796739    -0.21687444
 h      2.83063654    -0.85525940    -0.62099121
 c     -2.43797874    -1.15948180    -0.22889429
 h     -2.70458789    -1.87714226     0.64464968
 h     -3.42932692    -0.66095829    -0.54168081
 h     -2.10955919    -1.54341063    -1.16132497
 h     -1.55875730     1.88917093     0.77304121
          17

 c      1.20304143    -0.27663634     0.12122802
 c     -0.11575848    -0.86977300     0.56162937
 c     -1.30939377    -0.27681868     0.26146566
 c     -1.08727319     1.29102964    -0.06571980
 c      0.31197994     1.84515067    -0.21505139
 c      1.45991353     1.09502881     0.09677373
 h     -0.04447077    -1.85752591     0.46515830
 h     -1.53950685     1.87579094    -1.15774575
 h      0.37915172     2.94046495    -0.24805979
 h      2.42004663     1.54601994     0.24537320
 o      1.94232012    -1.29128309    -0.20545379
 h      2.78563854    -0.91235246    -0.62037246
 c     -2.42076427    -1.14526469    -0.23626160
 h     -2.66628876    -1.89224839     0.60762644
 h     -3.44372701    -0.71119468    -0.51495789
 h     -2.11815769    -1.54026356    -1.23623931
 h     -1.53599853     1.89102882     0.76751399
          17

 c      1.20385926    -0.29570119     0.11594799
 c     -0.12517020    -0.85141208     0.56415314
 c     -1.28441789    -0.27229843     0.26118706
 c     -1.08386887     1.27709062    -0.03817547
 c      0.29289577     1.86207281    -0.22932357
 c      1.44611227     1.10443721     0.09360811
 h     -0.00495683    -1.89730768     0.42575986
 h     -1.52667265     1.90422080    -1.15254937
 h      0.32509692     2.92277705    -0.28950101
 h      2.43523442     1.53752383     0.23866815
 o      1.93999288    -1.30360512    -0.19456969
 h      2.73250294    -0.97912806    -0.61417190
 c     -2.40533614    -1.13108765    -0.24293336
 h     -2.62308469    -1.90381345     0.55590687
 h     -3.44593117    -0.75878269    -0.48118251
 h     -2.12506001    -1.54139689    -1.30375259
 h     -1.51348765     1.89208561     0.75738538
          17

 c      1.20174743    -0.31517873     0.11245838
 c     -0.13238161    -0.83274459     0.56538399
 c     -1.25932291    -0.26518243     0.25899725
 c     -1.08097932     1.26410017    -0.01345685
 c      0.27493825     1.87626864    -0.24104873
 c      1.43108576     1.11479231     0.08933189
 h      0.03014697    -1.95048512     0.39314302
 h     -1.51239355     1.90899864    -1.11931737
 h      0.27316640     2.91520522    -0.33403630
 h      2.45199166     1.52917049     0.22691637
 o      1.93808134    -1.31570043    -0.18367137
 h      2.69160887    -1.04621628    -0.61221995
 c     -2.39119105    -1.11756394    -0.24995035
 h     -2.57509086    -1.91457480     0.49379997
 h     -3.43826260    -0.79959029    -0.44186305
 h     -2.13207634    -1.54084334    -1.35303388
 h     -1.49522401     1.89539513     0.74872905
          17

 c      1.19668274    -0.33369269     0.11087762
 c     -0.13564848    -0.81674946     0.56533581
 c     -1.23582719    -0.25511789     0.25465367
 c     -1.07836582     1.25226736     0.00782621
 c      0.25840261     1.88675445    -0.25002175
 c      1.41541786     1.12573174     0.08387432
 h      0.05552754    -1.99471128     0.37085906
 h     -1.49852707     1.88911476    -1.05955932
 h      0.22435535     2.92539958    -0.38170750
 h      2.46421736     1.51963723     0.20916173
 o      1.93522019    -1.32827790    -0.17201671
 h      2.68500366    -1.10477614    -0.62685910
 c     -2.37774688    -1.10494228    -0.25803263
 h     -2.52264493    -1.92893846     0.42725224
 h     -3.42503313    -0.82975342    -0.39882289
 h     -2.13959695    -1.53458724    -1.37868499
 h     -1.48455516     1.90363658     0.74710348
          17

 c      1.18884104    -0.35013774     0.11122040
 c     -0.13359152    -0.80536592     0.56418897
 c     -1.21549355    -0.24191561     0.24799002
 c     -1.07594407     1.24194121     0.02541923
 c      0.24355875     1.89349165    -0.25616331
 c      1.39961474     1.13688283     0.07718628
 h      0.06769567    -2.01864530     0.36088443
 h     -1.48757292     1.84458493    -0.97649388
 h      0.17936494     2.95148195    -0.43189011
 h      2.46730420     1.50834895     0.18491453
 o      1.93130891    -1.34149397    -0.15951627
 h      2.71355661    -1.15405402    -0.65948155
 c     -2.36442704    -1.09321509    -0.26759392
 h     -2.46598158    -1.95161673     0.36218410
 h     -3.41147045    -0.84634146    -0.35358292
 h     -2.14729207    -1.52003728    -1.37960817
 h     -1.48275987     1.91716014     0.75535060
          17

 c      1.17860887    -0.36371719     0.11339505
 c     -0.12556906    -0.79967204     0.56218161
 c     -1.19935449    -0.22571454     0.23901472
 c     -1.07377865     1.23360505     0.03962382
 c      0.23060791     1.89726992    -0.25958029
 c      1.38401781     1.14787158     0.06923400
 h      0.06504397    -2.01793665     0.36383639
 h     -1.48331758     1.77750729    -0.87654293
 h      0.13922255     2.98344250    -0.48261759
 h      2.45894332     1.49561429     0.15419913
 o      1.92763431    -1.35510376    -0.14695359
 h      2.75527650    -1.19867419    -0.69713775
 c     -2.35084589    -1.08231958    -0.27863683
 h     -2.40508027    -1.98484030     0.30227601
 h     -3.40164687    -0.84806740    -0.30689774
 h     -2.15443343    -1.49579104    -1.35851333
 h     -1.48851332     1.93304437     0.77282332
          17

 c      1.16658921    -0.37395167     0.11720681
 c     -0.11189904    -0.80001351     0.55949791
 c     -1.18765534    -0.20710567     0.22798938
 c     -1.07183555     1.22756367     0.05153073
 c      0.21965498     1.89914253    -0.26054570
 c      1.36877049     1.15832431     0.06000115
 h      0.04746452    -1.99233748     0.37942637
 h     -1.49251714     1.69471000    -0.77313729
 h      0.10522585     3.00966095    -0.53103290
 h      2.43938117     1.48253394     0.11747053
 o      1.92541651    -1.36889507    -0.13514371
 h      2.78858211    -1.24127824    -0.72604315
 c     -2.33696494    -1.07228493    -0.29059900
 h     -2.34007422    -2.02598959     0.24794748
 h     -3.39637358    -0.83570268    -0.25887146
 h     -2.15992686    -1.46191608    -1.32257012
 h     -1.49872765     1.94629306     0.79669331
          17

 c      1.15360989    -0.38065196     0.12235559
 c     -0.09385168    -0.80601568     0.55625349
 c     -1.17985622    -0.18714609     0.21544325
 c     -1.06954125     1.22354101     0.06328990
 c      0.21066672     1.90001449    -0.25945180
 c      1.35381353     1.16785834     0.04949694
 h      0.01623725    -1.94543589     0.40657827
 h     -1.52791285     1.61063667    -0.69141414
 h      0.07851659     3.02151044    -0.57426154
 h      2.41142182     1.47083845     0.07546217
 o      1.92523527    -1.38272067    -0.12452464
 h      2.80151532    -1.28185869    -0.73816143
 c     -2.32308216    -1.06314057    -0.30227434
 h     -2.27193367    -2.06827493     0.19757554
 h     -3.39273818    -0.81190097    -0.20965951
 h     -2.16224025    -1.42061521    -1.28481482
 h     -1.50994894     1.95196239     0.82376168
          17

 c      1.14070542    -0.38386131     0.12843722
 c     -0.07340177    -0.81649496     0.55257304
 c     -1.17487703    -0.16725221     0.20211605
 c     -1.06584672     1.22110712     0.07727310
 c      0.20340825     1.90051853    -0.25677332
 c      1.33892529     1.17606796     0.03776717
 h     -0.02588883    -1.88692394     0.44324752
 h     -1.60580962     1.54125456    -0.65906681
 h      0.05989289     3.01455825    -0.60992580
 h      2.38007008     1.46264228     0.02896230
 o      1.92716102    -1.39642671    -0.11520189
 h      2.78988370    -1.31922904    -0.73056210
 c     -2.30965759    -1.05472272    -0.31192190
 h     -2.20261598    -2.10383934     0.14939476
 h     -3.38576152    -0.78048530    -0.16012167
 h     -2.15958160    -1.37627262    -1.26406360
 h     -1.51940809     1.94657382     0.85140529
          17

 c      1.12904190    -0.38380258     0.13496839
 c     -0.05280489    -0.82930756     0.54866551
 c     -1.17144579    -0.14899032     0.18883398
 c     -1.06105734     1.22106196     0.09320963
 c      0.19747693     1.90102397    -0.25299777
 c      1.32384367     1.18253041     0.02490144
 h     -0.07519046    -1.83618695     0.48644134
 h     -1.72433959     1.48703618    -0.67254445
 h      0.04976565     2.98836278    -0.63643528
 h      2.35135106     1.46000594    -0.02144512
 o      1.93088808    -1.40983775    -0.10701162
 h      2.75552826    -1.35180893    -0.70452185
 c     -2.29704649    -1.04677746    -0.31792463
 h     -2.13464378    -2.12636637     0.10237448
 h     -3.37080175    -0.74555371    -0.11184846
 h     -2.15101094    -1.33277761    -1.27783220
 h     -1.52556222     1.92857930     0.87782695
          17

 c      1.11978824    -0.38084902     0.14144017
 c     -0.03408675    -0.84168745     0.54476334
 c     -1.16841097    -0.13376224     0.17632797
 c     -1.05735865     1.22470740     0.10862066
 c      0.19243207     1.90164352    -0.24852610
 c      1.30847287     1.18685787     0.01102548
 h     -0.12893551    -1.81970539     0.53355823
 h     -1.85794688     1.43987810    -0.70198688
 h      0.04800414     2.94634251    -0.65341221
 h      2.33002158     1.46428274    -0.07546288
 o      1.93568473    -1.42276995    -0.09946731
 h      2.70753167    -1.37786486    -0.66653721
 c     -2.28524188    -1.03933250    -0.31999017
 h     -2.07066358    -2.13208424     0.05621197
 h     -3.34525912    -0.71074259    -0.06666998
 h     -2.13820145    -1.28918320    -1.32835665
 h     -1.52823167     1.89834405     0.90215451
          17

 c      1.11398176    -0.37548095     0.14737886
 c     -0.01879049    -0.85205760     0.54098600
 c     -1.16491234    -0.12253221     0.16509745
 c     -1.05668426     1.23246641     0.12171424
 c      0.18787852     1.90218259    -0.24358749
 c      1.29308550     1.18876869    -0.00373412
 h     -0.18590702    -1.85042228     0.58424224
 h     -1.98293292     1.39733046    -0.72564302
 h      0.05379007     2.89613843    -0.66228579
 h      2.31714268     1.47551624    -0.13278237
 o      1.94022028    -1.43504869    -0.09161943
 h      2.66525417    -1.39559129    -0.63070618
 c     -2.27386262    -1.03264977    -0.31939895
 h     -2.01317415    -2.11991942     0.01116235
 h     -3.30920153    -0.67880396    -0.02610665
 h     -2.12516771    -1.24066139    -1.39989905
 h     -1.52849581     1.85802638     0.92477023
          17

 c      1.11239921    -0.36821630     0.15240778
 c     -0.00825472    -0.86139387     0.53748600
 c     -1.16037909    -0.11576448     0.15540728
 c     -1.05996302     1.24394331     0.13173454
 c      0.18348179     1.90210481    -0.23818592
 c      1.27835379     1.18812360    -0.01929723
 h     -0.24199430    -1.91172625     0.63828032
 h     -2.08643106     1.36109875    -0.73466710
 h      0.06564830     2.84971693    -0.66677460
 h      2.30953135     1.49231997    -0.19262287
 o      1.94282171    -1.44652011    -0.08223018
 h      2.65437945    -1.40337392    -0.61606084
 c     -2.26238811    -1.02679075    -0.31791301
 h     -1.96425024    -2.09161680    -0.03205867
 h     -3.26522888    -0.65145253     0.00898803
 h     -2.11584893    -1.18356686    -1.47207162
 h     -1.52845457     1.81131903     0.94772568
          17

 c      1.11538536    -0.35959171     0.15632244
 c     -0.00356254    -0.87151069     0.53457702
 c     -1.15443949    -0.11351429     0.14736536
 c     -1.06746780     1.25828209     0.13838506
 c      0.17893916     1.90071305    -0.23214743
 c      1.26515892     1.18490542    -0.03564671
 h     -0.28985094    -1.97683172     0.69306787
 h     -2.16260364     1.33377883    -0.72661515
 h      0.08191841     2.82092279    -0.67223682
 h      2.30165640     1.51235185    -0.25357713
 o      1.94298005    -1.45701705    -0.07090019
 h      2.68305565    -1.40079790    -0.62879335
 c     -2.25035980    -1.02141526    -0.31697536
 h     -1.92507741    -2.05212986    -0.07230805
 h     -3.21792374    -0.62938936     0.03861396
 h     -2.11271789    -1.11730183    -1.52971347
 h     -1.53066569     1.76265854     0.97454494
          17

 c      1.12271651    -0.35022696     0.15914069
 c     -0.00509309    -0.88340781     0.53254065
 c     -1.14685428    -0.11553243     0.14099795
 c     -1.07921225     1.27445349     0.14156324
 c      0.17392358     1.89770048    -0.22537037
 c      1.25433082     1.17917544    -0.05280628
 h     -0.32328371    -2.02725192     0.74500653
 h     -2.20881360     1.31774577    -0.70134901
 h      0.10168584     2.81865426    -0.68261113
 h      2.28825902     1.53302415    -0.31388766
 o      1.94203378    -1.46629447    -0.05861612
 h      2.73088396    -1.38965805    -0.65357920
 c     -2.23749611    -1.01581722    -0.31761216
 h     -1.89538761    -2.00993237    -0.10810297
 h     -3.17292109    -0.61249772     0.06361566
 h     -2.11686159    -1.04340558    -1.56409760
 h     -1.53703185     1.71578038     1.00879285
          17

 c      1.13363618    -0.34088885     0.16108028
 c     -0.01239457    -0.89715474     0.53149636
 c     -1.13750896    -0.12133911     0.13629276
 c     -1.09519699     1.29147636     0.14140689
 c      0.16809400     1.89365427    -0.21811566
 c      1.24645582     1.17105264    -0.07081040
 h     -0.33897840    -2.05401098     0.79097405
 h     -2.22374882     1.31496011    -0.65948796
 h      0.12511748     2.84042957    -0.69685412
 h      2.26604788     1.55205785    -0.37188130
 o      1.94155930    -1.47405121    -0.04656089
 h      2.77398970    -1.37304701    -0.67231507
 c     -2.22377725    -1.00906160    -0.32052307
 h     -1.87331012    -1.97610930    -0.13800833
 h     -3.13552636    -0.60027296     0.08536342
 h     -2.12844806    -0.96445821    -1.57121218
 h     -1.54748447     1.67236486     1.05169258
          17

 c      1.14704800    -0.33246328     0.16247945
 c     -0.02437777    -0.91225164     0.53143029
 c     -1.12643332    -0.13028617     0.13321863
 c     -1.11545540     1.30851312     0.13839142
 c      0.16122509     1.88979949    -0.21094707
 c      1.24175914     1.16072759    -0.08967987
 h     -0.33606297    -2.05419220     0.82866874
 h     -2.20695505     1.32695669    -0.60217402
 h      0.15246296     2.87470502    -0.70956244
 h      2.23434196     1.56781617    -0.42633562
 o      1.94249261    -1.47998855    -0.03544774
 h      2.79865954    -1.35403258    -0.67454185
 c     -2.20945221    -1.00028701    -0.32607526
 h     -1.85650621    -1.96075992    -0.16140998
 h     -3.10918266    -0.59242529     0.10514080
 h     -2.14706962    -0.88345037    -1.55048742
 h     -1.55955871     1.63199194     1.10063846
          17

 c      1.16175355    -0.32585018     0.16370781
 c     -0.03956965    -0.92789503     0.53226349
 c     -1.11383333    -0.14160727     0.13172417
 c     -1.13984862     1.32484743     0.13331865
 c      0.15332069     1.88728211    -0.20441316
 c      1.24004294     1.14847910    -0.10939799
 h     -0.31556522    -2.02911206     0.85672143
 h     -2.15982120     1.35475870    -0.53180306
 h      0.18309900     2.90864597    -0.71478075
 h      2.19510126     1.57951005    -0.47674692
 o      1.94522340    -1.48384168    -0.02558327
 h      2.79980218    -1.33515634    -0.65634528
 c     -2.19492489    -0.98915421    -0.33419407
 h     -1.84433740    -1.96748685    -0.17933349
 h     -3.09449016    -0.58929654     0.12356052
 h     -2.17192223    -0.80339930    -1.50472919
 h     -1.56945964     1.59341073     1.15015026
          17

 c      1.17663697    -0.32184074     0.16510235
 c     -0.05629372    -0.94304298     0.53387168
 c     -1.10012507    -0.15445540     0.13171370
 c     -1.16759216     1.33984416     0.12733018
 c      0.14459963     1.88674172    -0.19885125
 c      1.24070035     1.13465798    -0.12988242
 h     -0.28032886    -1.98478065     0.87516895
 h     -2.08925612     1.39875875    -0.45430567
 h      0.21554663     2.93290205    -0.70849165
 h      2.15261141     1.58732557    -0.52352065
 o      1.94975808    -1.48540622    -0.01698635
 h      2.77840544    -1.31824038    -0.61841284
 c     -2.18064124    -0.97608106    -0.34424679
 h     -1.83879545    -1.99103238    -0.19447917
 h     -3.08929590    -0.59178079     0.14039679
 h     -2.20197603    -0.72678718    -1.44121995
 h     -1.57365432     1.55576485     1.19420647
          17

 c      1.19076258    -0.32102177     0.16693332
 c     -0.07277073    -0.95630218     0.53602424
 c     -1.08596546    -0.16791836     0.13300140
 c     -1.19640608     1.35288396     0.12222199
 c      0.13540927     1.88826289    -0.19436984
 c      1.24282930     1.11964324    -0.15096938
 h     -0.23508774    -1.93405482     0.88651153
 h     -2.01664279     1.45924715    -0.38433800
 h      0.24791207     2.94249479    -0.68904562
 h      2.11266335     1.59234872    -0.56795022
 o      1.95570497    -1.48458389    -0.00938151
 h      2.74181708    -1.30392014    -0.56609777
 c     -2.16707466    -0.96205439    -0.35499408
 h     -1.84290945    -2.02092265    -0.21033642
 h     -3.08973146    -0.60081485     0.15493953
 h     -2.23637170    -0.65445170    -1.37324824
 h     -1.56989374     1.51902461     1.22798860
          17

 c      1.20340632    -0.32371235     0.16938681
 c     -0.08724443    -0.96587852     0.53831005
 c     -1.07225709    -0.18102669     0.13526417
 c     -1.22179936     1.36308530     0.12079409
 c      0.12615078     1.89147228    -0.19088759
 c      1.24544831     1.10381175    -0.17243921
 h     -0.18561883    -1.89762344     0.89666683
 h     -1.98664666     1.53972900    -0.34983580
 h      0.27829082     2.93643000    -0.65686189
 h      2.08097462     1.59602137    -0.61175139
 o      1.96210704    -1.48146383    -0.00209459
 h      2.70643296    -1.29056827    -0.51102206
 c     -2.15469154    -0.94831632    -0.36476950
 h     -1.85872197    -2.04676147    -0.23018145
 h     -3.09158505    -0.61683991     0.16659641
 h     -2.27513807    -0.58438840    -1.31913303
 h     -1.55748131     1.48388911     1.24848096
          17

 c      1.21404768    -0.32992984     0.17255128
 c     -0.09822178    -0.97027032     0.54033446
 c     -1.06007720    -0.19281102     0.13803892
 c     -1.24024518     1.36935755     0.12494015
 c      0.11727073     1.89563171    -0.18816009
 c      1.24775203     1.08755686    -0.19409420
 h     -0.13610524    -1.89595046     0.91259363
 h     -2.03154982     1.64697002    -0.36969784
 h      0.30512331     2.91751522    -0.61415121
 h      2.06116135     1.59908506    -0.65610881
 o      1.96747858    -1.47637955     0.00588768
 h      2.69717713    -1.27360725    -0.47003612
 c     -2.14390491    -0.93602354    -0.37224170
 h     -1.88652576    -2.06112285    -0.25646809
 h     -3.09142765    -0.63954960     0.17534822
 h     -2.31924017    -0.51304552    -1.29386632
 h     -1.53710293     1.45158889     1.25471940
          17

 c      1.22234337    -0.33939962     0.17640796
 c     -0.10461173    -0.96975013     0.54231113
 c     -1.05051161    -0.20242048     0.14079228
 c     -1.25394038     1.37212674     0.13279547
 c      0.10923142     1.89968726    -0.18581326
 c      1.24926787     1.07132336    -0.21583474
 h     -0.08775977    -1.93139908     0.93506696
 h     -2.11685699     1.77164633    -0.42080606
 h      0.32765425     2.89255477    -0.56470446
 h      2.05346681     1.60068113    -0.70075951
 o      1.97092137    -1.46967057     0.01514094
 h      2.72988887    -1.24951513    -0.45278403
 c     -2.13520679    -0.92573197    -0.37739878
 h     -1.92496211    -2.06025135    -0.29056825
 h     -3.08720995    -0.66792061     0.18180687
 h     -2.36837973    -0.44054962    -1.29766736
 h     -1.51062480     1.42372364     1.24829182
          17

 c      1.22808515    -0.35161842     0.18083796
 c     -0.10555480    -0.96640970     0.54514276
 c     -1.04448116    -0.20919086     0.14301605
 c     -1.26588135     1.37287342     0.14170710
 c      0.10237116     1.90233755    -0.18342846
 c      1.24981158     1.05559272    -0.23765658
 h     -0.04175765    -1.98616059     0.95700996
 h     -2.19949866     1.89384604    -0.47383037
 h      0.34636996     2.87189586    -0.51330851
 h      2.05521741     1.59847485    -0.74387451
 o      1.97338623    -1.46130507     0.02507829
 h      2.79134700    -1.22197160    -0.45015231
 c     -2.12928576    -0.91721549    -0.38140017
 h     -1.97133594    -2.04402695    -0.33281965
 h     -3.07840323    -0.70032223     0.18699134
 h     -2.41916473    -0.37273145    -1.31766459
 h     -1.48095326     1.40208531     1.23365798
          17

 c      1.23115182    -0.36592270     0.18564713
 c     -0.10045355    -0.96248603     0.54972997
 c     -1.04256965    -0.21273417     0.14432805
 c     -1.27710920     1.37265880     0.14999399
 c      0.09686770     1.90231521    -0.18068361
 c      1.24934274     1.04080008    -0.25958001
 h     -0.00072884    -2.03955980     0.97044336
 h     -2.26000846     1.99987244    -0.51414479
 h      0.36271985     2.86636753    -0.46423956
 h      2.06247154     1.58968243    -0.78284020
 o      1.97661302    -1.45114091     0.03475163
 h      2.85608759    -1.19771661    -0.44703920
 c     -2.12684667    -0.90982768    -0.38558199
 h     -2.02201690    -2.01591449    -0.38284130
 h     -3.06594521    -0.73464486     0.19218920
 h     -2.46678329    -0.31679237    -1.33945016
 h     -1.45163988     1.38838543     1.21819747
          17

 c      1.23147132    -0.38152587     0.19059402
 c     -0.08925033    -0.95934578     0.55652224
 c     -1.04488010    -0.21304531     0.14456625
 c     -1.28759610     1.37203785     0.15659311
 c      0.09287940     1.89891905    -0.17751231
 c      1.24784221     1.02724753    -0.28157554
 h      0.03258383    -2.07795855     0.97068900
 h     -2.29255279     2.08274260    -0.53624578
 h      0.37755832     2.88119345    -0.41928173
 h      2.07156977     1.57215132    -0.81523589
 o      1.98190681    -1.43927536     0.04358170
 h      2.90596404    -1.18093401    -0.43407047
 c     -2.12837916    -0.90281045    -0.39092082
 h     -2.07297805    -1.98270120    -0.43999752
 h     -3.05204298    -0.76852539     0.19898066
 h     -2.50729628    -0.27764797    -1.35315409
 h     -1.42605430     1.38392575     1.21079606
          17

 c      1.22901092    -0.39754589     0.19540944
 c     -0.07256577    -0.95745085     0.56550415
 c     -1.05101129    -0.21051257     0.14382335
 c     -1.29704914     1.37130758     0.16091663
 c      0.09069241     1.89235473    -0.17411928
 c      1.24524769     1.01506525    -0.30352274
 h      0.05627128    -2.09464684     0.95622911
 h     -2.29630654     2.13891719    -0.53836041
 h      0.38963990     2.91201055    -0.37740909
 h      2.07999466     1.54497679    -0.83947917
 o      1.99002634    -1.42605672     0.05135611
 h      2.93207564    -1.17286302    -0.40768966
 c     -2.13407936    -0.89543511    -0.39799297
 h     -2.12048596    -1.95301805    -0.50383407
 h     -3.03961234    -0.79974227     0.20916489
 h     -2.53840948    -0.25730652    -1.35351703
 h     -1.40642052     1.38938441     1.21805611
          17

 c      1.22380836    -0.41304961     0.19980369
 c     -0.05161880    -0.95663183     0.57633348
 c     -1.06018522    -0.20579820     0.14239996
 c     -1.30522299     1.37066479     0.16299591
 c      0.09067651     1.88346237    -0.17080677
 c      1.24143172     1.00421429    -0.32519963
 h      0.06939017    -2.08783260     0.92770950
 h     -2.27206799     2.16630720    -0.52019436
 h      0.39622706     2.94797779    -0.33669213
 h      2.08669883     1.50868360    -0.85510853
 o      2.00133432    -1.41199011     0.05809430
 h      2.93224473    -1.17274225    -0.36805819
 c     -2.14389405    -0.88722609    -0.40704094
 h     -2.16167457    -1.93384753    -0.57406958
 h     -3.03125043    -0.82669796     0.22433370
 h     -2.55943500    -0.25526602    -1.33871827
 h     -1.39338859     1.40470906     1.24022549
          17

 c      1.21604299    -0.42712934     0.20346275
 c     -0.02803649    -0.95632367     0.58848446
 c     -1.07146135    -0.19965487     0.14070633
 c     -1.31195196     1.37027983     0.16344046
 c      0.09312990     1.87318457    -0.16781074
 c      1.23620227     0.99451273    -0.34629388
 h      0.07188312    -2.05996065     0.88742451
 h     -2.22137601     2.16352612    -0.48228784
 h      0.39489110     2.97789314    -0.29604073
 h      2.09215743     1.46512440    -0.86281728
 o      2.01578100    -1.39765624     0.06400697
 h      2.91069934    -1.17811445    -0.31836691
 c     -2.15760975    -0.87825985    -0.41801162
 h     -2.19461571    -1.92669335    -0.64977669
 h     -3.02810213    -0.84874858     0.24514921
 h     -2.57132338    -0.26858356    -1.31001048
 h     -1.38642010     1.42899326     1.27097554
          17

 c      1.20613208    -0.43899327     0.20603777
 c     -0.00366655    -0.95564908     0.60135339
 c     -1.08394645    -0.19277287     0.13915648
 c     -1.31705143     1.37027984     0.16314475
 c      0.09818351     1.86225870    -0.16525405
 c      1.22932918     0.98567563    -0.36643210
 h      0.06451879    -2.01863041     0.83921327
 h     -2.14699434     2.13019761    -0.42631541
 h      0.38454335     2.99370806    -0.25557381
 h      2.09817748     1.41713763    -0.86426511
 o      2.03265922    -1.38366834     0.06954918
 h      2.88100676    -1.18432902    -0.26557522
 c     -2.17487556    -0.86926023    -0.43051528
 h     -2.21806897    -1.92710266    -0.72843026
 h     -3.02932373    -0.86617417     0.27075236
 h     -2.57712440    -0.29132004    -1.27248892
 h     -1.38441236     1.46045007     1.30121482
          17

 c      1.19481086    -0.44803381     0.20713688
 c      0.01957437    -0.95340119     0.61435076
 c     -1.09693497    -0.18569678     0.13808539
 c     -1.32010529     1.37056704     0.16310170
 c      0.10578349     1.85114987    -0.16316548
 c      1.22061236     0.97737440    -0.38523456
 h      0.04867122    -1.97792156     0.78813187
 h     -2.05510213     2.06895243    -0.35662390
 h      0.36553261     2.99127994    -0.21627750
 h      2.10724557     1.36792823    -0.86157795
 o      2.05035391    -1.37064912     0.07544576
 h      2.86908145    -1.18408624    -0.22072161
 c     -2.19509806    -0.86142014    -0.44369202
 h     -2.23142560    -1.92798515    -0.80603112
 h     -3.03256268    -0.87983681     0.29878375
 h     -2.58275168    -0.31369927    -1.23646279
 h     -1.38605522     1.49666685     1.32299111
          17

 c      1.18313889    -0.45383041     0.20633100
 c      0.03983928    -0.94826419     0.62705319
 c     -1.10995721    -0.17880113     0.13770356
 c     -1.31997491     1.37030839     0.16461182
 c      0.11569424     1.84006564    -0.16151040
 c      1.21000292     0.96930682    -0.40239405
 h      0.02563806    -1.95602544     0.73894996
 h     -1.96102144     1.99117844    -0.28431395
 h      0.33942492     2.97025299    -0.17959706
 h      2.12127516     1.32027935    -0.85656195
 o      2.06710754    -1.35905375     0.08232263
 h      2.90068916    -1.17038944    -0.19309414
 c     -2.21737104    -0.85608193    -0.45623135
 h     -2.23480768    -1.92314315    -0.87819951
 h     -3.03508908    -0.89079844     0.32602733
 h     -2.59670577    -0.32281286    -1.21668454
 h     -1.38997043     1.53502693     1.33129147
          17

 c      1.17238728    -0.45610891     0.20318249
 c      0.05546115    -0.93970105     0.63938199
 c     -1.12274432    -0.17230695     0.13809778
 c     -1.31396542     1.36705461     0.16985050
 c      0.12749180     1.82895993    -0.16021896
 c      1.19773910     0.96124390    -0.41775003
 h     -0.00383390    -1.96420713     0.69389775
 h     -1.89902836     1.92732792    -0.23411716
 h      0.30877801     2.93412951    -0.14708974
 h      2.14019489     1.27598191    -0.85000855
 o      2.08302639    -1.34879971     0.09004681
 h      2.97015569    -1.14333692    -0.17991858
 c     -2.24076193    -0.85414979    -0.46704097
 h     -2.22903256    -1.90885039    -0.94121721
 h     -3.03488212    -0.90010490     0.34929562
 h     -2.62600676    -0.30839976    -1.22427755
 h     -1.39480876     1.57310183     1.32432996
          17

 c      1.16381485    -0.45475827     0.19730420
 c      0.06498941    -0.92875121     0.65151827
 c     -1.13514262    -0.16636119     0.13927926
 c     -1.29875459     1.35764106     0.18120074
 c      0.14057287     1.81751751    -0.15921008
 c      1.18441481     0.95301929    -0.43131399
 h     -0.03833035    -1.99614504     0.65295923
 h     -1.91147621     1.91657279    -0.23645792
 h      0.27687428     2.89053324    -0.12006010
 h      2.16139992     1.23585425    -0.84163585
 o      2.09969008    -1.33938423     0.09802897
 h      3.04723001    -1.10879042    -0.17129389
 c     -2.26482286    -0.85539198    -0.47621747
 h     -2.21543310    -1.88401382    -0.99258342
 h     -3.03124609    -0.90876049     0.36618862
 h     -2.67015085    -0.27115158    -1.25555716
 h     -1.39935751     1.60894236     1.30348462
          17

 c      1.15837444    -0.44992360     0.18846408
 c      0.06731929    -0.91733899     0.66355998
 c     -1.14702736    -0.16118424     0.14124717
 c     -1.27578262     1.34333125     0.19752809
 c      0.15423547     1.80520167    -0.15840673
 c      1.17092570     0.94447683    -0.44323576
 h     -0.07466785    -2.03437079     0.61651415
 h     -1.98529256     1.94648921    -0.28351240
 h      0.24719339     2.85060460    -0.09919845
 h      2.18061702     1.20024534    -0.83073215
 o      2.11826944    -1.33027781     0.10585533
 h      3.10733351    -1.07213537    -0.16027069
 c     -2.28954684    -0.85855826    -0.48481912
 h     -2.19564373    -1.84993228    -1.03130160
 h     -3.02491746    -0.91780585     0.37551484
 h     -2.72202399    -0.22154553    -1.29500511
 h     -1.40273330     1.64140010     1.27342990
          17

 c      1.15645866    -0.44208721     0.17670851
 c      0.06198071    -0.90704678     0.67532703
 c     -1.15829500    -0.15709528     0.14400305
 c     -1.24937426     1.32766741     0.21550636
 c      0.16776070     1.79152613    -0.15773548
 c      1.15832118     0.93542204    -0.45374232
 h     -0.10905294    -2.06314083     0.58605587
 h     -2.07352248     1.97810416    -0.34429056
 h      0.22255293     2.82566521    -0.08451951
 h      2.19352982     1.16957609    -0.81692417
 o      2.13911445    -1.32103083     0.11336074
 h      3.13843146    -1.03667617    -0.14404721
 c     -2.31490662    -0.86211210    -0.49383433
 h     -2.17134929    -1.81010354    -1.05811068
 h     -3.01784885    -0.92839197     0.37739891
 h     -2.77395862    -0.17137366    -1.32751267
 h     -1.40477574     1.67056931     1.24146673
          17

 c      1.15782228    -0.43206417     0.16243136
 c      0.04928191    -0.89866765     0.68636375
 c     -1.16888985    -0.15442666     0.14754341
 c     -1.22220537     1.31246991     0.23276582
 c      0.18045535     1.77655677    -0.15709298
 c      1.14764532     0.92561164    -0.46309095
 h     -0.13848902    -2.07319442     0.56333355
 h     -2.14797735     1.99230504    -0.40009070
 h      0.20457022     2.82114409    -0.07583854
 h      2.19719688     1.14460467    -0.80061816
 o      2.16199679    -1.31126483     0.12052734
 h      3.13757666    -1.00408222    -0.12240668
 c     -2.34067546    -0.86465380    -0.50372938
 h     -2.14395934    -1.76987033    -1.07553682
 h     -3.01280203    -0.94180483     0.37316347
 h     -2.82070805    -0.12923230    -1.34376202
 h     -1.40626119     1.69786910     1.21572608
          17

 c      1.16172177    -0.42090558     0.14633959
 c      0.03017024    -0.89233503     0.69602786
 c     -1.17880490    -0.15346657     0.15186927
 c     -1.19547906     1.29832636     0.24802542
 c      0.19166522     1.76117729    -0.15631100
 c      1.13980497     0.91478971    -0.47154451
 h     -0.16121129    -2.06103602     0.54971713
 h     -2.19723819     1.98439282    -0.44317958
 h      0.19404988     2.83304226    -0.07331958
 h      2.19087038     1.12642286    -0.78309387
 o      2.18624255    -1.30069905     0.12743464
 h      3.10920164    -0.97433753    -0.09696258
 c     -2.36651339    -0.86504884    -0.51453083
 h     -2.11436265    -1.73529070    -1.08734780
 h     -3.01275808    -0.95942985     0.36493087
 h     -2.85936516    -0.10030554    -1.33958732
 h     -1.40844028     1.72511104     1.20230497
          17

 c      1.16717273    -0.40975758     0.12933888
 c      0.00595203    -0.88774505     0.70362475
 c     -1.18807739    -0.15443089     0.15699486
 c     -1.16981438     1.28549212     0.26080467
 c      0.20080935     1.74673629    -0.15518910
 c      1.13544243     0.90276822    -0.47934982
 h     -0.17665396    -2.02776278     0.54595059
 h     -2.21712528     1.95493240    -0.47057778
 h      0.19159987     2.85127105    -0.07736275
 h      2.17633355     1.11633422    -0.76639132
 o      2.21065134    -1.28925044     0.13427240
 h      3.06675726    -0.94450880    -0.07137186
 c     -2.39206170    -0.86256301    -0.52602187
 h     -2.08316452    -1.71096110    -1.09711259
 h     -3.02016510    -0.98262744     0.35487164
 h     -2.88872471    -0.08706542    -1.31442352
 h     -1.41202050     1.75277840     1.20240876
          17

 c      1.17319279    -0.39972900     0.11239859
 c     -0.02195700    -0.88426621     0.70855088
 c     -1.19679063    -0.15744980     0.16294486
 c     -1.14570845     1.27427082     0.27118613
 c      0.20748471     1.73445460    -0.15357648
 c      1.13481754     0.88952922    -0.48671175
 h     -0.18541597    -1.97908761     0.55196868
 h     -2.20611917     1.90605746    -0.48109172
 h      0.19768723     2.86558050    -0.08809344
 h      2.15781381     1.11569299    -0.75306793
 o      2.23341518    -1.27717449     0.14135976
 h      3.03430276    -0.90686324    -0.05159369
 c     -2.41693646    -0.85704555    -0.53785243
 h     -2.05154331    -1.69781792    -1.10654733
 h     -3.03618538    -1.01249928     0.34424123
 h     -2.90909753    -0.08938258    -1.27066296
 h     -1.41644270     1.77906819     1.21217427
          17

 c      1.17896320    -0.39179208     0.09644020
 c     -0.05217917    -0.88092059     0.71040897
 c     -1.20507810    -0.16255873     0.16974250
 c     -1.12367993     1.26501927     0.27949486
 c      0.21158051     1.72506668    -0.15143606
 c      1.13776354     0.87530990    -0.49377763
 h     -0.18926101    -1.92636630     0.56666336
 h     -2.16371910     1.84043159    -0.47423069
 h      0.21240336     2.86892440    -0.10509677
 h      2.14115988     1.12567215    -0.74578972
 o      2.25281239    -1.26491780     0.14899236
 h      3.03569708    -0.85158614    -0.04333502
 c     -2.44064678    -0.84904175    -0.54946803
 h     -2.02197878    -1.69276405    -1.11512353
 h     -3.06025584    -1.04956680     0.33265876
 h     -2.92281032    -0.10366530    -1.21408000
 h     -1.42010287     1.80067466     1.22542055
          17

 c      1.18391575    -0.38672365     0.08226064
 c     -0.08344528    -0.87641306     0.70905628
 c     -1.21312768    -0.16968449     0.17739303
 c     -1.10424499     1.25799976     0.28604115
 c      0.21332913     1.71872975    -0.14886664
 c      1.14379709     0.86064318    -0.50065335
 h     -0.19076737    -1.88659436     0.58794265
 h     -2.09027119     1.76128102    -0.45007521
 h      0.23533100     2.85824874    -0.12746390
 h      2.13185134     1.14682885    -0.74670489
 o      2.26878157    -1.25235553     0.15708181
 h      3.06951370    -0.77916186    -0.04611847
 c     -2.46250333    -0.83979185    -0.55992530
 h     -1.99798072    -1.69044752    -1.12127762
 h     -3.09023194    -1.09348093     0.31814717
 h     -2.93529955    -0.12119749    -1.15476002
 h     -1.42112323     1.81433087     1.23662646
          17

 c      1.18775495    -0.38507983     0.07048950
 c     -0.11464422    -0.86963662     0.70453745
 c     -1.22119354    -0.17861915     0.18586273
 c     -1.08778088     1.25322530     0.29107088
 c      0.21327498     1.71506100    -0.14608715
 c      1.15236844     0.84634350    -0.50744583
 h     -0.19210851    -1.87656582     0.61381609
 h     -1.98818244     1.67311006    -0.41010990
 h      0.26557306     2.83443170    -0.15396591
 h      2.13230432     1.17839078    -0.75674937
 o      2.28266637    -1.23864401     0.16520910
 h      3.11261129    -0.70268997    -0.05393472
 c     -2.48161241    -0.83106376    -0.56789633
 h     -1.98304810    -1.68555736    -1.12392016
 h     -3.12306562    -1.14294803     0.29800142
 h     -2.95551639    -0.12780346    -1.10637048
 h     -1.41800731     1.81787463     1.24239558
          17

 c      1.19041192    -0.38717206     0.06157098
 c     -0.14482664    -0.86073484     0.69696624
 c     -1.22962040    -0.18899268     0.19505403
 c     -1.07417731     1.25029894     0.29499298
 c      0.21217936     1.71321960    -0.14339087
 c      1.16307027     0.83342024    -0.51428816
 h     -0.19378936    -1.90037085     0.64389300
 h     -1.86571882     1.58334826    -0.36010082
 h      0.30191936     2.80215215    -0.18327717
 h      2.14046223     1.21763788    -0.77531679
 o      2.29563760    -1.22298886     0.17300524
 h      3.14480269    -0.63552549    -0.06120402
 c     -2.49723611    -0.82444742    -0.57222947
 h     -1.97962347    -1.67437438    -1.12321893
 h     -3.15565349    -1.19595307     0.26994501
 h     -2.99192590    -0.11042513    -1.07989929
 h     -1.41001997     1.81064164     1.24166063
          17

 c      1.19195657    -0.39303146     0.05575623
 c     -0.17305341    -0.85145467     0.68657125
 c     -1.23887381    -0.20027120     0.20478237
 c     -1.06207805     1.24819384     0.29903975
 c      0.21089959     1.71204258    -0.14108384
 c      1.17563660     0.82289836    -0.52131076
 h     -0.19534305    -1.94505195     0.67867243
 h     -1.74553086     1.50515260    -0.31749792
 h      0.34311214     2.76925535    -0.21423766
 h      2.15113203     1.26009632    -0.80058503
 o      2.30825000    -1.20499485     0.18027572
 h      3.15588883    -0.58562829    -0.06475337
 c     -2.50950807    -0.82021879    -0.57274505
 h     -1.98838754    -1.65552195    -1.12073730
 h     -3.18548706    -1.25014424     0.23295309
 h     -3.04414758    -0.06945866    -1.07492619
 h     -1.39743250     1.79349503     1.23533031
          17

 c      1.19251573    -0.40237206     0.05309485
 c     -0.19824478    -0.84415429     0.67381681
 c     -1.24955437    -0.21179146     0.21476389
 c     -1.04832588     1.24526520     0.30601151
 c      0.21028913     1.71031992    -0.13943139
 c      1.18980895     0.81557945    -0.52857959
 h     -0.19682251    -1.99172557     0.71754717
 h     -1.67062671     1.45736806    -0.31959334
 h      0.38799703     2.74443776    -0.24600786
 h      2.15876279     1.30060808    -0.83024330
 o      2.32062096    -1.18462921     0.18697022
 h      3.14301578    -0.55610158    -0.06335421
 c     -2.51948405    -0.81729894    -0.57009035
 h     -2.00795900    -1.63011704    -1.11934549
 h     -3.21098871    -1.30319883     0.18749777
 h     -3.10224192    -0.01871108    -1.08158363
 h     -1.38173882     1.76875202     1.22580528
          17

 c      1.19222161    -0.41457017     0.05342872
 c     -0.21923773    -0.84085042     0.65934859
 c     -1.26234467    -0.22282583     0.22463642
 c     -1.03116384     1.24057514     0.31771571
 c      0.21117271     1.70722649    -0.13865213
 c      1.20524018     0.81183879    -0.53605339
 h     -0.19895086    -2.02588404     0.75850231
 h     -1.66577604     1.44860545    -0.39257640
 h      0.43512926     2.73306822    -0.27779585
 h      2.15949309     1.33452909    -0.86215295
 o      2.33256187    -1.16217619     0.19316145
 h      3.10883670    -0.54586413    -0.05739155
 c     -2.52842665    -0.81430414    -0.56496229
 h     -2.03505492    -1.60135642    -1.12302183
 h     -3.23162403    -1.35312307     0.13538820
 h     -3.15491856     0.02679919    -1.08964418
 h     -1.36578913     1.74019737     1.21691724
          17

 c      1.19118422    -0.42870344     0.05640755
 c     -0.23499116    -0.84291905     0.64382529
 c     -1.27785053    -0.23266411     0.23402823
 c     -1.01352118     1.23476108     0.33103746
 c      0.21433400     1.70263209    -0.13897412
 c      1.22146931     0.81155295    -0.54357244
 h     -0.20259208    -2.03958649     0.79891981
 h     -1.69792402     1.46675256    -0.50438654
 h      0.48197747     2.73414658    -0.30822368
 h      2.15191073     1.35850940    -0.89472702
 o      2.34353771    -1.13829708     0.19907348
 h      3.06235331    -0.54858556    -0.04933582
 c     -2.53734017    -0.81019145    -0.55779574
 h     -2.06525999    -1.57334693    -1.13622361
 h     -3.24783844    -1.39850842     0.07944422
 h     -3.19447847     0.05739904    -1.09243154
 h     -1.35347900     1.71283197     1.21400249
          17

 c      1.18947602    -0.44368437     0.06154315
 c     -0.24483532    -0.85105541     0.62777421
 c     -1.29635346    -0.24071940     0.24264527
 c     -0.99828714     1.22844775     0.34236229
 c      0.22041644     1.69695981    -0.14066231
 c      1.23791124     0.81419330    -0.55086249
 h     -0.20838149    -2.03021390     0.83627372
 h     -1.73263162     1.49895146    -0.61553805
 h      0.52483046     2.74167193    -0.33515367
 h      2.13711396     1.37088087    -0.92711024
 o      2.35252957    -1.11415366     0.20514867
 h      3.02108754    -0.55046155    -0.04488937
 c     -2.54685399    -0.80440223    -0.54889718
 h     -2.09451165    -1.54898426    -1.16239198
 h     -3.26077160    -1.43866285     0.02306953
 h     -3.21702807     0.06866103    -1.08635412
 h     -1.34842160     1.69132005     1.22188460
          17

 c      1.18713611    -0.45842117     0.06827842
 c     -0.24866743    -0.86524205     0.61150820
 c     -1.31759527    -0.24668276     0.25034594
 c     -0.98671140     1.22193408     0.35009469
 c      0.22983796     1.69079322    -0.14394772
 c      1.25385313     0.81898747    -0.55755872
 h     -0.21656235    -1.99953481     0.86860769
 h     -1.75495409     1.53801387    -0.70652625
 h      0.55973533     2.74863858    -0.35629231
 h      2.11852503     1.37181370    -0.95934876
 o      2.35828415    -1.09121585     0.21199915
 h      3.00695963    -0.53301614    -0.05228495
 c     -2.55721077    -0.79690867    -0.53866025
 h     -2.12064436    -1.52784001    -1.20197028
 h     -3.27175967    -1.47353897    -0.03030818
 h     -3.22155766     0.05999905    -1.06985734
 h     -1.35212298     1.67787714     1.24145225
          17

 c      1.18418199    -0.47194287     0.07604536
 c     -0.24698775    -0.88469014     0.59509605
 c     -1.34073841    -0.25059298     0.25714605
 c     -0.97928268     1.21553352     0.35405134
 c      0.24274729     1.68459333    -0.14893428
 c      1.26847878     0.82506714    -0.56324378
 h     -0.22691712    -1.95410491     0.89513976
 h     -1.76026416     1.57990980    -0.76993689
 h      0.58355453     2.74992902    -0.36992626
 h      2.10139407     1.36319878    -0.99249433
 o      2.36056623    -1.07019273     0.21994079
 h      3.02630367    -0.49001343    -0.07488118
 c     -2.56832032    -0.78819796    -0.52762895
 h     -2.14370200    -1.50607179    -1.25151159
 h     -3.28174846    -1.50344618    -0.07781017
 h     -3.20960569     0.03410209    -1.04306342
 h     -1.36313821     1.67152865     1.26824535
          17

 c      1.18061185    -0.48347588     0.08430437
 c     -0.24074817    -0.90780455     0.57835070
 c     -1.36452306    -0.25277194     0.26315329
 c     -0.97621140     1.20965338     0.35462918
 c      0.25900248     1.67860479    -0.15554700
 c      1.28098247     0.83158930    -0.56750860
 h     -0.23881010    -1.90652520     0.91727980
 h     -1.74779617     1.62190138    -0.80307844
 h      0.59452062     2.74328929    -0.37531411
 h      2.09156395     1.34791828    -1.02833637
 o      2.36068872    -1.05049813     0.22866162
 h      3.06136459    -0.43580417    -0.10590340
 c     -2.57983394    -0.77917985    -0.51633222
 h     -2.16485200    -1.47863165    -1.30486620
 h     -3.29089268    -1.52867398    -0.11745289
 h     -3.18584818    -0.00243117    -1.00824148
 h     -1.37803383     1.66940158     1.29470365
          17

 c      1.17640224    -0.49248584     0.09257346
 c     -0.23108208    -0.93235996     0.56083367
 c     -1.38753047    -0.25368952     0.26848331
 c     -0.97750863     1.20471657     0.35226375
 c      0.27816016     1.67286532    -0.16351821
 c      1.29080463     0.83784730    -0.57006392
 h     -0.25149796    -1.87487180     0.93953645
 h     -1.71822355     1.66167918    -0.80486304
 h      0.59238066     2.72940076    -0.37277378
 h      2.09326826     1.32835826    -1.06839646
 o      2.36017903    -1.03132126     0.23767785
 h      3.09117102    -0.38786597    -0.13582012
 c     -2.59113648    -0.77112844    -0.50501265
 h     -2.18513962    -1.44165038    -1.35538482
 h     -3.29857752    -1.54927211    -0.14815607
 h     -3.15929426    -0.03768775    -0.97083172
 h     -1.39306146     1.66851782     1.31358382
          17

 c      1.17151847    -0.49868123     0.10045006
 c     -0.21905326    -0.95627991     0.54205500
 c     -1.40842510    -0.25383599     0.27320385
 c     -0.98297754     1.20109643     0.34720565
 c      0.29948675     1.66724512    -0.17240007
 c      1.29787610     0.84334848    -0.57088541
 h     -0.26456885    -1.87498521     0.96772857
 h     -1.67298963     1.69698652    -0.77483412
 h      0.57833734     2.71178124    -0.36362040
 h      2.10691609     1.30498579    -1.11242698
 o      2.36000835    -1.01225305     0.24668279
 h      3.10336660    -0.35641521    -0.15807590
 c     -2.60136502    -0.76556135    -0.49351064
 h     -2.20492157    -1.39347518    -1.39761347
 h     -3.30383579    -1.56512570    -0.16951176
 h     -3.14305866    -0.05482213    -0.93936944
 h     -1.40524418     1.66677732     1.31997730
          17

 c      1.16594699    -0.50197608     0.10761899
 c     -0.20558477    -0.97879112     0.52198296
 c     -1.42609345    -0.25364435     0.27732117
 c     -0.99221019     1.19908055     0.33952256
 c      0.32200610     1.66151622    -0.18160160
 c      1.30268375     0.84777165    -0.57028515
 h     -0.27757781    -1.90784331     1.00304318
 h     -1.61443268     1.72557368    -0.71331356
 h      0.55475712     2.69635665    -0.34994956
 h      2.12875846     1.27637544    -1.15766345
 o      2.36063522    -0.99322765     0.25555682
 h      3.09318511    -0.34517468    -0.16938544
 c     -2.60986154    -0.76357693    -0.48163547
 h     -2.22384929    -1.33457179    -1.42804598
 h     -3.30589959    -1.57625706    -0.18149263
 h     -3.14834023    -0.03982417    -0.92063685
 h     -1.41271541     1.66318885     1.31186898
          17

 c      1.15973326    -0.50244103     0.11385050
 c     -0.19153547    -1.00047523     0.50125444
 c     -1.43968554    -0.25346766     0.28078934
 c     -1.00455607     1.19880644     0.32924372
 c      0.34459992     1.65550877    -0.19045796
 c      1.30611132     0.85082095    -0.56883483
 h     -0.28910609    -1.95929775     1.03934210
 h     -1.54658850     1.74568872    -0.62272174
 h      0.52448687     2.68984358    -0.33416072
 h      2.15281883     1.24064597    -1.19964798
 o      2.36212819    -0.97440617     0.26432683
 h      3.06129348    -0.35323980    -0.16917749
 c     -2.61690545    -0.76482273    -0.46980102
 h     -2.24105155    -1.26700695    -1.44531829
 h     -3.30460431    -1.58317740    -0.18424015
 h     -3.17502509     0.00593402    -0.91209610
 h     -1.41469650     1.65781423     1.29016970
          17

 c      1.15299962    -0.50027230     0.11899647
 c     -0.17770352    -1.02220569     0.48074969
 c     -1.44862828    -0.25357911     0.28350813
 c     -1.01899587     1.20007317     0.31668062
 c      0.36614368     1.64937892    -0.19832915
 c      1.30919379     0.85211345    -0.56720485
 h     -0.29702643    -2.01252324     1.06796486
 h     -1.47704055     1.75800837    -0.51106151
 h      0.48998152     2.69646194    -0.31830226
 h      2.17334420     1.19682839    -1.23382445
 o      2.36414808    -0.95618916     0.27320021
 h      3.01399685    -0.37494348    -0.16018724
 c     -2.62354005    -0.76764609    -0.45885338
 h     -2.25536043    -1.19388304    -1.45023742
 h     -3.30047150    -1.58703658    -0.17802691
 h     -3.21315829     0.06704327    -0.90376591
 h     -1.41137848     1.65165730     1.25877931
          17

 c      1.14594224    -0.49577083     0.12298351
 c     -0.16476873    -1.04447477     0.46119369
 c     -1.45263349    -0.25416364     0.28531115
 c     -1.03387624     1.20186261     0.30303301
 c      0.38559914     1.64381501    -0.20469217
 c      1.31290187     0.85117760    -0.56601437
 h     -0.29943448    -2.05573296     1.08226609
 h     -1.42015209     1.77110557    -0.39880415
 h      0.45304333     2.71490454    -0.30369665
 h      2.18634228     1.14533357    -1.25677980
 o      2.36582162    -0.93933961     0.28269097
 h      2.96531356    -0.39801723    -0.15046374
 c     -2.63075397    -0.77022556    -0.44934375
 h     -2.26551138    -1.11882268    -1.44574911
 h     -3.29446465    -1.58945298    -0.16336219
 h     -3.25237014     0.12687891    -0.88654644
 h     -1.40372758     1.64646307     1.22460557
          17

 c      1.13881221    -0.48931473     0.12579898
 c     -0.15326335    -1.06732926     0.44305564
 c     -1.45168206    -0.25531512     0.28597438
 c     -1.04681981     1.20175430     0.29074520
 c      0.40203445     1.63990252    -0.20919426
 c      1.31794897     0.84754814    -0.56571491
 h     -0.29510584    -2.08272430     1.07860135
 h     -1.39793020     1.80879264    -0.32225202
 h      0.41542648     2.73877032    -0.29110711
 h      2.19018212     1.08778337    -1.26689355
 o      2.36584554    -0.92493665     0.29364728
 h      2.93561021    -0.40462960    -0.15369604
 c     -2.63914031    -0.77118854    -0.44126057
 h     -2.27033111    -1.04545134    -1.43658053
 h     -3.28751735    -1.59209548    -0.14114264
 h     -3.28609547     0.17407299    -0.85549654
 h     -1.39310470     1.64423303     1.19678792
          17

 c      1.13188466    -0.48132413     0.12747032
 c     -0.14356744    -1.09047105     0.42655858
 c     -1.44597421    -0.25709701     0.28527628
 c     -1.05608392     1.19754402     0.28124277
 c      0.41466863     1.63868825    -0.21167324
 c      1.32459416     0.84091236    -0.56650061
 h     -0.28355368    -2.09159296     1.05591609
 h     -1.42406875     1.89257888    -0.30449741
 h      0.37941889     2.76013107    -0.28101908
 h      2.18578205     1.02666315    -1.26469657
 o      2.36349358    -0.91354271     0.30660409
 h      2.93616529    -0.38514427    -0.17864447
 c     -2.64895857    -0.76968285    -0.43419143
 h     -2.26907682    -0.97681744    -1.42806244
 h     -3.28002022    -1.59614426    -0.11278718
 h     -3.31111515     0.20234661    -0.80900520
 h     -1.38064982     1.64636872     1.18403134
          17

 c      1.12542224    -0.47225074     0.12805327
 c     -0.13589972    -1.11330095     0.41167509
 c     -1.43585863    -0.25964410     0.28307079
 c     -1.06222329     1.19074099     0.27261682
 c      0.42301486     1.64077257    -0.21217244
 c      1.33248984     0.83126048    -0.56824829
 h     -0.26502512    -2.08421809     1.01556651
 h     -1.48550655     2.00251639    -0.32433073
 h      0.34773656     2.77283719    -0.27371561
 h      2.17669907     0.96496522    -1.25311550
 o      2.35948516    -0.90443802     0.32099304
 h      2.95574143    -0.35064818    -0.21631138
 c     -2.66021816    -0.76531289    -0.42760544
 h     -2.26199507    -0.91496292    -1.42411873
 h     -3.27153613    -1.60188133    -0.08029703
 h     -3.32639004     0.20906016    -0.74749984
 h     -1.36656435     1.65259324     1.19022834
          17

 c      1.11965200    -0.46259831     0.12764204
 c     -0.13030365    -1.13485229     0.39809092
 c     -1.42177556    -0.26315938     0.27929192
 c     -1.06652354     1.18427150     0.26300917
 c      0.42700470     1.64613829    -0.21095056
 c      1.34068253     0.81897300    -0.57051802
 h     -0.24059018    -2.06698882     0.96178946
 h     -1.56207556     2.10521213    -0.35405154
 h      0.32289849     2.77395791    -0.26931752
 h      2.16890286     0.90576575    -1.23733154
 o      2.35497662    -0.89650754     0.33578917
 h      2.97629163    -0.31875242    -0.25022442
 c     -2.67267699    -0.75808344    -0.42106678
 h     -2.25079087    -0.86094942    -1.42558139
 h     -3.26093526    -1.60866846    -0.04616216
 h     -3.33255759     0.19457558    -0.67276266
 h     -1.34985919     1.66027764     1.21184238
          17

 c      1.11474637    -0.45293142     0.12638524
 c     -0.12665619    -1.15367678     0.38516439
 c     -1.40422343    -0.26785710     0.27392349
 c     -1.06977056     1.17999500     0.25211872
 c      0.42697919     1.65418865    -0.20843807
 c      1.34784987     0.80480105    -0.57268950
 h     -0.21217882    -2.05213651     0.90233122
 h     -1.64070070     2.18180055    -0.37972046
 h      0.30666515     2.76409371    -0.26786165
 h      2.16940227     0.85170723    -1.22357937
 o      2.35068427    -0.88903543     0.35027017
 h      2.98658132    -0.30076690    -0.26867182
 c     -2.68579314    -0.74839078    -0.41427633
 h     -2.23856660    -0.81521225    -1.43021331
 h     -3.24683023    -1.61531567    -0.01308473
 h     -3.33226983     0.16276328    -0.58772225
 h     -1.32919790     1.66534482     1.24043645
          17

 c      1.11081278    -0.44384887     0.12448706
 c     -0.12474175    -1.16796357     0.37204477
 c     -1.38373281    -0.27391558     0.26698028
 c     -1.07229607     1.17878071     0.24038548
 c      0.42354837     1.66387634    -0.20514706
 c      1.35275815     0.78975635    -0.57425715
 h     -0.18205939    -2.05654500     0.84719126
 h     -1.71399872     2.22488280    -0.39588814
 h      0.29983130     2.74742900    -0.26938879
 h      2.18309295     0.80465341    -1.21645124
 o      2.34687914    -0.88172467     0.36409123
 h      2.98229643    -0.30137983    -0.26600713
 c     -2.69866266    -0.73708645    -0.40699440
 h     -2.22921762    -0.77779788    -1.43429145
 h     -3.22805142    -1.62062624     0.01639304
 h     -3.33120942     0.12237245    -0.49621554
 h     -1.30387930     1.66399981     1.26718359
          17

 c      1.10789977    -0.43593186     0.12219233
 c     -0.12438583    -1.17635872     0.35817117
 c     -1.36085221    -0.28142784     0.25849918
 c     -1.07419913     1.18093181     0.22833878
 c      0.41741775     1.67386549    -0.20158184
 c      1.35471034     0.77495025    -0.57511602
 h     -0.15160229    -2.09256567     0.80286832
 h     -1.77733313     2.23217299    -0.40051646
 h      0.30228966     2.73137357    -0.27402613
 h      2.20950566     0.76586659    -1.21624614
 o      2.34353668    -0.87457590     0.37719430
 h      2.96380039    -0.32066717    -0.24124063
 c     -2.71002162    -0.72547752    -0.39901789
 h     -2.22669456    -0.74833516    -1.43436311
 h     -3.20397628    -1.62391096     0.04022941
 h     -3.33860948     0.08736928    -0.40193126
 h     -1.27410881     1.65380522     1.28554035
          17

 c      1.10601272    -0.42968788     0.11976220
 c     -0.12548485    -1.17904619     0.34376395
 c     -1.33614871    -0.29035204     0.24853436
 c     -1.07548925     1.18641060     0.21636008
 c      0.40925252     1.68277478    -0.19818621
 c      1.35364866     0.76143622    -0.57557829
 h     -0.12100192    -2.15583117     0.76668808
 h     -1.82725191     2.20343908    -0.39285487
 h      0.31337763     2.72475531    -0.28199824
 h      2.24282554     0.73643427    -1.21909235
 o      2.34035605    -0.86786949     0.38981281
 h      2.93589004    -0.35437494    -0.19814627
 c     -2.71858973    -0.71485526    -0.39027090
 h     -2.23439108    -0.72598212    -1.42833647
 h     -3.17467258    -1.62536217     0.05712283
 h     -3.36382054     0.07158106    -0.30657596
 h     -1.24079809     1.63391367     1.29194377
          17

 c      1.10513109    -0.42551476     0.11744600
 c     -0.12785704    -1.17751773     0.32952097
 c     -1.31022097    -0.30048165     0.23715246
 c     -1.07615610     1.19491945     0.20463425
 c      0.39959197     1.68956881    -0.19534359
 c      1.34990675     0.75010802    -0.57613665
 h     -0.09073933    -2.22837049     0.73051800
 h     -1.86089196     2.13960878    -0.37278929
 h      0.33246804     2.73378399    -0.29342011
 h      2.27517560     0.71734341    -1.21958904
 o      2.33663227    -0.86224837     0.40259248
 h      2.90972742    -0.39246586    -0.14723332
 c     -2.72383420    -0.70555418    -0.38073380
 h     -2.25460014    -0.70953638    -1.41604250
 h     -3.14089681    -1.62617222     0.06661765
 h     -3.40795412     0.07774929    -0.21031082
 h     -1.20529764     1.60492221     1.28575554
          17

 c      1.10523484    -0.42367719     0.11544655
 c     -0.13115172    -1.17346218     0.31602547
 c     -1.28372084    -0.31144243     0.22442438
 c     -1.07617269     1.20588653     0.19317204
 c      0.38883788     1.69393829    -0.19342038
 c      1.34391234     0.74165002    -0.57722234
 h     -0.06223292    -2.29190274     0.68780862
 h     -1.87616497     2.04318153    -0.34098678
 h      0.35925328     2.75785110    -0.30786910
 h      2.29977822     0.70928690    -1.21324414
 o      2.33119840    -0.85870477     0.41661200
 h      2.90357688    -0.41923006    -0.10601082
 c     -2.72624123    -0.69679426    -0.37012418
 h     -2.28810968    -0.69760406    -1.39949790
 h     -3.10397378    -1.62822791     0.06904609
 h     -3.46123285     0.09559312    -0.11517001
 h     -1.16918329     1.56864788     1.26918385
          17

 c      1.10633800    -0.42427796     0.11388072
 c     -0.13487620    -1.16822597     0.30356771
 c     -1.25737464    -0.32270907     0.21041504
 c     -1.07538982     1.21835759     0.18190595
 c      0.37732968     1.69631153    -0.19280551
 c      1.33600468     0.73652048    -0.57908243
 h     -0.03728466    -2.33431435     0.63565090
 h     -1.87325408     1.91994607    -0.29987744
 h      0.39323563     2.78947498    -0.32415294
 h      2.31228052     0.71260450    -1.19751893
 o      2.32315535    -0.85794110     0.43265279
 h      2.93124734    -0.42358626    -0.08711995
 c     -2.72667849    -0.68758056    -0.35783940
 h     -2.33418733    -0.68866603    -1.38275384
 h     -3.06555834    -1.63344557     0.06532696
 h     -3.51073868     0.11203489    -0.02555625
 h     -1.13406144     1.52783382     1.24718568
          17

 c      1.10848621    -0.42723789     0.11275564
 c     -0.13842907    -1.16282671     0.29221749
 c     -1.23199177    -0.33363500     0.19517583
 c     -1.07318922     1.23078359     0.17094612
 c      0.36542446     1.69748615    -0.19390406
 c      1.32635539     0.73495062    -0.58174350
 h     -0.01756735    -2.34952323     0.57383839
 h     -1.85896075     1.78227647    -0.25597207
 h      0.43305506     2.81854083    -0.34060736
 h      2.31097613     0.72735898    -1.17193562
 o      2.31305203    -0.85956336     0.45021765
 h      2.98370140    -0.41204968    -0.08257125
 c     -2.72583223    -0.67733825    -0.34319358
 h     -2.39107916    -0.68110228    -1.37099692
 h     -3.02729642    -1.64305000     0.05666495
 h     -3.54682588     0.11819931     0.05410652
 h     -1.10137648     1.48564379     1.22677481
          17

 c      1.11171288    -0.43229534     0.11197317
 c     -0.14111897    -1.15805694     0.28191054
 c     -1.20844546    -0.34350173     0.17874475
 c     -1.06783527     1.24090870     0.16100440
 c      0.35349683     1.69825152    -0.19709775
 c      1.31495889     0.73693502    -0.58500884
 h     -0.00441658    -2.33609179     0.50380317
 h     -1.85453019     1.65171809    -0.22293316
 h      0.47644360     2.83649735    -0.35561335
 h      2.29692082     0.75336149    -1.13779586
 o      2.30226495    -0.86269184     0.46824681
 h      3.03915200    -0.39881543    -0.07538570
 c     -2.72406823    -0.66598398    -0.32568178
 h     -2.45694320    -0.67327236    -1.36847320
 h     -2.99048516    -1.65701350     0.04423460
 h     -3.56408576     0.10987759     0.12080582
 h     -1.07230251     1.44491776     1.21497753
          17

 c      1.11598721    -0.43902668     0.11135087
 c     -0.14221088    -1.15447304     0.27249093
 c     -1.18760960    -0.35159486     0.16115944
 c     -1.05675918     1.24668416     0.15327212
 c      0.34189847     1.69920332    -0.20269746
 c      1.30165286     0.74222632    -0.58848057
 h      0.00131184    -2.29686542     0.42805672
 h     -1.89242851     1.54948922    -0.21734870
 h      0.52064259     2.83818583    -0.36793542
 h      2.27411317     0.79021012    -1.09785915
 o      2.29188278    -0.86672357     0.48603932
 h      3.08092030    -0.39337546    -0.05459123
 c     -2.72146070    -0.65382013    -0.30522627
 h     -2.53061313    -0.66362729    -1.37570586
 h     -2.95589618    -1.67385093     0.02900089
 h     -3.56039386     0.08617910     0.17322533
 h     -1.04783858     1.40755603     1.21584776
          17

 c      1.12119518    -0.44687312     0.11064310
 c     -0.14104867    -1.15221793     0.26372571
 c     -1.17025688    -0.35729071     0.14247424
 c     -1.03998404     1.24803496     0.14790688
 c      0.33096301     1.70068811    -0.21089346
 c      1.28618252     0.75034542    -0.59163024
 h     -0.00048378    -2.24009989     0.34986680
 h     -1.97614116     1.47602821    -0.23927940
 h      0.56285734     2.82214107    -0.37686446
 h      2.24917620     0.83744179    -1.05586725
 o      2.28252463    -0.87138418     0.50330668
 h      3.10042250    -0.39967954    -0.01613893
 c     -2.71786250    -0.64145025    -0.28231280
 h     -2.61132607    -0.65082107    -1.38816409
 h     -2.92385320    -1.69091515     0.01175174
 h     -3.53638845     0.04876222     0.21188506
 h     -1.02894036     1.37452543     1.22883887
          17

 c      1.12714448    -0.45519063     0.10956943
 c     -0.13722382    -1.15073318     0.25533796
 c     -1.15695916    -0.36008975     0.12276467
 c     -1.02083970     1.24590192     0.14402168
 c      0.32099536     1.70279962    -0.22171634
 c      1.26837671     0.76061915    -0.59393777
 h     -0.00876618    -2.18148915     0.27265991
 h     -2.07175052     1.42145050    -0.27270408
 h      0.60066232     2.79053199    -0.38231125
 h      2.22960499     0.89465531    -1.01549309
 o      2.27446592    -0.87661047     0.52001896
 h      3.09510711    -0.41808860     0.03967317
 c     -2.71295118    -0.62973871    -0.25791697
 h     -2.69765845    -0.63383903    -1.39800116
 h     -2.89446838    -1.70513420    -0.00673028
 h     -3.49595505     0.00199515     0.23969905
 h     -1.01639765     1.34625208     1.24942035
          17

 c      1.13358787    -0.46332814     0.10785615
 c     -0.13068194    -1.14871722     0.24710771
 c     -1.14800420    -0.35964847     0.10214331
 c     -1.00240784     1.24078182     0.14112846
 c      0.31216634     1.70538574    -0.23502416
 c      1.24846375     0.77226169    -0.59507590
 h     -0.02143241    -2.14339676     0.19860225
 h     -2.14952421     1.38164007    -0.30468625
 h      0.63249064     2.74922751    -0.38485441
 h      2.22019826     0.96121144    -0.97871329
 o      2.26765416    -0.88250979     0.53634076
 h      3.06793189    -0.44601468     0.10930288
 c     -2.70616836    -0.61977525    -0.23334110
 h     -2.78695203    -0.61209810    -1.39731994
 h     -2.86781743    -1.71389639    -0.02550766
 h     -3.44747234    -0.04631424     0.26302144
 h     -1.01056660     1.32298013     1.27106988
          17

 c      1.14026051    -0.47070873     0.10527876
 c     -0.12163398    -1.14502162     0.23895857
 c     -1.14335460    -0.35583046     0.08078003
 c     -0.98651187     1.23286680     0.13924075
 c      0.30438844     1.70807364    -0.25051459
 c      1.22733703     0.78450019    -0.59501886
 h     -0.03680567    -2.14367401     0.12748212
 h     -2.19515077     1.35633356    -0.32900885
 h      0.65813260     2.70760722    -0.38566523
 h      2.21993816     1.03533628    -0.94493087
 o      2.26154955    -0.88941485     0.55265621
 h      3.02953552    -0.47695182     0.18553883
 c     -2.69667650    -0.61276264    -0.21007465
 h     -2.87559777    -0.58545547    -1.38046451
 h     -2.84397332    -1.71578390    -0.04345484
 h     -3.40411794    -0.08514852     0.29221741
 h     -1.01126855     1.30492549     1.28756311
          17

 c      1.14692801    -0.47688033     0.10168751
 c     -0.11041803    -1.14003241     0.23077489
 c     -1.14265048    -0.34874001     0.05890137
 c     -0.97418512     1.22234325     0.13848369
 c      0.29726503     1.71039463    -0.26776783
 c      1.20647234     0.79667544    -0.59397323
 h     -0.05505442    -2.17934157     0.05901330
 h     -2.20346635     1.34598498    -0.34313556
 h      0.67876380     2.67695452    -0.38617778
 h      2.22272077     1.11347734    -0.91196248
 o      2.25494214    -0.89795659     0.56957019
 h      3.00083020    -0.49925993     0.25745025
 c     -2.68375323    -0.60960281    -0.18945158
 h     -2.95971209    -0.55410080    -1.34481272
 h     -2.82297340    -1.71104627    -0.05933078
 h     -3.37874292    -0.10459323     0.33852508
 h     -1.01789309     1.29224621     1.29445599
          17

 c      1.15342659    -0.48152642     0.09700917
 c     -0.09760501    -1.13537203     0.22216989
 c     -1.14522154    -0.33874547     0.03677799
 c     -0.96603612     1.20951003     0.13886218
 c      0.29019456     1.71209432    -0.28632327
 c      1.18754648     0.80826118    -0.59222041
 h     -0.07663925    -2.23030314    -0.00427159
 h     -2.17350995     1.35080482    -0.34609204
 h      0.69574498     2.66635592    -0.38746483
 h      2.22118844     1.19075700    -0.87780280
 o      2.24647746    -0.90879239     0.58758074
 h      3.00458388    -0.50062065     0.31571299
 c     -2.66767326    -0.61023474    -0.17194752
 h     -3.03574431    -0.51839282    -1.29069546
 h     -2.80479640    -1.70179353    -0.07188843
 h     -3.37307638    -0.10363873     0.40581793
 h     -1.02957581     1.28496673     1.28966760
          17

 c      1.15967443    -0.48444930     0.09123683
 c     -0.08409023    -1.13248900     0.21260545
 c     -1.15013994    -0.32647296     0.01471120
 c     -0.96235250     1.19481007     0.14018702
 c      0.28260164     1.71347298    -0.30575018
 c      1.17207660     0.81884489    -0.59000779
 h     -0.10066154    -2.27642347    -0.05839130
 h     -2.10690277     1.37058244    -0.33775916
 h      0.70850739     2.67791371    -0.38975786
 h      2.20999957     1.26207055    -0.84159411
 o      2.23624210    -0.92179891     0.60651012
 h      3.04043351    -0.48110535     0.36185670
 c     -2.64983711    -0.61360494    -0.15691126
 h     -3.10098926    -0.47869582    -1.22096866
 h     -2.78937026    -1.69174184    -0.08001478
 h     -3.37577227    -0.09099786     0.48716959
 h     -1.04533684     1.28294320     1.27364703
          17

 c      1.16566115    -0.48555558     0.08443138
 c     -0.07095014    -1.13208881     0.20158680
 c     -1.15635186    -0.31274249    -0.00698376
 c     -0.96299465     1.17882138     0.14210182
 c      0.27409044     1.71535638    -0.32565562
 c      1.16122414     0.82812769    -0.58750367
 h     -0.12523722    -2.30500036    -0.10010080
 h     -2.00890523     1.40472713    -0.31928433
 h      0.71380220     2.70598083    -0.39268723
 h      2.18708316     1.32302466    -0.80366148
 o      2.22575658    -0.93605845     0.62575605
 h      3.08498444    -0.45339483     0.40419881
 c     -2.63182547    -0.61840922    -0.14316896
 h     -3.15408387    -0.43522248    -1.14042848
 h     -2.77657083    -1.68529010    -0.08292249
 h     -3.37293446    -0.07736916     0.57163717
 h     -1.06416152     1.28588788     1.24944196
          17

 c      1.17142661    -0.48486164     0.07673615
 c     -0.05922419    -1.13425972     0.18873272
 c     -1.16284049    -0.29846962    -0.02800191
 c     -0.96706493     1.16217045     0.14424379
 c      0.26443253     1.71864574    -0.34565076
 c      1.15569241     0.83595351    -0.58477863
 h     -0.14830854    -2.31001811    -0.12750517
 h     -1.89224883     1.45301144    -0.29482375
 h      0.70733704     2.74118994    -0.39594127
 h      2.15367923     1.37054923    -0.76519024
 o      2.21639327    -0.95065684     0.64486537
 h      3.11662049    -0.42984716     0.44839552
 c     -2.61474794    -0.62365872    -0.12960037
 h     -3.19529300    -0.38794564    -1.05506987
 h     -2.76616143    -1.68598506    -0.08036143
 h     -3.35531170    -0.07035367     0.65053681
 h     -1.08505219     1.29344620     1.22253505
          17

 c      1.17702540    -0.48250079     0.06837948
 c     -0.04975111    -1.13866471     0.17378324
 c     -1.16876207    -0.28456433    -0.04808142
 c     -0.97248954     1.14526374     0.14658560
 c      0.25354578     1.72386029    -0.36533680
 c      1.15564062     0.84233273    -0.58180349
 h     -0.16811391    -2.29028926    -0.13996263
 h     -1.78219376     1.51836549    -0.27444761
 h      0.68582765     2.77483157    -0.39962321
 h      2.11413355     1.40342092    -0.72790371
 o      2.20883407    -0.96497256     0.66359019
 h      3.12397853    -0.41776230     0.49636739
 c     -2.59921494    -0.62885200    -0.11532630
 h     -3.22633645    -0.33666670    -0.97102905
 h     -2.75770841    -1.69495972    -0.07274851
 h     -3.31865508    -0.07412718     0.71875976
 h     -1.10706225     1.30526496     1.19986328
          17

 c      1.18248761    -0.47872014     0.05965824
 c     -0.04307315    -1.14458998     0.15660695
 c     -1.17352735    -0.27186039    -0.06703710
 c     -0.97658857     1.12807056     0.14952467
 c      0.24154729     1.73094309    -0.38431805
 c      1.16063204     0.84741037    -0.57847161
 h     -0.18348952    -2.24899188    -0.13809886
 h     -1.71022047     1.60931416    -0.27256746
 h      0.64792961     2.80093871    -0.40420063
 h      2.07572494     1.42280457    -0.69378272
 o      2.20322374    -0.97862149     0.68178236
 h      3.10363748    -0.42032348     0.54804136
 c     -2.58553067    -0.63394290    -0.09975557
 h     -3.24953704    -0.28135393    -0.89319122
 h     -2.75058733    -1.71036208    -0.06112758
 h     -3.26209549    -0.09046917     0.77404230
 h     -1.12927562     1.32092112     1.18758552
          17

 c      1.18779255    -0.47386917     0.05090934
 c     -0.03938266    -1.15084405     0.13722833
 c     -1.17680354    -0.26112653    -0.08477375
 c     -0.97866865     1.11122603     0.15285332
 c      0.22877097     1.73930261    -0.40222478
 c      1.16969527     0.85138284    -0.57464911
 h     -0.19428189    -2.19494157    -0.12416131
 h     -1.68374728     1.72735022    -0.29247501
 h      0.59426788     2.81673909    -0.41029195
 h      2.04800286     1.43246215    -0.66473161
 o      2.19930340    -0.99142018     0.69934008
 h      3.05823203    -0.43732278     0.60238511
 c     -2.57387031    -0.63916893    -0.08262904
 h     -3.26652327    -0.22274811    -0.82398938
 h     -2.74412344    -1.72824088    -0.04696302
 h     -3.18700908    -0.11950526     0.81631359
 h     -1.15080304     1.33964121     1.18832414
          17

 c      1.19286581    -0.46837959     0.04247742
 c     -0.03850041    -1.15559220     0.11585777
 c     -1.17844338    -0.25310471    -0.10127157
 c     -0.98028168     1.09712280     0.15548747
 c      0.21563707     1.74797063    -0.41874047
 c      1.18158097     0.85446935    -0.57023259
 h     -0.20196664    -2.14472982    -0.10235805
 h     -1.68287355     1.85399357    -0.32140692
 h      0.52718964     2.82262879    -0.41846552
 h      2.04051349     1.43770122    -0.64212516
 o      2.19636363    -1.00345755     0.71619454
 h      2.99738931    -0.46415705     0.65781315
 c     -2.56434265    -0.64482912    -0.06404684
 h     -3.27740949    -0.16287900    -0.76321562
 h     -2.73778613    -1.74421818    -0.03187717
 h     -3.09668531    -0.15988929     0.84774098
 h     -1.17079187     1.36000667     1.19965024
          17

 c      1.19760745    -0.46272479     0.03468728
 c     -0.03994269    -1.15652155     0.09281785
 c     -1.17840753    -0.24844142    -0.11656037
 c     -0.98268180     1.08830947     0.15675032
 c      0.20250461     1.75578048    -0.43361680
 c      1.19520717     0.85704063    -0.56518971
 h     -0.20974303    -2.12109903    -0.07777919
 h     -1.69029374     1.96801278    -0.34727667
 h      0.45040524     2.82204093    -0.42914497
 h      2.05860529     1.44251844    -0.62643225
 o      2.19309000    -1.01524902     0.73228528
 h      2.94022754    -0.48952506     0.71271715
 c     -2.55692501    -0.65115810    -0.04447357
 h     -3.28115384    -0.10498918    -0.70891392
 h     -2.73135530    -1.75496391    -0.01744810
 h     -2.99641130    -0.20860206     0.87352847
 h     -1.18838850     1.38003018     1.21534319
          17

 c      1.20194586    -0.45734606     0.02782214
 c     -0.04320422    -1.15205719     0.06826722
 c     -1.17672308    -0.24754338    -0.13068924
 c     -0.98627000     1.08629401     0.15656889
 c      0.18966978     1.76155016    -0.44667101
 c      1.21003400     0.85976894    -0.55956718
 h     -0.22020247    -2.13921599    -0.05282527
 h     -1.69846833     2.05695239    -0.36452933
 h      0.36832112     2.82072300    -0.44262107
 h      2.10006706     1.44690853    -0.61725238
 o      2.18780375    -1.02765417     0.74748154
 h      2.91149621    -0.49699675     0.76685488
 c     -2.55138383    -0.65830836    -0.02472652
 h     -3.27662807    -0.05283789    -0.65848399
 h     -2.72500683    -1.75903669    -0.00509478
 h     -2.89311893    -0.26092550     0.90274611
 h     -1.20280618     1.39766532     1.22851271
          17

 c      1.20588102    -0.45257429     0.02211041
 c     -0.04809187    -1.14279829     0.04209422
 c     -1.17347818    -0.25045867    -0.14369766
 c     -0.99106844     1.09154818     0.15502917
 c      0.17746040     1.76432994    -0.45777744
 c      1.22603437     0.86353359    -0.55346398
 h     -0.23196501    -2.19040557    -0.02578806
 h     -1.70497686     2.11519947    -0.37152285
 h      0.28510380     2.82454515    -0.45915305
 h      2.15628226     1.44740836    -0.61371756
 o      2.17980992    -1.04096710     0.76155987
 h      2.92018570    -0.47975959     0.82182835
 c     -2.54735137    -0.66629107    -0.00578089
 h     -3.26353289    -0.00984301    -0.60938319
 h     -2.71932028    -1.75716041     0.00396705
 h     -2.79341563    -0.31176482     0.94655730
 h     -1.21341856     1.41135196     1.23401091
          17

 c      1.20947189    -0.44860669     0.01772638
 c     -0.05458939    -1.13083136     0.01426722
 c     -1.16885232    -0.25684137    -0.15559203
 c     -0.99704654     1.10377394     0.15210057
 c      0.16630709     1.76370709    -0.46686530
 c      1.24336731     0.86913797    -0.54699102
 h     -0.24104513    -2.25054423     0.00492362
 h     -1.70931200     2.14044463    -0.36815513
 h      0.20407353     2.83608403    -0.47908950
 h      2.21663376     1.44001417    -0.61487006
 o      2.17010944    -1.05429955     0.77441184
 h      2.94828269    -0.45046237     0.87774923
 c     -2.54452326    -0.67480506     0.01183488
 h     -3.24286334     0.02162340    -0.55954960
 h     -2.71524134    -1.75204895     0.00873796
 h     -2.70065900    -0.35867509     1.01117262
 h     -1.21977339     1.42029249     1.22938786
          17

 c      1.21278231    -0.44553141     0.01479448
 c     -0.06249447    -1.11817031    -0.01496941
 c     -1.16317028    -0.26599556    -0.16633309
 c     -1.00423000     1.12213655     0.14756358
 c      0.15671838     1.75995817    -0.47393197
 c      1.26210696     0.87709530    -0.54023415
 h     -0.24434327    -2.29838359     0.03829798
 h     -1.71167816     2.13187041    -0.35485455
 h      0.12801233     2.85264671    -0.50286488
 h      2.27206901     1.42233760    -0.61984783
 o      2.16001390    -1.06651636     0.78610753
 h      2.97281559    -0.42611765     0.93205989
 c     -2.54264053    -0.68323451     0.02859276
 h     -3.21707103     0.04078711    -0.50781118
 h     -2.71397561    -1.74767337     0.00846248
 h     -2.61497610    -0.40332034     1.09130682
 h     -1.22158172     1.42449407     1.21509116
          17

 c      1.21583498    -0.44334689     0.01338290
 c     -0.07128178    -1.10624538    -0.04519345
 c     -1.15694368    -0.27696795    -0.17584397
 c     -1.01268810     1.14543144     0.14104192
 c      0.14920553     1.75387236    -0.47906543
 c      1.28213300     0.88756646    -0.53322773
 h     -0.24062556    -2.32141340     0.07172498
 h     -1.71276795     2.08990509    -0.33245756
 h      0.05982552     2.86789275    -0.53085337
 h      2.31653356     1.39416318    -0.62795897
 o      2.15027072    -1.07690521     0.79675530
 h      2.97986929    -0.41726034     0.98170748
 c     -2.54125751    -0.69102377     0.04566654
 h     -3.19003523     0.04889536    -0.45419491
 h     -2.71672545    -1.74782651     0.00269576
 h     -2.53632113    -0.44894407     1.17376752
 h     -1.21872639     1.42466783     1.19444122
          17

 c      1.21859833    -0.44196673     0.01349678
 c     -0.08013781    -1.09603085    -0.07592198
 c     -1.15086530    -0.28865822    -0.18404158
 c     -1.02243104     1.17214549     0.13212324
 c      0.14423700     1.74640710    -0.48245825
 c      1.30310280     0.90038863    -0.52594056
 h     -0.23001610    -2.31415010     0.10223608
 h     -1.71435925     2.01747259    -0.30283709
 h      0.00260312     2.87525740    -0.56325078
 h      2.34724133     1.35723218    -0.63873342
 o      2.14111696    -1.08516369     0.80642543
 h      2.96385527    -0.42811070     1.02441306
 c     -2.53969799    -0.69806745     0.06423176
 h     -3.16677209     0.04933565    -0.39988946
 h     -2.72429680    -1.75435361    -0.00862141
 h     -2.46592481    -0.49761186     1.24573734
 h     -1.21122897     1.42194806     1.17325688
          17

 c      1.22099758    -0.44122162     0.01507602
 c     -0.08805464    -1.08819083    -0.10667612
 c     -1.14574639    -0.29992878    -0.19087013
 c     -1.03316546     1.20035154     0.12063286
 c      0.14221032     1.73843343    -0.48440229
 c      1.32443722     0.91513113    -0.51827077
 h     -0.21345654    -2.27602536     0.12712161
 h     -1.72150140     1.92313823    -0.27053101
 h     -0.04087010     2.87030899    -0.60007927
 h      2.36473332     1.31488996    -0.65199257
 o      2.13244162    -1.09129389     0.81513152
 h      2.92502041    -0.45829880     1.05905000
 c     -2.53723149    -0.70478578     0.08510270
 h     -3.15261756     0.04698164    -0.34667406
 h     -2.73677654    -1.76609531    -0.02508814
 h     -2.40568826    -0.54972406     1.29868862
 h     -1.19907392     1.41738231     1.15843285
          17

 c      1.22293462    -0.44087451     0.01799937
 c     -0.09395333    -1.08305880    -0.13703171
 c     -1.14240042    -0.30971288    -0.19631143
 c     -1.04384017     1.22748663     0.10707278
 c      0.14339857     1.73063281    -0.48526913
 c      1.34531266     0.93116338    -0.51004847
 h     -0.19244936    -2.21089331     0.14436568
 h     -1.74717626     1.82517426    -0.24512302
 h     -0.06855001     2.85149313    -0.64124620
 h      2.37292050     1.27167065    -0.66795541
 o      2.12379608    -1.09560613     0.82279701
 h      2.86933536    -0.50284787     1.08624307
 c     -2.53330087    -0.71188186     0.10865043
 h     -3.15165550     0.04633090    -0.29578758
 h     -2.75346024    -1.77936834    -0.04579072
 h     -2.35741470    -0.60460127     1.32838019
 h     -1.18199823     1.41141228     1.15502555
          17

 c      1.22430832    -0.44064752     0.02209274
 c     -0.09683601    -1.08043541    -0.16669982
 c     -1.14148161    -0.31713158    -0.20037124
 c     -1.05253934     1.25075938     0.09272727
 c      0.14789843     1.72347627    -0.48548031
 c      1.36471789     0.94774535    -0.50105033
 h     -0.16898206    -2.12834196     0.15343354
 h     -1.81304832     1.74732249    -0.23973558
 h     -0.07923886     2.82010261    -0.68662783
 h      2.37850747     1.23257794    -0.68733122
 o      2.11426483    -1.09882358     0.82916918
 h      2.81058082    -0.55051986     1.10978569
 c     -2.52771082    -0.71995765     0.13478841
 h     -3.16489185     0.04906881    -0.24679765
 h     -2.77302397    -1.78957247    -0.06936050
 h     -2.32241003    -0.66106472     1.33405960
 h     -1.15966212     1.40384383     1.16323667
          17

 c      1.22503794    -0.44024802     0.02714319
 c     -0.09595541    -1.07928658    -0.19566261
 c     -1.14332524    -0.32160413    -0.20306845
 c     -1.05848192     1.26901631     0.07856993
 c      0.15566815     1.71721397    -0.48546435
 c      1.38166839     0.96415499    -0.49104147
 h     -0.14541715    -2.04608389     0.15678200
 h     -1.92593896     1.69660640    -0.25804600
 h     -0.07258636     2.78002779    -0.73622958
 h      2.38873792     1.20188819    -0.71116791
 o      2.10247427    -1.10206846     0.83375235
 h      2.77023569    -0.58405323     1.13775838
 c     -2.52069146    -0.72926997     0.16299190
 h     -3.18958204     0.05305895    -0.19748823
 h     -2.79380284    -1.79278608    -0.09417582
 h     -2.30121726    -0.71781652     1.31836249
 h     -1.13230109     1.39436727     1.17816335
          17

 c      1.22508347    -0.43938004     0.03291206
 c     -0.09097043    -1.07773018    -0.22427453
 c     -1.14787791    -0.32287887    -0.20444978
 c     -1.06363298     1.28295036     0.06456474
 c      0.16661795     1.71185475    -0.48558835
 c      1.39556815     0.97981541    -0.47985722
 h     -0.12404769    -1.98918577     0.16108516
 h     -2.05918557     1.66060236    -0.28906717
 h     -0.04925828     2.73725916    -0.79040549
 h      2.40745507     1.18193082    -0.74014842
 o      2.08747596    -1.10616747     0.83612659
 h      2.76355553    -0.59128619     1.17758546
 c     -2.51280591    -0.73975682     0.19232956
 h     -3.22044670     0.05380217    -0.14492473
 h     -2.81407826    -1.78668932    -0.11864989
 h     -2.29323886    -0.77376317     1.28826964
 h     -1.10118439     1.38301868     1.19248337
          17

 c      1.22444964    -0.43775011     0.03914336
 c     -0.08203071    -1.07409999    -0.25294999
 c     -1.15474984    -0.32097331    -0.20460162
 c     -1.07026447     1.29319252     0.05055434
 c      0.18059052     1.70721260    -0.48609496
 c      1.40645619     0.99433568    -0.46748757
 h     -0.10628567    -1.97723454     0.17357040
 h     -2.18133350     1.62978765    -0.32128863
 h     -0.01092930     2.69866864    -0.84993997
 h      2.43240296     1.17284503    -0.77361566
 o      2.06992065    -1.11077391     0.83659943
 h      2.78109900    -0.57917489     1.22581890
 c     -2.50479358    -0.75117138     0.22144633
 h     -3.25170860     0.04687795    -0.08668031
 h     -2.83234333    -1.77086020    -0.14153912
 h     -2.29621762    -0.82854915     1.25667825
 h     -1.06847789     1.37026331     1.19939786
          17

 c      1.22316954    -0.43509108     0.04557595
 c     -0.06971407    -1.06850250    -0.28140899
 c     -1.16332277    -0.31610059    -0.20362775
 c     -1.07942132     1.29993495     0.03657438
 c      0.19725635     1.70310769    -0.48712446
 c      1.41489576     1.00744369    -0.45408539
 h     -0.09237523    -2.00637548     0.19299644
 h     -2.27402472     1.60173613    -0.34858537
 h      0.04022520     2.66958735    -0.91549470
 h      2.45668643     1.17341953    -0.80930022
 o      2.05128266    -1.11499323     0.83599547
 h      2.80108080    -0.56372005     1.27141843
 c     -2.49741517    -0.76314235     0.24864238
 h     -3.27862789     0.02964714    -0.02145641
 h     -2.84752717    -1.74672264    -0.16221809
 h     -2.30614267    -0.88333817     1.24200864
 h     -1.03680796     1.35687817     1.19435906
          17

 c      1.22127653    -0.43120548     0.05196055
 c     -0.05486812    -1.06236245    -0.30868595
 c     -1.17284296    -0.30862474    -0.20161694
 c     -1.09117860     1.30325852     0.02264921
 c      0.21605057     1.69962875    -0.48883739
 c      1.42164950     1.01890468    -0.43988966
 h     -0.08190363    -2.05528782     0.20970264
 h     -2.32918150     1.57694591    -0.36837098
 h      0.10208833     2.65111253    -0.98631162
 h      2.47264349     1.18202498    -0.84403208
 o      2.03270047    -1.11823296     0.83504405
 h      2.80769365    -0.55620876     1.30529051
 c     -2.49122628    -0.77521876     0.27252700
 h     -3.29826534     0.00186244     0.05081519
 h     -2.85916266    -1.71733151    -0.18087254
 h     -2.31884267    -0.94079357     1.26035044
 h     -1.00884828     1.34378985     1.17562144
          17

 c      1.21878332    -0.42598929     0.05806895
 c     -0.03847200    -1.05691682    -0.33384524
 c     -1.18250154    -0.29902341    -0.19863552
 c     -1.10511938     1.30329419     0.00865200
 c      0.23621597     1.69721815    -0.49153121
 c      1.42742728     1.02848698    -0.42513748
 h     -0.07415545    -2.10370984     0.21416603
 h     -2.34401827     1.55658308    -0.37968673
 h      0.17256198     2.63960201    -1.05921305
 h      2.47469460     1.19706451    -0.87468232
 o      2.01481403    -1.12028671     0.83421996
 h      2.79359633    -0.56172565     1.32268894
 c     -2.48632891    -0.78708840     0.29313130
 h     -3.30976309    -0.03435777     0.12913196
 h     -2.86742843    -1.68696013    -0.19850609
 h     -2.33256772    -1.00268679     1.31197320
 h     -0.98697914     1.33194497     1.14426127
          17

 c      1.21567932    -0.41942494     0.06369554
 c     -0.02152284    -1.05273631    -0.35629897
 c     -1.19152082    -0.28784146    -0.19474488
 c     -1.12060410     1.30024587    -0.00572031
 c      0.25691933     1.69649307    -0.49562619
 c      1.43277395     1.03596802    -0.41001005
 h     -0.06827721    -2.13897230     0.20085833
 h     -2.31870098     1.54191690    -0.38243803
 h      0.24908370     2.62909221    -1.12913692
 h      2.46037041     1.21708364    -0.89879344
 o      1.99790786    -1.12120574     0.83378556
 h      2.75751267    -0.58112595     1.32244140
 c     -2.48241442    -0.79880824     0.31192863
 h     -3.31435719    -0.07488709     0.21178957
 h     -2.87295151    -1.66024104    -0.21660401
 h     -2.34768122    -1.06761308     1.38060160
 h     -0.97299089     1.32222377     1.10406333
          17

 c      1.21193765    -0.41157001     0.06865911
 c     -0.00494535    -1.04990310    -0.37575698
 c     -1.19923511    -0.27565567    -0.19001985
 c     -1.13682206     1.29436646    -0.02088834
 c      0.27736190     1.69798998    -0.50154394
 c      1.43801866     1.04115861    -0.39460515
 h     -0.06341851    -2.15459452     0.16769470
 h     -2.25653916     1.53443249    -0.37748921
 h      0.32841647     2.61431725    -1.19078146
 h      2.43043597     1.24078878    -0.91494941
 o      1.98194554    -1.12125139     0.83378858
 h      2.70350193    -0.61169449     1.30683912
 c     -2.47903353    -0.81074415     0.33062172
 h     -3.31497684    -0.11438578     0.29692245
 h     -2.87634597    -1.64080362    -0.23642306
 h     -2.36427049    -1.13228103     1.44689569
 h     -0.96781499     1.31539799     1.06117717
          17

 c      1.20753021    -0.40255251     0.07280894
 c      0.01046175    -1.04820552    -0.39213528
 c     -1.20514661    -0.26305899    -0.18455574
 c     -1.15257959     1.28589430    -0.03721027
 c      0.29685195     1.70200468    -0.50958556
 c      1.44322782     1.04392578    -0.37891801
 h     -0.05883448    -2.14831531     0.11494390
 h     -2.16696225     1.53648413    -0.36766265
 h      0.40688773     2.59234291    -1.24003616
 h      2.38882543     1.26711093    -0.92307450
 o      1.96644242    -1.12095754     0.83396263
 h      2.64275367    -0.64600528     1.28302249
 c     -2.47580111    -0.82337885     0.35031516
 h     -3.31511645    -0.14769450     0.38295892
 h     -2.87772290    -1.62997777    -0.25816978
 h     -2.38131216    -1.19371351     1.49721437
 h     -0.97138425     1.31213742     1.02304481
          17

 c      1.20244166    -0.39257091     0.07603179
 c      0.02404709    -1.04718224    -0.40552577
 c     -1.20895172    -0.25065115    -0.17846595
 c     -1.16575829     1.27488625    -0.05462059
 c      0.31485065     1.70853286    -0.51985373
 c      1.44817027     1.04421419    -0.36282986
 h     -0.05398041    -2.12157551     0.04481746
 h     -2.07184385     1.55310646    -0.35993047
 h      0.48079471     2.56290090    -1.27473178
 h      2.34240936     1.29533217    -0.92468661
 o      1.95033821    -1.12120327     0.83363038
 h      2.59542217    -0.67071402     1.26437603
 c     -2.47253104    -0.83713010     0.37142652
 h     -3.31701472    -0.17156486     0.46864160
 h     -2.87655572    -1.62644256    -0.28055962
 h     -2.39706514    -1.25004671     1.52430304
 h     -0.98284935     1.31303628     0.99621718
          17

 c      1.19668759    -0.38187703     0.07825756
 c      0.03530533    -1.04601440    -0.41622514
 c     -1.21054005    -0.23902457    -0.17187911
 c     -1.17300737     1.26097252    -0.07230147
 c      0.33099482     1.71725137    -0.53220284
 c      1.45236699     1.04206623    -0.34614024
 h     -0.04867781    -2.08064514    -0.03830473
 h     -2.00859514     1.59478331    -0.36686442
 h      0.54681878     2.52825291    -1.29498244
 h      2.29994491     1.32513999    -0.92269087
 o      1.93254166    -1.12284550     0.83206967
 h      2.58185528    -0.67258850     1.26468715
 c     -2.46929835    -0.85219719     0.39390014
 h     -3.32024833    -0.18575024     0.55255024
 h     -2.87204068    -1.62707212    -0.30112437
 h     -2.40951667    -1.30050818     1.52561807
 h     -1.00116117     1.31858513     0.98377459
          17

 c      1.19032552    -0.37075811     0.07946605
 c      0.04387551    -1.04333369    -0.42476722
 c     -1.20996282    -0.22877265    -0.16493243
 c     -1.17198793     1.24386946    -0.08932934
 c      0.34509442     1.72751839    -0.54620794
 c      1.45529315     1.03767310    -0.32869510
 h     -0.04337915    -2.03879555    -0.12768169
 h     -2.00330373     1.67169573    -0.39791182
 h      0.60247717     2.49297364    -1.30338693
 h      2.26955776     1.35624031    -0.92007719
 o      1.91333245    -1.12578661     0.82946993
 h      2.60029455    -0.65363859     1.28301656
 c     -2.46636125    -0.86849475     0.41741457
 h     -3.32199348    -0.19259509     0.63263959
 h     -2.86365100    -1.62827869    -0.31706812
 h     -2.41662005    -1.34538564     1.50225461
 h     -1.02554986     1.32901997     0.98426050
          17

 c      1.18345401    -0.35955182     0.07970401
 c      0.04953951    -1.03726885    -0.43180575
 c     -1.20737011    -0.22053730    -0.15775249
 c     -1.16446141     1.22510529    -0.10591843
 c      0.35708650     1.73841652    -0.56117588
 c      1.45666208     1.03146661    -0.31058393
 h     -0.03923280    -2.01591608    -0.21573289
 h     -2.03449248     1.77402701    -0.44553214
 h      0.64658388     2.46351933    -1.30495636
 h      2.25556851     1.38738586    -0.91769760
 o      1.89418579    -1.12911329     0.82681029
 h      2.62950698    -0.62886685     1.30549292
 c     -2.46399085    -0.88566015     0.44143554
 h     -3.31867355    -0.19558023     0.70638113
 h     -2.85152894    -1.62707143    -0.32616580
 h     -2.41638316    -1.38636162     1.45906853
 h     -1.05548842     1.34414521     0.99266195
          17

 c      1.17620417    -0.34866854     0.07910380
 c      0.05214101    -1.02639340    -0.43775044
 c     -1.20296025    -0.21499624    -0.15043449
 c     -1.15342988     1.20745199    -0.12263892
 c      0.36695735     1.74888692    -0.57624953
 c      1.45654848     1.02417964    -0.29223540
 h     -0.03710341    -2.02774548    -0.29834162
 h     -2.06725461     1.87867229    -0.49606197
 h      0.67938571     2.44706191    -1.30617640
 h      2.25725208     1.41567407    -0.91307089
 o      1.87637952    -1.13202726     0.82491170
 h      2.65073500    -0.61116336     1.32010447
 c     -2.46233497    -0.90304921     0.46512796
 h     -3.30750170    -0.19800301     0.77140009
 h     -2.83662501    -1.62160993    -0.32740484
 h     -2.40688129    -1.42735430     1.40565732
 h     -1.09035558     1.36327414     1.00202849
          17

 c      1.16873244    -0.33856976     0.07788131
 c      0.05144489    -1.01113634    -0.44260334
 c     -1.19696203    -0.21275209    -0.14304103
 c     -1.14063817     1.19323222    -0.13959690
 c      0.37473602     1.75797195    -0.59063406
 c      1.45526144     1.01677785    -0.27430449
 h     -0.03601429    -2.06967037    -0.37665378
 h     -2.08279545     1.96800012    -0.54131446
 h      0.70191464     2.44916507    -1.31261478
 h      2.27058467     1.43713636    -0.90161016
 o      1.86058931    -1.13409770     0.82416906
 h      2.65412904    -0.60717650     1.32088162
 c     -2.46137289    -0.91972242     0.48732897
 h     -3.28716614    -0.20234663     0.82612515
 h     -2.82067148    -1.61138709    -0.32133968
 h     -2.38622102    -1.47528985     1.35639564
 h     -1.12910002     1.38536509     1.00540403
          17

 c      1.16120144    -0.32972329     0.07630563
 c      0.04719115    -0.99346065    -0.44634163
 c     -1.18963137    -0.21419636    -0.13561878
 c     -1.12686552     1.18393862    -0.15661049
 c      0.38057002     1.76508384    -0.60386427
 c      1.45315008     1.01029174    -0.25746937
 h     -0.03374994    -2.12066954    -0.45227553
 h     -2.07483665     2.03249204    -0.57803098
 h      0.71466613     2.47110489    -1.32594154
 h      2.29085817     1.44813152    -0.87885595
 o      1.84703126    -1.13516443     0.82465604
 h      2.63660565    -0.61895674     1.30634936
 c     -2.46091409    -0.93463971     0.50695343
 h     -3.25792248    -0.21009050     0.87018889
 h     -2.80605904    -1.59720062    -0.31019777
 h     -2.35266654    -1.53823101     1.32546452
 h     -1.17013135     1.40930409     0.99744539
          17

 c      1.15374493    -0.32255746     0.07465013
 c      0.03927979    -0.97538926    -0.44914934
 c     -1.18125426    -0.21940047    -0.12822100
 c     -1.11250179     1.18036929    -0.17347677
 c      0.38475626     1.77011099    -0.61589761
 c      1.45049584     1.00564582    -0.24228675
 h     -0.02870530    -2.16047409    -0.52422259
 h     -2.04258013     2.06751766    -0.60540075
 h      0.71688458     2.50904100    -1.34297689
 h      2.31425878     1.44639238    -0.84188504
 o      1.83555551    -1.13528169     0.82619912
 h      2.60051550    -0.64499224     1.27852018
 c     -2.46053235    -0.94729046     0.52382800
 h     -3.22159464    -0.22150133     0.90459950
 h     -2.79560001    -1.58092706    -0.29760491
 h     -2.30572028    -1.61853601     1.31665363
 h     -1.21143638     1.43418977     0.97516872
          17

 c      1.14644023    -0.31740678     0.07314742
 c      0.02786197    -0.95837083    -0.45131468
 c     -1.17216660    -0.22806307    -0.12091577
 c     -1.09780347     1.18275719    -0.19008683
 c      0.38765254     1.77329155    -0.62695187
 c      1.44748125     1.00352774    -0.22912534
 h     -0.02046217    -2.17677269    -0.58999005
 h     -1.98741860     2.07099244    -0.62381656
 h      0.70729902     2.55588393    -1.35777557
 h      2.33843955     1.43141162    -0.78970138
 o      1.82556771    -1.13476793     0.82834934
 h      2.55499734    -0.67951784     1.24347648
 c     -2.45945312    -0.95817353     0.53884044
 h     -3.18160292    -0.23528983     0.93178215
 h     -2.79208154    -1.56494914    -0.28766078
 h     -2.24785405    -1.70815499     1.32065605
 h     -1.25077993     1.45951909     0.93813204
          17

 c      1.13930231    -0.31444629     0.07195988
 c      0.01335594    -0.94335721    -0.45312050
 c     -1.16279025    -0.23953287    -0.11376963
 c     -1.08293228     1.19083835    -0.20644715
 c      0.38956054     1.77500770    -0.63727431
 c      1.44417766     1.00429670    -0.21814214
 h     -0.00949223    -2.16418806    -0.64693099
 h     -1.91219699     2.04266603    -0.63466393
 h      0.68530864     2.60404784    -1.36452365
 h      2.36271296     1.40442738    -0.72312572
 o      1.81586548    -1.13429981     0.83032183
 h      2.51860616    -0.71114877     1.21243150
 c     -2.45665264    -0.96843039     0.55300833
 h     -3.14262211    -0.24857011     0.95540770
 h     -2.79759850    -1.55116425    -0.28338429
 h     -2.18423628    -1.79392236     1.32464035
 h     -1.28594136     1.48529505     0.88850225
          17

 c      1.13229858    -0.31363057     0.07116878
 c     -0.00355542    -0.93097558    -0.45481642
 c     -1.15366952    -0.25289162    -0.10681686
 c     -1.06783922     1.20383298    -0.22263040
 c      0.39067529     1.77565017    -0.64700986
 c      1.44053505     1.00794250    -0.20929011
 h      0.00318885    -2.12224915    -0.69289301
 h     -1.82226108     1.98511391    -0.64103018
 h      0.65153771     2.64730362    -1.35922606
 h      2.38807520     1.36817777    -0.64445495
 o      1.80495418    -1.13470781     0.83123052
 h      2.51429416    -0.72637691     1.19814777
 c     -2.45118396    -0.97923319     0.56676798
 h     -3.10936048    -0.25780101     0.97967471
 h     -2.81292630    -1.54000795    -0.28525435
 h     -2.12064041    -1.86469544     1.31983063
 h     -1.31500942     1.51210373     0.83112250
          17

 c      1.12536952    -0.31466250     0.07077522
 c     -0.02194721    -0.92157154    -0.45662136
 c     -1.14548803    -0.26706760    -0.10002754
 c     -1.05195711     1.22025023    -0.23857865
 c      0.39109613     1.77556520    -0.65617199
 c      1.43641077     1.01412015    -0.20236657
 h      0.01625917    -2.05483488    -0.72662094
 h     -1.72875558     1.90714517    -0.64985272
 h      0.60776273     2.68155403    -1.34014978
 h      2.41673014     1.32636052    -0.55681872
 o      1.79247415    -1.13616081     0.83087680
 h      2.54682047    -0.72285083     1.20266988
 c     -2.44249116    -0.99142300     0.57999127
 h     -3.08454212    -0.26088363     1.00790926
 h     -2.83729396    -1.53024881    -0.29086513
 h     -2.06196088    -1.91363088     1.30228898
 h     -1.33673310     1.54114883     0.77320603
          17

 c      1.11843361    -0.31702996     0.07071151
 c     -0.04070703    -0.91508791    -0.45869459
 c     -1.13904509    -0.28094852    -0.09328413
 c     -1.03371250     1.23752933    -0.25363244
 c      0.39085926     1.77502877    -0.66465797
 c      1.43169895     1.02226441    -0.19709936
 h      0.02837970    -1.97142908    -0.74845518
 h     -1.65424614     1.82929999    -0.67610329
 h      0.55660548     2.70511276    -1.30773532
 h      2.45051917     1.28273647    -0.46320616
 o      1.77966230    -1.13800302     0.82989727
 h      2.59552741    -0.71198147     1.21514814
 c     -2.43055371    -1.00531955     0.59231052
 h     -3.06740222    -0.25908381     1.04122983
 h     -2.86865353    -1.51973941    -0.29596906
 h     -2.01176808    -1.93770707     1.27143136
 h     -1.35081261     1.57413139     0.72281711
          17

 c      1.11138228    -0.32010169     0.07086353
 c     -0.05866193    -0.91082017    -0.46103818
 c     -1.13516686    -0.29349222    -0.08637427
 c     -1.01080136     1.25254488    -0.26625093
 c      0.38996994     1.77421285    -0.67227747
 c      1.42654440     1.03172379    -0.19321436
 h      0.03881304    -1.88960986    -0.76158709
 h     -1.62994873     1.77929792    -0.74301554
 h      0.50120984     2.71889442    -1.26437222
 h      2.48855855     1.24031522    -0.36574912
 o      1.76790260    -1.13959137     0.82896261
 h      2.63744071    -0.70524613     1.22449359
 c     -2.41581226    -1.02069287     0.60335211
 h     -3.05415565    -0.25686128     1.07844309
 h     -2.90422768    -1.50645446    -0.29606576
 h     -1.97218809    -1.93715308     1.22897843
 h     -1.35781556     1.61280045     0.68572906
          17

 c      1.10409013    -0.32323438     0.07109816
 c     -0.07478230    -0.90736757    -0.46340902
 c     -1.13456446    -0.30382629    -0.07900902
 c     -0.98322316     1.26451503    -0.27580975
 c      0.38845977     1.77315641    -0.67878850
 c      1.42146039     1.04183549    -0.19042550
 h      0.04831845    -1.83485473    -0.77289159
 h     -1.66115232     1.75889118    -0.85780465
 h      0.44490639     2.72649028    -1.21401101
 h      2.52608921     1.20129024    -0.26606102
 o      1.75799502    -1.14062396     0.82843434
 h      2.65897841    -0.70857540     1.22471507
 c     -2.39899092    -1.03685183     0.61276126
 h     -3.03996721    -0.25977062     1.11717809
 h     -2.94106837    -1.48917150    -0.28762125
 h     -1.94351314    -1.91578816     1.17881343
 h     -1.35856221     1.65814725     0.66254389
          17

 c      1.09644294    -0.32585902     0.07128592
 c     -0.08828318    -0.90356499    -0.46554608
 c     -1.13772138    -0.31127477    -0.07089541
 c     -0.95429009     1.27509369    -0.28391852
 c      0.38645668     1.77180248    -0.68395829
 c      1.41719375     1.05193706    -0.18838178
 h      0.05863224    -1.82834732    -0.78957715
 h     -1.71632670     1.74304884    -0.99579240
 h      0.39078921     2.73359396    -1.16134315
 h      2.55606807     1.16760023    -0.16620119
 o      1.75023473    -1.14104520     0.82842761
 h      2.65475594    -0.72366534     1.21383613
 c     -2.38099454    -1.05268542     0.62010755
 h     -3.02072709    -0.27236927     1.15516632
 h     -2.97649496    -1.46768397    -0.26867318
 h     -1.92323067    -1.88244033     1.12753639
 h     -1.35337741     1.70965335     0.64869124
          17

 c      1.08836831    -0.32753725     0.07131261
 c     -0.09848470    -0.90002281    -0.46771443
 c     -1.14482056    -0.31535325    -0.06184849
 c     -0.92721363     1.28526327    -0.29210281
 c      0.38422079     1.77013923    -0.68766419
 c      1.41445678     1.06138038    -0.18665887
 h      0.06919562    -1.86747136    -0.81173271
 h     -1.76722420     1.71606764    -1.13024781
 h      0.34135854     2.74612582    -1.11046124
 h      2.57199960     1.14132702    -0.06904170
 o      1.74453550    -1.14095332     0.82888151
 h      2.62560141    -0.74934341     1.19267476
 c     -2.36290868    -1.06665045     0.62481290
 h     -2.99389983    -0.29715580     1.19101259
 h     -3.00844261    -1.44273814    -0.23901056
 h     -1.90484879    -1.85232033     1.08480960
 h     -1.34194910     1.76529161     0.63703023
          17

 c      1.07984055    -0.32800710     0.07108116
 c     -0.10488035    -0.89868233    -0.47060044
 c     -1.15563290    -0.31582020    -0.05188530
 c     -0.90404236     1.29499864    -0.30090599
 c      0.38214718     1.76840410    -0.68997966
 c      1.41373294     1.06958186    -0.18481382
 h      0.07643239    -1.92992192    -0.83252157
 h     -1.80035778     1.67472991    -1.24606933
 h      0.29855540     2.76732790    -1.06354977
 h      2.56982585     1.12462374     0.02214927
 o      1.74037824    -1.14059892     0.82954844
 h      2.57933346    -0.78152871     1.16493503
 c     -2.34584975    -1.07709151     0.62632787
 h     -2.95877592    -0.33423039     1.22456745
 h     -3.03579667    -1.41585727    -0.20017560
 h     -1.87912924    -1.84381839     1.06090995
 h     -1.32392539     1.82232157     0.62087343
          17

 c      1.07088255    -0.32719653     0.07051712
 c     -0.10749119    -0.90109829    -0.47467897
 c     -1.16942151    -0.31272669    -0.04127084
 c     -0.88608166     1.30386293    -0.31035604
 c      0.38072279     1.76717392    -0.69115166
 c      1.41519349     1.07607910    -0.18245781
 h      0.07695709    -1.99352707    -0.84510164
 h     -1.81082677     1.62086156    -1.33623464
 h      0.26414769     2.79594185    -1.02066285
 h      2.54850387     1.11942543     0.10437798
 o      1.73661220    -1.14044754     0.82992960
 h      2.53385619    -0.81223023     1.13817395
 c     -2.33034274    -1.08329321     0.62469113
 h     -2.91653343    -0.38120464     1.25718640
 h     -3.05875129    -1.38912108    -0.15538896
 h     -1.84117042    -1.86632018     1.05969652
 h     -1.29955032     1.87813837     0.59565695
          17

 c      1.06158213    -0.32519294     0.06957779
 c     -0.10694622    -0.90783202    -0.47998820
 c     -1.18499176    -0.30638460    -0.03048968
 c     -0.87420415     1.31133043    -0.32039659
 c      0.38046538     1.76721003    -0.69146834
 c      1.41866152     1.08057395    -0.17932133
 h      0.06920964    -2.04411767    -0.84558904
 h     -1.79745352     1.55760334    -1.39755180
 h      0.23992847     2.82719782    -0.98074682
 h      2.51002936     1.12718437     0.17552097
 o      1.73154632    -1.14112607     0.82934351
 h      2.51563115    -0.83056827     1.12274457
 c     -2.31583324    -1.08619814     0.62081845
 h     -2.87003293    -0.43350858     1.29186948
 h     -3.07896935    -1.36485959    -0.10915471
 h     -1.79634597    -1.91161786     1.07453384
 h     -1.27000842     1.93079635     0.55935377
          17

 c      1.05211013    -0.32218348     0.06825016
 c     -0.10426622    -0.91867528    -0.48624955
 c     -1.20088765    -0.29726827    -0.02015453
 c     -0.86893105     1.31690631    -0.33109713
 c      0.38186544     1.76917539    -0.69112101
 c      1.42358375     1.08295100    -0.17531353
 h      0.05316203    -2.07434277    -0.83258873
 h     -1.76066272     1.48829534    -1.42849660
 h      0.22748688     2.85544741    -0.94282811
 h      2.45948109     1.14872055     0.23489013
 o      1.72426680    -1.14291292     0.82746016
 h      2.53872455    -0.83126971     1.12352245
 c     -2.30126027    -1.08754806     0.61594654
 h     -2.82289552    -0.48566746     1.33272667
 h     -3.09905404    -1.34515661    -0.06615868
 h     -1.75489316    -1.96328949     1.09419318
 h     -1.23752076     1.97929436     0.51235133
          17

 c      1.04271875    -0.31840542     0.06654049
 c     -0.10058883    -0.93294630    -0.49302537
 c     -1.21562830    -0.28590530    -0.01089708
 c     -0.87040251     1.32016273    -0.34272231
 c      0.38531383     1.77342295    -0.69013896
 c      1.42904276     1.08325822    -0.17056810
 h      0.02974728    -2.08161704    -0.80635999
 h     -1.70186067     1.41634180    -1.42846848
 h      0.22787370     2.87628427    -0.90657268
 h      2.40494686     1.18423894     0.28380497
 o      1.71580906    -1.14535168     0.82470809
 h      2.58622603    -0.82106790     1.13363795
 c     -2.28591648    -1.08879867     0.61110080
 h     -2.77780190    -0.53350886     1.38306366
 h     -3.12112748    -1.33119559    -0.02964822
 h     -1.72460563    -2.00806250     1.10933595
 h     -1.20526013     2.02372862     0.45711765
          17

 c      1.03371263    -0.31413684     0.06447112
 c     -0.09696087    -0.94961738    -0.49980552
 c     -1.22789775    -0.27280492    -0.00327495
 c     -0.87831356     1.32075210    -0.35566897
 c      0.39101989     1.77991636    -0.68839622
 c      1.43390731     1.08165070    -0.16542921
 h      0.00053446    -2.06759816    -0.76845996
 h     -1.62377685     1.34536814    -1.39817144
 h      0.24141947     2.88752225    -0.87230499
 h      2.35629339     1.23351300     0.32567963
 o      1.70781694    -1.14779610     0.82172592
 h      2.63151275    -0.80983268     1.14308270
 c     -2.26981425    -1.09078908     0.60708338
 h     -2.73506660    -0.57587718     1.44271708
 h     -3.14524305    -1.32280997    -0.00028816
 h     -1.70914240    -2.03845188     1.11400943
 h     -1.17704514     2.06521011     0.39754596
          17

 c      1.02540523    -0.30970957     0.06208113
 c     -0.09422976    -0.96726147    -0.50603054
 c     -1.23666271    -0.25844734     0.00229626
 c     -0.89182924     1.31845155    -0.37019138
 c      0.39896015     1.78824242    -0.68566172
 c      1.43720839     1.07835201    -0.16029862
 h     -0.03243826    -2.03929061    -0.72173090
 h     -1.53193396     1.27931972    -1.34173230
 h      0.26769842     2.88949143    -0.84081520
 h      2.32151877     1.29588045     0.36451158
 o      1.70134881    -1.14982238     0.81891954
 h      2.65719646    -0.80373325     1.14556685
 c     -2.25357387    -1.09385595     0.60460871
 h     -2.69292384    -0.61421251     1.50712953
 h     -3.16895709    -1.31861601     0.02360252
 h     -1.70900411    -2.05147844     1.10494962
 h     -1.15676441     2.10524855     0.33775649
          17

 c      1.01807574    -0.30552373     0.05942788
 c     -0.09300441    -0.98392417    -0.51111233
 c     -1.24123061    -0.24332067     0.00558692
 c     -0.90939886     1.31329422    -0.38576792
 c      0.40888563     1.79767331    -0.68166932
 c      1.43859152     1.07371265    -0.15535864
 h     -0.06696675    -2.01076395    -0.67010428
 h     -1.43797799     1.22190863    -1.27247290
 h      0.30557912     2.88504178    -0.81312339
 h      2.30212048     1.36932543     0.40179116
 o      1.69684023    -1.15121704     0.81645662
 h      2.65576442    -0.80533854     1.13853156
 c     -2.23806966    -1.09800846     0.60427884
 h     -2.64917154    -0.65060297     1.56929876
 h     -3.18843413    -1.31660351     0.04474857
 h     -1.72243849    -2.04753622     1.08092891
 h     -1.14772577     2.14452545     0.28059110
          17

 c      1.01193659    -0.30204493     0.05658936
 c     -0.09363053    -0.99728848    -0.51454491
 c     -1.24126491    -0.22795685     0.00656497
 c     -0.92847683     1.30583401    -0.40010156
 c      0.42037541     1.80727222    -0.67618799
 c      1.43839700     1.06831012    -0.15043280
 h     -0.10138906    -2.00144293    -0.61732293
 h     -1.36407025     1.17401326    -1.22332100
 h      0.35337180     2.87914021    -0.79021979
 h      2.29254237     1.44921508     0.43493088
 o      1.69428416    -1.15191061     0.81433709
 h      2.62682561    -0.81472644     1.12202898
 c     -2.22412951    -1.10296210     0.60644307
 h     -2.60249243    -0.68630169     1.62259449
 h     -3.20009350    -1.31472729     0.06562942
 h     -1.74563681    -2.03044144     1.04268460
 h     -1.15231740     2.18182060     0.22669345
          17

 c      1.00712732    -0.29976193     0.05366600
 c     -0.09619250    -1.00567432    -0.51609999
 c     -1.23677162    -0.21290582     0.00535408
 c     -0.94615933     1.29732786    -0.40944006
 c      0.43289288     1.81607240    -0.66907690
 c      1.43728660     1.06289710    -0.14515156
 h     -0.13510602    -2.02472458    -0.56472081
 h     -1.33599332     1.13036414    -1.24257138
 h      0.40906953     2.87753975    -0.77277245
 h      2.28468951     1.52866523     0.45926292
 o      1.69324392    -1.15198427     0.81240576
 h      2.57705871    -0.82953719     1.09856933
 c     -2.21243124    -1.10801859     0.61108345
 h     -2.55276659    -0.72141694     1.66246748
 h     -3.20182484    -1.31124282     0.08777587
 h     -1.77238587    -2.00858769     0.99327550
 h     -1.17204783     2.21422756     0.17497075
          17

 c      1.00373366    -0.29910767     0.05077452
 c     -0.10062404    -1.00919506    -0.51582071
 c     -1.22806763    -0.19865899     0.00214363
 c     -0.96177840     1.28878548    -0.41343543
 c      0.44582222     1.82334469    -0.66032074
 c      1.43586984     1.05819144    -0.13918972
 h     -0.16759407    -2.07474970    -0.51135012
 h     -1.35282018     1.08835588    -1.33649339
 h      0.47054154     2.88430530    -0.76090124
 h      2.27229946     1.60041586     0.47090855
 o      1.69268412    -1.15175100     0.81030867
 h      2.52305543    -0.84394632     1.07389677
 c     -2.20350570    -1.11196062     0.61781632
 h     -2.50078445    -0.75526199     1.68696383
 h     -3.19361654    -1.30481785     0.11154488
 h     -1.79402602    -1.99584369     0.93798300
 h     -1.20760591     2.23864309     0.12416637
          17

 c      1.00180081    -0.30039146     0.04802616
 c     -0.10681823    -1.00929394    -0.51376144
 c     -1.21573078    -0.18561917    -0.00290160
 c     -0.97657852     1.28031455    -0.41592460
 c      0.45849549     1.82883705    -0.65004316
 c      1.43455742     1.05470481    -0.13236894
 h     -0.19729066    -2.13191792    -0.45691545
 h     -1.39100674     1.05453000    -1.46023129
 h      0.53551701     2.89937946    -0.75411010
 h      2.25238624     1.65843009     0.46808897
 o      1.69094787    -1.15179160     0.80750526
 h      2.49173411    -0.84834539     1.05690704
 c     -2.19759035    -1.11337376     0.62611728
 h     -2.44785394    -0.78679049     1.69675808
 h     -3.17784116    -1.29452575     0.13611577
 h     -1.80182017    -2.00775172     0.88194915
 h     -1.25871944     2.25265211     0.07377800
          17

 c      1.00133594    -0.30375572     0.04549875
 c     -0.11460235    -1.00746231    -0.50988906
 c     -1.20052412    -0.17414944    -0.00964664
 c     -0.99130685     1.27209665    -0.41998009
 c      0.47026330     1.83280016    -0.63848230
 c      1.43354556     1.05268716    -0.12466326
 h     -0.22217603    -2.17767495    -0.40284883
 h     -1.43340691     1.03352355    -1.57696950
 h      0.60134953     2.91835282    -0.75141920
 h      2.22502338     1.69863008     0.45119089
 o      1.68685451    -1.15258323     0.80363806
 h      2.50283967    -0.83550511     1.05394886
 c     -2.19422555    -1.11167532     0.63567171
 h     -2.39552286    -0.81483580     1.69524400
 h     -3.15921203    -1.27983563     0.15964002
 h     -1.79264459    -2.04972506     0.82613447
 h     -1.32407343     2.25433237     0.02383518
          17

 c      1.00231459    -0.30915093     0.04321536
 c     -0.12367600    -1.00471316    -0.50416340
 c     -1.18332131    -0.16459598    -0.01791766
 c     -1.00605179     1.26459992    -0.42702925
 c      0.48057056     1.83578610    -0.62593852
 c      1.43281948     1.05211276    -0.11619205
 h     -0.24061263    -2.20046443    -0.35140248
 h     -1.47186089     1.02583672    -1.66933250
 h      0.66492286     2.93476719    -0.75161892
 h      2.19298408     1.71926066     0.42255918
 o      1.68123798    -1.15392015     0.79901114
 h      2.54445131    -0.80999592     1.06138891
 c     -2.19214673    -1.10774315     0.64628802
 h     -2.34536596    -0.83816326     1.68867254
 h     -3.14397234    -1.26059727     0.17972340
 h     -1.77176211    -2.11007727     0.76793522
 h     -1.40145953     2.24229061    -0.02531799
          17

 c      1.00468381    -0.31634519     0.04114129
 c     -0.13357843    -1.00164304    -0.49660515
 c     -1.16505901    -0.15724238    -0.02745262
 c     -1.02066544     1.25833581    -0.43765010
 c      0.48896435     1.83839125    -0.61272581
 c      1.43213420     1.05265008    -0.10722183
 h     -0.25159434    -2.19502132    -0.30481653
 h     -1.50252995     1.03020981    -1.73046525
 h      0.72296418     2.94288936    -0.75353237
 h      2.16174689     1.72136493     0.38641023
 o      1.67593235    -1.15524851     0.79425153
 h      2.58897719    -0.78271932     1.07087160
 c     -2.18989008    -1.10310393     0.65744986
 h     -2.29864841    -0.85561591     1.68549860
 h     -3.13787792    -1.23687343     0.19442064
 h     -1.74816784    -2.16987894     0.70611149
 h     -1.48802002     2.21596428    -0.07306112
          17

 c      1.00835079    -0.32496393     0.03918923
 c     -0.14367970    -0.99857187    -0.48732079
 c     -1.14670917    -0.15223395    -0.03790298
 c     -1.03498216     1.25369296    -0.45207383
 c      0.49506711     1.84108823    -0.59913480
 c      1.43098564     1.05363610    -0.09816363
 h     -0.25476980    -2.16090446    -0.26485857
 h     -1.52325836     1.04492684    -1.75801972
 h      0.77253739     2.93932740    -0.75620180
 h      2.13962774     1.70930263     0.34866578
 o      1.67228739    -1.15621376     0.78984205
 h      2.61669749    -0.76187500     1.07654407
 c     -2.18646742    -1.09897448     0.66828840
 h     -2.25589756    -0.86659822     1.69373932
 h     -3.14356739    -1.20860887     0.20348330
 h     -1.72959041    -2.21417265     0.64235643
 h     -1.58051375     2.17584218    -0.11850175
          17

 c      1.01316753    -0.33454104     0.03722697
 c     -0.15319198    -0.99556871    -0.47652178
 c     -1.12925875    -0.14951293    -0.04886593
 c     -1.04888974     1.25087741    -0.47036806
 c      0.49855959     1.84415342    -0.58540419
 c      1.42866444     1.05415899    -0.08950393
 h     -0.25051687    -2.10238353    -0.23239588
 h     -1.53251567     1.06816739    -1.75170085
 h      0.81145741     2.92353774    -0.75900942
 h      2.13688528     1.69017772     0.31592713
 o      1.67099195    -1.15672988     0.78606458
 h      2.61863108    -0.75161203     1.07587411
 c     -2.18159373    -1.09599356     0.67799649
 h     -2.21680815    -0.87170142     1.71675733
 h     -3.15918446    -1.17550878     0.20896689
 h     -1.72110804    -2.23458288     0.57986617
 h     -1.67554325     2.12346760    -0.16048195
          17

 c      1.01892022    -0.34457419     0.03509024
 c     -0.16119682    -0.99232990    -0.46456625
 c     -1.11369035    -0.14878239    -0.05992588
 c     -1.06233740     1.24991702    -0.49245180
 c      0.49917957     1.84764232    -0.57169586
 c      1.42455926     1.05339762    -0.08159715
 h     -0.24010383    -2.03000203    -0.20666832
 h     -1.52910589     1.09797655    -1.71282018
 h      0.83857492     2.89782542    -0.76178473
 h      2.16190771     1.67033942     0.29278522
 o      1.67226993    -1.15690225     0.78305609
 h      2.59344304    -0.75307324     1.06870394
 c     -2.17550757    -1.09429761     0.68618793
 h     -2.18071390    -0.87282254     1.75096981
 h     -3.17948532    -1.13733616     0.21453621
 h     -1.72547089    -2.22789096     0.52199160
 h     -1.76969451     2.06121599    -0.19759965
          17

 c      1.02533430    -0.35457531     0.03260636
 c     -0.16670160    -0.98799573    -0.45202649
 c     -1.10095478    -0.14951658    -0.07069237
 c     -1.07529947     1.25070460    -0.51797897
 c      0.49672323     1.85138393    -0.55807972
 c      1.41865613     1.05109025    -0.07443053
 h     -0.22573695    -1.96267519    -0.18427495
 h     -1.51249323     1.13206609    -1.64552605
 h      0.85397031     2.86714727    -0.76490376
 h      2.21519246     1.65031763     0.27892083
 o      1.67592647    -1.15700275     0.78081325
 h      2.54661470    -0.76455982     1.05704151
 c     -2.16866618    -1.09364245     0.69288440
 h     -2.14716527    -0.87248892     1.78807421
 h     -3.19830895    -1.09428103     0.22406005
 h     -1.74345609    -2.19473288     0.47156128
 h     -1.85958507     1.99197311    -0.22823834
          17

 c      1.03210682    -0.36410117     0.02962887
 c     -0.16875969    -0.98135772    -0.43967192
 c     -1.09192768    -0.15102390    -0.08083276
 c     -1.08765064     1.25306417    -0.54600267
 c      0.49104766     1.85500707    -0.54453540
 c      1.41169411     1.04758328    -0.06766708
 h     -0.20994865    -1.92482777    -0.15928334
 h     -1.48419094     1.16750709    -1.56069829
 h      0.85897798     2.83847790    -0.76929366
 h      2.28746932     1.62460746     0.26965525
 o      1.68119541    -1.15752830     0.77912770
 h      2.49266370    -0.78032881     1.04587200
 c     -2.16156558    -1.09344711     0.69829770
 h     -2.11606487    -0.87302487     1.81927985
 h     -3.21058784    -1.04703653     0.24052392
 h     -1.77382782    -2.13964063     0.43040220
 h     -1.94191361     1.91886331    -0.25066082
          17

 c      1.03897046    -0.37275977     0.02607819
 c     -0.16665356    -0.97210211    -0.42811876
 c     -1.08734954    -0.15255469    -0.09010568
 c     -1.09887036     1.25682790    -0.57424450
 c      0.48209715     1.85804869    -0.53097811
 c      1.40473467     1.04340745    -0.06093613
 h     -0.19429323    -1.93083924    -0.12742965
 h     -1.45111993     1.20047551    -1.48433926
 h      0.85574859     2.81914195    -0.77617345
 h      2.36476621     1.58691261     0.25948188
 o      1.68663652    -1.15925741     0.77752876
 h      2.45652265    -0.78952114     1.04385872
 c     -2.15472499    -1.09270643     0.70271278
 h     -2.08745389    -0.87613728     1.83809197
 h     -3.21331099    -0.99659761     0.26560337
 h     -1.81296906    -2.07250306     0.39851570
 h     -2.01358331     1.84502270    -0.26333407
          17

 c      1.04576625    -0.38020931     0.02197543
 c     -0.16002670    -0.96188003    -0.41739183
 c     -1.08772789    -0.15345258    -0.09840882
 c     -1.10779079     1.26184187    -0.59848640
 c      0.46997068     1.86016600    -0.51731501
 c      1.39866843     1.03895678    -0.05403814
 h     -0.17907191    -1.97086823    -0.09121166
 h     -1.42855983     1.22701408    -1.46414135
 h      0.84616240     2.81399727    -0.78639125
 h      2.43424079     1.53403643     0.24450608
 o      1.69095403    -1.16290710     0.77553825
 h      2.46034463    -0.78171881     1.05923758
 c     -2.14871950    -1.08985962     0.70653420
 h     -2.06125849    -0.88285801     1.84122168
 h     -3.20579673    -0.94397253     0.29966684
 h     -1.85466749    -2.01035078     0.37271333
 h     -2.07176662     1.77334598    -0.26560611
          17

 c      1.05248395    -0.38616506     0.01745789
 c     -0.14895580    -0.95316499    -0.40711103
 c     -1.09318166    -0.15334970    -0.10581812
 c     -1.11369448     1.26776745    -0.61543264
 c      0.45499498     1.86133850    -0.50350746
 c      1.39401405     1.03444417    -0.04697928
 h     -0.16428529    -2.02225038    -0.05721719
 h     -1.42731245     1.24612369    -1.53502028
 h      0.83069180     2.82299072    -0.79961760
 h      2.48667433     1.46629070     0.22280516
 o      1.69461019    -1.16836275     0.77327749
 h      2.49784653    -0.75946710     1.09027015
 c     -2.14405646    -1.08303964     0.71028271
 h     -2.03710419    -0.89355148     1.82876503
 h     -3.18970177    -0.88992597     0.34193709
 h     -1.89182751    -1.97463961     0.34635218
 h     -2.11390637     1.70641284    -0.25836784
          17

 c      1.05925153    -0.39041997     0.01277770
 c     -0.13402550    -0.94771785    -0.39690336
 c     -1.10330705    -0.15230806    -0.11256541
 c     -1.11782009     1.27406671    -0.62731514
 c      0.43771060     1.86186672    -0.48959984
 c      1.39092242     1.02995751    -0.03992718
 h     -0.14995708    -2.06615756    -0.03091324
 h     -1.43563025     1.26009051    -1.66483787
 h      0.80831512     2.84131838    -0.81408793
 h      2.51671671     1.38655181     0.19397547
 o      1.69926595    -1.17487366     0.77136261
 h      2.54319669    -0.73509837     1.12686414
 c     -2.14079485    -1.07124113     0.71415569
 h     -2.01414383    -0.90784914     1.80448656
 h     -3.16892800    -0.83477389     0.39071915
 h     -1.92139660    -1.97772862     0.31410918
 h     -2.13803126     1.64681550    -0.24400172
          17

 c      1.06628643    -0.39286792     0.00827801
 c     -0.11630745    -0.94625888    -0.38653837
 c     -1.11718657    -0.15077741    -0.11898360
 c     -1.12158919     1.28026459    -0.63784173
 c      0.41875152     1.86215828    -0.47571289
 c      1.38921677     1.02551562    -0.03315283
 h     -0.13604114    -2.09170403    -0.01524891
 h     -1.43917441     1.27080267    -1.80332568
 h      0.77753401     2.86205125    -0.82716251
 h      2.52270659     1.29941886     0.15870622
 o      1.70620717    -1.18178381     0.77031341
 h      2.57602427    -0.71873177     1.15985085
 c     -2.13840590    -1.05533523     0.71743450
 h     -1.99084275    -0.92470115     1.77603812
 h     -3.14912936    -0.77832589     0.44375835
 h     -1.94679182    -2.01086630     0.27853818
 h     -2.14343311     1.59746196    -0.22564277
          17

 c      1.07382551    -0.39351784     0.00435121
 c     -0.09719919    -0.94875715    -0.37592070
 c     -1.13355019    -0.14942770    -0.12544591
 c     -1.12554872     1.28595073    -0.64892845
 c      0.39873544     1.86251291    -0.46199949
 c      1.38839755     1.02110121    -0.02698725
 h     -0.12246697    -2.09419652    -0.01121381
 h     -1.43245288     1.27927128    -1.92175937
 h      0.73744875     2.87889488    -0.83620433
 h      2.50696313     1.21070193     0.11852204
 o      1.71602928    -1.18869499     0.77037409
 h      2.58655928    -0.71548967     1.18389857
 c     -2.13626569    -1.03719942     0.71876133
 h     -1.96490051    -0.94285536     1.75368385
 h     -3.13621809    -0.72016789     0.49886341
 h     -1.97338486    -2.05375108     0.24743008
 h     -2.13142034     1.56158418    -0.20618265
          17

 c      1.08204245    -0.39250499     0.00139248
 c     -0.07818260    -0.95471743    -0.36507903
 c     -1.15099909    -0.14895922    -0.13231477
 c     -1.12965842     1.29073989    -0.66120328
 c      0.37821300     1.86302143    -0.44859575
 c      1.38761230     1.01668958    -0.02178574
 h     -0.10929090    -2.07361439    -0.01833641
 h     -1.41499818     1.28614381    -2.00771737
 h      0.68825389     2.88769549    -0.83922579
 h      2.47657565     1.12692139     0.07553591
 o      1.72883919    -1.19538916     0.77156163
 h      2.57261250    -0.72680646     1.19692205
 c     -2.13412296    -1.01838759     0.71698900
 h     -1.93381937    -0.96161151     1.74601072
 h     -3.13386531    -0.66031343     0.55465902
 h     -2.00456020    -2.08900454     0.22725838
 h     -2.10559441     1.54242986    -0.18752388
          17

 c      1.09097234    -0.39010836    -0.00024050
 c     -0.06058877    -0.96326656    -0.35417814
 c     -1.16820413    -0.14995284    -0.13991384
 c     -1.13359299     1.29427691    -0.67478908
 c      0.35764704     1.86354735    -0.43559490
 c      1.38567448     1.01230320    -0.01787550
 h     -0.09681716    -2.03476918    -0.03466633
 h     -1.38806690     1.29191690    -2.05613927
 h      0.63128501     2.88694285    -0.83520494
 h      2.44362178     1.05448407     0.03197687
 o      1.74435557    -1.20180325     0.77368836
 h      2.53806740    -0.75098060     1.19985768
 c     -2.13217454    -0.99972690     0.71181513
 h     -1.89625908    -0.98103678     1.75432174
 h     -3.14140482    -0.59993677     0.61082722
 h     -2.04142569    -2.10617245     0.22108732
 h     -2.07142639     1.54279102    -0.17029938
          17

 c      1.10047272    -0.38676371    -0.00025561
 c     -0.04542969    -0.97304285    -0.34355000
 c     -1.18403762    -0.15278385    -0.14851470
 c     -1.13693630     1.29625628    -0.68965030
 c      0.33739919     1.86374033    -0.42303862
 c      1.38133039     1.00809353    -0.01548107
 h     -0.08568651    -1.98898163    -0.05635035
 h     -1.35340962     1.29701035    -2.06503009
 h      0.56887264     2.87785770    -0.82420768
 h      2.42230658     0.99850189    -0.01057499
 o      1.76181872    -1.20810594     0.77629114
 h      2.49425692    -0.78213456     1.19786791
 c     -2.13089041    -0.98149401     0.70387861
 h     -1.85304751    -1.00121006     1.77149468
 h     -3.15404409    -0.54152059     0.66747756
 h     -2.08367701    -2.10038657     0.22925584
 h     -2.03501337     1.56447466    -0.15416272
          17

 c      1.11025263    -0.38304271     0.00156206
 c     -0.03332645    -0.98209457    -0.33369761
 c     -1.19763600    -0.15759318    -0.15832421
 c     -1.13936853     1.29645394    -0.70563392
 c      0.31772687     1.86306580    -0.41091657
 c      1.37386818     1.00436677    -0.01468352
 h     -0.07690503    -1.95523000    -0.07751717
 h     -1.31297629     1.30179886    -2.03412897
 h      0.50407592     2.86427433    -0.80737993
 h      2.42170885     0.96213148    -0.05159563
 o      1.77986217    -1.21480587     0.77851811
 h      2.46182921    -0.80873926     1.20219747
 c     -2.13079843    -0.96366980     0.69434934
 h     -1.80672353    -1.02145643     1.78679710
 h     -3.16522204    -0.48812860     0.72430521
 h     -2.13031537    -2.07090924     0.25023475
 h     -2.00104467     1.60768687    -0.13880422
          17

 c      1.11997166    -0.37957696     0.00535212
 c     -0.02455994    -0.98837216    -0.32513374
 c     -1.20840881    -0.16429935    -0.16947212
 c     -1.14081773     1.29477951    -0.72231581
 c      0.29880728     1.86087786    -0.39917947
 c      1.36357976     1.00149933    -0.01548126
 h     -0.07154396    -1.95433567    -0.09224795
 h     -1.26899798     1.30662779    -1.96553341
 h      0.44022523     2.85197124    -0.78667553
 h      2.43985537     0.94708117    -0.09088369
 o      1.79701084    -1.22251358     0.77936527
 h      2.46269647    -0.81776026     1.22653228
 c     -2.13234256    -0.94604145     0.68447933
 h     -1.76030425    -1.04039055     1.79105480
 h     -3.16908300    -0.44238168     0.78029613
 h     -2.18014303    -2.02088629     0.28095473
 h     -1.97089950     1.67033922    -0.12537120
          17

 c      1.12934941    -0.37695461     0.01118392
 c     -0.01922988    -0.99113005    -0.31803258
 c     -1.21601726    -0.17264009    -0.18200668
 c     -1.14144901     1.29132362    -0.73869813
 c      0.28078983     1.85658210    -0.38778233
 c      1.35149421     0.99986002    -0.01787734
 h     -0.06984462    -1.99257136    -0.09881399
 h     -1.22426259     1.31185180    -1.86687222
 h      0.38029553     2.84686275    -0.76412172
 h      2.46628530     0.95403663    -0.12757050
 o      1.81313384    -1.23110182     0.77863009
 h      2.49703643    -0.80835713     1.27203359
 c     -2.13579846    -0.92814047     0.67540247
 h     -1.71639691    -1.05639533     1.77872742
 h     -3.16182375    -0.40574710     0.83396106
 h     -2.23228049    -1.95819746     0.31672032
 h     -1.94253602     1.74764463    -0.11710425
          17

 c      1.13820416    -0.37565855     0.01905661
 c     -0.01735747    -0.99152953    -0.31215804
 c     -1.22034375    -0.18223734    -0.19590390
 c     -1.14148057     1.28633092    -0.75263822
 c      0.26383523     1.84987300    -0.37675444
 c      1.33876662     0.99979288    -0.02188267
 h     -0.07077655    -2.05459126    -0.10041867
 h     -1.18234146     1.31803145    -1.75913746
 h      0.32642036     2.85222195    -0.74076824
 h      2.48902216     0.98241432    -0.16010283
 o      1.82943030    -1.23966249     0.77709878
 h      2.54362566    -0.79257837     1.32439835
 c     -2.14119216    -0.90915634     0.66808448
 h     -1.67683216    -1.06804776     1.74787686
 h     -3.14213110    -0.37817183     0.88376533
 h     -2.28689431    -1.89622306     0.35125959
 h     -1.91244983     1.83259994    -0.11839309
          17

 c      1.14641014    -0.37605297     0.02889215
 c     -0.01881490    -0.99138161    -0.30718244
 c     -1.22147050    -0.19266595    -0.21108474
 c     -1.14105361     1.28005443    -0.76008415
 c      0.24809968     1.84089645    -0.36623901
 c      1.32633089     1.00157846    -0.02747065
 h     -0.07295437    -2.11804368    -0.10108704
 h     -1.14672003     1.32665447    -1.68745125
 h      0.27989635     2.86673218    -0.71611120
 h      2.49880407     1.03032244    -0.18678634
 o      1.84696971    -1.24735321     0.77560077
 h      2.58307742    -0.78168564     1.36879446
 c     -2.14823476    -0.88813976     0.66320618
 h     -1.64250756    -1.07443249     1.69964401
 h     -3.11132361    -0.35783581     0.92859869
 h     -2.34573025    -1.85111551     0.37802399
 h     -1.87799674     1.91732741    -0.13302708
          17

 c      1.15384373    -0.37836278     0.04052851
 c     -0.02324058    -0.99204689    -0.30287508
 c     -1.21967316    -0.20349929    -0.22741880
 c     -1.14037049     1.27262171    -0.75676945
 c      0.23368126     1.83019145    -0.35645344
 c      1.31484674     1.00535812    -0.03454622
 h     -0.07551257    -2.16631738    -0.10319165
 h     -1.11772183     1.34054593    -1.70225502
 h      0.24154944     2.88518199    -0.68858662
 h      2.48999531     1.09491970    -0.20619972
 o      1.86622629    -1.25368802     0.77459437
 h      2.60535805    -0.78147318     1.39646927
 c     -2.15641389    -0.86476720     0.66088345
 h     -1.61319747    -1.07544267     1.63794732
 h     -3.07349009    -0.34095582     0.96826497
 h     -2.41089943    -1.83249420     0.39322167
 h     -1.83870358     1.99458029    -0.16276579
          17

 c      1.16036551    -0.38263437     0.05371799
 c     -0.03003513    -0.99427583    -0.29908818
 c     -1.21542671    -0.21433365    -0.24469988
 c     -1.13959348     1.26433365    -0.74413871
 c      0.22058126     1.81847406    -0.34762071
 c      1.30474300     1.01106815    -0.04293472
 h     -0.07824123    -2.19041914    -0.10757024
 h     -1.09334151     1.35959879    -1.78941572
 h      0.21201699     2.90106330    -0.65659645
 h      2.46035055     1.17282984    -0.21736932
 o      1.88723759    -1.25846066     0.77422422
 h      2.60739755    -0.79360943     1.40392974
 c     -2.16528064    -0.83998815     0.66047480
 h     -1.58728660    -1.07209331     1.56936024
 h     -3.03527594    -0.32193388     1.00387763
 h     -2.48188417    -1.83540852     0.39774465
 h     -1.79655355     2.05885762    -0.20669035
          17

 c      1.16583568    -0.38872313     0.06813133
 c     -0.03841361    -0.99837416    -0.29571087
 c     -1.20939022    -0.22477990    -0.26265161
 c     -1.13852317     1.25576039    -0.72719538
 c      0.20869439     1.80642022    -0.33994046
 c      1.29622821     1.01842646    -0.05237701
 h     -0.08142072    -2.18712638    -0.11412612
 h     -1.07351157     1.37929923    -1.89480662
 h      0.19176020     2.90896698    -0.61924720
 h      2.41092922     1.26052232    -0.21982810
 o      1.90972197    -1.26168356     0.77438177
 h      2.59124919    -0.81666894     1.39202301
 c     -2.17464487    -0.81550567     0.66079553
 h     -1.56171696    -1.06668206     1.50249668
 h     -3.00433209    -0.29443856     1.03773304
 h     -2.55484693    -1.84541763     0.39529404
 h     -1.75538766     2.10677758    -0.26178113
          17

 c      1.17014542    -0.39632175     0.08336968
 c     -0.04747230    -1.00430617    -0.29265651
 c     -1.20235661    -0.23444235    -0.28096615
 c     -1.13681901     1.24731156    -0.70937699
 c      0.19784297     1.79453993    -0.33356066
 c      1.28924326     1.02695937    -0.06253202
 h     -0.08565787    -2.15786614    -0.12211673
 h     -1.05845628     1.39553337    -1.98388087
 h      0.18094384     2.90580686    -0.57660770
 h      2.34638943     1.35477810    -0.21367201
 o      1.93303353    -1.26362059     0.77464094
 h      2.56477381    -0.84558849     1.36697373
 c     -2.18460761    -0.79277155     0.66062853
 h     -1.53298858    -1.06230206     1.44594895
 h     -2.98579032    -0.25373464     1.07205240
 h     -2.62494997    -1.84873611     0.38963754
 h     -1.72006887     2.13706687    -0.32398864
          17

 c      1.17324775    -0.40500899     0.09898654
 c     -0.05625976    -1.01164328    -0.28988216
 c     -1.19517156    -0.24292593    -0.29933258
 c     -1.13417193     1.23910692    -0.69242875
 c      0.18783100     1.78312923    -0.32853604
 c      1.28342971     1.03602821    -0.07299563
 h     -0.09178389    -2.10925946    -0.13012465
 h     -1.04771758     1.40594093    -2.04259291
 h      0.17931913     2.89123730    -0.52964073
 h      2.27501252     1.45332475    -0.19952706
 o      1.95603365    -1.26488009     0.77410767
 h      2.54367340    -0.87016791     1.34278042
 c     -2.19550273    -0.77253578     0.65926964
 h     -1.49971774    -1.06143852     1.40495308
 h     -2.97886080    -0.19915519     1.10698856
 h     -2.68826373    -1.83647906     0.38355227
 h     -1.69578638     2.15047253    -0.38903305
          17

 c      1.17517887    -0.41429686     0.11451747
 c     -0.06386567    -1.01938453    -0.28742859
 c     -1.18863477    -0.24987115    -0.31744971
 c     -1.13035892     1.23105907    -0.67728493
 c      0.17847512     1.77225772    -0.32481238
 c      1.27826047     1.04487473    -0.08334724
 h     -0.10080204    -2.05497880    -0.13580927
 h     -1.04047380     1.40926120    -2.06655653
 h      0.18613663     2.86774992    -0.47996930
 h      2.20694545     1.55514735    -0.17819429
 o      1.97731262    -1.26629523     0.77158510
 h      2.54803622    -0.87702376     1.33860392
 c     -2.20764618    -0.75495125     0.65676002
 h     -1.46498077    -1.06455795     1.37943470
 h     -2.97731416    -0.13443549     1.13989604
 h     -2.74229047    -1.80437972     0.37881370
 h     -1.68729471     2.14927100    -0.45301971
          17

 c      1.17606025    -0.42367493     0.12951530
 c     -0.06951939    -1.02589022    -0.28544469
 c     -1.18340967    -0.25500576    -0.33502691
 c     -1.12530161     1.22300776    -0.66453066
 c      0.16961879     1.76179555    -0.32224438
 c      1.27340639     1.05279395    -0.09321636
 h     -0.11385227    -2.01617582    -0.13580239
 h     -1.03581772     1.40475453    -2.05525660
 h      0.20011344     2.84043942    -0.42954953
 h      2.14981448     1.65916623    -0.15005111
 o      1.99634241    -1.26817931     0.76668573
 h      2.58419673    -0.86155120     1.36112177
 c     -2.22108077    -0.73982375     0.65362456
 h     -1.43559335    -1.07012918     1.36558504
 h     -2.97336183    -0.06559362     1.16668729
 h     -2.78600260    -1.75177021     0.37634610
 h     -1.69802004     2.13620341    -0.51284297
          17

 c      1.17608389    -0.43265903     0.14358697
 c     -0.07267137    -1.02956210    -0.28409760
 c     -1.17996916    -0.25818451    -0.35178249
 c     -1.11914205     1.21485769    -0.65457834
 c      0.16114819     1.75152089    -0.32063478
 c      1.26905644     1.05941200    -0.10230429
 h     -0.13200315    -2.01323001    -0.12680603
 h     -1.03284400     1.39194017    -2.00991201
 h      0.21949873     2.81592872    -0.38027411
 h      2.10492771     1.76144040    -0.11496511
 o      2.01400031    -1.26994192     0.76041509
 h      2.63648458    -0.83395543     1.39513412
 c     -2.23553694    -0.72672346     0.65046273
 h     -1.41898818    -1.07587498     1.35887319
 h     -2.96093662     0.00147515     1.18364043
 h     -2.82009819    -1.68129321     0.37621028
 h     -1.72916310     2.11310928    -0.56620983
          17

 c      1.17549533    -0.44083837     0.15642149
 c     -0.07307711    -1.03030065    -0.28333872
 c     -1.17858261    -0.25940546    -0.36744183
 c     -1.11230543     1.20665199    -0.64771042
 c      0.15302150     1.74133577    -0.31977011
 c      1.26579389     1.06476826    -0.11033377
 h     -0.15538970    -2.04849179    -0.10826004
 h     -1.03062713     1.37058125    -1.93326075
 h      0.24218215     2.79999189    -0.33363286
 h      2.06860799     1.85438091    -0.07304061
 o      2.03137098    -1.27084686     0.75400003
 h      2.68607696    -0.80683387     1.42189993
 c     -2.25048152    -0.71494526     0.64773988
 h     -1.42066079    -1.07992488     1.35579074
 h     -2.93677137     0.06229211     1.18835559
 h     -2.84773194    -1.59942950     0.37734663
 h     -1.77910624     2.08006923    -0.61128678
          17

 c      1.17457420    -0.44790327     0.16779830
 c     -0.07086493    -1.02969920    -0.28282247
 c     -1.17931058    -0.25882723    -0.38172746
 c     -1.10550830     1.19852107    -0.64399010
 c      0.14531699     1.73149543    -0.31941762
 c      1.26420591     1.06910362    -0.11701296
 h     -0.18230397    -2.10380862    -0.08323870
 h     -1.02814695     1.34093733    -1.83101940
 h      0.26566918     2.79477074    -0.29071933
 h      2.03648141     1.92929807    -0.02520054
 o      2.04905822    -1.27045518     0.74817401
 h      2.72175753    -0.78780015     1.43031785
 c     -2.26512301    -0.70345448     0.64576920
 h     -1.44318448    -1.08135886     1.35422695
 h     -2.90021809     0.11423060     1.17998157
 h     -2.87547441    -1.51698615     0.37720579
 h     -1.84348497     2.03577042    -0.64632172
          17

 c      1.17360873    -0.45365321     0.17757701
 c     -0.06647491    -1.02959637    -0.28211121
 c     -1.18199506    -0.25678663    -0.39433889
 c     -1.09969522     1.19053306    -0.64291890
 c      0.13826946     1.72264748    -0.31928692
 c      1.26463268     1.07263233    -0.12205653
 h     -0.20977945    -2.15731113    -0.05606785
 h     -1.02412219     1.30438480    -1.71605285
 h      0.28700778     2.79786835    -0.25259917
 h      2.00602301     1.97920120     0.02694532
 o      2.06723762    -1.26858599     0.74322352
 h      2.73902911    -0.77999140     1.41618070
 c     -2.27849339    -0.69105957     0.64469821
 h     -1.48605264    -1.08041035     1.35346215
 h     -2.85281154     0.15673363     1.15920791
 h     -2.91286764    -1.44707280     0.37200163
 h     -1.91599452     1.97877326    -0.66965312
          17

 c      1.17287384    -0.45798601     0.18567588
 c     -0.06052354    -1.03116609    -0.28085204
 c     -1.18627217    -0.25378803    -0.40493751
 c     -1.09594543     1.18255274    -0.64273691
 c      0.13224610     1.71561331    -0.31901647
 c      1.26711324     1.07545418    -0.12522247
 h     -0.23480598    -2.19408159    -0.03030600
 h     -1.01654637     1.26425035    -1.61625427
 h      0.30306089     2.80420785    -0.22055108
 h      1.97682457     1.99998281     0.08152748
 o      2.08577543    -1.26524131     0.73911488
 h      2.73824463    -0.78327346     1.38023094
 c     -2.28988024    -0.67702328     0.64432894
 h     -1.54568731    -1.07861839     1.35437030
 h     -2.79792496     0.19165042     1.12826319
 h     -2.96767242    -1.39811238     0.35879925
 h     -1.98951552     1.90865880    -0.68012746
          17

 c      1.17261232    -0.46087323     0.19204780
 c     -0.05368682    -1.03489732    -0.27881031
 c     -1.19162185    -0.25046534    -0.41315807
 c     -1.09537402     1.17429383    -0.64017341
[truncated: 34,518 more chars]
