# Supplementary material for: Photochemical permutation of meta-substituted phenols
Source: Nat Commun. 2025 Aug 13;16:7502. doi: 10.1038/s41467-025-62549-5 (PMC12350626; doi:10.1038/s41467-025-62549-5)
Supplement: Supplementary file 3 — Source Data [file 41467_2025_62549_MOESM3_ESM.zip › Source data/NAMD_trajectories/trajectory026.xyz]

          17

 c      1.11874036    -0.42207036     0.07388246
 c     -0.07061383    -1.02708596    -0.00632640
 c     -1.23384892    -0.19030713     0.02931794
 c     -1.19607394     1.22739553    -0.05737469
 c      0.23731093     1.82159887     0.06430743
 c      1.32760342     0.90486301    -0.02138933
 h     -0.16634814    -2.00205558    -0.12307269
 h     -1.54575753     1.53331109    -1.01694619
 h      0.38540575     2.94134941    -0.03635694
 h      2.30037672     1.41124110    -0.24834360
 o      2.21803198    -1.15923504    -0.00729686
 h      3.22593220    -0.73738921    -0.19618306
 c     -2.57116645    -0.90693311    -0.02327893
 h     -2.67483900    -2.08763212    -0.06743144
 h     -2.99687107    -0.76479079     1.04113324
 h     -3.38995628    -0.35429488    -0.70559561
 h     -1.88811668     1.68912072     0.76391389
          17

 c      1.11858455    -0.42688664     0.06798220
 c     -0.06634129    -1.02067681    -0.00462110
 c     -1.23705109    -0.19653487     0.02557186
 c     -1.19136915     1.23474221    -0.05259066
 c      0.24017997     1.82623062     0.06230947
 c      1.32844402     0.91158161    -0.02365987
 h     -0.18914415    -2.04735213    -0.11380405
 h     -1.56207856     1.54081219    -0.99804674
 h      0.39262817     2.93090704    -0.04139197
 h      2.28759323     1.41740038    -0.25204787
 o      2.21740817    -1.16089822    -0.00365693
 h      3.16935180    -0.75636968    -0.18206814
 c     -2.56974493    -0.91109857    -0.02620575
 h     -2.67818732    -2.08309002    -0.07857925
 h     -3.01589465    -0.78214056     1.05057296
 h     -3.37752888    -0.38034175    -0.68655458
 h     -1.89511693     1.69750305     0.77862120
          17

 c      1.12288975    -0.43179384     0.06176820
 c     -0.06526414    -1.01323302    -0.00260547
 c     -1.24070098    -0.20572473     0.02131909
 c     -1.18621361     1.24418202    -0.04563534
 c      0.24263067     1.82981486     0.05970984
 c      1.32817979     0.92217420    -0.02589915
 h     -0.21180451    -2.11104823    -0.10610952
 h     -1.58873991     1.55584032    -0.99210012
 h      0.39843412     2.91260249    -0.04282457
 h      2.27371429     1.41627906    -0.25321738
 o      2.21857393    -1.16342065    -0.00019948
 h      3.08339413    -0.78017061    -0.16228351
 c     -2.56959031    -0.91526929    -0.02807398
 h     -2.67299303    -2.05924757    -0.09394506
 h     -3.03176009    -0.79763223     1.04899597
 h     -3.35239612    -0.41350623    -0.65937475
 h     -1.89470569     1.70181009     0.78042862
          17

 c      1.13148892    -0.43632875     0.05528298
 c     -0.06770032    -1.00706590    -0.00050493
 c     -1.24471710    -0.21713190     0.01664226
 c     -1.18092071     1.25531167    -0.03691920
 c      0.24446007     1.83198626     0.05654967
 c      1.32657873     0.93577412    -0.02804540
 h     -0.23036480    -2.16829292    -0.09761360
 h     -1.62302961     1.57704252    -0.99501959
 h      0.40340919     2.89258833    -0.04114674
 h      2.26337573     1.41043150    -0.25288434
 o      2.21981675    -1.16749171     0.00338238
 h      2.99709825    -0.79691584    -0.14211425
 c     -2.57026386    -0.91948438    -0.02841578
 h     -2.65935905    -2.02187556    -0.11327934
 h     -3.04317935    -0.81113859     1.03607328
 h     -3.32150305    -0.44831164    -0.63027362
 h     -1.88637973     1.70217002     0.77039414
          17

 c      1.14378205    -0.44007529     0.04858888
 c     -0.07351712    -1.00352008     0.00156787
 c     -1.24904620    -0.22992962     0.01162813
 c     -1.17583424     1.26767867    -0.02728581
 c      0.24541202     1.83240439     0.05289877
 c      1.32351594     0.95131214    -0.03005251
 h     -0.24228347    -2.20445839    -0.08735296
 h     -1.66031239     1.60170928    -0.99978995
 h      0.40831989     2.87801527    -0.03694768
 h      2.26127464     1.40302616    -0.25214404
 o      2.21811355    -1.17448851     0.00763524
 h      2.96139556    -0.78370209    -0.13082521
 c     -2.57091253    -0.92362969    -0.02667008
 h     -2.63791616    -1.98141058    -0.13661424
 h     -3.04989289    -0.82249324     1.01372635
 h     -3.29554251    -0.47695766    -0.60848049
 h     -1.87125561     1.69981285     0.75170304
          17

 c      1.15873370    -0.44259336     0.04176531
 c     -0.08218435    -1.00315509     0.00356629
 c     -1.25365783    -0.24326743     0.00637303
 c     -1.17117174     1.28072289    -0.01773816
 c      0.24522536     1.83097526     0.04883266
 c      1.31913120     0.96767561    -0.03192945
 h     -0.24650892    -2.21314665    -0.07525586
 h     -1.69566859     1.62701835    -0.99998843
 h      0.41370636     2.87429966    -0.03065381
 h      2.27003459     1.39666362    -0.25162483
 o      2.21261556    -1.18501748     0.01270973
 h      2.99470861    -0.73093592    -0.13150356
 c     -2.57057310    -0.92732834    -0.02238620
 h     -2.60962433    -1.95182334    -0.16453453
 h     -3.05278472    -0.83157657     0.98603257
 h     -3.28547465    -0.49171262    -0.60346597
 h     -1.85239572     1.69714860     0.72984009
          17

 c      1.17504635    -0.44338122     0.03489222
 c     -0.09291369    -1.00602019     0.00547375
 c     -1.25853681    -0.25630542     0.00098479
 c     -1.16693647     1.29377338    -0.00927601
 c      0.24369178     1.82806074     0.04441282
 c      1.31393895     0.98384496    -0.03376343
 h     -0.24310755    -2.19346832    -0.06171428
 h     -1.72505753     1.65073340    -0.99149498
 h      0.41942800     2.88237516    -0.02234421
 h      2.28850875     1.39250291    -0.25108928
 o      2.20654340    -1.19759684     0.01802836
 h      3.05234528    -0.66366070    -0.13561302
 c     -2.56883485    -0.93000652    -0.01574060
 h     -2.57543109    -1.94499131    -0.19794523
 h     -3.05398654    -0.83837226     0.95901800
 h     -3.29498779    -0.48975604    -0.61885019
 h     -1.83476449     1.69759043     0.71233023
          17

 c      1.19141922    -0.44198752     0.02803965
 c     -0.10476844    -1.01174549     0.00729130
 c     -1.26367236    -0.26824216    -0.00442241
 c     -1.16300793     1.30614687    -0.00273309
 c      0.24069401     1.82446906     0.03968780
 c      1.30878493     0.99895163    -0.03570086
 h     -0.23307351    -2.14940805    -0.04738834
 h     -1.74574363     1.67136166    -0.97262114
 h      0.42456302     2.89829607    -0.01186141
 h      2.31205507     1.39038717    -0.24954752
 o      2.20259013    -1.21078669     0.02313064
 h      3.09731459    -0.60631663    -0.13631197
 c     -2.56612526    -0.93141685    -0.00783668
 h     -2.53635321    -1.96235526    -0.23663283
 h     -3.05666328    -0.84301134     0.93974482
 h     -3.31723720    -0.47519263    -0.64937875
 h     -1.82377049     1.70455589     0.70697746
          17

 c      1.20671966    -0.43813799     0.02126933
 c     -0.11675539    -1.01940919     0.00903918
 c     -1.26904204    -0.27836329    -0.00973866
 c     -1.15940965     1.31732827     0.00148925
 c      0.23622080     1.82119869     0.03470922
 c      1.30463089     1.01228481    -0.03789589
 h     -0.21832839    -2.09138712    -0.03315268
 h     -1.75636074     1.68813004    -0.94374052
 h      0.42776987     2.91558623     0.00088036
 h      2.33461049     1.38969409    -0.24578798
 o      2.20191354    -1.22382914     0.02783145
 h      3.11504197    -0.57123038    -0.13100193
 c     -2.56321130    -0.93202851    -0.00025577
 h     -2.49421970    -1.99369519    -0.27786888
 h     -3.06397207    -0.84587170     0.93401834
 h     -3.34088979    -0.45525576    -0.68536432
 h     -1.82211600     1.71956248     0.71841258
          17

 c      1.22006697    -0.43180394     0.01463646
 c     -0.12791477    -1.02729555     0.01075908
 c     -1.27459070    -0.28610222    -0.01486587
 c     -1.15650177     1.32708829     0.00362345
 c      0.23037412     1.81913204     0.02954130
 c      1.30230590     1.02330059    -0.04046439
 h     -0.20161427    -2.03879567    -0.02003340
 h     -1.75700270     1.70102179    -0.90706420
 h      0.42778012     2.92816314     0.01569918
 h      2.35088498     1.39007722    -0.23887398
 o      2.20481531    -1.23629712     0.03207904
 h      3.10227870    -0.56364237    -0.11913346
 c     -2.56075413    -0.93266110     0.00571494
 h     -2.45189747    -2.02506462    -0.31717987
 h     -3.07728218    -0.84771562     0.94336685
 h     -3.35669628    -0.43619117    -0.71809000
 h     -1.82748365     1.74089560     0.74553190
          17

 c      1.23085658    -0.42321437     0.00819077
 c     -0.13743962    -1.03308098     0.01249186
 c     -1.28021856    -0.29107733    -0.01971674
 c     -1.15483011     1.33539833     0.00444064
 c      0.22337169     1.81883686     0.02425849
 c      1.30234036     1.03164321    -0.04346368
 h     -0.18563474    -2.01749837    -0.00888766
 h     -1.74949883     1.71094029    -0.86668973
 h      0.42372679     2.93212238     0.03215851
 h      2.35760831     1.39176429    -0.22837093
 o      2.21111829    -1.24788524     0.03587940
 h      3.06129954    -0.58502029    -0.10106140
 c     -2.55928541    -0.93397940     0.00948908
 h     -2.41260258    -2.04570433    -0.35021321
 h     -3.09508789    -0.84965931     0.96390134
 h     -3.35933360    -0.42206435    -0.74168289
 h     -1.83395455     1.76446509     0.78268987
          17

 c      1.23875171    -0.41282496     0.00197806
 c     -0.14481038    -1.03528232     0.01422704
 c     -1.28579871    -0.29308366    -0.02420772
 c     -1.15479269     1.34224039     0.00497391
 c      0.21553436     1.82048524     0.01893780
 c      1.30489218     1.03715879    -0.04689116
 h     -0.17150438    -2.04274347     0.00016472
 h     -1.73768781     1.71989279    -0.82864432
 h      0.41529022     2.92637339     0.04968641
 h      2.35398782     1.39555558    -0.21436920
 o      2.22018840    -1.25844451     0.03928949
 h      2.99993008    -0.63277773    -0.07797359
 c     -2.55924100    -0.93632896     0.01107255
 h     -2.37919823    -2.04977066    -0.37381937
 h     -3.11379017    -0.85289552     0.98842657
 h     -3.34677979    -0.41510513    -0.75290743
 h     -1.83544082     1.78585927     0.82304382
          17

 c      1.24366215    -0.40126181    -0.00395964
 c     -0.14976885    -1.03467547     0.01589950
 c     -1.29120772    -0.29205796    -0.02825090
 c     -1.15646716     1.34750382     0.00626601
 c      0.20725325     1.82384619     0.01364960
 c      1.30973189     1.03988260    -0.05069207
 h     -0.15882802    -2.10261363     0.00769677
 h     -1.72704558     1.73082487    -0.80014852
 h      0.40275577     2.91272665     0.06771828
 h      2.34183981     1.40270307    -0.19741444
 o      2.23063175    -1.26829027     0.04245834
 h      2.93668227    -0.69582793    -0.05255369
 c     -2.56089206    -0.93977852     0.01077117
 h     -2.35386690    -2.03567829    -0.38629360
 h     -3.12943719    -0.85839307     1.00967764
 h     -3.31955884    -0.41612915    -0.75072668
 h     -1.82783724     1.80169268     0.86085929
          17

 c      1.24574138    -0.38924931    -0.00958949
 c     -0.15218192    -1.03319483     0.01744178
 c     -1.29632670    -0.28806259    -0.03174646
 c     -1.15971763     1.35104173     0.00911135
 c      0.19894374     1.82833150     0.00844696
 c      1.31627246     1.04000095    -0.05477443
 h     -0.14733498    -2.17109841     0.01427625
 h     -1.72287016     1.74656112    -0.78717493
 h      0.38700938     2.89567452     0.08584824
 h      2.32542788     1.41474147    -0.17836536
 o      2.23982881    -1.27867867     0.04566431
 h      2.90820285    -0.74770124    -0.02953169
 c     -2.56425213    -0.94418484     0.00902716
 h     -2.33793318    -2.00549108    -0.38740294
 h     -3.13897781    -0.86675758     1.02231457
 h     -3.28057965    -0.42454438    -0.73633675
 h     -1.80939614     1.80990867     0.89217975
          17

 c      1.24541836    -0.37752156    -0.01489411
 c     -0.15203572    -1.03231906     0.01880141
 c     -1.30101943    -0.28128799    -0.03457941
 c     -1.16445172     1.35282840     0.01377129
 c      0.19100548     1.83311409     0.00335568
 c      1.32367116     1.03781960    -0.05903388
 h     -0.13724419    -2.22712671     0.02020196
 h     -1.72753057     1.76799817    -0.79099783
 h      0.36938934     2.88153098     0.10395424
 h      2.31052336     1.43319635    -0.15815075
 o      2.24510231    -1.29095429     0.04910909
 h      2.95060495    -0.76104601    -0.01234479
 c     -2.56901911    -0.94922368     0.00644120
 h     -2.33159567    -1.96506894    -0.37857248
 h     -3.14073274    -0.87822237     1.02348974
 h     -3.23552160    -0.43790249    -0.71376652
 h     -1.78037824     1.80962725     0.91479329
          17

 c      1.24337205    -0.36675204    -0.01986673
 c     -0.14948278    -1.03271421     0.01993031
 c     -1.30511977    -0.27205264    -0.03662572
 c     -1.17073830     1.35304415     0.01987794
 c      0.18380052     1.83734677    -0.00162532
 c      1.33105014     1.03377298    -0.06338504
 h     -0.12887034    -2.25879399     0.02560713
 h     -1.73937835     1.79316814    -0.80700558
 h      0.35130602     2.87639040     0.12217086
 h      2.30227019     1.45895104    -0.13746370
 o      2.24725076    -1.30390204     0.05259766
 h      3.04386842    -0.75045468     0.00192602
 c     -2.57457337    -0.95439709     0.00386893
 h     -2.33353516    -1.92460940    -0.36319499
 h     -3.13448447    -0.89266463     1.01283036
 h     -3.19318796    -0.45130434    -0.69058627
 h     -1.74272852     1.80100811     0.92822342
          17

 c      1.24036687    -0.35754849    -0.02449794
 c     -0.14482749    -1.03444247     0.02077760
 c     -1.30843477    -0.26079630    -0.03776898
 c     -1.17865513     1.35197912     0.02663680
 c      0.17763718     1.84043849    -0.00650015
 c      1.33780054     1.02846803    -0.06778118
 h     -0.12241664    -2.26100481     0.03055561
 h     -1.75454477     1.81830241    -0.82731325
 h      0.33374973     2.88322492     0.14057805
 h      2.30257260     1.49128299    -0.11659229
 o      2.24866156    -1.31547163     0.05590334
 h      3.14303343    -0.74499708     0.01666890
 c     -2.58009265    -0.95905697     0.00234705
 h     -2.34080486    -1.89795268    -0.34644995
 h     -3.12154845    -0.90959522     0.99248080
 h     -3.16429180    -0.45784622    -0.67708531
 h     -1.69993220     1.78530225     0.93397676
          17

 c      1.23709783    -0.35046063    -0.02877036
 c     -0.13847247    -1.03714642     0.02128926
 c     -1.31076637    -0.24806681    -0.03792248
 c     -1.18807981     1.34987100     0.03309190
 c      0.17275348     1.84222645    -0.01124003
 c      1.34373696     1.02269524    -0.07220154
 h     -0.11794706    -2.23349679     0.03508804
 h     -1.76938614     1.83962492    -0.84427690
 h      0.31704734     2.90009539     0.15876054
 h      2.30909753     1.52731112    -0.09558337
 o      2.25069364    -1.32462714     0.05895550
 h      3.22068333    -0.75850721     0.03274084
 c     -2.58483452    -0.96253223     0.00253778
 h     -2.34996342    -1.89773130    -0.33350527
 h     -3.10491719    -0.92814593     0.96736200
 h     -3.15691731    -0.45199465    -0.68153955
 h     -1.65685771     1.76497570     0.93593146
          17

 c      1.23413306    -0.34596257    -0.03266164
 c     -0.13086081    -1.04007354     0.02141079
 c     -1.31194674    -0.23449642    -0.03704816
 c     -1.19863728     1.34683387     0.03829069
 c      0.16929666     1.84290521    -0.01577077
 c      1.34898026     1.01734216    -0.07661951
 h     -0.11540555    -2.18081014     0.03926097
 h     -1.78163816     1.85438138    -0.85230469
 h      0.30109063     2.92118351     0.17566389
 h      2.31688920     1.56259396    -0.07458440
 o      2.25383644    -1.33104946     0.06175798
 h      3.26461326    -0.79418249     0.04980740
 c     -2.58839211    -0.96443677     0.00394427
 h     -2.35944441    -1.92689041    -0.32640645
 h     -3.08918538    -0.94715418     0.94511466
 h     -3.17122286    -0.43440277    -0.70381343
 h     -1.61914079     1.74351193     0.94018349
          17

 c      1.23191582    -0.34441296    -0.03614978
 c     -0.12242551    -1.04194620     0.02108951
 c     -1.31186920    -0.22076699    -0.03516695
 c     -1.20982225     1.34292138     0.04146334
 c      0.16730820     1.84279930    -0.01999573
 c      1.35372573     1.01323380    -0.08098278
 h     -0.11465797    -2.11415492     0.04322258
 h     -1.79047772     1.86105762    -0.84816582
 h      0.28576929     2.93963095     0.18988562
 h      2.32098578     1.59250140    -0.05401640
 o      2.25816205    -1.33475849     0.06433771
 h      3.27039941    -0.85055820     0.06719700
 c     -2.59065697    -0.96491142     0.00498631
 h     -2.37038604    -1.97576748    -0.32312783
 h     -3.07951494    -0.96543681     0.93432488
 h     -3.20009165    -0.41183781    -0.73544706
 h     -1.59173201     1.72441248     0.95319366
          17

 c      1.23078555    -0.34601230    -0.03921891
 c     -0.11354487    -1.04080935     0.02027216
 c     -1.31050325    -0.20756357    -0.03235817
 c     -1.22118251     1.33826170     0.04231409
 c      0.16672674     1.84216811    -0.02382944
 c      1.35807670     1.01098443    -0.08521405
 h     -0.11561031    -2.05362175     0.04735751
 h     -1.79629657     1.85933107    -0.83086728
 h      0.27124210     2.94995753     0.20010017
 h      2.31818291     1.61342311    -0.03450142
 o      2.26345297    -1.33599145     0.06672788
 h      3.23901848    -0.92337190     0.08417864
 c     -2.59172778    -0.96443677     0.00408708
 h     -2.38473293    -2.02911944    -0.32007192
 h     -3.07923362    -0.98207153     0.94022977
 h     -3.23457523    -0.39230007    -0.76593126
 h     -1.57710194     1.70956236     0.97815689
          17

 c      1.23100659    -0.35077143    -0.04186415
 c     -0.10450160    -1.03441221     0.01890605
 c     -1.30789741    -0.19551466    -0.02874987
 c     -1.23238879     1.33311266     0.04123020
 c      0.16740084     1.84111503    -0.02721992
 c      1.36197782     1.01090676    -0.08922286
 h     -0.11843439    -2.02417606     0.05237317
 h     -1.80063629     1.85012710    -0.80169265
 h      0.25798425     2.94921512     0.20536064
 h      2.30768618     1.62343698    -0.01668175
 o      2.26899640    -1.33524252     0.06895306
 h      3.17979209    -1.00478714     0.10018611
 c     -2.59194692    -0.96349804     0.00056632
 h     -2.40346582    -2.07378524    -0.31450758
 h     -3.08769582    -0.99633608     0.96087820
 h     -3.26753321    -0.38160516    -0.78723633
 h     -1.57461297     1.69836127     1.01249517
          17

 c      1.23280182    -0.35849560    -0.04409440
 c     -0.09548122    -1.02176901     0.01697956
 c     -1.30418017    -0.18512769    -0.02450414
 c     -1.24313574     1.32774908     0.03917022
 c      0.16910342     1.83956544    -0.03015967
 c      1.36520335     1.01297629    -0.09292125
 h     -0.12350362    -2.03772493     0.05886932
 h     -1.80634680     1.83584491    -0.76443712
 h      0.24671560     2.93730450     0.20525927
 h      2.29120613     1.62259779    -0.00103429
 o      2.27298710    -1.33338726     0.07098508
 h      3.11962827    -1.08125300     0.11549268
 c     -2.59183714    -0.96244218    -0.00534060
 h     -2.42631851    -2.10131193    -0.30520317
 h     -3.10083504    -1.00745441     0.98828893
 h     -3.29431092    -0.38285668    -0.79469959
 h     -1.58164075     1.68860357     1.04936079
          17

 c      1.23637187    -0.36877751    -0.04593385
 c     -0.08665813    -1.00427411     0.01458433
 c     -1.29955371    -0.17674869    -0.01980153
 c     -1.25301572     1.32230344     0.03734714
 c      0.17155046     1.83727294    -0.03269140
 c      1.36736644     1.01684031    -0.09624079
 h     -0.13059483    -2.08017269     0.06656558
 h     -1.81766525     1.82043859    -0.72534219
 h      0.23828565     2.91695235     0.20000302
 h      2.27283203     1.61300124     0.01229421
 o      2.27225249    -1.33154793     0.07266452
 h      3.10745960    -1.13571244     0.13245332
 c     -2.59190205    -0.96146725    -0.01295163
 h     -2.45215319    -2.10768347    -0.29215902
 h     -3.11364600    -1.01458214     1.01319591
 h     -3.31237648    -0.39694169    -0.78651627
 h     -1.59512542     1.67800470     1.08131214
          17

 c      1.24185527    -0.38099021    -0.04742643
 c     -0.07826044    -0.98440225     0.01189180
 c     -1.29427309    -0.17056867    -0.01482823
 c     -1.26152996     1.31674077     0.03690283
 c      0.17442989     1.83385079    -0.03490696
 c      1.36796323     1.02188076    -0.09914701
 h     -0.13859020    -2.12647258     0.07446567
 h     -1.83944993     1.80862903    -0.69171383
 h      0.23353263     2.89338472     0.19038818
 h      2.25845816     1.59845628     0.02358704
 o      2.26544746    -1.33008937     0.07384111
 h      3.16434090    -1.16416306     0.15335525
 c     -2.59246092    -0.96063168    -0.02149182
 h     -2.47930132    -2.09275785    -0.27628831
 h     -3.12205728    -1.01697801     1.02856756
 h     -3.32112267    -0.42285675    -0.76335908
 h     -1.61241963     1.66504591     1.10282901
          17

 c      1.24925458    -0.39430366    -0.04864262
 c     -0.07054459    -0.96423203     0.00908115
 c     -1.28861990    -0.16665436    -0.00976904
 c     -1.26829087     1.31102284     0.03857815
 c      0.17742346     1.82886441    -0.03692525
 c      1.36652455     1.02734699    -0.10163816
 h     -0.14614284    -2.15748331     0.08157917
 h     -1.87483762     1.80373278    -0.66866419
 h      0.23312724     2.87327444     0.17756076
 h      2.25413694     1.58335513     0.03345023
 o      2.25544399    -1.32855568     0.07469170
 h      3.24643785    -1.17723324     0.17549213
 c     -2.59355825    -0.95984649    -0.03017198
 h     -2.50573304    -2.06036842    -0.25927719
 h     -3.12351132    -1.01412851     1.03061472
 h     -3.32220207    -0.45759374    -0.72853101
 h     -1.63146811     1.64909996     1.11100989
          17

 c      1.25839836    -0.40777928    -0.04967777
 c     -0.06373626    -0.94514778     0.00630372
 c     -1.28288014    -0.16497361    -0.00480736
 c     -1.27327689     1.30530762     0.04247361
 c      0.18021583     1.82202113    -0.03884188
 c      1.36288761     1.03254740    -0.10371498
 h     -0.15219891    -2.16295805     0.08724634
 h     -1.92248831     1.80542218    -0.65612343
 h      0.23742002     2.86251747     0.16248603
 h      2.26327033     1.57078599     0.04238844
 o      2.24513756    -1.32677868     0.07548029
 h      3.31143200    -1.18218445     0.19498962
 c     -2.59489508    -0.95884305    -0.03813151
 h     -2.52916299    -2.01900608    -0.24355169
 h     -3.11690978    -1.00578822     1.01860673
 h     -3.32029899    -0.49579735    -0.68842647
 h     -1.65073904     1.63031900     1.10542386
          17

 c      1.26893359    -0.42046486    -0.05064528
 c     -0.05799034    -0.92800257     0.00367523
 c     -1.27732972    -0.16540535    -0.00012733
 c     -1.27685676     1.29993670     0.04813045
 c      0.18250095     1.81340119    -0.04067611
 c      1.35741299     1.03699274    -0.10534079
 h     -0.15612278    -2.13921809     0.09116015
 h     -1.97645387     1.80997332    -0.64959069
 h      0.24630779     2.86344397     0.14535971
 h      2.28431314     1.56115632     0.05031182
 o      2.23607190    -1.32491911     0.07637843
 h      3.33987427    -1.18169692     0.20961255
 c     -2.59580068    -0.95714986    -0.04444598
 h     -2.54726907    -1.98186646    -0.23209512
 h     -3.10248554    -0.99198837     0.99460598
 h     -3.32342253    -0.52998239    -0.65231113
 h     -1.66921141     1.60954489     1.08787946
          17

 c      1.28033135    -0.43145010    -0.05167107
 c     -0.05336667    -0.91323355     0.00127121
 c     -1.27221753    -0.16773953     0.00408717
 c     -1.27954439     1.29522905     0.05482973
 c      0.18398871     1.80355030    -0.04236181
 c      1.35094006     1.04037718    -0.10643339
 h     -0.15770387    -2.08748996     0.09336703
 h     -2.02897726     1.81272522    -0.64365922
 h      0.25916681     2.87353308     0.12547564
 h      2.31126541     1.55268317     0.05647971
 o      2.22902376    -1.32326265     0.07748626
 h      3.32554367    -1.17677262     0.21840594
 c     -2.59541558    -0.95419725    -0.04842104
 h     -2.55817138    -1.96344801    -0.22770747
 h     -3.08180404    -0.97303793     0.96347048
 h     -3.34039606    -0.55271343    -0.62957030
 h     -1.68650935     1.58828893     1.06238051
          17

 c      1.29191453    -0.43990988    -0.05288725
 c     -0.04981035    -0.90081793    -0.00088553
 c     -1.26774104    -0.17167724     0.00765990
 c     -1.28174294     1.29131909     0.06180822
 c      0.18441485     1.79332459    -0.04379508
 c      1.34451325     1.04246200    -0.10689449
 h     -0.15723725    -2.01419782     0.09437024
 h     -2.07325905     1.81010069    -0.63455258
 h      0.27490619     2.88688296     0.10170893
 h      2.33654555     1.54311442     0.05993309
 o      2.22435763    -1.32212712     0.07886137
 h      3.26941516    -1.16786384     0.22121878
 c     -2.59319149    -0.94967522    -0.05015882
 h     -2.56102590    -1.97134417    -0.23163146
 h     -3.05781935    -0.94949177     0.93284478
 h     -3.37450067    -0.56062982    -0.62439625
 h     -1.70309300     1.56867237     1.03506318
          17

 c      1.30291517    -0.44516431    -0.05442208
 c     -0.04713437    -0.89007775    -0.00284698
 c     -1.26402501    -0.17684245     0.01043298
 c     -1.28364471     1.28814275     0.06836240
 c      0.18356079     1.78360984    -0.04489665
 c      1.33909431     1.04300456    -0.10664232
 h     -0.15575694    -1.93309432     0.09538714
 h     -2.10460401     1.80021066    -0.62065857
 h      0.29213811     2.89703592     0.07314645
 h      2.35375256     1.53105310     0.05996009
 o      2.22193504    -1.32183477     0.08050082
 h      3.18053608    -1.15473928     0.21893450
 c     -2.58925209    -0.94389839    -0.05076360
 h     -2.55623253    -2.00031062    -0.24263759
 h     -3.03455323    -0.92204483     0.91216078
 h     -3.41948596    -0.55612580    -0.63334325
 h     -1.72019331     1.55310771     1.01343150
          17

 c      1.31256040    -0.44675164    -0.05638597
 c     -0.04502018    -0.87952400    -0.00476089
 c     -1.26112138    -0.18281131     0.01227484
 c     -1.28528412     1.28552663     0.07399135
 c      0.18128466     1.77509620    -0.04564922
 c      1.33537771     1.04176755    -0.10562758
 h     -0.15526336    -1.86697438     0.09865282
 h     -2.12049746     1.78270610    -0.60214643
 h      0.30939068     2.89912660     0.03942672
 h      2.35907079     1.51638094     0.05631121
 o      2.22056441    -1.32277353     0.08224905
 h      3.08410072    -1.13478019     0.21482586
 c     -2.58417933    -0.93767499    -0.05170437
 h     -2.54509738    -2.03667012    -0.25771995
 h     -3.01572069    -0.89141320     0.90938178
 h     -3.46378953    -0.54446021    -0.64902776
 h     -1.73906659     1.54356408     1.00419884
          17

 c      1.32016660    -0.44446243    -0.05885962
 c     -0.04310868    -0.86743021    -0.00682950
 c     -1.25903235    -0.18914652     0.01308704
 c     -1.28666126     1.28329729     0.07860327
 c      0.17755267     1.76816666    -0.04610504
 c      1.33369358     1.03855936    -0.10383794
 h     -0.15807443    -1.84084915     0.10699706
 h     -2.12049098     1.75855351    -0.58056633
 h      0.32529698     2.89081771     0.00077428
 h      2.35170510     1.50019657     0.04920955
 o      2.21747573    -1.32560239     0.08368465
 h      3.02937430    -1.09934698     0.21627027
 c     -2.57867859    -0.93184257    -0.05392632
 h     -2.52933397    -2.06682839    -0.27356557
 h     -3.00263297    -0.85843177     0.92636892
 h     -3.49692503    -0.53043926    -0.66465503
 h     -1.75967154     1.54067862     1.01035750
          17

 c      1.32522619    -0.43828918    -0.06188883
 c     -0.04124892    -0.85354804    -0.00912545
 c     -1.25774372    -0.19542536     0.01281415
 c     -1.28779700     1.28132652     0.08261056
 c      0.17245343     1.76286912    -0.04637350
 c      1.33395824     1.03326416    -0.10129946
 h     -0.16448841    -1.86163570     0.12166513
 h     -2.10633226     1.72996911    -0.55871768
 h      0.33874327     2.87249410    -0.04213046
 h      2.33398356     1.48466457     0.03927898
 o      2.21081547    -1.33093499     0.08447476
 h      3.05010153    -1.03932952     0.22911884
 c     -2.57343131    -0.92696041    -0.05750918
 h     -2.51070204    -2.08155822    -0.28749022
 h     -2.99348233    -0.82438128     0.95733228
 h     -3.51211504    -0.51729266    -0.67567417
 h     -1.77993501     1.54343229     1.02986645
          17

 c      1.32751377    -0.42841135    -0.06547077
 c     -0.03962391    -0.83970807    -0.01146616
 c     -1.25723957    -0.20126918     0.01145279
 c     -1.28864026     1.27948815     0.08679903
 c      0.16617945     1.75893803    -0.04659660
 c      1.33567919     1.02585872    -0.09807485
 h     -0.17174186    -1.91085367     0.14077247
 h     -2.08228330     1.70043846    -0.54069649
 h      0.34898878     2.84713540    -0.08838708
 h      2.31121277     1.47283469     0.02743998
 o      2.20310253    -1.33808131     0.08499983
 h      3.10903568    -0.96538575     0.24765747
 c     -2.56897212    -0.92324947    -0.06195990
 h     -2.49082613    -2.07643779    -0.29770657
 h     -2.98491679    -0.79106861     0.99243495
 h     -3.50621070    -0.50679551    -0.67969145
 h     -1.79652253     1.54971309     1.05724745
          17

 c      1.32714851    -0.41531852    -0.06953170
 c     -0.03853835    -0.82817585    -0.01356516
 c     -1.25748326    -0.20637602     0.00905114
 c     -1.28894872     1.27760378     0.09208728
 c      0.15897863     1.75586064    -0.04691709
 c      1.33808040     1.01644285    -0.09424953
 h     -0.17637829    -1.96378212     0.16104992
 h     -2.05498985     1.67448469    -0.53169527
 h      0.35573883     2.81981041    -0.13720142
 h      2.29068304     1.46820109     0.01471324
 o      2.19715293    -1.34575059     0.08573520
 h      3.16134296    -0.89559475     0.26416769
 c     -2.56556872    -0.92064187    -0.06662732
 h     -2.47110408    -2.05134015    -0.30333564
 h     -2.97398275    -0.76049199     1.02244436
 h     -3.47919140    -0.49950793    -0.67616704
 h     -1.80631153     1.55720608     1.08628178
          17

 c      1.32450976    -0.39986478    -0.07393029
 c     -0.03824025    -0.82047760    -0.01519499
 c     -1.25839038    -0.21053524     0.00570023
 c     -1.28836057     1.27548355     0.09927932
 c      0.15111436     1.75301197    -0.04744996
 c      1.34038416     1.00532973    -0.08990188
 h     -0.17610004    -2.00327888     0.17974364
 h     -2.03171665     1.65661414    -0.53672590
 h      0.35906230     2.79636379    -0.18815161
 h      2.27906789     1.47362126     0.00186857
 o      2.19409799    -1.35290621     0.08688024
 h      3.18630314    -0.84153511     0.27480264
 c     -2.56315901    -0.91882105    -0.07087368
 h     -2.45259647    -2.01039637    -0.30446047
 h     -2.95897229    -0.73446774     1.04096028
 h     -3.43419105    -0.49472251    -0.66648318
 h     -1.80732105     1.56398468     1.11173534
          17

 c      1.32009364    -0.38320443    -0.07848229
 c     -0.03889900    -0.81735647    -0.01622197
 c     -1.25981103    -0.21362420     0.00152254
 c     -1.28669916     1.27307179     0.10878853
 c      0.14286217     1.74986603    -0.04827927
 c      1.34216238     0.99318507    -0.08507506
 h     -0.16986711    -2.02048845     0.19500896
 h     -2.01668559     1.64939392    -0.55784173
 h      0.35905810     2.78118372    -0.24113871
 h      2.27892154     1.48970209    -0.01088849
 o      2.19408040    -1.35876711     0.08845707
 h      3.17753612    -0.80921163     0.27821714
 c     -2.56132964    -0.91723256    -0.07403368
 h     -2.43582245    -1.96247022    -0.30228863
 h     -2.93945222    -0.71443128     1.04463087
 h     -3.37802672    -0.49008395    -0.65441267
 h     -1.79889682     1.56872350     1.12994242
          17

 c      1.31439170    -0.36668774    -0.08299109
 c     -0.04062044    -0.81901480    -0.01658913
 c     -1.26152207    -0.21559531    -0.00333761
 c     -1.28420723     1.27054740     0.12043667
 c      0.13453166     1.74619367    -0.04949344
 c      1.34349308     0.98109834    -0.07978173
 h     -0.15752879    -2.01221951     0.20572509
 h     -2.00852336     1.65216232    -0.59180820
 h      0.35542498     2.77508902    -0.29590052
 h      2.28721248     1.51387925    -0.02381574
 o      2.19681157    -1.36273720     0.09040275
 h      3.13535702    -0.80140937     0.27432326
 c     -2.55935264    -0.91514697    -0.07534998
 h     -2.42054415    -1.92088293    -0.29920075
 h     -2.91609752    -0.70132940     1.03282285
 h     -3.32130127    -0.48124072    -0.64645975
 h     -1.78158022     1.57073592     1.13895256
          17

 c      1.30780991    -0.35174844    -0.08727625
 c     -0.04344228    -0.82524003    -0.01630522
 c     -1.26322757    -0.21646165    -0.00872020
 c     -1.28140291     1.26823990     0.13352907
 c      0.12647103     1.74210288    -0.05122980
 c      1.34478260     0.97046850    -0.07403710
 h     -0.13961727    -1.97957584     0.21141429
 h     -2.00198477     1.66185373    -0.63110811
 h      0.34734790     2.77502414    -0.35145860
 h      2.29752055     1.54129565    -0.03717407
 o      2.20170563    -1.36445017     0.09259077
 h      3.06543541    -0.81789628     0.26412306
 c     -2.55639568    -0.91191156    -0.07413773
 h     -2.40600423    -1.89966614    -0.29808939
 h     -2.89062947    -0.69546399     1.00759648
 h     -3.27591146    -0.46275834    -0.65052137
 h     -1.75700887     1.57000303     1.13872596
          17

 c      1.30062952    -0.33976571    -0.09119324
 c     -0.04730911    -0.83535179    -0.01546072
 c     -1.26457165    -0.21628898    -0.01445386
 c     -1.27873963     1.26645103     0.14711052
 c      0.11903358     1.73790058    -0.05368089
 c      1.34646245     0.96274075    -0.06788215
 h     -0.11734309    -1.92857580     0.21249113
 h     -1.99172564     1.67489251    -0.66727819
 h      0.33386004     2.77581671    -0.40605367
 h      2.30352300     1.56671693    -0.05088705
 o      2.20765120    -1.36397903     0.09478540
 h      2.98273686    -0.85258389     0.25053928
 c     -2.55195151    -0.90735074    -0.07034387
 h     -2.39206776    -1.90553401    -0.30068792
 h     -2.86590649    -0.69623503     0.97421581
 h     -3.24880831    -0.43162504    -0.67140179
 h     -1.72792202     1.56724255     1.13148796
          17

 c      1.29302400    -0.33188042    -0.09463813
 c     -0.05205280    -0.84800178    -0.01427782
 c     -1.26517635    -0.21519851    -0.02036076
 c     -1.27640290     1.26534113     0.16015427
 c      0.11253176     1.73390855    -0.05705642
 c      1.34879076     0.95910767    -0.06138334
 h     -0.09261877    -1.87250241     0.21091307
 h     -1.97447187     1.68840384    -0.69341636
 h      0.31434809     2.77245997    -0.45760721
 h      2.30114198     1.58605734    -0.06452655
 o      2.21244812    -1.36226530     0.09652907
 h      2.92026232    -0.88690613     0.24022114
 c     -2.54611181    -0.90190619    -0.06506620
 h     -2.38021594    -1.93281798    -0.30630538
 h     -2.84599280    -0.70192708     0.94169723
 h     -3.23748321    -0.39080422    -0.70642645
 h     -1.69810265     1.56394213     1.12200250
          17

 c      1.28514477    -0.32879646    -0.09753133
 c     -0.05742083    -0.86105089    -0.01315802
 c     -1.26470873    -0.21336992    -0.02626035
 c     -1.27430949     1.26491899     0.17167201
 c      0.10721214     1.73034555    -0.06153304
 c      1.35176611     0.96025656    -0.05462441
 h     -0.06769840    -1.83347037     0.21080409
 h     -1.94927269     1.70050104    -0.70498512
 h      0.28885046     2.76159559    -0.50430792
 h      2.28920437     1.59713306    -0.07748689
 o      2.21309206    -1.36100087     0.09719765
 h      2.92387172    -0.89178533     0.24256309
 c     -2.53932384    -0.89632904    -0.06025180
 h     -2.37283154    -1.96820961    -0.31259216
 h     -2.83566717    -0.70996532     0.92161622
 h     -3.23352291    -0.34780058    -0.74708272
 h     -1.67190099     1.56213250     1.11703029
          17

 c      1.27722421    -0.33063782    -0.09979096
 c     -0.06317268    -0.87224423    -0.01256273
 c     -1.26295657    -0.21102426    -0.03196842
 c     -1.27223459     1.26511067     0.18090212
 c      0.10325340     1.72728608    -0.06721431
 c      1.35508470     0.96621804    -0.04770105
 h     -0.04419065    -1.83478516     0.21708464
 h     -1.91709443     1.71021431    -0.69981779
 h      0.25810707     2.74209711    -0.54506013
 h      2.26951209     1.59998367    -0.08920620
 o      2.20944820    -1.36017374     0.09675055
 h      2.99352077    -0.86675008     0.25767955
 c     -2.53207181    -0.89127681    -0.05768750
 h     -2.37178621    -1.99875580    -0.31720055
 h     -2.83868951    -0.71805200     0.92292500
 h     -3.22895455    -0.31026187    -0.78428399
 h     -1.65302245     1.56361610     1.12304085
          17

 c      1.26957802    -0.33694560    -0.10132638
 c     -0.06909309    -0.88096285    -0.01261473
 c     -1.25987472    -0.20838043    -0.03729689
 c     -1.26996114     1.26585631     0.18761191
 c      0.10076413     1.72465580    -0.07410309
 c      1.35814476     0.97634963    -0.04071157
 h     -0.02286646    -1.88074237     0.23077524
 h     -1.88054886     1.71751183    -0.67817897
 h      0.22347158     2.71515853    -0.57979362
 h      2.24679138     1.59699098    -0.09936879
 o      2.20434388    -1.35807221     0.09576320
 h      3.08206948    -0.83973270     0.27594064
 c     -2.52487578    -0.88708530    -0.05809974
 h     -2.37783381    -2.01571378    -0.31871263
 h     -2.85544675    -0.72547178     0.94516248
 h     -3.21893414    -0.28354000    -0.81147929
 h     -1.64298352     1.56882209     1.14265689
          17

 c      1.26251560    -0.34683664    -0.10205201
 c     -0.07486119    -0.88866122    -0.01295786
 c     -1.25557583    -0.20561658    -0.04206114
 c     -1.26732140     1.26713358     0.19228644
 c      0.09977585     1.72224210    -0.08208549
 c      1.36012603     0.98947900    -0.03374303
 h     -0.00505667    -1.95170938     0.24735975
 h     -1.84392613     1.72355818    -0.64315388
 h      0.18673970     2.68410151    -0.60964386
 h      2.22818923     1.59255599    -0.10804956
 o      2.19983805    -1.35370883     0.09466359
 h      3.15509661    -0.82815149     0.29025832
 c     -2.51834057    -0.88377493    -0.06108689
 h     -2.39070250    -2.01489804    -0.31677430
 h     -2.88247277    -0.73292339     0.97823374
 h     -3.20158483    -0.27047033    -0.82511827
 h     -1.64054176     1.57626737     1.17282531
          17

 c      1.25626013    -0.35923723    -0.10190061
 c     -0.08006066    -0.89720669    -0.01312992
 c     -1.25027372    -0.20286460    -0.04609249
 c     -1.26410345     1.26885927     0.19600377
 c      0.10024543     1.71973815    -0.09093804
 c      1.36018893     1.00421398    -0.02686767
 h      0.00728680    -2.02351712     0.26122434
 h     -1.81328634     1.73106828    -0.60104032
 h      0.14988244     2.65375885    -0.63686205
 h      2.22133868     1.59166918    -0.11569143
 o      2.19686403    -1.34690510     0.09365488
 h      3.19695657    -0.83729363     0.29741243
 c     -2.51303671    -0.88116881    -0.06572839
 h     -2.40934825    -1.99621204    -0.31195070
 h     -2.91445309    -0.74123510     1.00924497
 h     -3.17731846    -0.27174453    -0.82427317
 h     -1.64268570     1.58327997     1.20674198
          17

 c      1.25091305    -0.37308013    -0.10083149
 c     -0.08430120    -0.90780552    -0.01282106
 c     -1.24421664    -0.20022528    -0.04924959
 c     -1.25998404     1.27079138     0.20008169
 c      0.10206566     1.71685153    -0.10038103
 c      1.35782445     1.01934170    -0.02016527
 h      0.01258811    -2.07980689     0.26868616
 h     -1.79583408     1.74415109    -0.56057279
 h      0.11473776     2.62914278    -0.66421127
 h      2.23062665     1.59724412    -0.12274104
 o      2.19579727    -1.33786848     0.09283065
 h      3.20180030    -0.86688386     0.29621762
 c     -2.50934182    -0.87895269    -0.07106298
 h     -2.43215133    -1.96360596    -0.30562333
 h     -2.94635539    -0.75062662     1.02814164
 h     -3.14857224    -0.28599655    -0.81051391
 h     -1.64609523     1.58722174     1.23733818
          17

 c      1.24644883    -0.38741423    -0.09883461
 c     -0.08728795    -0.92096908    -0.01188366
 c     -1.23763648    -0.19779067    -0.05142694
 c     -1.25466985     1.27261917     0.20560159
 c      0.10506960     1.71346642    -0.11018331
 c      1.35314593     1.03409732    -0.01375791
 h      0.00998879    -2.11221289     0.26803021
 h     -1.79750675     1.76651200    -0.52940811
 h      0.08282342     2.61350952    -0.69380714
 h      2.25412813     1.60814311    -0.12911086
 o      2.19670530    -1.32701190     0.09222590
 h      3.16949652    -0.91381402     0.28667376
 c     -2.50733953    -0.87668042    -0.07616814
 h     -2.45709552    -1.92534732    -0.29995419
 h     -2.97436551    -0.76073799     1.02916601
 h     -3.12000109    -0.30945922    -0.78827235
 h     -1.64798931     1.58622673     1.25949562
          17

 c      1.24273017    -0.40144624    -0.09592746
 c     -0.08884038    -0.93671460    -0.01028541
 c     -1.23071977    -0.19566648    -0.05256079
 c     -1.24819361     1.27423443     0.21294424
 c      0.10902072     1.70976451    -0.12026272
 c      1.34682875     1.04811382    -0.00781167
 h     -0.00075616    -2.11787723     0.25885181
 h     -1.81939354     1.79821664    -0.50920647
 h      0.05540378     2.60689946    -0.72601075
 h      2.28455774     1.62011780    -0.13404942
 o      2.19923879    -1.31495259     0.09179594
 h      3.10718550    -0.97191897     0.27023835
 c     -2.50676998    -0.87384791    -0.08008943
 h     -2.48205784    -1.89330527    -0.29767892
 h     -2.99605267    -0.77086027     1.01036607
 h     -3.09865115    -0.33562509    -0.76523189
 h     -1.64634497     1.57936818     1.27066498
          17

 c      1.23954176    -0.41454834    -0.09214583
 c     -0.08889648    -0.95465691    -0.00808787
 c     -1.22360130    -0.19398214    -0.05263223
 c     -1.24101927     1.27585935     0.22172797
 c      0.11360115     1.70619832    -0.13070070
 c      1.33978206     1.06118357    -0.00249624
 h     -0.01937887    -2.09830982     0.24172203
 h     -1.85658443     1.83444698    -0.49486340
 h      0.03365547     2.60635464    -0.75928877
 h      2.31316055     1.62849772    -0.13654928
 o      2.20209406    -1.30263650     0.09131336
 h      3.03756651    -1.02967828     0.25137881
 c     -2.50708859    -0.87013266    -0.08195138
 h     -2.50522072    -1.87905486    -0.30133244
 h     -3.01040292    -0.78008003     0.97311823
 h     -3.09280108    -0.35626910    -0.75118635
 h     -1.63989372     1.56659531     1.27076749
          17

 c      1.23663431    -0.42623770    -0.08753275
 c     -0.08751514    -0.97394020    -0.00545770
 c     -1.21637485    -0.19288123    -0.05166489
 c     -1.23379859     1.27784749     0.23118590
 c      0.11842011     1.70333877    -0.14166431
 c      1.33285885     1.07307906     0.00205621
 h     -0.04509964    -2.06019973     0.21828935
 h     -1.90099912     1.86811253    -0.47899831
 h      0.01865452     2.60758453    -0.79112486
 h      2.33287729     1.63003548    -0.13580694
 o      2.20238326    -1.29138648     0.09025904
 h      3.00870456    -1.06935860     0.23922344
 c     -2.50776416    -0.86565110    -0.08146368
 h     -2.52528436    -1.88712053    -0.31194830
 h     -3.01809158    -0.78732835     0.92235244
 h     -3.10793288    -0.36527830    -0.75352114
 h     -1.62816289     1.54867405     1.26207964
          17

 c      1.23374204    -0.43609918    -0.08213680
 c     -0.08487995    -0.99304529    -0.00269302
 c     -1.20911147    -0.19250302    -0.04971657
 c     -1.22706586     1.28043012     0.24049914
 c      0.12304447     1.70171566    -0.15330926
 c      1.32670772     1.08349138     0.00577144
 h     -0.07669148    -2.01774482     0.19162160
 h     -1.94483153     1.89305521    -0.45605711
 h      0.01117999     2.60672923    -0.81917484
 h      2.33958853     1.62337097    -0.13144388
 o      2.19798798    -1.28204466     0.08828852
 h      3.05709989    -1.08130899     0.24017456
 c     -2.50864570    -0.86088632    -0.07949880
 h     -2.54126751    -1.91177225    -0.32833895
 h     -3.02208381    -0.79141791     0.86725913
 h     -3.14199752    -0.36283415    -0.77186703
 h     -1.61158372     1.52713936     1.24928930
          17

 c      1.23056314    -0.44370117    -0.07601834
 c     -0.08125834    -1.00975400    -0.00019841
 c     -1.20188418    -0.19296308    -0.04686992
 c     -1.22110246     1.28363042     0.24890268
 c      0.12703975     1.70171719    -0.16571769
 c      1.32170696     1.09202847     0.00863862
 h     -0.11300642    -1.99329688     0.16599771
 h     -1.98216710     1.90537798    -0.42340613
 h      0.01153002     2.60139445    -0.84203498
 h      2.33233284     1.60888079    -0.12354523
 o      2.19157199    -1.27423385     0.08592528
 h      3.14481560    -1.07647278     0.24697513
 c     -2.50989099    -0.85638798    -0.07796799
 h     -2.55234910    -1.94148415    -0.34780249
 h     -3.02799784    -0.79116212     0.82106013
 h     -3.18608803    -0.35441578    -0.79881247
 h     -1.59145424     1.50410172     1.23930245
          17

 c      1.22681632    -0.44864643    -0.06923570
 c     -0.07689006    -1.02203602     0.00171248
 c     -1.19480444    -0.19432399    -0.04322522
 c     -1.21596315     1.28731358     0.25575825
 c      0.13002157     1.70353508    -0.17886807
 c      1.31791797     1.09823316     0.01070420
 h     -0.15375197    -2.00748311     0.14468203
 h     -2.00925773     1.90343743    -0.38085638
 h      0.01945156     2.59104232    -0.85956940
 h      2.31340598     1.58849859    -0.11263758
 o      2.18653705    -1.26760348     0.08376489
 h      3.22284703    -1.06560983     0.25116155
 c     -2.51164706    -0.85258786    -0.07891419
 h     -2.55800566    -1.96530400    -0.36738851
 h     -3.04239680    -0.78568083     0.79698315
 h     -3.22983251    -0.34620570    -0.82556979
 h     -1.56939089     1.48171475     1.23986731
          17

 c      1.22235692    -0.45066354    -0.06182669
 c     -0.07204359    -1.02975484     0.00306872
 c     -1.18804559    -0.19657135    -0.03889568
 c     -1.21158177     1.29127449     0.26076132
 c      0.13171070     1.70713758    -0.19262298
 c      1.31503737     1.10160853     0.01205934
 h     -0.19828102    -2.05964071     0.12705611
 h     -2.02452344     1.88757772    -0.33007857
 h      0.03415693     2.57705827    -0.87299584
 h      2.28850328     1.56560512    -0.09964893
 o      2.18463990    -1.26211856     0.08208137
 h      3.26731831    -1.05316342     0.24905555
 c     -2.51413518    -0.84971901    -0.08345123
 h     -2.55814694    -1.97591229    -0.38470177
 h     -3.06796300    -0.77490885     0.80010007
 h     -3.26521857    -0.34238899    -0.84572944
 h     -1.54617797     1.46138222     1.25650242
          17

 c      1.21725084    -0.44965804    -0.05380388
 c     -0.06719591    -1.03464647     0.00412064
 c     -1.18183333    -0.19962344    -0.03400101
 c     -1.20783315     1.29526975     0.26418580
 c      0.13196722     1.71227177    -0.20673228
 c      1.31241562     1.10166344     0.01281883
 h     -0.24328035    -2.12814542     0.11012499
 h     -2.02886224     1.86010201    -0.27435186
 h      0.05441991     2.56255784    -0.88479020
 h      2.26620805     1.54466098    -0.08576772
 o      2.18651743    -1.25779294     0.08094999
 h      3.27006240    -1.04063727     0.23971105
 c     -2.51786576    -0.84777299    -0.09136571
 h     -2.55310650    -1.97001268    -0.39818547
 h     -3.10034413    -0.75991031     0.82343171
 h     -3.28738012    -0.34491495    -0.85584268
 h     -1.52082908     1.44329396     1.28930840
          17

 c      1.21177089    -0.44574008    -0.04515914
 c     -0.06293197    -1.03861212     0.00505893
 c     -1.17641943    -0.20336071    -0.02865795
 c     -1.20444561     1.29895900     0.26689463
 c      0.13078269     1.71851732    -0.22086800
 c      1.30927202     1.09801864     0.01308459
 h     -0.28386663    -2.19018248     0.09181696
 h     -2.02633954     1.82544572    -0.21849663
 h      0.07877555     2.55169555    -0.89821954
 h      2.25545702     1.52999565    -0.07207618
 o      2.19215322    -1.25456285     0.08034191
 h      3.23082716    -1.02835946     0.22345074
 c     -2.52340861    -0.84650614    -0.10166031
 h     -2.54356293    -1.94809960    -0.40719458
 h     -3.13139203    -0.74254863     0.85400915
 h     -3.29422831    -0.35397339    -0.85492491
 h     -1.49100366     1.42680332     1.33273356
          17

 c      1.20633850    -0.43923113    -0.03587417
 c     -0.05974583    -1.04286136     0.00595226
 c     -1.17205746    -0.20764679    -0.02297380
 c     -1.20085651     1.30184946     0.27005359
 c      0.12823910     1.72541229    -0.23471205
 c      1.30512183     1.09057491     0.01290417
 h     -0.31578493    -2.23142462     0.07162754
 h     -2.02457006     1.79001145    -0.16845188
 h      0.10578509     2.54824349    -0.91626548
 h      2.26081563     1.52374677    -0.05907515
 o      2.20090228    -1.25230130     0.08014317
 h      3.15706891    -1.01541317     0.20168893
 c     -2.53101442    -0.84546806    -0.11319157
 h     -2.53043204    -1.91452656    -0.41207977
 h     -3.15397607    -0.72485944     0.88033718
 h     -3.28625233    -0.36824242    -0.84420751
 h     -1.45444363     1.41121638     1.37854344
          17

 c      1.20143301    -0.43064095    -0.02593704
 c     -0.05796750    -1.04795848     0.00679441
 c     -1.16897880    -0.21233787    -0.01704685
 c     -1.19629576     1.30340025     0.27473229
 c      0.12447422     1.73261452    -0.24807852
 c      1.30008312     1.07962197     0.01226241
 h     -0.33613639    -2.24522891     0.04996867
 h     -2.03285476     1.76056057    -0.12965124
 h      0.13419188     2.55376677    -0.94016426
 h      2.27926057     1.52454830    -0.04657808
 o      2.21108403    -1.25098654     0.08012128
 h      3.07112851    -0.99747528     0.17764226
 c     -2.54045559    -0.84404122    -0.12485234
 h     -2.51468965    -1.87764964    -0.41428166
 h     -3.16382323    -0.70864887     0.89501225
 h     -3.26682610    -0.38475105    -0.82744245
 h     -1.41001506     1.39624907     1.41900903
          17

 c      1.19748321    -0.42060066    -0.01536143
 c     -0.05777095    -1.05401515     0.00754375
 c     -1.16736335    -0.21729365    -0.01097195
 c     -1.19024827     1.30330855     0.28155080
 c      0.11968374     1.73998970    -0.26098854
 c      1.29472719     1.06576121     0.01111878
 h     -0.34330506    -2.23023043     0.02763686
 h     -2.05674298     1.74097343    -0.10426077
 h      0.16280534     2.56663369    -0.96857760
 h      2.30225349     1.52847932    -0.03412820
 o      2.21949002    -1.25104802     0.07991210
 h      3.01924338    -0.96226916     0.15673916
 c     -2.55104012    -0.84157994    -0.13551459
 h     -2.49712445    -1.84869898    -0.41610640
 h     -3.15931333    -0.69534194     0.89438052
 h     -3.24268340    -0.39861157    -0.81143931
 h     -1.35787960     1.38204382     1.44851939
          17

 c      1.19476835    -0.40975627    -0.00420155
 c     -0.05919669    -1.06075163     0.00814338
 c     -1.16731420    -0.22238867    -0.00484563
 c     -1.18289615     1.30170203     0.29054447
 c      0.11413713     1.74755518    -0.27362890
 c      1.28967846     1.04973677     0.00944683
 h     -0.33695139    -2.18952968     0.00554020
 h     -2.09318519     1.73024121    -0.08975890
 h      0.19026228     2.58275891    -0.99818609
 h      2.32058514     1.53116339    -0.02142977
 o      2.22349892    -1.25307258     0.07931270
 h      3.03946911    -0.89564621     0.14212780
 c     -2.56173796    -0.83773807    -0.14409884
 h     -2.47828592    -1.83759669    -0.41971235
 h     -3.14097010    -0.68589283     0.87785537
 h     -3.22321796    -0.40347930    -0.80558447
 h     -1.29920683     1.36901935     1.46396445
          17

 c      1.19340024    -0.39871608     0.00745172
 c     -0.06213164    -1.06739223     0.00853828
 c     -1.16885032    -0.22751578     0.00123429
 c     -1.17497002     1.29899284     0.30132880
 c      0.10816760     1.75534097    -0.28623328
 c      1.28534237     1.03233159     0.00724441
 h     -0.31839871    -2.13189463    -0.01551663
 h     -2.13252408     1.72428196    -0.08079855
 h      0.21497274     2.59740154    -1.02517918
 h      2.32758652     1.52920069    -0.00846574
 o      2.22499052    -1.25616835     0.07856546
 h      3.10010738    -0.80846441     0.13015589
 c     -2.57149512    -0.83276843    -0.15000545
 h     -2.45901084    -1.84698403    -0.42564725
 h     -3.11134083    -0.68063555     0.84791430
 h     -3.21653818    -0.39410905    -0.81822470
 h     -1.23582751     1.35774018     1.46473824
          17

 c      1.19338827    -0.38811962     0.01948739
 c     -0.06622595    -1.07245784     0.00870873
 c     -1.17192057    -0.23258379     0.00717314
 c     -1.16725149     1.29560952     0.31332180
 c      0.10212950     1.76327200    -0.29897134
 c      1.28184510     1.01434160     0.00452299
 h     -0.29126651    -2.07435301    -0.03520643
 h     -2.16444599     1.71903818    -0.07202946
 h      0.23531549     2.60673559    -1.04656020
 h      2.32004634     1.52065738     0.00458088
 o      2.22676757    -1.25875874     0.07789627
 h      3.15541962    -0.72336620     0.11757297
 c     -2.57964887    -0.82734082    -0.15371887
 h     -2.44107178    -1.87051655    -0.43248615
 h     -3.07529604    -0.67906653     0.81087724
 h     -3.22363716    -0.37031348    -0.85066383
 h     -1.16991628     1.34882712     1.45285162
          17

 c      1.19466719    -0.37867953     0.03178264
 c     -0.07091024    -1.07381874     0.00872050
 c     -1.17642899    -0.23751690     0.01288108
 c     -1.16027202     1.29186341     0.32582788
 c      0.09634180     1.77111581    -0.31188836
 c      1.27906779     0.99656333     0.00129564
 h     -0.26109171    -2.04184448    -0.05421109
 h     -2.18165270     1.71195111    -0.05945755
 h      0.24991239     2.60866071    -1.06083438
 h      2.29817867     1.50518235     0.01744315
 o      2.23012963    -1.25978647     0.07737661
 h      3.18357077    -0.65507332     0.10367340
 c     -2.58597260    -0.82208668    -0.15690115
 h     -2.42694007    -1.89752245    -0.43800291
 h     -3.04020715    -0.67969212     0.77763551
 h     -3.23780072    -0.33767205    -0.89559756
 h     -1.10363728     1.34288761     1.43314244
          17

 c      1.19710168    -0.37113666     0.04420738
 c     -0.07570506    -1.06986800     0.00870657
 c     -1.18226463    -0.24224278     0.01827182
 c     -1.15427115     1.28793576     0.33806120
 c      0.09104014     1.77847648    -0.32488408
 c      1.27667649     0.97975354    -0.00243158
 h     -0.23184536    -2.05380730    -0.07392737
 h     -2.18063304     1.70206638    -0.04059791
 h      0.25785872     2.60307536    -1.06825775
 h      2.26556572     1.48415412     0.02987843
 o      2.23543417    -1.25867720     0.07701739
 h      3.17791094    -0.61098425     0.08880352
 c     -2.59037521    -0.81741985    -0.16168151
 h     -2.41892111    -1.91839674    -0.44043720
 h     -3.01456001    -0.68036299     0.76162955
 h     -3.25023483    -0.30377312    -0.94225171
 h     -1.03871680     1.34044226     1.41298943
          17

 c      1.20049233    -0.36617476     0.05662858
 c     -0.08051375    -1.06126190     0.00869988
 c     -1.18932411    -0.24666521     0.02326611
 c     -1.14923290     1.28389911     0.34927641
 c      0.08634852     1.78480811    -0.33771066
 c      1.27413475     0.96455724    -0.00666800
 h     -0.20266449    -2.10405561    -0.09442920
 h     -2.16150095     1.68983495    -0.01435773
 h      0.25888030     2.59189258    -1.07087300
 h      2.22912415     1.46083592     0.04178688
 o      2.24263307    -1.25515039     0.07681753
 h      3.13873669    -0.59436154     0.07358439
 c     -2.59290145    -0.81351430    -0.16953858
 h     -2.41853758    -1.92700146    -0.43903886
 h     -3.00393950    -0.67952182     0.77117965
 h     -3.25452796    -0.27478651    -0.98149006
 h     -0.97613394     1.34181152     1.40050257
          17

 c      1.20456497    -0.36435059     0.06891153
 c     -0.08535628    -1.05036113     0.00857222
 c     -1.19750714    -0.25065363     0.02780350
 c     -1.14485622     1.27972905     0.35906267
 c      0.08227567     1.78945094    -0.34999252
 c      1.27076614     0.95144279    -0.01144522
 h     -0.17114609    -2.16734455    -0.11374253
 h     -2.12810706     1.67709656     0.01891979
 h      0.25337547     2.57876934    -1.07229214
 h      2.19827623     1.44007528     0.05332550
 o      2.25140203    -1.24918420     0.07677973
 h      3.07142638    -0.60493624     0.05864257
 c     -2.59394941    -0.81026679    -0.18051373
 h     -2.42633537    -1.92097333    -0.43411677
 h     -3.00764566    -0.67735687     0.80181818
 h     -3.24750745    -0.25448629    -1.00754301
 h     -0.91639557     1.34694002     1.40098598
          17

 c      1.20895620    -0.36603956     0.08091942
 c     -0.09008621    -1.03938951     0.00817553
 c     -1.20668687    -0.25406323     0.03185470
 c     -1.14044672     1.27529825     0.36759526
 c      0.07874229     1.79171886    -0.36129281
 c      1.26598229     0.94072751    -0.01681047
 h     -0.13693873    -2.22063671    -0.12956278
 h     -2.08847901     1.66725245     0.05731493
 h      0.24224247     2.56822006    -1.07690193
 h      2.18199640     1.42678145     0.06486606
 o      2.26093542    -1.24119848     0.07692674
 h      2.98978264    -0.63591117     0.04430522
 c     -2.59415326    -0.80734560    -0.19351741
 h     -2.44191422    -1.90155789    -0.42689592
 h     -3.02054643    -0.67522533     0.83959532
 h     -3.22865394    -0.24445488    -1.01789422
 h     -0.86045334     1.35522401     1.41406954
          17

 c      1.21323035    -0.37136962     0.09251545
 c     -0.09443809    -1.02977585     0.00743166
 c     -1.21667657    -0.25676221     0.03542468
 c     -1.13491970     1.27037847     0.37555287
 c      0.07563706     1.79106098    -0.37124911
 c      1.25965644     0.93270322    -0.02279078
 h     -0.10150010    -2.25041013    -0.14036416
 h     -2.05434601     1.66515637     0.09760902
 h      0.22644260     2.56387390    -1.08825826
 h      2.18407020     1.42331119     0.07660763
 o      2.26942800    -1.23253813     0.07735364
 h      2.92414114    -0.66623340     0.02968322
 c     -2.59406726    -0.80428854    -0.20715311
 h     -2.46404711    -1.87359863    -0.41931810
 h     -3.03717340    -0.67433532     0.87039436
 h     -3.19965462    -0.24426789    -1.01300680
 h     -0.81023664     1.36550332     1.43448094
          17

 c      1.21695115    -0.38015075     0.10356775
 c     -0.09814010    -1.02229614     0.00633468
 c     -1.22721076    -0.25865023     0.03854603
 c     -1.12718774     1.26473790     0.38371956
 c      0.07288262     1.78724250    -0.37973306
 c      1.25229463     0.92769765    -0.02934929
 h     -0.06702799    -2.25074010    -0.14545541
 h     -2.03721326     1.67563305     0.13672408
 h      0.20652806     2.56652222    -1.10724177
 h      2.20063716     1.42802237     0.08807505
 o      2.27421633    -1.22549496     0.07830602
 h      2.91864096    -0.66045744     0.01134937
 c     -2.59398487    -0.80059312    -0.22011668
 h     -2.49090990    -1.84525718    -0.41376954
 h     -3.05367267    -0.67520279     0.88468295
 h     -3.16444595    -0.25125378    -0.99654335
 h     -0.76811174     1.37627135     1.45547465
          17

 c      1.21978385    -0.39183275     0.11394924
 c     -0.10097643    -1.01727365     0.00493610
 c     -1.23794426    -0.25966921     0.04126859
 c     -1.11687543     1.25838162     0.39258591
 c      0.07047324     1.78041127    -0.38691249
 c      1.24475544     0.92595490    -0.03638468
 h     -0.03588781    -2.22084890    -0.14481340
 h     -2.04097063     1.70025818     0.17381674
 h      0.18256620     2.57350466    -1.13141542
 h      2.22297177     1.43671905     0.09808791
 o      2.27509033    -1.22049789     0.07993607
 h      2.97806102    -0.61389928    -0.01276473
 c     -2.59387988    -0.79590629    -0.23120268
 h     -2.52052307    -1.82616918    -0.41258995
 h     -3.06790546    -0.67772022     0.87767626
 h     -3.12943504    -0.26001289    -0.97587710
 h     -0.73596535     1.38594902     1.47165387
          17

 c      1.22152153    -0.40553819     0.12353363
 c     -0.10281308    -1.01462679     0.00334071
 c     -1.24845287    -0.25981357     0.04364894
 c     -1.10464684     1.25170427     0.40225658
 c      0.06845345     1.77098559    -0.39315482
 c      1.23784960     0.92747004    -0.04376841
 h     -0.01033775    -2.16452977    -0.13906749
 h     -2.05860151     1.73538682     0.21045968
 h      0.15452841     2.58004787    -1.15623828
 h      2.24219650     1.44517105     0.10520561
 o      2.27480118    -1.21558668     0.08201088
 h      3.05956161    -0.56107701    -0.03864636
 c     -2.59344969    -0.79033887    -0.23932948
 h     -2.55128255    -1.82318794    -0.41735665
 h     -3.07913608    -0.68132695     0.84839698
 h     -3.10282968    -0.26276074    -0.96151824
 h     -0.71468060     1.39308783     1.48001591
          17

 c      1.22202296    -0.42018100     0.13219947
 c     -0.10362280    -1.01374370     0.00171668
 c     -1.25823837    -0.25913269     0.04574363
 c     -1.09173235     1.24531653     0.41262604
 c      0.06686051     1.75947040    -0.39886400
 c      1.23215445     0.93193365    -0.05137379
 h      0.00780153    -2.09165095    -0.12969633
 h     -2.07775727     1.77420725     0.24854107
 h      0.12270726     2.58132399    -1.17703326
 h      2.25203087     1.45053338     0.10816673
 o      2.27545867    -1.20949422     0.08425813
 h      3.13020810    -0.52605991    -0.06169255
 c     -2.59237940    -0.78455966    -0.24389612
 h     -2.58208599    -1.83612105    -0.42836100
 h     -3.08796026    -0.68511832     0.79932600
 h     -3.09146027    -0.25239698    -0.96303030
 h     -0.70402140     1.39651760     1.47999942
          17

 c      1.22116592    -0.43462469     0.13984189
 c     -0.10352806    -1.01323968     0.00031875
 c     -1.26676009    -0.25771450     0.04760817
 c     -1.07931873     1.23976181     0.42351223
 c      0.06568671     1.74632215    -0.40435945
 c      1.22798642     0.93880757    -0.05909094
 h      0.01780720    -2.02104105    -0.11934350
 h     -2.08770012     1.81009059     0.28872218
 h      0.08784096     2.57388699    -1.19037430
 h      2.24943277     1.45162668     0.10608814
 o      2.27806287    -1.20192284     0.08651903
 h      3.17479486    -0.51742021    -0.07920041
 c     -2.59073008    -0.77934782    -0.24537764
 h     -2.61189975    -1.85795656    -0.44472820
 h     -3.09669209    -0.68790056     0.73694113
 h     -3.09609207    -0.22763892    -0.98238203
 h     -0.70265784     1.39546830     1.47335722
          17

 c      1.21885601    -0.44781941     0.14637674
 c     -0.10281385    -1.01101331    -0.00052652
 c     -1.27350998    -0.25565466     0.04929863
 c     -1.06830026     1.23537477     0.43465667
 c      0.06486495     1.73188578    -0.40981707
 c      1.22541637     0.94742550    -0.06683466
 h      0.02062982    -1.97989449    -0.11161271
 h     -2.08196457     1.83828193     0.33037292
 h      0.05099784     2.55626914    -1.19467384
 h      2.23446189     1.44883113     0.09852775
 o      2.28303010    -1.19300929     0.08871489
 h      3.18743030    -0.53638169    -0.08984310
 c     -2.58892931    -0.77513091    -0.24545289
 h     -2.63940501    -1.87920330    -0.46497601
 h     -3.11005158    -0.68820683     0.67240347
 h     -3.11080003    -0.19420300    -1.01257530
 h     -0.70820033     1.38965495     1.46406776
          17

 c      1.21506614    -0.45889877     0.15173802
 c     -0.10175704    -1.00552906    -0.00057893
 c     -1.27811850    -0.25301764     0.05087434
 c     -1.05925987     1.23226802     0.44570578
 c      0.06426950     1.71637098    -0.41524367
 c      1.22427369     0.95705590    -0.07455290
 h      0.01751402    -1.98873329    -0.10911813
 h     -2.05823615     1.85618351     0.37203687
 h      0.01336295     2.52912564    -1.19033934
 h      2.21022839     1.44401005     0.08552700
 o      2.29042843    -1.18307643     0.09081953
 h      3.16736189    -0.58052183    -0.09319820
 c     -2.58734990    -0.77201387    -0.24633194
 h     -2.66310892    -1.89186288    -0.48753155
 h     -3.13500508    -0.68442847     0.62000078
 h     -3.12744231    -0.16029611    -1.04360047
 h     -0.71736138     1.37925402     1.45791734
          17

 c      1.20989386    -0.46724391     0.15587423
 c     -0.10036931    -0.99760705     0.00011919
 c     -1.28043608    -0.24981221     0.05239919
 c     -1.05245931     1.23036026     0.45628795
 c      0.06372981     1.69984601    -0.42046790
 c      1.22414273     0.96693068    -0.08223463
 h      0.00739090    -2.04026078    -0.11110060
 h     -2.01783724     1.86332412     0.41181920
 h     -0.02400731     2.49519206    -1.17976052
 h      2.18291279     1.44042069     0.06763316
 o      2.29987601    -1.17264079     0.09288419
 h      3.11996567    -0.64332017    -0.09008999
 c     -2.58621554    -0.76992967    -0.24971488
 h     -2.68165164    -1.89108821    -0.51105230
 h     -3.17728816    -0.67537832     0.59035179
 h     -3.13948297    -0.13248273    -1.06772518
 h     -0.72649725     1.36466852     1.46107185
          17

 c      1.20361936    -0.47252021     0.15874734
 c     -0.09853574    -0.98967861     0.00134731
 c     -1.28053654    -0.24601070     0.05393375
 c     -1.04775727     1.22938688     0.46621150
 c      0.06305497     1.68225896    -0.42516317
 c      1.22442046     0.97628283    -0.08990387
 h     -0.01160804    -2.10787335    -0.11463522
 h     -1.96573195     1.86160311     0.44766667
 h     -0.06042252     2.45895704    -1.16702932
 h      2.16099425     1.44222849     0.04576148
 o      2.31005079    -1.16265332     0.09515563
 h      3.06393561    -0.70998635    -0.08440377
 c     -2.58598341    -0.76862851    -0.25600184
 h     -2.69404884    -1.87543360    -0.53461380
 h     -3.23551888    -0.66117560     0.58252657
 h     -3.14296653    -0.11457761    -1.08077870
 h     -0.73257990     1.34612262     1.47744556
          17

 c      1.19672863    -0.47464950     0.16033312
 c     -0.09628047    -0.98388400     0.00291804
 c     -1.27866619    -0.24159013     0.05551994
 c     -1.04451553     1.22886557     0.47564971
 c      0.06205106     1.66352107    -0.42893766
 c      1.22454619     0.98444809    -0.09758296
 h     -0.03952730    -2.16781754    -0.11715028
 h     -1.91085502     1.85581756     0.47769775
 h     -0.09566824     2.42565422    -1.15701024
 h      2.15241987     1.45309505     0.02072911
 o      2.31805127    -1.15478541     0.09827139
 h      3.04134281    -0.75303022    -0.08612832
 c     -2.58741676    -0.76763342    -0.26448307
 h     -2.69985793    -1.84681628    -0.55784678
 h     -3.30064058    -0.64342023     0.58599185
 h     -3.13620066    -0.10797529    -1.08156770
 h     -0.73408573     1.32345758     1.50633250
          17

 c      1.18985005    -0.47369614     0.16062277
 c     -0.09380693    -0.98148200     0.00472962
 c     -1.27518198    -0.23656360     0.05716931
 c     -1.04166309     1.22807395     0.48511377
 c      0.06050624     1.64366644    -0.43150139
 c      1.22436729     0.99102489    -0.10524146
 h     -0.07470306    -2.20600362    -0.11712970
 h     -1.86540572     1.85360697     0.50065124
 h     -0.12978540     2.39936910    -1.15357096
 h      2.16018478     1.47405575    -0.00731988
 o      2.32129034    -1.15027251     0.10288324
 h      3.08866238    -0.75163172    -0.10534979
 c     -2.59113996    -0.76627479    -0.27409238
 h     -2.69929375    -1.81055769    -0.58109661
 h     -3.36170737    -0.62440618     0.58931993
 h     -3.11943390    -0.11196985    -1.07133672
 h     -0.73111492     1.29645368     1.54252502
          17

 c      1.18361912    -0.46975650     0.15962778
 c     -0.09144916    -0.98302393     0.00673473
 c     -1.27048690    -0.23100085     0.05886013
 c     -1.03811089     1.22623962     0.49523231
 c      0.05814854     1.62300606    -0.43283056
 c      1.22432076     0.99594763    -0.11279066
 h     -0.11470272    -2.21582910    -0.11386253
 h     -1.84072546     1.86282400     0.51619071
 h     -0.16251168     2.38110635    -1.15777612
 h      2.18020022     1.50246167    -0.03890724
 o      2.32158050    -1.14796825     0.10855723
 h      3.17363257    -0.72353214    -0.13484675
 c     -2.59729875    -0.76380423    -0.28378304
 h     -2.69319486    -1.77499949    -0.60553220
 h     -3.41033977    -0.60636051     0.58490775
 h     -3.09486226    -0.12361254    -1.05386309
 h     -0.72478309     1.26537583     1.57883180
          17

 c      1.17861070    -0.46297835     0.15737699
 c     -0.08958829    -0.98855616     0.00891509
 c     -1.26497750    -0.22503194     0.06054298
 c     -1.03342159     1.22300747     0.50655294
 c      0.05463761     1.60212934    -0.43319231
 c      1.22521403     0.99937386    -0.12013918
 h     -0.15689495    -2.19575222    -0.10716892
 h     -1.84026134     1.88601267     0.52469446
 h     -0.19286286     2.36843876    -1.16754416
 h      2.20399631     1.53326963    -0.07455429
 o      2.32169973    -1.14638607     0.11453485
 h      3.24972234    -0.69209919    -0.16226369
 c     -2.60553609    -0.75964375    -0.29253003
 h     -2.68269510    -1.74945104    -0.63281456
 h     -3.44161059    -0.59111689     0.56910536
 h     -3.06675420    -0.13728564    -1.03593324
 h     -0.71649173     1.23121210     1.60873429
          17

 c      1.17531706    -0.45361836     0.15390907
 c     -0.08856459    -0.99765490     0.01128139
 c     -1.25900942    -0.21883376     0.06215100
 c     -1.02805827     1.21869569     0.51944663
 c      0.04962518     1.58173498    -0.43300610
 c      1.22783106     1.00151617    -0.12724900
 h     -0.19875022    -2.14882348    -0.09732299
 h     -1.85714743     1.91769323     0.52690330
 h     -0.21932995     2.35705274    -1.17906875
 h      2.22313017     1.56126184    -0.11423454
 o      2.32296259    -1.14477743     0.12040930
 h      3.29395178    -0.66847654    -0.18092000
 c     -2.61514766    -0.75374760    -0.29937415
 h     -2.66871474    -1.73991663    -0.66393377
 h     -3.45355430    -0.58000056     0.54121554
 h     -3.04094232    -0.14498591    -1.02707959
 h     -0.70744105     1.19553314     1.62783254
          17

 c      1.17411726    -0.44206061     0.14926804
 c     -0.08859285    -1.00927503     0.01389323
 c     -1.25288165    -0.21260611     0.06361070
 c     -1.02291362     1.21398534     0.53404939
 c      0.04284647     1.56242560    -0.43266187
 c      1.23266630     1.00255201    -0.13415331
 h     -0.23828807    -2.08436647    -0.08518011
 h     -1.87990077     1.94835423     0.52397343
 h     -0.24048796     2.34275557    -1.18867905
 h      2.23175808     1.58244642    -0.15732825
 o      2.32573812    -1.14280002     0.12601546
 h      3.29846863    -0.65676725    -0.18812036
 c     -2.62532378    -0.74670422    -0.30376474
 h     -2.65181907    -1.74535959    -0.69784513
 h     -3.44692018    -0.57371228     0.50302812
 h     -3.02255773    -0.13911780    -1.03650500
 h     -0.69837796     1.16020116     1.63432918
          17

 c      1.17525606    -0.42879795     0.14350116
 c     -0.08966039    -1.02149372     0.01688375
 c     -1.24683811    -0.20655231     0.06484921
 c     -1.01878044     1.20950645     0.55022641
 c      0.03418615     1.54457923    -0.43240032
 c      1.23982942     1.00259717    -0.14094464
 h     -0.27510948    -2.02101467    -0.07241316
 h     -1.89865147     1.96959231     0.51755149
 h     -0.25552155     2.32273776    -1.19401694
 h      2.22728537     1.59451977    -0.20284117
 o      2.32995936    -1.14028368     0.13129848
 h      3.26260018    -0.65798684    -0.18310221
 c     -2.63535365    -0.73925697    -0.30609633
 h     -2.63265078    -1.75856507    -0.73142002
 h     -3.42570001    -0.57211066     0.45918151
 h     -3.01268940    -0.11758833    -1.06715220
 h     -0.68944934     1.12708075     1.62917963
          17

 c      1.17885466    -0.41439781     0.13666164
 c     -0.09144584    -1.03160584     0.02044283
 c     -1.24108492    -0.20086323     0.06579641
 c     -1.01616932     1.20568412     0.56756945
 c      0.02369949     1.52830648    -0.43226636
 c      1.24904045     1.00169324    -0.14774827
 h     -0.31156009    -1.98588714    -0.06135862
 h     -1.90730448     1.97613268     0.50960876
 h     -0.26449777     2.29604117    -1.19451137
 h      2.21031200     1.59698036    -0.24967242
 o      2.33521751    -1.13721039     0.13630094
 h      3.19156335    -0.67057619    -0.16684188
 c     -2.64453686    -0.73179192    -0.30789186
 h     -2.61230391    -1.77053521    -0.76079851
 h     -3.39820780    -0.57391797     0.41799805
 h     -3.00790648    -0.08574026    -1.11298480
 h     -0.68009050     1.09776959     1.61613763
          17

 c      1.18494854    -0.39944432     0.12881580
 c     -0.09353483    -1.03751548     0.02468392
 c     -1.23581051    -0.19570035     0.06638461
 c     -1.01532539     1.20275507     0.58543625
 c      0.01158857     1.51346174    -0.43210772
 c      1.25966608     0.99977698    -0.15468353
 h     -0.35064618    -1.99878974    -0.05355512
 h     -1.90337330     1.96581661     0.50220587
 h     -0.26844608     2.26360144    -1.19150104
 h      2.18456521     1.59126951    -0.29689683
 o      2.34047911    -1.13389386     0.14128286
 h      3.10118563    -0.68765346    -0.14396309
 c     -2.65192538    -0.72436804    -0.31129750
 h     -2.59222962    -1.77410450    -0.78276155
 h     -3.37694137    -0.57672801     0.39118019
 h     -3.00351481    -0.05227481    -1.16328474
 h     -0.66900021     1.07336322     1.60145088
          17

 c      1.19349113    -0.38448550     0.12005436
 c     -0.09593985    -1.03951743     0.02950428
 c     -1.23120054    -0.19116874     0.06655526
 c     -1.01624899     1.20077973     0.60308144
 c     -0.00184505     1.49969295    -0.43161157
 c      1.27078971     0.99665751    -0.16182465
 h     -0.39002472    -2.05178547    -0.04814811
 h     -1.88760929     1.93932468     0.49727174
 h     -0.26927676     2.22804756    -1.18810566
 h      2.15666581     1.58084639    -0.34407525
 o      2.34354206    -1.13138571     0.14697350
 h      3.02697749    -0.69076175    -0.12674760
 c     -2.65655728    -0.71688666    -0.31815997
 h     -2.57390096    -1.76534624    -0.79544504
 h     -3.37347869    -0.57813867     0.38903617
 h     -2.99628653    -0.02463489    -1.20815085
 h     -0.65442801     1.05437382     1.59253540
          17

 c      1.20422816    -0.37010389     0.11051579
 c     -0.09895280    -1.03945750     0.03469237
 c     -1.22747478    -0.18727018     0.06629699
 c     -1.01865275     1.19953149     0.61990390
 c     -0.01619316     1.48656712    -0.43040913
 c      1.28132281     0.99213036    -0.16920675
 h     -0.42252689    -2.11924166    -0.04302365
 h     -1.86419100     1.90034684     0.49633408
 h     -0.26939493     2.19317716    -1.18848049
 h      2.13487718     1.57058544    -0.39150513
 o      2.34184059    -1.13124229     0.15437318
 h      3.01206030    -0.65404494    -0.13196107
 c     -2.65821446    -0.70905250    -0.32909301
 h     -2.55849976    -1.74381201    -0.79861262
 h     -3.38934448    -0.57764695     0.41192504
 h     -2.98491516    -0.00736583    -1.24081623
 h     -0.63500685     1.04098393     1.59523380
          17

 c      1.21646124    -0.35724659     0.10045242
 c     -0.10244584    -1.03891475     0.04009728
 c     -1.22498135    -0.18389615     0.06575290
 c     -1.02191258     1.19826555     0.63565095
 c     -0.03075029     1.47385001    -0.42824424
 c      1.29016489     0.98641759    -0.17694945
 h     -0.44195698    -2.17906699    -0.03655248
 h     -1.84120896     1.85606836     0.50012977
 h     -0.27081797     2.16304054    -1.19602301
 h      2.12601851     1.56472658    -0.44018915
 o      2.33623490    -1.13304203     0.16320758
 h      3.04714910    -0.58386228    -0.15625086
 c     -2.65756109    -0.70037326    -0.34332411
 h     -2.54671659    -1.71257236    -0.79372483
 h     -3.41482086    -0.57668363     0.44882979
 h     -2.96946713    -0.00217434    -1.25782945
 h     -0.61084137     1.03346579     1.61087292
          17

 c      1.22913903    -0.34737704     0.09026702
 c     -0.10587401    -1.03869917     0.04564613
 c     -1.22407227    -0.18105823     0.06522996
 c     -1.02506013     1.19582200     0.65040762
 c     -0.04448829     1.46171124    -0.42503782
 c      1.29653233     0.98051178    -0.18537229
 h     -0.44510460    -2.21833639    -0.02801135
 h     -1.83001276     1.81660604     0.50827795
 h     -0.27441861     2.14030522    -1.21165621
 h      2.13173576     1.56421673    -0.49097942
 o      2.32958175    -1.13474222     0.17226619
 h      3.09141582    -0.51191484    -0.18158919
 c     -2.65547409    -0.69028033    -0.35938470
 h     -2.53857954    -1.67816806    -0.78379748
 h     -3.43766710    -0.57688354     0.48556687
 h     -2.95097389    -0.00827903    -1.25883286
 h     -0.58403914     1.03226006     1.63567694
          17

 c      1.24140796    -0.34176960     0.08035422
 c     -0.10885334    -1.03908152     0.05128343
 c     -1.22477845    -0.17894483     0.06494554
 c     -1.02702833     1.19132173     0.66453498
 c     -0.05669983     1.45047945    -0.42090677
 c      1.30031950     0.97563993    -0.19486916
 h     -0.43109189    -2.23098652    -0.01736092
 h     -1.84087512     1.79098612     0.51986945
 h     -0.28024664     2.12434540    -1.23354542
 h      2.14771944     1.56629172    -0.54289695
 o      2.32358398    -1.13495811     0.18075862
 h      3.12145278    -0.45915085    -0.19661641
 c     -2.65258625    -0.67825192    -0.37572676
 h     -2.53341445    -1.64964261    -0.77283923
 h     -3.44924054    -0.57907117     0.51130803
 h     -2.93147184    -0.02264295    -1.24668390
 h     -0.55812771     1.03784436     1.66328881
          17

 c      1.25267336    -0.34111846     0.07100003
 c     -0.11115222    -1.04003432     0.05695771
 c     -1.22688067    -0.17769070     0.06497466
 c     -1.02740212     1.18467635     0.67841566
 c     -0.06717349     1.44048083    -0.41620669
 c      1.30189397     0.97275527    -0.20579876
 h     -0.40064349    -2.21562305    -0.00489362
 h     -1.87535428     1.78121960     0.53497781
 h     -0.28792077     2.11183299    -1.25755919
 h      2.16675134     1.56655291    -0.59319421
 o      2.31898131    -1.13311530     0.18834336
 h      3.12903237    -0.43451495    -0.19682390
 c     -2.64916323    -0.66411298    -0.39092763
 h     -2.53027305    -1.63545861    -0.76448931
 h     -3.44519799    -0.58315573     0.51982142
 h     -2.91409064    -0.03961295    -1.22805787
 h     -0.53662879     1.05035760     1.68781780
          17

 c      1.26240171    -0.34556405     0.06238545
 c     -0.11251601    -1.04126513     0.06263327
 c     -1.23006627    -0.17732558     0.06533455
 c     -1.02673442     1.17654311     0.69222536
 c     -0.07594431     1.43200519    -0.41140447
 c      1.30170955     0.97236004    -0.21841599
 h     -0.35582528    -2.17512065     0.00889093
 h     -1.92412651     1.78150436     0.55501344
 h     -0.29694748     2.09883740    -1.27876939
 h      2.18212423     1.56126424    -0.63883949
 o      2.31610995    -1.12910594     0.19490954
 h      3.11279814    -0.44074019    -0.18106054
 c     -2.64511027    -0.64842249    -0.40375571
 h     -2.52862788    -1.63877824    -0.76029611
 h     -3.42453151    -0.58836773     0.50869015
 h     -2.90285786    -0.05095290    -1.21347442
 h     -0.52200765     1.06925505     1.70538126
          17

 c      1.27001548    -0.35472896     0.05459004
 c     -0.11258949    -1.04207110     0.06830139
 c     -1.23399041    -0.17780555     0.06602607
 c     -1.02602127     1.16782028     0.70595468
 c     -0.08313962     1.42524925    -0.40690960
 c      1.30011892     0.97444565    -0.23281438
 h     -0.30016439    -2.11811275     0.02326280
 h     -1.97368254     1.78357025     0.58135743
 h     -0.30704252     2.08239599    -1.29311336
 h      2.18929000     1.54847093    -0.67760368
 o      2.31509186    -1.12314961     0.20049494
 h      3.07548750    -0.47659062    -0.15022185
 c     -2.64007803    -0.63243343    -0.41341416
 h     -2.52868050    -1.65521083    -0.75933903
 h     -3.38899830    -0.59350620     0.47886189
 h     -2.90157970    -0.04836563    -1.21414564
 h     -0.51533030     1.09330692     1.71443238
          17

 c      1.27487978    -0.36779198     0.04759949
 c     -0.11090635    -1.04111706     0.07398466
 c     -1.23829498    -0.17904196     0.06704907
 c     -1.02615030     1.15924692     0.71947251
 c     -0.08891861     1.42028073    -0.40297208
 c      1.29732814     0.97854726    -0.24891019
 h     -0.23862443    -2.06151618     0.03724581
 h     -2.01288894     1.78107895     0.61431905
 h     -0.31829483     2.06118169    -1.29836459
 h      2.18621976     1.52816010    -0.70851676
 o      2.31570413    -1.11587878     0.20533750
 h      3.02583799    -0.53532935    -0.10804405
 c     -2.63366377    -0.61737781    -0.42006590
 h     -2.53094295    -1.67572987    -0.75963094
 h     -3.34343117    -0.59715937     0.43517684
 h     -2.91153534    -0.02882008    -1.23477595
 h     -0.51626297     1.12079543     1.71566662
          17

 c      1.27637590    -0.38362538     0.04132438
 c     -0.10699799    -1.03656439     0.07971781
 c     -1.24262020    -0.18091026     0.06841359
 c     -1.02772997     1.15129453     0.73253797
 c     -0.09344022     1.41703399    -0.39964561
 c      1.29337788     0.98387643    -0.26645503
 h     -0.17632229    -2.02919486     0.04985164
 h     -2.03500136     1.77062017     0.65310343
 h     -0.33121221     2.03563016    -1.29449376
 h      2.17342702     1.50208390    -0.73205604
 o      2.31689660    -1.10864988     0.21005451
 h      2.98546696    -0.59935518    -0.06393091
 c     -2.62549965    -0.60382732    -0.42515848
 h     -2.53565648    -1.69133794    -0.75959242
 h     -3.29666698    -0.59793433     0.38756059
 h     -2.93008159     0.00279819    -1.26943221
 h     -0.52317380     1.14977140     1.71181377
          17

 c      1.27405303    -0.40096555     0.03561930
 c     -0.10059130    -1.02731671     0.08549425
 c     -1.24662927    -0.18321499     0.07015132
 c     -1.03111013     1.14417259     0.74482883
 c     -0.09683763     1.41532650    -0.39679646
 c      1.28809957     0.98948616    -0.28505941
 h     -0.11608340    -2.03768760     0.06074128
 h     -2.03737746     1.75128876     0.69613273
 h     -0.34671969     2.00783190    -1.28366962
 h      2.15401183     1.47350581    -0.75026818
 o      2.31645661    -1.10361364     0.21569360
 h      2.99291457    -0.63867154    -0.03369630
 c     -2.61515153    -0.59177858    -0.43095164
 h     -2.54256728    -1.69574452    -0.75858940
 h     -3.26137819    -0.59471003     0.35079834
 h     -2.95219343     0.03769046    -1.30651251
 h     -0.53338446     1.17832547     1.70713574
          17

 c      1.26771636    -0.41861315     0.03027842
 c     -0.09149653    -1.01447565     0.09123910
 c     -1.25004465    -0.18555823     0.07231639
 c     -1.03639512     1.13781000     0.75607366
 c     -0.09923353     1.41487666    -0.39417506
 c      1.28107316     0.99444719    -0.30424158
 h     -0.05882357    -2.07925053     0.07072216
 h     -2.02114624     1.72435797     0.74134402
 h     -0.36610482     1.98115103    -1.26983239
 h      2.13342121     1.44676426    -0.76658293
 o      2.31340209    -1.10180481     0.22272946
 h      3.06525157    -0.64128090    -0.02337711
 c     -2.60232265    -0.58100319    -0.43944622
 h     -2.55099378    -1.68603364    -0.75691446
 h     -3.24898705    -0.58676672     0.33840540
 h     -2.97292844     0.06820309    -1.33570946
 h     -0.54376637     1.20483084     1.70629307
          17

 c      1.25681349    -0.43613417     0.02485019
 c     -0.07838311    -1.00052625     0.09685545
 c     -1.25279067    -0.18638950     0.07488526
 c     -1.04352282     1.13161448     0.76660463
 c     -0.10113407     1.41516850    -0.39175789
 c      1.27163594     0.99803263    -0.32363455
 h     -0.00625835    -2.13088301     0.08266747
 h     -1.99150212     1.69350035     0.78672139
 h     -0.39085021     1.95891432    -1.25726602
 h      2.11853867     1.42684334    -0.78388158
 o      2.31042787    -1.10205906     0.23062611
 h      3.16351387    -0.63136685    -0.02063433
 c     -2.58748432    -0.57114733    -0.45143730
 h     -2.55996772    -1.66262149    -0.75574479
 h     -3.26005053    -0.57349938     0.35194779
 h     -2.98883879     0.08939664    -1.35071655
 h     -0.55185044     1.22837300     1.71274522
          17

 c      1.24439355    -0.45083970     0.01896965
 c     -0.06515756    -0.98892245     0.10254892
 c     -1.25529748    -0.18854436     0.07839416
 c     -1.05105489     1.12597732     0.77433987
 c     -0.10136148     1.41727803    -0.38769998
 c      1.26015652     1.00028832    -0.34255792
 h      0.03890607    -2.17243460     0.09125111
 h     -1.95860465     1.66491216     0.82969454
 h     -0.42123044     1.94354669    -1.25441451
 h      2.11352540     1.41303379    -0.80718868
 o      2.30897034    -1.10296884     0.23878240
 h      3.25156858    -0.62633828    -0.01575853
 c     -2.57165034    -0.56216471    -0.46523234
 h     -2.56884052    -1.62974275    -0.75590258
 h     -3.28759399    -0.55566463     0.37881705
 h     -2.99739666     0.10155083    -1.34958223
 h     -0.55361887     1.24499115     1.72922385
          17

 c      1.23096671    -0.46284246     0.01274899
 c     -0.05159301    -0.98105169     0.10822474
 c     -1.25762024    -0.19152351     0.08322514
 c     -1.05794567     1.11975221     0.77986993
 c     -0.09983748     1.42132308    -0.38251892
 c      1.24683848     1.00157779    -0.36092717
 h      0.07430265    -2.19317033     0.09885936
 h     -1.93579282     1.64659800     0.86881788
 h     -0.45622701     1.93687042    -1.25978577
 h      2.11697289     1.40507294    -0.83807410
 o      2.30990170    -1.10403528     0.24687757
 h      3.30938509    -0.63301827    -0.00433485
 c     -2.55618034    -0.55358568    -0.47957689
 h     -2.57699214    -1.59405139    -0.75981171
 h     -3.31787276    -0.53331059     0.40470106
 h     -2.99769036     0.10487196    -1.33291714
 h     -0.54980837     1.25404018     1.75130528
          17

 c      1.21700983    -0.47221642     0.00620096
 c     -0.03768416    -0.97768937     0.11384138
 c     -1.25952121    -0.19464389     0.08941172
 c     -1.06316548     1.11218797     0.78390620
 c     -0.09703756     1.42734039    -0.37675044
 c      1.23223855     1.00228290    -0.37892866
 h      0.09846941    -2.18911045     0.10736552
 h     -1.93377437     1.64503521     0.90380845
 h     -0.49325047     1.93754467    -1.26891573
 h      2.12354010     1.40071671    -0.87507307
 o      2.31352540    -1.10509801     0.25489295
 h      3.32885146    -0.65291995     0.01411538
 c     -2.54203027    -0.54488915    -0.49336722
 h     -2.58411463    -1.56410834    -0.76985011
 h     -3.34089753    -0.50726303     0.41977768
 h     -2.99018924     0.10157144    -1.30376436
 h     -0.54245496     1.25452594     1.77344893
          17

 c      1.20638981    -0.47767974    -0.00014843
 c     -0.02283250    -0.98291913     0.11874362
 c     -1.26229731    -0.19799405     0.09726478
 c     -1.06254388     1.10563891     0.78576987
 c     -0.09324331     1.43579012    -0.36937829
 c      1.21335881     0.99751090    -0.39521209
 h      0.12381903    -2.13163782     0.08966946
 h     -1.95116316     1.66017720     0.93377481
 h     -0.52841536     1.94372630    -1.27375169
 h      2.12885939     1.40427376    -0.91193360
 o      2.31980595    -1.10624645     0.26270579
 h      3.27472242    -0.65888526     0.04840928
 c     -2.52971080    -0.53549933    -0.50561948
 h     -2.60940418    -1.54171899    -0.78977480
 h     -3.35028954    -0.47966264     0.41790614
 h     -2.97610481     0.09362483    -1.27125782
 h     -0.53483971     1.24161772     1.78711811
          17

 c      1.19678960    -0.48085680    -0.00550173
 c     -0.00860526    -0.99166830     0.12356639
 c     -1.26316027    -0.20122516     0.10656465
 c     -1.06120387     1.09758853     0.78767675
 c     -0.08793087     1.44644270    -0.36338188
 c      1.19325397     0.99265976    -0.41195318
 h      0.13652547    -2.06037280     0.07440903
 h     -1.97891154     1.68608242     0.95630909
 h     -0.55795112     1.95796995    -1.26667361
 h      2.12215298     1.40602966    -0.94988549
 o      2.32780177    -1.10733348     0.27019316
 h      3.18765615    -0.67416793     0.08668445
 c     -2.51940134    -0.52601644    -0.51546648
 h     -2.63242374    -1.53526078    -0.81817052
 h     -3.34307240    -0.45056807     0.39786159
 h     -2.95979194     0.09163548    -1.24095510
 h     -0.52883245     1.21946536     1.78950140
          17

 c      1.18911097    -0.48166313    -0.00984383
 c      0.00418433    -1.00233362     0.12834157
 c     -1.26191818    -0.20424108     0.11703261
 c     -1.06011318     1.08873292     0.79002566
 c     -0.08200788     1.45930365    -0.35895760
 c      1.17290010     0.98772943    -0.42935458
 h      0.13783980    -1.99711407     0.06266770
 h     -2.00461491     1.71422903     0.96973246
 h     -0.57936807     1.97856088    -1.24526961
 h      2.09920008     1.40395687    -0.98584276
 o      2.33570015    -1.10885307     0.27761445
 h      3.09310568    -0.68743619     0.12297633
 c     -2.51082802    -0.51736442    -0.52235781
 h     -2.65214558    -1.54086197    -0.85321312
 h     -3.31957828    -0.42114415     0.36084555
 h     -2.94607251     0.10421061    -1.22244277
 h     -0.52480009     1.18872006     1.78030991
          17

 c      1.18414298    -0.48008668    -0.01310830
 c      0.01459646    -1.01244048     0.13320636
 c     -1.25848224    -0.20711246     0.12832748
 c     -1.05999508     1.07966801     0.79290430
 c     -0.07627994     1.47428184    -0.35600858
 c      1.15309054     0.98261782    -0.44749112
 h      0.13077269    -1.97273415     0.05391283
 h     -2.01912283     1.73769865     0.97309949
 h     -0.59144187     2.00504835    -1.20970797
 h      2.05897223     1.39719698    -1.01846067
 o      2.34003033    -1.11228484     0.28548675
 h      3.04302728    -0.67121334     0.14677372
 c     -2.50370470    -0.51052710    -0.52637934
 h     -2.66713410    -1.55033315    -0.89171488
 h     -3.28288165    -0.39246527     0.31077184
 h     -2.93713950     0.13623954    -1.22107113
 h     -0.52204007     1.15062134     1.76175156
          17

 c      1.18237262    -0.47623499    -0.01521950
 c      0.02188993    -1.02030828     0.13832304
 c     -1.25286880    -0.21003887     0.14005772
 c     -1.06126138     1.07082254     0.79608122
 c     -0.07135480     1.49117873    -0.35416751
 c      1.13433720     0.97716276    -0.46630905
 h      0.11751677    -2.00674533     0.04688742
 h     -2.01753055     1.75204941     0.96651465
 h     -0.59442024     2.03835387    -1.16259870
 h      2.00360520     1.38608984    -1.04825573
 o      2.33877618    -1.11867702     0.29400441
 h      3.06800167    -0.60522822     0.15292437
 c     -2.49781365    -0.50590157    -0.52853985
 h     -2.67606619    -1.55548087    -0.93025682
 h     -3.23983724    -0.36518095     0.25512509
 h     -2.93014108     0.18513371    -1.23433567
 h     -0.51875859     1.10682856     1.73835737
          17

 c      1.18392294    -0.47035376    -0.01613034
 c      0.02576960    -1.02696582     0.14366428
 c     -1.24520528    -0.21330769     0.15179280
 c     -1.06404565     1.06248985     0.79909743
 c     -0.06757398     1.50965873    -0.35283764
 c      1.11677285     0.97116304    -0.48561180
 h      0.09742895    -2.08428229     0.04223008
 h     -1.99861081     1.75515113     0.95104055
 h     -0.59008934     2.08081993    -1.10864429
 h      1.93846287     1.37228852    -1.07783020
 o      2.33478735    -1.12609091     0.30247005
 h      3.12348135    -0.51750544     0.15111778
 c     -2.49272483    -0.50328687    -0.53056203
 h     -2.67819303    -1.55057975    -0.96596066
 h     -3.20206212    -0.33890937     0.20565515
 h     -2.91906649     0.24258943    -1.25443890
 h     -0.51242050     1.05917705     1.71612325
          17

 c      1.18857333    -0.46287143    -0.01580909
 c      0.02623896    -1.03468800     0.14906097
 c     -1.23574356    -0.21726015     0.16308362
 c     -1.06814956     1.05483742     0.80145983
 c     -0.06501193     1.52923117    -0.35128973
 c      1.10014540     0.96439745    -0.50505225
 h      0.07003876    -2.17346436     0.04192273
 h     -1.96453263     1.74715223     0.92857711
 h     -0.58134814     2.13585394    -1.05362978
 h      1.87173613     1.35870054    -1.11189413
 o      2.33074536    -1.13238330     0.31028081
 h      3.16835202    -0.43967300     0.14998362
 c     -2.48764512    -0.50224631    -0.53423073
 h     -2.67350701    -1.53307221    -0.99689669
 h     -3.18368832    -0.31198514     0.17585504
 h     -2.89844716     0.29940819    -1.27340781
 h     -0.50080612     1.00947113     1.70051386
          17

 c      1.19577408    -0.45439195    -0.01421988
 c      0.02350132    -1.04496731     0.15437351
 c     -1.22486320    -0.22227049     0.17349817
 c     -1.07288955     1.04784397     0.80285792
 c     -0.06358850     1.54934137    -0.34885620
 c      1.08399708     0.95669556    -0.52421075
 h      0.03665734    -2.24980318     0.04718419
 h     -1.92124666     1.73096370     0.90177192
 h     -0.57081085     2.20653865    -1.00229168
 h      1.81237226     1.34867028    -1.15618605
 o      2.32775462    -1.13642818     0.31715892
 h      3.18661871    -0.38719793     0.15316083
 c     -2.48198348    -0.50219865    -0.54045744
 h     -2.66273271    -1.50368814    -1.02242213
 h     -3.19276509    -0.28317120     0.17240486
 h     -2.86512415     0.34842862    -1.28564799
 h     -0.48356748     0.95954083     1.69397960
          17

 c      1.20470931    -0.44562904    -0.01132464
 c      0.01797249    -1.05825088     0.15952221
 c     -1.21304896    -0.22871768     0.18266044
 c     -1.07700570     1.04119426     0.80325227
 c     -0.06325856     1.56958627    -0.34515588
 c      1.06803973     0.94809134    -0.54284114
 h     -0.00056571    -2.30006176     0.05812552
 h     -1.87891349     1.71291183     0.87380622
 h     -0.55885595     2.29314349    -0.95590154
 h      1.76596959     1.34401984    -1.21437048
 o      2.32615855    -1.13769009     0.32298579
 h      3.17445369    -0.36620884     0.16187903
 c     -2.47596549    -0.50223113    -0.54871627
 h     -2.64728604    -1.46654245    -1.04354899
 h     -3.22414683    -0.25436848     0.18875284
 h     -2.81818269     0.38508549    -1.28808351
 h     -0.46306636     0.91156876     1.69500940
          17

 c      1.21440593    -0.43732273    -0.00710104
 c      0.01022572    -1.07432642     0.16446336
 c     -1.20084198    -0.23694652     0.19027958
 c     -1.07888728     1.03431216     0.80278825
 c     -0.06409704     1.58988054    -0.34015804
 c      1.05243291     0.93894938    -0.56113283
 h     -0.03942853    -2.31857017     0.07415945
 h     -1.85033245     1.70188225     0.84781349
 h     -0.54298920     2.39134522    -0.91187066
 h      1.73178978     1.34331220    -1.28467963
 o      2.32598881    -1.13593057     0.32771802
 h      3.13322070    -0.37830635     0.17632978
 c     -2.47025619    -0.50116263    -0.55759524
 h     -2.62918374    -1.42883406    -1.06309085
 h     -3.26491098    -0.22993267     0.21125254
 h     -2.75839631     0.40715981    -1.27968440
 h     -0.44352482     0.86820940     1.69968230
          17

 c      1.22384214    -0.43015835    -0.00156641
 c      0.00089285    -1.09261118     0.16917858
 c     -1.18877902    -0.24723126     0.19616558
 c     -1.07724198     1.02677019     0.80166283
 c     -0.06617930     1.61038522    -0.33402936
 c      1.03764086     0.92988978    -0.57966031
 h     -0.07792024    -2.30461705     0.09429367
 h     -1.84500240     1.70454110     0.82607779
 h     -0.51943155     2.49318876    -0.86596744
 h      1.70449926     1.34251238    -1.36019302
 o      2.32702260    -1.13118899     0.33137871
 h      3.06873042    -0.42099481     0.19585920
 c     -2.46531178    -0.49792866    -0.56562350
 h     -2.61066925    -1.39909721    -1.08500771
 h     -3.30327284    -0.21384069     0.22807889
 h     -2.68779711     0.41474925    -1.26127209
 h     -0.42923794     0.83220936     1.70409553
          17

 c      1.23203231    -0.42469561     0.00519966
 c     -0.00941271    -1.11221922     0.17367923
 c     -1.17733905    -0.25974621     0.20023723
 c     -1.07179021     1.01883631     0.80001759
 c     -0.06941280     1.63128161    -0.32694683
 c      1.02407645     0.92157265    -0.59905631
 h     -0.11432451    -2.26226739     0.11722042
 h     -1.86232097     1.71918074     0.80983774
 h     -0.48522314     2.58985112    -0.81479542
 h      1.67831986     1.33728553    -1.43241431
 o      2.32850950    -1.12405325     0.33410622
 h      2.99560727    -0.48349875     0.21823927
 c     -2.46124570    -0.49205713    -0.57166187
 h     -2.59345594    -1.38337176    -1.11241566
 h     -3.33163313    -0.20834717     0.23194966
 h     -2.60935486     0.41070264    -1.23569404
 h     -0.42319457     0.80584581     1.70587049
          17

 c      1.23810854    -0.42131211     0.01303914
 c     -0.02011790    -1.13181031     0.17801384
 c     -1.16690852    -0.27453508     0.20253042
 c     -1.06320444     1.01141749     0.79785487
 c     -0.07347969     1.65259640    -0.31901388
 c      1.01189842     0.91453295    -0.61973612
 h     -0.14755398    -2.20254849     0.14131245
 h     -1.89273687     1.73647714     0.79979155
 h     -0.43922848     2.67392477    -0.75681757
 h      1.64949060     1.32459948    -1.49435402
 o      2.32853976    -1.11626703     0.33625312
 h      2.94694642    -0.53728346     0.23813629
 c     -2.45798845    -0.48402682    -0.57502337
 h     -2.57812048    -1.38145614    -1.14522511
 h     -3.34600764    -0.21401395     0.21932235
 h     -2.52648185     0.40113079    -1.20804432
 h     -0.42656112     0.79055678     1.70453859
          17

 c      1.24143621    -0.42015744     0.02170817
 c     -0.03065988    -1.14931808     0.18226050
 c     -1.15776432    -0.29148964     0.20320428
 c     -1.05248843     1.00549146     0.79501148
 c     -0.07788552     1.67414694    -0.31025855
 c      1.00099205     0.90911344    -0.64179129
 h     -0.17797363    -2.14690655     0.16472903
 h     -1.92492256     1.74606853     0.79632816
 h     -0.38210812     2.74047688    -0.69224869
 h      1.61668259     1.30313305    -1.54176525
 o      2.32436851    -1.11037708     0.33829352
 h      2.96829178    -0.54194845     0.24863283
 c     -2.45541866    -0.47516080    -0.57545678
 h     -2.56429805    -1.38717916    -1.17986727
 h     -3.34516674    -0.23001315     0.18938256
 h     -2.44217225     0.39472038    -1.18510646
 h     -0.43874049     0.78681861     1.70139585
          17

 c      1.24169682    -0.42113150     0.03087920
 c     -0.04045461    -1.16215748     0.18647862
 c     -1.15008337    -0.31033326     0.20253200
 c     -1.04056011     1.00172977     0.79119268
 c     -0.08203556     1.69555260    -0.30066175
 c      0.99101148     0.90545472    -0.66497848
 h     -0.20801992    -2.12499062     0.18596694
 h     -1.95037673     1.74084927     0.79939221
 h     -0.31591377     2.78741015    -0.62260866
 h      1.58067810     1.27316759    -1.57342369
 o      2.31650038    -1.10599023     0.34021074
 h      3.05230826    -0.50496725     0.25104649
 c     -2.45335876    -0.46698175    -0.57315570
 h     -2.55134995    -1.39235390    -1.21140751
 h     -3.33064926    -0.25426167     0.14387348
 h     -2.35825344     0.39916871    -1.17286942
 h     -0.45767539     0.79417731     1.69918623
          17

 c      1.23883003    -0.42391791     0.04015448
 c     -0.04905022    -1.16897677     0.19065720
 c     -1.14400660    -0.33058351     0.20087183
 c     -1.02814597     1.00042600     0.78604894
 c     -0.08530280     1.71625384    -0.29018918
 c      0.98143880     0.90350338    -0.68872538
 h     -0.23964973    -2.15430144     0.20451664
 h     -1.96423442     1.71760337     0.80839492
 h     -0.24362567     2.81562798    -0.55027526
 h      1.54410583     1.23643808    -1.59130873
 o      2.30802019    -1.10077778     0.34173729
 h      3.14978259    -0.46553768     0.25108613
 c     -2.45137209    -0.46048099    -0.56892930
 h     -2.53878228    -1.39037033    -1.23572074
 h     -3.30786414    -0.28336522     0.08782167
 h     -2.27594925     0.41599250    -1.17290030
 h     -0.48036758     0.81141666     1.70149863
          17

 c      1.23291869    -0.42806533     0.04910044
 c     -0.05639448    -1.17130933     0.19477466
 c     -1.13972158    -0.35153341     0.19862387
 c     -1.01574884     1.00152616     0.77930633
 c     -0.08709254     1.73553017    -0.27882451
 c      0.97163972     0.90303027    -0.71214199
 h     -0.26993656    -2.22072030     0.22021668
 h     -1.96485756     1.67640546     0.82224080
 h     -0.16862337     2.82910146    -0.47803184
 h      1.51129672     1.19595792    -1.60079646
 o      2.30087980    -1.09361710     0.34281583
 h      3.22909995    -0.44412304     0.25129829
 c     -2.44844815    -0.45590878    -0.56424142
 h     -2.52630746    -1.37765244    -1.25047847
 h     -3.28769376    -0.31267122     0.03037377
 h     -2.19755889     0.43947815    -1.18154662
 h     -0.50375839     0.83689886     1.71154862
          17

 c      1.22411533    -0.43308376     0.05729041
 c     -0.06261085    -1.17204735     0.19886317
 c     -1.13748080    -0.37231546     0.19618659
 c     -1.00356782     1.00465861     0.77092821
 c     -0.08691383     1.75256239    -0.26660646
 c      0.96093480     0.90368041    -0.73410140
 h     -0.29321518    -2.29582384     0.23251796
 h     -1.95371246     1.62017367     0.83943250
 h     -0.09403930     2.83437597    -0.40852975
 h      1.48776489     1.15549346    -1.61006506
 o      2.29589159    -1.08431555     0.34351537
 h      3.27660541    -0.44640811     0.25216858
 c     -2.44305296    -0.45307076    -0.56077925
 h     -2.51375283    -1.35382070    -1.25540200
 h     -3.28544047    -0.33714280    -0.01684392
 h     -2.12685328     0.46123118    -1.19300445
 h     -0.52576547     0.86896722     1.73044973
          17

 c      1.21261916    -0.43852069     0.06434136
 c     -0.06766252    -1.17354528     0.20297768
 c     -1.13753503    -0.39201529     0.19392705
 c     -0.99142077     1.00917056     0.76121112
 c     -0.08444052     1.76659636    -0.25366479
 c      0.94876584     0.90507992    -0.75351593
 h     -0.30535871    -2.35818063     0.24088283
 h     -1.93575236     1.55447440     0.85829277
 h     -0.02217804     2.83879316    -0.34370768
 h      1.47846095     1.11835958    -1.62717243
 o      2.29332783    -1.07303234     0.34393312
 h      3.28695556    -0.47222910     0.25350142
 c     -2.43402279    -0.45153702    -0.55960001
 h     -2.50098226    -1.32160067    -1.25240032
 h     -3.31180519    -0.35335397    -0.04656742
 h     -2.06781357     0.47463222    -1.20243189
 h     -0.54573799     0.90611544     1.75605404
          17

 c      1.19868500    -0.44400332     0.06994007
 c     -0.07136187    -1.17726949     0.20716995
 c     -1.14001439    -0.40979173     0.19216826
 c     -0.97878045     1.01422709     0.75071862
 c     -0.07952041     1.77719880    -0.24022991
 c      0.93495043     0.90695499    -0.76978547
 h     -0.30452626    -2.39644254     0.24511292
 h     -1.91947236     1.48690366     0.87733637
 h      0.04555198     2.84747489    -0.28447110
 h      1.48491244     1.08611317    -1.65505376
 o      2.29315826    -1.06006346     0.34415837
 h      3.25905176    -0.51880005     0.25484623
 c     -2.42164039    -0.45065977    -0.56053814
 h     -2.48795697    -1.28669952    -1.24564284
 h     -3.36173250    -0.36067473    -0.06184869
 h     -2.02343358     0.47622411    -1.20701942
 h     -0.56393748     0.94683069     1.78350361
          17

 c      1.18265218    -0.44925610     0.07385448
 c     -0.07353317    -1.18400492     0.21148681
 c     -1.14481371    -0.42498454     0.19118701
 c     -0.96504254     1.01902248     0.74010894
 c     -0.07211486     1.78444142    -0.22659415
 c      0.91981201     0.90913713    -0.78302538
 h     -0.29039163    -2.40604941     0.24535004
 h     -1.91466294     1.42511016     0.89552111
 h      0.10803487     2.86100555    -0.23094371
 h      1.50374741     1.05857425    -1.68904418
 o      2.29496424    -1.04584623     0.34427202
 h      3.19705354    -0.58041222     0.25538230
 c     -2.40735438    -0.44969632    -0.56264485
 h     -2.47491092    -1.25702751    -1.24103221
 h     -3.41832570    -0.36013282    -0.07157457
 h     -1.99530242     0.46537601    -1.20579574
 h     -0.58064389     0.98940809     1.80713061
          17

 c      1.16497396    -0.45410541     0.07593323
 c     -0.07414166    -1.19400158     0.21597025
 c     -1.15153096    -0.43718295     0.19121594
 c     -0.95004158     1.02304511     0.73002772
 c     -0.06222060     1.78883768    -0.21305040
 c      0.90401903     0.91146595    -0.79380254
 h     -0.26356286    -2.38695658     0.24201399
 h     -1.92682966     1.37388341     0.91178355
 h      0.16382081     2.87588460    -0.18305785
 h      1.52848940     1.03510433    -1.72010475
 o      2.29744683    -1.03115827     0.34439343
 h      3.11792528    -0.64507753     0.25310300
 c     -2.39274758    -0.44808050    -0.56498963
 h     -2.46236182    -1.24030165    -1.24428575
 h     -3.46512498    -0.35306140    -0.08316973
 h     -1.98358560     0.44382329    -1.19929026
 h     -0.59566211     1.03198027     1.82224925
          17

 c      1.14622544    -0.45845603     0.07609071
 c     -0.07334145    -1.20696291     0.22065464
 c     -1.15947296    -0.44624362     0.19245095
 c     -0.93441362     1.02615693     0.72109935
 c     -0.04984283     1.79109338    -0.19985390
 c      0.88831381     0.91372269    -0.80271969
 h     -0.22546002    -2.34363123     0.23574476
 h     -1.95279932     1.33416318     0.92416438
 h      0.21114791     2.88711319    -0.14092104
 h      1.55256255     1.01552915    -1.73973436
 o      2.29750302    -1.01745284     0.34482129
 h      3.06617651    -0.68928450     0.24266622
 c     -2.37909999    -0.44576601    -0.56709389
 h     -2.45076078    -1.24029446    -1.25777791
 h     -3.49151966    -0.34069751    -0.10054315
 h     -1.98698551     0.41560659    -1.18953115
 h     -0.60834760     1.07268623     1.82605547
          17

 c      1.12704159    -0.46221850     0.07427459
 c     -0.07145743    -1.22187249     0.22556510
 c     -1.16772640    -0.45226775     0.19505793
 c     -0.91934808     1.02841102     0.71386897
 c     -0.03501995     1.79187315    -0.18721440
 c      0.87333720     0.91563824    -0.81019507
 h     -0.17848742    -2.28733173     0.22728112
 h     -1.98313422     1.30502907     0.92996278
 h      0.24841186     2.89062376    -0.10482070
 h      1.57107638     1.00020636    -1.74249417
 o      2.29146431    -1.00616310     0.34603447
 h      3.09527601    -0.68974226     0.21579631
 c     -2.36743171    -0.44340679    -0.56898432
 h     -2.44009759    -1.25474319    -1.27873043
 h     -3.49240967    -0.32419322    -0.12490244
 h     -2.00268316     0.38713867    -1.18026843
 h     -0.61783624     1.10982289     1.81786591
          17

 c      1.10799556    -0.46522806     0.07043387
 c     -0.06894635    -1.23675557     0.23072987
 c     -1.17528814    -0.45555411     0.19916533
 c     -0.90604604     1.02986642     0.70866965
 c     -0.01786464     1.79166926    -0.17529808
 c      0.85956215     0.91692657    -0.81642441
 h     -0.12595265    -2.23938816     0.21715092
 h     -2.00795592     1.28573959     0.92682792
 h      0.27461915     2.88453493    -0.07506112
 h      1.58133459     0.98977541    -1.72637879
 o      2.28088883    -0.99649274     0.34789895
 h      3.17753491    -0.65929335     0.17440757
 c     -2.35853430    -0.44213766    -0.57096555
 h     -2.42993572    -1.27725034    -1.30094490
 h     -3.46702455    -0.30467209    -0.15562366
 h     -2.02662150     0.36653456    -1.17677887
 h     -0.62320459     1.14194532     1.79918456
          17

 c      1.08958488    -0.46726652     0.06453399
 c     -0.06637378    -1.24901317     0.23621686
 c     -1.18125454    -0.45651059     0.20482780
 c     -0.89540526     1.03054030     0.70553156
 c      0.00139462     1.79073410    -0.16422189
 c      0.84728713     0.91730664    -0.82139939
 h     -0.07068048    -2.22790860     0.20522978
 h     -2.02032080     1.27621365     0.91347547
 h      0.28967713     2.86955798    -0.05178477
 h      1.58297282     0.98495805    -1.69255798
 o      2.26932254    -0.98704181     0.34981730
 h      3.25528250    -0.62076791     0.12803537
 c     -2.35278795    -0.44307323    -0.57342651
 h     -2.41979350    -1.30087980    -1.31807775
 h     -3.41886366    -0.28315850    -0.19048023
 h     -2.05456416     0.36103929    -1.18418544
 h     -0.62351101     1.16797071     1.77375328
          17

 c      1.07227938    -0.46811838     0.05658439
 c     -0.06440973    -1.25729953     0.24212413
 c     -1.18499693    -0.45554489     0.21198511
 c     -0.88796078     1.03043064     0.70418128
 c      0.02238597     1.78904500    -0.15404501
 c      0.83662883     0.91651281    -0.82491560
 h     -0.01334481    -2.26630238     0.19094353
 h     -2.01677880     1.27676514     0.88975188
 h      0.29451743     2.84905057    -0.03484006
 h      1.57824206     0.98647247    -1.64526926
 o      2.25851493    -0.97712822     0.35135987
 h      3.29986769    -0.58535779     0.08336260
 c     -2.34983153    -0.44681771    -0.57692302
 h     -2.40947903    -1.32040993    -1.32564416
 h     -3.35701542    -0.26019402    -0.22532295
 h     -2.08361664     0.37288325    -1.20432699
 h     -0.61782246     1.18728665     1.74731564
          17

 c      1.05651266    -0.46761403     0.04664746
 c     -0.06354797    -1.26293159     0.24845795
 c     -1.18624414    -0.45298781     0.22044513
 c     -0.88389735     1.02954419     0.70413537
 c      0.04459565     1.78631909    -0.14476190
 c      0.82749780     0.91429575    -0.82657826
 h      0.04518430    -2.33694373     0.17477316
 h     -1.99704582     1.28784527     0.85645203
 h      0.29099192     2.82870334    -0.02372896
 h      1.57236356     0.99503719    -1.59172447
 o      2.24903665    -0.96647341     0.35226485
 h      3.30165476    -0.55746470     0.04405792
 c     -2.34836711    -0.45332240    -0.58228708
 h     -2.39922612    -1.33299877    -1.32152069
 h     -3.29765542    -0.23500158    -0.25375191
 h     -2.11262931     0.39737503    -1.23409851
 h     -0.60538065     1.19975429     1.72654385
          17

 c      1.04262001    -0.46568508     0.03484321
 c     -0.06387514    -1.26816070     0.25510581
 c     -1.18504953    -0.44909541     0.22989950
 c     -0.88302313     1.02791410     0.70489442
 c      0.06740611     1.78213081    -0.13628727
 c      0.81964274     0.91041190    -0.82589460
 h      0.10154066    -2.41111871     0.15852068
 h     -1.96390325     1.30998368     0.81514135
 h      0.28141857     2.81528231    -0.01771548
 h      1.57302629     1.01140320    -1.54099979
 o      2.24100023    -0.95494366     0.35234142
 h      3.25877849    -0.53890760     0.01232310
 c     -2.34652868    -0.46214519    -0.59037588
 h     -2.38967162    -1.33829334    -1.30591981
 h     -3.26104717    -0.20498115    -0.26831358
 h     -2.14111110     0.42577202    -1.26746641
 h     -0.58605154     1.20547305     1.71682500
          17

 c      1.03078469    -0.46240655     0.02136333
 c     -0.06520502    -1.27446596     0.26192709
 c     -1.18170095    -0.44409232     0.23996226
 c     -0.88471123     1.02560308     0.70616927
 c      0.09016371     1.77616966    -0.12842644
 c      0.81290680     0.90462374    -0.82256248
 h      0.15156122    -2.46851448     0.14411195
 h     -1.92332945     1.34391430     0.76795935
 h      0.26781759     2.81392597    -0.01614549
 h      1.58740279     1.03617193    -1.50069323
 o      2.23428121    -0.94248187     0.35143956
 h      3.17377411    -0.53008115    -0.01063081
 c     -2.34310079    -0.47255898    -0.60147302
 h     -2.38174269    -1.33870152    -1.28146183
 h     -3.25876108    -0.16811946    -0.26488771
 h     -2.16830299     0.44951798    -1.29863602
 h     -0.56097571     1.20440998     1.71980899
          17

 c      1.02101698    -0.45801333     0.00649330
 c     -0.06722356    -1.28238566     0.26879501
 c     -1.17664336    -0.43820486     0.25020780
 c     -0.88793920     1.02268186     0.70798686
 c      0.11224139     1.76853013    -0.12085355
 c      0.80764296     0.89675385    -0.81683598
 h      0.19180832    -2.49887570     0.13299526
 h     -1.88381723     1.39067183     0.71724983
 h      0.25136649     2.82509177    -0.01877730
 h      1.61718124     1.06905206    -1.47272133
 o      2.22838347    -0.92917304     0.34951713
 h      3.05580364    -0.52889592    -0.02571636
 c     -2.33847390    -0.48331296    -0.61487142
 h     -2.37652339    -1.33973116    -1.25320443
 h     -3.28305895    -0.12743235    -0.24656831
 h     -2.19314271     0.46235408    -1.32360663
 h     -0.53292020     1.19630235     1.73268997
          17

 c      1.01316243    -0.45289334    -0.00936774
 c     -0.06955987    -1.29182299     0.27559144
 c     -1.17043083    -0.43167705     0.26019422
 c     -0.89160270     1.01923536     0.71060456
 c      0.13306478     1.75977775    -0.11314783
 c      0.80483458     0.88678136    -0.80955197
 h      0.21981529    -2.49847874     0.12614114
 h     -1.85321996     1.45096439     0.66507392
 h      0.23263467     2.84385075    -0.02575319
 h      1.65668972     1.10798323    -1.45288260
 o      2.22194739    -0.91550600     0.34690823
 h      2.92863566    -0.52655507    -0.04032537
 c     -2.33388229    -0.49278576    -0.62920051
 h     -2.37513081    -1.34922853    -1.22767559
 h     -3.31599852    -0.09014205    -0.22091370
 h     -2.21456361     0.46056360    -1.34029011
 h     -0.50584292     1.18100872     1.74994015
          17

 c      1.00691462    -0.44754791    -0.02570878
 c     -0.07186345    -1.30226250     0.28220180
 c     -1.16366893    -0.42478539     0.26948606
 c     -0.89502519     1.01548555     0.71430840
 c      0.15212826     1.75070046    -0.10489861
 c      0.80569592     0.87489666    -0.80174525
 h      0.23401336    -2.46794857     0.12409656
 h     -1.83383794     1.52323314     0.61322621
 h      0.21228411     2.86239459    -0.03718607
 h      1.69669537     1.14927906    -1.43484209
 o      2.21237482    -0.90275233     0.34477407
 h      2.83711108    -0.50161406    -0.07543905
 c     -2.33030754    -0.49965272    -0.64311941
 h     -2.37849050    -1.37393916    -1.21000566
 h     -3.34271608    -0.06310364    -0.19499045
 h     -2.23165057     0.44280437    -1.34832354
 h     -0.48387716     1.15892829     1.76589503
          17

 c      1.00185857    -0.44251526    -0.04194709
 c     -0.07392064    -1.31281628     0.28852982
 c     -1.15693277    -0.41785680     0.27768300
 c     -0.89816281     1.01192510     0.71920966
 c      0.16903438     1.74196269    -0.09582448
 c      0.81116769     0.86150666    -0.79426767
 h      0.23392910    -2.41228488     0.12682808
 h     -1.82098218     1.60199867     0.56398032
 h      0.19146477     2.87338352    -0.05279161
 h      1.72916109     1.18869197    -1.41375293
 o      2.19827684    -0.89188179     0.34409658
 h      2.80877935    -0.43761091    -0.14921349
 c     -2.32824990    -0.50351464    -0.65576421
 h     -2.38695154    -1.41446784    -1.20064847
 h     -3.35489875    -0.05063845    -0.17351051
 h     -2.24361144     0.41026834    -1.34914420
 h     -0.47039371     1.13112744     1.77650715
          17

 c      0.99761383    -0.43830072    -0.05749591
 c     -0.07577777    -1.32208885     0.29454263
 c     -1.15070047    -0.41126572     0.28444032
 c     -0.90129692     1.00922901     0.72516127
 c      0.18353877     1.73387965    -0.08584864
 c      0.82165365     0.84723167    -0.78762935
 h      0.22096953    -2.34303182     0.13324644
 h     -1.80718691     1.67904152     0.52038541
 h      0.17174123     2.87200949    -0.07180823
 h      1.74936789     1.22239276    -1.38732620
 o      2.18201159    -0.88153185     0.34340469
 h      2.81268783    -0.35581567    -0.24021456
 c     -2.32791446    -0.50505807    -0.66670254
 h     -2.40001797    -1.46388746    -1.19540239
 h     -3.34921668    -0.05464595    -0.15908196
 h     -2.24967720     0.36720741    -1.34640660
 h     -0.46750271     1.09921490     1.78001445
          17

 c      0.99395726    -0.43535677    -0.07181227
 c     -0.07781378    -1.32794165     0.30034536
 c     -1.14533939    -0.40538626     0.28947219
 c     -0.90467357     1.00802096     0.73180280
 c      0.19556888     1.72634263    -0.07510544
 c      0.83699904     0.83287691    -0.78199708
 h      0.19966330    -2.28148531     0.14049272
 h     -1.78681631     1.74623506     0.48561520
 h      0.15480876     2.85672175    -0.09313683
 h      1.75607249     1.24750715    -1.35552828
 o      2.16587651    -0.87011249     0.34088086
 h      2.81818035    -0.28201342    -0.32059783
 c     -2.32934640    -0.50570292    -0.67557407
 h     -2.41649714    -1.51184835    -1.18873498
 h     -3.32568568    -0.07512353    -0.15276471
 h     -2.24901202     0.32126785    -1.34637426
 h     -0.47591359     1.06514067     1.77703796
          17

 c      0.99079146    -0.43407539    -0.08442531
 c     -0.08064257    -1.32774763     0.30619170
 c     -1.14113021    -0.40051971     0.29255191
 c     -0.90838911     1.00871649     0.73863011
 c      0.20521382     1.71884687    -0.06388770
 c      0.85657006     0.81934431    -0.77725227
 h      0.17709978    -2.25604915     0.14400357
 h     -1.75759401     1.79742820     0.46222993
 h      0.14219341     2.82933135    -0.11557988
 h      1.75121050     1.26248781    -1.32017337
 o      2.15094706    -0.85693415     0.33564752
 h      2.81334510    -0.22864606    -0.37650129
 c     -2.33243076    -0.50707653    -0.68191161
 h     -2.43489001    -1.54933314    -1.17656364
 h     -3.28722940    -0.11034110    -0.15420854
 h     -2.24073142     0.28208347    -1.35708556
 h     -0.49498271     1.03097576     1.77045464
          17

 c      0.98804457    -0.43475765    -0.09496687
 c     -0.08455787    -1.32014467     0.31221970
 c     -1.13831573    -0.39681531     0.29351614
 c     -0.91241646     1.01148350     0.74505503
 c      0.21269587     1.71058486    -0.05256091
 c      0.87933867     0.80748447    -0.77305359
 h      0.15692156    -2.28195013     0.14077380
 h     -1.72023515     1.82903438     0.45182060
 h      0.13500902     2.79481090    -0.13811260
 h      1.73976678     1.26755045    -1.28475610
 o      2.13775518    -0.84187667     0.32743994
 h      2.79527539    -0.20017479    -0.40275844
 c     -2.33677038    -0.51046564    -0.68542413
 h     -2.45370094    -1.57084588    -1.15701072
 h     -3.24043400    -0.15655990    -0.16117075
 h     -2.22427785     0.25661341    -1.38468948
 h     -0.52294418     0.99865850     1.76495601
          17

 c      0.98557997    -0.43756029    -0.10320733
 c     -0.08913601    -1.30658900     0.31815792
 c     -1.13714321    -0.39422575     0.29227040
 c     -0.91661630     1.01624462     0.75050821
 c      0.21833385     1.70060653    -0.04147620
 c      0.90396618     0.79793035    -0.76889359
 h      0.13499788    -2.34316075     0.13291064
 h     -1.67788229     1.84020332     0.45483701
 h      0.13382386     2.76043050    -0.16011675
 h      1.72959090     1.26506464    -1.25429884
 o      2.12670444    -0.82511271     0.31630667
 h      2.76443115    -0.19759409    -0.39801982
 c     -2.34148306    -0.51639016    -0.68650960
 h     -2.47158175    -1.57481766    -1.13016099
 h     -3.19683767    -0.20762235    -0.16857922
 h     -2.20031384     0.24405761    -1.42849874
 h     -0.55744976     0.96973359     1.76588247
          17

 c      0.98314949    -0.44245073    -0.10908315
 c     -0.09377668    -1.28981548     0.32355979
 c     -1.13786337    -0.39253594     0.28879166
 c     -0.92067849     1.02264659     0.75462673
 c      0.22249997     1.68808011    -0.03091894
 c      0.92896327     0.79100307    -0.76418953
 h      0.10572530    -2.41038621     0.12485870
 h     -1.63599219     1.83325136     0.47034612
 h      0.13872742     2.73355653    -0.18138938
 h      1.73012661     1.25921869    -1.23455105
 o      2.11816620    -0.80703689     0.30253374
 h      2.72340607    -0.21952166    -0.36355604
 c     -2.34519189    -0.52462527    -0.68630346
 h     -2.48740513    -1.56365518    -1.09779003
 h     -3.17213264    -0.25558332    -0.16858588
 h     -2.17133952     0.23682407    -1.48058324
 h     -0.59639527     0.94522328     1.77714641
          17

 c      0.98040865    -0.44919402    -0.11270138
 c     -0.09814762    -1.27205165     0.32810668
 c     -1.14070531    -0.39141782     0.28312475
 c     -0.92404555     1.02997829     0.75745552
 c      0.22557128     1.67262219    -0.02111896
 c      0.95303200     0.78680192    -0.75847139
 h      0.06693371    -2.46172362     0.11984704
 h     -1.60256672     1.81443732     0.49572255
 h      0.14958366     2.71834306    -0.20170746
 h      1.74880694     1.25401099    -1.22985024
 o      2.11232355    -0.78837843     0.28677409
 h      2.67886196    -0.26016692    -0.30552516
 c     -2.34667442    -0.53440087    -0.68592352
 h     -2.50040804    -1.54397976    -1.06327679
 h     -3.17865190    -0.29384619    -0.15476458
 h     -2.14107496     0.22629556    -1.53060138
 h     -0.63854519     0.92575748     1.79912531
          17

 c      0.97702088    -0.45736816    -0.11432276
 c     -0.10217289    -1.25475325     0.33164884
 c     -1.14584258    -0.39047815     0.27538307
 c     -0.92594608     1.03715039     0.75947647
 c      0.22788849     1.65450874    -0.01229810
 c      0.97548424     0.78542174    -0.75161061
 h      0.01933327    -2.48543312     0.11946386
 h     -1.58776834     1.79397829     0.52675403
 h      0.16620993     2.71353186    -0.22016269
 h      1.78645005     1.25030354    -1.24041968
 o      2.10867198    -0.77055941     0.27044628
 h      2.64790706    -0.30321790    -0.24167388
 c     -2.34583080    -0.54445350    -0.68556273
 h     -2.51046554    -1.52641949    -1.03127897
 h     -3.21470364    -0.32059464    -0.12888215
 h     -2.11321383     0.20665312    -1.57015572
 h     -0.68337393     0.91180525     1.82822307
          17

 c      0.97284150    -0.46638685    -0.11434460
 c     -0.10594810    -1.23886614     0.33415170
 c     -1.15334930    -0.38930425     0.26575715
 c     -0.92570605     1.04300083     0.76135229
 c      0.22974255     1.63459190    -0.00468874
 c      0.99632148     0.78701382    -0.74386336
 h     -0.03497293    -2.47660650     0.12427996
 h     -1.60079279     1.78253655     0.55905371
 h      0.18825343     2.71350061    -0.23494673
 h      1.83642252     1.24520988    -1.26183588
 o      2.10546853    -0.75595580     0.25598620
 h      2.66464773    -0.31737448    -0.20560366
 c     -2.34362392    -0.55338616    -0.68454477
 h     -2.51816533    -1.52296603    -1.00641758
 h     -3.26607429    -0.33774159    -0.10021731
 h     -2.09061885     0.17542248    -1.59420696
 h     -0.73030180     0.90370796     1.85856361
          17

 c      0.96804751    -0.47551478    -0.11330228
 c     -0.10972994    -1.22500390     0.33565233
 c     -1.16314170    -0.38751611     0.25452982
 c     -0.92333634     1.04695947     0.76354794
 c      0.23138553     1.61401696     0.00149883
 c      1.01586096     0.79161823    -0.73567055
 h     -0.09332962    -2.43483050     0.13423548
 h     -1.64340703     1.78378085     0.59037155
 h      0.21496882     2.71146112    -0.24382181
 h      1.88869619     1.23465297    -1.28745037
 o      2.10183527    -0.74590934     0.24464703
 h      2.74594510    -0.28799050    -0.21172111
 c     -2.34124940    -0.56040354    -0.68213730
 h     -2.52404910    -1.54081223    -0.99098436
 h     -3.31712203    -0.34775059    -0.07847081
 h     -2.07511826     0.13285065    -1.60093775
 h     -0.77809834     0.90152177     1.88432046
          17

 c      0.96306202    -0.48393457    -0.11182658
 c     -0.11394303    -1.21342448     0.33624417
 c     -1.17493151    -0.38480192     0.24208627
 c     -0.91982255     1.04933058     0.76620260
 c      0.23304061     1.59395089     0.00612750
 c      1.03436868     0.79900735    -0.72744560
 h     -0.15289041    -2.36401265     0.14865253
 h     -1.70666564     1.79146062     0.62082154
 h      0.24516553     2.70216871    -0.24480583
 h      1.93417927     1.21591130    -1.31113042
 o      2.10027659    -0.73911629     0.23501358
 h      2.85266437    -0.24236149    -0.23186994
 c     -2.33974714    -0.56580361    -0.67801275
 h     -2.52751207    -1.57730015    -0.98360222
 h     -3.35683886    -0.35235261    -0.06994554
 h     -2.06749676     0.08142753    -1.59158730
 h     -0.82482719     0.90490547     1.90122616
          17

 c      0.95844725    -0.49090042    -0.11050003
 c     -0.11909031    -1.20379145     0.33608361
 c     -1.18823455    -0.38091340     0.22890246
 c     -0.91666586     1.05077480     0.76927467
 c      0.23488734     1.57540496     0.00917465
 c      1.05196639     0.80865709    -0.71948662
 h     -0.21098573    -2.27448867     0.16595543
 h     -1.77615694     1.79576900     0.65072906
 h      0.27733933     2.68317504    -0.23662064
 h      1.96663752     1.18839313    -1.32852624
 o      2.10309771    -0.73444972     0.22603390
 h      2.94665580    -0.20372154    -0.24477800
 c     -2.33999265    -0.57075387    -0.67211582
 h     -2.52693832    -1.62228212    -0.98048281
 h     -3.37907578    -0.35262147    -0.07759649
 h     -2.06739490     0.02571239    -1.57072736
 h     -0.86814202     0.91313476     1.90713162
          17

 c      0.95485715    -0.49586432    -0.10974204
 c     -0.12556268    -1.19480924     0.33541062
 c     -1.20242573    -0.37564667     0.21551919
 c     -0.91525501     1.05177943     0.77263046
 c      0.23703154     1.55913766     0.01075180
 c      1.06864238     0.81981156    -0.71196718
 h     -0.26618652    -2.18674288     0.18316885
 h     -1.83893171     1.78976656     0.67939395
 h      0.30989732     2.65517048    -0.21885056
 h      1.98300792     1.15336503    -1.33730464
 o      2.11115553    -0.73154438     0.21744611
 h      3.01005677    -0.18123581    -0.24370689
 c     -2.34270107    -0.57668954    -0.66436550
 h     -2.52084430    -1.66466581    -0.97765878
 h     -3.38144293    -0.34923190    -0.10191921
 h     -2.07317552    -0.02796659    -1.54652653
 h     -0.90564886     0.92516522     1.90213985
          17

 c      0.95297396    -0.49852034    -0.10978008
 c     -0.13340126    -1.18425392     0.33451991
 c     -1.21682586    -0.36882241     0.20250296
 c     -0.91658080     1.05255429     0.77601038
 c      0.23947553     1.54560112     0.01110462
 c      1.08425324     0.83156856    -0.70493543
 h     -0.31994220    -2.13082655     0.19612971
 h     -1.88626082     1.77077303     0.70532779
 h      0.34141832     2.62197875    -0.19191790
 h      1.98337163     1.11351230    -1.33718541
 o      2.12443924    -0.73032590     0.20924380
 h      3.03618752    -0.17755296    -0.22789073
 c     -2.34835250    -0.58486083    -0.65460091
 h     -2.50863468    -1.69647983    -0.97216260
 h     -3.36496464    -0.34251952    -0.14134087
 h     -2.08217330    -0.07276198    -1.52951888
 h     -0.93519686     0.93968190     1.88864477
          17

 c      0.95342749    -0.49878060    -0.11067264
 c     -0.14236104    -1.17053352     0.33353475
 c     -1.23080394    -0.36027686     0.19039339
 c     -0.92120315     1.05312502     0.77898837
 c      0.24210191     1.53493280     0.01058899
 c      1.09849688     0.84296342    -0.69829504
 h     -0.37506018    -2.12807566     0.20232991
 h     -1.91353481     1.73937912     0.72676672
 h      0.37090734     2.59017079    -0.15689543
 h      1.97112633     1.07255948    -1.33012988
 o      2.14249356    -0.73079239     0.20146305
 h      3.02363743    -0.19265633    -0.19869642
 c     -2.35698026    -0.59605713    -0.64291790
 h     -2.49071745    -1.71368805    -0.96217832
 h     -3.33492971    -0.33221592    -0.19198226
 h     -2.09184752    -0.10405136    -1.52824812
 h     -0.95507291     0.95515004     1.87122389
          17

 c      0.95672562    -0.49672756    -0.11233759
 c     -0.15243832    -1.15462839     0.33218330
 c     -1.24386412    -0.34988498     0.17964642
 c     -0.92928125     1.05341201     0.78100303
 c      0.24468209     1.52704221     0.00961764
 c      1.11089079     0.85306210    -0.69178458
 h     -0.42923905    -2.16835119     0.20385003
 h     -1.91969413     1.69847394     0.74198162
 h      0.39793278     2.56764895    -0.11510135
 h      1.95310765     1.03480241    -1.32051314
 o      2.16449157    -0.73303151     0.19419012
 h      2.97602546    -0.22390450    -0.15935859
 c     -2.36787752    -0.61047266    -0.63012321
 h     -2.46838106    -1.71583002    -0.94690326
 h     -3.30248672    -0.31675973    -0.24730285
 h     -2.10126734    -0.12204207    -1.54385806
 h     -0.96408641     0.96992509     1.85598168
          17

 c      0.96318350    -0.49260305    -0.11455717
 c     -0.16384498    -1.13891328     0.33002279
 c     -1.25568860    -0.33761506     0.17059457
 c     -0.94057579     1.05323710     0.78149863
 c      0.24691907     1.52183997     0.00859281
 c      1.12085331     0.86107206    -0.68502538
 h     -0.47537388    -2.22378114     0.20469645
 h     -1.90726053     1.65292303     0.74944552
 h      0.42242712     2.56063255    -0.06758588
 h      1.93853251     1.00434199    -1.31447662
 o      2.18889426    -0.73748139     0.18773011
 h      2.90801498    -0.26203104    -0.11743106
 c     -2.37959784    -0.62781008    -0.61764438
 h     -2.44362854    -1.70583325    -0.92653096
 h     -3.28418983    -0.29268106    -0.29915456
 h     -2.11118156    -0.13121334    -1.56973498
 h     -0.96153357     0.98246506     1.84882002
          17

 c      0.97286873    -0.48680541    -0.11699088
 c     -0.17652665    -1.12519566     0.32670373
 c     -1.26613686    -0.32356978     0.16343701
 c     -0.95439300     1.05227924     0.78014992
 c      0.24851657     1.51951227     0.00787129
 c      1.12799156     0.86645275    -0.67772815
 h     -0.50748839    -2.27187052     0.20753129
 h     -1.88315958     1.60980682     0.74799147
 h      0.44412918     2.57024007    -0.01500075
 h      1.93545911     0.98412931    -1.31740179
 o      2.21269652    -0.74553076     0.18293654
 h      2.85783693    -0.28179502    -0.08972230
 c     -2.39074522    -0.64734423    -0.60674279
 h     -2.41891198    -1.69032408    -0.90240869
 h     -3.29390624    -0.25640598    -0.34182072
 h     -2.12270659    -0.13727565    -1.59655821
 h     -0.94717546     0.99160527     1.85278901
          17

 c      0.98557336    -0.47983844    -0.11924079
 c     -0.19007916    -1.11436033     0.32200399
 c     -1.27520418    -0.30800749     0.15825209
 c     -0.96951862     1.05005200     0.77703260
 c      0.24923881     1.52058603     0.00778258
 c      1.13245484     0.86898074    -0.66998213
 h     -0.52264948    -2.30004410     0.21332689
 h     -1.85942752     1.57857952     0.73699820
 h      0.46217739     2.59167509     0.04183833
 h      1.94607735     0.97544047    -1.33030952
 o      2.23238032    -0.75920015     0.18087777
 h      2.87346965    -0.24756189    -0.09633059
 c     -2.40113801    -0.66764558    -0.59785778
 h     -2.39666085    -1.67967604    -0.87706386
 h     -3.33050177    -0.20956786    -0.37554771
 h     -2.13642423    -0.14493704    -1.61671491
 h     -0.92149469     0.99675959     1.86611674
          17

 c      1.00083962    -0.47223746    -0.12093823
 c     -0.20393091    -1.10666704     0.31579470
 c     -1.28297461    -0.29135797     0.15501128
 c     -0.98441336     1.04605498     0.77258646
 c      0.24894296     1.52569122     0.00864078
 c      1.13493625     0.86875039    -0.66230671
 h     -0.52021574    -2.30253540     0.22195309
 h     -1.85058833     1.56937164     0.71654867
 h      0.47532912     2.61695596     0.10132605
 h      1.96559303     0.97815001    -1.34886800
 o      2.24892358    -0.77750726     0.18082296
 h      2.93460374    -0.17168511    -0.12794136
 c     -2.41173818    -0.68669183    -0.59081004
 h     -2.37872300    -1.68553312    -0.85341542
 h     -3.37947303    -0.16057711    -0.40381581
 h     -2.15238426    -0.15736407    -1.62561312
 h     -0.88618268     0.99794975     1.88276947
          17

 c      1.01812239    -0.46454870    -0.12175056
 c     -0.21745981    -1.10197112     0.30801205
 c     -1.28961128    -0.27421743     0.15358062
 c     -0.99797656     1.04023587     0.76738306
 c      0.24759998     1.53523090     0.01070345
 c      1.13629501     0.86613308    -0.65536447
 h     -0.50107841    -2.27801827     0.23268257
 h     -1.86460531     1.58766788     0.68770660
 h      0.48252308     2.63848246     0.16108436
 h      1.98605325     0.99126526    -1.36621652
 o      2.26509858    -0.79774977     0.18127798
 h      2.99419878    -0.09394463    -0.16260433
 c     -2.42358236    -0.70282767    -0.58534892
 h     -2.36620888    -1.71437545    -0.83291830
 h     -3.42563021    -0.11943596    -0.42903868
 h     -2.17033153    -0.17635729    -1.62145206
 h     -0.84429720     0.99568649     1.89518240
          17

 c      1.03690532    -0.45733197    -0.12136232
 c     -0.23002138    -1.09974733     0.29864620
 c     -1.29534989    -0.25733248     0.15372835
 c     -1.01022375     1.03340839     0.76185648
 c      0.24530768     1.54918215     0.01410862
 c      1.13719228     0.86173225    -0.64964485
 h     -0.46746846    -2.22940831     0.24445404
 h     -1.89537681     1.62946079     0.65304700
 h      0.48327717     2.65112923     0.21847278
 h      2.00057282     1.01327865    -1.37623611
 o      2.28207457    -0.81827249     0.18140132
 h      3.03082333    -0.03707714    -0.18882773
 c     -2.43721110    -0.71556380    -0.58136802
 h     -2.35999052    -1.76214077    -0.81431834
 h     -3.45945688    -0.09351567    -0.45168866
 h     -2.18974745    -0.20252426    -1.60493751
 h     -0.79976870     0.99077050     1.89702005
          17

 c      1.05670414    -0.45112788    -0.11949078
 c     -0.24094582    -1.09892542     0.28774446
 c     -1.30047280    -0.24157365     0.15514273
 c     -1.02185350     1.02701670     0.75618525
 c      0.24226867     1.56705266     0.01883798
 c      1.13794770     0.85633037    -0.64533515
 h     -0.42318141    -2.16584328     0.25596489
 h     -1.92852248     1.68396040     0.61648474
 h      0.47782820     2.65292662     0.27114460
 h      2.00509457     1.04242687    -1.37501669
 o      2.30003138    -0.83823927     0.18078997
 h      3.03894288    -0.01040559    -0.20223740
 c     -2.45269509    -0.72542557    -0.57875760
 h     -2.36108202    -1.81691094    -0.79477750
 h     -3.47681153    -0.08685023    -0.47104834
 h     -2.20972195    -0.23528319    -1.57935877
 h     -0.75662167     0.98410316     1.88466020
          17

 c      1.07703199    -0.44639498    -0.11591668
 c     -0.24954159    -1.09763409     0.27540484
 c     -1.30527550    -0.22788067     0.15745437
 c     -1.03344228     1.02256764     0.75034027
 c      0.23872790     1.58792103     0.02471636
 c      1.13856375     0.85080402    -0.64233254
 h     -0.37358908    -2.10586780     0.26587753
 h     -1.95150049     1.73994519     0.58209988
 h      0.46716435     2.64518039     0.31749873
 h      1.99848233     1.07696013    -1.36103050
 o      2.31881508    -0.85717473     0.17922772
 h      3.01907927    -0.01745820    -0.20136212
 c     -2.46982546    -0.73334055    -0.57717920
 h     -2.37037939    -1.86599543    -0.77180853
 h     -3.47741070    -0.10069147    -0.48585852
 h     -2.22875898    -0.27277753    -1.55085274
 h     -0.71832625     0.97657660     1.85758188
          17

 c      1.09737240    -0.44344796    -0.11050967
 c     -0.25520523    -1.09338500     0.26173509
 c     -1.31004197    -0.21716024     0.16026315
 c     -1.04519078     1.02130083     0.74414078
 c      0.23489947     1.61051258     0.03142836
 c      1.13880783     0.84601329    -0.64029889
 h     -0.32408482    -2.07572616     0.27344355
 h     -1.95724048     1.78900113     0.55322470
 h      0.45302311     2.63242695     0.35705149
 h      1.98222197     1.11543837    -1.33496024
 o      2.33814722    -0.87481756     0.17660770
 h      2.97487752    -0.05858670    -0.18622581
 c     -2.48821875    -0.74026935    -0.57600323
 h     -2.38830942    -1.90019110    -0.74408649
 h     -3.46425090    -0.13377023    -0.49463598
 h     -2.24471312    -0.31203242    -1.52812363
 h     -0.68734007     0.96902825     1.81829479
          17

 c      1.11717331    -0.44241588    -0.10324373
 c     -0.25762404    -1.08464123     0.24682375
 c     -1.31503845    -0.21013441     0.16317249
 c     -1.05704983     1.02408916     0.73725434
 c      0.23091606     1.63332399     0.03854699
 c      1.13829514     0.84268557    -0.63871198
 h     -0.27714509    -2.09159745     0.27893837
 h     -1.94337274     1.82584600     0.53222736
 h      0.43776024     2.62187047     0.39062765
 h      1.96017293     1.15704336    -1.29949543
 o      2.35755189    -0.89123633     0.17297801
 h      2.91427918    -0.12923514    -0.15901797
 c     -2.50725428    -0.74710634    -0.57449311
 h     -2.41472687    -1.91461716    -0.71132599
 h     -3.44415946    -0.18190879    -0.49581404
 h     -2.25525922    -0.34991533    -1.52027202
 h     -0.66475509     0.96220492     1.77210534
          17

 c      1.13586891    -0.44324131    -0.09420302
 c     -0.25668886    -1.07241626     0.23083078
 c     -1.32050642    -0.20719765     0.16583225
 c     -1.06887152     1.03139660     0.72920080
 c      0.22682547     1.65485702     0.04560212
 c      1.13657939     0.84131799    -0.63692261
 h     -0.23295727    -2.14122497     0.28249076
 h     -1.91098847     1.84797674     0.52056221
 h      0.42389957     2.62145245     0.41997791
 h      1.93809397     1.20179404    -1.25888166
 o      2.37600269    -0.90731478     0.16874644
 h      2.85468609    -0.21213841    -0.12737448
 c     -2.52588793    -0.75461336    -0.57220350
 h     -2.44891440    -1.90847056    -0.67394814
 h     -3.42877042    -0.23743121    -0.48782806
 h     -2.25918257    -0.38488232    -1.53230108
 h     -0.65012021     0.95670332     1.72649739
          17

 c      1.15293649    -0.44571766    -0.08358309
 c     -0.25223583    -1.05905970     0.21404283
 c     -1.32662590    -0.20836673     0.16797896
 c     -1.08042411     1.04321453     0.71945511
 c      0.22264121     1.67397162     0.05221457
 c      1.13328633     0.84214777    -0.63425696
 h     -0.19263155    -2.19800690     0.28315072
 h     -1.86428446     1.85579311     0.51871629
 h      0.41332072     2.63630587     0.44646061
 h      1.92224757     1.25031097    -1.21774736
 o      2.39145206    -0.92553047     0.16499621
 h      2.82962450    -0.26486665    -0.10937279
 c     -2.54265519    -0.76324540    -0.56928657
 h     -2.48952931    -1.88516015    -0.63283314
 h     -3.43320371    -0.29017107    -0.46928626
 h     -2.25770590    -0.41791432    -1.56156430
 h     -0.64178911     0.95290759     1.68954274
          17

 c      1.16800969    -0.44951517    -0.07169202
 c     -0.24411383    -1.04648683     0.19678725
 c     -1.33345720    -0.21333050     0.16945691
 c     -1.09123559     1.05895408     0.70768739
 c      0.21840422     1.69017356     0.05823118
 c      1.12827438     0.84524791    -0.63017903
 h     -0.15814260    -2.24119832     0.27962392
 h     -1.81117377     1.85363475     0.52592451
 h      0.40658112     2.66573581     0.46952238
 h      1.91692287     1.30276716    -1.17922214
 o      2.40215098    -0.94819920     0.16271516
 h      2.86700399    -0.24807814    -0.12106175
 c     -2.55636860    -0.77276477    -0.56633053
 h     -2.53457958    -1.85303900    -0.58911520
 h     -3.46800782    -0.33237517    -0.43962019
 h     -2.25434622    -0.45139600    -1.59931774
 h     -0.63808623     0.95104573     1.66717862
          17

 c      1.18097831    -0.45419508    -0.05893627
 c     -0.23234825    -1.03580159     0.17936389
 c     -1.34089888    -0.22154267     0.17021102
 c     -1.10038375     1.07732916     0.69400666
 c      0.21419203     1.70358089     0.06373167
 c      1.12174284     0.85069240    -0.62441338
 h     -0.13116863    -2.25976696     0.27093183
 h     -1.76410805     1.85133601     0.53988086
 h      0.40299157     2.70369609     0.48655801
 h      1.92237996     1.35750014    -1.14359488
 o      2.40952105    -0.97304727     0.16101070
 h      2.94308549    -0.19630132    -0.14794198
 c     -2.56710065    -0.78194796    -0.56388526
 h     -2.58176093    -1.82542824    -0.54380948
 h     -3.52880105    -0.36379129    -0.40039180
 h     -2.25337029    -0.48740765    -1.63550951
 h     -0.63871508     0.95142199     1.66072523
          17

 c      1.19194772    -0.45925274    -0.04577641
 c     -0.21718924    -1.02751668     0.16203336
 c     -1.34868933    -0.23231044     0.17025558
 c     -1.10658651     1.09648791     0.67894238
 c      0.21006811     1.71462170     0.06891119
 c      1.11423769     0.85860018    -0.61690773
 h     -0.11270601    -2.24955079     0.25654928
 h     -1.73840317     1.86328668     0.55733472
 h      0.40129272     2.74215787     0.49428467
 h      1.93513566     1.41071807    -1.10884406
 o      2.41550268    -0.99715475     0.15878580
 h      3.02451454    -0.15484393    -0.17190860
 c     -2.57601322    -0.78919023    -0.56219212
 h     -2.62923598    -1.81659742    -0.49729017
 h     -3.59896001    -0.38916292    -0.35558279
 h     -2.25833996    -0.52699620    -1.66222349
 h     -0.64505217     0.95459092     1.66679876
          17

 c      1.20112555    -0.46416681    -0.03268296
 c     -0.19909830    -1.02173604     0.14501914
 c     -1.35643182    -0.24488460     0.16963356
 c     -1.10894490     1.11486011     0.66310722
 c      0.20603696     1.72375639     0.07395506
 c      1.10649390     0.86905350    -0.60769640
 h     -0.10307905    -2.21112608     0.23638197
 h     -1.74426608     1.89955485     0.57622991
 h      0.40026422     2.77417919     0.49016916
 h      1.95019052     1.45772059    -1.07239307
 o      2.42101738    -1.01920237     0.15560480
 h      3.09351444    -0.14355322    -0.18531793
 c     -2.58438867    -0.79373615    -0.56120506
 h     -2.67584264    -1.83270734    -0.44948832
 h     -3.66143286    -0.41255630    -0.31001401
 h     -2.27150549    -0.57020257    -1.67475530
 h     -0.65910579     0.96121926     1.67960811
          17

 c      1.20874993    -0.46842730    -0.02010815
 c     -0.17871965    -1.01816437     0.12850146
 c     -1.36362622    -0.25853760     0.16838273
 c     -1.10777558     1.13219166     0.64693785
 c      0.20203639     1.73135206     0.07897166
 c      1.09924938     0.88200130    -0.59680127
 h     -0.10193855    -2.14984849     0.21079798
 h     -1.77814426     1.95480606     0.59674519
 h      0.39900163     2.79530809     0.47307592
 h      1.96312206     1.49444971    -1.03244386
 o      2.42639297    -1.03875078     0.15137633
 h      3.14192709    -0.16820761    -0.18602937
 c     -2.59319590    -0.79622400    -0.56059665
 h     -2.72009320    -1.86683935    -0.40120771
 h     -3.70481784    -0.43552289    -0.26785875
 h     -2.29376403    -0.61626707    -1.67163959
 h     -0.68234204     0.97178717     1.69342111
          17

 c      1.21506580    -0.47155353    -0.00846937
 c     -0.15684152    -1.01593969     0.11260262
 c     -1.36971708    -0.27259677     0.16651485
 c     -1.10433940     1.14921227     0.63079617
 c      0.19795388     1.73765476     0.08397189
 c      1.09314252     0.89721080    -0.58420216
 h     -0.10820055    -2.07797848     0.18074269
 h     -1.82664362     2.01275041     0.61906557
 h      0.39697642     2.80393916     0.44332701
 h      1.97109114     1.51841004    -0.98839722
 o      2.43171494    -1.05571905     0.14613976
 h      3.16594046    -0.22895469    -0.17399343
 c     -2.60310955    -0.79805520    -0.55974438
 h     -2.75969330    -1.90535145    -0.35466018
 h     -3.72333399    -0.45781456    -0.23216302
 h     -2.32475778    -0.66386594    -1.65464359
 h     -0.71519708     0.98642588     1.70381130
          17

 c      1.22032911    -0.47311897     0.00186335
 c     -0.13432616    -1.01342788     0.09737994
 c     -1.37416010    -0.28644109     0.16400483
 c     -1.10002223     1.16658593     0.61507210
 c      0.19364862     1.74278481     0.08887043
 c      1.08867129     0.91425958    -0.56984015
 h     -0.12023008    -2.01716975     0.14772922
 h     -1.87640324     2.05855784     0.64186829
 h      0.39404055     2.80141729     0.40253765
 h      1.97316183     1.52898831    -0.94078338
 o      2.43690939    -1.07025420     0.14001245
 h      3.16467590    -0.32246724    -0.15040136
 c     -2.61453203    -0.80057013    -0.55779029
 h     -2.79229986    -1.93637708    -0.31249928
 h     -3.71548002    -0.47821830    -0.20481504
 h     -2.36297613    -0.71139963    -1.62891365
 h     -0.75709345     1.00491966     1.70799074
          17

 c      1.22482640    -0.47278003     0.01057911
 c     -0.11197946    -1.00863035     0.08287244
 c     -1.37648716    -0.29949352     0.16078879
 c     -1.09597310     1.18450580     0.60013103
 c      0.18896855     1.74673040     0.09350316
 c      1.08616625     0.93254186    -0.55362543
 h     -0.13672986    -1.99363950     0.11314404
 h     -1.91824070     2.08364517     0.66285695
 h      0.39043933     2.79207352     0.35333455
 h      1.97048826     1.52752861    -0.89109853
 o      2.44157447    -1.08286421     0.13324181
 h      3.14252126    -0.43977943    -0.11852773
 c     -2.62753967    -0.80472521    -0.55375449
 h     -2.81625853    -1.95292094    -0.27681801
 h     -3.68355560    -0.49483705    -0.18639866
 h     -2.40600057    -0.75735710    -1.60267828
 h     -0.80660845     1.02675559     1.70484673
          17

 c      1.22891373    -0.47029134     0.01743489
 c     -0.09048987    -1.00090358     0.06918520
 c     -1.37635317    -0.31122225     0.15677151
 c     -1.09309664     1.20278264     0.58624130
 c      0.18376606     1.74937833     0.09766854
 c      1.08576240     0.95128445    -0.53544533
 h     -0.15710369    -2.01779965     0.07712684
 h     -1.94691755     2.08474269     0.67951380
 h      0.38675053     2.78271965     0.29884103
 h      1.96649295     1.51729743    -0.84163626
 o      2.44443043    -1.09481845     0.12636646
 h      3.11744861    -0.55981342    -0.08629770
 c     -2.64173939    -0.81111492    -0.54678326
 h     -2.83082644    -1.95244037    -0.24874711
 h     -3.63443324    -0.50483717    -0.17565357
 h     -2.45116601    -0.80069131    -1.58520533
 h     -0.86167607     1.05115710     1.69490890
          17

 c      1.23304884    -0.46550173     0.02225853
 c     -0.07060909    -0.99194662     0.05643024
 c     -1.37354447    -0.32116832     0.15184107
 c     -1.09209048     1.22099178     0.57353933
 c      0.17793246     1.75065948     0.10119342
 c      1.08739536     0.96959773    -0.51518304
 h     -0.17938939    -2.07236219     0.03923555
 h     -1.96024302     2.06227094     0.68943328
 h      0.38355772     2.78070285     0.24185899
 h      1.96661667     1.50310723    -0.79516554
 o      2.44267838    -1.10835143     0.12031129
 h      3.13103363    -0.64614839    -0.06775893
 c     -2.65606664    -0.82009630    -0.53660004
 h     -2.83617706    -1.93594194    -0.22833899
 h     -3.58102563    -0.50379542    -0.16860001
 h     -2.49655705    -0.84089316    -1.58247643
 h     -0.91980529     1.07709245     1.68021308
          17

 c      1.23773061    -0.45834792     0.02495296
 c     -0.05322086    -0.98416535     0.04460447
 c     -1.36795043    -0.32899407     0.14588558
 c     -1.09341647     1.23853272     0.56203110
 c      0.17145663     1.75081569     0.10398841
 c      1.09089377     0.98660045    -0.49276634
 h     -0.19967613    -2.13114011    -0.00007826
 h     -1.95888377     2.01964931     0.69043903
 h      0.38081586     2.79043700     0.18415920
 h      1.97681105     1.49014895    -0.75424743
 o      2.43448437    -1.12445092     0.11552109
 h      3.20987435    -0.68237800    -0.06928378
 c     -2.66882349    -0.83187323    -0.52384546
 h     -2.83344243    -1.90772493    -0.21442050
 h     -3.54145321    -0.48540491    -0.15849563
 h     -2.54153052    -0.87754310    -1.59344979
 h     -0.97831274     1.10329123     1.66392416
          17

 c      1.24333928    -0.44886562     0.02551021
 c     -0.03914821    -0.97922842     0.03360789
 c     -1.35953464    -0.33450670     0.13881163
 c     -1.09718730     1.25459894     0.55161707
 c      0.16445650     1.75058090     0.10603770
 c      1.09622462     1.00160572    -0.46823959
 h     -0.21407298    -2.17557427    -0.03963896
 h     -1.94716477     1.96358560     0.68075154
 h      0.37738787     2.81074175     0.12660929
 h      2.00049665     1.48207829    -0.72028605
 o      2.42236719    -1.14133867     0.11129843
 h      3.31319505    -0.69629789    -0.07919043
 c     -2.67849074    -0.84628490    -0.50973643
 h     -2.82482870    -1.87582401    -0.20431412
 h     -3.53006765    -0.44401847    -0.13936999
 h     -2.58616250    -0.90985474    -1.61101586
 h     -1.03454791     1.12832801     1.64961633
          17

 c      1.25003946    -0.43723340     0.02401937
 c     -0.02895000    -0.97793183     0.02330502
 c     -1.34833685    -0.33763908     0.13055865
 c     -1.10298892     1.26810716     0.54213117
 c      0.15713433     1.75104125     0.10733004
 c      1.10372529     1.01425773    -0.44179666
 h     -0.21986120    -2.19611333    -0.07818449
 h     -1.93461263     1.90473146     0.65932534
 h      0.37133944     2.83573803     0.07000418
 h      2.03593676     1.47968534    -0.69295870
 o      2.40905213    -1.15756258     0.10704518
 h      3.39846507    -0.71031143    -0.08769559
 c     -2.68491279    -0.86224821    -0.49522092
 h     -2.81357293    -1.85221147    -0.19367147
 h     -3.54443847    -0.38096486    -0.11197097
 h     -2.63032599    -0.93680427    -1.62638078
 h     -1.08612720     1.15083294     1.64026627
          17

 c      1.25776923    -0.42379332     0.02065292
 c     -0.02282850    -0.98044967     0.01355783
 c     -1.33449671    -0.33842465     0.12110726
 c     -1.10982092     1.27775384     0.53341514
 c      0.14970692     1.75327541     0.10780103
 c      1.11403620     1.02451848    -0.41373026
 h     -0.21554549    -2.18923528    -0.11465752
 h     -1.93614217     1.85675948     0.62597759
 h      0.36075263     2.85825759     0.01561155
 h      2.07681571     1.48145875    -0.67056836
 o      2.39584346    -1.17254370     0.10252124
 h      3.44641705    -0.73241377    -0.09107650
 c     -2.68912135    -0.87780193    -0.48068954
 h     -2.80327357    -1.84994380    -0.17730458
 h     -3.56832241    -0.30643432    -0.08306305
 h     -2.67333732    -0.95756817    -1.63243424
 h     -1.13119070     1.16983065     1.63720537
          17

 c      1.26626072    -0.40904057     0.01564714
 c     -0.02061974    -0.98648847     0.00423977
 c     -1.31827223    -0.33698246     0.11048121
 c     -1.11662310     1.28248138     0.52545591
 c      0.14238622     1.75805366     0.10731883
 c      1.12778626     1.03256837    -0.38433612
 h     -0.20070805    -2.15570973    -0.14833124
 h     -1.96557135     1.83062353     0.58053792
 h      0.34435763     2.87270511    -0.03495751
 h      2.11545408     1.48525287    -0.65094041
 o      2.38325825    -1.18606185     0.09763972
 h      3.45058805    -0.76442152    -0.08834498
 c     -2.69221857    -0.89126788    -0.46618503
 h     -2.79650816    -1.87522247    -0.15180944
 h     -3.58590121    -0.23331736    -0.05921341
 h     -2.71413757    -0.97179690    -1.62488997
 h     -1.16864032     1.18504094     1.63952867
          17

 c      1.27508665    -0.39359289     0.00928751
 c     -0.02182391    -0.99526446    -0.00474112
 c     -1.30003929    -0.33350996     0.09874597
 c     -1.12335077     1.28216184     0.51844372
 c      0.13540297     1.76569923     0.10570489
 c      1.14531126     1.03873181    -0.35384610
 h     -0.17608324    -2.10101976    -0.17907013
 h     -2.02287197     1.82648601     0.52210177
 h      0.32174785     2.87628040    -0.08015747
 h      2.14569985     1.48949454    -0.63214032
 o      2.37146125    -1.19802416     0.09236636
 h      3.41035158    -0.80587873    -0.07957191
 c     -2.69489962    -0.90220281    -0.45144276
 h     -2.79396484    -1.92135029    -0.11791066
 h     -3.58796477    -0.17191867    -0.04392619
 h     -2.75158785    -0.97966248    -1.60236984
 h     -1.19824547     1.19690733     1.64437483
          17

 c      1.28372973    -0.37815920     0.00189891
 c     -0.02565735    -1.00531531    -0.01338478
 c     -1.28028294    -0.32827712     0.08600418
 c     -1.13109866     1.27753927     0.51253480
 c      0.12900501     1.77605407     0.10278607
 c      1.16653275     1.04344783    -0.32241456
 h     -0.14381999    -2.03777311    -0.20799418
 h     -2.09260213     1.83475446     0.45084274
 h      0.29335425     2.86926198    -0.11889577
 h      2.16423724     1.49358450    -0.61280492
 o      2.36031361    -1.20844003     0.08670693
 h      3.33016793    -0.85462570    -0.06562263
 c     -2.69747320    -0.91110469    -0.43595075
 h     -2.79505110    -1.97346806    -0.07939511
 h     -3.57093253    -0.12882988    -0.03805783
 h     -2.78469323    -0.98183524    -1.56636558
 h     -1.22052832     1.20630124     1.64798796
          17

 c      1.29165987    -0.36350287    -0.00616342
 c     -0.03115469    -1.01434160    -0.02151079
 c     -1.25958511    -0.32162087     0.07238959
 c     -1.14102165     1.26955454     0.50760111
 c      0.12340745     1.78849038     0.09846606
 c      1.19095769     1.04724634    -0.29013316
 h     -0.10731534    -1.98790875    -0.23851504
 h     -2.15644943     1.84460034     0.36960594
 h      0.26033689     2.85503917    -0.15087286
 h      2.17087465     1.49791359    -0.59226133
 o      2.34902792    -1.21753776     0.08075655
 h      3.22508171    -0.90501991    -0.04889569
 c     -2.69994357    -0.91863861    -0.41910183
 h     -2.79887969    -2.01735327    -0.04038689
 h     -3.53488355    -0.10746928    -0.04068874
 h     -2.81277217    -0.97946081    -1.52128198
 h     -1.23653608     1.21412456     1.64701381
          17

 c      1.29840446    -0.35038025    -0.01452821
 c     -0.03738704    -1.01982241    -0.02879133
 c     -1.23860848    -0.31393048     0.05806221
 c     -1.15363143     1.25899648     0.50322725
 c      0.11874576     1.80196862     0.09278786
 c      1.21773385     1.05070311    -0.25705077
 h     -0.06952938    -1.97606599    -0.27594756
 h     -2.20162151     1.84849482     0.28295625
 h      0.22440107     2.83989333    -0.17683694
 h      2.16848068     1.50381666    -0.57060066
 o      2.33533200    -1.22604649     0.07480894
 h      3.13400948    -0.94356684    -0.03499704
 c     -2.70205379    -0.92528927    -0.40030689
 h     -2.80469777    -2.04345690    -0.00388232
 h     -3.48265787    -0.10836080    -0.04948811
 h     -2.83558045    -0.97409263    -1.47419299
 h     -1.24764641     1.22104993     1.63948831
          17

 c      1.30359191    -0.33943905    -0.02283150
 c     -0.04365433    -1.02089843    -0.03516870
 c     -1.21808367    -0.30560963     0.04320531
 c     -1.16879919     1.24651007     0.49880458
 c      0.11508035     1.81520161     0.08594922
 c      1.24573703     1.05438044    -0.22318972
 h     -0.03123433    -2.00821578    -0.32254993
 h     -2.22144772     1.84221738     0.19575621
 h      0.18744487     2.83178715    -0.19851510
 h      2.16258032     1.51346309    -0.54870006
 o      2.31564616    -1.23515277     0.06929240
 h      3.11709552    -0.95005922    -0.03160377
 c     -2.70327376    -0.93143639    -0.37914283
 h     -2.81192584    -2.04698000     0.02847504
 h     -3.42011182    -0.12843949    -0.06056674
 h     -2.85328946    -0.96751580    -1.43345218
 h     -1.25544073     1.22745101     1.62530915
          17

 c      1.30694980    -0.33112266    -0.03074741
 c     -0.04934081    -1.01903353    -0.04118517
 c     -1.19878762    -0.29703685     0.02802201
 c     -1.18598361     1.23266071     0.49361462
 c      0.11245043     1.82698123     0.07823878
 c      1.27371659     1.05879009    -0.18857223
 h      0.00700520    -2.06436604    -0.37355867
 h     -2.21370448     1.82384498     0.11242923
 h      0.15108421     2.83735509    -0.21785803
 h      2.16004912     1.52938761    -0.52797457
 o      2.29032508    -1.24474472     0.06407638
 h      3.17294306    -0.92619769    -0.03727593
 c     -2.70275108    -0.93758497    -0.35563417
 h     -2.82011299    -2.02719433     0.05632037
 h     -3.35709680    -0.15932531    -0.06810396
 h     -2.86618830    -0.96147299    -1.40562083
 h     -1.26161708     1.23346445     1.60623082
          17

 c      1.30829317    -0.32565246    -0.03801088
 c     -0.05376108    -1.01624676    -0.04760930
 c     -1.18149944    -0.28855194     0.01273202
 c     -1.20440511     1.21794116     0.48690588
 c      0.11090905     1.83656826     0.06991814
 c      1.30055259     1.06439432    -0.15327808
 h      0.04300562    -2.11935784    -0.42150495
 h     -2.17949560     1.79314777     0.03661922
 h      0.11643313     2.85809833    -0.23574657
 h      2.16652771     1.55333453    -0.50957689
 o      2.26339769    -1.25349881     0.05864314
 h      3.24248114    -0.89414857    -0.04416577
 c     -2.69933478    -0.94447260    -0.33051905
 h     -2.82893365    -1.98752587     0.08069601
 h     -3.30754024    -0.18622546    -0.06461565
 h     -2.87426612    -0.95739876    -1.39213131
 h     -1.26790327     1.23910599     1.58541574
          17

 c      1.30751503    -0.32304162    -0.04442224
 c     -0.05626257    -1.01390931    -0.05504459
 c     -1.16693294    -0.28047458    -0.00243005
 c     -1.22310715     1.20272683     0.47801473
 c      0.11050411     1.84384438     0.06115374
 c      1.32552655     1.07162899    -0.11752171
 h      0.07402506    -2.15663653    -0.46072950
 h     -2.12316696     1.75162335    -0.02928424
 h      0.08439226     2.88919166    -0.25133081
 h      2.18370095     1.58481195    -0.49328896
 o      2.23747992    -1.26061599     0.05271589
 h      3.28905866    -0.86826968    -0.04810986
 c     -2.69196322    -0.95256194    -0.30512204
 h     -2.83833535    -1.93663248     0.10453686
 h     -3.28464103    -0.19299245    -0.04355278
 h     -2.87715699    -0.95628938    -1.38865747
 h     -1.27594110     1.24438326     1.56644715
          17

 c      1.30455730    -0.32308481    -0.04984064
 c     -0.05636156    -1.01269411    -0.06386649
 c     -1.15565881    -0.27314482    -0.01721860
 c     -1.24092381     1.18720214     0.46657250
 c      0.11125859     1.84910181     0.05205769
 c      1.34837294     1.08089254    -0.08167621
 h      0.09778691    -2.16822358    -0.48805298
 h     -2.05302824     1.70310401    -0.08519544
 h      0.05600903     2.92226000    -0.26270936
 h      2.20879721     1.62066632    -0.47710742
 o      2.21373862    -1.26583710     0.04620637
 h      3.29898520    -0.85466407    -0.04782714
 c     -2.68043692    -0.96085690    -0.28077988
 h     -2.84892693    -1.88918684     0.13320790
 h     -3.29084067    -0.17538500    -0.00399173
 h     -2.87453824    -0.95873846    -1.38777276
 h     -1.28717483     1.24935510     1.55186106
          17

 c      1.29938478    -0.32535006    -0.05417049
 c     -0.05381830    -1.01277632    -0.07427470
 c     -1.14803975    -0.26696062    -0.03138503
 c     -1.25642859     1.17129412     0.45274853
 c      0.11318366     1.85272205     0.04276850
 c      1.36908863     1.09245222    -0.04620571
 h      0.11272305    -2.15177066    -0.50214251
 h     -1.98203589     1.65451756    -0.13497348
 h      0.03246151     2.94920502    -0.26808506
 h      2.23670529     1.65625723    -0.45800778
 o      2.19271664    -1.26916746     0.03910486
 h      3.26863396    -0.85568772    -0.04315053
 c     -2.66554913    -0.96687781    -0.25838965
 h     -2.86209899    -1.86204519     0.17341356
 h     -3.31574069    -0.14514782     0.04844928
 h     -2.86651496    -0.96504388    -1.38225601
 h     -1.30279700     1.25409592     1.54187165
          17

 c      1.29197382    -0.32921178    -0.05734503
 c     -0.04867055    -1.01392323    -0.08632307
 c     -1.14419464    -0.26238644    -0.04468867
 c     -1.26808025     1.15473546     0.43731141
 c      0.11630234     1.85498049     0.03349585
 c      1.38770033     1.10634535    -0.01156992
 h      0.11801962    -2.10916230    -0.50318629
 h     -1.92595503     1.61522148    -0.18697391
 h      0.01480815     2.96441406    -0.26642869
 h      2.26254660     1.68716563    -0.43313194
 o      2.17466120    -1.27076369     0.03144082
 h      3.19935617    -0.87180189    -0.03438453
 c     -2.64841773    -0.96864021    -0.23819363
 h     -2.87836975    -1.86297057     0.22839184
 h     -3.34562011    -0.11784399     0.10600653
 h     -2.85373585    -0.97525940    -1.36713282
 h     -1.32372620     1.25861089     1.53421008
          17

 c      1.28232144    -0.33392555    -0.05931434
 c     -0.04124920    -1.01543231    -0.09989140
 c     -1.14399790    -0.25993002    -0.05690719
 c     -1.27480736     1.13744528     0.42114441
 c      0.12065508     1.85598304     0.02452334
 c      1.40413538     1.12235232     0.02183791
 h      0.11384949    -2.04728336    -0.49328144
 h     -1.89618420     1.59253863    -0.24934398
 h      0.00377182     2.96537257    -0.25761011
 h      2.28310442     1.71029699    -0.40055607
 o      2.15945096    -1.27094378     0.02327868
 h      3.09857603    -0.90120986    -0.02224402
 c     -2.63013865    -0.96599622    -0.21962942
 h     -2.89496267    -1.88377728     0.29365074
 h     -3.37015400    -0.10392326     0.16217305
 h     -2.83735027    -0.98921634    -1.34048510
 h     -1.35053598     1.26278143     1.52524301
          17

 c      1.27047858    -0.33872966    -0.06004227
 c     -0.03218146    -1.01593390    -0.11459751
 c     -1.14712128    -0.26008678    -0.06784448
 c     -1.27659827     1.11999312     0.40439898
 c      0.12628370     1.85565424     0.01619297
 c      1.41818336     1.14003237     0.05371760
 h      0.10186089    -1.98076177    -0.47751829
 h     -1.89236738     1.58611095    -0.32134687
 h     -0.00038392     2.95268547    -0.24231039
 h      2.29725281     1.72427725    -0.35955705
 o      2.14607673    -1.27034885     0.01472614
 h      2.98769327    -0.93683816    -0.00800545
 c     -2.61167109    -0.95996631    -0.20162910
 h     -2.90668435    -1.90889599     0.36005618
 h     -3.38309182    -0.10812344     0.21235899
 h     -2.81894873    -1.00662237    -1.30356151
 h     -1.38334669     1.26637277     1.51147088
          17

 c      1.25661555    -0.34293284    -0.05951164
 c     -0.02235021    -1.01328543    -0.12974350
 c     -1.15310374    -0.26325332    -0.07733822
 c     -1.27422682     1.10347029     0.38641178
 c      0.13321417     1.85373179     0.00888190
 c      1.42949077     1.15877822     0.08387443
 h      0.08534139    -1.93394063    -0.46462640
 h     -1.90522583     1.58905504    -0.39311981
 h      0.00205220     2.93005281    -0.22190027
 h      2.30599484     1.72948613    -0.31061764
 o      2.13175528    -1.27025926     0.00590333
 h      2.91550001    -0.96087240     0.00697604
 c     -2.59370639    -0.95170483    -0.18307821
 h     -2.90868227    -1.92575555     0.41934890
 h     -3.38122105    -0.13122765     0.25359242
 h     -2.80050058    -1.02724840    -1.26049014
 h     -1.42178965     1.26909305     1.49041708
          17

 c      1.24111548    -0.34593611    -0.05772935
 c     -0.01272231    -1.00542360    -0.14463315
 c     -1.16141565    -0.26963238    -0.08526621
 c     -1.26856602     1.08896974     0.36638138
 c      0.14145364     1.84978627     0.00297099
 c      1.43756486     1.17786955     0.11222331
 h      0.06750853    -1.93166125    -0.46322084
 h     -1.92454324     1.59371856    -0.45376915
 h      0.01017924     2.90404091    -0.19826114
 h      2.31235784     1.72792015    -0.25530139
 o      2.11350044    -1.27200365    -0.00321052
 h      2.93268863    -0.95423695     0.02372302
 c     -2.57663363    -0.94216209    -0.16305332
 h     -2.89771292    -1.92751521     0.46628591
 h     -3.36377749    -0.17115963     0.28432921
 h     -2.78419039    -1.05111555    -1.21737242
 h     -1.46507025     1.27068392     1.46079462
          17

 c      1.22464044    -0.34719143    -0.05471648
 c     -0.00415305    -0.99245553    -0.15929726
 c     -1.17149082    -0.27916642    -0.09154772
 c     -1.26029355     1.07729933     0.34378909
 c      0.15098015     1.84333751    -0.00120111
 c      1.44182669     1.19653052     0.13876812
 h      0.04893033    -1.97523516    -0.47324522
 h     -1.94282791     1.59474414    -0.49626215
 h      0.02260023     2.88284238    -0.17339244
 h      2.32088204     1.72274890    -0.19586962
 o      2.09348114    -1.27493398    -0.01264335
 h      3.00690776    -0.92924836     0.04347286
 c     -2.56056442    -0.93217209    -0.14099443
 h     -2.87209744    -1.91198796     0.49847480
 h     -3.33273451    -0.22302332     0.30469231
 h     -2.77201767    -1.07850146    -1.18025870
 h     -1.51205257     1.27101557     1.42238401
          17

 c      1.20810238    -0.34621450    -0.05048797
 c      0.00250897    -0.97686438    -0.17444947
 c     -1.18272561    -0.29152563    -0.09613904
 c     -1.24990535     1.06893331     0.31841903
 c      0.16168564     1.83412375    -0.00339756
 c      1.44179535     1.21399894     0.16353904
 h      0.02907555    -2.04012706    -0.48654206
 h     -1.95533719     1.58925403    -0.51771871
 h      0.03785519     2.87326238    -0.14878263
 h      2.33613423     1.71724860    -0.13443187
 o      2.07532113    -1.27785971    -0.02220316
 h      3.08141483    -0.90633191     0.06391893
 c     -2.54531838    -0.92263551    -0.11695447
 h     -2.83143731    -1.88053985     0.51591746
 h     -3.29396927    -0.27839524     0.31719373
 h     -2.76518683    -1.10956668    -1.15235651
 h     -1.56131804     1.27015152     1.37588005
          17

 c      1.19252563    -0.34266154    -0.04504610
 c      0.00631782    -0.96139717    -0.19074004
 c     -1.19446203    -0.30613566    -0.09903600
 c     -1.23778031     1.06402540     0.29028133
 c      0.17329703     1.82242223    -0.00352792
 c      1.43736909     1.22962494     0.18652054
 h      0.00873503    -2.10014983    -0.49572486
 h     -1.95941063     1.57633277    -0.51851923
 h      0.05496816     2.87704025    -0.12495577
 h      2.36023924     1.71331513    -0.07195585
 o      2.06077853    -1.28020954    -0.03168235
 h      3.12776806    -0.89480031     0.08241349
 c     -2.53036890    -0.91461053    -0.09178692
 h     -2.77654484    -1.83797300     0.52102473
 h     -3.25848605    -0.32494225     0.32745073
 h     -2.76368437    -1.14375594    -1.13238770
 h     -1.61119683     1.26835475     1.32269820
          17

 c      1.17885915    -0.33639597    -0.03839147
 c      0.00641885    -0.94797495    -0.20848324
 c     -1.20597914    -0.32220193    -0.10028925
 c     -1.22420422     1.06241953     0.25959040
 c      0.18532814     1.80913937    -0.00163957
 c      1.42904393     1.24292323     0.20763978
 h     -0.01039200    -2.13915420    -0.49731093
 h     -1.95426529     1.55678939    -0.50188001
 h      0.07360224     2.88980711    -0.10168168
 h      2.39096052     1.71062878    -0.00798222
 o      2.05039819    -1.28173387    -0.04092980
 h      3.13573912    -0.89743948     0.09717429
 c     -2.51500588    -0.90904207    -0.06697961
 h     -2.70959086    -1.79322281     0.51916120
 h     -3.24033302    -0.34918169     0.34292640
 h     -2.76643855    -1.17957516    -1.11567932
 h     -1.65975865     1.26603539     1.26472775
          17

 c      1.16779428    -0.32752913    -0.03055034
 c      0.00230154    -0.93771929    -0.22772918
 c     -1.21649472    -0.33872582    -0.10002767
 c     -1.20933213     1.06365217     0.22680980
 c      0.19708464     1.79556431     0.00212609
 c      1.41789876     1.25350971     0.22684207
 h     -0.02658324    -2.14962474    -0.49060874
 h     -1.94148300     1.53334183    -0.47410249
 h      0.09371109     2.90387417    -0.07859839
 h      2.42223343     1.70728774     0.05860292
 o      2.04417939    -1.28227049    -0.04983360
 h      3.10300838    -0.91445638     0.10709324
 c     -2.49908967    -0.90603554    -0.04400811
 h     -2.63405213    -1.75963942     0.51902713
 h     -3.24738117    -0.34445494     0.36771250
 h     -2.77188483    -1.21502998    -1.09685441
 h     -1.70479340     1.26366652     1.20410720
          17

 c      1.15963539    -0.31643534    -0.02161338
 c     -0.00603187    -0.93114555    -0.24834000
 c     -1.22519013    -0.35453820    -0.09847901
 c     -1.19310420     1.06696340     0.19270715
 c      0.20770725     1.78302355     0.00756532
 c      1.40536924     1.26098847     0.24418304
 h     -0.03843809    -2.12963251    -0.47648019
 h     -1.92594178     1.51092925    -0.44493315
 h      0.11512243     2.91199333    -0.05561018
 h      2.44672555     1.70121235     0.12852632
 o      2.04175972    -1.28170175    -0.05831574
 h      3.03253749    -0.94446199     0.11172397
 c     -2.48377139    -0.90462275    -0.02364452
 h     -2.55366930    -1.75142177     0.53056675
 h     -3.27335741    -0.31656220     0.39854355
 h     -2.77849810    -1.24828908    -1.07187990
 h     -1.74385841     1.26171865     1.14308862
          17

 c      1.15426952    -0.30372860    -0.01177157
 c     -0.01801959    -0.92822937    -0.27001501
 c     -1.23129437    -0.36838130    -0.09596628
 c     -1.17523032     1.07138652     0.15828660
 c      0.21625461     1.77264794     0.01442594
 c      1.39297084     1.26489657     0.25986162
 h     -0.04494380    -2.08180057    -0.45681925
 h     -1.91580185     1.49620440    -0.42649389
 h      0.13734585     2.90956895    -0.03291043
 h      2.45832692     1.69112935     0.20164823
 o      2.04219108    -1.28004774    -0.06638401
 h      2.93637940    -0.98328206     0.11215739
 c     -2.47102909    -0.90396367    -0.00569751
 h     -2.47096409    -1.77383962     0.55862660
 h     -3.30387278    -0.27836447     0.42863889
 h     -2.78515286    -1.27811469    -1.03877677
 h     -1.77446584     1.26065718     1.08393949
          17

 c      1.15125229    -0.29018610    -0.00133131
 c     -0.03261987    -0.92831238    -0.29229672
 c     -1.23423593    -0.37905602    -0.09286848
 c     -1.15548978     1.07602442     0.12444792
 c      0.22184708     1.76524903     0.02242757
 c      1.38204888     1.26473246     0.27418651
 h     -0.04548606    -2.01472165    -0.43451817
 h     -1.91874745     1.49480603    -0.42896241
 h      0.15955515     2.89535759    -0.01084493
 h      2.45352378     1.67685615     0.27706264
 o      2.04320791    -1.27771850    -0.07431844
 h      2.84744107    -1.02030826     0.11400135
 c     -2.46260521    -0.90441990     0.01086675
 h     -2.38807449    -1.81726351     0.59884109
 h     -3.32636304    -0.24175387     0.45284300
 h     -2.79137236    -1.30405840    -0.99761111
 h     -1.79439922     1.26100944     1.02874293
          17

 c      1.14998437    -0.27662038     0.00930618
 c     -0.04850910    -0.92986408    -0.31460022
 c     -1.23381175    -0.38560523    -0.08956556
 c     -1.13430688     1.08041937     0.09154662
 c      0.22386676     1.76123148     0.03129829
 c      1.37353863     1.26003240     0.28750367
 h     -0.03977451    -1.94639032    -0.41344776
 h     -1.93511850     1.50745716    -0.45510059
 h      0.18063853     2.87159540     0.01022242
 h      2.43195869     1.65924440     0.35346261
 o      2.04089302    -1.27562480    -0.08289745
 h      2.82490655    -1.03733931     0.13092877
 c     -2.45937008    -0.90700884     0.02736296
 h     -2.30859094    -1.86515937     0.64246316
 h     -3.33344323    -0.21473567     0.46882228
 h     -2.79747027    -1.32656786    -0.95034330
 h     -1.80203280     1.26345373     0.97908095
          17

 c      1.14989983    -0.26373969     0.01969637
 c     -0.06437589    -0.93046085    -0.33633548
 c     -1.23028183    -0.38745803    -0.08639750
 c     -1.11288289     1.08461854     0.05938717
 c      0.22214911     1.76052216     0.04081520
 c      1.36774378     1.25045760     0.30011102
 h     -0.02742696    -1.90499453    -0.39752095
 h     -1.95638150     1.52959580    -0.50010589
 h      0.19931129     2.84397550     0.03001311
 h      2.39667485     1.64009799     0.42960842
 o      2.03406190    -1.27384453    -0.09244983
 h      2.88512725    -1.03057132     0.16952208
 c     -2.46126447    -0.91247109     0.04488485
 h     -2.23709940    -1.90396513     0.68244225
 h     -3.32229298    -0.20173669     0.47643871
 h     -2.80454887    -1.34701403    -0.90064034
 h     -1.79655708     1.26883967     0.93579369
          17

 c      1.15058149    -0.25209062     0.02940145
 c     -0.07911507    -0.92810456    -0.35714093
 c     -1.22436882    -0.38446767    -0.08364364
 c     -1.09266697     1.08889809     0.02760580
 c      0.21706319     1.76257372     0.05082704
 c      1.36424143     1.23586992     0.31218524
 h     -0.00768060    -1.91386120    -0.38840712
 h     -1.97126764     1.55493373    -0.55643750
 h      0.21435509     2.82101073     0.04843581
 h      2.35400071     1.62205645     0.50487864
 o      2.02620342    -1.27120988    -0.10196247
 h      2.97107953    -1.01722752     0.21500439
 c     -2.46747217    -0.92100161     0.06416606
 h     -2.17790127    -1.92571679     0.71498805
 h     -3.29372408    -0.20427320     0.47720965
 h     -2.81424143    -1.36750522    -0.85334725
 h     -1.77812436     1.27813211     0.89906359
          17

 c      1.15177087    -0.24210451     0.03801260
 c     -0.09168303    -0.92337700    -0.37694604
 c     -1.21716402    -0.37684916    -0.08151388
 c     -1.07486991     1.09353812    -0.00407045
 c      0.20942788     1.76655411     0.06124640
 c      1.36204272     1.21639406     0.32375465
 h      0.01870249    -1.96633774    -0.38509250
 h     -1.97116023     1.57829714    -0.61742157
 h      0.22494321     2.81166239     0.06566424
 h      2.31227955     1.60815122     0.57969472
 o      2.01993261    -1.26695927    -0.11050530
 h      3.04009269    -1.00863492     0.25382653
 c     -2.47661686    -0.93245545     0.08554293
 h     -2.13438983    -1.92686478     0.73882496
 h     -3.25208663    -0.22087022     0.47426585
 h     -2.82810725    -1.39026693    -0.81319570
 h     -1.74793986     1.29229826     0.86875169
          17

 c      1.15330048    -0.23417456     0.04514760
 c     -0.10099680    -0.91868593    -0.39573428
 c     -1.20989347    -0.36510896    -0.08016153
 c     -1.06032100     1.09877168    -0.03578794
 c      0.20032819     1.77174298     0.07202188
 c      1.36002325     1.19249966     0.33476442
 h      0.04787636    -2.03413483    -0.38654503
 h     -1.95137348     1.59631261    -0.67816923
 h      0.23079353     2.82103324     0.08210375
 h      2.27860750     1.60066070     0.65518140
 o      2.01628380    -1.26083678    -0.11760205
 h      3.07510820    -1.00847712     0.27956934
 c     -2.48696196    -0.94669953     0.10884440
 h     -2.10885476    -1.90696398     0.75441452
 h     -3.20584392    -0.24617464     0.47263900
 h     -2.84683079    -1.41657648    -0.78289930
 h     -1.70822071     1.31217772     0.84471956
          17

 c      1.15502495    -0.22871032     0.05044659
 c     -0.10622321    -0.91602987    -0.41341535
 c     -1.20361251    -0.35000282    -0.07972362
 c     -1.04948692     1.10480279    -0.06759596
 c      0.19092762     1.77786551     0.08311184
 c      1.35742245     1.16510187     0.34524500
 h      0.07511947    -2.09270090    -0.39261778
 h     -1.91061173     1.60719803    -0.73543298
 h      0.23199005     2.84704553     0.09822115
 h      2.25495690     1.59948865     0.73168288
 o      2.01558519    -1.25283004    -0.12302731
 h      3.07094212    -1.01722008     0.28967625
 c     -2.49665786    -0.96383438     0.13330965
 h     -2.10218176    -1.86837613     0.76379799
 h     -3.16738391    -0.27043499     0.47913553
 h     -2.86972413    -1.44589959    -0.76182411
 h     -1.66193771     1.33835758     0.82689082
          17

 c      1.15678070    -0.22615267     0.05357532
 c     -0.10704310    -0.91633771    -0.42982400
 c     -1.19897962    -0.33249792    -0.08036103
 c     -1.04249444     1.11182123    -0.09943557
 c      0.18232047     1.78503511     0.09446740
 c      1.35402219     1.13557159     0.35546256
 h      0.09682732    -2.12828643    -0.40342721
 h     -1.85049561     1.61061839    -0.78753944
 h      0.22875468     2.88168010     0.11436651
 h      2.23751145     1.60151245     0.80735164
 o      2.01786847    -1.24307060    -0.12669581
 h      3.02787265    -1.03395665     0.28360306
 c     -2.50423160    -0.98390146     0.15774237
 h     -2.11305084    -1.81720247     0.77123760
 h     -3.14903533    -0.28264235     0.50026461
 h     -2.89496728    -1.47605172    -0.74642189
 h     -1.61235361     1.37104694     0.81497177
          17

 c      1.15836834    -0.22695391     0.05423162
 c     -0.10368104    -0.91970400    -0.44472576
 c     -1.19619964    -0.31372390    -0.08226655
 c     -1.03910716     1.11998631    -0.13106222
 c      0.17541547     1.79341659     0.10601873
 c      1.34992201     1.10556651     0.36590185
 h      0.11079797    -2.13499805    -0.41899453
 h     -1.77563841     1.60790593    -0.83481381
 h      0.22145787     2.91536407     0.13071228
 h      2.22001497     1.60180833     0.87849217
 o      2.02286589    -1.23182788    -0.12868220
 h      2.95172001    -1.05657867     0.26306398
 c     -2.50934583    -1.00597350     0.18087787
 h     -2.13658864    -1.76511790     0.78470700
 h     -3.15507227    -0.27882451     0.53799896
 h     -2.92033524    -1.50428662    -0.73197606
 h     -1.56252010     1.40995371     0.80795474
          17

 c      1.15955281    -0.23151620     0.05215757
 c     -0.09678388    -0.92565599    -0.45784097
 c     -1.19512319    -0.29490443    -0.08563195
 c     -1.03868232     1.12936989    -0.16193226
 c      0.17085822     1.80295846     0.11766611
 c      1.34524411     1.07676502     0.37712295
 h      0.11600196    -2.11206793    -0.43917298
 h     -1.69393294     1.60254380    -0.88049518
 h      0.21074174     2.94049126     0.14728803
 h      2.19739828     1.59556416     0.94114110
 o      2.02959033    -1.21956420    -0.12940901
 h      2.86042731    -1.08082053     0.23498822
 c     -2.51300232    -1.02771811     0.20158687
 h     -2.16392761    -1.72932184     0.81672974
 h     -3.17886270    -0.26617258     0.58797094
 h     -2.94383732    -1.52842260    -0.71423463
 h     -1.51499580     1.45423138     0.80375572
          17

 c      1.16008571    -0.24008254     0.04716858
 c     -0.08725927    -0.93325719    -0.46889686
 c     -1.19540906    -0.27726007    -0.09060100
 c     -1.04022435     1.13990302    -0.19115611
 c      0.16901154     1.81331194     0.12928027
 c      1.33998391     1.05062006     0.38961715
 h      0.11253581    -2.06350696    -0.46364032
 h     -1.61579964     1.60019425    -0.93128301
 h      0.19757343     2.95281843     0.16404760
 h      2.16732527     1.57932694     0.99239249
 o      2.03548136    -1.20702150    -0.13005359
 h      2.79738050    -1.09878619     0.21792985
 c     -2.51656064    -1.04662961     0.21914125
 h     -2.18649608    -1.72392543     0.87878512
 h     -3.20950400    -0.25629856     0.64278474
 h     -2.96409738    -1.54741849    -0.69035865
 h     -1.47190372     1.50257401     0.79933872
          17

 c      1.15973540    -0.25258688     0.03921042
 c     -0.07616863    -0.94102429    -0.47768480
 c     -1.19665543    -0.26188826    -0.09724456
 c     -1.04270120     1.15146742    -0.21772771
 c      0.17000002     1.82385982     0.14071168
 c      1.33396005     1.02817905     0.40369858
 h      0.10190197    -2.00011808    -0.49195355
 h     -1.55062553     1.60672318    -0.99501897
 h      0.18319969     2.95167036     0.18095686
 h      2.13028932     1.55149479     1.03108143
 o      2.03732592    -1.19499555    -0.13224273
 h      2.81676697    -1.10283319     0.23702847
 c     -2.52055701    -1.06178383     0.23405657
 h     -2.20337520    -1.74629294     0.96838652
 h     -3.23812067    -0.25797922     0.69563354
 h     -2.98060342    -1.56148291    -0.65946919
 h     -1.43520492     1.55341931     0.79131062
          17

 c      1.15828668    -0.26850901     0.02842832
 c     -0.06469166    -0.94675275    -0.48408358
 c     -1.19848028    -0.24964856    -0.10555899
 c     -1.04551813     1.16417042    -0.24110912
 c      0.17379382     1.83377289     0.15180030
 c      1.32678566     1.00997985     0.41941370
 h      0.08732343    -1.94254224    -0.52388038
 h     -1.50166773     1.62407638    -1.07424303
 h      0.16902970     2.93981619     0.19810330
 h      2.08940314     1.51250665     1.05820775
 o      2.03669336    -1.18370694    -0.13557026
 h      2.89791861    -1.09630868     0.28430960
 c     -2.52471010    -1.07371132     0.24807054
 h     -2.21962830    -1.78054497     1.06854806
 h     -3.25928897    -0.27548383     0.74154425
 h     -2.99380919    -1.57197929    -0.62280859
 h     -1.40693949     1.60514566     0.77663780
          17

 c      1.15554701    -0.28687115     0.01519100
 c     -0.05398991    -0.94785632    -0.48802958
 c     -1.20058231    -0.24106542    -0.11546953
 c     -1.04861219     1.17844024    -0.26159296
 c      0.18027306     1.84208149     0.16237659
 c      1.31787301     0.99600729     0.43647609
 h      0.07279114    -1.91829050    -0.56012624
 h     -1.46547532     1.64850658    -1.16219928
 h      0.15647695     2.92309058     0.21579103
 h      2.05028447     1.46493511     1.07731520
 o      2.03749486    -1.17330840    -0.13853310
 h      2.98390372    -1.08500788     0.33359519
 c     -2.52856909    -1.08313885     0.26299585
 h     -2.23923880    -1.81202573     1.16121445
 h     -3.27036871    -0.30947739     0.77741947
 h     -3.00498743    -1.58119124    -0.58334937
 h     -1.38925969     1.65618862     0.75314406
          17

 c      1.15139203    -0.30639539     0.00005202
 c     -0.04489776    -0.94313024    -0.48956839
 c     -1.20278658    -0.23626781    -0.12682997
 c     -1.05210380     1.19473527    -0.27994377
 c      0.18926606     1.84781188     0.17226317
 c      1.30650066     0.98575929     0.45427440
 h      0.05981822    -1.94167548    -0.60193176
 h     -1.43645701     1.67372285    -1.24717770
 h      0.14678806     2.90912413     0.23457689
 h      2.02057967     1.41314835     1.09442144
 o      2.04196834    -1.16416981    -0.14038547
 h      3.04437777    -1.07108829     0.37040904
 c     -2.53175240    -1.09053763     0.28004752
 h     -2.26311825    -1.83245337     1.23443311
 h     -3.27097425    -0.35778075     0.80197625
 h     -3.01576315    -1.59180669    -0.54482502
 h     -1.38431923     1.70510101     0.71962898
          17

 c      1.14583483    -0.32572547    -0.01631943
 c     -0.03785472    -0.93417960    -0.48909759
 c     -1.20505577    -0.23500556    -0.13942395
 c     -1.05603508     1.21324948    -0.29687562
 c      0.20056520     1.85024346     0.18129346
 c      1.29202437     0.97847781     0.47204847
 h      0.04642086    -1.99699691    -0.64814092
 h     -1.41032014     1.69443177    -1.31878607
 h      0.14096516     2.90451280     0.25518625
 h      2.00790343     1.36178113     1.11630267
 o      2.05107214    -1.15666591    -0.14094198
 h      3.06839404    -1.05506016     0.38932375
 c     -2.53390700    -1.09630748     0.29973202
 h     -2.29012974    -1.83844619     1.28202561
 h     -3.26313925    -0.41541999     0.81595439
 h     -3.02731214    -1.60605253    -0.51028907
 h     -1.39415350     1.75063088     0.67572110
          17

 c      1.13910291    -0.34365600    -0.03321918
 c     -0.03323166    -0.92385169    -0.48737521
 c     -1.20746618    -0.23674792    -0.15297462
 c     -1.06033686     1.23384617    -0.31286215
 c      0.21389355     1.84921321     0.18934662
 c      1.27427441     0.97346029     0.48926794
 h      0.03064204    -2.05637327    -0.69465114
 h     -1.38458122     1.70742722    -1.37047167
 h      0.13989065     2.91134649     0.27826678
 h      2.01565824     1.31318320     1.14654831
 o      2.06510661    -1.15102620    -0.14023501
 h      3.05329752    -1.03702353     0.38883552
 c     -2.53463340    -1.10102506     0.32184834
 h     -2.31802919    -1.82961613     1.30184398
 h     -3.25201812    -0.47431483     0.82253962
 h     -3.03954741    -1.62479417    -0.48081028
 h     -1.42050793     1.79185923     0.62171978
          17

 c      1.13168718    -0.35930578    -0.04998027
 c     -0.03146101    -0.91448081    -0.48524961
 c     -1.21018249    -0.24079919    -0.16715523
 c     -1.06486577     1.25611935    -0.32816916
 c      0.22882396     1.84523288     0.19637667
 c      1.25386920     0.97018420     0.50593160
 h      0.01219443    -2.09947900    -0.73700925
 h     -1.35802494     1.71132548    -1.39950364
 h      0.14449838     2.92596288     0.30409815
 h      2.03987766     1.26643871     1.18254156
 o      2.08384004    -1.14726901    -0.13841389
 h      3.00154092    -1.01690672     0.36991929
 c     -2.53344965    -1.10548739     0.34553908
 h     -2.34382610    -1.80780023     1.29500151
 h     -3.24613569    -0.52369567     0.82727698
 h     -3.05092248    -1.64720306    -0.45521238
 h     -1.46452937     1.82836975     0.55855225
          17

 c      1.12431913    -0.37218311    -0.06601972
 c     -0.03292427    -0.90759606    -0.48348257
 c     -1.21344145    -0.24639025    -0.18160088
 c     -1.06942552     1.27947005    -0.34290121
 c      0.24469844     1.83931133     0.20240914
 c      1.23209047     0.96811949     0.52244674
 h     -0.00824455    -2.11603457    -0.77189372
 h     -1.33026131     1.70620773    -1.40663648
 h      0.15569901     2.94122987     0.33246810
 h      2.07112984     1.21943366     1.21730537
 o      2.10626750    -1.14523395    -0.13586970
 h      2.92403109    -0.99386041     0.33800297
 c     -2.52996006    -1.11037557     0.36950272
 h     -2.36379028    -1.77741068     1.26649494
 h     -3.25479891    -0.55311523     0.83591151
 h     -3.05907114    -1.67123912    -0.43102272
 h     -1.52634537     1.86032202     0.48778650
          17

 c      1.11783981    -0.38215252    -0.08086644
 c     -0.03781344    -0.90412396    -0.48268897
 c     -1.21752881    -0.25274864    -0.19592881
 c     -1.07378226     1.30317318    -0.35695265
 c      0.26060773     1.83266257     0.20750495
 c      1.21047958     0.96651360     0.53928658
 h     -0.02976931    -2.10254022    -0.79723038
 h     -1.30155311     1.69354743    -1.39637900
 h      0.17410511     2.95003737     0.36276847
 h      2.09930531     1.17119240     1.24384402
 o      2.12998279    -1.14480668    -0.13366000
 h      2.85077269    -0.96352475     0.30957254
 c     -2.52433619    -1.11559702     0.39231064
 h     -2.37336904    -1.74669579     1.22714468
 h     -3.28164332    -0.55798892     0.85011927
 h     -3.06177191    -1.69453729    -0.40582308
 h     -1.60465572     1.88821246     0.41139914
          17

 c      1.11298180    -0.38932596    -0.09417368
 c     -0.04605331    -0.90450151    -0.48330151
 c     -1.22273969    -0.25915817    -0.20976696
 c     -1.07771392     1.32645169    -0.36985777
 c      0.27546179     1.82647859     0.21171928
 c      1.19051046     0.96437393     0.55678025
 h     -0.05156408    -2.06015239    -0.81207827
 h     -1.27276024     1.67630871    -1.37781170
 h      0.19981796     2.94758418     0.39419525
 h      2.11678527     1.12240659     1.25770610
 o      2.15111230    -1.14632238    -0.13377051
 h      2.83382062    -0.91335406     0.31608874
 c     -2.51758802    -1.11991517     0.41250322
 h     -2.36738994    -1.72866641     1.19502684
 h     -3.32064302    -0.54222666     0.86598189
 h     -3.05765303    -1.71515418    -0.37819259
 h     -1.69633333     1.91224997     0.33111975
          17

 c      1.11017682    -0.39392689    -0.10570914
 c     -0.05731266    -0.90860633    -0.48551882
 c     -1.22932498    -0.26500482    -0.22278472
 c     -1.08111009     1.34857195    -0.38069969
 c      0.28815344     1.82176469     0.21508731
 c      1.17337567     0.96061053     0.57505043
 h     -0.07301189    -1.99487048    -0.81688639
 h     -1.24508235     1.65867448    -1.36467134
 h      0.23236611     2.93224503     0.42597298
 h      2.11933279     1.07490728     1.25742496
 o      2.16846904    -1.14982160    -0.13674481
 h      2.88366063    -0.83647818     0.36603317
 c     -2.51107875    -1.12157260     0.42880576
 h     -2.34138314    -1.73683254     1.18958488
 h     -3.36031750    -0.51462800     0.87774714
 h     -3.04650540    -1.73201798    -0.34807386
 h     -1.79608104     1.93175380     0.24781593
          17

 c      1.10954146    -0.39626506    -0.11534037
 c     -0.07103493    -0.91551748    -0.48921748
 c     -1.23745008    -0.26978842    -0.23471291
 c     -1.08408508     1.36897617    -0.38841709
 c      0.29777147     1.81917029     0.21764719
 c      1.15980297     0.95423973     0.59398004
 h     -0.09379699    -1.92006791    -0.81447806
 h     -1.21921062     1.64450932    -1.37162171
 h      0.27075413     2.90576779     0.45757997
 h      2.10615707     1.03104509     1.24423779
 o      2.18472410    -1.15393315    -0.14057295
 h      2.95098900    -0.74990447     0.42711058
 c     -2.50572363    -1.11973715     0.44119808
 h     -2.29475846    -1.77271695     1.21524925
 h     -3.39005353    -0.48402312     0.88151916
 h     -3.02930381    -1.74517223    -0.31675016
 h     -1.89665674     1.94524329     0.16167714
          17

 c      1.11094854    -0.39678131    -0.12303388
 c     -0.08646037    -0.92323842    -0.49384641
 c     -1.24718127    -0.27311424    -0.24534059
 c     -1.08702177     1.38743093    -0.39261591
 c      0.30377452     1.81881866     0.21948153
 c      1.14990042     0.94456971     0.61315894
 h     -0.11407537    -1.85981393    -0.81154089
 h     -1.19421566     1.63480797    -1.40536274
 h      0.31361803     2.87320818     0.48896992
 h      2.08019598     0.99324446     1.22193840
 o      2.20158070    -1.15729892    -0.14374906
 h      3.00250895    -0.67108023     0.47498682
 c     -2.50160830    -1.11502622     0.45117077
 h     -2.23273046    -1.82191394     1.25731094
 h     -3.40286324    -0.45698353     0.87595183
 h     -3.00795918    -1.75580044    -0.28647924
 h     -1.99001021     1.95122475     0.07305383
          17

 c      1.11408953    -0.39602543    -0.12884415
 c     -0.10271882    -0.92913068    -0.49854793
 c     -1.25848863    -0.27469556    -0.25450186
 c     -1.09044400     1.40400593    -0.39409427
 c      0.30604579     1.82025474     0.22074940
 c      1.14304970     0.93131727     0.63183498
 h     -0.13445096    -1.84400795    -0.81755770
 h     -1.16780217     1.62714498    -1.45901074
 h      0.35951714     2.84219130     0.52069443
 h      2.04877807     0.96370526     1.19694982
 o      2.21942370    -1.15908387    -0.14567225
 h      3.02663316    -0.60958644     0.49985703
 c     -2.49825395    -1.10848642     0.46036849
 h     -2.16339182    -1.86679518     1.29788529
 h     -3.39554842    -0.43747605     0.86162928
 h     -2.98479554    -1.76588098    -0.25979333
 h     -2.06877556     1.94897318    -0.01689860
          17

 c      1.11855528    -0.39457743    -0.13288169
 c     -0.11899680    -0.93202832    -0.50289311
 c     -1.27126238    -0.27435044    -0.26207462
 c     -1.09477477     1.41883028    -0.39435394
 c      0.30481123     1.82264925     0.22170287
 c      1.13796951     0.91460771     0.64896282
 h     -0.15517839    -1.88388373    -0.83643250
 h     -1.13799304     1.61819475    -1.51790534
 h      0.40723240     2.82055022     0.55357480
 h      2.02348957     0.94420061     1.17783923
 o      2.23812180    -1.15879063    -0.14615683
 h      3.02109568    -0.57031957     0.49867063
 c     -2.49499389    -1.10089715     0.46973259
 h     -2.09416280    -1.89529774     1.32569835
 h     -3.36837896    -0.42700503     0.84057462
 h     -2.96187169    -1.77741088    -0.23864078
 h     -2.12739853     1.93887031    -0.10614089
          17

 c      1.12389866    -0.39298375    -0.13528700
 c     -0.13466685    -0.93342811    -0.50734914
 c     -1.28531543    -0.27200241    -0.26799278
 c     -1.10018967     1.43190612    -0.39482525
 c      0.30050389     1.82522607     0.22271435
 c      1.13316071     0.89487151     0.66348324
 h     -0.17544076    -1.95832240    -0.86111873
 h     -1.10408362     1.60584139    -1.56848777
 h      0.45566636     2.81251272     0.58765346
 h      2.01641135     0.93598253     1.17267883
 o      2.25737600    -1.15613148    -0.14519958
 h      2.98750235    -0.55568034     0.47137741
 c     -2.49110556    -1.09284928     0.47947856
 h     -2.03066416    -1.90109421     1.33573664
 h     -3.32522844    -0.42444021     0.81613905
 h     -2.94039561    -1.79141621    -0.22361539
 h     -2.16273375     1.92240528    -0.19202338
          17

 c      1.12965642    -0.39174704    -0.13622881
 c     -0.14926978    -0.93546134    -0.51257855
 c     -1.30035136    -0.26769796    -0.27226117
 c     -1.10659133     1.44308280    -0.39653363
 c      0.29367073     1.82759237     0.22429239
 c      1.12772900     0.87272786     0.67480121
 h     -0.19411096    -2.03784635    -0.88192805
 h     -1.06641194     1.58939406    -1.60193870
 h      0.50321832     2.81631058     0.62114153
 h      2.03193588     0.93961733     1.18426097
 o      2.27673295    -1.15103951    -0.14297408
 h      2.93097436    -0.56528010     0.42085154
 c     -2.48576729    -1.08501384     0.48927755
 h     -1.97687032    -1.88161304     1.32683490
 h     -3.27412255    -0.42543097     0.79304476
 h     -2.92056551    -1.80731674    -0.21367812
 h     -2.17438486     1.90207446    -0.27164105
          17

 c      1.13536280    -0.39133246    -0.13591320
 c     -0.16248974    -0.93938791    -0.51890967
 c     -1.31593640    -0.26160552    -0.27496345
 c     -1.11360799     1.45208957    -0.40009470
 c      0.28491525     1.82968842     0.22701406
 c      1.12183691     0.84895184     0.68301614
 h     -0.21045015    -2.10248588    -0.89283763
 h     -1.02583561     1.56905353    -1.61397157
 h      0.54739459     2.82576419     0.65064083
 h      2.06242254     0.95436560     1.20805974
 o      2.29532671    -1.14389962    -0.14004517
 h      2.86407915    -0.59201271     0.35637874
 c     -2.47804209    -1.07823646     0.49844761
 h     -1.93529727    -1.83684779     1.30029877
 h     -3.22691398    -0.42234559     0.77700968
 h     -2.90194613    -1.82310657    -0.20661070
 h     -2.16509450     1.88132790    -0.34217511
          17

 c      1.14057946    -0.39216385    -0.13458221
 c     -0.17416401    -0.94560495    -0.52635488
 c     -1.33150689    -0.25398572    -0.27626106
 c     -1.12057595     1.45855932    -0.40577054
 c      0.27483346     1.83151132     0.23139894
 c      1.11622957     0.82447759     0.68863521
 h     -0.22411337    -2.14197082    -0.89137016
 h     -0.98334501     1.54545732    -1.60388004
 h      0.58522328     2.83396031     0.67248547
 h      2.09415546     0.97769279     1.23589287
 o      2.31132071    -1.13615472    -0.13785613
 h      2.81549230    -0.61221981     0.30141612
 c     -2.46718333    -1.07323254     0.50617576
 h     -1.90663387    -1.76938528     1.25984714
 h     -3.19542969    -0.40711062     0.77310273
 h     -2.88405667    -1.83621073    -0.19991108
 h     -2.14123733     1.86457996    -0.40126766
          17

 c      1.14496445    -0.39460889    -0.13248696
 c     -0.18428508    -0.95398506    -0.53474066
 c     -1.34640789    -0.24514957    -0.27638583
 c     -1.12656048     1.46205094    -0.41347922
 c      0.26395447     1.83291920     0.23781764
 c      1.11155019     0.80034257     0.69219751
 h     -0.23500382    -2.15211475    -0.87715821
 h     -0.93978794     1.51944091    -1.57409126
 h      0.61400678     2.83581283     0.68394059
 h      2.11521015     1.00581058     1.26035308
 o      2.32214665    -1.13029857    -0.13852548
 h      2.82584447    -0.58593355     0.29010252
 c     -2.45332501    -1.06987701     0.51169608
 h     -1.88836623    -1.68564920     1.21290989
 h     -3.18418120    -0.37756393     0.78313212
 h     -2.86675286    -1.84447924    -0.19158519
 h     -2.11278115     1.85707300    -0.44746331
          17

 c      1.14836415    -0.39895702    -0.12984384
 c     -0.19298779    -0.96406193    -0.54378161
 c     -1.35994850    -0.23542008    -0.27562721
 c     -1.13056232     1.46212140    -0.42276067
 c      0.25270896     1.83358408     0.24646549
 c      1.10804358     0.77760294     0.69412181
 h     -0.24321048    -2.13290711    -0.85114370
 h     -0.89558374     1.49191958    -1.53038016
 h      0.63186871     2.82891147     0.68372808
 h      2.11838534     1.03472500     1.27653366
 o      2.32806671    -1.12617644    -0.14176612
 h      2.89075197    -0.51612584     0.31782277
 c     -2.43790028    -1.06675875     0.51419176
 h     -1.87232983    -1.59761709     1.17292526
 h     -3.18757885    -0.34049685     0.80480008
 h     -2.85027198    -1.84687171    -0.18048330
 h     -2.09110997     1.86405834    -0.48053275
          17

 c      1.15080707    -0.40540744    -0.12682566
 c     -0.20047529    -0.97502780    -0.55309417
 c     -1.37147421    -0.22509220    -0.27431041
 c     -1.13200845     1.45850512    -0.43276599
 c      0.24141116     1.83300100     0.25736274
 c      1.10558894     0.75724507     0.69470256
 h     -0.24906269    -2.08885511    -0.81550340
 h     -0.85033373     1.46377632    -1.48232320
 h      0.63805963     2.81358235     0.67213641
 h      2.10093328     1.06091884     1.28195554
 o      2.33159052    -1.12129650    -0.14553194
 h      2.96974539    -0.44378519     0.35142401
 c     -2.42319532    -1.06172761     0.51265405
 h     -1.84415697    -1.52115368     1.15889992
 h     -3.19564418    -0.30660227     0.83370670
 h     -2.83508646    -1.84374578    -0.16627306
 h     -2.08364359     1.88877234    -0.50127701
          17

 c      1.15237611    -0.41404886    -0.12358000
 c     -0.20691401    -0.98554151    -0.56217988
 c     -1.38042164    -0.21441196    -0.27276753
 c     -1.13120313     1.45132367    -0.44236700
 c      0.23023135     1.83049688     0.27035243
 c      1.10383009     0.74008851     0.69412228
 h     -0.25329177    -2.03150210    -0.77399976
 h     -0.80253585     1.43572504    -1.44258533
 h      0.63317677     2.79285810     0.65096159
 h      2.06379548     1.08168829     1.27617844
 o      2.33427075    -1.11428187    -0.14871859
 h      3.03745165    -0.39276244     0.37254421
 c     -2.41098704    -1.05328245     0.50668612
 h     -1.79331609    -1.46542097     1.18355695
 h     -3.20015751    -0.28443401     0.86544064
 h     -2.82181780    -1.83687589    -0.14938855
 h     -2.08879718     1.93012687    -0.51091266
          17

 c      1.15309731    -0.42483262    -0.12023008
 c     -0.21234928    -0.99347101    -0.57044104
 c     -1.38634479    -0.20358565    -0.27130489
 c     -1.12914703     1.44110797    -0.45050881
 c      0.21917380     1.82524895     0.28510814
 c      1.10222475     0.72670549     0.69242952
 h     -0.25723304    -1.98264693    -0.73198723
 h     -0.75029564     1.40830674    -1.42275125
 h      0.61925990     2.77234449     0.62326881
 h      2.01136420     1.09555139     1.26078671
 o      2.33678999    -1.10477718    -0.15098133
 h      3.08287158    -0.37120340     0.37497427
 c     -2.40119257    -1.04139782     0.49765731
 h     -1.72737028    -1.42492053     1.23862205
 h     -3.19656309    -0.27846833     0.89633593
 h     -2.81123808    -1.82922630    -0.13102600
 h     -2.09735477     1.98253121    -0.51085699
          17

 c      1.15290407    -0.43753601    -0.11685276
 c     -0.21669088    -0.99627652    -0.57735766
 c     -1.38893530    -0.19279242    -0.27017598
 c     -1.12680948     1.42858043    -0.45674238
 c      0.20809260     1.81638369     0.30117881
 c      1.10001433     0.71733425     0.68948262
 h     -0.26269438    -1.97013580    -0.69439330
 h     -0.69366831     1.38219912    -1.42649798
 h      0.59942326     2.75922120     0.59268470
 h      1.95186203     1.10289176     1.23980647
 o      2.33948022    -1.09288264    -0.15227920
 h      3.10142460    -0.38063741     0.35741264
 c     -2.39258605    -1.02666945     0.48785470
 h     -1.66411325    -1.38957155     1.30398165
 h     -3.18346683    -0.28964066     0.92364147
 h     -2.80402543    -1.82418026    -0.11271182
 h     -2.09863595     2.03822539    -0.50291622
          17

 c      1.15166015    -0.45174429    -0.11345959
 c     -0.21980516    -0.99292098    -0.58280390
 c     -1.38804626    -0.18216894    -0.26957402
 c     -1.12459796     1.41441822    -0.46139626
 c      0.19679479     1.80323876     0.31808647
 c      1.09621168     0.71181092     0.68491498
 h     -0.27089991    -2.00571686    -0.66196288
 h     -0.63641369     1.35855400    -1.44739467
 h      0.57659561     2.75939826     0.56213746
 h      1.89746257     1.10655251     1.22001651
 o      2.34251050    -1.07894034    -0.15271679
 h      3.09179091    -0.41931380     0.32087504
 c     -2.38410579    -1.00962819     0.47906117
 h     -1.61703015    -1.35349713     1.36323455
 h     -3.16198591    -0.31601967     0.94574753
 h     -2.80017178    -1.82417394    -0.09539496
 h     -2.08498169     2.08979030    -0.48920461
          17

 c      1.14920274    -0.46688823    -0.11000562
 c     -0.22160806    -0.98508227    -0.58697393
 c     -1.38370259    -0.17179647    -0.26963956
 c     -1.12239374     1.39916274    -0.46514978
 c      0.18519317     1.78571803     0.33542206
 c      1.08981723     0.70963243     0.67826085
 h     -0.28153870    -2.07082914    -0.63210523
 h     -0.58452231     1.33880301    -1.47432368
 h      0.55186260     2.77362076     0.53285762
 h      1.86174256     1.11113634     1.20955794
 o      2.34579626    -1.06356521    -0.15257785
 h      3.05686225    -0.48140879     0.26919711
 c     -2.37512904    -0.99086085     0.47219080
 h     -1.59248458    -1.31479519     1.40696515
 h     -3.13567075    -0.35300285     0.96256716
 h     -2.79846958    -1.82945592    -0.07878250
 h     -2.05286743     2.13142696    -0.47184466
          17

 c      1.14538818    -0.48233869    -0.10642442
 c     -0.22202871    -0.97536938    -0.59000646
 c     -1.37609275    -0.16172302    -0.27046649
 c     -1.11982445     1.38322296    -0.46857865
 c      0.17335389     1.76443508     0.35284316
 c      1.08040664     0.71026361     0.66935500
 h     -0.29344951    -2.13731916    -0.60324391
 h     -0.54350254     1.32416608    -1.49743322
 h      0.52409197     2.79607833     0.50478044
 h      1.85275917     1.11961144     1.21337562
 o      2.34854877    -1.04792165    -0.15254670
 h      3.01027554    -0.55214608     0.21260313
 c     -2.36526219    -0.97118636     0.46746001
 h     -1.59199847    -1.27355790     1.43059418
 h     -3.11063037    -0.39352773     0.97589114
 h     -2.79656187    -1.83793191    -0.06152910
 h     -2.00246106     2.15936065    -0.45275254
          17

 c      1.14014429    -0.49748802    -0.10265517
 c     -0.22096808    -0.96575110    -0.59191098
 c     -1.36554762    -0.15199330    -0.27210380
 c     -1.11642783     1.36687559    -0.47201822
 c      0.16138640     1.74048813     0.37000029
 c      1.06861526     0.71344297     0.65869557
 h     -0.30553266    -2.18554510    -0.57559561
 h     -0.51701495     1.31538245    -1.51029502
 h      0.49131542     2.81731513     0.47787645
 h      1.86731718     1.12992797     1.22897609
 o      2.34844840    -1.03416193    -0.15406676
 h      2.98906901    -0.60048398     0.17344491
 c     -2.35419603    -0.95156738     0.46465219
 h     -1.61413603    -1.23083157     1.43252034
 h     -3.09475720    -0.42925196     0.98902522
 h     -2.79159501    -1.84620546    -0.04208895
 h     -1.93709917     2.17210025    -0.43352967
          17

 c      1.13349821    -0.51175925    -0.09864336
 c     -0.21833663    -0.95742453    -0.59265079
 c     -1.35250339    -0.14267432    -0.27456125
 c     -1.11168625     1.35023382    -0.47561514
 c      0.14931428     1.71512012     0.38650577
 c      1.05584101     0.71906034     0.64726952
 h     -0.31699251    -2.20557691    -0.55012572
 h     -0.50672647     1.31270535    -1.50977164
 h      0.45223989     2.82839248     0.45294404
 h      1.89426519     1.13666261     1.24840504
 o      2.34282649    -1.02431021    -0.15856315
 h      3.03531330    -0.59709559     0.17377679
 c     -2.34184399    -0.93279089     0.46341345
 h     -1.65516034    -1.18835232     1.41365581
 h     -3.09478056    -0.45330205     1.00470196
 h     -2.78103300    -1.85097939    -0.01953372
 h     -1.86305204     2.17091143    -0.41534651
          17

 c      1.12553152    -0.52458041    -0.09433618
 c     -0.21412484    -0.95107782    -0.59219492
 c     -1.33745239    -0.13388538    -0.27781816
 c     -1.10504342     1.33321350    -0.47939814
 c      0.13702210     1.68951076     0.40196370
 c      1.04359463     0.72682848     0.63609845
 h     -0.32729463    -2.19379523    -0.52788825
 h     -0.51242312     1.31598435    -1.49559647
 h      0.40679555     2.82330913     0.43155192
 h      1.92191603     1.13511678     1.26349701
 o      2.33347836    -1.01733087    -0.16516700
 h      3.12113966    -0.56144812     0.19916751
 c     -2.32868458    -0.91514258     0.46347078
 h     -1.70867171    -1.14866558     1.37843328
 h     -3.11221891    -0.46300714     1.02202947
 h     -2.76324368    -1.85006017     0.00606394
 h     -1.78922560     2.16031294    -0.39875172
          17

 c      1.11637759    -0.53541804    -0.08968983
 c     -0.20841187    -0.94704995    -0.59053427
 c     -1.32091454    -0.12581968    -0.28181759
 c     -1.09602858     1.31557770    -0.48327868
 c      0.12425279     1.66469064     0.41600980
 c      1.03319214     0.73613651     0.62598268
 h     -0.33613553    -2.15088035    -0.50983425
 h     -0.53179849     1.32472236    -1.47051215
 h      0.35602252     2.79971772     0.41563875
 h      1.94189181     1.12311857     1.26868089
 o      2.32354856    -1.01156984    -0.17248235
 h      3.19805300    -0.52256690     0.22695120
 c     -2.31591587    -0.89833483     0.46447038
 h     -1.76454516    -1.11539401     1.33726055
 h     -3.14240294    -0.45979333     1.03594487
 h     -2.73778406    -1.84284073     0.03360526
 h     -1.72594910     2.14759289    -0.38350226
          17

 c      1.10626878    -0.54382639    -0.08468435
 c     -0.20132573    -0.94530917    -0.58769319
 c     -1.30342575    -0.11876497    -0.28644656
 c     -1.08454076     1.29718068    -0.48696159
 c      0.11064636     1.64146410     0.42834611
 c      1.02570322     0.74611463     0.61745847
 h     -0.34356274    -2.08203629    -0.49670936
 h     -0.56000064     1.33819532    -1.44099650
 h      0.30178278     2.75909344     0.40714357
 h      1.94957498     1.10079614     1.26126246
 o      2.31459775    -1.00632057    -0.17985403
 h      3.24242477    -0.49354696     0.24657137
 c     -2.30519672    -0.88166390     0.46554469
 h     -1.80875887    -1.09324309     1.30850618
 h     -3.17758998    -0.44681633     1.04004822
 h     -2.70546316    -1.83047762     0.06107961
 h     -1.68212112     2.13984395    -0.36873221
          17

 c      1.09554429    -0.54946399    -0.07933443
 c     -0.19297657    -0.94523984    -0.58376059
 c     -1.28552227    -0.11311973    -0.29151998
 c     -1.07112862     1.27834251    -0.48983050
 c      0.09582425     1.62027830     0.43877175
 c      1.02189971     0.75579052     0.61081074
 h     -0.35041644    -1.99945893    -0.48875591
 h     -0.58966210     1.35581738    -1.41765534
 h      0.24648155     2.70706098     0.40774317
 h      1.94371899     1.06997829     1.24107430
 o      2.30715804    -1.00136577    -0.18703603
 h      3.24631991    -0.47881108     0.25437519
 c     -2.29795801    -0.86429109     0.46555750
 h     -1.82837281    -1.08627632     1.31235334
 h     -3.21034644    -0.42715225     1.02942285
 h     -2.66817701    -1.81587274     0.08578170
 h     -1.66185312     2.13920219    -0.35369494
          17

 c      1.08461985    -0.55209564    -0.07369011
 c     -0.18335227    -0.94533920    -0.57893918
 c     -1.26772067    -0.10937405    -0.29678984
 c     -1.05688889     1.25995841    -0.49107484
 c      0.07951614     1.60108039     0.44720670
 c      1.02211980     0.76424750     0.60605775
 h     -0.35921177    -1.92584066    -0.48518394
 h     -0.61284905     1.37761566    -1.41268089
 h      0.19273713     2.65367176     0.41868398
 h      1.92652256     1.03385746     1.21045368
 o      2.30131909    -0.99665097    -0.19392557
 h      3.20838808    -0.47955126     0.24934327
 c     -2.29447644    -0.84569617     0.46449088
 h     -1.82170303    -1.09368548     1.35285273
 h     -3.23506776    -0.40323369     1.00157452
 h     -2.62839632    -1.80316460     0.10483121
 h     -1.66365716     2.14099604    -0.33851246
          17

 c      1.07396091    -0.55159976    -0.06783117
 c     -0.17227359    -0.94347887    -0.57354415
 c     -1.25051051    -0.10804332    -0.30197831
 c     -1.04291336     1.24322072    -0.49029594
 c      0.06171115     1.58333590     0.45370210
 c      1.02607880     0.77074231     0.60290612
 h     -0.37443159    -1.89121645    -0.48418390
 h     -0.62527179     1.40386551    -1.43246648
 h      0.14283376     2.61207246     0.44078469
 h      1.90438739     0.99684346     1.17465436
 o      2.29689257    -0.99221523    -0.20050364
 h      3.13152460    -0.49501021     0.23208604
 c     -2.29386807    -0.82593335     0.46377545
 h     -1.79900921    -1.10870040     1.41334305
 h     -3.24835349    -0.37677156     0.95630137
 h     -2.58830486    -1.79618565     0.11611883
 h     -1.68273855     2.13705862    -0.32412890
          17

 c      1.06408377    -0.54798448    -0.06186254
 c     -0.15971119    -0.93877040    -0.56783570
 c     -1.23436234    -0.10957144    -0.30681303
 c     -1.02987428     1.22932315    -0.48804831
 c      0.04277630     1.56644566     0.45843358
 c      1.03276736     0.77477934     0.60074540
 h     -0.39874826    -1.91088928    -0.48498422
 h     -0.62862589     1.43356131    -1.47168683
 h      0.09804044     2.59326124     0.47465921
 h      1.88838409     0.96418341     1.14197490
 o      2.29322589    -0.98831229    -0.20694526
 h      3.02599321    -0.52053962     0.20660397
 c     -2.29497865    -0.80546596     0.46481317
 h     -1.77233521    -1.12321943     1.47355751
 h     -3.24930822    -0.34863688     0.89544299
 h     -2.54910422    -1.79624645     0.11922734
 h     -1.71360850     2.12005421    -0.31174296
          17

 c      1.05556116    -0.54140515    -0.05591690
 c     -0.14626630    -0.93302268    -0.56190426
 c     -1.21971637    -0.11424020    -0.31106274
 c     -1.01816074     1.21923601    -0.48554191
 c      0.02345205     1.55042354     0.46171108
 c      1.04072119     0.77617843     0.59884088
 h     -0.42762372    -1.96803266    -0.48929709
 h     -0.62777604     1.46393858    -1.51734139
 h      0.05841513     2.59866205     0.52066656
 h      1.89140528     0.94075448     1.12168315
 o      2.28863680    -0.98580582    -0.21398214
 h      2.91863086    -0.54119132     0.18613335
 c     -2.29679043    -0.78501768     0.46811615
 h     -1.75008156    -1.13116160     1.52016273
 h     -3.24011018    -0.31858843     0.82265134
 h     -2.51114762    -1.80101985     0.11560391
 h     -1.75137473     2.08553775    -0.30237755
          17

 c      1.04896658    -0.53217263    -0.05016532
 c     -0.13293939    -0.92897879    -0.55585663
 c     -1.20692748    -0.12211811    -0.31457206
 c     -1.00815981     1.21347293    -0.48398289
 c      0.00470694     1.53609825     0.46403387
 c      1.04881279     0.77515889     0.59680418
 h     -0.45252853    -2.03405544    -0.49886387
 h     -0.62703985     1.49180831    -1.55685218
 h      0.02341469     2.61872160     0.57809658
 h      1.91981766     0.92918906     1.11868412
 o      2.28028238    -0.98649081    -0.22322174
 h      2.85564374    -0.52666475     0.19822861
 c     -2.29832701    -0.76548403     0.47345098
 h     -1.73724608    -1.12871454     1.54652178
 h     -3.22630189    -0.28506192     0.74281182
 h     -2.47472744    -1.80563624     0.10788666
 h     -1.79213214     2.03224282    -0.29669791
          17

 c      1.04478693    -0.52072032    -0.04480969
 c     -0.12067538    -0.92858867    -0.54991517
 c     -1.19619202    -0.13304253    -0.31728541
 c     -1.00031936     1.21196385    -0.48425904
 c     -0.01243640     1.52460668     0.46610206
 c      1.05685419     0.77234653     0.59491653
 h     -0.46662156    -2.08859036    -0.51382319
 h     -0.62898363     1.51475382    -1.58182150
 h     -0.00745631     2.63963063     0.64458296
 h      1.96709860     0.92910254     1.12990951
 o      2.26755578    -0.99090202    -0.23518123
 h      2.84971944    -0.46670539     0.25320681
 c     -2.29862825    -0.74775791     0.48025565
 h     -1.73670747    -1.11367641     1.55022802
 h     -3.21544252    -0.24565370     0.66073145
 h     -2.44068475    -1.80496252     0.09893005
 h     -1.83316629     1.96184064    -0.29491554
          17

 c      1.04341139    -0.50756652    -0.04007600
 c     -0.11019930    -0.93285685    -0.54433840
 c     -1.18750615    -0.14662348    -0.31924505
 c     -0.99505292     1.21408194    -0.48691511
 c     -0.02702509     1.51684931     0.46871605
 c      1.06520860     0.76863498     0.59385469
 h     -0.46601225    -2.12119309    -0.53316022
 h     -0.63470472     1.53146999    -1.58806768
 h     -0.03448935     2.64997081     0.71659025
 h      2.01889768     0.93829837     1.14768364
 o      2.25316261    -0.99685020    -0.24785425
 h      2.86238021    -0.39486582     0.32094601
 c     -2.29704653    -0.73244714     0.48795365
 h     -1.74986562    -1.08504829     1.53178307
 h     -3.21308114    -0.19901327     0.57961340
 h     -2.41045724    -1.79547645     0.09104366
 h     -1.87322585     1.87857003    -0.29671942
          17

 c      1.04509899    -0.49332051    -0.03625398
 c     -0.10194673    -0.94213615    -0.53932350
 c     -1.18067857    -0.16228190    -0.32056629
 c     -0.99262432     1.21879135    -0.49216578
 c     -0.03827745     1.51328273     0.47262271
 c      1.07412164     0.76500845     0.59425386
 h     -0.44900725    -2.12785261    -0.55540823
 h     -0.64425256     1.54173149    -1.57491079
 h     -0.05783830     2.64301129     0.79033863
 h      2.06199717     0.95419727     1.16492037
 o      2.23898802    -1.00253888    -0.25954694
 h      2.86801086    -0.33868453     0.37599069
 c     -2.29363804    -0.71959310     0.49597165
 h     -1.77644354    -1.04311941     1.49482084
 h     -3.21857678    -0.14718780     0.50099422
 h     -2.38580335    -1.77616623     0.08562847
 h     -1.91265478     1.78853569    -0.30129508
          17

 c      1.04985447    -0.47867589    -0.03373035
 c     -0.09602487    -0.95628867    -0.53495510
 c     -1.17537355    -0.17933321    -0.32140827
 c     -0.99310825     1.22487458    -0.49983865
 c     -0.04567701     1.51392029     0.47837973
 c      1.08350227     0.76242049     0.59653677
 h     -0.41552366    -2.10895993    -0.57900718
 h     -0.65676611     1.54640343    -1.54507427
 h     -0.07758802     2.61651376     0.86253795
 h      2.08811642     0.97444011     1.17710404
 o      2.22578217    -1.00715832    -0.26947130
 h      2.85874083    -0.30991872     0.40720462
 c     -2.28920977    -0.70860954     0.50345038
 h     -1.81350763    -0.99001196     1.44793341
 h     -3.22567277    -0.09562744     0.42633159
 h     -2.36848024    -1.74866260     0.08313084
 h     -1.95284310     1.69843284    -0.30752590
          17

 c      1.05732153    -0.46434681    -0.03297269
 c     -0.09219362    -0.97464711    -0.53119250
 c     -1.17116981    -0.19708145    -0.32194544
 c     -0.99648522     1.23114973    -0.50924704
 c     -0.04903009     1.51836941     0.48625970
 c      1.09301680     0.76170829     0.60092072
 h     -0.36712311    -2.06965608    -0.60253709
 h     -0.67028635     1.54763698    -1.50539879
 h     -0.09382818     2.57219945     0.93094454
 h      2.09363688     0.99706521     1.18210722
 o      2.21386775    -1.01039606    -0.27730076
 h      2.83405564    -0.31248709     0.41072713
 c     -2.28505366    -0.69846714     0.50888956
 h     -1.85409112    -0.93027718     1.40758973
 h     -3.22699709    -0.05064538     0.35797109
 h     -2.36002041    -1.71691763     0.08322962
 h     -1.99469883     1.61405257    -0.31441368
          17

 c      1.06676529    -0.45096366    -0.03446627
 c     -0.08986397    -0.99578880    -0.52786902
 c     -1.16762347    -0.21489857    -0.32233985
 c     -1.00279442     1.23658179    -0.51909961
 c     -0.04845726     1.52585056     0.49619369
 c      1.10220825     0.76351191     0.60743714
 h     -0.30751572    -2.02251496    -0.62518084
 h     -0.68147799     1.54907839    -1.46752740
 h     -0.10678177     2.51557436     0.99495957
 h      2.07859976     1.02064203     1.17974669
 o      2.20345982    -1.01218773    -0.28293132
 h      2.79653244    -0.34682641     0.38605953
 c     -2.28258660    -0.68803204     0.51019714
 h     -1.88793355    -0.86982459     1.39747942
 h     -3.21754261    -0.01703811     0.29863635
 h     -2.36159023    -1.68647541     0.08523950
 h     -2.03707510     1.53947165    -0.32151501
          17

 c      1.07715348    -0.43896189    -0.03862120
 c     -0.08817068    -1.01729559    -0.52467376
 c     -1.16432156    -0.23228186    -0.32271901
 c     -1.01214547     1.24031720    -0.52770582
 c     -0.04432257     1.53523823     0.50775734
 c      1.11052483     0.76819257     0.61590324
 h     -0.24253677    -1.99058700    -0.64767003
 h     -0.68610315     1.55529793    -1.44586030
 h     -0.11699854     2.45566960     1.05626227
 h      2.04648457     1.04448160     1.17177746
 o      2.19468698    -1.01272264    -0.28648580
 h      2.75172550    -0.41010809     0.33599394
 c     -2.28264048    -0.67661611     0.50596437
 h     -1.90887859    -0.81141243     1.43361382
 h     -3.19575721     0.00290747     0.25047862
 h     -2.37390883    -1.66322170     0.08867843
 h     -2.07668742     1.47739681    -0.32907633
          17

 c      1.08733252    -0.42849945    -0.04567405
 c     -0.08627978    -1.03634605    -0.52118305
 c     -1.16093290    -0.24887645    -0.32316662
 c     -1.02446670     1.24181080    -0.53371431
 c     -0.03714136     1.54524323     0.52024458
 c      1.11726947     0.77575728     0.62585884
 h     -0.17735051    -2.00098847    -0.67266512
 h     -0.68138654     1.56937918    -1.44993562
 h     -0.12548277     2.40333294     1.11874432
 h      2.00476952     1.06900490     1.16230631
 o      2.18733056    -1.01269102    -0.28857951
 h      2.71155594    -0.49235443     0.27068237
 c     -2.28487492    -0.66429201     0.49706044
 h     -1.92195302    -0.75262319     1.50535861
 h     -3.16350264     0.00958282     0.21443901
 h     -2.39716234    -1.65159998     0.09386497
 h     -2.10959685     1.42987853    -0.33770398
          17

 c      1.09628976    -0.41943137    -0.05560818
 c     -0.08377398    -1.05189316    -0.51717519
 c     -1.15725856    -0.26445003    -0.32372405
 c     -1.03919371     1.24100699    -0.53687865
 c     -0.02752958     1.55482701     0.53291919
 c      1.12158137     0.78582211     0.63654119
 h     -0.11254383    -2.06014542    -0.70147539
 h     -0.66892815     1.59010981    -1.47660208
 h     -0.13345793     2.36695338     1.18633335
 h      1.96496187     1.09610693     1.15794531
 o      2.18021787    -1.01373017    -0.29086133
 h      2.70206846    -0.56919005     0.21596861
 c     -2.28836066    -0.65160956     0.48571336
 h     -1.93654644    -0.69098300     1.58616815
 h     -3.12584263     0.00612902     0.18998410
 h     -2.43081524    -1.65270816     0.10232620
 h     -2.13289083     1.39856028    -0.34786952
          17

 c      1.10342237    -0.41137030    -0.06811775
 c     -0.08044678    -1.06548230    -0.51291977
 c     -1.15324546    -0.27884616    -0.32440462
 c     -1.05528816     1.23825090    -0.53788327
 c     -0.01622408     1.56363046     0.54538884
 c      1.12264893     0.79771667     0.64704133
 h     -0.04714414    -2.14482291    -0.73054438
 h     -0.65413568     1.61262871    -1.51289208
 h     -0.14167153     2.34800925     1.25909623
 h      1.93948921     1.12850877     1.16606157
 o      2.17142620    -1.01781052    -0.29552207
 h      2.75808202    -0.61147971     0.20515344
 c     -2.29224964    -0.63942941     0.47381956
 h     -1.95844293    -0.62667447     1.65404533
 h     -3.09087979    -0.00145233     0.17494378
 h     -2.47339957    -1.66355516     0.11655134
 h     -2.14563242     1.38454538    -0.35958861
          17

 c      1.10859713    -0.40381040    -0.08265465
 c     -0.07601799    -1.07914151    -0.50888891
 c     -1.14893909    -0.29197109    -0.32521499
 c     -1.07151791     1.23399623    -0.53759427
 c     -0.00410783     1.57197392     0.55775062
 c      1.12026017     0.81079179     0.65671168
 h      0.01719499    -2.22691627    -0.75443975
 h     -0.64290400     1.63158470    -1.54520079
 h     -0.14988703     2.34142299     1.33176030
 h      1.93463529     1.16709528     1.19030302
 o      2.16177489    -1.02443001    -0.30203122
 h      2.86765953    -0.62972371     0.22710378
 c     -2.29589044    -0.62884786     0.46259472
 h     -1.98937090    -0.56141456     1.69647574
 h     -3.06862409    -0.00504658     0.16565534
 h     -2.52252284    -1.67831410     0.13904828
 h     -2.14912220     1.38817748    -0.37232464
          17

 c      1.11196162    -0.39628106    -0.09857952
 c     -0.07024720    -1.09405492    -0.50544091
 c     -1.14443707    -0.30378618    -0.32616384
 c     -1.08667899     1.22862086    -0.53664209
 c      0.00783465     1.58046748     0.57035332
 c      1.11521228     0.82467404     0.66548302
 h      0.07730528    -2.28860308    -0.76925157
 h     -0.63944338     1.64306903    -1.56420152
 h     -0.15714866     2.34011155     1.39653711
 h      1.94608534     1.20852356     1.22739367
 o      2.15409731    -1.03211343    -0.30847258
 h      2.98497609    -0.64924571     0.24843990
 c     -2.29897136    -0.62084431     0.45277152
 h     -2.02875283    -0.49734390     1.70771392
 h     -3.06712329     0.00243306     0.15826742
 h     -2.57517119    -1.69060545     0.17139971
 h     -2.14660416     1.40894048    -0.38506628
          17

 c      1.11380487    -0.38846986    -0.11530382
 c     -0.06303712    -1.11060334    -0.50276985
 c     -1.13986807    -0.31429464    -0.32725935
 c     -1.09972870     1.22239574    -0.53537040
 c      0.01861020     1.58968206     0.58349770
 c      1.10895831     0.83918079     0.67368734
 h      0.13014919    -2.32143276    -0.77301947
 h     -0.64585610     1.64487083    -1.56517667
 h     -0.16242884     2.33858357     1.44665676
 h      1.96331477     1.24663595     1.26961025
 o      2.15008933    -1.04026842    -0.31396395
 h      3.08079009    -0.67963041     0.25303189
 c     -2.30183931    -0.61579582     0.44467224
 h     -2.07481489    -0.43659439     1.68618700
 h     -3.08708917     0.02244887     0.15088120
 h     -2.62815023    -1.69532849     0.21386979
 h     -2.14221570     1.44548556    -0.39655267
          17

 c      1.11451353    -0.38026144    -0.13233730
 c     -0.05443352    -1.12864261    -0.50094586
 c     -1.13538490    -0.32354351    -0.32849942
 c     -1.10993772     1.21552171    -0.53386774
 c      0.02731343     1.60002014     0.59729867
 c      1.10297008     0.85409259     0.68167845
 h      0.17333669    -2.32274075    -0.76519179
 h     -0.66229666     1.63622652    -1.54718979
 h     -0.16508963     2.33398783     1.47801856
 h      1.97649370     1.27565413     1.30934106
 o      2.15031782    -1.04874183    -0.31830846
 h      3.14232700    -0.72154446     0.23671662
 c     -2.30549847    -0.61335086     0.43823897
 h     -2.12504433    -0.38103863     1.63354762
 h     -3.12102954     0.04982938     0.14400856
 h     -2.67852147    -1.68953902     0.26550578
 h     -2.13910298     1.49558167    -0.40560404
          17

 c      1.11454866    -0.37171717    -0.14927773
 c     -0.04459896    -1.14762763    -0.49994152
 c     -1.13116267    -0.33164340    -0.32985683
 c     -1.11705136     1.20818080    -0.53195121
 c      0.03321618     1.61166599     0.61165601
 c      1.09839685     0.86907197     0.68963838
 h      0.20527018    -2.29403312    -0.74630412
 h     -0.68700369     1.61775572    -1.51281932
 h     -0.16510009     2.32599758     1.48952953
 h      1.97944005     1.29180390     1.34131036
 o      2.15477927    -1.05745620    -0.32153711
 h      3.16453735    -0.77289952     0.19976396
 c     -2.31113413    -0.61278036     0.43309489
 h     -2.17633213    -0.33178471     1.55532187
 h     -3.15835675     0.07672106     0.13876951
 h     -2.72397504    -1.67268860     0.32444283
 h     -2.13757910     1.55583427    -0.41140530
          17

 c      1.11441156    -0.36303421    -0.16578775
 c     -0.03381492    -1.16654783    -0.49962265
 c     -1.12739863    -0.33878706    -0.33126428
 c     -1.12133464     1.20054706    -0.52909327
 c      0.03585617     1.62452482     0.62623773
 c      1.09595905     0.88372148     0.69755263
 h      0.22555408    -2.24178164    -0.71810894
 h     -0.71606537     1.59175808    -1.46876151
 h     -0.16317082     2.31667859     1.48323397
 h      1.96965851     1.29342189     1.36280851
 o      2.16315398    -1.06633102    -0.32376856
 h      3.14641567    -0.83066163     0.14431254
 c     -2.31965643    -0.61339379     0.42845609
 h     -2.22504275    -0.28803259     1.46300167
 h     -3.19039164     0.09654832     0.13532813
 h     -2.76312978    -1.64663319     0.38826504
 h     -2.13491156     1.62149982    -0.41357447
          17

 c      1.11461054    -0.35450937    -0.18157647
 c     -0.02254207    -1.18368392    -0.49970841
 c     -1.12430942    -0.34524771    -0.33260700
 c     -1.12344258     1.19273324    -0.52435371
 c      0.03510987     1.63814999     0.64044541
 c      1.09590014     0.89766694     0.70522580
 h      0.23603511    -2.18053316    -0.68406983
 h     -0.74325862     1.56259275    -1.42660666
 h     -0.16087560     2.31059912     1.46459426
 h      1.94788982     1.28067775     1.37349837
 o      2.17474627    -1.07531987    -0.32525354
 h      3.09233754    -0.89069737     0.07484113
 c     -2.33151834    -0.61481304     0.42293064
 h     -2.26730845    -0.24519748     1.37619969
 h     -3.21208417     0.10538418     0.13259435
 h     -2.79573720    -1.61550765     0.45444720
 h     -2.12704883     1.68687187    -0.41201791
          17

 c      1.11563966    -0.34650834    -0.19638624
 c     -0.01150273    -1.19638924    -0.49976144
 c     -1.12212522    -0.35134672    -0.33372617
 c     -1.12414869     1.18477734    -0.51652622
 c      0.03121054     1.65172929     0.65342146
 c      1.09794485     0.91059509     0.71227530
 h      0.24208711    -2.13601099    -0.64949079
 h     -0.76109356     1.53601058    -1.40119888
 h     -0.16059515     2.31465059     1.44225558
 h      1.91812620     1.25544477     1.37555195
 o      2.18797158    -1.08450932    -0.32658974
 h      3.02050135    -0.94646569     0.00144258
 c     -2.34668768    -0.61705259     0.41477462
 h     -2.29990821    -0.19439191     1.31879247
 h     -3.22177606     0.10178792     0.12852937
 h     -2.82264010    -1.58516199     0.52090508
 h     -2.11075272     1.74617484    -0.40675394
          17

 c      1.11796496    -0.33940881    -0.20997522
 c     -0.00151941    -1.20184056    -0.49938496
 c     -1.12108268    -0.35739072    -0.33443280
 c     -1.12393942     1.17682563    -0.50478486
 c      0.02466010     1.66426442     0.66425054
 c      1.10129617     0.92223781     0.71810432
 h      0.25090258    -2.13712018    -0.61920360
 h     -0.76433719     1.51603875    -1.40308523
 h     -0.16485213     2.33619727     1.42558929
 h      1.88790067     1.22122499     1.37407549
 o      2.19929713    -1.09423731    -0.32905644
 h      2.98014081    -0.98749064    -0.05502605
 c     -2.36469187    -0.62010426     0.40321852
 h     -2.32134349    -0.12865314     1.30247095
 h     -3.22063930     0.08641773     0.12053573
 h     -2.84523654    -1.56170222     0.58644641
 h     -2.08479605     1.79455621    -0.39784868
          17

 c      1.12197835    -0.33348351    -0.22209736
 c      0.00710034    -1.19942752    -0.49858500
 c     -1.12140813    -0.36359904    -0.33452829
 c     -1.12268178     1.16935333    -0.48944376
 c      0.01603597     1.67500472     0.67240912
 c      1.10477118     0.93236691     0.72193835
 h      0.26389290    -2.18868098    -0.59330557
 h     -0.75368970     1.50167316    -1.42960997
 h     -0.17489613     2.37872126     1.41945032
 h      1.86749496     1.18252191     1.37679362
 o      2.20462129    -1.10479393    -0.33390676
 h      3.03082065    -1.00498313    -0.07443889
 c     -2.38477525    -0.62341308     0.38939408
 h     -2.33191067    -0.05175163     1.31574268
 h     -3.21241880     0.06193461     0.10580392
 h     -2.86438578    -1.54911368     0.65062666
 h     -2.05016389     1.82874321    -0.38543070
          17

 c      1.12791778    -0.32879738    -0.23250501
 c      0.01464515    -1.19134209    -0.49765136
 c     -1.12326643    -0.37007614    -0.33383365
 c     -1.11974335     1.16299228    -0.47177500
 c      0.00582171     1.68382571     0.67807279
 c      1.10723215     0.94088224     0.72309340
 h      0.27485522    -2.26476286    -0.56855311
 h     -0.73458920     1.48836004    -1.46710541
 h     -0.18971111     2.43819180     1.42071189
 h      1.86586758     1.14305285     1.39096278
 o      2.20589809    -1.11570843    -0.34027543
 h      3.13883050    -1.00407314    -0.07072294
 c     -2.40607127    -0.62634548     0.37523589
 h     -2.33311505     0.02522907     1.33798821
 h     -3.20332169     0.03301269     0.08151221
 h     -2.87941986    -1.54729190     0.71279525
 h     -2.00982828     1.84737283    -0.36972413
          17

 c      1.13588387    -0.32528619    -0.24098235
 c      0.02136423    -1.18021801    -0.49676719
 c     -1.12672156    -0.37681667    -0.33221153
 c     -1.11437257     1.15814397    -0.45317371
 c     -0.00559904     1.69112129     0.68187127
 c      1.10820807     0.94791392     0.72144390
 h      0.27767460    -2.33604529    -0.54294074
 h     -0.71304518     1.47198864    -1.50077858
 h     -0.20673786     2.50483445     1.42127259
 h      1.88430553     1.10399266     1.41783938
 o      2.20698872    -1.12639813    -0.34693595
 h      3.24202257    -0.99279558    -0.06368143
 c     -2.42768425    -0.62881531     0.36235048
 h     -2.32723019     0.09231524     1.35382226
 h     -3.20121020     0.00568674     0.04498731
 h     -2.88835033    -1.55237859     0.77117431
 h     -1.96849823     1.85119987    -0.35106264
          17

 c      1.14587891    -0.32287145    -0.24737558
 c      0.02723709    -1.16784913    -0.49594766
 c     -1.13173058    -0.38372315    -0.32957359
 c     -1.10592411     1.15481504    -0.43468772
 c     -0.01785111     1.69739886     0.68443239
 c      1.10806353     0.95373382     0.71756412
 h      0.26971074    -2.38418608    -0.51635858
 h     -0.69339132     1.45059834    -1.52026122
 h     -0.22334704     2.56808005     1.41349029
 h      1.91499947     1.06476356     1.45092929
 o      2.20970880    -1.13650665    -0.35336851
 h      3.31109456    -0.97569407    -0.06172900
 c     -2.44883517    -0.63110875     0.35180209
 h     -2.31693914     0.14331420     1.35489743
 h     -3.21279248    -0.01506851    -0.00558429
 h     -2.88913210    -1.55904153     0.82293505
 h     -1.93227277     1.84308727    -0.32985976
          17

 c      1.15779656    -0.32150340    -0.25160197
 c      0.03208815    -1.15526531    -0.49511774
 c     -1.13815114    -0.39062977    -0.32587603
 c     -1.09395333     1.15269517    -0.41698377
 c     -0.03050111     1.70300656     0.68616172
 c      1.10752308     0.95856663     0.71232552
 h      0.25083880    -2.40031590    -0.48962787
 h     -0.67812298     1.42410064    -1.52000113
 h     -0.23764689     2.61978084     1.39280496
 h      1.94672111     1.02523394     1.48065959
 o      2.21464827    -1.14578456    -0.35939631
 h      3.33632548    -0.95545852    -0.06755050
 c     -2.46913606    -0.63333460     0.34411448
 h     -2.30508289     0.17499860     1.33742863
 h     -3.23943251    -0.02877865    -0.06955283
 h     -2.88075713    -1.56270065     0.86505315
 h     -1.90769856     1.82730873    -0.30659045
          17

 c      1.17140520    -0.32116296    -0.25364388
 c      0.03570611    -1.14301377    -0.49416274
 c     -1.14574948    -0.39732766    -0.32111402
 c     -1.07834976     1.15136512    -0.40042185
 c     -0.04304151     1.70806272     0.68723501
 c      1.10719685     0.96252268     0.70647829
 h      0.22225468    -2.38138919    -0.46388547
 h     -0.66827177     1.39365379    -1.49828718
 h     -0.24859143     2.65504325     1.35783093
 h      1.97029576     0.98651404     1.49924514
 o      2.22192694    -1.15402275    -0.36495363
 h      3.31570004    -0.93408946    -0.08180234
 c     -2.48867220    -0.63517462     0.33925779
 h     -2.29452286     0.18607649     1.30036361
 h     -3.27591546    -0.04015371    -0.14269681
 h     -2.86361803    -1.56073710     0.89518393
 h     -1.89978378     1.80779141    -0.28189220
          17

 c      1.18633910    -0.32185765    -0.25354308
 c      0.03789827    -1.13128583    -0.49294961
 c     -1.15421243    -0.40358633    -0.31532030
 c     -1.05952674     1.15051181    -0.38506984
 c     -0.05490159     1.71246579     0.68764640
 c      1.10743191     0.96563286     0.70051289
 h      0.18595923    -2.32860173    -0.44032883
 h     -0.66357292     1.36129204    -1.45685203
 h     -0.25586714     2.67220398     1.30979840
 h      1.98030541     0.95052940     1.50228980
 o      2.23140051    -1.16104476    -0.37002898
 h      3.25173722    -0.91312643    -0.10404587
 c     -2.50772322    -0.63609263     0.33674282
 h     -2.28803510     0.17690226     1.24478085
 h     -3.31394656    -0.05585484    -0.21832067
 h     -2.83938315    -1.55289535     0.91222671
 h     -1.90952553     1.78603109    -0.25679754
          17

 c      1.20209788    -0.32362091    -0.25140011
 c      0.03849875    -1.11985260    -0.49134361
 c     -1.16316125    -0.40916830    -0.30857014
 c     -1.03851458     1.14998243    -0.37063890
 c     -0.06546551     1.71589510     0.68723968
 c      1.10833981     0.96789018     0.69467471
 h      0.14470669    -2.24822702    -0.42002186
 h     -0.66229349     1.32979955    -1.40146805
 h     -0.25982387     2.67298959     1.25220866
 h      1.97484346     0.91947576     1.48860823
 o      2.24247193    -1.16676241    -0.37471092
 h      3.15456308    -0.89274759    -0.13200803
 c     -2.52646499    -0.63566177     0.33574587
 h     -2.28808690     0.15010733     1.17433099
 h     -3.34620573    -0.08113563    -0.28950693
 h     -2.81068631    -1.54130570     0.91662420
 h     -1.93289052     1.76060480    -0.23286360
          17

 c      1.21805473    -0.32650744    -0.24737448
 c      0.03735653    -1.10780727    -0.48924383
 c     -1.17216649    -0.41383614    -0.30098864
 c     -1.01684257     1.14964460    -0.35639737
 c     -0.07409089     1.71778468     0.68572479
 c      1.10983503     0.96927321     0.68898642
 h      0.10205281    -2.15487922    -0.40348366
 h     -0.66091239     1.30259578    -1.34308047
 h     -0.26148406     2.66302360     1.19067533
 h      1.95519740     0.89546014     1.45994928
 o      2.25344375    -1.17141015    -0.37935923
 h      3.05233622    -0.86796694    -0.15883901
 c     -2.54491752    -0.63382630     0.33510196
 h     -2.29623636     0.11234524     1.09673441
 h     -3.36801805    -0.11868278    -0.35064530
 h     -2.78068821    -1.53020358     0.91040012
 h     -1.96241493     1.72891148    -0.21194341
          17

 c      1.23346786    -0.33056136    -0.24167509
 c      0.03434510    -1.09328249    -0.48664943
 c     -1.18076821    -0.41735206    -0.29275051
 c     -0.99626279     1.14924525    -0.34124190
 c     -0.08013694     1.71733913     0.68273217
 c      1.11162292     0.96976133     0.68322653
 h      0.06188437    -2.07519336    -0.38993979
 h     -0.65442702     1.28322263    -1.29730048
 h     -0.26246541     2.65183612     1.13235361
 h      1.92608417     0.88020919     1.42119168
 o      2.26098800    -1.17600291    -0.38478602
 h      3.00012738    -0.82150303    -0.17029098
 c     -2.56309204    -0.63117082     0.33320317
 h     -2.31197259     0.07683468     1.02582507
 h     -3.37736801    -0.16887695    -0.39800584
 h     -2.75245289    -1.52499381     0.89672859
 h     -1.99004247     1.68932812    -0.19571267
          17

 c      1.24753414    -0.33575016    -0.23452731
 c      0.02943985    -1.07406039    -0.48367711
 c     -1.18851818    -0.41946640    -0.28405820
 c     -0.97836202     1.14843215    -0.32426332
 c     -0.08302606     1.71376762     0.67798466
 c      1.11315528     0.96935045     0.67688824
 h      0.02685018    -2.04099462    -0.37724539
 h     -0.63864982     1.27411178    -1.27815616
 h     -0.26444927     2.65030827     1.08407516
 h      1.89611663     0.87475666     1.38070826
 o      2.26351449    -1.18137630    -0.39139442
 h      3.02695061    -0.73952022    -0.15865154
 c     -2.58111393    -0.62902335     0.32817274
 h     -2.33211464     0.06304498     0.98057115
 h     -3.37461314    -0.23030644    -0.42999601
 h     -2.72824075    -1.53032033     0.87886213
 h     -2.00930288     1.64222833    -0.18525894
          17

 c      1.25955033    -0.34192196    -0.22612418
 c      0.02277523    -1.04995583    -0.48034958
 c     -1.19506539    -0.41989082    -0.27509127
 c     -0.96415782     1.14687351    -0.30567381
 c     -0.08235254     1.70681649     0.67155780
 c      1.11370393     0.96804570     0.66924622
 h     -0.00244786    -2.06137745    -0.36467100
 h     -0.61382434     1.27532482    -1.28758949
 h     -0.26804615     2.66456870     1.04942883
 h      1.87689693     0.87933138     1.34940716
 o      2.26416363    -1.18610032    -0.39824186
 h      3.08718321    -0.64496036    -0.13794645
 c     -2.59892116    -0.62868015     0.31892196
 h     -2.35436130     0.08517278     0.97404158
 h     -3.36258990    -0.30007523    -0.44766864
 h     -2.70911321    -1.54780412     0.85883727
 h     -2.01634987     1.58996850    -0.18089986
          17

 c      1.26902983    -0.34883019    -0.21660967
 c      0.01455471    -1.02366429    -0.47644894
 c     -1.20024469    -0.41829809    -0.26595754
 c     -0.95401694     1.14429784    -0.28694125
 c     -0.07797294     1.69716315     0.66397039
 c      1.11278836     0.96579396     0.65972843
 h     -0.02554461    -2.11242434    -0.35483295
 h     -0.58496074     1.28476954    -1.31392297
 h     -0.27197486     2.69127874     1.02746075
 h      1.87818609     0.89392452     1.33620472
 o      2.26563687    -1.18858559    -0.40447585
 h      3.14075579    -0.56371516    -0.12115030
 c     -2.61572405    -0.63018377     0.30637019
 h     -2.38263558     0.13657527     1.00010196
 h     -3.34710009    -0.37401642    -0.45557346
 h     -2.69512225    -1.57510057     0.83691984
 h     -2.01033210     1.53645202    -0.18222331
          17

 c      1.27566148    -0.35618508    -0.20609460
 c      0.00504331    -0.99835424    -0.47175627
 c     -1.20409661    -0.41438311    -0.25668732
 c     -0.94789208     1.14045040    -0.26989517
 c     -0.06999301     1.68614684     0.65596052
 c      1.11078765     0.96241672     0.64844890
 h     -0.04159878    -2.16480071    -0.35076218
 h     -0.55829345     1.29958269    -1.34166370
 h     -0.27364468     2.72033556     1.01458860
 h      1.90078961     0.91904712     1.34164869
 o      2.26901177    -1.18809311    -0.40972806
 h      3.17175841    -0.50834100    -0.11374930
 c     -2.63024075    -0.63275819     0.29280193
 h     -2.42367223     0.19690114     1.04065250
 h     -3.33678876    -0.44734714    -0.46198229
 h     -2.68579403    -1.60699061     0.81220442
 h     -1.99360298     1.48659878    -0.18824197
          17

 c      1.27923991    -0.36369406    -0.19467647
 c     -0.00536583    -0.97622921    -0.46620202
 c     -1.20683808    -0.40792323    -0.24726306
 c     -0.94547470     1.13508945    -0.25596726
 c     -0.05870361     1.67516210     0.64818679
 c      1.10898220     0.95767601     0.63624757
 h     -0.05027165    -2.20002010    -0.35395114
 h     -0.53859395     1.31712712    -1.35916906
 h     -0.27040768     2.74123896     1.00718429
 h      1.93581569     0.95515877     1.35742891
 o      2.27459003    -1.18438333    -0.41387128
 h      3.17553099    -0.48355317    -0.11747417
 c     -2.64138197    -0.63582109     0.28037991
 h     -2.48113927     0.24837234     1.07973662
 h     -3.34051398    -0.51622341    -0.47635177
 h     -2.68047585    -1.63758327     0.78377215
 h     -1.97184216     1.44583394    -0.19756859
          17

 c      1.27963336    -0.37108300    -0.18245543
 c     -0.01616343    -0.95859943    -0.45983199
 c     -1.20881468    -0.39880220    -0.23765207
 c     -0.94621964     1.12805411    -0.24597166
 c     -0.04454343     1.66526804     0.64106547
 c      1.10892765     0.95141219     0.62417476
 h     -0.05189958    -2.20929657    -0.36462098
 h     -0.52867149     1.33526902    -1.36003697
 h     -0.26029586     2.74682470     1.00270844
 h      1.97146450     1.00143947     1.37252368
 o      2.28235132    -1.17744839    -0.41687850
 h      3.15188514    -0.49045798    -0.13248422
 c     -2.64878345    -0.63907322     0.27026418
 h     -2.55497701     0.28043761     1.10733722
 h     -3.36178739    -0.57916048    -0.50329689
 h     -2.67845033    -1.66218511     0.75153909
 h     -1.95335368     1.41943867    -0.20862445
          17

 c      1.27678394    -0.37810878    -0.16954699
 c     -0.02678352    -0.94620149    -0.45274744
 c     -1.21044356    -0.38701005    -0.22782774
 c     -0.94949023     1.11936931    -0.24013548
 c     -0.02807361     1.65706426     0.63473272
 c      1.11191684     0.94360130     0.61307852
 h     -0.04730188    -2.18966803    -0.38231112
 h     -0.52966363     1.35234725    -1.34209471
 h     -0.24218887     2.73402554     0.99979442
 h      1.99859957     1.05561243     1.37815804
 o      2.29203019    -1.16746338    -0.41879598
 h      3.10403859    -0.52729644    -0.15777665
 c     -2.65298338    -0.64233726     0.26241983
 h     -2.64274106     0.28794600     1.11790353
 h     -3.39557704    -0.63625676    -0.53885323
 h     -2.67897089    -1.67818087     0.71647156
 h     -1.94636822     1.41160180    -0.21989014
          17

 c      1.27073752    -0.38457077    -0.15609049
 c     -0.03667661    -0.93933923    -0.44506720
 c     -1.21215093    -0.37264843    -0.21778362
 c     -0.95490138     1.10935213    -0.23817216
 c     -0.00992071     1.65066827     0.62906695
 c      1.11879503     0.93434966     0.60350685
 h     -0.03764773    -2.14219279    -0.40619739
 h     -0.54121751     1.36716061    -1.30663579
 h     -0.21581755     2.70373517     0.99813343
 h      2.01212471     1.11451054     1.36901898
 o      2.30287980    -1.15495979    -0.41981151
 h      3.04220346    -0.58660580    -0.19007873
 c     -2.65504507    -0.64554329     0.25610338
 h     -2.74060971     0.26913119     1.10872168
 h     -3.43198007    -0.68733274    -0.57428120
 h     -2.68131534    -1.68519418     0.68037427
 h     -1.95458645     1.42420325    -0.23003309
          17

 c      1.26171072    -0.39032187    -0.14225188
 c     -0.04538750    -0.93780520    -0.43690367
 c     -1.21431602    -0.35596400    -0.20754080
 c     -0.96256972     1.09866124    -0.23932991
 c      0.00931846     1.64569422     0.62373057
 c      1.12992956     0.92388424     0.59573966
 h     -0.02440319    -2.07256887    -0.43524122
 h     -0.56138891     1.37916400    -1.25854611
 h     -0.18182628     2.66092651     0.99853141
 h      2.01058325     1.17464069     1.34287809
 o      2.31299940    -1.14130913    -0.42044721
 h      2.99371805    -0.64745573    -0.22076600
 c     -2.65604928    -0.64872221     0.25043280
 h     -2.84403272     0.22485262     1.07932986
 h     -3.46170468    -0.73149691    -0.60187933
 h     -2.68482476    -1.68494400     0.64554607
 h     -1.97453798     1.45594043    -0.23785194
          17

 c      1.25018510    -0.39526887    -0.12821679
 c     -0.05264347    -0.94058892    -0.42833112
 c     -1.21723010    -0.33741168    -0.19714770
 c     -0.97298504     1.08822916    -0.24240589
 c      0.02917166     1.64124827     0.61821716
 c      1.14518301     0.91253919     0.58981268
 h     -0.00917833    -1.99410018    -0.46846508
 h     -0.58640492     1.38895195    -1.20696548
 h     -0.14183392     2.61483973     1.00309871
 h      1.99583346     1.23268490     1.30026986
 o      2.31894199    -1.12889850    -0.42163014
 h      3.00860493    -0.67280684    -0.23480098
 c     -2.65683558    -0.65201187     0.24458595
 h     -2.94842804     0.15889380     1.03188832
 h     -3.47846360    -0.76774153    -0.61740755
 h     -2.68888292    -1.68088397     0.61442018
 h     -1.99783114     1.50258294    -0.24223899
          17

 c      1.23692847    -0.39935514    -0.11417410
 c     -0.05845897    -0.94555164    -0.41930829
 c     -1.22108042    -0.31771892    -0.18667107
 c     -0.98666447     1.07911516    -0.24583056
 c      0.04932423     1.63608527     0.61193481
 c      1.16387339     0.90070953     0.58550947
 h      0.00681033    -1.93107910    -0.50583939
 h     -0.61081110     1.39871343    -1.16500592
 h     -0.09814013     2.57760980     1.01502063
 h      1.97322062     1.28619548     1.24459419
 o      2.31956568    -1.11833510    -0.42357218
 h      3.09888506    -0.65444673    -0.22874001
 c     -2.65790676    -0.65574215     0.23774906
 h     -3.05031190     0.07878687     0.97207295
 h     -3.47901847    -0.79547410    -0.62004029
 h     -2.69283182    -1.67744142     0.58916582
 h     -2.01574146     1.55822138    -0.24226631
          17

 c      1.22285360    -0.40256028    -0.10030021
 c     -0.06315226    -0.94996044    -0.40958672
 c     -1.22598461    -0.29787917    -0.17617866
 c     -1.00383323     1.07242319    -0.24804810
 c      0.06953837     1.62911007     0.60439212
 c      1.18481825     0.88873657     0.58236219
 h      0.02333374    -1.91253236    -0.54947621
 h     -0.62903374     1.41151784    -1.14576160
 h     -0.05274388     2.55918372     1.03682592
 h      1.95172606     1.33458512     1.18213752
 o      2.31793379    -1.10772219    -0.42545082
 h      3.21014979    -0.62472041    -0.21595649
 c     -2.65933924    -0.66052009     0.22908968
 h     -3.14889668    -0.00413766     0.90938452
 h     -3.46274845    -0.81482051    -0.61192818
 h     -2.69585941    -1.67875033     0.57124421
 h     -2.02219593     1.61671276    -0.23727804
          17

 c      1.20886312    -0.40494008    -0.08675940
 c     -0.06709880    -0.95272458    -0.39892180
 c     -1.23205784    -0.27903001    -0.16572231
 c     -1.02416273     1.06937843    -0.24819913
 c      0.08953611     1.62002393     0.59546100
 c      1.20656805     0.87678982     0.57975558
 h      0.03980367    -1.94656377    -0.60135288
 h     -0.63852491     1.42861333    -1.15447086
 h     -0.00640004     2.56066322     1.06737843
 h      1.94264109     1.37971811     1.12081007
 o      2.31635965    -1.09594228    -0.42674629
 h      3.30113530    -0.60385194    -0.20525450
 c     -2.66076885    -0.66708146     0.21800970
 h     -3.24646246    -0.07778272     0.85458931
 h     -3.43157638    -0.82684901    -0.59820224
 h     -2.69695137    -1.68721550     0.56104504
 h     -2.01453661     1.67273872    -0.22689815
          17

 c      1.19577691    -0.40665649    -0.07372010
 c     -0.07047828    -0.95531675    -0.38751338
 c     -1.23941561    -0.26228128    -0.15534053
 c     -1.04670042     1.07132715    -0.24644615
 c      0.10900551     1.60942788     0.58545211
 c      1.22785368     0.86495985     0.57721991
 h      0.05336798    -2.01022622    -0.65811384
 h     -0.64144701     1.44742436    -1.18478804
 h      0.04095654     2.57379897     1.10098758
 h      1.95524977     1.42428629     1.06667750
 o      2.31573033    -1.08276393    -0.42730854
 h      3.35444747    -0.59790469    -0.19964985
 c     -2.66169981    -0.67584920     0.20468679
 h     -3.34453332    -0.13531043     0.81382961
 h     -3.39026667    -0.83369921    -0.58725768
 h     -2.69501093    -1.70264110     0.55779705
 h     -1.99326358     1.72244173    -0.21098268
          17

 c      1.18429559    -0.40798139    -0.06137495
 c     -0.07340985    -0.95964304    -0.37585515
 c     -1.24809937    -0.24854706    -0.14507613
 c     -1.07010719     1.07937432    -0.24351136
 c      0.12769680     1.59830310     0.57489165
 c      1.24805561     0.85358863     0.57472470
 h      0.06074742    -2.07498550    -0.71274397
 h     -0.64256708     1.46330199    -1.22433994
 h      0.08908054     2.58736869     1.13012898
 h      1.99151917     1.46779877     1.02051786
 o      2.31628162    -1.06830067    -0.42713887
 h      3.36397135    -0.60736091    -0.19977965
 c     -2.66193892    -0.68672560     0.19028848
 h     -3.43885868    -0.17756565     0.78553350
 h     -3.34629971    -0.83837785    -0.59028955
 h     -2.68913893    -1.72244188     0.55978937
 h     -1.96168463     1.76394684    -0.18956324
          17

 c      1.17497288    -0.40926460    -0.04994374
 c     -0.07610283    -0.96671649    -0.36436449
 c     -1.25801598    -0.23838354    -0.13498340
 c     -1.09293358     1.09392299    -0.24008941
 c      0.14547405     1.58753657     0.56427599
 c      1.26724024     0.84341029     0.57260576
 h      0.06008744    -2.12257762    -0.75900141
 h     -0.64640707     1.47238603    -1.26176427
 h      0.13702870     2.59265943     1.14846275
 h      2.04556482     1.50487743     0.97869488
 o      2.31796615    -1.05280002    -0.42630249
 h      3.32879809    -0.63052341    -0.20527267
 c     -2.66165760    -0.69940096     0.17637706
 h     -3.52081886    -0.20906591     0.76403921
 h     -3.30753493    -0.84393975    -0.61825284
 h     -2.67892084    -1.74278994     0.56476098
 h     -1.92572453     1.79797520    -0.16274204
          17

 c      1.16819877    -0.41088005    -0.03965655
 c     -0.07882779    -0.97674410    -0.35328476
 c     -1.26893661    -0.23189019    -0.12512368
 c     -1.11375826     1.11447037    -0.23663496
 c      0.16230235     1.57776167     0.55397080
 c      1.28577052     0.83527282     0.57123195
 h      0.05086388    -2.14422324    -0.79271909
 h     -0.65616366     1.47271575    -1.28936524
 h      0.18344014     2.58506217     1.15203758
 h      2.10817396     1.52826235     0.93700971
 o      2.32043161    -1.03663287    -0.42493054
 h      3.25343705    -0.66363936    -0.21468146
 c     -2.66137930    -0.71368536     0.16397388
 h     -3.58233288    -0.23397787     0.74390606
 h     -3.27716524    -0.85216028    -0.67557078
 h     -2.66455110    -1.76005464     0.57032705
 h     -1.89345745     1.82820565    -0.13048169
          17

 c      1.16418680    -0.41317403    -0.03072934
 c     -0.08183794    -0.98945134    -0.34271994
 c     -1.28054126    -0.22873744    -0.11555944
 c     -1.13132332     1.13975811    -0.23338966
 c      0.17821256     1.56935197     0.54419602
 c      1.30396153     0.82980116     0.57079186
 h      0.03332681    -2.13699680    -0.81150072
 h     -0.67379526     1.46405201    -1.30291457
 h      0.22690905     2.56382507     1.13934897
 h      2.17091537     1.53232555     0.89303815
 o      2.32256138    -1.02045135    -0.42332055
 h      3.15508098    -0.69827493    -0.22382556
 c     -2.66196942    -0.72955494     0.15304559
 h     -3.61823944    -0.25503130     0.72130228
 h     -3.25119290    -0.86294474    -0.75584922
 h     -2.64676054    -1.77192506     0.57438042
 h     -1.87337485     1.86031353    -0.09242543
          17

 c      1.16296518    -0.41641412    -0.02333596
 c     -0.08532927    -1.00424016    -0.33265649
 c     -1.29247447    -0.22831374    -0.10634914
 c     -1.14480045     1.16824135    -0.23040879
 c      0.19326694     1.56242098     0.53501832
 c      1.32195303     0.82724559     0.57126093
 h      0.00819416    -2.10209488    -0.81450405
 h     -0.70025349     1.44747282    -1.30102460
 h      0.26627462     2.53179623     1.11124754
 h      2.22770261     1.51442285     0.84634365
 o      2.32147198    -1.00554648    -0.42220705
 h      3.07968991    -0.71566127    -0.22151246
 c     -2.66426336    -0.74699595     0.14279523
 h     -3.62643392    -0.27373092     0.69397261
 h     -3.22248929    -0.87530109    -0.84564135
 h     -2.62663868    -1.77799039     0.57542598
 h     -1.87088996     1.89872331    -0.04818699
          17

 c      1.16436194    -0.42072046    -0.01756558
 c     -0.08946893    -1.02015239    -0.32292245
 c     -1.30437206    -0.22991697    -0.09754131
 c     -1.15405002     1.19860936    -0.22748521
 c      0.20753075     1.55678913     0.52632657
 c      1.33968004     0.82746692     0.57244201
 h     -0.02338445    -2.04536072    -0.80292039
 h     -0.73548173     1.42514179    -1.28507837
 h      0.30089042     2.49566300     1.07105501
 h      2.27503072     1.47491245     0.79796621
 o      2.31342474    -0.99352316    -0.42270013
 h      3.08826878    -0.69238890    -0.19086992
 c     -2.66865699    -0.76587177     0.13223765
 h     -3.60773187    -0.29055658     0.66115541
 h     -3.18577959    -0.88849596    -0.93146475
 h     -2.60543707    -1.77984201     0.57280600
 h     -1.88517543     1.94290854     0.00166822
          17

 c      1.16797452    -0.42600534    -0.01337024
 c     -0.09445936    -1.03565765    -0.31306067
 c     -1.31585583    -0.23290494    -0.08916639
 c     -1.15958355     1.22993950    -0.22403862
 c      0.22104860     1.55197157     0.51782130
 c      1.35684163     0.82997778     0.57402081
 h     -0.05978759    -1.97984743    -0.78145767
 h     -0.77820423     1.40018649    -1.25977614
 h      0.33089993     2.46603989     1.02448577
 h      2.31210331     1.41693348     0.74992793
 o      2.30027115    -0.98395363    -0.42457931
 h      3.15582417    -0.63853331    -0.13710530
 c     -2.67496562    -0.78593702     0.12046851
 h     -3.56634222    -0.30476083     0.62383488
 h     -3.13907845    -0.90236936    -1.00338614
 h     -2.58439321    -1.78070827     0.56675720
 h     -1.90975726     1.98736907     0.05488348
          17

 c      1.17321518    -0.43201171    -0.01057509
 c     -0.10050391    -1.04844933    -0.30217659
 c     -1.32654327    -0.23675316    -0.08122825
 c     -1.16225904     1.26148804    -0.21908929
 c      0.23382751     1.54735144     0.50910826
 c      1.37289310     0.83399470     0.57562008
 h     -0.09927261    -1.92842347    -0.76022154
 h     -0.82574296     1.37636821    -1.23371471
 h      0.35727581     2.45540620     0.97819630
 h      2.34117361     1.34609472     0.70479836
 o      2.28628027    -0.97551583    -0.42678536
 h      3.22119706    -0.57937602    -0.07963498
 c     -2.68241326    -0.80698165     0.10665328
 h     -3.51092036    -0.31368730     0.58530328
 h     -3.08301908    -0.91715615    -1.05530981
 h     -2.56462231    -1.78455711     0.55820915
 h     -1.93622946     2.02521464     0.10798747
          17

 c      1.17937432    -0.43840405    -0.00892939
 c     -0.10768129    -1.05601231    -0.28915758
 c     -1.33606709    -0.24105244    -0.07369915
 c     -1.16295268     1.29251929    -0.21143379
 c      0.24586909     1.54268952     0.49996198
 c      1.38709776     0.83854542     0.57686707
 h     -0.14104102    -1.91737979    -0.75224656
 h     -0.87463431     1.35721920    -1.21819364
 h      0.38115744     2.47198832     0.93630271
 h      2.36753399     1.26964397     0.66516157
 o      2.27375103    -0.96762961    -0.42875523
 h      3.25550890    -0.52864555    -0.03035791
 c     -2.68970083    -0.82901966     0.08998810
 h     -3.45481385    -0.31210826     0.55142352
 h     -3.01997796    -0.93326378    -1.08433501
 h     -2.54714791    -1.79472203     0.54831586
 h     -1.95741244     2.05128692     0.15744828
          17

 c      1.18565497    -0.44481852    -0.00813744
 c     -0.11594196    -1.05758729    -0.27370045
 c     -1.34407845    -0.24548775    -0.06652068
 c     -1.16228531     1.32231207    -0.20015018
 c      0.25723731     1.53863742     0.49053365
 c      1.39871191     0.84267405     0.57746881
 h     -0.18516617    -1.95354575    -0.76139180
 h     -0.92250287     1.34499998    -1.22199941
 h      0.40280369     2.51343489     0.89774925
 h      2.39776270     1.19475996     0.63302922
 o      2.26372526    -0.96020697    -0.43032854
 h      3.25035384    -0.49215841     0.00511658
 c     -2.69539844    -0.85228465     0.06988531
 h     -3.41210161    -0.29372432     0.52870857
 h     -2.95355937    -0.95117270    -1.09052326
 h     -2.53304471    -1.81258901     0.53791433
 h     -1.96861046     2.06318089     0.20060443
          17

 c      1.19119913    -0.45089055    -0.00788024
 c     -0.12531129    -1.05484663    -0.25675742
 c     -1.35024491    -0.24981907    -0.05961401
 c     -1.16047291     1.35017045    -0.18520539
 c      0.26804814     1.53657694     0.48119390
 c      1.40733887     0.84566957     0.57725685
 h     -0.23010999    -2.01632237    -0.77701537
 h     -0.96950324     1.34060599    -1.24468216
 h      0.42154812     2.56828558     0.85825356
 h      2.43566264     1.12655053     0.60950785
 o      2.25675897    -0.95335319    -0.43152030
 h      3.20525724    -0.47249415     0.02397115
 c     -2.69872085    -0.87677594     0.04648666
 h     -3.38880315    -0.25703218     0.51917807
 h     -2.88832122    -0.97147999    -1.07758448
 h     -2.52348938    -1.83716227     0.52722466
 h     -1.96781346     2.06111742     0.23617965
          17

 c      1.19511942    -0.45629657    -0.00785057
 c     -0.13587403    -1.04995708    -0.23951849
 c     -1.35427608    -0.25387014    -0.05289195
 c     -1.15740893     1.37535947    -0.16749807
 c      0.27838865     1.53796579     0.47223060
 c      1.41319495     0.84713672     0.57617091
 h     -0.27269826    -2.08020744    -0.78591729
 h     -1.01715510     1.34443755    -1.27635919
 h      0.43672062     2.62324073     0.81411175
 h      2.47891877     1.06759882     0.59501333
 o      2.25313140    -0.94725799    -0.43242934
 h      3.12389393    -0.47051796     0.02495915
 c     -2.69982651    -0.90181666     0.02102301
 h     -3.37958319    -0.20990674     0.51749525
 h     -2.82944534    -0.99503132    -1.05439551
 h     -2.51958475    -1.86569066     0.51591145
 h     -1.95572164     2.04765260     0.26455316
          17

 c      1.19655563    -0.46080001    -0.00779950
 c     -0.14759917    -1.04438498    -0.22275637
 c     -1.35598623    -0.25750945    -0.04626694
 c     -1.15282269     1.39707113    -0.14832352
 c      0.28828429     1.54388403     0.46373250
 c      1.41697040     0.84688579     0.57421149
 h     -0.31000914    -2.12862939    -0.78001831
 h     -1.06622698     1.35682758    -1.30429471
 h      0.44824545     2.66815551     0.76380943
 h      2.52032572     1.01932402     0.58969545
 o      2.25268470    -0.94223057    -0.43327713
 h      3.01596052    -0.48433359     0.00947382
 c     -2.69921939    -0.92632476    -0.00446958
 h     -3.37522454    -0.16524346     0.51504502
 h     -2.78198344    -1.02299674    -1.03596029
 h     -2.52210945    -1.89476270     0.50337538
 h     -1.93586579     2.02748491     0.28792310
          17

 c      1.19475590    -0.46429041    -0.00758244
 c     -0.16028219    -1.03894615    -0.20685904
 c     -1.35535319    -0.26062934    -0.03966638
 c     -1.14635222     1.41447243    -0.12891103
 c      0.29773667     1.55490998     0.45562735
 c      1.41944021     0.84483216     0.57141234
 h     -0.34007197    -2.15336580    -0.75594836
 h     -1.11608323     1.37784046    -1.31836761
 h      0.45666041     2.69720235     0.70774720
 h      2.55189318     0.98308190     0.59353576
 o      2.25428216    -0.93897640    -0.43468143
 h      2.90498863    -0.50417894    -0.01352621
 c     -2.69726514    -0.94931351    -0.02787111
 h     -3.36930654    -0.13419260     0.50478400
 h     -2.74949529    -1.05661995    -1.03983432
 h     -2.53136015    -1.92132418     0.48912686
 h     -1.91440494     2.00698204     0.31023064
          17

 c      1.18919878    -0.46679840    -0.00717888
 c     -0.17357941    -1.03408535    -0.19198490
 c     -1.35253867    -0.26313242    -0.03305546
 c     -1.13765816     1.42684551    -0.11022035
 c      0.30678447     1.57112152     0.44774790
 c      1.42115285     0.84099733     0.56783439
 h     -0.36173216    -2.15137366    -0.71318273
 h     -1.16512670     1.40709708    -1.31262902
 h      0.46297339     2.70859462     0.64757896
 h      2.56786152     0.96004792     0.60617065
 o      2.25519964    -0.93911388    -0.43816062
 h      2.83710731    -0.50371356    -0.01916364
 c     -2.69418122    -0.97011342    -0.04802500
 h     -3.35922382    -0.12367679     0.48269615
 h     -2.73297204    -1.09626449    -1.07512856
 h     -2.54710241    -1.94338587     0.47311239
 h     -1.89848034     1.99263294     0.33626709
          17

 c      1.17978577    -0.46845925    -0.00665287
 c     -0.18707423    -1.03001221    -0.17813887
 c     -1.34785890    -0.26492407    -0.02644997
 c     -1.12670640     1.43381932    -0.09279228
 c      0.31554779     1.59209219     0.43987958
 c      1.42224995     0.83556646     0.56356972
 h     -0.37448861    -2.12325071    -0.65306883
 h     -1.21134644     1.44380627    -1.28498413
 h      0.46859777     2.70454780     0.58571814
 h      2.56563039     0.95085652     0.62680579
 o      2.25330838    -0.94399679    -0.44498816
 h      2.84555023    -0.45939225     0.01464183
 c     -2.69010498    -0.98841708    -0.06539653
 h     -3.34512667    -0.13665161     0.44745048
 h     -2.73123111    -1.14032487    -1.13431805
 h     -2.56860892    -1.96030731     0.45584432
 h     -1.89253241     1.98824571     0.36955085
          17

 c      1.16701108    -0.46945838    -0.00609676
 c     -0.20031124    -1.02665492    -0.16516586
 c     -1.34173219    -0.26589726    -0.01990726
 c     -1.11400918     1.43552887    -0.07660669
 c      0.32422189     1.61685714     0.43179228
 c      1.42239120     0.82892995     0.55874314
 h     -0.37862102    -2.07376632    -0.57883227
 h     -1.25275235     1.48689630    -1.23682213
 h      0.47538508     2.69182312     0.52493179
 h      2.54577166     0.95561857     0.65439340
 o      2.25043205    -0.95192135    -0.45353703
 h      2.89664491    -0.39611930     0.06412037
 c     -2.68509307    -1.00423407    -0.08145125
 h     -3.32919863    -0.17256092     0.39990308
 h     -2.74190549    -1.18558692    -1.20016210
 h     -2.59475953    -1.97265710     0.43827403
 h     -1.89509597     1.99287671     0.41028718
          17

 c      1.15184319    -0.47000770    -0.00562714
 c     -0.21273960    -1.02343774    -0.15269356
 c     -1.33464989    -0.26590195    -0.01350481
 c     -1.10048032     1.43250506    -0.06109111
 c      0.33299693     1.64390965     0.42327293
 c      1.42087436     0.82162874     0.55348662
 h     -0.37568812    -2.01447979    -0.49626629
 h     -1.28785592     1.53522132    -1.17310621
 h      0.48565671     2.68193853     0.46777284
 h      2.51201845     0.97366336     0.68777627
 o      2.24840968    -0.96081018    -0.46188919
 h      2.95268328    -0.34423580     0.10128878
 c     -2.67907636    -1.01785239    -0.09769901
 h     -3.31576076    -0.22703834     0.34298008
 h     -2.76198850    -1.22864387    -1.25695730
 h     -2.62415118    -1.98178358     0.42151129
 h     -1.89980927     2.00181733     0.45564933
          17

 c      1.13540762    -0.47030241    -0.00536490
 c     -0.22365787    -1.01899865    -0.14010901
 c     -1.32716435    -0.26472967    -0.00732549
 c     -1.08701425     1.42539952    -0.04529334
 c      0.34197132     1.67144534     0.41417927
 c      1.41685090     0.81426555     0.54790788
 h     -0.36906366    -1.96700262    -0.41398422
 h     -1.31626981     1.58795353    -1.10243955
 h      0.50188888     2.68855099     0.41579143
 h      2.47080363     1.00346286     0.72586651
 o      2.24772249    -0.96959935    -0.46911044
 h      2.99603827    -0.31718639     0.11425611
 c     -2.67177393    -1.02989047    -0.11533632
 h     -3.31191521    -0.29118075     0.28178410
 h     -2.78814665    -1.26681788    -1.29481851
 h     -2.65518248    -1.98921677     0.40652061
 h     -1.89937779     2.00941851     0.50194812
          17

 c      1.11876890    -0.47046585    -0.00539899
 c     -0.23230537    -1.01157116    -0.12682009
 c     -1.31988901    -0.26211931    -0.00145580
 c     -1.07417885     1.41478370    -0.02814752
 c      0.35115140     1.69803008     0.40447383
 c      1.40958257     0.80743929     0.54208303
 h     -0.36299395    -1.95842500    -0.34026464
 h     -1.33910671     1.64503085    -1.03575775
 h      0.52562428     2.72005906     0.36918311
 h      2.42951879     1.04293762     0.76779293
 o      2.24824676    -0.97780026    -0.47480658
 h      3.01928185    -0.31909238     0.09973800
 c     -2.66268644    -1.04125995    -0.13520809
 h     -3.32727725    -0.35246880     0.22286460
 h     -2.81692332    -1.29839411    -1.30926439
 h     -2.68608458    -1.99608259     0.39389427
 h     -1.88849641     2.01108677     0.54641867
          17

 c      1.10287449    -0.47051699    -0.00576773
 c     -0.23818261    -1.00090228    -0.11280875
 c     -1.31349666    -0.25777614     0.00401138
 c     -1.06219484     1.40112619    -0.00888680
 c      0.36052410     1.72321935     0.39416921
 c      1.39874057     0.80172872     0.53609621
 h     -0.35906621    -1.99857676    -0.27649239
 h     -1.35838781     1.70692798    -0.98218886
 h      0.55618852     2.77286294     0.32764355
 h      2.39348254     1.08942615     0.81255755
 o      2.24968101    -0.98520091    -0.47883395
 h      3.01917358    -0.35007695     0.05811605
 c     -2.65145629    -1.05270082    -0.15762625
 h     -3.36953609    -0.40062817     0.17115798
 h     -2.84486314    -1.32265259    -1.30021720
 h     -2.71491903    -2.00274661     0.38378192
 h     -1.86466268     2.00390067     0.58782603
          17

 c      1.08856286    -0.47039006    -0.00646576
 c     -0.24117602    -0.98927695    -0.09855715
 c     -1.30866319    -0.25142595     0.00897529
 c     -1.05111988     1.38494420     0.01251609
 c      0.37007361     1.74735769     0.38325492
 c      1.38460503     0.79773482     0.53011374
 h     -0.35517947    -2.06739803    -0.21808361
 h     -1.37531399     1.77300021    -0.94387904
 h      0.59077772     2.83416606     0.29144901
 h      2.36349160     1.13916081     0.85823949
 o      2.25160242    -0.99181751    -0.48124595
 h      2.99571260    -0.40720091    -0.00749709
 c     -2.63853870    -1.06413350    -0.18208906
 h     -3.43640127    -0.43521486     0.12654668
 h     -2.86875161    -1.33997201    -1.27189127
 h     -2.73962609    -2.00874300     0.37595990
 h     -1.82795040     1.98659507     0.62638859
          17

 c      1.07656556    -0.46999161    -0.00746235
 c     -0.24134734    -0.97956161    -0.08443191
 c     -1.30592659    -0.24291852     0.01332365
 c     -1.04098940     1.36695611     0.03531690
 c      0.37972478     1.77089628     0.37170362
 c      1.36796792     0.79609607     0.52440859
 h     -0.34896902    -2.13687979    -0.16173981
 h     -1.38922726     1.83980098    -0.91540482
 h      0.62581844     2.89027873     0.26143669
 h      2.33647058     1.18714479     0.90167942
 o      2.25322089    -0.99805166    -0.48240696
 h      2.95567842    -0.48183608    -0.08936713
 c     -2.62523661    -1.07477135    -0.20734436
 h     -3.51472835    -0.46381178     0.08528456
 h     -2.88623958    -1.35205306    -1.23350447
 h     -2.75818260    -2.01290464     0.36994179
 h     -1.78065272     1.95949175     0.66356771
          17

 c      1.06751866    -0.46923496    -0.00871313
 c     -0.23888909    -0.97367139    -0.07053279
 c     -1.30554024    -0.23232606     0.01693159
 c     -1.03177270     1.34802439     0.05841185
 c      0.38931006     1.79399705     0.35950933
 c      1.34982307     0.79741021     0.51928875
 h     -0.33944845    -2.18806947    -0.10711720
 h     -1.39857438     1.90170691    -0.88849282
 h      0.65810554     2.93149318     0.23845590
 h      2.30842558     1.22804067     0.93921639
 o      2.25271801    -1.00509644    -0.48325414
 h      2.92267938    -0.55303110    -0.17087130
 c     -2.61290269    -1.08375453    -0.23170988
 h     -3.58901144    -0.49381126     0.04409266
 h     -2.89679962    -1.36214564    -1.19969978
 h     -2.76881338    -2.01374668     0.36512102
 h     -1.72702319     1.92452229     0.70199485
          17

 c      1.06196873    -0.46803892    -0.01016008
 c     -0.23419990    -0.97248421    -0.05680996
 c     -1.30739768    -0.21999201     0.01967061
 c     -1.02330171     1.32898516     0.08071796
 c      0.39858885     1.81648673     0.34670719
 c      1.33109295     0.80212825     0.51499583
 h     -0.32664646    -2.21157960    -0.05533568
 h     -1.40236557     1.95298875    -0.85637419
 h      0.68523737     2.95286655     0.22303458
 h      2.27684138     1.25738593     0.96779147
 o      2.24693672    -1.01494778    -0.48513702
 h      2.94196193    -0.58734645    -0.22907279
 c     -2.60237386    -1.09044376    -0.25346000
 h     -3.64775885    -0.52877273     0.00165720
 h     -2.90192903    -1.37457627    -1.18770870
 h     -2.77017347    -2.01007007     0.36095339
 h     -1.67276677     1.88505914     0.74541649
          17

 c      1.06030020    -0.46631836    -0.01172436
 c     -0.22788916    -0.97612457    -0.04314698
 c     -1.31104736    -0.20652303     0.02142683
 c     -1.01534022     1.31059219     0.10134738
 c      0.40728509     1.83791925     0.33337908
 c      1.31249225     0.81049563     0.51164657
 h     -0.31113485    -2.20425780    -0.00791591
 h     -1.40077688     1.98923167    -0.81512960
 h      0.70571487     2.95373364     0.21527483
 h      2.24152020     1.27238062     0.98567450
 o      2.23506967    -1.02788517    -0.48803945
 h      3.02285250    -0.57910886    -0.26321354
 c     -2.59408684    -1.09451133    -0.27154801
 h     -3.68439023    -0.56911523    -0.04191691
 h     -2.90283017    -1.39247089    -1.20852494
 h     -2.76146546    -2.00151701     0.35712034
 h     -1.62366309     1.84498122     0.79802474
          17

 c      1.06261206    -0.46399098    -0.01331041
 c     -0.22066610    -0.98413688    -0.02940314
 c     -1.31579230    -0.19272549     0.02211975
 c     -1.00776533     1.29360667     0.11974456
 c      0.41509025     1.85761507     0.31965604
 c      1.29452037     0.82249710     0.50921099
 h     -0.29385598    -2.16755918     0.03367324
 h     -1.39513459     2.00781654    -0.76340593
 h      0.71906992     2.93754298     0.21481517
 h      2.20461224     1.27218737     0.99271715
 o      2.22012667    -1.04202075    -0.49081763
 h      3.11646790    -0.55738893    -0.29093570
 c     -2.58843997    -1.09603465    -0.28625354
 h     -3.69612248    -0.61344907    -0.08582758
 h     -2.89722036    -1.41510711    -1.25868275
 h     -2.74247580    -1.98886134     0.35361171
 h     -1.58332213     1.80684888     0.86256590
          17

 c      1.06867605    -0.46100062    -0.01482068
 c     -0.21316068    -0.99547532    -0.01545923
 c     -1.32083889    -0.17950602     0.02171227
 c     -1.00068889     1.27886631     0.13583909
 c      0.42162494     1.87466930     0.30571678
 c      1.27750324     0.83779332     0.50750235
 h     -0.27616524    -2.10837640     0.06832895
 h     -1.38781152     2.00811247    -0.70200215
 h      0.72611994     2.91218708     0.22083344
 h      2.17049139     1.25798223     0.99038080
 o      2.20446332    -1.05604359    -0.49291222
 h      3.18630549    -0.54187740    -0.32072699
 c     -2.58576865    -1.09538315    -0.29884255
 h     -3.68324699    -0.65928079    -0.12894340
 h     -2.88026982    -1.43862791    -1.32390915
 h     -2.71351958    -1.97396946     0.35070161
 h     -1.55158103     1.77043451     0.93811312
          17

 c      1.07795712    -0.45733605    -0.01615792
 c     -0.20578821    -1.00829566    -0.00127994
 c     -1.32542912    -0.16777247     0.02021081
 c     -0.99437931     1.26715890     0.15007516
 c      0.42641816     1.88801337     0.29176842
 c      1.26162955     0.85570903     0.50619263
 h     -0.25995201    -2.04217998     0.09586110
 h     -1.38227046     1.99188555    -0.63388256
 h      0.72906697     2.88975814     0.23222679
 h      2.14540990     1.23277116     0.98160521
 o      2.18916177    -1.06938826    -0.49420405
 h      3.21752293    -0.54006994    -0.35410850
 c     -2.58600978    -1.09300196    -0.31071838
 h     -3.64954998    -0.70310944    -0.16988257
 h     -2.84808999    -1.45892875    -1.38890294
 h     -2.67530684    -1.95936965     0.34878068
 h     -1.52516679     1.73319172     1.01975351
          17

 c      1.08965720    -0.45303537    -0.01721856
 c     -0.19870987    -1.01978394     0.01301269
 c     -1.32892374    -0.15834271     0.01766219
 c     -0.98905020     1.25894044     0.16328208
 c      0.42896908     1.89672975     0.27799240
 c      1.24705849     0.87529936     0.50488716
 h     -0.24757807    -1.99564498     0.11774314
 h     -1.38329362     1.96404680    -0.56454475
 h      0.73067265     2.88326637     0.24811834
 h      2.13618690     1.20063767     0.97009685
 o      2.17472473    -1.08181044    -0.49472200
 h      3.20569743    -0.55422802    -0.39041620
 c     -2.58843231    -1.08937694    -0.32296037
 h     -3.60391092    -0.74016673    -0.20695832
 h     -2.79930115    -1.47319725    -1.44242613
 h     -2.62882484    -1.94738310     0.34797247
 h     -1.49986660     1.69213206     1.10061002
          17

 c      1.10278577    -0.44817480    -0.01788803
 c     -0.19191787    -1.02701561     0.02717144
 c     -1.33083913    -0.15185884     0.01414920
 c     -0.98469984     1.25411825     0.17649543
 c      0.42891003     1.90069262     0.26448704
 c      1.23417582     0.89548817     0.50328298
 h     -0.24107017    -1.99716839     0.13663370
 h     -1.39714434     1.93310945    -0.50201435
 h      0.73210276     2.89933563     0.26830154
 h      2.14720345     1.16535184     0.95866444
 o      2.16141157    -1.09321883    -0.49455147
 h      3.15138902    -0.58434962    -0.42840516
 c     -2.59151852    -1.08513317    -0.33624406
 h     -3.56189270    -0.76432972    -0.23821016
 h     -2.73475390    -1.47990920    -1.47767162
 h     -2.57541686    -1.93906434     0.34761527
 h     -1.47223206     1.64528715     1.17419442
          17

 c      1.11624993    -0.44284459    -0.01804151
 c     -0.18541206    -1.02931047     0.04109037
 c     -1.33084630    -0.14871822     0.00978492
 c     -0.98113469     1.25214195     0.19068937
 c      0.42610861     1.90098001     0.25128542
 c      1.22387183     0.91519451     0.50132310
 h     -0.24055169    -2.04971775     0.15316536
 h     -1.43062759     1.90930947    -0.45465935
 h      0.73140695     2.93312236     0.29277874
 h      2.17707004     1.12940537     0.94753220
 o      2.14921070    -1.10369340    -0.49381569
 h      3.06044387    -0.62806299    -0.46660144
 c     -2.59325074    -1.08100182    -0.35085583
 h     -3.54280029    -0.76950105    -0.26190198
 h     -2.65687545    -1.47843027    -1.49134115
 h     -2.51710464    -1.93362577     0.34601209
 h     -1.44018231     1.59213025     1.23567767
          17

 c      1.12893597    -0.43714276    -0.01755119
 c     -0.17926053    -1.02858060     0.05489275
 c     -1.32873308    -0.14905669     0.00470678
 c     -0.97825869     1.25249759     0.20630409
 c      0.42056647     1.89944654     0.23843287
 c      1.21750052     0.93338291     0.49917157
 h     -0.24403647    -2.12696412     0.16501630
 h     -1.48760102     1.89883453    -0.42578905
 h      0.72485750     2.97226697     0.32082764
 h      2.21851188     1.09455832     0.93453526
 o      2.13741887    -1.11368797    -0.49265476
 h      2.95043764    -0.67736764    -0.50358645
 c     -2.59219996    -1.07746159    -0.36667450
 h     -3.55722673    -0.75358209    -0.27766300
 h     -2.56916817    -1.46884700    -1.48316761
 h     -2.45683444    -1.92890068     0.34083552
 h     -1.40298773     1.53340640     1.28225851
          17

 c      1.13978446    -0.43118380    -0.01629271
 c     -0.17351130    -1.02701508     0.06868570
 c     -1.32435726    -0.15278036    -0.00092794
 c     -0.97643742     1.25512710     0.22292069
 c      0.41231078     1.89790883     0.22603381
 c      1.21645280     0.94913205     0.49701832
 h     -0.24900496    -2.20038837     0.17004082
 h     -1.56484126     1.89921910    -0.40991412
 h      0.70930611     3.00449580     0.35083624
 h      2.26200056     1.06289283     0.91702923
 o      2.12381263    -1.12447019    -0.49111927
 h      2.86346636    -0.71152199    -0.53963408
 c     -2.58847426    -1.07436970    -0.38315681
 h     -3.59654297    -0.72148032    -0.28722117
 h     -2.47576351    -1.45216025    -1.45629031
 h     -2.39827259    -1.92252580     0.32999746
 h     -1.36110101     1.47083192     1.31325960
          17

 c      1.14789167    -0.42507844    -0.01414122
 c     -0.16816801    -1.02594457     0.08245992
 c     -1.31763281    -0.15960381    -0.00694534
 c     -0.97645147     1.26018856     0.23955522
 c      0.40145705     1.89761272     0.21426637
 c      1.22167002     0.96180721     0.49490473
 h     -0.25343540    -2.25240447     0.16764044
 h     -1.65283930     1.90267810    -0.39653141
 h      0.68321022     3.02158343     0.38078744
 h      2.29951969     1.03698493     0.89343898
 o      2.10547278    -1.13778543    -0.48898209
 h      2.85259314    -0.70259254    -0.57981048
 c     -2.58310105    -1.07108908    -0.39940408
 h     -3.64134195    -0.68216093    -0.29362043
 h     -2.38073498    -1.43066748    -1.41807912
 h     -2.34525041    -1.91299694     0.31240456
 h     -1.31598525     1.40680176     1.33028840
          17

 c      1.15261932    -0.41889289    -0.01097296
 c     -0.16324635    -1.02596877     0.09613556
 c     -1.30854042    -0.16909061    -0.01315655
 c     -0.97910172     1.26760189     0.25515435
 c      0.38833744     1.89905661     0.20338901
 c      1.23335975     0.97122710     0.49266358
 h     -0.25592088    -2.27464992     0.15831715
 h     -1.74064814     1.90224548    -0.37630482
 h      0.64656566     3.01988317     0.40873185
 h      2.32628822     1.01941982     0.86362363
 o      2.08385566    -1.15305749    -0.48622929
 h      2.90085239    -0.66035747    -0.62625722
 c     -2.57701740    -1.06684162    -0.41431822
 h     -3.67477737    -0.64392078    -0.29996801
 h     -2.28709918    -1.40797505    -1.37995821
 h     -2.30122417    -1.90018731     0.28831473
 h     -1.26989216     1.34402732     1.33739595
          17

 c      1.15366815    -0.41268687    -0.00670730
 c     -0.15877281    -1.02725968     0.10960619
 c     -1.29716083    -0.18067755    -0.01935463
 c     -0.98493499     1.27693418     0.26880855
 c      0.37353223     1.90202455     0.19372381
 c      1.25096528     0.97767605     0.48993857
 h     -0.25553066    -2.26445009     0.14311662
 h     -1.81932125     1.89415746    -0.34349728
 h      0.60062247     2.99997205     0.43314401
 h      2.34103703     1.01234383     0.82859819
 o      2.06257335    -1.16837206    -0.48337317
 h      2.95545848    -0.61610599    -0.67258142
 c     -2.57077264    -1.06095196    -0.42694930
 h     -3.68677227    -0.61250076    -0.30877234
 h     -2.19639939    -1.38785495    -1.35399552
 h     -2.26888254    -1.88545238     0.25936496
 h     -1.22544915     1.28499208     1.34075675
          17

 c      1.15106278    -0.40658062    -0.00133677
 c     -0.15473066    -1.02970166     0.12275770
 c     -1.28371176    -0.19369970    -0.02531769
 c     -0.99420708     1.28752486     0.27983567
 c      0.35777094     1.90571167     0.18559628
 c      1.27328675     0.98176509     0.48624253
 h     -0.25172663    -2.22330101     0.12332737
 h     -1.88278711     1.87743650    -0.29562974
 h      0.54771181     2.96664897     0.45330740
 h      2.34597677     1.01726334     0.79020996
 o      2.04354990    -1.18263502    -0.48084857
 h      2.98829827    -0.58740587    -0.71283996
 c     -2.56448535    -1.05302799    -0.43700715
 h     -3.67303593    -0.59110269    -0.32175803
 h     -2.11035250    -1.37209579    -1.34664302
 h     -2.24991812    -1.87146172     0.22831020
 h     -1.18494813     1.23136563     1.34707669
          17

 c      1.14508581    -0.40076060     0.00508335
 c     -0.15101682    -1.03283040     0.13548275
 c     -1.26857096    -0.20743554    -0.03082784
 c     -1.00693166     1.29860330     0.28794638
 c      0.34177901     1.90887792     0.17924561
 c      1.29864344     0.98423901     0.48103404
 h     -0.24442327    -2.15763099     0.10027227
 h     -1.92777845     1.85308176    -0.23272535
 h      0.49106827     2.92911665     0.46976918
 h      2.34679803     1.03502709     0.75088578
 o      2.02745165    -1.19537348    -0.47887473
 h      2.98948408    -0.58106890    -0.74372805
 c     -2.55774123    -1.04303326    -0.44502723
 h     -3.63386219    -0.58064965    -0.33985643
 h     -2.03322065    -1.35955896    -1.35588571
 h     -2.24499132    -1.86171004     0.19839954
 h     -1.14962481     1.18385256     1.36069584
          17

 c      1.13622231    -0.39543861     0.01245953
 c     -0.14741568    -1.03559136     0.14771455
 c     -1.25228160    -0.22115619    -0.03569146
 c     -1.02285922     1.30929838     0.29339900
 c      0.32616780     1.91008161     0.17476266
 c      1.32508290     0.98580634     0.47380669
 h     -0.23421986    -2.08164114     0.07486508
 h     -1.95406587     1.82374271    -0.15698936
 h      0.43431201     2.89983751     0.48448716
 h      2.35191743     1.06592577     0.71317994
 o      2.01439890    -1.20636460    -0.47753383
 h      2.95661030    -0.59934161    -0.76355551
 c     -2.54961259    -1.03123305    -0.45195070
 h     -3.57422452    -0.57960219    -0.36324884
 h     -1.97120258    -1.34761237    -1.37498845
 h     -2.25392899    -1.85959453     0.17243506
 h     -1.11957519     1.14273584     1.38134321
          17

 c      1.12513198    -0.39080416     0.02067582
 c     -0.14360180    -1.03612779     0.15950831
 c     -1.23553915    -0.23416160    -0.03974620
 c     -1.04134434     1.31859388     0.29695592
 c      0.31141628     1.90814677     0.17214793
 c      1.35074098     0.98703888     0.46419846
 h     -0.22260666    -2.01985305     0.04658829
 h     -1.96548383     1.79389389    -0.07282959
 h      0.38047244     2.88986045     0.49974232
 h      2.36943565     1.10976515     0.67886226
 o      2.00421662    -1.21552402    -0.47681577
 h      2.89115788    -0.64198115    -0.77172799
 c     -2.53873402    -1.01819809    -0.45862165
 h     -3.50512277    -0.58321710    -0.39143713
 h     -1.92979905    -1.33393151    -1.39733580
 h     -2.27609882    -1.86714720     0.15180173
 h     -1.09434593     1.10849164     1.40471124
          17

 c      1.11264318    -0.38698630     0.02959163
 c     -0.13923293    -1.03244389     0.17110168
 c     -1.21916581    -0.24579615    -0.04286057
 c     -1.06119672     1.32533039     0.29964518
 c      0.29788506     1.90275551     0.17149442
 c      1.37433861     0.98837597     0.45209118
 h     -0.21127578    -1.99949164     0.01280043
 h     -1.97129677     1.77008221     0.01341947
 h      0.33133902     2.90194514     0.51578591
 h      2.40199075     1.16550574     0.64790705
 o      1.99634270    -1.22298842    -0.47657598
 h      2.80014162    -0.70509003    -0.76950391
 c     -2.52337444    -1.00487460    -0.46555742
 h     -3.44425203    -0.58306500    -0.42350344
 h     -1.91215581    -1.31723897    -1.41842127
 h     -2.31067625    -1.88394370     0.13593333
 h     -1.07350318     1.08180516     1.42514676
          17

 c      1.09975598    -0.38401860     0.03902783
 c     -0.13414984    -1.02446285     0.18266904
 c     -1.20406504    -0.25544910    -0.04493666
 c     -1.08077471     1.32834384     0.30242746
 c      0.28578684     1.89456348     0.17307524
 c      1.39543694     0.99021734     0.43761066
 h     -0.20022920    -2.02645726    -0.02814086
 h     -1.98524147     1.76002315     0.09516213
 h      0.28795804     2.92878510     0.52982316
 h      2.44407421     1.23044232     0.61846001
 o      1.98933740    -1.22944098    -0.47633141
 h      2.70398705    -0.77599224    -0.76325188
 c     -2.50199221    -0.99239154    -0.47290560
 h     -3.41024498    -0.56956193    -0.45881916
 h     -1.91869803    -1.29735932    -1.43602855
 h     -2.35652773    -1.90692945     0.12258638
 h     -1.05678086     1.06318255     1.43808403
          17

 c      1.08762613    -0.38182227     0.04875494
 c     -0.12843085    -1.01456189     0.19398535
 c     -1.19111583    -0.26258425    -0.04591302
 c     -1.09867006     1.32682703     0.30585385
 c      0.27518306     1.88467442     0.17720139
 c      1.41415735     0.99298644     0.42101445
 h     -0.18778570    -2.07874295    -0.07261913
 h     -2.01803742     1.76895968     0.16859506
 h      0.25136630     2.95861513     0.53781836
 h      2.48531235     1.30001706     0.58802420
 o      1.98014724    -1.23658162    -0.47487549
 h      2.64831813    -0.82590193    -0.77061196
 c     -2.47453614    -0.98142573    -0.48049664
 h     -3.40809529    -0.53893239    -0.49742762
 h     -1.94718586    -1.27515204    -1.45021219
 h     -2.41181051    -1.93127098     0.10873055
 h     -1.04398333     1.05262834     1.44118084
          17

 c      1.07749603    -0.38020007     0.05850250
 c     -0.12229431    -1.00547999     0.20464207
 c     -1.18100764    -0.26681119    -0.04576093
 c     -1.11459438     1.32071707     0.30998205
 c      0.26605705     1.87409498     0.18404759
 c      1.43069625     0.99709716     0.40258090
 h     -0.17266953    -2.13004756    -0.11424674
 h     -2.06757394     1.79534453     0.23364511
 h      0.22262447     2.98113252     0.53665526
 h      2.51583297     1.36882377     0.55464933
 o      1.96609394    -1.24588186    -0.47094366
 h      2.67287976    -0.83025728    -0.81023422
 c     -2.44294927    -0.97186523    -0.48801178
 h     -3.42376014    -0.49634447    -0.53877920
 h     -1.99295501    -1.25241906    -1.46351856
 h     -2.47365014    -1.95154305     0.09146591
 h     -1.03491150     1.04956227     1.43452731
          17

 c      1.07054782    -0.37884840     0.06799886
 c     -0.11608967    -0.99903528     0.21435485
 c     -1.17410403    -0.26794526    -0.04447668
 c     -1.12925492     1.31062386     0.31463789
 c      0.25838460     1.86351666     0.19358712
 c      1.44505012     1.00288644     0.38256792
 h     -0.15467924    -2.16360639    -0.14773114
 h     -2.12070267     1.83166223     0.29111666
 h      0.20254302     2.98974848     0.52492012
 h      2.52917815     1.43189535     0.51735702
 o      1.94942882    -1.25595157    -0.46544446
 h      2.74022426    -0.81113760    -0.86687902
 c     -2.40997382    -0.96324336    -0.49512864
 h     -3.43757636    -0.45013147    -0.58074276
 h     -2.04975668    -1.23155408    -1.48080825
 h     -2.53829140    -1.96283107     0.06865125
 h     -1.02937743     1.05287969     1.42053151
          17

 c      1.06773123    -0.37743298     0.07700877
 c     -0.11025370    -0.99611544     0.22299470
 c     -1.17040725    -0.26601513    -0.04206844
 c     -1.14347832     1.29741655     0.31959849
 c      0.25214238     1.85329715     0.20560341
 c      1.45699111     1.01054799     0.36120643
 h     -0.13431469    -2.17148294    -0.16975959
 h     -2.16353586     1.86916605     0.34062396
 h      0.19152166     2.98165370     0.50279488
 h      2.52275626     1.48549526     0.47600357
 o      1.93314050    -1.26517999    -0.45981661
 h      2.80251426    -0.79483569    -0.91748593
 c     -2.37800793    -0.95518543    -0.50164076
 h     -3.43554880    -0.40650659    -0.62032931
 h     -2.11138849    -1.21469429    -1.50734201
 h     -2.60160099    -1.96156847     0.03925737
 h     -1.02717403     1.06098988     1.40376795
          17

 c      1.06963198    -0.37567760     0.08535515
 c     -0.10520773    -0.99690998     0.23052315
 c     -1.16959421    -0.26123859    -0.03854057
 c     -1.15771879     1.28194748     0.32460152
 c      0.24728928     1.84347518     0.21972222
 c      1.46611218     1.02009066     0.33870552
 h     -0.11246485    -2.15139760    -0.17863083
 h     -2.18708721     1.90090837     0.38088864
 h      0.18949162     2.95761422     0.47176531
 h      2.49756611     1.52753255     0.43101569
 o      1.91865340    -1.27293148    -0.45479501
 h      2.83794008    -0.79222255    -0.95057983
 c     -2.34878407    -0.94754460    -0.50771791
 h     -3.41085821    -0.36867116    -0.65464665
 h     -2.17325719    -1.20258058    -1.54490692
 h     -2.65953942    -1.94599355     0.00354490
 h     -1.02799284     1.07193682     1.39046190
          17

 c      1.07639755    -0.37341696     0.09292971
 c     -0.10125265    -1.00101354     0.23696426
 c     -1.17109025    -0.25399785    -0.03387871
 c     -1.17203110     1.26497200     0.32940066
 c      0.24375775     1.83375456     0.23544274
 c      1.47184755     1.03130806     0.31526362
 h     -0.09029672    -2.10537525    -0.17408044
 h     -2.18745331     1.92231824     0.41046958
 h      0.19587177     2.92221059     0.43436827
 h      2.45808933     1.55794080     0.38317405
 o      1.90654931    -1.27905135    -0.45068030
 h      2.83918988    -0.80643067    -0.96193509
 c     -2.32346298    -0.94034401    -0.51407614
 h     -3.36195504    -0.33757881    -0.68138286
 h     -2.23225432    -1.19414148    -1.58942034
 h     -2.70871831    -1.91647079    -0.03694125
 h     -1.03142832     1.08374348     1.38698375
          17

 c      1.08773102    -0.37061133     0.09969349
 c     -0.09850444    -1.00736711     0.24245425
 c     -1.17416920    -0.24483036    -0.02804855
 c     -1.18615055     1.24713240     0.33393791
 c      0.24144296     1.82349358     0.25218727
 c      1.47347995     1.04374337     0.29108168
 h     -0.06918259    -2.04068256    -0.15782014
 h     -2.16464673     1.93098249     0.42812635
 h      0.20956927     2.88407436     0.39378559
 h      2.41236463     1.57912090     0.33338297
 o      1.89708551    -1.28356901    -0.44758700
 h      2.80511215    -0.83763196    -0.95062026
 c     -2.30277407    -0.93362453    -0.52176562
 h     -3.29114379    -0.31250181    -0.69905476
 h     -2.28544512    -1.18737430    -1.63317491
 h     -2.74697263    -1.87569293    -0.07951154
 h     -1.03716836     1.09489390     1.39733219
          17

 c      1.10294787    -0.36733625     0.10566845
 c     -0.09690030    -1.01406656     0.24737545
 c     -1.17806437    -0.23443742    -0.02101901
 c     -1.19952671     1.22894520     0.33849616
 c      0.24017994     1.81184076     0.26938830
 c      1.47022547     1.05669119     0.26638368
 h     -0.05041836    -1.97271545    -0.13489798
 h     -2.12201862     1.92666817     0.43297860
 h      0.22913671     2.85449156     0.35302919
 h      2.37123414     1.59591822     0.28234075
 o      1.89028607    -1.28664144    -0.44548948
 h      2.73909552    -0.88399136    -0.91825206
 c     -2.28698025    -0.92732771    -0.53177836
 h     -3.20443820    -0.29089437    -0.70727254
 h     -2.32956128    -1.18053017    -1.66901391
 h     -2.77388332    -1.82870653    -0.12051759
 h     -1.04525138     1.10456161     1.42109629
          17

 c      1.12107947    -0.36376068     0.11092047
 c     -0.09627899    -1.01831398     0.25246868
 c     -1.18206911    -0.22368913    -0.01280332
 c     -1.21131365     1.21076587     0.34366232
 c      0.23971016     1.79818376     0.28658900
 c      1.46153803     1.06933631     0.24143621
 h     -0.03456563    -1.92658187    -0.11468141
 h     -2.06653138     1.91195959     0.42465865
 h      0.25304353     2.84244984     0.31397404
 h      2.34508945     1.61395466     0.23017458
 o      1.88566048    -1.28866473    -0.44406778
 h      2.65327928    -0.93986626    -0.87139906
 c     -2.27570828    -0.92132360    -0.54479059
 h     -3.11226926    -0.26755830    -0.70706013
 h     -2.36148536    -1.17263650    -1.69260662
 h     -2.79113955    -1.78250720    -0.15564819
 h     -1.05610475     1.11239826     1.45375674
          17

 c      1.14100310    -0.36010854     0.11553518
 c     -0.09644311    -1.01743671     0.25851994
 c     -1.18560795    -0.21358337    -0.00349757
 c     -1.22036803     1.19271547     0.35013190
 c      0.23967222     1.78271105     0.30346117
 c      1.44760990     1.08105057     0.21653034
 h     -0.02124520    -1.92646545    -0.10676261
 h     -2.00926824     1.89333014     0.40340429
 h      0.27967070     2.84841747     0.27737350
 h      2.33826894     1.63608001     0.17647328
 o      1.88143013    -1.29058003    -0.44228165
 h      2.58052128    -0.99090378    -0.82823977
 c     -2.26792787    -0.91557225    -0.56107458
 h     -3.02926056    -0.23403188    -0.70089083
 h     -2.37880771    -1.16344141    -1.70265082
 h     -2.80226788    -1.74461300    -0.18056727
 h     -1.07034644     1.11821750     1.48898537
          17

 c      1.16157826    -0.35658654     0.11959501
 c     -0.09706489    -1.01103366     0.26554543
 c     -1.18826584    -0.20515038     0.00670116
 c     -1.22539425     1.17468350     0.35855558
 c      0.23963117     1.76646491     0.31972252
 c      1.42961704     1.09158503     0.19190668
 h     -0.01089323    -1.97169543    -0.11102319
 h     -1.96415438     1.88101303     0.36973977
 h      0.30696038     2.86397845     0.24404645
 h      2.34613649     1.66015092     0.12097895
 o      1.87433084    -1.29387797    -0.43828555
 h      2.57726390    -1.01424051    -0.81982479
 c     -2.26244748    -0.91016240    -0.58051669
 h     -2.96953161    -0.18132134    -0.69166891
 h     -2.38014932    -1.15317979    -1.70046650
 h     -2.81117575    -1.72034362    -0.19205371
 h     -1.08863221     1.12191462     1.52090001
          17

 c      1.18175647    -0.35329990     0.12317206
 c     -0.09768975    -1.00097674     0.27282042
 c     -1.18977361    -0.19937022     0.01749758
 c     -1.22546898     1.15671085     0.36951982
 c      0.23910720     1.75082364     0.33508885
 c      1.40937224     1.10092686     0.16769246
 h     -0.00558166    -2.03731748    -0.11794282
 h     -1.94192445     1.88415158     0.32371672
 h      0.33238516     2.87786454     0.21555928
 h      2.35860829     1.68096944     0.06421758
 o      1.86429193    -1.29867079    -0.43203238
 h      2.64922740    -1.00985749    -0.84885995
 c     -2.25882039    -0.90491432    -0.60265277
 h     -2.93800759    -0.10796899    -0.68104353
 h     -2.36530477    -1.14246739    -1.68997027
 h     -2.81996924    -1.71013877    -0.18928997
 h     -1.11165715     1.12355603     1.54518970
          17

 c      1.20064015    -0.35024266     0.12632204
 c     -0.09791915    -0.98937394     0.27968596
 c     -1.19000557    -0.19710793     0.02851723
 c     -1.22070682     1.13965350     0.38347990
 c      0.23759147     1.73701209     0.34931354
 c      1.38877481     1.10903097     0.14389903
 h     -0.00708711    -2.09805083    -0.11848566
 h     -1.94218747     1.90232918     0.26532240
 h      0.35337994     2.88129885     0.19383900
 h      2.36577783     1.69368835     0.00737532
 o      1.85510667    -1.30373055    -0.42555153
 h      2.74031005    -0.99986247    -0.88511354
 c     -2.25756464    -0.89906969    -0.62655984
 h     -2.92861946    -0.02431428    -0.66966626
 h     -2.33523990    -1.13242828    -1.67808339
 h     -2.82787243    -1.70937106    -0.17442919
 h     -1.14013256     1.12341681     1.55945546
          17

 c      1.21750464    -0.34737250     0.12906324
 c     -0.09745445    -0.97769551     0.28583054
 c     -1.18900546    -0.19900586     0.03934595
 c     -1.21217328     1.12514211     0.40053213
 c      0.23459156     1.72589629     0.36223854
 c      1.36946040     1.11570275     0.12045690
 h     -0.01586967    -2.13841206    -0.10786241
 h     -1.95431951     1.92483461     0.19663538
 h      0.36775693     2.86976178     0.18058890
 h      2.36090098     1.69553093    -0.04821091
 o      1.84926018    -1.30842296    -0.42012218
 h      2.81386782    -0.99657928    -0.90970687
 c     -2.25943637    -0.89167195    -0.65078642
 h     -2.93193864     0.05450770    -0.65888359
 h     -2.29178539    -1.12480591    -1.67438827
 h     -2.83223219    -1.71096916    -0.15199606
 h     -1.17466200     1.12192338     1.56336446
          17

 c      1.23178975    -0.34466809     0.13136899
 c     -0.09605605    -0.96688887     0.29118984
 c     -1.18698079    -0.20534055     0.04959366
 c     -1.20114971     1.11472127     0.42029850
 c      0.22972747     1.71792428     0.37380617
 c      1.35261996     1.12063989     0.09727050
 h     -0.03131416    -2.15098239    -0.08449775
 h     -1.96599591     1.93911462     0.12239090
 h      0.37391918     2.84294203     0.17693019
 h      2.34095866     1.68599896    -0.10146716
 o      1.84772890    -1.31258656    -0.41620367
 h      2.85579456    -1.00382487    -0.91600174
 c     -2.26488223    -0.88201587    -0.67373201
 h     -2.94074310     0.11630989    -0.65100027
 h     -2.23690595    -1.12144081    -1.68775430
 h     -2.83037815    -1.70846234    -0.12758675
 h     -1.21566883     1.11961500     1.55882613
          17

 c      1.24307960    -0.34214922     0.13317055
 c     -0.09350968    -0.95758445     0.29583778
 c     -1.18425942    -0.21590840     0.05896778
 c     -1.18867739     1.10921349     0.44199709
 c      0.22284134     1.71307939     0.38404521
 c      1.33887535     1.12351050     0.07428377
 h     -0.05208783    -2.13352933    -0.04871383
 h     -1.96844724     1.93678316     0.04838511
 h      0.37099772     2.80461716     0.18317438
 h      2.30654580     1.66669806    -0.15188030
 o      1.85080142    -1.31619853    -0.41388473
 h      2.86173876    -1.02220356    -0.90251053
 c     -2.27395733    -0.86979559    -0.69438273
 h     -2.95061433     0.15382421    -0.64851302
 h     -2.17237001    -1.12288151    -1.71991746
 h     -2.82087817    -1.69765885    -0.10657822
 h     -1.26344771     1.11715915     1.55005779
          17

 c      1.25108374    -0.33987855     0.13436461
 c     -0.08961785    -0.95014255     0.29994537
 c     -1.18123767    -0.23000908     0.06732055
 c     -1.17551030     1.10862219     0.46457512
 c      0.21406100     1.71082880     0.39305613
 c      1.32818702     1.12399424     0.05154972
 h     -0.07628765    -2.08805628    -0.00219652
 h     -1.95692648     1.91432482    -0.01998602
 h      0.35902707     2.76288600     0.19862165
 h      2.26198258     1.64129993    -0.19982481
 o      1.85842154    -1.31926795    -0.41306951
 h      2.83188591    -1.05098805    -0.87004995
 c     -2.28631244    -0.85508123    -0.71270155
 h     -2.95908696     0.16391537    -0.65349360
 h     -2.10080834    -1.12745830    -1.76261073
 h     -2.80395654    -1.67707171    -0.09318970
 h     -1.31830571     1.11535551     1.54297164
          17

 c      1.25562871    -0.33796339     0.13481863
 c     -0.08421269    -0.94451714     0.30379097
 c     -1.17833716    -0.24654290     0.07465026
 c     -1.16220802     1.11229927     0.48693409
 c      0.20378794     1.71015711     0.40099677
 c      1.31984792     1.12178764     0.02928489
 h     -0.10149705    -2.02207791     0.05188788
 h     -1.92973158     1.87196124    -0.07840410
 h      0.33907184     2.72984855     0.22154196
 h      2.21541319     1.61547663    -0.24693253
 o      1.87014735    -1.32184910    -0.41346843
 h      2.77172553    -1.08802037    -0.82196456
 c     -2.30117017    -0.83819535    -0.72926641
 h     -2.96520807     0.14692341    -0.66733691
 h     -2.02669842    -1.13211774    -1.80273115
 h     -2.78144277    -1.64782687    -0.08991714
 h     -1.38055509     1.11506991     1.54311215
          17

 c      1.25666765    -0.33655934     0.13437219
 c     -0.07716786    -0.93996021     0.30778588
 c     -1.17596985    -0.26417793     0.08107017
 c     -1.14925190     1.11915781     0.50826407
 c      0.19264768     1.70988184     0.40803287
 c      1.31268363     1.11664654     0.00786272
 h     -0.12507527    -1.95184001     0.10855062
 h     -1.88752158     1.81273268    -0.12401607
 h      0.31292351     2.71839483     0.24981025
 h      2.17739737     1.59599237    -0.29608805
 o      1.88467960    -1.32415103    -0.41439920
 h      2.69951487    -1.12797307    -0.76730617
 c     -2.31737683    -0.81963267    -0.74473447
 h     -2.96989853     0.10708086    -0.69068261
 h     -1.95566752    -1.13390698    -1.82908387
 h     -2.75652374    -1.61348231    -0.09722385
 h     -1.44993710     1.11713308     1.55247234
          17

 c      1.25431663    -0.33586164     0.13283584
 c     -0.06838601    -0.93487293     0.31242064
 c     -1.17451014    -0.28153067     0.08676502
 c     -1.13714333     1.12784021     0.52829763
 c      0.18145480     1.70933057     0.41424141
 c      1.30556670     1.10856372    -0.01232142
 h     -0.14505268    -1.90385667     0.16161780
 h     -1.83323828     1.74212291    -0.15601068
 h      0.28221614     2.73494387     0.28222013
 h      2.15621049     1.58802584    -0.35013189
 o      1.89893652    -1.32672686    -0.41443996
 h      2.66086450    -1.15941490    -0.72635350
 c     -2.33344522    -0.80014430    -0.75962769
 h     -2.97720406     0.05402004    -0.72336541
 h     -1.89314084    -1.13074069    -1.83507312
 h     -2.73330937    -1.57972069    -0.11348644
 h     -1.52460282     1.12230608     1.56777624
          17

 c      1.24890748    -0.33604710     0.13000238
 c     -0.05785254    -0.92777587     0.31800193
 c     -1.17427184    -0.29732953     0.09194844
 c     -1.12639462     1.13684859     0.54731134
 c      0.17114811     1.70885127     0.41957772
 c      1.29800016     1.09800933    -0.03108535
 h     -0.16074132    -1.90313719     0.20702139
 h     -1.77237671     1.66784395    -0.17656859
 h      0.24794833     2.77399238     0.31899184
 h      2.15209422     1.59189784    -0.40936931
 o      1.90926457    -1.33016032    -0.41207951
 h      2.70974877    -1.17042220    -0.72057566
 c     -2.34757187    -0.78087744    -0.77430556
 h     -2.99573516     0.00376045    -0.76455533
 h     -1.84345262    -1.12152170    -1.81847892
 h     -2.71607408    -1.55346166    -0.13551168
 h     -1.60078752     1.13130918     1.58221414
          17

 c      1.24100424    -0.33718476     0.12568340
 c     -0.04592028    -0.91932180     0.32443201
 c     -1.17547468    -0.31055294     0.09683920
 c     -1.11741168     1.14470262     0.56596367
 c      0.16264128     1.70950428     0.42397830
 c      1.29017065     1.08593447    -0.04856023
 h     -0.17081936    -1.94877485     0.24566007
 h     -1.71282596     1.59902994    -0.19168243
 h      0.21114886     2.82183803     0.36057763
 h      2.15722822     1.60287271    -0.47053717
 o      1.91720417    -1.33397180    -0.40801403
 h      2.81782179    -1.16698281    -0.73685810
 c     -2.35795917    -0.76312360    -0.78886157
 h     -3.03656410    -0.02599680    -0.81339752
 h     -1.80931952    -1.10615387    -1.78079025
 h     -2.70815841    -1.54091360    -0.15998716
 h     -1.67370212     1.14481504     1.58881228
          17

 c      1.23135928    -0.33924408     0.11972291
 c     -0.03342356    -0.91205327     0.33145997
 c     -1.17819358    -0.32052557     0.10166971
 c     -1.11044863     1.15017740     0.58503360
 c      0.15666323     1.71235311     0.42746408
 c      1.28249612     1.07347700    -0.06505152
 h     -0.17224775    -2.01601610     0.28024742
 h     -1.66292122     1.54401088    -0.21004259
 h      0.17352754     2.86460769     0.40652319
 h      2.16149376     1.61432557    -0.52860623
 o      1.92620949    -1.33745564    -0.40358512
 h      2.92660567    -1.15946582    -0.75240240
 c     -2.36383029    -0.74739027    -0.80295113
 h     -3.10311739    -0.02887553    -0.86929971
 h     -1.79114031    -1.08575991    -1.72723519
 h     -2.71093819    -1.54499539    -0.18542813
 h     -1.73881550     1.16336906     1.58270199
          17

 c      1.22082640    -0.34214957     0.11199624
 c     -0.02141821    -0.90831817     0.33893317
 c     -1.18232428    -0.32693845     0.10670242
 c     -1.10575822     1.15256959     0.60495904
 c      0.15365602     1.71805080     0.43015259
 c      1.27525483     1.06167156    -0.08085671
 h     -0.16259208    -2.08026977     0.31204089
 h     -1.62743981     1.50722208    -0.23822788
 h      0.13737145     2.89266917     0.45545010
 h      2.15719460     1.62064645    -0.57906383
 o      1.93792565    -1.34028768    -0.39938774
 h      3.00641514    -1.15230488    -0.75663698
 c     -2.36617961    -0.73303073    -0.81577185
 h     -3.18391344    -0.01487352    -0.93052292
 h     -1.78589521    -1.06310019    -1.66755699
 h     -2.72351480    -1.56382869    -0.21313593
 h     -1.79276055     1.18731586     1.56178974
          17

 c      1.21026158    -0.34580237     0.10241428
 c     -0.01096089    -0.90946848     0.34677884
 c     -1.18761652    -0.32977923     0.11222116
 c     -1.10368674     1.15177417     0.62539153
 c      0.15372499     1.72675690     0.43222392
 c      1.26849298     1.05131520    -0.09617376
 h     -0.14123659    -2.12656620     0.34102436
 h     -1.60501769     1.48807112    -0.27551965
 h      0.10515790     2.90122855     0.50549614
 h      2.14037382     1.61833045    -0.61899140
 o      1.95281557    -1.34233617    -0.39557942
 h      3.04648787    -1.14679649    -0.74626280
 c     -2.36708665    -0.71912096    -0.82615563
 h     -3.26118158     0.00154530    -0.99354894
 h     -1.78620191    -1.04285546    -1.61637428
 h     -2.74329972    -1.59163863    -0.24620805
 h     -1.83385484     1.21677837     1.52670830
          17

 c      1.20042121    -0.35008988     0.09093239
 c     -0.00297654    -0.91605326     0.35494336
 c     -1.19375471    -0.32922461     0.11849665
 c     -1.10443661     1.14807896     0.64526326
 c      0.15664383     1.73816429     0.43388447
 c      1.26205346     1.04292951    -0.11107154
 h     -0.10900869    -2.14766763     0.36671377
 h     -1.59030303     1.48301132    -0.31479489
 h      0.07923968     2.88982276     0.55470508
 h      2.11056719     1.60609073    -0.64731274
 o      1.97085718    -1.34353126    -0.39215388
 h      3.04398698    -1.14313993    -0.72088336
 c     -2.36864466    -0.70511278    -0.83287542
 h     -3.32097043     0.01075972    -1.05436638
 h     -1.78187798    -1.03058665    -1.58984856
 h     -2.76703705    -1.62126718    -0.28756584
 h     -1.86254158     1.25171998     1.48068287
          17

 c      1.19185756    -0.35491321     0.07756667
 c      0.00187151    -0.92807201     0.36336345
 c     -1.20043485    -0.32556317     0.12574369
 c     -1.10775920     1.14191068     0.66322421
 c      0.16193090     1.75151882     0.43533151
 c      1.25559572     1.03674774    -0.12546885
 h     -0.06769360    -2.14133599     0.38854529
 h     -1.57778638     1.48809363    -0.34772311
 h      0.06158113     2.86215394     0.60138611
 h      2.07055142     1.58488413    -0.66494053
 o      1.99173369    -1.34383037    -0.38901434
 h      3.00098028    -1.14090233    -0.68179545
 c     -2.37212390    -0.69101966    -0.83543231
 h     -3.35534835     0.00861934    -1.10945580
 h     -1.76674800    -1.02898823    -1.59628892
 h     -2.79166378    -1.64638137    -0.33860196
 h     -1.88182287     1.29213245     1.42931983
          17

 c      1.18483545    -0.36022732     0.06241613
 c      0.00329226    -0.94502871     0.37194500
 c     -1.20741345    -0.31917480     0.13408664
 c     -1.11291263     1.13370173     0.67800344
 c      0.16898469     1.76562745     0.43670575
 c      1.24858304     1.03269807    -0.13910559
 h     -0.01984905    -2.10966057     0.40604498
 h     -1.56365683     1.50005052    -0.36826972
 h      0.05344192     2.82633246     0.64461209
 h      2.02643251     1.55809719    -0.67509314
 o      2.01461222    -1.34325461    -0.38591640
 h      2.92791171    -1.13828138    -0.63284932
 c     -2.37753809    -0.67744174    -0.83459634
 h     -3.36110885    -0.00536926    -1.15598923
 h     -1.74456607    -1.03473173    -1.62954005
 h     -2.81474657    -1.66255429    -0.39888029
 h     -1.89713085     1.33829737     1.37975951
          17

 c      1.17930223    -0.36606398     0.04568422
 c      0.00139656    -0.96578977     0.38053485
 c     -1.21452274    -0.31055063     0.14354435
 c     -1.11892330     1.12387509     0.68866730
 c      0.17722480     1.77894073     0.43803828
 c      1.24030096     1.03041418    -0.15153887
 h      0.03131317    -2.06065854     0.41900216
 h     -1.54590209     1.51638940    -0.37342241
 h      0.05507447     2.79441406     0.68477715
 h      1.98740364     1.53145215    -0.68339317
 o      2.03739163    -1.34207268    -0.38228996
 h      2.85553135    -1.12912373    -0.58327925
 c     -2.38408344    -0.66523387    -0.83184476
 h     -3.33863580    -0.02922139    -1.19192208
 h     -1.72471115    -1.04097746    -1.67520334
 h     -2.83460148    -1.66756747    -0.46643684
 h     -1.91447367     1.39071293     1.33846364
          17

 c      1.17492420    -0.37250485     0.02768897
 c     -0.00341618    -0.98833313     0.38889642
 c     -1.22165991    -0.30032490     0.15403309
 c     -1.12501487     1.11294050     0.69485449
 c      0.18616684     1.78988231     0.43925524
 c      1.23004696     1.02937094    -0.16226580
 h      0.08254079    -2.01139877     0.42771731
 h     -1.52393653     1.53526431    -0.36279415
 h      0.06582809     2.77906146     0.72351966
 h      1.96348624     1.51145944    -0.69649636
 o      2.05612588    -1.34110932    -0.37719976
 h      2.84427710    -1.09839549    -0.54846012
 c     -2.39074289    -0.65513289    -0.82852085
 h     -3.29190732    -0.05861396    -1.21641295
 h     -1.71489997    -1.04169214    -1.71994873
 h     -2.85033805    -1.66149068    -0.53819974
 h     -1.93678903     1.44907464     1.30827494
          17

 c      1.17118304    -0.37960287     0.00885143
 c     -0.01073034    -1.00981824     0.39672491
 c     -1.22876367    -0.28928919     0.16537739
 c     -1.13087633     1.10163183     0.69683912
 c      0.19539038     1.79746392     0.44032265
 c      1.21756006     1.02919419    -0.17104290
 h      0.13207320    -1.98771308     0.43310011
 h     -1.49834805     1.55544640    -0.33818631
 h      0.08496139     2.78678290     0.76206913
 h      1.96033413     1.50188338    -0.71835735
 o      2.06921605    -1.34085725    -0.37045736
 h      2.91831818    -1.03721382    -0.53253179
 c     -2.39638544    -0.64769130    -0.82545880
 h     -3.22959921    -0.08619635    -1.23076676
 h     -1.71882060    -1.03324156    -1.75486447
 h     -2.86196736    -1.64672481    -0.61038979
 h     -1.96162582     1.51081341     1.28745667
          17

 c      1.16752840    -0.38733972    -0.01035938
 c     -0.02024815    -1.02790502     0.40372766
 c     -1.23580858    -0.27834983     0.17732135
 c     -1.13652693     1.09090844     0.69534436
 c      0.20447916     1.80170226     0.44143809
 c      1.20335651     1.02987948    -0.17816394
 h      0.17992425    -2.00956291     0.43608830
 h     -1.47078811     1.57642185    -0.30344263
 h      0.11230560     2.81339839     0.79910198
 h      1.97509516     1.50115662    -0.74696923
 o      2.08028867    -1.34019622    -0.36298021
 h      3.01970953    -0.96344371    -0.52255815
 c     -2.39962645    -0.64339168    -0.82289714
 h     -3.16606491    -0.10085311    -1.23959883
 h     -1.73677603    -1.01413968    -1.77507240
 h     -2.87052728    -1.62780179    -0.67898353
 h     -1.98300495     1.57103566     1.27189032
          17

 c      1.16349471    -0.39566152    -0.02948949
 c     -0.03144739    -1.04254678     0.40970301
 c     -1.24281268    -0.26843124     0.18954533
 c     -1.14200389     1.08178165     0.69130609
 c      0.21304400     1.80334263     0.44302345
 c      1.18852953     1.03161953    -0.18433316
 h      0.22374895    -2.07071307     0.43683155
 h     -1.44382187     1.59857439    -0.26443052
 h      0.14777307     2.84748692     0.83090336
 h      1.99867640     1.50417913    -0.77585730
 o      2.09217978    -1.33802423    -0.35537979
 h      3.10292407    -0.89493713    -0.51041365
 c     -2.39904039    -0.64262219    -0.82058188
 h     -3.11815358    -0.08955282    -1.25005027
 h     -1.76654125    -0.98454190    -1.77886263
 h     -2.87801984    -1.61049014    -0.74029913
 h     -1.99509110     1.62410943     1.25785164
          17

 c      1.15871338    -0.40451473    -0.04812291
 c     -0.04345050    -1.05529233     0.41450545
 c     -1.24980681    -0.26039810     0.20169903
 c     -1.14719197     1.07511849     0.68571006
 c      0.22078664     1.80327647     0.44553975
 c      1.17425115     1.03449233    -0.19030091
 h      0.25740256    -2.14702504     0.43507846
 h     -1.42054269     1.62325687    -0.22855780
 h      0.19055709     2.87721432     0.85347225
 h      2.02134276     1.50595181    -0.79822831
 o      2.10595167    -1.33379183    -0.34788618
 h      3.15018781    -0.84061133    -0.49380313
 c     -2.39410582    -0.64521090    -0.81825173
 h     -3.09441203    -0.04512984    -1.26582317
 h     -1.80367377    -0.94597784    -1.76750445
 h     -2.88690230    -1.59994821    -0.79154919
 h     -1.99432667     1.66528418     1.24328769
          17

 c      1.15290495    -0.41384206    -0.06588523
 c     -0.05539530    -1.06751616     0.41798433
 c     -1.25678835    -0.25500243     0.21344221
 c     -1.15182943     1.07154570     0.67942905
 c      0.22751455     1.80219728     0.44933471
 c      1.16145949     1.03832715    -0.19663717
 h      0.27506868    -2.21711085     0.43083042
 h     -1.40381393     1.65224502    -0.20317458
 h      0.23899271     2.89415174     0.86409563
 h      2.03603186     1.50338507    -0.80942153
 o      2.12184354    -1.32725656    -0.34057608
 h      3.15642030    -0.80439397    -0.47264910
 c     -2.38588883    -0.65000807    -0.81604473
 h     -3.08809650     0.02630200    -1.28161511
 h     -1.84150283    -0.90123455    -1.74586938
 h     -2.89907305    -1.59853567    -0.83104008
 h     -1.97981221     1.69151306     1.22789595
          17

 c      1.14587473    -0.42355914    -0.08244693
 c     -0.06665490    -1.07990813     0.41998126
 c     -1.26370528    -0.25281586     0.22447779
 c     -1.15558109     1.07146827     0.67300054
 c      0.23312193     1.80050769     0.45457868
 c      1.15077137     1.04273707    -0.20367824
 h      0.27347624    -2.26834532     0.42437372
 h     -1.39536105     1.68629460    -0.19301459
 h      0.29087613     2.89399104     0.86180485
 h      2.03901314     1.49539364    -0.80730767
 o      2.13973359    -1.31833369    -0.33346397
 h      3.12200325    -0.78772983    -0.44767757
 c     -2.37634700    -0.65540512    -0.81405407
 h     -3.08601447     0.10996845    -1.28776887
 h     -1.87139485    -0.85404390    -1.72322151
 h     -2.91486772    -1.60475525    -0.85795550
 h     -1.95308213     1.70176312     1.21289367
          17

 c      1.13751486    -0.43354540    -0.09752608
 c     -0.07683827    -1.09266856     0.42034859
 c     -1.27045823    -0.25416843     0.23457387
 c     -1.15807592     1.07510838     0.66645625
 c      0.23756719     1.79830662     0.46124174
 c      1.14246774     1.04719284    -0.21152872
 h      0.25155907    -2.29468077     0.41612976
 h     -1.39528892     1.72374151    -0.19839397
 h      0.34384539     2.87631543     0.84734732
 h      2.02973087     1.48256048    -0.79205240
 o      2.15917170    -1.30710167    -0.32651636
 h      3.05234666    -0.78950462    -0.42022297
 c     -2.36735633    -0.66011712    -0.81187140
 h     -3.07840380     0.19153641    -1.27721639
 h     -1.88439040    -0.80806911    -1.71185063
 h     -2.93282713    -1.61420701    -0.87210285
 h     -1.91797107     1.69726359     1.20094794
          17

 c      1.12780148    -0.44366282    -0.11089171
 c     -0.08574221    -1.10571204     0.41896508
 c     -1.27689974    -0.25911700     0.24357871
 c     -1.15888708     1.08245396     0.65933808
 c      0.24086214     1.79536656     0.46908029
 c      1.13645970     1.05107962    -0.22005103
 h      0.20977520    -2.29433825     0.40656584
 h     -1.40240874     1.76059187    -0.21574051
 h      0.39576853     2.84456922     0.82312273
 h      2.01090912     1.46696577    -0.76601388
 o      2.17902145    -1.29401935    -0.31962253
 h      2.96362258    -0.80247223    -0.39270983
 c     -2.36017409    -0.66345027    -0.80900073
 h     -3.06060697     0.26073034    -1.24703477
 h     -1.87511969    -0.76531709    -1.72056849
 h     -2.95034474    -1.62165627    -0.87390804
 h     -1.88056520     1.68171923     1.19627243
          17

 c      1.11679971    -0.45378100    -0.12236856
 c     -0.09333569    -1.11871776     0.41574893
 c     -1.28282872    -0.26746040     0.25141874
 c     -1.15754285     1.09318541     0.65088265
 c      0.24305675     1.79111717     0.47764291
 c      1.13223648     1.05372171    -0.22884735
 h      0.14987926    -2.26926410     0.39613499
 h     -1.41501363     1.79202097    -0.23965405
 h      0.44521265     2.80617649     0.79304967
 h      1.98898346     1.45217610    -0.73378042
 o      2.19667797    -1.28049107    -0.31254461
 h      2.89519151    -0.80419751    -0.36947014
 c     -2.35518407    -0.66515317    -0.80558858
 h     -3.03143248     0.31102467    -1.19728965
 h     -1.84545900    -0.72579576    -1.74712234
 h     -2.96466170    -1.62277268    -0.86447457
 h     -1.84851583     1.66085590     1.20440053
          17

 c      1.10468856    -0.46377887    -0.13184499
 c     -0.09978529    -1.13101993     0.41067339
 c     -1.28798469    -0.27879636     0.25807664
 c     -1.15371424     1.10678801     0.64031493
 c      0.24421951     1.78473930     0.48633368
 c      1.12888876     1.05441497    -0.23730136
 h      0.07507259    -2.22643194     0.38517014
 h     -1.43152646     1.81386767    -0.26465890
 h      0.49185533     2.77163958     0.76195682
 h      1.97377617     1.44290223    -0.70162958
 o      2.20863678    -1.26878446    -0.30502520
 h      2.90060373    -0.75865017    -0.35507501
 c     -2.35205430    -0.66511458    -0.80237267
 h     -2.99180605     0.33872273    -1.12996183
 h     -1.80317181    -0.68913930    -1.77992696
 h     -2.97373750    -1.61506262    -0.84551243
 h     -1.82848504     1.64018644     1.23054114
          17

 c      1.09179809    -0.47352539    -0.13928082
 c     -0.10547305    -1.14139608     0.40378943
 c     -1.29204771    -0.29259003     0.26356385
 c     -1.14756371     1.12284231     0.62723234
 c      0.24446315     1.77551295     0.49456247
 c      1.12539588     1.05255439    -0.24478202
 h     -0.01003923    -2.18034428     0.37367546
 h     -1.45079594     1.82338991    -0.28608032
 h      0.53616763     2.75086437     0.73413821
 h      1.97519948     1.44341250    -0.67528946
 o      2.21555332    -1.25859027    -0.29718516
 h      2.96740184    -0.67145468    -0.34806784
 c     -2.35011792    -0.66321514    -0.80002765
 h     -2.94434349     0.34277287    -1.04850225
 h     -1.75730231    -0.65574699    -1.80645887
 h     -2.97682015    -1.59821766    -0.81915592
 h     -1.82203603     1.62150184     1.27609986
          17

 c      1.07860850    -0.48289570    -0.14470900
 c     -0.11085113    -1.14810760     0.39523712
 c     -1.29466616    -0.30820043     0.26790299
 c     -1.13989075     1.14111048     0.61187186
 c      0.24405231     1.76333198     0.50191384
 c      1.12122070     1.04785688    -0.25096497
 h     -0.10079872    -2.15276263     0.36113820
 h     -1.47212468     1.81951503    -0.30050509
 h      0.57786440     2.74749189     0.71178604
 h      1.99680879     1.45467432    -0.65656334
 o      2.22064803    -1.24759865    -0.28930354
 h      3.04222689    -0.58069455    -0.34438148
 c     -2.34857361    -0.65942138    -0.79878210
 h     -2.89362720     0.32570121    -0.95769505
 h     -1.71529532    -0.62653012    -1.81819898
 h     -2.97469605    -1.57413405    -0.78773658
 h     -1.82403720     1.60195884     1.33618458
          17

 c      1.06568677    -0.49179644    -0.14822952
 c     -0.11618727    -1.14993629     0.38521690
 c     -1.29550990    -0.32487505     0.27112239
 c     -1.13184033     1.16127254     0.59500730
 c      0.24348757     1.74889627     0.50817810
 c      1.11665069     1.04046986    -0.25593480
 h     -0.19472823    -2.16084708     0.34680093
 h     -1.49524378     1.80294892    -0.30621531
 h      0.61455055     2.75672789     0.69492168
 h      2.03253822     1.47298045    -0.64254768
 o      2.22562239    -1.23449906    -0.28152787
 h      3.09562065    -0.50879312    -0.34185924
 c     -2.34648452    -0.65401587    -0.79843810
 h     -2.84685047     0.29547921    -0.86329467
 h     -1.68245598    -0.60233988    -1.81105251
 h     -2.96958235    -1.54660046    -0.75352646
 h     -1.82601874     1.57729059     1.40142018
          17

 c      1.05363070    -0.50014311    -0.15000026
 c     -0.12165730    -1.14767684     0.37391885
 c     -1.29432434    -0.34177120     0.27325698
 c     -1.12448572     1.18268306     0.57765955
 c      0.24341985     1.73335412     0.51324082
 c      1.11245117     1.03081519    -0.25994661
 h     -0.28993459    -2.19979055     0.33048989
 h     -1.52041932     1.77627617    -0.30366077
 h      0.64245618     2.76928774     0.68272365
 h      2.07113105     1.49203646    -0.62862830
 o      2.23100485    -1.21886999    -0.27391564
 h      3.11681455    -0.46415758    -0.33960734
 c     -2.34280626    -0.64778018    -0.79858180
 h     -2.81380724     0.26649162    -0.77073022
 h     -1.66220161    -0.58362429    -1.78443210
 h     -2.96453455    -1.52045403    -0.71849370
 h     -1.82052766     1.54501658     1.46197286
          17

 c      1.04302559    -0.50782215    -0.15021793
 c     -0.12763810    -1.14363087     0.36149869
 c     -1.29097295    -0.35802683     0.27434375
 c     -1.11857857     1.20436499     0.56091727
 c      0.24446052     1.71782908     0.51698616
 c      1.10934641     1.01935530    -0.26318528
 h     -0.38135085    -2.24850679     0.31278344
 h     -1.54871275     1.74390139    -0.29581905
 h      0.65826399     2.77652227     0.67457762
 h      2.10231799     1.50590311    -0.61134609
 o      2.23685450    -1.20069437    -0.26648602
 h      3.10283346    -0.44902609    -0.33722487
 c     -2.33672524    -0.64171131    -0.79879391
 h     -2.80392518     0.25453516    -0.68308863
 h     -1.65604656    -0.57028459    -1.74083425
 h     -2.96229986    -1.50011744    -0.68420722
 h     -1.80302024     1.50515397     1.51011499
          17

 c      1.03439438    -0.51468874    -0.14909054
 c     -0.13455780    -1.13998364     0.34810879
 c     -1.28548190    -0.37282435     0.27440830
 c     -1.11446591     1.22516580     0.54585239
 c      0.24703346     1.70317527     0.51927027
 c      1.10779101     1.00647317    -0.26570074
 h     -0.46216850    -2.28809153     0.29439125
 h     -1.58208086     1.71142227    -0.28784852
 h      0.66023822     2.77286051     0.67031800
 h      2.11953042     1.51039036    -0.58914142
 o      2.24300447    -1.18018911    -0.25923698
 h      3.05483045    -0.46223483    -0.33458445
 c     -2.32831905    -0.63614885    -0.79852238
 h     -2.82017636     0.26463438    -0.60168655
 h     -1.66286081    -0.56161780    -1.68643516
 h     -2.96399987    -1.48798665    -0.65202951
 h     -1.77181181     1.45952038     1.54091185
          17

 c      1.02814454    -0.52059368    -0.14681016
 c     -0.14261461    -1.13821559     0.33390511
 c     -1.27808320    -0.38540547     0.27345193
 c     -1.11213518     1.24398345     0.53335360
 c      0.25129777     1.68991415     0.51992805
 c      1.10796051     0.99244563    -0.26743634
 h     -0.52671755    -2.30814930     0.27580233
 h     -1.62265933     1.68407704    -0.28515540
 h      0.64850656     2.75623358     0.67013285
 h      2.12007597     1.50323265    -0.56201883
 o      2.24896297    -1.15789761    -0.25213325
 h      2.97978117    -0.49764076    -0.33206809
 c     -2.31888051    -0.63051803    -0.79663889
 h     -2.85678698     0.28692027    -0.52955093
 h     -1.67758292    -0.55622795    -1.63232889
 h     -2.96844340    -1.48362007    -0.62345475
 h     -1.72752761     1.41092758     1.55220698
          17

 c      1.02452399    -0.52542215    -0.14353152
 c     -0.15168293    -1.13923115     0.31903164
 c     -1.26921946    -0.39505980     0.27144686
 c     -1.11138333     1.25998050     0.52382005
 c      0.25712292     1.67821931     0.51878268
 c      1.10977956     0.97744231    -0.26826226
 h     -0.57128391    -2.30489630     0.25726721
 h     -1.67092983     1.66478406    -0.29008785
 h      0.62502892     2.72804535     0.67448075
 h      2.10488169     1.48400846    -0.53114566
 o      2.25342177    -1.13513213    -0.24504047
 h      2.89834404    -0.53688530    -0.33165947
 c     -2.31045140    -0.62415124    -0.79141729
 h     -2.90416292     0.30708278    -0.47161220
 h     -1.69101447    -0.55202236    -1.59429117
 h     -2.97266584    -1.48439753    -0.60018992
 h     -1.67275046     1.36263711     1.54476452
          17

 c      1.02359389    -0.52912134    -0.13936103
 c     -0.16134538    -1.14353072     0.30361215
 c     -1.25948905    -0.40112318     0.26833768
 c     -1.11198414     1.27265374     0.51692423
 c      0.26410780     1.66789784     0.51564988
 c      1.11290000     0.96151968    -0.26798863
 h     -0.59390028    -2.27882180     0.23882631
 h     -1.72413056     1.65350193    -0.30001674
 h      0.59348980     2.69330177     0.68410014
 h      2.07869134     1.45428191    -0.49864342
 o      2.25365554    -1.11459531    -0.23758179
 h      2.85455292    -0.53950076    -0.33926430
 c     -2.30491732    -0.61680369    -0.78128492
 h     -2.95379280     0.31501718    -0.43205809
 h     -1.69429818    -0.54683460    -1.58671146
 h     -2.97333849    -1.48719123    -0.58379752
 h     -1.61198046     1.31797592     1.52291113
          17

 c      1.02522025    -0.53169465    -0.13436152
 c     -0.17097973    -1.15122498     0.28776023
 c     -1.24953835    -0.40300506     0.26405075
 c     -1.11368973     1.28173838     0.51165449
 c      0.27165308     1.65841880     0.51034203
 c      1.11663047     0.94462608    -0.26637227
 h     -0.59430332    -2.23406503     0.22025048
 h     -1.77686050     1.64851477    -0.30896018
 h      0.55889618     2.66035270     0.70004601
 h      2.05048977     1.41790934    -0.46741538
 o      2.24788062    -1.09834941    -0.22935536
 h      2.87898333    -0.47571632    -0.36127993
 c     -2.30308969    -0.60851103    -0.76591708
 h     -2.99969294     0.30602944    -0.41292422
 h     -1.68741480    -0.53961858    -1.61147905
 h     -2.96802417    -1.48983357    -0.57520974
 h     -1.55159755     1.27988064     1.49541424
          17

 c      1.02907801    -0.53318793    -0.12856852
 c     -0.17983303    -1.16186783     0.27159992
 c     -1.23993692    -0.40024354     0.25851509
 c     -1.11615845     1.28709400     0.50659895
 c      0.27909547     1.64912503     0.50269989
 c      1.11997359     0.92666159    -0.26315853
 h     -0.57456632    -2.17969519     0.20087925
 h     -1.82329581     1.64804642    -0.31079036
 h      0.52644385     2.63864567     0.72349199
 h      2.03267969     1.38070024    -0.44064459
 o      2.23878299    -1.08436141    -0.22072475
 h      2.93338434    -0.38195890    -0.39202746
 c     -2.30462843    -0.59939448    -0.74643628
 h     -3.03821408     0.27948512    -0.41409023
 h     -1.68003138    -0.53064968    -1.65599469
 h     -2.95567109    -1.49173428    -0.57449301
 h     -1.49901453     1.25028249     1.47510965
          17

 c      1.03467499    -0.53372482    -0.12200621
 c     -0.18701934    -1.17415949     0.25529012
 c     -1.23108441    -0.39257731     0.25168638
 c     -1.11903576     1.28864681     0.50048477
 c      0.28586043     1.63969210     0.49269315
 c      1.12204587     0.90765188    -0.25819924
 h     -0.54030634    -2.13237294     0.17938439
 h     -1.85901651     1.65098538    -0.30133146
 h      0.49981736     2.63364608     0.75486920
 h      2.03656606     1.34812014    -0.42064693
 o      2.22919522    -1.07046316    -0.21225894
 h      2.97871794    -0.29754691    -0.42255857
 c     -2.30877792    -0.58966334    -0.72452892
 h     -3.06787039     0.23788283    -0.43359309
 h     -1.68303378    -0.52056685    -1.70349584
 h     -2.93645432    -1.49381867    -0.58091468
 h     -1.46015670     1.22979607     1.47444054
          17

 c      1.04137976    -0.53354158    -0.11469671
 c     -0.19160740    -1.18589226     0.23904960
 c     -1.22316872    -0.38002531     0.24356171
 c     -1.12214299     1.28633026     0.49290841
 c      0.29153690     1.63050977     0.48055216
 c      1.12273679     0.88802203    -0.25158132
 h     -0.50054193    -2.11622101     0.15363294
 h     -1.88180323     1.65696104    -0.27903649
 h      0.48032695     2.64263354     0.79256292
 h      2.06497109     1.32175844    -0.40760713
 o      2.22057006    -1.05588865    -0.20429216
 h      2.99889056    -0.23976811    -0.44765526
 c     -2.31481330    -0.57969169    -0.70175818
 h     -3.08984369     0.18678507    -0.46780184
 h     -1.70302109    -0.50977988    -1.74099573
 h     -2.91131885    -1.49811891    -0.59315336
 h     -1.43648205     1.21832889     1.49735814
          17

 c      1.04846741    -0.53296161    -0.10666807
 c     -0.19309323    -1.19508142     0.22309501
 c     -1.21619504    -0.36292501     0.23417748
 c     -1.12544760     1.28004938     0.48459280
 c      0.29582227     1.62253082     0.46678666
 c      1.12289040     0.86864520    -0.24362242
 h     -0.46236445    -2.14941270     0.12165190
 h     -1.89187101     1.66629508    -0.24498269
 h      0.46771922     2.65654837     0.83264198
 h      2.10989569     1.29868507    -0.39961833
 o      2.21369642    -1.04061641    -0.19699668
 h      2.98929593    -0.21433503    -0.46470414
 c     -2.32201698    -0.57008566    -0.67940759
 h     -3.10893014     0.13488263    -0.51169308
 h     -1.74210923    -0.49846557    -1.76067842
 h     -2.88140827    -1.50706080    -0.60953719
 h     -1.42498851     1.21582675     1.53625660
          17

 c      1.05516698    -0.53233144    -0.09795692
 c     -0.19185800    -1.20178638     0.20745456
 c     -1.21006647    -0.34188986     0.22359786
 c     -1.12880851     1.26974100     0.47685498
 c      0.29845564     1.61677201     0.45204633
 c      1.12375522     0.85056481    -0.23472940
 h     -0.42492979    -2.22357575     0.08397098
 h     -1.89189587     1.68002881    -0.20257409
 h      0.46136120     2.66558067     0.87012280
 h      2.15847409     1.27467049    -0.39401433
 o      2.20912403    -1.02495336    -0.19046787
 h      2.95003867    -0.22209469    -0.47237672
 c     -2.32963748    -0.56164148    -0.65846530
 h     -3.13331875     0.09254129    -0.55979202
 h     -1.79920912    -0.48670556    -1.75893638
 h     -2.84752098    -1.52243939    -0.62823498
 h     -1.42110747     1.22198343     1.57812357
          17

 c      1.06068152    -0.53198329    -0.08860318
 c     -0.18869308    -1.20758363     0.19195234
 c     -1.20464941    -0.31773524     0.21190114
 c     -1.13183025     1.25546466     0.47097461
 c      0.29922498     1.61395041     0.43695107
 c      1.12639375     0.83473433    -0.22526331
 h     -0.38407947    -2.31117849     0.04376475
 h     -1.88662050     1.69989055    -0.15681753
 h      0.46070799     2.66290256     0.90044854
 h      2.19942451     1.24701568    -0.38847844
 o      2.20721974    -1.00943552    -0.18473624
 h      2.88483145    -0.26038102    -0.47050371
 c     -2.33719652    -0.55505119    -0.63954645
 h     -3.17051207     0.06730100    -0.60764366
 h     -1.87087579    -0.47454899    -1.73570504
 h     -2.80985644    -1.54442449    -0.64733896
 h     -1.42091813     1.23567850     1.61155397
          17

 c      1.06422194    -0.53223046    -0.07864646
 c     -0.18422039    -1.21376108     0.17639530
 c     -1.19980583    -0.29143808     0.19916266
 c     -1.13396812     1.23749161     0.46786850
 c      0.29801493     1.61435539     0.42198306
 c      1.13146028     0.82192476    -0.21547522
 h     -0.33833307    -2.38769244     0.00454040
 h     -1.88139152     1.72773496    -0.11278877
 h      0.46529067     2.64560566     0.92032668
 h      2.22540659     1.21514907    -0.38138388
 o      2.20790973    -0.99500382    -0.17966937
 h      2.80440350    -0.31955491    -0.46169592
 c     -2.34500229    -0.55053821    -0.62283770
 h     -3.22088236     0.05915495    -0.65206180
 h     -1.95161896    -0.46192271    -1.69478809
 h     -2.76823883    -1.57120633    -0.66487095
 h     -1.42166748     1.25494513     1.62935101
          17

 c      1.06511926    -0.53336008    -0.06813729
 c     -0.17884536    -1.22077168     0.16067416
 c     -1.19543188    -0.26413458     0.18542924
 c     -1.13479377     1.21644635     0.46794689
 c      0.29484737     1.61783089     0.40743375
 c      1.13918549     0.81270201    -0.20548898
 h     -0.28892237    -2.43866828    -0.03111960
 h     -1.87953682     1.76407111    -0.07355033
 h      0.47465696     2.61455581     0.92813163
 h      2.23312666     1.18014028    -0.37178638
 o      2.21004576    -0.98359358    -0.17465636
 h      2.73515206    -0.37275409    -0.45629169
 c     -2.35413779    -0.54791180    -0.60809609
 h     -3.27698437     0.06161741    -0.68976611
 h     -2.03418851    -0.44835037    -1.64498198
 h     -2.72264239    -1.59953924    -0.67883957
 h     -1.42158603     1.27726925     1.62840778
          17

 c      1.06301304    -0.53557823    -0.05717326
 c     -0.17287653    -1.22847499     0.14476191
 c     -1.19150630    -0.23713529     0.17068805
 c     -1.13419184     1.19345459     0.47109703
 c      0.28989187     1.62378501     0.39337291
 c      1.14935295     0.80740215    -0.19530141
 h     -0.23827846    -2.45745448    -0.06159126
 h     -1.88043040     1.80645991    -0.03912599
 h      0.48843841     2.57431832     0.92427918
 h      2.22330203     1.14430543    -0.35940870
 o      2.21131162    -0.97827142    -0.16837839
 h      2.71897818    -0.37357941    -0.47566949
 c     -2.36582982    -0.54693438    -0.59460339
 h     -3.32941944     0.06691365    -0.71693515
 h     -2.11055578    -0.43259741    -1.60061922
 h     -2.67361703    -1.62579403    -0.68743896
 h     -1.41970980     1.29994760     1.60913475
          17

 c      1.05800891    -0.53889854    -0.04595139
 c     -0.16661767    -1.23640301     0.12869266
 c     -1.18811374    -0.21192880     0.15484531
 c     -1.13228899     1.17012730     0.47682031
 c      0.28343609     1.63123206     0.37963456
 c      1.16119778     0.80611312    -0.18478551
 h     -0.18919516    -2.44256969    -0.08603203
 h     -1.88038782     1.84956804    -0.00767967
 h      0.50656005     2.53313623     0.91161153
 h      2.20095971     1.11138918    -0.34467386
 o      2.21163925    -0.97939643    -0.16056522
 h      2.75869690    -0.31848027    -0.52391700
 c     -2.38085241    -0.54750630    -0.58137326
 h     -3.37141912     0.06921783    -0.73003597
 h     -2.17416114    -0.41275650    -1.57789658
 h     -2.62241798    -1.64690078    -0.68934662
 h     -1.41589959     1.32047933     1.57528501
          17

 c      1.05070615    -0.54309995    -0.03478140
 c     -0.16038545    -1.24385760     0.11255467
 c     -1.18543919    -0.19011630     0.13772991
 c     -1.12921428     1.14831540     0.48439488
 c      0.27581973     1.63895124     0.36586952
 c      1.17338489     0.80862461    -0.17371117
 h     -0.14452570    -2.39702107    -0.10439565
 h     -1.87537034     1.88708831     0.02248872
 h      0.52941526     2.50181735     0.89514046
 h      2.17591611     1.08644645    -0.32875386
 o      2.21345014    -0.98414602    -0.15262487
 h      2.81421207    -0.25449014    -0.57769385
 c     -2.39925756    -0.54956327    -0.56792333
 h     -3.39969306     0.06508847    -0.72652377
 h     -2.22244900    -0.38749377    -1.58489502
 h     -2.57092922    -1.66088300    -0.68398701
 h     -1.41099797     1.33703675     1.53419214
          17

 c      1.04207571    -0.54778939    -0.02402620
 c     -0.15448570    -1.24981743     0.09651057
 c     -1.18374303    -0.17324638     0.11913271
 c     -1.12493255     1.12975081     0.49295673
 c      0.26739914     1.64587503     0.35175214
 c      1.18425590     0.81439972    -0.16181099
 h     -0.10696346    -2.32974423    -0.11779467
 h     -1.86293520     1.91378131     0.05191348
 h      0.55739106     2.48993962     0.87995269
 h      2.16170122     1.07461762    -0.31341724
 o      2.21804432    -0.99066738    -0.14553243
 h      2.85982029    -0.21153979    -0.62006835
 c     -2.42046118    -0.55289702    -0.55482561
 h     -3.41376425     0.05298301    -0.70508504
 h     -2.25689732    -0.35767547    -1.61497663
 h     -2.52151876    -1.66709091    -0.67164143
 h     -1.40692022     1.34895454     1.49667679
          17

 c      1.03328645    -0.55246855    -0.01403402
 c     -0.14924190    -1.25269845     0.08085000
 c     -1.18331383    -0.16258429     0.09888090
 c     -1.11925707     1.11572450     0.50161828
 c      0.25861620     1.65159726     0.33729527
 c      1.19245821     0.82272475    -0.14890186
 h     -0.07851496    -2.25855299    -0.12925849
 h     -1.84272316     1.92651788     0.07996683
 h      0.58933818     2.50051436     0.86770748
 h      2.16955510     1.07925249    -0.30012841
 o      2.22558255    -0.99816831    -0.13964042
 h      2.88554065    -0.20054195    -0.64390239
 c     -2.44351208    -0.55715869    -0.54318657
 h     -3.41558607     0.03299680    -0.66567252
 h     -2.28066969    -0.32618102    -1.65330193
 h     -2.47685939    -1.66629781    -0.65335974
 h     -1.40623337     1.35677700     1.47500588
          17

 c      1.02557215    -0.55658067    -0.00509909
 c     -0.14507000    -1.25034216     0.06600968
 c     -1.18440931    -0.15887536     0.07693467
 c     -1.11200962     1.10692249     0.50978384
 c      0.25005563     1.65652628     0.32295881
 c      1.19772842     0.83295503    -0.13501453
 h     -0.05967673    -2.21028033    -0.14407890
 h     -1.81622525     1.92451443     0.10522236
 h      0.62148190     2.52846748     0.85537962
 h      2.19987460     1.10007148    -0.28875444
 o      2.23572835    -1.00628290    -0.13501579
 h      2.88806891    -0.22412384    -0.64664579
 c     -2.46724592    -0.56202517    -0.53388954
 h     -3.40989998     0.00707445    -0.60939691
 h     -2.29695541    -0.29633916    -1.68638869
 h     -2.43968450    -1.66066363    -0.63071251
 h     -1.41076456     1.36115526     1.47778810
          17

 c      1.02012880    -0.55955112     0.00255601
 c     -0.14245743    -1.24116598     0.05234878
 c     -1.18719946    -0.16218259     0.05347396
 c     -1.10320011     1.10342477     0.51747456
 c      0.24234642     1.66151739     0.30941551
 c      1.20096150     0.84460833    -0.12039162
 h     -0.04973236    -2.20715149    -0.16717300
 h     -1.78652924     1.90934044     0.12575609
 h      0.64850012     2.56479254     0.83785306
 h      2.24164429     1.13329269    -0.27752749
 o      2.24792387    -1.01485515    -0.13158067
 h      2.86732782    -0.28068058    -0.62815987
 c     -2.49032257    -0.56734309    -0.52738269
 h     -3.40464454    -0.02072183    -0.53809197
 h     -2.30865592    -0.27088204    -1.70549206
 h     -2.41250823    -1.65343714    -0.60546920
 h     -1.41994704     1.36118970     1.50488710
          17

 c      1.01802022    -0.56084112     0.00878588
 c     -0.14175892    -1.22601051     0.03971898
 c     -1.19172365    -0.17186916     0.02893511
 c     -1.09305129     1.10471985     0.52523721
 c      0.23600815     1.66742855     0.29726958
 c      1.20350265     0.85727566    -0.10535404
 h     -0.04891988    -2.24470326    -0.19792295
 h     -1.75822492     1.88494500     0.13930239
 h      0.66551090     2.60128001     0.81094466
 h      2.28068478     1.17364439    -0.26438908
 o      2.26136137    -1.02403005    -0.12905308
 h      2.82763119    -0.36311223    -0.59172823
 c     -2.51138307    -0.57312493    -0.52383232
 h     -3.40941330    -0.04509951    -0.45341309
 h     -2.31853841    -0.25171404    -1.70599275
 h     -2.39736934    -1.64833035    -0.57931316
 h     -1.43072589     1.35437596     1.54799434
          17

 c      1.02008190    -0.56002894     0.01352174
 c     -0.14313493    -1.20758494     0.02752965
 c     -1.19786629    -0.18675609     0.00397696
 c     -1.08188170     1.10974052     0.53371911
 c      0.23137895     1.67489648     0.28693083
 c      1.20654394     0.87054678    -0.09019053
 h     -0.05832591    -2.29760219    -0.23084446
 h     -1.73710864     1.85731259     0.14343668
 h      0.66919571     2.63255904     0.77255875
 h      2.30627085     1.21605009    -0.24800994
 o      2.27460528    -1.03469953    -0.12662131
 h      2.78408687    -0.45176542    -0.54929696
 c     -2.52952819    -0.57933447    -0.52326814
 h     -3.43002325    -0.06272290    -0.35631527
 h     -2.32934343    -0.23997379    -1.68634481
 h     -2.39565312    -1.64866701    -0.55367391
 h     -1.43912759     1.33827010     1.59592094
          17

 c      1.02683666    -0.55687403     0.01676258
 c     -0.14661899    -1.18847113     0.01518476
 c     -1.20535882    -0.20538830    -0.02060768
 c     -1.07005270     1.11710362     0.54333385
 c      0.22861596     1.68427012     0.27859686
 c      1.21091182     0.88401927    -0.07511717
 h     -0.07793658    -2.34220595    -0.26061989
 h     -1.72887232     1.83283555     0.13620942
 h      0.65805303     2.65635579     0.72260809
 h      2.31274482     1.25642043    -0.22795090
 o      2.28505271    -1.04910075    -0.12246389
 h      2.77140073    -0.50537485    -0.52912631
 c     -2.54482196    -0.58567781    -0.52547124
 h     -3.46278253    -0.07541353    -0.24858493
 h     -2.34371955    -0.23600077    -1.64788542
 h     -2.40803458    -1.65646634    -0.52969526
 h     -1.44175568     1.31180307     1.63891269
          17

 c      1.03843117    -0.55131664     0.01855479
 c     -0.15207969    -1.17038269     0.00226972
 c     -1.21381052    -0.22629278    -0.04399827
 c     -1.05808304     1.12554491     0.55411088
 c      0.22771340     1.69558079     0.27226588
 c      1.21701070     0.89734884    -0.06026440
 h     -0.10642274    -2.36445934    -0.28409777
 h     -1.73643816     1.81529094     0.11751320
 h      0.63238778     2.67343786     0.66266842
 h      2.29897610     1.29212219    -0.20445746
 o      2.29072907    -1.06879518    -0.11517798
 h      2.81611353    -0.49425432    -0.55314178
 c     -2.55815093    -0.59179348    -0.52970781
 h     -3.49631430    -0.08877622    -0.13504717
 h     -2.36401101    -0.23899565    -1.59563670
 h     -2.43451861    -1.67165423    -0.50832957
 h     -1.43639158     1.27548111     1.67014442
          17

 c      1.05461271    -0.54345390     0.01897996
 c     -0.15916658    -1.15429500    -0.01146010
 c     -1.22276835    -0.24814261    -0.06544225
 c     -1.04676545     1.13423841     0.56564771
 c      0.22850770     1.70850241     0.26775954
 c      1.22480164     0.91026912    -0.04567058
 h     -0.14177381    -2.35795184    -0.29994220
 h     -1.75776581     1.80384327     0.09033417
 h      0.59428651     2.68775235     0.59563046
 h      2.26799097     1.32224219    -0.17835059
 o      2.29340219    -1.09136436    -0.10637477
 h      2.88771024    -0.45325164    -0.59577577
 c     -2.57061938    -0.59766687    -0.53461711
 h     -3.51880991    -0.10798985    -0.02305371
 h     -2.39190058    -0.24632318    -1.53975524
 h     -2.47447089    -1.69186160    -0.49050719
 h     -1.42204965     1.23102575     1.68580791
          17

 c      1.07477994    -0.53353801     0.01816479
 c     -0.16728694    -1.14067231    -0.02611770
 c     -1.23180972    -0.26980193    -0.08433266
 c     -1.03704438     1.14274881     0.57717585
 c      0.23067837     1.72234856     0.26477935
 c      1.23382854     0.92253055    -0.03129283
 h     -0.18171467    -2.32142341    -0.30805158
 h     -1.78670881     1.79449345     0.06030954
 h      0.54733298     2.70623196     0.52509412
 h      2.22731635     1.34773460    -0.15107513
 o      2.29509969    -1.11429229    -0.09781314
 h      2.95297206    -0.41907570    -0.62946916
 c     -2.58315676    -0.60379777    -0.53830813
 h     -3.52251433    -0.13561533     0.07981733
 h     -2.42808796    -0.25290360    -1.49607767
 h     -2.52657945    -1.71316865    -0.47724892
 h     -1.39894425     1.18092150     1.68507836
          17

 c      1.09807173    -0.52195638     0.01628559
 c     -0.17566110    -1.12955262    -0.04169349
 c     -1.24062509    -0.29031373    -0.10027107
 c     -1.02973151     1.15080019     0.58770504
 c      0.23381264     1.73624782     0.26301996
 c      1.24327020     0.93383881    -0.01702514
 h     -0.22385707    -2.25819066    -0.30940959
 h     -1.81607037     1.78316385     0.03380611
 h      0.49554891     2.73673552     0.45416207
 h      2.18899093     1.37171986    -0.12466114
 o      2.29670936    -1.13636146    -0.09027336
 h      2.99762440    -0.40749893    -0.64254581
 c     -2.59638256    -0.61097442    -0.53884335
 h     -3.50419349    -0.17175381     0.16741809
 h     -2.47281074    -0.25241603    -1.48144544
 h     -2.58883252    -1.73147113    -0.46959583
 h     -1.36850528     1.12794417     1.67036381
          17

 c      1.12347271    -0.50919050     0.01355451
 c     -0.18342271    -1.12044063    -0.05802776
 c     -1.24905953    -0.30887795    -0.11309872
 c     -1.02530661     1.15814560     0.59613025
 c      0.23753025     1.74958526     0.26229161
 c      1.25218358     0.94388211    -0.00274098
 h     -0.26586429    -2.17773637    -0.30644112
 h     -1.84003247     1.76747817     0.01626328
 h      0.44176281     2.78314009     0.38415734
 h      2.16695008     1.39890515    -0.10130510
 o      2.29854575    -1.15700519    -0.08403931
 h      3.01730563    -0.42374395    -0.63148421
 c     -2.61051099    -0.61973615    -0.53529531
 h     -3.46423831    -0.21481371     0.23572868
 h     -2.52726884    -0.24173508    -1.50156580
 h     -2.65861509    -1.74376909    -0.46838626
 h     -1.33333948     1.07459281     1.64761960
          17

 c      1.14991291    -0.49577643     0.01019836
 c     -0.18968971    -1.11205755    -0.07476122
 c     -1.25709816    -0.32484123    -0.12287685
 c     -1.02388978     1.16457514     0.60132445
 c      0.24152523     1.76239984     0.26251773
 c      1.26008914     0.95254622     0.01162823
 h     -0.30602818    -2.09873286    -0.30368136
 h     -1.85507919     1.74697793     0.01148832
 h      0.38710310     2.84109347     0.31483462
 h      2.17015429     1.43264359    -0.08250331
 o      2.30070833    -1.17593490    -0.07919059
 h      3.01189618    -0.46866194    -0.59616542
 c     -2.62541045    -0.63002064    -0.52835087
 h     -3.40603130    -0.26198072     0.28327053
 h     -2.59319448    -0.22401403    -1.54441963
 h     -2.73292036    -1.74887268    -0.47405755
 h     -1.29682568     1.02243678     1.62581270
          17

 c      1.17634117    -0.48226526     0.00643965
 c     -0.19357354    -1.10239031    -0.09136130
 c     -1.26481195    -0.33770132    -0.12983182
 c     -1.02533287     1.16994244     0.60237966
 c      0.24547502     1.77525323     0.26359983
 c      1.26746699     0.96017477     0.02603942
 h     -0.34425338    -2.04833692    -0.30754855
 h     -1.86018624     1.72282677     0.02143996
 h      0.33230937     2.89985988     0.24608332
 h      2.19646683     1.47141606    -0.06838925
 o      2.30312979    -1.19308402    -0.07565167
 h      2.98469161    -0.53978246    -0.53899395
 c     -2.64079485    -0.64142133    -0.51958695
 h     -3.33593205    -0.30927935     0.31184374
 h     -2.67052163    -0.20549138    -1.59005137
 h     -2.80861701    -1.74743919    -0.48660915
 h     -1.26202005     0.97182350     1.61409236
          17

 c      1.20178087    -0.46916347     0.00248382
 c     -0.19430023    -1.09000520    -0.10743363
 c     -1.27230170    -0.34711792    -0.13429877
 c     -1.02932267     1.17408540     0.59902442
 c      0.24898733     1.78874016     0.26532537
 c      1.27549038     0.96749512     0.04037529
 h     -0.38121493    -2.04645889    -0.32269518
 h     -1.85706044     1.69768407     0.04598363
 h      0.27890535     2.94812484     0.17897813
 h      2.23518848     1.50939248    -0.05802333
 o      2.30534352    -1.20880145    -0.07306089
 h      2.94590839    -0.62833177    -0.46689215
 c     -2.65625146    -0.65358294    -0.51066252
 h     -3.26350328    -0.35149990     0.32780922
 h     -2.75687455    -0.19122970    -1.62187624
 h     -2.88272637    -1.74155712    -0.50566490
 h     -1.23030771     0.92269350     1.61687133
          17

 c      1.22539073    -0.45686569    -0.00149272
 c     -0.19157872    -1.07574738    -0.12310459
 c     -1.27964273    -0.35293169    -0.13667828
 c     -1.03535900     1.17666379     0.59187268
 c      0.25165787     1.80314709     0.26738360
 c      1.28532948     0.97528634     0.05452209
 h     -0.41433168    -2.08524213    -0.34749057
 h     -1.85066922     1.67585027     0.08254386
 h      0.22913666     2.97789620     0.11551479
 h      2.27452875     1.54020374    -0.05015203
 o      2.30587883    -1.22432029    -0.07048320
 h      2.92178550    -0.71190031    -0.39571857
 c     -2.67122947    -0.66633351    -0.50313638
 h     -3.20062594    -0.38264102     0.34265621
 h     -2.84863228    -0.18388387    -1.62974030
 h     -2.95264979    -1.73402767    -0.53049825
 h     -1.20118688     0.87605197     1.63098727
          17

 c      1.24654382    -0.44562745    -0.00536657
 c     -0.18563907    -1.06181674    -0.13881080
 c     -1.28681367    -0.35518590    -0.13740305
 c     -1.04264069     1.17709948     0.58217648
 c      0.25315990     1.81836991     0.26942312
 c      1.29771479     0.98416776     0.06841541
 h     -0.43781549    -2.13920917    -0.37650790
 h     -1.84942330     1.66322685     0.12622900
 h      0.18539925     2.98539889     0.05794759
 h      2.30600360     1.55946475    -0.04367938
 o      2.30212780    -1.24165729    -0.06660190
 h      2.95585289    -0.75626247    -0.34696775
 c     -2.68529373    -0.67957929    -0.49826247
 h     -3.15758673    -0.39783515     0.36916607
 h     -2.94183306    -0.18412823    -1.60883132
 h     -3.01625858    -1.72749383    -0.55996813
 h     -1.17347128     0.83432293     1.64828028
          17

 c      1.26487647    -0.43557756    -0.00907812
 c     -0.17693260    -1.04992449    -0.15489979
 c     -1.29365036    -0.35411102    -0.13691052
 c     -1.05016762     1.17474857     0.57125740
 c      0.25331123     1.83394706     0.27110644
 c      1.31282985     0.99456482     0.08204534
 h     -0.44678975    -2.18649678    -0.40521591
 h     -1.86297552     1.66593787     0.17164128
 h      0.14976812     2.97080042     0.00825801
 h      2.32518397     1.56530351    -0.03782220
 o      2.29385407    -1.26073889    -0.06156925
 h      3.05283240    -0.76132284    -0.31828486
 c     -2.69853625    -0.69308443    -0.49634086
 h     -3.13764947    -0.39646852     0.41210811
 h     -3.03262767    -0.19116328    -1.55843362
 h     -3.07180875    -1.72376911    -0.59241564
 h     -1.14641242     0.80032656     1.66038107
          17

 c      1.28022395    -0.42675450    -0.01259432
 c     -0.16598512    -1.04084157    -0.17153541
 c     -1.29988047    -0.35005972    -0.13562084
 c     -1.05725953     1.16927666     0.55996975
 c      0.25210561     1.84909477     0.27216233
 c      1.33037225     1.00669788     0.09543168
 h     -0.43881490    -2.21440093    -0.43105811
 h     -1.89612766     1.68678021     0.21634840
 h      0.12366184     2.93810186    -0.03230538
 h      2.33132330     1.55816646    -0.03215123
 o      2.28401526    -1.27946003    -0.05660371
 h      3.16604838    -0.75992580    -0.29016987
 c     -2.71154937    -0.70641774    -0.49640510
 h     -3.13668616    -0.38316451     0.46396705
 h     -3.11771170    -0.20278604    -1.48157466
 h     -3.11777556    -1.72368373    -0.62567137
 h     -1.11993351     0.77620334     1.66156651
          17

 c      1.29252548    -0.41915014    -0.01587199
 c     -0.15335632    -1.03466253    -0.18874576
 c     -1.30520414    -0.34344167    -0.13392846
 c     -1.06403010     1.16096606     0.54853947
 c      0.24971619     1.86271316     0.27244414
 c      1.34963816     1.02053056     0.10860411
 h     -0.41334836    -2.21696178    -0.45285766
 h     -1.94376483     1.72216991     0.26217152
 h      0.10751728     2.89545594    -0.06381119
 h      2.32726443     1.54070928    -0.02664481
 o      2.27480513    -1.29656859    -0.05226821
 h      3.26067498    -0.77129884    -0.25361306
 c     -2.72491993    -0.71919066    -0.49678368
 h     -3.14809153    -0.36511733     0.51213667
 h     -3.19517566    -0.21499166    -1.38537151
 h     -3.15276202    -1.72738683    -0.65729684
 h     -1.09438734     0.76291798     1.64939955
          17

 c      1.30177459    -0.41273192    -0.01885661
 c     -0.13959485    -1.03105259    -0.20646332
 c     -1.30936275    -0.33469105    -0.13220888
 c     -1.07115859     1.15060601     0.53685302
 c      0.24648335     1.87342390     0.27198009
 c      1.36955096     1.03572851     0.12161011
 h     -0.37113130    -2.19268846    -0.47032690
 h     -1.99397765     1.76375235     0.31203702
 h      0.10052403     2.85510573    -0.08821859
 h      2.31975985     1.51786292    -0.02181067
 o      2.26719222    -1.31163605    -0.04863992
 h      3.32124200    -0.80124629    -0.20742761
 c     -2.73882163    -0.73130455    -0.49571060
 h     -3.16629263    -0.34917419     0.54676339
 h     -3.26581417    -0.22147532    -1.28113255
 h     -3.17556449    -1.73473139    -0.68503027
 h     -1.07029929     0.76018259     1.62449904
          17

 c      1.30800540    -0.40744759    -0.02149552
 c     -0.12516993    -1.02931402    -0.22452763
 c     -1.31217804    -0.32426173    -0.13082446
 c     -1.07930964     1.13914871     0.52473997
 c      0.24285802     1.87981331     0.27094676
 c      1.38873129     1.05168495     0.13452596
 h     -0.31403146    -2.14420841    -0.48402933
 h     -2.03511475     1.80264321     0.36687043
 h      0.10084939     2.83087055    -0.10906077
 h      2.31906754     1.49638803    -0.01875024
 o      2.26154172    -1.32456018    -0.04563061
 h      3.34175895    -0.85016714    -0.15307839
 c     -2.75293751    -0.74296673    -0.49166703
 h     -3.18735453    -0.34069968     0.56302105
 h     -3.33363471    -0.21430580    -1.18210182
 h     -3.18534787    -1.74539904    -0.70723814
 h     -1.04817952     0.76649219     1.59033602
          17

 c      1.31129582    -0.40322588    -0.02374771
 c     -0.11040167    -1.02827200    -0.24265161
 c     -1.31356248    -0.31264149    -0.13011649
 c     -1.08883565     1.12749370     0.51201240
 c      0.23927165     1.88100641     0.26947379
 c      1.40582255     1.06769525     0.14742751
 h     -0.24521414    -2.07990918    -0.49581951
 h     -2.05945877     1.83201605     0.42526422
 h      0.10674466     2.83166295    -0.12908235
 h      2.33548908     1.48280722    -0.01874921
 o      2.25793065    -1.33537405    -0.04309942
 h      3.32061596    -0.91625962    -0.09283715
 c     -2.76677535    -0.75438324    -0.48381341
 h     -3.20861869    -0.34349574     0.56048758
 h     -3.40277683    -0.18762502    -1.09752366
 h     -3.18185153    -1.75877049    -0.72316255
 h     -1.02832482     0.77919608     1.55309041
          17

 c      1.31178077    -0.39997429    -0.02558685
 c     -0.09543833    -1.02606487    -0.26036472
 c     -1.31351308    -0.30036987    -0.13038721
 c     -1.09977148     1.11641984     0.49844575
 c      0.23601161     1.87718625     0.26740038
 c      1.42009656     1.08324709     0.16029712
 h     -0.16908493    -2.01668504    -0.50962842
 h     -2.06347504     1.84762373     0.48440139
 h      0.11762148     2.85547024    -0.14725332
 h      2.37257104     1.48008803    -0.02211903
 o      2.25615287    -1.34423049    -0.04088192
 h      3.26036819    -0.99584321    -0.02931233
 c     -2.78018329    -0.76533006    -0.47229502
 h     -3.22847755    -0.35986911     0.54220870
 h     -3.47187999    -0.14260800    -1.02820311
 h     -3.16557023    -1.77384810    -0.73289328
 h     -1.01059665     0.79482637     1.52085397
          17

 c      1.30967682    -0.39757106    -0.02699538
 c     -0.08036209    -1.02029882    -0.27703618
 c     -1.31211204    -0.28803160    -0.13188068
 c     -1.11189352     1.10653219     0.48389565
 c      0.23323429     1.86941791     0.26431100
 c      1.43177087     1.09814287     0.17295289
 h     -0.08993725    -1.97853363    -0.53139882
 h     -2.04713025     1.84762563     0.54085997
 h      0.13364133     2.89127985    -0.15907121
 h      2.42352047     1.48646542    -0.02730621
 o      2.25539147    -1.35148924    -0.03882531
 h      3.17275474    -1.08192405     0.03508541
 c     -2.79338265    -0.77515646    -0.45794119
 h     -3.24650885    -0.39051469     0.51425140
 h     -3.53368508    -0.08731079    -0.96984883
 h     -3.13781753    -1.78942607    -0.73718407
 h     -0.99434873     0.80995067     1.50122036
          17

 c      1.30532321    -0.39584620    -0.02794727
 c     -0.06537695    -1.00940906    -0.29221444
 c     -1.30952660    -0.27621083    -0.13476149
 c     -1.12471533     1.09817271     0.46853761
 c      0.23105016     1.85901108     0.25980640
 c      1.44161691     1.11231882     0.18510488
 h     -0.00993074    -1.98110210    -0.56537329
 h     -2.01358404     1.83264004     0.59117278
 h      0.15459052     2.92629689    -0.15967636
 h      2.47582118     1.49786547    -0.03153694
 o      2.25344058    -1.35785795    -0.03696132
 h      3.09088062    -1.16185659     0.10082514
 c     -2.80651036    -0.78321119    -0.44181284
 h     -3.26389689    -0.43427983     0.48582417
 h     -3.58019137    -0.03163416    -0.91872256
 h     -3.10057022    -1.80437910    -0.73727245
 h     -0.97875520     0.82228398     1.49762454
          17

 c      1.29919725    -0.39456503    -0.02839116
 c     -0.05070349    -0.99415410    -0.30607807
 c     -1.30599830    -0.26542445    -0.13909159
 c     -1.13742058     1.09134127     0.45296726
 c      0.22956755     1.84708765     0.25368791
 c      1.45037292     1.12564816     0.19646748
 h      0.06922433    -2.01448100    -0.60903045
 h     -1.96947057     1.80625762     0.63245994
 h      0.17946244     2.95070210    -0.14598476
 h      2.51793426     1.51061770    -0.03215051
 o      2.24666333    -1.36416954    -0.03588091
 h      3.07016522    -1.22110108     0.17713965
 c     -2.81932257    -0.78914865    -0.42505646
 h     -3.28370713    -0.48827669     0.46914098
 h     -3.60615945     0.01640640    -0.87338566
 h     -3.05614196    -1.81778787    -0.73473310
 h     -0.96338069     0.83113159     1.50733888
          17

 c      1.29185616    -0.39341577    -0.02824827
 c     -0.03641434    -0.97662564    -0.31924653
 c     -1.30179841    -0.25609806    -0.14482564
 c     -1.14882679     1.08567867     0.43797175
 c      0.22889589     1.83446659     0.24598104
 c      1.45846035     1.13789654     0.20682135
 h      0.14348936    -2.05460957    -0.65534144
 h     -1.92524380     1.77568073     0.66332965
 h      0.20665578     2.95875847    -0.11704545
 h      2.54233699     1.52241791    -0.02734070
 o      2.23455219    -1.37034483    -0.03605293
 h      3.11718084    -1.26047288     0.27119665
 c     -2.83128789    -0.79289357    -0.40875000
 h     -3.30977927    -0.54926141     0.47656873
 h     -3.60941270     0.05146893    -0.83386764
 h     -3.00686814    -1.82883122    -0.73130902
 h     -0.94841720     0.83680577     1.52332699
          17

 c      1.28386692    -0.39203646    -0.02743008
 c     -0.02259082    -0.95859801    -0.33231094
 c     -1.29718070    -0.24857176    -0.15182944
 c     -1.15752098     1.08056221     0.42417384
 c      0.22913648     1.82167295     0.23689184
 c      1.46595988     1.14874838     0.21602315
 h      0.20797276    -2.08222604    -0.69809516
 h     -1.89399795     1.75109125     0.68462794
 h      0.23428430     2.94854398    -0.07368328
 h      2.54576198     1.53227524    -0.01626706
 o      2.22053812    -1.37583012    -0.03668265
 h      3.17756053    -1.28938818     0.37007194
 c     -2.84196068    -0.79441705    -0.39341417
 h     -3.34320876    -0.61599651     0.51362985
 h     -3.59010476     0.07044732    -0.80062506
 h     -2.95494769    -1.83659735    -0.72870490
 h     -0.93444876     0.83982220     1.53789038
          17

 c      1.27579736    -0.39008044    -0.02586233
 c     -0.00944238    -0.94114930    -0.34567644
 c     -1.29235176    -0.24309969    -0.15990955
 c     -1.16231259     1.07545909     0.41191513
 c      0.23036505     1.80894065     0.22676182
 c      1.47265883     1.15782071     0.22400109
 h      0.25880519    -2.08709060    -0.73353749
 h     -1.88659309     1.74150181     0.69856031
 h      0.26042955     2.92181972    -0.01809725
 h      2.52888637     1.54034854     0.00103690
 o      2.20701386    -1.38043877    -0.03685751
 h      3.21431816    -1.31171478     0.45909469
 c     -2.85125994    -0.79371275    -0.37862574
 h     -3.37947873    -0.68939271     0.57397232
 h     -3.55037370     0.07226413    -0.77413012
 h     -2.90244792    -1.83993805    -0.72836281
 h     -0.92213900     0.84054781     1.54506469
          17

 c      1.26821032    -0.38725151    -0.02349919
 c      0.00270805    -0.92486658    -0.35959488
 c     -1.28745236    -0.23984833    -0.16884425
 c     -1.16282288     1.07043666     0.40146094
 c      0.23260962     1.79618551     0.21602711
 c      1.47806134     1.16465616     0.23075496
 h      0.29348005    -2.06541012    -0.75987340
 h     -1.90493147     1.74845253     0.70571051
 h      0.28337801     2.88429969     0.04654385
 h      2.49645214     1.54800981     0.02370355
 o      2.19492582    -1.38416487    -0.03604769
 h      3.21373784    -1.32822982     0.52990137
 c     -2.85925234    -0.79109290    -0.36334277
 h     -3.41069491    -0.76962673     0.64358615
 h     -3.49473092     0.05854337    -0.75513104
 h     -2.85138758    -1.83745373    -0.73128799
 h     -0.91210292     0.83922042     1.54126530
          17

 c      1.26163742    -0.38331037    -0.02032760
 c      0.01347964    -0.91001946    -0.37420543
 c     -1.28255533    -0.23888473    -0.17840017
 c     -1.15956516     1.06620863     0.39312513
 c      0.23581774     1.78301455     0.20515902
 c      1.48138463     1.16870337     0.23635367
 h      0.31064076    -2.01762109    -0.77671894
 h     -1.94111105     1.76507426     0.70364793
 h      0.30188021     2.84554418     0.11678193
 h      2.45754677     1.55806249     0.05008460
 o      2.18456769    -1.38702607    -0.03396586
 h      3.17256512    -1.33902345     0.57821518
 c     -2.86571224    -0.78743740    -0.34648041
 h     -3.42996168    -0.85442076     0.70856578
 h     -3.43086129     0.03513055    -0.74541350
 h     -2.80378623    -1.82774677    -0.73800774
 h     -0.90487093     0.83602484     1.52519685
          17

 c      1.25653813    -0.37808376    -0.01637460
 c      0.02247410    -0.89657298    -0.38952745
 c     -1.27767694    -0.24015293    -0.18833074
 c     -1.15345058     1.06361805     0.38707992
 c      0.23982438     1.76892946     0.19457397
 c      1.48168673     1.16933412     0.24090349
 h      0.31008081    -1.94802594    -0.78509977
 h     -1.98341641     1.78177427     0.68910974
 h      0.31529854     2.81660138     0.18992338
 h      2.42442157     1.57454775     0.07816467
 o      2.17593268    -1.38902218    -0.03046004
 h      3.09233505    -1.34414653     0.60213823
 c     -2.86996503    -0.78417126    -0.32714135
 h     -3.43329556    -0.93966825     0.75880566
 h     -3.36953063     0.01301127    -0.74856301
 h     -2.76158381    -1.80995065    -0.74868159
 h     -0.90079578     0.83106731     1.49783496
          17

 c      1.25324642    -0.37149405    -0.01172475
 c      0.02927735    -0.88403652    -0.40539166
 c     -1.27279443    -0.24345798    -0.19836664
 c     -1.14536576     1.06320757     0.38313728
 c      0.24434775     1.75381075     0.18457846
 c      1.47832141     1.16599542     0.24446503
 h      0.29327388    -1.86631004    -0.78812708
 h     -2.02157135     1.79108207     0.66024775
 h      0.32339952     2.80432551     0.26461657
 h      2.40753770     1.60103222     0.10664457
 o      2.16869883    -1.39012551    -0.02556101
 h      2.97957880    -1.34371705     0.60293406
 c     -2.87119880    -0.78280195    -0.30470595
 h     -3.41936219    -1.02060898     0.78821165
 h     -3.32121118     0.00463916    -0.76890273
 h     -2.72641399    -1.78434129    -0.76329247
 h     -0.89987221     0.82423857     1.46267800
          17

 c      1.25191144    -0.36360308    -0.00654824
 c      0.03342952    -0.87121581    -0.42132476
 c     -1.26786893    -0.24847100    -0.20820963
 c     -1.13605133     1.06513168     0.38069029
 c      0.24900764     1.73832007     0.17544838
 c      1.47155573     1.15849483     0.24698340
 h      0.26428525    -1.79019388    -0.79219120
 h     -2.04839240     1.78888586     0.61710151
 h      0.32599664     2.80655512     0.33975912
 h      2.40858421     1.63743101     0.13594460
 o      2.16188185    -1.39029245    -0.01979744
 h      2.85139901    -1.33771920     0.59011508
 c     -2.86904221    -0.78398621    -0.27918605
 h     -3.38878386    -1.09275188     0.79421143
 h     -3.28998729     0.01414863    -0.80659973
 h     -2.69934270    -1.75269911    -0.78183692
 h     -0.90156987     0.81504484     1.42594832
          17

 c      1.25244956    -0.35463308    -0.00113012
 c      0.03447332    -0.85629267    -0.43655207
 c     -1.26287561    -0.25475030    -0.21753595
 c     -1.12610011     1.06923793     0.37881049
 c      0.25333559     1.72370706     0.16755113
 c      1.46264233     1.14714219     0.24835059
 h      0.22948301    -1.74434582    -0.80683147
 h     -2.05970200     1.77401311     0.56119796
 h      0.32304896     2.81412981     0.41290933
 h      2.41946917     1.67866613     0.16763255
 o      2.15326457    -1.38953980    -0.01490036
 h      2.74483912    -1.32504938     0.59276908
 c     -2.86368014    -0.78713212    -0.25154037
 h     -3.34379808    -1.15261198     0.77774266
 h     -3.27239419     0.03307145    -0.85378369
 h     -2.68076869    -1.71800847    -0.80440086
 h     -0.90490774     0.80259539     1.39590347
          17

 c      1.25454560    -0.34492420     0.00412748
 c      0.03226111    -0.83810932    -0.45050893
 c     -1.25783454    -0.26177132    -0.22601061
 c     -1.11592008     1.07513647     0.37651772
 c      0.25680584     1.71125134     0.16134070
 c      1.45320331     1.13258149     0.24853683
 h      0.19357188    -1.74535060    -0.83881901
 h     -2.05416782     1.74777036     0.49509046
 h      0.31501629     2.81706420     0.48033605
 h      2.42876950     1.71710840     0.20289771
 o      2.14046458    -1.38801431    -0.01334751
 h      2.70052534    -1.30314092     0.65240322
 c     -2.85535961    -0.79110836    -0.22342982
 h     -3.28839580    -1.19854967     0.74395959
 h     -3.26283354     0.04866126    -0.89825724
 h     -2.67056540    -1.68345421    -0.83097606
 h     -0.90900935     0.78608603     1.38025260
          17

 c      1.25774330    -0.33487721     0.00876189
 c      0.02716391    -0.81774772    -0.46354552
 c     -1.25282362    -0.26897276    -0.23330936
 c     -1.10563688     1.08218010     0.37316328
 c      0.25892635     1.70188434     0.15726588
 c      1.44462195     1.11557359     0.24763823
 h      0.15639378    -1.78335634    -0.88407755
 h     -2.03361926     1.71385548     0.42196488
 h      0.30291531     2.80854741     0.53819147
 h      2.42760225     1.74574390     0.24185134
 o      2.12476743    -1.38560057    -0.01417137
 h      2.70182823    -1.27476678     0.75605323
 c     -2.84400848    -0.79488814    -0.19687515
 h     -3.22873610    -1.23205596     0.70354207
 h     -3.25744826     0.05184518    -0.92921877
 h     -2.66831296    -1.65132813    -0.86102231
 h     -0.91395255     0.76587970     1.38219398
          17

 c      1.26155825    -0.32496929     0.01232496
 c      0.01975021    -0.79762387    -0.47659076
 c     -1.24797511    -0.27581498    -0.23914135
 c     -1.09502043     1.08942359     0.36864391
 c      0.25935034     1.69607566     0.15569593
 c      1.43779567     1.09691219     0.24584227
 h      0.11671824    -1.83296833    -0.93172130
 h     -2.00363826     1.67835875     0.34512821
 h      0.28812611     2.78582041     0.58348008
 h      2.41138024     1.75965420     0.28375829
 o      2.10876815    -1.38194234    -0.01439307
 h      2.71109823    -1.24713325     0.85841470
 c     -2.82922465    -0.79759632    -0.17412267
 h     -3.17293569    -1.25900399     0.67292406
 h     -3.25446605     0.03865399    -0.93940480
 h     -2.67340937    -1.62256814    -0.89305888
 h     -0.92103807     0.74432705     1.39841581
          17

 c      1.26549549    -0.31576217     0.01440975
 c      0.01055007    -0.77977905    -0.49041343
 c     -1.24346216    -0.28182743    -0.24327392
 c     -1.08356883     1.09572453     0.36328483
 c      0.25795991     1.69382574     0.15687422
 c      1.43310714     1.07742028     0.24338071
 h      0.07521817    -1.87333105    -0.97272993
 h     -1.97323177     1.64905284     0.26722993
 h      0.27219275     2.74993332     0.61459661
 h      2.37948720     1.75629565     0.32750729
 o      2.09377862    -1.37685169    -0.01228873
 h      2.71030445    -1.22492463     0.93350752
 c     -2.81057771    -0.79852997    -0.15717909
 h     -3.12840594    -1.28792233     0.66877318
 h     -3.25350550     0.00909615    -0.92499227
 h     -2.68499601    -1.59713903    -0.92467306
 h     -0.93210015     0.72531560     1.42129154
          17

 c      1.26902786    -0.30786583     0.01464728
 c      0.00008309    -0.76545674    -0.50543019
 c     -1.23947905    -0.28662176    -0.24555422
 c     -1.07086323     1.10005133     0.35757232
 c      0.25490327     1.69466252     0.16087019
 c      1.43044883     1.05793521     0.24049463
 h      0.03382300    -1.89292249    -1.00223024
 h     -1.95154389     1.63295804     0.18970353
 h      0.25668329     2.70570821     0.63177647
 h      2.33486241     1.73561827     0.37203935
 o      2.08029810    -1.37031856    -0.00717277
 h      2.69391994    -1.21031258     0.97140038
 c     -2.78806631    -0.79765041    -0.14675225
 h     -3.09706037    -1.32276211     0.69576666
 h     -3.25521686    -0.03358003    -0.88539534
 h     -2.70181655    -1.57482174    -0.95302103
 h     -0.94860788     0.71296407     1.44276079
          17

 c      1.27159115    -0.30188142     0.01270606
 c     -0.01111320    -0.75531026    -0.52180389
 c     -1.23621847    -0.28987790    -0.24591733
 c     -1.05709480     1.10185890     0.35189380
 c      0.25057934     1.69763621     0.16751989
 c      1.42925188     1.03922694     0.23739983
 h     -0.00526161    -1.88697961    -1.01842657
 h     -1.94204234     1.63278795     0.11354110
 h      0.24305467     2.66203105     0.63763032
 h      2.28406921     1.70047400     0.41682253
 o      2.06851515    -1.36244734     0.00116641
 h      2.66136136    -1.20424800     0.96940895
 c     -2.76216906    -0.79594935    -0.14180790
 h     -3.07445388    -1.35838585     0.74242259
 h     -3.26163751    -0.08266220    -0.82368454
 h     -2.72216902    -1.55577464    -0.97549797
 h     -0.97121915     0.71056428     1.45678847
          17

 c      1.27259397    -0.29833533     0.00829562
 c     -0.02251451    -0.74958709    -0.53953345
 c     -1.23384410    -0.29132460    -0.24438244
 c     -1.04324243     1.10120496     0.34634313
 c      0.24557358     1.70140625     0.17640203
 c      1.42854469     1.02186970     0.23423928
 h     -0.03995597    -1.85524102    -1.02159387
 h     -1.94016767     1.64580881     0.04098313
 h      0.23248415     2.63133417     0.63724951
 h      2.23733297     1.65701051     0.46247031
 o      2.05846326    -1.35343528     0.01265634
 h      2.61474863    -1.20696969     0.92918389
 c     -2.73337101    -0.79503584    -0.14039582
 h     -3.05423672    -1.38601817     0.79184700
 h     -3.27718363    -0.12751471    -0.74705960
 h     -2.74401951    -1.54057924    -0.99024560
 h     -0.99979886     0.72015579     1.46007518
          17

 c      1.27143965    -0.29761730     0.00117168
 c     -0.03366424    -0.74813903    -0.55846021
 c     -1.23244517    -0.29073267    -0.24104834
 c     -1.03065770     1.09852515     0.34071856
 c      0.24056138     1.70461280     0.18696981
 c      1.42716067     1.00620493     0.23105069
 h     -0.06845129    -1.80170612    -1.01393588
 h     -1.93749504     1.66643263    -0.02431762
 h      0.22573649     2.62585692     0.63650100
 h      2.20681648     1.61361210     0.51110744
 o      2.04993773    -1.34358995     0.02679855
 h      2.56023272    -1.21769081     0.85901574
 c     -2.70186923    -0.79650763    -0.14059402
 h     -3.03136828    -1.39935108     0.83117787
 h     -3.30869593    -0.15536120    -0.66494402
 h     -2.76525586    -1.52991134    -0.99639608
 h     -1.03368164     0.74251954     1.45198529
          17

 c      1.26756845    -0.29994064    -0.00884710
 c     -0.04421256    -0.75024620    -0.57818844
 c     -1.23196573    -0.28793406    -0.23609258
 c     -1.02055748     1.09437706     0.33466395
 c      0.23620802     1.70655335     0.19887095
 c      1.42423154     0.99257174     0.22785391
 h     -0.08942489    -1.73651647    -1.00034449
 h     -1.92683070     1.68921331    -0.07874235
 h      0.22318180     2.65021633     0.63820470
 h      2.20127503     1.57671290     0.56517420
 o      2.04213146    -1.33339368     0.04210434
 h      2.51347940    -1.23329168     0.78269160
 c     -2.66796167    -0.80126681    -0.14122418
 h     -3.00248876    -1.39598323     0.85345037
 h     -3.36045689    -0.15842229    -0.58251220
 h     -2.78399562    -1.52415511    -0.99407753
 h     -1.07202060     0.77732830     1.43436634
          17

 c      1.26053980    -0.30532296    -0.02182605
 c     -0.05391566    -0.75433633    -0.59796594
 c     -1.23213625    -0.28286539    -0.22977603
 c     -1.01378414     1.08933443     0.32778879
 c      0.23310569     1.70756296     0.21213020
 c      1.41970267     0.98161750     0.22487985
 h     -0.10249735    -1.67900755    -0.98960209
 h     -1.90422565     1.71011851    -0.11991936
 h      0.22484236     2.69716774     0.64011966
 h      2.22001061     1.54607839     0.62435535
 o      2.03317212    -1.32354277     0.05547862
 h      2.50636481    -1.24725978     0.74883240
 c     -2.63279855    -0.80900207    -0.14210227
 h     -2.96549688    -1.37670101     0.85648176
 h     -3.42598653    -0.14091251    -0.49687798
 h     -2.79881953    -1.52325614    -0.98429202
 h     -1.11415366     0.82338141     1.41132859
          17

 c      1.25013389    -0.31354464    -0.03763215
 c     -0.06262561    -0.75812772    -0.61676490
 c     -1.23247125    -0.27561717    -0.22245200
 c     -1.01075383     1.08396655     0.31975671
 c      0.23175753     1.70859400     0.22694159
 c      1.41423848     0.97416351     0.22264822
 h     -0.10857790    -1.65575796    -0.99336856
 h     -1.86892271     1.72669305    -0.14718438
 h      0.23033200     2.75247970     0.63770430
 h      2.25359644     1.51589968     0.68417269
 o      2.02176971    -1.31455985     0.06495345
 h      2.56032588    -1.25577692     0.78692341
 c     -2.59825198    -0.81859826    -0.14342504
 h     -2.91943842    -1.34465398     0.84191446
 h     -3.48985606    -0.11473649    -0.40363885
 h     -2.80886609    -1.52687094    -0.96876170
 h     -1.15989521     0.87900606     1.38854200
          17

 c      1.23637525    -0.32405933    -0.05591117
 c     -0.07033266    -0.76017873    -0.63396218
 c     -1.23236872    -0.26645402    -0.21455823
 c     -1.01145623     1.07882351     0.31042305
 c      0.23255314     1.71055742     0.24339910
 c      1.40864596     0.97073438     0.22174780
 h     -0.10905842    -1.68234983    -1.01836872
 h     -1.82294058     1.73808277    -0.16172841
 h      0.23889369     2.80250058     0.62765904
 h      2.29038100     1.48009788     0.73824959
 o      2.00986430    -1.30660006     0.07309442
 h      2.64473035    -1.26127452     0.85341591
 c     -2.56603944    -0.82887296    -0.14528898
 h     -2.86479487    -1.30503530     0.81528937
 h     -3.53748346    -0.09066786    -0.30278521
 h     -2.81382204    -1.53462618    -0.94976230
 h     -1.20950110     0.94256894     1.37145584
          17

 c      1.21950545    -0.33601391    -0.07615422
 c     -0.07717173    -0.76145582    -0.64998873
 c     -1.23125980    -0.25579615    -0.20658570
 c     -1.01546909     1.07440936     0.30003579
 c      0.23569991     1.71400990     0.26142569
 c      1.40350131     0.97127931     0.22260410
 h     -0.10479945    -1.74528072    -1.05895514
 h     -1.77091181     1.74532176    -0.16676070
 h      0.24959056     2.83778977     0.60903750
 h      2.32120445     1.43539971     0.78102488
 o      1.99960563    -1.29994489     0.08232674
 h      2.72502946    -1.26399238     0.90677373
 c     -2.53723507    -0.83880654    -0.14783651
 h     -2.80382137    -1.26510993     0.78687119
 h     -3.55994851    -0.07525530    -0.19800006
 h     -2.81382531    -1.54631335    -0.92985378
 h     -1.26310074     1.01273393     1.36267123
          17

 c      1.19997026    -0.34843551    -0.09776458
 c     -0.08330048    -0.76404578    -0.66576674
 c     -1.22871509    -0.24419858    -0.19905559
 c     -1.02201675     1.07116840     0.28936458
 c      0.24117505     1.71912682     0.28081080
 c      1.39908776     0.97521522     0.22539692
 h     -0.09687360    -1.81734538    -1.10369329
 h     -1.71989175     1.75172515    -0.16760166
 h      0.26149649     2.85354315     0.58284869
 h      2.34055790     1.38145880     0.80885657
 o      1.99199268    -1.29488815     0.09351116
 h      2.78399224    -1.26253198     0.93051850
 c     -2.51230153    -0.84751238    -0.15145752
 h     -2.74013714    -1.23355886     0.77123409
 h     -3.55343183    -0.07169512    -0.09430765
 h     -2.80930020    -1.56185955    -0.91141822
 h     -1.31991609     1.08808658     1.36028433
          17

 c      1.17841083    -0.36044546    -0.12008976
 c     -0.08883326    -0.76945870    -0.68198890
 c     -1.22448927    -0.23232337    -0.19250237
 c     -1.03010984     1.06952672     0.27956696
 c      0.24872946     1.72575061     0.30124924
 c      1.39544530     0.98160172     0.23007177
 h     -0.08697031    -1.87769044    -1.14372137
 h     -1.67819749     1.76256059    -0.17111302
 h      0.27381733     2.84930012     0.55147961
 h      2.34631201     1.32007956     0.82013998
 o      1.98730563    -1.29157364     0.10674183
 h      2.81438388    -1.25558503     0.92042951
 c     -2.49138787    -0.85436631    -0.15647009
 h     -2.67658478    -1.21766456     0.78153598
 h     -3.51750652    -0.08117519     0.00324357
 h     -2.80077353    -1.58108985    -0.89612620
 h     -1.37800919     1.16641305     1.35893102
          17

 c      1.15563938    -0.37139522    -0.14243943
 c     -0.09385452    -0.77836067    -0.69899993
 c     -1.21852725    -0.22089410    -0.18744341
 c     -1.03881055     1.07002994     0.27180197
 c      0.25793204     1.73341029     0.32236072
 c      1.39240362     0.98930880     0.23636626
 h     -0.07696609    -1.91509980    -1.17413169
 h     -1.65241766     1.78269982    -0.18374044
 h      0.28596620     2.82910887     0.51830901
 h      2.33952961     1.25455509     0.81531512
 o      1.98543212    -1.28996445     0.12179234
 h      2.81357068    -1.24224371     0.87718595
 c     -2.47460861    -0.85927142    -0.16234668
 h     -2.61282293    -1.21951157     0.81929779
 h     -3.45414521    -0.10362317     0.09005902
 h     -2.78872081    -1.60344978    -0.88459187
 h     -1.43483994     1.24450199     1.35254061
          17

 c      1.13258462    -0.38091312    -0.16411399
 c     -0.09842667    -0.79083886    -0.71690284
 c     -1.21095000    -0.21063587    -0.18433242
 c     -1.04753580     1.07352601     0.26681801
 c      0.26823004     1.74130827     0.34371296
 c      1.38956849     0.99714776     0.24382325
 h     -0.06861539    -1.92505536    -1.19278123
 h     -1.64394446     1.81274164    -0.20876059
 h      0.29762406     2.80202969     0.48732467
 h      2.32471513     1.18913845     0.79702875
 o      1.98591666    -1.28987290     0.13818674
 h      2.78293967    -1.22188633     0.80513279
 c     -2.46194305    -0.86265547    -0.16760685
 h     -2.54640867    -1.23600534     0.87249934
 h     -3.36778700    -0.13771770     0.16234477
 h     -2.77348956    -1.62779022    -0.87633573
 h     -1.48805218     1.31866874     1.33649317
          17

 c      1.11020653    -0.38888836    -0.18444938
 c     -0.10258430    -0.80658631    -0.73563154
 c     -1.20201646    -0.20219001    -0.18351590
 c     -1.05612331     1.08111064     0.26478470
 c      0.27900619     1.74839478     0.36487883
 c      1.38630983     1.00398399     0.25181391
 h     -0.06347102    -1.90768634    -1.19947238
 h     -1.64858943     1.84762006    -0.24522378
 h      0.30877180     2.78144214     0.46240124
 h      2.30998648     1.12834908     0.77012246
 o      1.98769247    -1.29104035     0.15499549
 h      2.73275034    -1.19356668     0.71566234
 c     -2.45289187    -0.86523722    -0.17068559
 h     -2.47573151    -1.26247775     0.92521388
 h     -3.26650373    -0.18000827     0.21793945
 h     -2.75534164    -1.65230966    -0.87003060
 h     -1.53594500     1.38543993     1.30838901
          17

 c      1.08940018    -0.39541285    -0.20286655
 c     -0.10633857    -0.82489355    -0.75494228
 c     -1.19205556    -0.19600729    -0.18521039
 c     -1.06461868     1.09372681     0.26540007
 c      0.28962946     1.75376522     0.38553206
 c      1.38188832     1.00884899     0.25964170
 h     -0.06284082    -1.86787022    -1.19603629
 h     -1.65963895     1.87959415    -0.28957234
 h      0.31962336     2.78035771     0.44622978
 h      2.30560614     1.07594298     0.74052818
 o      1.98836738    -1.29335616     0.17041003
 h      2.69431855    -1.15338135     0.63429149
 c     -2.44625483    -0.86797977    -0.17069548
 h     -2.40091016    -1.29507773     0.96539442
 h     -3.16393866    -0.22307091     0.25815257
 h     -2.73463860    -1.67475292    -0.86396647
 h     -1.57766572     1.44204845     1.26808454
          17

 c      1.07088990    -0.40068184    -0.21892166
 c     -0.10970391    -0.84444807    -0.77432759
 c     -1.18139745    -0.19226216    -0.18949870
 c     -1.07305044     1.11176814     0.26804959
 c      0.29949976     1.75733912     0.40550789
 c      1.37584198     1.01102580     0.26676950
 h     -0.06763052    -1.81746200    -1.18731683
 h     -1.67083015     1.90194266    -0.33784814
 h      0.33045402     2.80319925     0.43979430
 h      2.31933599     1.03407066     0.71251429
 o      1.98446124    -1.29717877     0.18226747
 h      2.71748116    -1.09064603     0.59284276
 c     -2.44016010    -0.87218463    -0.16766419
 h     -2.32325632    -1.33103270     0.98612994
 h     -3.07974663    -0.25410492     0.29006376
 h     -2.71208756    -1.69287350    -0.85662280
 h     -1.61336585     1.48676972     1.21769882
          17

 c      1.05515702    -0.40489253    -0.23233538
 c     -0.11273958    -0.86309037    -0.79292008
 c     -1.17033768    -0.19083313    -0.19633623
 c     -1.08131317     1.13494930     0.27187995
 c      0.30807971     1.76009441     0.42476189
 c      1.36840791     1.01004574     0.27300999
 h     -0.07808865    -1.77802592    -1.18236663
 h     -1.67750757     1.91058090    -0.38687170
 h      0.34150430     2.84255344     0.44307648
 h      2.35098539     1.00353929     0.68623843
 o      1.97614782    -1.30244511     0.19104432
 h      2.79658002    -1.00332701     0.58241448
 c     -2.43269811    -0.87913452    -0.16219985
 h     -2.24476190    -1.36817603     0.98422300
 h     -3.03280403    -0.25946831     0.32460669
 h     -2.68887216    -1.70512374    -0.84725246
 h     -1.64449103     1.51925339     1.16180148
          17

 c      1.04249990    -0.40826209    -0.24295640
 c     -0.11550666    -0.87824524    -0.80968561
 c     -1.15916722    -0.19132827    -0.20555213
 c     -1.08910334     1.16239239     0.27583374
 c      0.31492658     1.76348195     0.44330107
 c      1.36045968     1.00563039     0.27844776
 h     -0.09393579    -1.77599844    -1.19239562
 h     -1.67665851     1.90409803    -0.43450948
 h      0.35303853     2.88526717     0.45588257
 h      2.39229597     0.98475140     0.65866839
 o      1.96667526    -1.30798748     0.19856729
 h      2.87906619    -0.90842149     0.57353524
 c     -2.42310114    -0.88901772    -0.15446301
 h     -2.16789281    -1.40461597     0.95893273
 h     -3.02750710    -0.23749713     0.36600380
 h     -2.66656870    -1.71137240    -0.83636197
 h     -1.67416807     1.54083734     1.10745570
          17

 c      1.03311660    -0.41107424    -0.25070331
 c     -0.11795963    -0.88880172    -0.82423582
 c     -1.14823446    -0.19314011    -0.21684996
 c     -1.09591456     1.19282783     0.27876518
 c      0.31975423     1.76872061     0.46115248
 c      1.35298266     0.99770088     0.28320970
 h     -0.11507340    -1.82107376    -1.22150889
 h     -1.66670326     1.88333071    -0.47961084
 h      0.36538199     2.91971031     0.47794895
 h      2.43222312     0.97796575     0.62657983
 o      1.95797647    -1.31274066     0.20562097
 h      2.93398513    -0.82165728     0.55352678
 c     -2.41190984    -0.90064060    -0.14372434
 h     -2.09542000    -1.43879073     0.91161521
 h     -3.05199178    -0.20193845     0.40681484
 h     -2.64690277    -1.71301260    -0.82577262
 h     -1.70712567     1.55437261     1.06323160
          17

 c      1.02710908    -0.41365861    -0.25554851
 c     -0.11998041    -0.89614712    -0.83727083
 c     -1.13795043    -0.19554501    -0.22984034
 c     -1.10118489     1.22487584     0.27973572
 c      0.32250452     1.77647515     0.47834205
 c      1.34661564     0.98644378     0.28734647
 h     -0.14113505    -1.89431910    -1.26157648
 h     -1.64737901     1.85096705    -0.52196003
 h      0.37887786     2.93863755     0.50879716
 h      2.46163857     0.98298350     0.58833191
 o      1.95074158    -1.31604965     0.21232125
 h      2.95060514    -0.75237382     0.52044456
 c     -2.39998238    -0.91249739    -0.12922728
 h     -2.03003163    -1.46993808     0.84616904
 h     -3.09053992    -0.16960076     0.43711947
 h     -2.63144698    -1.71207177    -0.81800495
 h     -1.74800066     1.56289001     1.03618084
          17

 c      1.02442665    -0.41635359    -0.25754245
 c     -0.12147575    -0.90239441    -0.84979250
 c     -1.12872023    -0.19782964    -0.24410514
 c     -1.10459589     1.25732719     0.27839619
 c      0.32337356     1.78680853     0.49486741
 c      1.34149936     0.97234016     0.29084549
 h     -0.17051323    -1.96888135    -1.30110588
 h     -1.61971197     1.81120200    -0.56232933
 h      0.39385126     2.93927489     0.54770964
 h      2.47500596     0.99897674     0.54397516
 o      1.94516744    -1.31752429     0.21857168
 h      2.92676850    -0.70607001     0.47599243
 c     -2.38798410    -0.92348511    -0.11090523
 h     -1.97352151    -1.49895500     0.76986749
 h     -3.13096959    -0.15219321     0.45120285
 h     -2.62130640    -1.70985312    -0.81522034
 h     -1.79797325     1.56765233     1.02778142
          17

 c      1.02479838    -0.41948185    -0.25684891
 c     -0.12235298    -0.90895413    -0.86246171
 c     -1.12087164    -0.19938954    -0.25924399
 c     -1.10626293     1.28925020     0.27510147
 c      0.32276434     1.79921790     0.51067572
 c      1.33733283     0.95613038     0.29367751
 h     -0.20089498    -2.02636175    -1.33226640
 h     -1.58586498     1.76922606    -0.60247143
 h      0.41064369     2.92301252     0.59384076
 h      2.47039898     1.02456919     0.49476982
 o      1.94127232    -1.31694496     0.22422301
 h      2.86427683    -0.68612051     0.42322343
 c     -2.37647160    -0.93290804    -0.08950211
 h     -1.92570122    -1.52932520     0.69363863
 h     -3.16511682    -0.15605064     0.44770168
 h     -2.61688270    -1.70597009    -0.81825136
 h     -1.85282954     1.56780865     1.03279530
          17

 c      1.02769212    -0.42333826    -0.25376929
 c     -0.12248336    -0.91644267    -0.87554487
 c     -1.11462476    -0.19978322    -0.27488053
 c     -1.10661224     1.31991746     0.27059931
 c      0.32117859     1.81268097     0.52565043
 c      1.33349350     0.93873432     0.29582611
 h     -0.23003644    -2.05750929    -1.35117022
 h     -1.54857784     1.73032601    -0.64461746
 h      0.42974685     2.89545291     0.64645500
 h      2.44928356     1.05798105     0.44272646
 o      1.93888822    -1.31429519     0.22909628
 h      2.76940219    -0.69328535     0.36635793
 c     -2.36601252    -0.94032335    -0.06632864
 h     -1.88401052    -1.56695249     0.63005944
 h     -3.18781773    -0.18368097     0.42818606
 h     -2.61782066    -1.69840763    -0.82625497
 h     -1.90500286     1.56210346     1.04249483
          17

 c      1.03230749    -0.42818327    -0.24874852
 c     -0.12171543    -0.92493598    -0.88902429
 c     -1.11009420    -0.19875098    -0.29064864
 c     -1.10614839     1.34874468     0.26558181
 c      0.31908940     1.82575500     0.53960341
 c      1.32915370     0.92114734     0.29730000
 h     -0.25604597    -2.05905661    -1.35648892
 h     -1.51022082     1.69876609    -0.69016841
 h      0.45199894     2.86611228     0.70529137
 h      2.41638745     1.09722264     0.39021114
 o      1.93732156    -1.31003002     0.23294637
 h      2.65862119    -0.72134159     0.31146306
 c     -2.35702011    -0.94562748    -0.04272792
 h     -1.84557299    -1.61701163     0.58804776
 h     -3.19659408    -0.23448049     0.39630780
 h     -2.62312846    -1.68451473    -0.83712629
 h     -1.94713405     1.55037190     1.04862055
          17

 c      1.03761693    -0.43422459    -0.24235580
 c     -0.11991347    -0.93412057    -0.90267109
 c     -1.10730103    -0.19620380    -0.30618547
 c     -1.10532228     1.37529044     0.26039165
 c      0.31685175     1.83687885     0.55228994
 c      1.32341313     0.90432485     0.29814174
 h     -0.27746363    -2.03199717    -1.34868188
 h     -1.47205858     1.67710671    -0.73824522
 h      0.47857399     2.84582270     0.77075613
 h      2.37902608     1.14045082     0.33948915
 o      1.93460681    -1.30577415     0.23545922
 h      2.57053438    -0.74601685     0.26645066
 c     -2.34933755    -0.94938196    -0.01963142
 h     -1.81105311    -1.67900765     0.56844904
 h     -3.19249364    -0.30435655     0.35765039
 h     -2.63138390    -1.66219961    -0.84831787
 h     -1.97413907     1.53374333     1.04533433
          17

 c      1.04252128    -0.44158134    -0.23522032
 c     -0.11699633    -0.94327900    -0.91605383
 c     -1.10617649    -0.19218843    -0.32114551
 c     -1.10446275     1.39923840     0.25496201
 c      0.31471374     1.84495295     0.56350791
 c      1.31550108     0.88910002     0.29843551
 h     -0.29348274    -1.98194848    -1.33008884
 h     -1.43432430     1.66637444    -0.78543088
 h      0.51024425     2.84081534     0.84312308
 h      2.34489690     1.18625343     0.29221497
 o      1.92783332    -1.30432599     0.23653061
 h      2.55977770    -0.72529976     0.23628645
 c     -2.34201370    -0.95290005     0.00234736
 h     -1.78523804    -1.74597924     0.56585908
 h     -3.18205716    -0.38479084     0.31989318
 h     -2.64091320    -1.63073572    -0.85762029
 h     -1.98371911     1.51421105     1.02958639
          17

 c      1.04614790    -0.45025395    -0.22793033
 c     -0.11294204    -0.95112106    -0.92849953
 c     -1.10655918    -0.18684709    -0.33522793
 c     -1.10370193     1.42035356     0.24891772
 c      0.31291555     1.84979910     0.57327529
 c      1.30500392     0.87619648     0.29829501
 h     -0.30459440    -1.92137477    -1.30573210
 h     -1.39689131     1.66669892    -0.82698370
 h      0.54610052     2.84799205     0.92071465
 h      2.31875788     1.23326158     0.24922640
 o      1.91777446    -1.30556523     0.23646822
 h      2.62131325    -0.66488196     0.21914845
 c     -2.33346302    -0.95786210     0.02261732
 h     -1.77365383    -1.80878072     0.57357262
 h     -3.17875078    -0.46316350     0.29223018
 h     -2.64995943    -1.59106800    -0.86378223
 h     -1.97639907     1.49418755     1.00104562
          17

 c      1.04801542    -0.46010845    -0.22097157
 c     -0.10769557    -0.95564697    -0.93907322
 c     -1.10821128    -0.18036613    -0.34818572
 c     -1.10289543     1.43845585     0.24170039
 c      0.31172965     1.85195764     0.58189159
 c      1.29201170     0.86626095     0.29782562
 h     -0.31358171    -1.87170083    -1.28394969
 h     -1.35986719     1.67782662    -0.85848022
 h      0.58326757     2.85749997     0.99917245
 h      2.30049736     1.27912816     0.21089123
 o      1.90785020    -1.30704667     0.23551754
 h      2.70506239    -0.60815866     0.21360772
 c     -2.32212313    -0.96560296     0.04069198
 h     -1.77968503    -1.86000212     0.58623071
 h     -3.19793144    -0.52771816     0.28240416
 h     -2.65690940    -1.54568574    -0.86690543
 h     -1.95579163     1.47615902     0.96219763
          17

 c      1.04791445    -0.47085044    -0.21472655
 c     -0.10114519    -0.95470269    -0.94683577
 c     -1.11084826    -0.17292157    -0.35980973
 c     -1.10156741     1.45342344     0.23263777
 c      0.31138771     1.85211912     0.58980158
 c      1.27704592     0.85982820     0.29708164
 h     -0.32508686    -1.85743579    -1.27381083
 h     -1.32380182     1.69938421    -0.87692810
 h      0.61805919     2.85920875     1.07287676
 h      2.28639572     1.32020399     0.17764712
 o      1.90013690    -1.30761955     0.23387107
 h      2.77983810    -0.57788023     0.21873161
 c     -2.30770404    -0.97638728     0.05653136
 h     -1.80375859    -1.89533381     0.60014015
 h     -3.24269969    -0.57545663     0.29251378
 h     -2.66058624    -1.49805008    -0.86837433
 h     -1.92904582     1.46235035     0.91857182
          17

 c      1.04577742    -0.48200538    -0.20946259
 c     -0.09347285    -0.94771530    -0.95152326
 c     -1.11416826    -0.16465398    -0.36990559
 c     -1.09895562     1.46520865     0.22102265
 c      0.31200164     1.85078518     0.59742982
 c      1.26081509     0.85724067     0.29605686
 h     -0.34098957    -1.88611427    -1.27764027
 h     -1.28962794     1.73102805    -0.88128980
 h      0.64720954     2.84649825     1.13673205
 h      2.27198522     1.35244641     0.15020410
 o      1.89556420    -1.30716234     0.23173103
 h      2.83166374    -0.58012766     0.23325915
 c     -2.29156729    -0.98950769     0.07051005
 h     -1.84358916    -1.91363743     0.61306995
 h     -3.29900540    -0.61161629     0.31909445
 h     -2.66050574    -1.45171696    -0.87018293
 h     -1.90647412     1.45438353     0.87828486
          17

 c      1.04163804    -0.49293447    -0.20531677
 c     -0.08541611    -0.93639479    -0.95374966
 c     -1.11788301    -0.15568131    -0.37828057
 c     -1.09430541     1.47383381     0.20636251
 c      0.31353296     1.84822021     0.60509640
 c      1.24401970     0.85856354     0.29470009
 h     -0.35711250    -1.93995045    -1.28883400
 h     -1.25849781     1.77256362    -0.87274609
 h      0.66843135     2.81679369     1.18708646
 h      2.25410671     1.37258471     0.12941877
 o      1.89456379    -1.30592415     0.22929599
 h      2.85415024    -0.61468769     0.25573849
 c     -2.27560760    -1.00395643     0.08301154
 h     -1.89466135    -1.91701309     0.62434704
 h     -3.34827705    -0.64210019     0.35690376
 h     -2.65687987    -1.40959409    -0.87399122
 h     -1.89834390     1.45313268     0.84933184
          17

 c      1.03563195    -0.50290856    -0.20230171
 c     -0.07789306    -0.92309210    -0.95435988
 c     -1.12173850    -0.14612720    -0.38475085
 c     -1.08740225     1.47934341     0.18879656
 c      0.31578689     1.84450354     0.61298844
 c      1.22727527     0.86353589     0.29293078
 h     -0.36747136    -1.99472964    -1.29918708
 h     -1.23159376     1.82405038    -0.85479431
 h      0.68056498     2.77105619     1.22207497
 h      2.23169227     1.37879288     0.11609665
 o      1.89730865    -1.30425604     0.22674331
 h      2.84453383    -0.67896829     0.28460056
 c     -2.26137589    -1.01869746     0.09414267
 h     -1.95077418    -1.91114381     0.63522054
 h     -3.37730973    -0.67001134     0.40119888
 h     -2.65032434    -1.37365930    -0.88042355
 h     -1.90879416     1.45902007     0.83476304
          17

 c      1.02802570    -0.51121494    -0.20031537
 c     -0.07164498    -0.90957636    -0.95400193
 c     -1.12552922    -0.13612926    -0.38915944
 c     -1.07884032     1.48176089     0.16924550
[truncated: 34,518 more chars]
