# Supplementary material for: Photochemical permutation of meta-substituted phenols
Source: Nat Commun. 2025 Aug 13;16:7502. doi: 10.1038/s41467-025-62549-5 (PMC12350626; doi:10.1038/s41467-025-62549-5)
Supplement: Supplementary file 3 — Source Data [file 41467_2025_62549_MOESM3_ESM.zip › Source data/NAMD_trajectories/trajectory027.xyz]

          17

 c      1.14579212    -0.41532710     0.00023922
 c     -0.07441503    -1.04100713    -0.06472612
 c     -1.18951638    -0.23863058     0.00322216
 c     -1.21160640     1.25575044    -0.06476227
 c      0.24430971     1.82518563     0.01753968
 c      1.30703939     0.94517505    -0.00132184
 h     -0.14758415    -2.10965910     0.15831279
 h     -1.53096835     1.57024547    -1.11922827
 h      0.23061564     2.99555795     0.28611381
 h      2.37668357     1.24964579     0.09113262
 o      2.14711951    -1.17647001     0.01345558
 h      3.01728028    -0.68613377     0.09998152
 c     -2.55118361    -0.91391343     0.07176143
 h     -2.38364615    -1.88505968    -0.54499016
 h     -2.88334768    -0.78544352     1.17583256
 h     -3.20518840    -0.34171098    -0.58981485
 h     -1.79515085     1.77854120     0.68246470
          17

 c      1.14346605    -0.41923317    -0.00557155
 c     -0.06931177    -1.03641985    -0.06279716
 c     -1.19355216    -0.24300427    -0.00029056
 c     -1.20629618     1.26209701    -0.06199766
 c      0.24635460     1.83098950     0.01608623
 c      1.30876821     0.95043759    -0.00357569
 h     -0.16843263    -2.13330544     0.16723925
 h     -1.54443932     1.57343831    -1.09024261
 h      0.24176006     2.97798838     0.27581837
 h      2.36256142     1.26142573     0.08421991
 o      2.14681718    -1.17850967     0.01739270
 h      2.97547516    -0.70473998     0.10949676
 c     -2.54840501    -0.91824323     0.06859188
 h     -2.39431551    -1.88723809    -0.54377918
 h     -2.90331828    -0.80897038     1.18266710
 h     -3.20323563    -0.36078862    -0.57521241
 h     -1.80892077     1.78864750     0.70422052
          17

 c      1.14127921    -0.42196187    -0.01163261
 c     -0.06575775    -1.03301706    -0.05999629
 c     -1.19973318    -0.24706021    -0.00387340
 c     -1.19939525     1.26903610    -0.06033415
 c      0.24656262     1.83782697     0.01558897
 c      1.31118308     0.95689421    -0.00562332
 h     -0.18710317    -2.14854944     0.16902484
 h     -1.56281223     1.57620481    -1.05614638
 h      0.25919911     2.94006218     0.26039868
 h      2.34514674     1.27730767     0.07557872
 o      2.14847926    -1.18236712     0.02140808
 h      2.93893924    -0.72245279     0.11888259
 c     -2.54423382    -0.92260817     0.06562299
 h     -2.41052605    -1.88453121    -0.52468121
 h     -2.92236900    -0.84222203     1.17315165
 h     -3.20965166    -0.37228392    -0.56195720
 h     -1.82590015     1.79536079     0.72386358
          17

 c      1.13954601    -0.42334004    -0.01792207
 c     -0.06420913    -1.03130725    -0.05629898
 c     -1.20774153    -0.25058270    -0.00746656
 c     -1.19131899     1.27647165    -0.05891704
 c      0.24500012     1.84481233     0.01583168
 c      1.31378007     0.96419022    -0.00753398
 h     -0.20184934    -2.15056946     0.16312912
 h     -1.58693213     1.58038873    -1.02248421
 h      0.28241045     2.89197235     0.24187761
 h      2.32948009     1.29799270     0.06584112
 o      2.15083919    -1.18854887     0.02536585
 h      2.92668190    -0.72894911     0.13040517
 c     -2.53885692    -0.92697810     0.06311587
 h     -2.43084380    -1.88009022    -0.49061681
 h     -2.93912158    -0.88371553     1.14781935
 h     -3.22573123    -0.37482945    -0.55175810
 h     -1.84163931     1.79613118     0.73765053
          17

 c      1.13863163    -0.42328905    -0.02440248
 c     -0.06499289    -1.03138755    -0.05176541
 c     -1.21714646    -0.25338141    -0.01101699
 c     -1.18244437     1.28420540    -0.05703998
 c      0.24178984     1.85048339     0.01647021
 c      1.31603423     0.97198418    -0.00937921
 h     -0.21149384    -2.13854624     0.14991550
 h     -1.61755716     1.58774512    -0.99455544
 h      0.31094214     2.85068589     0.22365839
 h      2.32013144     1.32402025     0.05560163
 o      2.15329588    -1.19710748     0.02919388
 h      2.94548622    -0.72043746     0.14516412
 c     -2.53273795    -0.93096994     0.06104672
 h     -2.45345886    -1.87919652    -0.44649269
 h     -2.95312993    -0.93136427     1.11021053
 h     -3.24961610    -0.36980352    -0.54382216
 h     -1.85281047     1.78973624     0.74359661
          17

 c      1.13889360    -0.42181172    -0.03101630
 c     -0.06824901    -1.03293953    -0.04653526
 c     -1.22743967    -0.25530429    -0.01447102
 c     -1.17317397     1.29200218    -0.05435586
 c      0.23705863     1.85320758     0.01712902
 c      1.31760288     0.97998748    -0.01122025
 h     -0.21561868    -2.11564446     0.13055020
 h     -1.65442080     1.59920235    -0.97516792
 h      0.34483992     2.83548323     0.20945339
 h      2.31913437     1.35512781     0.04523734
 o      2.15641163    -1.20737088     0.03297823
 h      2.98242025    -0.70438872     0.16156492
 c     -2.52650115    -0.93396851     0.05911799
 h     -2.47645066    -1.88821047    -0.39838663
 h     -2.96513000    -0.98268870     1.06684673
 h     -3.27705471    -0.36061424    -0.53575743
 h     -1.85744866     1.77627863     0.74160064
          17

 c      1.14062227    -0.41901119    -0.03768648
 c     -0.07388805    -1.03522627    -0.04081521
 c     -1.23807840    -0.25625089    -0.01776855
 c     -1.16400766     1.29963817    -0.05097344
 c      0.23098807     1.85234300     0.01763761
 c      1.31846317     0.98798752    -0.01310340
 h     -0.21468750    -2.08905842     0.10683648
 h     -1.69539738     1.61441344    -0.96347864
 h      0.38387197     2.85460010     0.20056223
 h      2.32492903     1.38981216     0.03485618
 o      2.16106034    -1.21842843     0.03686746
 h      3.01870153    -0.69177520     0.17685651
 c     -2.52073953    -0.93545825     0.05679634
 h     -2.49810398    -1.91167661    -0.35173120
 h     -2.97703412    -1.03518162     1.02647884
 h     -3.30321168    -0.35120412    -0.52512103
 h     -1.85501282     1.75702100     0.73330356
          17

 c      1.14399796    -0.41510098    -0.04432003
 c     -0.08159571    -1.03717698    -0.03484502
 c     -1.24852651    -0.25617900    -0.02084238
 c     -1.15552354     1.30688781    -0.04736154
 c      0.22399233     1.84892445     0.01812897
 c      1.31887064     0.99584410    -0.01506581
 h     -0.20994105    -2.06914217     0.08082073
 h     -1.73668216     1.63201724    -0.95603554
 h      0.42542675     2.89719842     0.19477115
 h      2.33324608     1.42551344     0.02440293
 o      2.16771102    -1.22955893     0.04096141
 h      3.04145070    -0.69015742     0.18894341
 c     -2.51593795    -0.93538181     0.05345478
 h     -2.51699827    -1.94885882    -0.30958325
 h     -2.99108448    -1.08671115     0.99760333
 h     -3.32416977    -0.34484379    -0.51041025
 h     -1.84644431     1.73421864     0.72190828
          17

 c      1.14908212    -0.41037544    -0.05081227
 c     -0.09091219    -1.03771606    -0.02883457
 c     -1.25828582    -0.25509961    -0.02362358
 c     -1.14826994     1.31349121    -0.04414753
 c      0.21671977     1.84474040     0.01882984
 c      1.31918844     1.00346592    -0.01714328
 h     -0.20281772    -2.06582242     0.05407450
 h     -1.77392350     1.65032618    -0.94889595
 h      0.46459067     2.94394715     0.18886397
 h      2.33915160     1.45931444     0.01381295
 o      2.17635119    -1.24029953     0.04528613
 h      3.04530493    -0.70266695     0.19682900
 c     -2.51255761    -0.93422987     0.04870893
 h     -2.53187331    -1.99331439    -0.27267999
 h     -3.00811010    -1.13550563     0.98475134
 h     -3.33765106    -0.34356579    -0.49133527
 h     -1.83412737     1.71087861     0.71189434
          17

 c      1.15583229    -0.40516225    -0.05705198
 c     -0.10134487    -1.03630767    -0.02291244
 c     -1.26692793    -0.25306554    -0.02605069
 c     -1.14267575     1.31916343    -0.04193138
 c      0.20986041     1.84125524     0.01987516
 c      1.31972583     1.01077887    -0.01937247
 h     -0.19413228    -2.08256436     0.02714093
 h     -1.80337307     1.66788278    -0.93909066
 h      0.49636392     2.97931100     0.18078249
 h      2.33882544     1.48869073     0.00310184
 o      2.18657172    -1.25042400     0.04979814
 h      3.03140709    -0.72856085     0.20058777
 c     -2.51109687    -0.93282048     0.04268411
 h     -2.54165319    -2.03617261    -0.24083605
 h     -3.02633175    -1.17966330     0.98662837
 h     -3.34324683    -0.34803161    -0.46875146
 h     -1.82141620     1.69026331     0.70833129
          17

 c      1.16412522    -0.39978248    -0.06292723
 c     -0.11241573    -1.03323768    -0.01715271
 c     -1.27413109    -0.25015869    -0.02807668
 c     -1.13906534     1.32365925    -0.04112888
 c      0.20400468     1.83932709     0.02128673
 c      1.32065087     1.01769293    -0.02178742
 h     -0.18394673    -2.11339783    -0.00007735
 h     -1.82248149     1.68369384    -0.92503472
 h      0.51703485     2.99459306     0.16981040
 h      2.33049025     1.51201307    -0.00762194
 o      2.19757107    -1.25996585     0.05437845
 h      3.00757088    -0.76308008     0.20149219
 c     -2.51197603    -0.93201520     0.03593330
 h     -2.54565622    -2.06964170    -0.21398468
 h     -3.04210759    -1.21696722     0.99801256
 h     -3.34251069    -0.35755630    -0.44453770
 h     -1.81139627     1.67504578     0.71548925
          17

 c      1.17378090    -0.39452506    -0.06833088
 c     -0.12362805    -1.02929919    -0.01164629
 c     -1.27971865    -0.24648107    -0.02967123
 c     -1.13774037     1.32685185    -0.04183111
 c      0.19958800     1.83930514     0.02300789
 c      1.32195823     1.02407410    -0.02441384
 h     -0.17227962    -2.14685670    -0.02741516
 h     -1.83006802     1.69727400    -0.90642261
 h      0.52440485     2.98664993     0.15609693
 h      2.31471031     1.52880843    -0.01818768
 o      2.20812936    -1.26925198     0.05882336
 h      2.98881458    -0.79712331     0.20218408
 c     -2.51534514    -0.93253873     0.02917055
 h     -2.54371557    -2.08858337    -0.19244573
 h     -3.05169794    -1.24528876     1.01304642
 h     -3.33894748    -0.37019601    -0.42143448
 h     -1.80527375     1.66643021     0.73509020
          17

 c      1.18458896    -0.38962401    -0.07316383
 c     -0.13444478    -1.02529052    -0.00652758
 c     -1.28368725    -0.24214798    -0.03081978
 c     -1.13899549     1.32875822    -0.04373861
 c      0.19685565     1.84111741     0.02492899
 c      1.32346574     1.02972659    -0.02726402
 h     -0.15964682    -2.17201163    -0.05410697
 h     -1.82640454     1.70867115    -0.88413128
 h      0.51776233     2.95678073     0.14031581
 h      2.29433748     1.53985858    -0.02841145
 o      2.21690113    -1.27873779     0.06289585
 h      2.99277418    -0.82009985     0.20587646
 c     -2.52099681    -0.93488993     0.02307021
 h     -2.53613337    -2.09074827    -0.17688128
 h     -3.05245111    -1.26301601     1.02722611
 h     -3.33755096    -0.38307509    -0.40266032
 h     -1.80168138     1.66386760     0.76541762
          17

 c      1.19633260    -0.38524167    -0.07733665
 c     -0.14431482    -1.02174992    -0.00195391
 c     -1.28621244    -0.23727824    -0.03152202
 c     -1.14299873     1.32948712    -0.04622015
 c      0.19581415     1.84423921     0.02689564
 c      1.32484505     1.03440025    -0.03033391
 h     -0.14704228    -2.18162284    -0.07903973
 h     -1.81338779     1.71855656    -0.86031462
 h      0.49811263     2.91104393     0.12355401
 h      2.27406470     1.54708596    -0.03814937
 o      2.22331221    -1.28848690     0.06649300
 h      3.02551435    -0.82840229     0.21371275
 c     -2.52846023    -0.93925752     0.01815859
 h     -2.52354524    -2.07676481    -0.16825052
 h     -3.04311404    -1.26918814     1.03788917
 h     -3.34337462    -0.39328486    -0.39111043
 h     -1.79760641     1.66557750     0.80209256
          17

 c      1.20879633    -0.38147229    -0.08077040
 c     -0.15271296    -1.01890322     0.00192330
 c     -1.28762380    -0.23198437    -0.03179205
 c     -1.14963571     1.32915411    -0.04844500
 c      0.19617727     1.84756152     0.02871076
 c      1.32572255     1.03784052    -0.03360307
 h     -0.13569242    -2.17269662    -0.10111501
 h     -1.79467054     1.72834560    -0.83854153
 h      0.46867556     2.86180138     0.10730152
 h      2.25926967     1.55301956    -0.04733738
 o      2.22800486    -1.29794238     0.06973153
 h      3.07448277    -0.82904355     0.22342419
 c     -2.53723025    -0.94539373     0.01474216
 h     -2.50675486    -2.05037110    -0.16782539
 h     -3.02371148    -1.26346768     1.04406120
 h     -3.35925415    -0.39930383    -0.38828849
 h     -1.79002835     1.66938635     0.83978215
          17

 c      1.22175847    -0.37837087    -0.08339761
 c     -0.15917339    -1.01666553     0.00498140
 c     -1.28835181    -0.22636921    -0.03166049
 c     -1.15847002     1.32782648    -0.04952872
 c      0.19738080     1.84936482     0.03015531
 c      1.32585916     1.03988574    -0.03703945
 h     -0.12682312    -2.14632248    -0.11953706
 h     -1.77527811     1.74011716    -0.82347006
 h      0.43485176     2.82813869     0.09326018
 h      2.25405212     1.55974392    -0.05598878
 o      2.23203546    -1.30640665     0.07279966
 h      3.12119610    -0.83180020     0.23169529
 c     -2.54697073    -0.95252276     0.01287796
 h     -2.48654752    -2.01867593    -0.17720938
 h     -2.99534867    -1.24614580     1.04623921
 h     -3.38416983    -0.40199950    -0.39367631
 h     -1.77702340     1.67334522     0.87360882
          17

 c      1.23498156    -0.37598515    -0.08516394
 c     -0.16332266    -1.01461856     0.00714786
 c     -1.28885767    -0.22053182    -0.03117756
 c     -1.16888442     1.32554197    -0.04871863
 c      0.19880952     1.84794453     0.03105840
 c      1.32532697     1.04056144    -0.04060956
 h     -0.12145656    -2.10773026    -0.13406527
 h     -1.76016909     1.75592479    -0.81939280
 h      0.40191361     2.82877711     0.08261684
 h      2.25931238     1.56778682    -0.06413875
 o      2.23616061    -1.31341948     0.07582617
 h      3.15251951    -0.84298957     0.23624776
 c     -2.55753878    -0.95944997     0.01240675
 h     -2.46351662    -1.99135520    -0.19818778
 h     -2.96003204    -1.21825655     1.04626742
 h     -3.41380373    -0.40420583    -0.40512083
 h     -1.75808559     1.67602444     0.89987577
          17

 c      1.24821061    -0.37437318    -0.08603152
 c     -0.16491165    -1.01198750     0.00842212
 c     -1.28956338    -0.21457841    -0.03041490
 c     -1.18031880     1.32240365    -0.04562890
 c      0.20014252     1.84297110     0.03137603
 c      1.32455011     1.04008574    -0.04428978
 h     -0.12022407    -2.06635080    -0.14524213
 h     -1.75208789     1.77644298    -0.82782192
 h      0.37128312     2.86642183     0.07523531
 h      2.27234280     1.57582946    -0.07177776
 o      2.24071716    -1.31879204     0.07886172
 h      3.16252892    -0.86485928     0.23614347
 c     -2.56885424    -0.96498057     0.01299519
 h     -2.43813038    -1.97716665    -0.23205223
 h     -2.92044319    -1.18171447     1.04719422
 h     -3.44271125    -0.40924616    -0.41985107
 h     -1.73403376     1.67662763     0.91639670
          17

 c      1.26117906    -0.37360017    -0.08598300
 c     -0.16383106    -1.00774861     0.00888089
 c     -1.29079899    -0.20862960    -0.02946409
 c     -1.19239814     1.31866792    -0.04038963
 c      0.20131802     1.83581953     0.03116386
 c      1.32416857     1.03877449    -0.04807069
 h     -0.12328817    -2.03443403    -0.15438929
 h     -1.75047316     1.79995508    -0.84600714
 h      0.34113474     2.92409034     0.07004166
 h      2.28829826     1.58151375    -0.07883056
 o      2.24567008    -1.32255862     0.08189173
 h      3.15168638    -0.89637279     0.23157959
 c     -2.58073849    -0.96849507     0.01412991
 h     -2.41136821    -1.97856675    -0.27819889
 h     -2.87953406    -1.13924842     1.05276626
 h     -3.46630255    -0.41959634    -0.43532391
 h     -1.70683961     1.67506002     0.92274575
          17

 c      1.27361942    -0.37371987    -0.08502402
 c     -0.16009442    -1.00103729     0.00862898
 c     -1.29278120    -0.20281808    -0.02843106
 c     -1.20485093     1.31471224    -0.03357615
 c      0.20222935     1.82829458     0.03048933
 c      1.32482711     1.03692902    -0.05195216
 h     -0.13052215    -2.02230473    -0.16294262
 h     -1.75255370     1.82285008    -0.86806029
 h      0.31016344     2.98004818     0.06601312
 h      2.30230158     1.58263312    -0.08518540
 o      2.25058877    -1.32496418     0.08483763
 h      3.12711144    -0.93342110     0.22385469
 c     -2.59282549    -0.97018731     0.01515880
 h     -2.38547263    -1.98983949    -0.33298279
 h     -2.83990451    -1.09396530     1.06611594
 h     -3.48183257    -0.43626818    -0.44962401
 h     -1.67948505     1.67201451     0.92053843
          17

 c      1.28527567    -0.37475186    -0.08318287
 c     -0.15380586    -0.99171281     0.00770075
 c     -1.29561798    -0.19728095    -0.02742732
 c     -1.21736280     1.31090279    -0.02600412
 c      0.20265102     1.82168040     0.02939637
 c      1.32700685     1.03476942    -0.05593374
 h     -0.14175972    -2.03183577    -0.17122337
 h     -1.75533056     1.84116031    -0.88753946
 h      0.27878171     3.01876842     0.06249402
 h      2.31092338     1.57792832    -0.09073556
 o      2.25458211    -1.32646596     0.08755342
 h      3.10350162    -0.96881563     0.21539962
 c     -2.60459727    -0.97074188     0.01550959
 h     -2.36366898    -2.00138402    -0.39036778
 h     -2.80325860    -1.04875970     1.08785028
 h     -3.48868567    -0.45874596    -0.46162280
 h     -1.65574377     1.66902487     0.91358488
          17

 c      1.29591644    -0.37665644    -0.08050797
 c     -0.14517162    -0.98048649     0.00601983
 c     -1.29931906    -0.19215415    -0.02655933
 c     -1.22952874     1.30748857    -0.01852731
 c      0.20233392     1.81662496     0.02790900
 c      1.33092798     1.03241419    -0.06000581
 h     -0.15662289    -2.05503163    -0.17796278
 h     -1.75679477     1.85180861    -0.89937854
 h      0.24841731     3.03208273     0.05907463
 h      2.31287039     1.56741152    -0.09541573
 o      2.25651645    -1.32761434     0.08986983
 h      3.09962393    -0.99429004     0.20905921
 c     -2.61546448    -0.97088330     0.01493977
 h     -2.34904135    -2.00500267    -0.44386296
 h     -2.77041784    -1.00603396     1.11500140
 h     -3.48837340    -0.48514890    -0.47109017
 h     -1.63966675     1.66827858     0.90740143
          17

 c      1.30534250    -0.37931211    -0.07706394
 c     -0.13453823    -0.96844497     0.00347098
 c     -1.30380040    -0.18757044    -0.02591885
 c     -1.24092366     1.30459465    -0.01183250
 c      0.20109438     1.81328424     0.02603988
 c      1.33650446     1.02988576    -0.06414349
 h     -0.17414000    -2.07963421    -0.18122204
 h     -1.75620959     1.85311206    -0.90063526
 h      0.22082704     3.01738058     0.05546618
 h      2.30917651     1.55240104    -0.09923303
 o      2.25589614    -1.32870243     0.09172871
 h      3.12441461    -1.00627849     0.20596680
 c     -2.62480766    -0.97114722     0.01357674
 h     -2.34366691    -1.99614721    -0.48805934
 h     -2.74183785    -0.96779985     1.14205066
 h     -3.48430703    -0.51250706    -0.47873041
 h     -1.63460821     1.67192184     0.90746169
          17

 c      1.31338681    -0.38250969    -0.07292558
 c     -0.12239244    -0.95654232    -0.00001447
 c     -1.30888914    -0.18365418    -0.02557933
 c     -1.25121530     1.30229192    -0.00620983
 c      0.19885354     1.81140483     0.02379533
 c      1.34334903     1.02712621    -0.06830458
 h     -0.19274900    -2.09506464    -0.17950623
 h     -1.75400405     1.84486314    -0.89062812
 h      0.19775684     2.97665705     0.05146976
 h      2.30305112     1.53537042    -0.10229404
 o      2.25350314    -1.32958543     0.09325154
 h      3.16693382    -1.00889597     0.20447061
 c     -2.63202693    -0.97182116     0.01176727
 h     -2.34831216    -1.97396371    -0.51928070
 h     -2.71806415    -0.93582236     1.16314529
 h     -3.48105958    -0.53726886    -0.48592590
 h     -1.64206664     1.68094071     0.91650881
          17

 c      1.31991327    -0.38597515    -0.06817227
 c     -0.10931697    -0.94539959    -0.00442867
 c     -1.31433550    -0.18050750    -0.02559750
 c     -1.26021897     1.30064938    -0.00141728
 c      0.19563804     1.81027697     0.02117542
 c      1.35085141     1.02402858    -0.07243149
 h     -0.21061368    -2.09481321    -0.17219739
 h     -1.75166202     1.82834344    -0.87097649
 h      0.18074513     2.91720544     0.04700723
 h      2.29917539     1.51951239    -0.10479818
 o      2.25067981    -1.32999378     0.09461522
 h      3.20771654    -1.00877968     0.20209577
 c     -2.63667048    -0.97290683     0.00989485
 h     -2.36239284    -1.94092550    -0.53583605
 h     -2.69982911    -0.91162236     1.17385413
 h     -3.48284446    -0.55615009    -0.49398567
 h     -1.66113502     1.69440845     0.93292575
          17

 c      1.32481900    -0.38941358    -0.06288375
 c     -0.09593054    -0.93529795    -0.00969408
 c     -1.31983111    -0.17819049    -0.02601632
 c     -1.26785196     1.29969758     0.00323303
 c      0.19156419     1.80859278     0.01817049
 c      1.35834737     1.02049955    -0.07645808
 h     -0.22595245    -2.07660348    -0.15950738
 h     -1.75167472     1.80633792    -0.84562916
 h      0.17089556     2.85351305     0.04217219
 h      2.30212032     1.50786810    -0.10697926
 o      2.24848208    -1.32980052     0.09594166
 h      3.23203965    -1.01046917     0.19725918
 c     -2.63861054    -0.97405290     0.00825843
 h     -2.38398021    -1.90279946    -0.53833412
 h     -2.68793392    -0.89639545     1.17194981
 h     -3.49161988    -0.56708111    -0.50311143
 h     -1.68904057     1.70985135     0.95180496
          17

 c      1.32804084    -0.39255411    -0.05713933
 c     -0.08282950    -0.92620353    -0.01567835
 c     -1.32503121    -0.17670756    -0.02686645
 c     -1.27405275     1.29935711     0.00862802
 c      0.18681164     1.80446606     0.01476216
 c      1.36534448     1.01654212    -0.08031951
 h     -0.23731151    -2.04219078    -0.14230456
 h     -1.75733599     1.78288519    -0.82049512
 h      0.16867677     2.80729729     0.03722931
 h      2.31414894     1.50218593    -0.10901732
 o      2.24747511    -1.32903674     0.09728521
 h      3.23296238    -1.01582842     0.18943276
 c     -2.63813262    -0.97452146     0.00704249
 h     -2.40993657    -1.86868104    -0.53004026
 h     -2.68311873    -0.89091199     1.15762134
 h     -3.50608922    -0.56966239    -0.51187601
 h     -1.72225149     1.72435869     0.96756652
          17

 c      1.32956305    -0.39518662    -0.05101881
 c     -0.07052886    -0.91776223    -0.02220792
 c     -1.32958306    -0.17600744    -0.02816515
 c     -1.27877110     1.29944678     0.01556140
 c      0.18156553     1.79624109     0.01094413
 c      1.37168134     1.01229583    -0.08396089
 h     -0.24385558    -1.99747903    -0.12193907
 h     -1.77192047     1.76228633    -0.80191118
 h      0.17410834     2.79826329     0.03240211
 h      2.33378304     1.50221950    -0.11098822
 o      2.24776965    -1.32784296     0.09864910
 h      3.21057145    -1.02459120     0.17886330
 c     -2.63582617    -0.97332113     0.00631780
 h     -2.43655895    -1.84979084    -0.51646448
 h     -2.68599640    -0.89540268     1.13357581
 h     -3.52243628    -0.56483817    -0.51776883
 h     -1.75735764     1.73551306     0.97595216
          17

 c      1.32942759    -0.39718351    -0.04460340
 c     -0.05941326    -0.90930323    -0.02908764
 c     -1.33315605    -0.17599773    -0.02991149
 c     -1.28206832     1.29979899     0.02443611
 c      0.17596537     1.78396433     0.00675642
 c      1.37750182     1.00799155    -0.08734040
 h     -0.24566293    -1.95248576    -0.09998961
 h     -1.79704496     1.74736716    -0.79380360
 h      0.18710055     2.82695139     0.02751159
 h      2.35641142     1.50606635    -0.11288815
 o      2.24900342    -1.32645406     0.09999536
 h      3.17212903    -1.03445006     0.16640739
 c     -2.63231563    -0.96962973     0.00591721
 h     -2.46099446    -1.85519896    -0.50289113
 h     -2.69704051    -0.90945826     1.10510995
 h     -3.53607925    -0.55417108    -0.51833364
 h     -1.79149716     1.74179259     0.97476514
          17

 c      1.32774522    -0.39849570    -0.03797573
 c     -0.04973198    -0.89999013    -0.03613665
 c     -1.33546635    -0.17656096    -0.03207682
 c     -1.28422681     1.30036540     0.03507974
 c      0.17015965     1.76943062     0.00228087
 c      1.38307515     1.00386834    -0.09042670
 h     -0.24370990    -1.91954275    -0.07781932
 h     -1.83119446     1.73823308    -0.79544743
 h      0.20692748     2.87412651     0.02204033
 h      2.37639226     1.51121659    -0.11469554
 o      2.25026920    -1.32521647     0.10125341
 h      3.13310260    -1.04073127     0.15339473
 c     -2.62801892    -0.96335194     0.00523661
 h     -2.48251087    -1.88574031    -0.49074750
 h     -2.71656769    -0.93206160     1.07960425
 h     -3.54318706    -0.53922461    -0.51205657
 h     -1.82251892     1.74262732     0.96385659
          17

 c      1.32470684    -0.39911826    -0.03121965
 c     -0.04168313    -0.88926057    -0.04322807
 c     -1.33629439    -0.17756579    -0.03459401
 c     -1.28571366     1.30118111     0.04683172
 c      0.16437295     1.75470870    -0.00239723
 c      1.38860578     1.00011447    -0.09319469
 h     -0.23904323    -1.90808134    -0.05610099
 h     -1.86999467     1.73282618    -0.80223646
 h      0.23177507     2.91787429     0.01555128
 h      2.38905239     1.51552374    -0.11641469
 o      2.25031797    -1.32454434     0.10235341
 h      3.11390258    -1.03721152     0.14110932
 c     -2.62311364    -0.95524682     0.00339299
 h     -2.50204787    -1.93261545    -0.47712518
 h     -2.74459839    -0.96184121     1.06436802
 h     -3.54150435    -0.52120096    -0.49873815
 h     -1.84910403     1.73835611     0.94490645
          17

 c      1.32058856    -0.39904112    -0.02442096
 c     -0.03553939    -0.87733353    -0.05028431
 c     -1.33550013    -0.17887629    -0.03735251
 c     -1.28700374     1.30223540     0.05881114
 c      0.15888464     1.74127801    -0.00720818
 c      1.39412110     0.99683895    -0.09562224
 h     -0.23153467    -1.91857679    -0.03489343
 h     -1.90804920     1.72857531    -0.80859252
 h      0.25922586     2.94348779     0.00786180
 h      2.39179187     1.51774381    -0.11808940
 o      2.24848039    -1.32466401     0.10328733
 h      3.12533859    -1.02050336     0.12985633
 c     -2.61765965    -0.94647779    -0.00017745
 h     -2.52067006    -1.98276238    -0.45816632
 h     -2.78042665    -0.99728122     1.06281261
 h     -3.53068401    -0.50073879    -0.47951601
 h     -1.87092660     1.73017485     0.92121471
          17

 c      1.31574131    -0.39822381    -0.01766608
 c     -0.03165797    -0.86520926    -0.05722170
 c     -1.33303106    -0.18036375    -0.04020432
 c     -1.28841393     1.30338990     0.07013704
 c      0.15397945     1.72999863    -0.01209773
 c      1.39943482     0.99405650    -0.09768757
 h     -0.21981724    -1.94239025    -0.01434059
 h     -1.94065496     1.72357051    -0.81024398
 h      0.28684885     2.94364699    -0.00101079
 h      2.38446477     1.51774654    -0.11980163
 o      2.24541368    -1.32536704     0.10410965
 h      3.15685088    -0.99420026     0.11897338
 c     -2.61170562    -0.93816164    -0.00529027
 h     -2.53873786    -2.02461785    -0.43187941
 h     -2.82203541    -1.03648491     1.07198815
 h     -3.51234183    -0.47778925    -0.45667298
 h     -1.88876070     1.72001706     0.89742006
          17

 c      1.31055753    -0.39661789    -0.01103818
 c     -0.03034635    -0.85414874    -0.06391634
 c     -1.32892248    -0.18191951    -0.04298019
 c     -1.29004928     1.30439450     0.08004462
 c      0.14991083     1.72127218    -0.01702408
 c      1.40415874     0.99168002    -0.09936684
 h     -0.20254973    -1.96769659     0.00489042
 h     -1.96453287     1.71686280    -0.80490732
 h      0.31249688     2.91643217    -0.01093420
 h      2.36936306     1.51655477    -0.12166929
 o      2.24236483    -1.32620530     0.10486649
 h      3.18818666    -0.96563659     0.10794127
 c     -2.60531375    -0.93120159    -0.01115599
 h     -2.55597726    -2.05044656    -0.39860377
 h     -2.86605417    -1.07683723     1.08449225
 h     -3.48975774    -0.45163597    -0.43321201
 h     -1.90426970     1.71020664     0.87884488
          17

 c      1.30542111    -0.39420840    -0.00461350
 c     -0.03173339    -0.84520874    -0.07021823
 c     -1.32329566    -0.18346542    -0.04550830
 c     -1.29186570     1.30497271     0.08797580
 c      0.14687124     1.71511016    -0.02195715
 c      1.40775518     0.98953016    -0.10063287
 h     -0.17941195    -1.98478864     0.02176879
 h     -1.97786403     1.70832070    -0.79205561
 h      0.33449847     2.86446542    -0.02172078
 h      2.35082203     1.51620269    -0.12384157
 o      2.24024900    -1.32678236     0.10556739
 h      3.20403145    -0.94099432     0.09679984
 c     -2.59854988    -0.92622909    -0.01682356
 h     -2.57179138    -2.05647859    -0.36041136
 h     -2.90854527    -1.11520518     1.09267134
 h     -3.46696175    -0.42123940    -0.41216321
 h     -1.91919378     1.70276194     0.87022772
          17

 c      1.30065658    -0.39104128     0.00154010
 c     -0.03571649    -0.83907301    -0.07597804
 c     -1.31635683    -0.18495857    -0.04762854
 c     -1.29379072     1.30492299     0.09368175
 c      0.14494961     1.71105877    -0.02687749
 c      1.40965058     0.98738077    -0.10145670
 h     -0.15124809    -1.98799000     0.03522794
 h     -1.98015272     1.69844344    -0.77254469
 h      0.35202082     2.79573759    -0.03318340
 h      2.33413205     1.51921617    -0.12648040
 o      2.23944742    -1.32683674     0.10619944
 h      3.19731251    -0.92385574     0.08590401
 c     -2.59151903    -0.92350851    -0.02151344
 h     -2.58548721    -2.04269473    -0.32054525
 h     -2.94595814    -1.14848784     1.09136311
 h     -3.44718511    -0.38601403    -0.39575880
 h     -1.93410241     1.69855414     0.87417373
          17

 c      1.29649147    -0.38723472     0.00736329
 c     -0.04196016    -0.83604605    -0.08106566
 c     -1.30839768    -0.18638818    -0.04920084
 c     -1.29579557     1.30416977     0.09728415
 c      0.14405945     1.70802858    -0.03176908
 c      1.40941949     0.98505523    -0.10181275
 h     -0.11981326    -1.97574598     0.04440333
 h     -1.97221955     1.68828898    -0.74844532
 h      0.36578137     2.72554496    -0.04523850
 h      2.32359892     1.52756940    -0.12971674
 o      2.23988311    -1.32623954     0.10674367
 h      3.16814773    -0.91526151     0.07565328
 c     -2.58443146    -0.92280347    -0.02473214
 h     -2.59641606    -2.01307204    -0.28314598
 h     -2.97568144    -1.17402839     1.07850793
 h     -3.43140109    -0.34675615    -0.38486854
 h     -1.94759607     1.69689044     0.89029855
          17

 c      1.29303642    -0.38298053     0.01280538
 c     -0.04992064    -0.83606917    -0.08538365
 c     -1.29979483    -0.18776559    -0.05010998
 c     -1.29784902     1.30272873     0.09924141
 c      0.14388181     1.70431017    -0.03660330
 c      1.40696952     0.98254007    -0.10168674
 h     -0.08746937    -1.95050335     0.04880342
 h     -1.95636206     1.67951456    -0.72309494
 h      0.37862008     2.67624126    -0.05808117
 h      2.32052446     1.54148558    -0.13358760
 o      2.24104477    -1.32501778     0.10718952
 h      3.12363625    -0.91343549     0.06626079
 c     -2.57759576    -0.92328393    -0.02624545
 h     -2.60411083    -1.97616847    -0.25310002
 h     -2.99622309    -1.18980352     1.05479538
 h     -3.41809229    -0.30601204    -0.37908503
 h     -1.95672006     1.69589094     0.91571256
          17

 c      1.29028797    -0.37852971     0.01782551
 c     -0.05890125    -0.83871765    -0.08888144
 c     -1.29100317    -0.18911371    -0.05026943
 c     -1.29981477     1.30062332     0.10024038
 c      0.14400781     1.69841337    -0.04133370
 c      1.40259316     0.98002959    -0.10108202
 h     -0.05684278    -1.91879812     0.04846655
 h     -1.93641898     1.67438743    -0.70107631
 h      0.39383058     2.66733293    -0.07221914
 h      2.32265228     1.55898641    -0.13799326
 o      2.24195403    -1.32341457     0.10755331
 h      3.07856605    -0.91301862     0.05746557
 c     -2.57130493    -0.92361106    -0.02601956
 h     -2.60844059    -1.94467710    -0.23564013
 h     -3.00724420    -1.19454533     1.02320328
 h     -3.40442597    -0.26747315    -0.37735690
 h     -1.95819367     1.69332411     0.94632546
          17

 c      1.28815205    -0.37416895     0.02239434
 c     -0.06813288    -0.84323366    -0.09156482
 c     -1.28253421    -0.19045171    -0.04962596
 c     -1.30142151     1.29783354     0.10104226
 c      0.14432102     1.69050319    -0.04593709
 c      1.39683826     0.97786263    -0.10002100
 h     -0.03034998    -1.89086397     0.04402959
 h     -1.91718361     1.67546194    -0.68749847
 h      0.41078410     2.69857765    -0.08793662
 h      2.32559667     1.57664098    -0.14271289
 o      2.24135907    -1.32185695     0.10788973
 h      3.05246850    -0.90584463     0.04837048
 c     -2.56571145    -0.92238060    -0.02422744
 h     -2.60962309    -1.93130226    -0.23525933
 h     -3.00958511    -1.18793337     0.98867611
 h     -3.38781878    -0.23479965    -0.37868188
 h     -1.94948470     1.68731379     0.97801392
          17

 c      1.28648456    -0.37018005     0.02649525
 c     -0.07687200    -0.84873188    -0.09348016
 c     -1.27491376    -0.19178043    -0.04816330
 c     -1.30236378     1.29434112     0.10226665
 c      0.14505186     1.68232835    -0.05045238
 c      1.39030655     0.97640563    -0.09854114
 h     -0.00971479    -1.87812688     0.03646447
 h     -1.90276353     1.68463958    -0.68605687
 h      0.42445313     2.75078828    -0.10477768
 h      2.32497202     1.59088132    -0.14747005
 o      2.23854853    -1.32059973     0.10825065
 h      3.05672816    -0.88692281     0.03812812
 c     -2.56078401    -0.91887696    -0.02133316
 h     -2.60791097    -1.94078074    -0.25395851
 h     -3.00526161    -1.17082747     0.95778719
 h     -3.36693448    -0.21058171    -0.38252012
 h     -1.92931576     1.67668489     1.00729440
          17

 c      1.28512862    -0.36680916     0.03012392
 c     -0.08445707    -0.85464485    -0.09466140
 c     -1.26862603    -0.19307328    -0.04590314
 c     -1.30245323     1.29023701     0.10416527
 c      0.14641860     1.67577685    -0.05494794
 c      1.38350017     0.97595217    -0.09668837
 h      0.00406006    -1.88780548     0.02637535
 h     -1.89465571     1.70192898    -0.69667600
 h      0.42977386     2.80276914    -0.12188035
 h      2.31789575     1.59907029    -0.15200836
 o      2.23406094    -1.31933891     0.10860710
 h      3.08322134    -0.86074417     0.02721324
 c     -2.55633987    -0.91346658    -0.01811587
 h     -2.60330568    -1.96585499    -0.29003120
 h     -2.99721330    -1.14528734     0.93792803
 h     -3.34198655    -0.19579208    -0.38892166
 h     -1.89776121     1.66106157     1.03166747
          17

 c      1.28393016    -0.36425754     0.03328651
 c     -0.09031235    -0.86109989    -0.09508664
 c     -1.26405406    -0.19428534    -0.04290298
 c     -1.30165736     1.28576730     0.10655137
 c      0.14843203     1.67211186    -0.05947871
 c      1.37674869     0.97665442    -0.09450953
 h      0.01017677    -1.91825528     0.01347175
 h     -1.89133930     1.72499836    -0.71495101
 h      0.42404557     2.84027657    -0.13848134
 h      2.30363453     1.60006653    -0.15615392
 o      2.22908302    -1.31747442     0.10886379
 h      3.11375017    -0.83700815     0.01719602
 c     -2.55211630    -0.90718526    -0.01546165
 h     -2.59577198    -1.99279352    -0.33865875
 h     -2.98842461    -1.11401509     0.93534338
 h     -3.31461478    -0.18972857    -0.39846895
 h     -1.85619395     1.64088429     1.04989050
          17

 c      1.28273537    -0.36267706     0.03599624
 c     -0.09398364    -0.86878278    -0.09470482
 c     -1.26141685    -0.19538264    -0.03925205
 c     -1.29998665     1.28125838     0.10894063
 c      0.15092239     1.67197583    -0.06407594
 c      1.37018486     0.97848452    -0.09204422
 h      0.00783140    -1.96031209    -0.00304598
 h     -1.88978374     1.75006352    -0.73413479
 h      0.40673441     2.85595762    -0.15409501
 h      2.28375055     1.59442115    -0.15986231
 o      2.22458959    -1.31455126     0.10893243
 h      3.13368344    -0.82343078     0.00956242
 c     -2.54789440    -0.90114548    -0.01398378
 h     -2.58555164    -2.00906988    -0.39367192
 h     -2.98047527    -1.07931996     0.95214226
 h     -3.28753873    -0.19032175    -0.41209124
 h     -1.80718165     1.61740244     1.06227307
          17

 c      1.28138617    -0.36216014     0.03826934
 c     -0.09523085    -0.87844885    -0.09349377
 c     -1.26071497    -0.19637782    -0.03506715
 c     -1.29737233     1.27699971     0.11075171
 c      0.15361393     1.67554346    -0.06875268
 c      1.36374548     0.98123041    -0.08931785
 h     -0.00335472    -2.00282457    -0.02368877
 h     -1.88723920     1.77326580    -0.74773333
 h      0.37879071     2.84752662    -0.16853238
 h      2.26195501     1.58431026    -0.16325247
 o      2.22111567    -1.31038102     0.10876450
 h      3.13562933    -0.82370458     0.00518282
 c     -2.54361456    -0.89624495    -0.01377663
 h     -2.57317603    -2.00670357    -0.44904804
 h     -2.97269055    -1.04250282     0.98449235
 h     -3.26396690    -0.19475686    -0.43073798
 h     -1.75425434     1.59258642     1.07086530
          17

 c      1.27972104    -0.36273122     0.04012343
 c     -0.09409508    -0.89056062    -0.09148423
 c     -1.26171073    -0.19735172    -0.03048781
 c     -1.29364550     1.27317800     0.11145461
 c      0.15617659     1.68257405    -0.07350574
 c      1.35721390     0.98454130    -0.08633944
 h     -0.02294298    -2.03686164    -0.04831492
 h     -1.88212067     1.79159605    -0.75101028
 h      0.34228820     2.81712132    -0.18195484
 h      2.24346562     1.57307043    -0.16660568
 o      2.21880432    -1.30501248     0.10835415
 h      3.11870593    -0.83792457     0.00425790
 c     -2.53938797    -0.89303721    -0.01452073
 h     -2.55932308    -1.98241906    -0.49971369
 h     -2.96292685    -1.00422940     1.02414450
 h     -3.24668740    -0.20038648    -0.45488043
 h     -1.70138421     1.56883732     1.07916849
          17

 c      1.27757850    -0.36435131     0.04157815
 c     -0.09088937    -0.90517911    -0.08875025
 c     -1.26395750    -0.19844781    -0.02567034
 c     -1.28860408     1.26987976     0.11070452
 c      0.15825213     1.69232798    -0.07830412
 c      1.35034011     0.98803949    -0.08310882
 h     -0.04967090    -2.05716575    -0.07622120
 h     -1.87414581     1.80325641    -0.74143629
 h      0.30035184     2.77228346    -0.19507485
 h      2.23346861     1.56409863    -0.17027155
 o      2.21741316    -1.29871658     0.10774163
 h      3.08839890    -0.86278646     0.00626007
 c     -2.53544168    -0.89162839    -0.01578579
 h     -2.54470763    -1.93716279    -0.54197378
 h     -2.94913626    -0.96525556     1.06189734
 h     -3.23707904    -0.20566043    -0.48394855
 h     -1.65214174     1.54842550     1.09095772
          17

 c      1.27480241    -0.36693370     0.04265549
 c     -0.08612797    -0.92198428    -0.08539020
 c     -1.26686857    -0.19984011    -0.02078067
 c     -1.28209209     1.26712164     0.10850147
 c      0.15948025     1.70341506    -0.08306092
 c      1.34302530     0.99147420    -0.07963455
 h     -0.08166739    -2.06228442    -0.10638307
 h     -1.86426132     1.80778238    -0.71874839
 h      0.25699591     2.72779616    -0.20953389
 h      2.23483987     1.55930263    -0.17445167
 o      2.21624896    -1.29199981     0.10702262
 h      3.05749506    -0.89134544     0.00978541
 c     -2.53206563    -0.89161506    -0.01723187
 h     -2.53002992    -1.87607600    -0.57401647
 h     -2.93034052    -0.92678908     1.09021382
 h     -3.23463496    -0.21051555    -0.51603857
 h     -1.60884562     1.53282708     1.10839807
          17

 c      1.27125465    -0.37035680     0.04337800
 c     -0.08042827    -0.94031880    -0.08150775
 c     -1.26980261    -0.20168677    -0.01598531
 c     -1.27401989     1.26485338     0.10530243
 c      0.15957376     1.71390243    -0.08761795
 c      1.33545412     0.99481706    -0.07595166
 h     -0.11674631    -2.05451863    -0.13771811
 h     -1.85464986     1.80616444    -0.68500092
 h      0.21621932     2.70456757    -0.22810464
 h      2.24652695     1.55810909    -0.17898087
 o      2.21427338    -1.28552675     0.10633603
 h      3.04426308    -0.91429300     0.01276177
 c     -2.52955769    -0.89209343    -0.01860122
 h     -2.51591899    -1.80885666    -0.59673037
 h     -2.90680151    -0.89046436     1.10423333
 h     -3.23736687    -0.21593053    -0.54819369
 h     -1.57226631     1.52237268     1.13069515
          17

 c      1.26683297    -0.37446197     0.04376575
 c     -0.07441248    -0.95923663    -0.07719128
 c     -1.27214160    -0.20408621    -0.01144058
 c     -1.26431887     1.26292013     0.10197445
 c      0.15843576     1.72227480    -0.09184123
 c      1.32805629     0.99820848    -0.07212303
 h     -0.15276627    -2.03979923    -0.16938543
 h     -1.84877107     1.80093260    -0.64450352
 h      0.18040875     2.71859637    -0.25352779
 h      2.26405377     1.55794262    -0.18330926
 o      2.21082734    -1.27977657     0.10578039
 h      3.06088069    -0.92558225     0.01380475
 c     -2.52816392    -0.89178690    -0.01961509
 h     -2.50281531    -1.74933053    -0.61435854
 h     -2.87984417    -0.85814599     1.10194384
 h     -3.24275835    -0.22304054    -0.57714388
 h     -1.54204687     1.51644854     1.15448994
          17

 c      1.26148273    -0.37904487     0.04383512
 c     -0.06862938    -0.97761589    -0.07249524
 c     -1.27334351    -0.20705217    -0.00728295
 c     -1.25290657     1.26104963     0.09957573
 c      0.15614831     1.72872541    -0.09583452
 c      1.32133677     1.00180562    -0.06822364
 h     -0.18801164    -2.02671947    -0.20107577
 h     -1.85102548     1.79580910    -0.60307892
 h      0.15018765     2.76601389    -0.28587725
 h      2.28166800     1.55569729    -0.18670642
 o      2.20646663    -1.27472899     0.10532566
 h      3.10020168    -0.92754150     0.01363307
 c     -2.52803132    -0.88942608    -0.02003183
 h     -2.49086628    -1.71186032    -0.63313407
 h     -2.85167549    -0.83166280     1.08430347
 h     -3.24862892    -0.23244601    -0.60007874
 h     -1.51736975     1.51400239     1.17558275
          17

 c      1.25519934    -0.38386486     0.04360121
 c     -0.06351759    -0.99442624    -0.06744374
 c     -1.27296510    -0.21051744    -0.00362338
 c     -1.23976097     1.25895265     0.09903191
 c      0.15283411     1.73480884    -0.09996560
 c      1.31570021     1.00566894    -0.06432301
 h     -0.22132441    -2.02363169    -0.23301396
 h     -1.86537308     1.79435226    -0.56602916
 h      0.12600447     2.82715501    -0.32208571
 h      2.29442874     1.54901484    -0.18851347
 o      2.20251083    -1.27011186     0.10487233
 h      3.14287555    -0.92673097     0.01410208
 c     -2.52916272    -0.88439628    -0.02004337
 h     -2.48011061    -1.70408897    -0.65639337
 h     -2.82528643    -0.81249680     1.05562291
 h     -3.25360272    -0.24396316    -0.61515775
 h     -1.49739399     1.51396331     1.19058078
          17

 c      1.24803203    -0.38867240     0.04308145
 c     -0.05943406    -1.00909872    -0.06208150
 c     -1.27067324    -0.21436759    -0.00054473
 c     -1.22511363     1.25651283     0.10083358
 c      0.14864298     1.74206910    -0.10465795
 c      1.31133945     1.00973556    -0.06047545
 h     -0.25163110    -2.03438243    -0.26534258
 h     -1.89293692     1.79782582    -0.53549043
 h      0.10856544     2.88249025    -0.35826401
 h      2.29937617     1.53687406    -0.18831324
 o      2.20008875    -1.26574627     0.10434934
 h      3.17227499    -0.92799710     0.01659372
 c     -2.53136989    -0.87711093    -0.02062279
 h     -2.47093254    -1.72249358    -0.68046841
 h     -2.80429765    -0.80150858     1.02384324
 h     -3.25725533    -0.25667996    -0.62174652
 h     -1.48139709     1.51544377     1.19771432
          17

 c      1.24009069    -0.39324142     0.04229835
 c     -0.05671328    -1.02169735    -0.05654152
 c     -1.26626390    -0.21848771     0.00190048
 c     -1.20958264     1.25388175     0.10495496
 c      0.14381663     1.75143026    -0.11024378
 c      1.30818842     1.01383975    -0.05671690
 h     -0.27723195    -2.05621878    -0.29725455
 h     -1.93047630     1.80415262    -0.50962779
 h      0.09834908     2.91961815    -0.39136037
 h      2.29597325     1.51969184    -0.18601126
 o      2.19980227    -1.26160049     0.10373528
 h      3.17956319    -0.93321039     0.02163322
 c     -2.53428402    -0.86864393    -0.02321492
 h     -2.46415362    -1.75641992    -0.69724086
 h     -2.79241142    -0.79888664     0.99940639
 h     -3.26013431    -0.26908958    -0.62049264
 h     -1.46878301     1.51780094     1.19695087
          17

 c      1.23154453    -0.39739996     0.04128119
 c     -0.05566295    -1.03271017    -0.05105117
 c     -1.25968569    -0.22279524     0.00369461
 c     -1.19406422     1.25136664     0.11104039
 c      0.13870378     1.76324349    -0.11693578
 c      1.30591913     1.01774005    -0.05306455
 h     -0.29582634    -2.08207525    -0.32683337
 h     -1.97155743     1.80922996    -0.48464635
 h      0.09539272     2.93266621    -0.41946691
 h      2.28618914     1.49920476    -0.18186084
 o      2.20173991    -1.25773526     0.10304462
 h      3.16326278    -0.94188890     0.02907522
 c     -2.53746179    -0.86012578    -0.02896350
 h     -2.46065978    -1.79472922    -0.69948293
 h     -2.79219439    -0.80443653     0.99117762
 h     -3.26373746    -0.27919732    -0.61327360
 h     -1.45908197     1.52064760     1.18980166
          17

 c      1.22261287    -0.40105259     0.04006699
 c     -0.05649570    -1.04269515    -0.04587078
 c     -1.25105605    -0.22724642     0.00485923
 c     -1.17947539     1.24924418     0.11864016
 c      0.13372157     1.77742948    -0.12483231
 c      1.30398107     1.02114840    -0.04951922
 h     -0.30527778    -2.10456949    -0.35171776
 h     -2.00923393     1.80911883    -0.45732115
 h      0.09932945     2.92063386    -0.44174123
 h      2.27423622     1.47817020    -0.17643087
 o      2.20547453    -1.25428232     0.10231826
 h      3.12918120    -0.95144661     0.03823929
 c     -2.54052872    -0.85243390    -0.03807418
 h     -2.46108214    -1.82899489    -0.68337218
 h     -2.80370052    -0.81788570     1.00089284
 h     -3.27029194    -0.28472916    -0.60287398
 h     -1.45196446     1.52384213     1.17905904
          17

 c      1.21354780    -0.40418564     0.03870051
 c     -0.05926692    -1.05205677    -0.04122763
 c     -1.24066048    -0.23182253     0.00545275
 c     -1.16654993     1.24766241     0.12733225
 c      0.12929541     1.79350975    -0.13390396
 c      1.30170918     1.02378016    -0.04607510
 h     -0.30429977    -2.11852944    -0.36986079
 h     -2.03800477     1.80129799    -0.42612336
 h      0.10945752     2.88702208    -0.45853964
 h      2.26557270     1.45973592    -0.17046549
 o      2.20999555    -1.25147152     0.10162053
 h      3.09153792    -0.95685784     0.04796923
 c     -2.54326592    -0.84614462    -0.04977339
 h     -2.46571090    -1.85391451    -0.64846125
 h     -2.82427486    -0.83863867     1.02182511
 h     -3.28204020    -0.28367871    -0.59221180
 h     -1.44722532     1.52743370     1.16845113
          17

 c      1.20461018    -0.40684607     0.03723228
 c     -0.06385069    -1.06097664    -0.03727770
 c     -1.22893373    -0.23650659     0.00555962
 c     -1.15575200     1.24664355     0.13676508
 c      0.12579915     1.81050864    -0.14394417
 c      1.29852190     1.02543473    -0.04273986
 h     -0.29272364    -2.12180176    -0.37999012
 h     -2.05454308     1.78487725    -0.39118793
 h      0.12481779     2.84094832    -0.47197843
 h      2.26483234     1.44640223    -0.16459976
 o      2.21385952    -1.24962221     0.10102078
 h      3.07083092    -0.95113201     0.05696380
 c     -2.54562637    -0.84153376    -0.06283396
 h     -2.47451190    -1.86710551    -0.59700965
 h     -2.84984149    -0.86527482     1.04340778
 h     -3.30002016    -0.27519473    -0.58327368
 h     -1.44467580     1.53152580     1.16205136
          17

 c      1.19604389    -0.40909699     0.03571417
 c     -0.06994581    -1.06940940    -0.03408690
 c     -1.21642901    -0.24126191     0.00527626
 c     -1.14726866     1.24612927     0.14670161
 c      0.12349830     1.82683562    -0.15450243
 c      1.29414497     1.02607306    -0.03955611
 h     -0.27150042    -2.11535097    -0.38184343
 h     -2.05782401     1.76041357    -0.35395730
 h      0.14441621     2.79851514    -0.48671839
 h      2.27340028     1.43898852    -0.15904451
 o      2.21607030    -1.24891588     0.10054135
 h      3.08031073    -0.92946834     0.06466624
 c     -2.54773053    -0.83852357    -0.07609683
 h     -2.48714497    -1.86923758    -0.53347189
 h     -2.87637943    -0.89550737     1.05641289
 h     -3.32303017    -0.26029668    -0.57644078
 h     -1.44391718     1.53604756     1.16334838
          17

 c      1.18805746    -0.41098597     0.03419436
 c     -0.07709493    -1.07709027    -0.03162062
 c     -1.20378323    -0.24601910     0.00469948
 c     -1.14103123     1.24601628     0.15708360
 c      0.12249959     1.84054373    -0.16492503
 c      1.28870561     1.02582491    -0.03660394
 h     -0.24256451    -2.10321837    -0.37628742
 h     -2.04923498     1.72976511    -0.31692551
 h      0.16764987     2.77987276    -0.50951077
 h      2.28849765     1.43639605    -0.15349114
 o      2.21701278    -1.24908420     0.10013506
 h      3.11153960    -0.89460261     0.07166945
 c     -2.54982671    -0.83663841    -0.08865974
 h     -2.50298854    -1.86443391    -0.46403987
 h     -2.90069124    -0.92653899     1.05514957
 h     -3.34771609    -0.24176798    -0.57078151
 h     -1.44408266     1.54051840     1.17421951
          17

 c      1.18082178    -0.41255464     0.03271426
 c     -0.08471593    -1.08357190    -0.02974914
 c     -1.19168186    -0.25067409     0.00391938
 c     -1.13673303     1.24615570     0.16807560
 c      0.12276525     1.85042233    -0.17471498
 c      1.28262660     1.02490899    -0.03397873
 h     -0.20850746    -2.09209714    -0.36522274
 h     -2.03280842     1.69605455    -0.28350384
 h      0.19424486     2.79659010    -0.54500669
 h      2.30464778     1.43637689    -0.14731940
 o      2.21785130    -1.24954839     0.09974456
 h      3.14397778    -0.85451448     0.07877397
 c     -2.55219176    -0.83507880    -0.09987465
 h     -2.52123822    -1.86001795    -0.39576663
 h     -2.92059792    -0.95542831     1.03756029
 h     -3.36979213    -0.22323164    -0.56500733
 h     -1.44375693     1.54397807     1.19435732
          17

 c      1.17447229    -0.41386519     0.03130617
 c     -0.09216212    -1.08836569    -0.02829496
 c     -1.18082053    -0.25509321     0.00301618
 c     -1.13384900     1.24633962     0.18003736
 c      0.12423979     1.85696744    -0.18395748
 c      1.27642430     1.02353918    -0.03176492
 h     -0.17198650    -2.08962428    -0.35097655
 h     -2.01514429     1.66348021    -0.25776248
 h      0.22303329     2.84041326    -0.59078997
 h      2.31616378     1.43661371    -0.13990001
 o      2.21949991    -1.24976164     0.09934383
 h      3.16124112    -0.81670542     0.08630815
 c     -2.55501480    -0.83300207    -0.10937020
 h     -2.54109683    -1.86407857    -0.33503218
 h     -2.93493911    -0.97935835     1.00479229
 h     -3.38548533    -0.20802803    -0.55832168
 h     -1.44120880     1.54517360     1.22148914
          17

 c      1.16910931    -0.41500643     0.02999001
 c     -0.09880326    -1.09122764    -0.02713031
 c     -1.17185967    -0.25912276     0.00205926
 c     -1.13173685     1.24634643     0.19339808
 c      0.12691469     1.86166063    -0.19314678
 c      1.27054134     1.02187801    -0.03002394
 h     -0.13512163    -2.10093115    -0.33510483
 h     -2.00396338     1.63647383    -0.24359547
 h      0.25149486     2.89171732    -0.63945383
 h      2.31898623     1.43544158    -0.13078651
 o      2.22234962    -1.24933831     0.09893196
 h      3.15544064    -0.78599576     0.09421401
 c     -2.55831794    -0.82996315    -0.11711702
 h     -2.56189826    -1.88083647    -0.28613614
 h     -2.94359534    -0.99591237     0.96092488
 h     -3.39249934    -0.19838730    -0.55081843
 h     -1.43481572     1.54289317     1.25216840
          17

 c      1.16479557    -0.41608271     0.02877076
 c     -0.10407736    -1.09241796    -0.02625710
 c     -1.16537482    -0.26260558     0.00110635
 c     -1.12990559     1.24606765     0.20844655
 c      0.13075793     1.86576712    -0.20273157
 c      1.26525510     1.02002705    -0.02879475
 h     -0.09943678    -2.12539920    -0.31742579
 h     -2.00460903     1.61805632    -0.24303893
 h      0.27688759     2.93347383    -0.68396702
 h      2.31150013     1.43213346    -0.11977423
 o      2.22634956    -1.24806294     0.09851859
 h      3.12600330    -0.76439057     0.10227917
 c     -2.56192959    -0.82617414    -0.12341957
 h     -2.58298377    -1.90766584    -0.25124322
 h     -2.94757105    -1.00344858     0.91285352
 h     -3.39043190    -0.19499573    -0.54355433
 h     -1.42343486     1.53626067     1.28267158
          17

 c      1.16155247    -0.41720121     0.02763904
 c     -0.10750844    -1.09265149    -0.02577866
 c     -1.16180450    -0.26540743     0.00020133
 c     -1.12829808     1.24561211     0.22513494
 c      0.13566296     1.86995537    -0.21293164
 c      1.26063898     1.01802488    -0.02809841
 h     -0.06632788    -2.15689816    -0.29637488
 h     -2.01658328     1.60850226    -0.25462219
 h      0.29712603     2.95558938    -0.71983088
 h      2.29474785     1.42695260    -0.10689159
 o      2.23105460    -1.24591741     0.09811303
 h      3.07906750    -0.75072343     0.11031521
 c     -2.56549189    -0.82231664    -0.12881372
 h     -2.60352798    -1.93709929    -0.23129988
 h     -2.94901083    -1.00145966     0.86990345
 h     -3.38082794    -0.19688425    -0.53847171
 h     -1.40658517     1.52489954     1.30974353
          17

 c      1.15935733    -0.41846002     0.02657539
 c     -0.10874419    -1.09276315    -0.02579702
 c     -1.16139678    -0.26745032    -0.00062927
 c     -1.12726148     1.24525410     0.24304170
 c      0.14145439     1.87439775    -0.22375587
 c      1.25655543     1.01584190    -0.02794281
 h     -0.03733507    -2.18723601    -0.27028165
 h     -2.03393723     1.60577732    -0.27349258
 h      0.31092529     2.95372962    -0.74488231
 h      2.27231877     1.42109733    -0.09236041
 o      2.23559944    -1.24315455     0.09771327
 h      3.02803278    -0.73957550     0.11834489
 c     -2.56851469    -0.81917396    -0.13390032
 h     -2.62257907    -1.96104092    -0.22658136
 h     -2.95076484    -0.99054186     0.84220081
 h     -3.36690882    -0.20161905    -0.53818166
 h     -1.38447238     1.50900145     1.33120362
          17

 c      1.15814563    -0.41993079     0.02555613
 c     -0.10762213    -1.09338797    -0.02634034
 c     -1.16416458    -0.26873885    -0.00137801
 c     -1.12723398     1.24527560     0.26149306
 c      0.14790399     1.87890466    -0.23504593
 c      1.25269112     1.01338702    -0.02832826
 h     -0.01396498    -2.20949775    -0.23830741
 h     -2.04906068     1.60718566    -0.29333120
 h      0.31771767     2.92785688    -0.75882981
 h      2.24978736     1.41649201    -0.07651979
 o      2.23883127    -1.24030125     0.09729517
 h      2.99156620    -0.72138482     0.12679845
 c     -2.57053996    -0.81742006    -0.13907123
 h     -2.63922067    -1.97335255    -0.23669489
 h     -2.95510570    -0.97166982     0.83693569
 h     -3.35276758    -0.20594615    -0.54545769
 h     -1.35792186     1.48933638     1.34642970
          17

 c      1.15782586    -0.42163652     0.02455828
 c     -0.10421859    -1.09481369    -0.02735152
 c     -1.16986818    -0.26936981    -0.00205483
 c     -1.12848133     1.24584784     0.27969991
 c      0.15473366     1.88295590    -0.24647847
 c      1.24867154     1.01054624    -0.02925477
 h      0.00260349    -2.21960817    -0.20064815
 h     -2.05596604     1.61060788    -0.30828723
 h      0.31767330     2.88204845    -0.76333248
 h      2.23324232     1.41523631    -0.05970234
 o      2.23999215    -1.23778324     0.09682530
 h      2.98276921    -0.68865139     0.13633388
 c     -2.57138963    -0.81752822    -0.14424020
 h     -2.65268497    -1.97058507    -0.26052041
 h     -2.96219280    -0.94531684     0.85422337
 h     -3.34187476    -0.20700297    -0.56234859
 h     -1.32824516     1.46720299     1.35667908
          17

 c      1.15830432    -0.42354023     0.02356218
 c     -0.09884876    -1.09696276    -0.02870798
 c     -1.17803894    -0.26951949    -0.00268269
 c     -1.13102061     1.24699948     0.29684959
 c      0.16160224     1.88562801    -0.25751536
 c      1.24425969     1.00726098    -0.03072658
 h      0.01170845    -2.21670191    -0.15832796
 h     -2.05148349     1.61488667    -0.31395742
 h      0.31189095     2.82554368    -0.76273407
 h      2.22688566     1.41866842    -0.04212862
 o      2.23946338    -1.23535383     0.09631283
 h      2.99717161    -0.64520780     0.14701110
 c     -2.57130632    -0.81962796    -0.14888891
 h     -2.66241709    -1.95216243    -0.29630379
 h     -2.96995173    -0.91155926     0.88674022
 h     -3.33541305    -0.20368395    -0.58918091
 h     -1.29700765     1.44426736     1.36502059
          17

 c      1.15949909    -0.42555993     0.02255161
 c     -0.09201610    -1.09942672    -0.03024828
 c     -1.18804108    -0.26941162    -0.00329326
 c     -1.13465365     1.24863871     0.31220919
 c      0.16809598     1.88553307    -0.26735069
 c      1.23953923     1.00360254    -0.03274510
 h      0.01328141    -2.20312770    -0.11286628
 h     -2.03528485     1.61981014    -0.30771674
 h      0.30252260     2.77362303    -0.76485153
 h      2.23095339     1.42651076    -0.02394328
 o      2.23833923    -1.23227292     0.09582593
 h      3.01920444    -0.60334245     0.15799957
 c     -2.57085710    -0.82334729    -0.15241752
 h     -2.66816545    -1.92073174    -0.34191815
 h     -2.97557673    -0.87102274     0.92369730
 h     -3.33168239    -0.19716563    -0.62411842
 h     -1.26568615     1.42224966     1.37552968
          17

 c      1.16133042    -0.42759925     0.02151054
 c     -0.08433369    -1.10152644    -0.03180179
 c     -1.19915275    -0.26927471    -0.00392430
 c     -1.13901291     1.25058715     0.32529661
 c      0.17378025     1.88114139    -0.27505519
 c      1.23493310     0.99976994    -0.03529001
 h      0.00782715    -2.18422390    -0.06588334
 h     -2.00975055     1.62608993    -0.28892639
 h      0.29209949     2.74397075    -0.77942627
 h      2.24173042     1.43684285    -0.00539583
 o      2.23758600    -1.22790660     0.09544984
 h      3.03540289    -0.57409008     0.16821795
 c     -2.57069395    -0.82780289    -0.15441898
 h     -2.67010620    -1.88246704    -0.39530090
 h     -2.97699500    -0.82547290     0.95504870
 h     -3.32716758    -0.19009936    -0.66368784
 h     -1.23532289     1.40251487     1.39160444
          17

 c      1.16370204    -0.42957190     0.02041861
 c     -0.07643982    -1.10243582    -0.03322300
 c     -1.21064268    -0.26929832    -0.00461851
 c     -1.14356834     1.25259448     0.33607432
 c      0.17833461     1.87179144    -0.28013709
 c      1.23105347     0.99600167    -0.03830412
 h     -0.00373625    -2.16728290    -0.01866200
 h     -1.98000968     1.63546761    -0.25922073
 h      0.28174412     2.74495611    -0.81160025
 h      2.25361797     1.44695683     0.01302379
 o      2.23777621    -1.22196062     0.09525386
 h      3.03866782    -0.56339197     0.17684978
 c     -2.57134429    -0.83180216    -0.15471606
 h     -2.66887032    -1.84624310    -0.45492487
 h     -2.97341244    -0.77768457     0.97348010
 h     -3.31831415    -0.18519422    -0.70387808
 h     -1.20640513     1.38578082     1.41409723
          17

 c      1.16649086    -0.43141116     0.01924935
 c     -0.06892301    -1.10142825    -0.03441570
 c     -1.22182497    -0.26959533    -0.00542197
 c     -1.14761459     1.25433195     0.34501372
 c      0.18159165     1.85837584    -0.28300452
 c      1.22851875     0.99247632    -0.04169594
 h     -0.02038111    -2.15894622     0.02813544
 h     -1.95375740     1.65080710    -0.22256341
 h      0.27051062     2.76762318    -0.85643446
 h      2.26145575     1.45437674     0.03062027
 o      2.23912810    -1.21446594     0.09527993
 h      3.02769432    -0.57227287     0.18352520
 c     -2.57312555    -0.83425420    -0.15332478
 h     -2.66527334    -1.82036894    -0.51966256
 h     -2.96528722    -0.73096065     0.97480637
 h     -3.30279197    -0.18416117    -0.74113281
 h     -1.17906523     1.37214162     1.44066090
          17

 c      1.16955636    -0.43306093     0.01797273
 c     -0.06228163    -1.09819118    -0.03531818
 c     -1.23208839    -0.27018160    -0.00638077
 c     -1.15035890     1.25542274     0.35290011
 c      0.18339268     1.84257681    -0.28458441
 c      1.22782404     0.98926381    -0.04535758
 h     -0.04120238    -2.16168021     0.07423702
 h     -1.93968021     1.67560676    -0.18416356
 h      0.25709389     2.79453433    -0.90327288
 h      2.26190145     1.45749319     0.04663334
 o      2.24151928    -1.20576235     0.09553303
 h      3.00666982    -0.59706191     0.18846812
 c     -2.57615733    -0.83464667    -0.15052150
 h     -2.65984411    -1.80792553    -0.58741954
 h     -2.95420591    -0.68859234     0.95797634
 h     -3.27993497    -0.18731767    -0.77294693
 h     -1.15337060     1.36132574     1.46689638
          17

 c      1.17276553    -0.43446086     0.01656145
 c     -0.05693045    -1.09296708    -0.03585191
 c     -1.24091180    -0.27098384    -0.00753574
 c     -1.15122974     1.25558794     0.36042076
 c      0.18350954     1.82586069    -0.28571733
 c      1.22926158     0.98632905    -0.04918744
 h     -0.06530629    -2.17217889     0.11907678
 h     -1.94353703     1.71217564    -0.14765414
 h      0.24106224     2.81124298    -0.94271569
 h      2.25394441     1.45580637     0.06038929
 o      2.24442122    -1.19652623     0.09596412
 h      2.98608068    -0.62890698     0.19274777
 c     -2.58037334    -0.83320633    -0.14695775
 h     -2.65270458    -1.80527826    -0.65371671
 h     -2.94285366    -0.65333902     0.92529238
 h     -3.25066197    -0.19365163    -0.79815765
 h     -1.12943096     1.35293001     1.48829741
          17

 c      1.17602559    -0.43552890     0.01499779
 c     -0.05322678    -1.08637525    -0.03589193
 c     -1.24787895    -0.27187495    -0.00891515
 c     -1.15022429     1.25485626     0.36782060
 c      0.18169497     1.80917812    -0.28694992
 c      1.23286571     0.98355370    -0.05310935
 h     -0.09153607    -2.18342477     0.16138560
 h     -1.96414863     1.75916243    -0.11254217
 h      0.22273239     2.80942955    -0.96894884
 h      2.23903004     1.44998126     0.07142973
 o      2.24694373    -1.18769729     0.09646532
 h      2.98170054    -0.65496283     0.19832382
 c     -2.58548848    -0.83061931    -0.14364178
 h     -2.64395930    -1.80549506    -0.71229115
 h     -2.93506503    -0.62690831     0.88287671
 h     -3.21718238    -0.20108284    -0.81706278
 h     -1.10733049     1.34651163     1.50171039
          17

 c      1.17930808    -0.43614123     0.01327822
 c     -0.05147635    -1.07909875    -0.03529052
 c     -1.25269880    -0.27271528    -0.01052389
 c     -1.14788255     1.25360043     0.37493006
 c      0.17775549     1.79303613    -0.28856817
 c      1.23837646     0.98075899    -0.05708588
 h     -0.11844143    -2.18826430     0.19945115
 h     -1.99392782     1.81117650    -0.07517928
 h      0.20274079     2.78576974    -0.97931099
 h      2.22098478     1.44181542     0.07961581
 o      2.24841231    -1.18002090     0.09694049
 h      3.00526141    -0.66580608     0.20689730
 c     -2.59098146    -0.82767315    -0.14178296
 h     -2.63404147    -1.80250399    -0.75713257
 h     -2.93573153    -0.60951173     0.84071761
 h     -3.18258491    -0.20679584    -0.83136117
 h     -1.08704105     1.34159762     1.50593614
          17

 c      1.18264364    -0.43612317     0.01141298
 c     -0.05191185    -1.07166781    -0.03392166
 c     -1.25522918    -0.27337876    -0.01232993
 c     -1.14491926     1.25233864     0.38143172
 c      0.17159758     1.77758739    -0.29064930
 c      1.24525740     0.97773372    -0.06112216
 h     -0.14450909    -2.18180398     0.23166331
 h     -2.02340485     1.86115132    -0.03200464
 h      0.18177317     2.74076020    -0.97371350
 h      2.20548298     1.43401046     0.08517132
 o      2.24918934    -1.17351397     0.09743040
 h      3.05151421    -0.66402870     0.21791767
 c     -2.59618022    -0.82504256    -0.14252574
 h     -2.62371873    -1.79294565    -0.78403907
 h     -2.94999962    -0.59995635     0.81052699
 h     -3.15025179    -0.20770668    -0.84374570
 h     -1.06838413     1.33768418     1.50178966
          17

 c      1.18609125    -0.43527635     0.00942071
 c     -0.05465326    -1.06437500    -0.03171330
 c     -1.25549659    -0.27375681    -0.01425418
 c     -1.14192029     1.25152040     0.38703923
 c      0.16324795     1.76263163    -0.29305324
 c      1.25282387     0.97429066    -0.06525230
 h     -0.16843598    -2.16226185     0.25694689
 h     -2.04493378     1.90285302     0.01851001
 h      0.16042414     2.67872519    -0.95481014
 h      2.19852514     1.42949349     0.08855365
 o      2.25040492    -1.16774074     0.09809355
 h      3.10263888    -0.65964316     0.22890753
 c     -2.60049959    -0.82310675    -0.14649801
 h     -2.61391644    -1.77636940    -0.79125704
 h     -2.98117115    -0.59687922     0.79998186
 h     -3.12307725    -0.20119011    -0.85698471
 h     -1.05100831     1.33423713     1.49192216
          17

 c      1.18971702    -0.43342939     0.00732193
 c     -0.05967193    -1.05725534    -0.02866564
 c     -1.25369833    -0.27374998    -0.01617259
 c     -1.13924789     1.25143171     0.39154475
 c      0.15285116     1.74753252    -0.29534600
 c      1.26048438     0.97035553    -0.06950263
 h     -0.18933721    -2.13110136     0.27503442
 h     -2.05390037     1.93200271     0.07575920
 h      0.13908118     2.60895550    -0.92899338
 h      2.20389673     1.43023524     0.09008020
 o      2.25306649    -1.16237495     0.09908080
 h      3.14230386    -0.66068894     0.23747214
 c     -2.60372643    -0.82175461    -0.15341967
 h     -2.60553240    -1.75513153    -0.77973084
 h     -3.02827518    -0.60031192     0.80709509
 h     -3.10269081    -0.18600484    -0.87268858
 h     -1.03436495     1.33067044     1.48038412
          17

 c      1.19358375    -0.43049120     0.00513577
 c     -0.06675881    -1.05008427    -0.02486223
 c     -1.25018789    -0.27325414    -0.01793284
 c     -1.13705154     1.25217938     0.39485337
 c      0.14066009     1.73116747    -0.29673610
 c      1.26795810     0.96604711    -0.07385399
 h     -0.20689103    -2.09300903     0.28665186
 h     -2.04866832     1.94648670     0.13756512
 h      0.11777813     2.54652757    -0.90723449
 h      2.22102791     1.43620831     0.08952215
 o      2.25769409    -1.15734068     0.10047713
 h      3.16130688    -0.67060136     0.24222824
 c     -2.60609038    -0.82034137    -0.16227057
 h     -2.59930110    -1.73447897    -0.75325196
 h     -3.08595657    -0.61148367     0.82168423
 h     -3.08909349    -0.16300597    -0.89047521
 h     -1.01772413     1.32629976     1.47172201
          17

 c      1.19775353    -0.42647837     0.00287809
 c     -0.07551477    -1.04241095    -0.02047101
 c     -1.24544726    -0.27215130    -0.01937760
 c     -1.13528116     1.25368857     0.39706679
 c      0.12700927     1.71228647    -0.29630592
 c      1.27530068     0.96165782    -0.07823505
 h     -0.22140117    -2.05551744     0.29355938
 h     -2.03044432     1.94641461     0.20070766
 h      0.09616413     2.50835811    -0.90244876
 h      2.24520076     1.44542790     0.08608504
 o      2.26432331    -1.15274931     0.10229874
 h      3.15744148    -0.68902319     0.24284465
 c     -2.60807029    -0.81785282    -0.17184116
 h     -2.59570085    -1.72228726    -0.71813216
 h     -3.14691185    -0.63122549     0.83206803
 h     -3.08097321    -0.13511125    -0.90822235
 h     -1.00029519     1.32028835     1.46957732
          17

 c      1.20228687    -0.42152390     0.00056026
 c     -0.08536588    -1.03369701    -0.01570988
 c     -1.24005905    -0.27030107    -0.02036258
 c     -1.13367241     1.25567558     0.39857428
 c      0.11225897     1.69053760    -0.29376980
 c      1.28274204     0.95754564    -0.08255283
 h     -0.23363889    -2.02743286     0.29815863
 h     -2.00345212     1.93436029     0.26137301
 h      0.07396356     2.50134870    -0.92061728
 h      2.26989794     1.45504596     0.07881918
 o      2.27251781    -1.14886514     0.10449273
 h      3.13537820    -0.71232733     0.24005142
 c     -2.61016088    -0.81324291    -0.18116581
 h     -2.59491009    -1.72688583    -0.68142751
 h     -3.20430356    -0.65901280     0.82973977
 h     -3.07647403    -0.10646272    -0.92320616
 h     -0.98145466     1.31166975     1.47532627
          17

 c      1.20723580    -0.41586671    -0.00181053
 c     -0.09561702    -1.02361262    -0.01075643
 c     -1.23468073    -0.26753161    -0.02076376
 c     -1.13173216     1.25761273     0.40005079
 c      0.09675084     1.66704675    -0.28995777
 c      1.29048907     0.95403116    -0.08673178
 h     -0.24433723    -2.01542474     0.30241254
 h     -1.97512029     1.91559179     0.31572458
 h      0.05158779     2.51557542    -0.95508473
 h      2.28927187     1.46254208     0.06707393
 o      2.28131515    -1.14612858     0.10692683
 h      3.10774652    -0.73334637     0.23581148
 c     -2.61273485    -0.80595382    -0.18978311
 h     -2.59685172    -1.75204872    -0.64769092
 h     -3.25290260    -0.69300289     0.81044722
 h     -3.07393376    -0.08126407    -0.93328690
 h     -0.96096616     1.29952173     1.48764220
          17

 c      1.21262735    -0.40982375    -0.00422685
 c     -0.10552685    -1.01235161    -0.00564616
 c     -1.23001720    -0.26363684    -0.02047703
 c     -1.12882183     1.25877175     0.40231762
 c      0.08085644     1.64357281    -0.28622786
 c      1.29858898     0.95136000    -0.09074119
 h     -0.25358681    -2.02034646     0.30660491
 h     -1.95514909     1.89738516     0.36072102
 h      0.02989354     2.53401308    -0.99342637
 h      2.29954293     1.46641179     0.05071491
 o      2.28934051    -1.14511948     0.10940631
 h      3.09366571    -0.74219740     0.23306524
 c     -2.61598573    -0.79631391    -0.19778606
 h     -2.60126350    -1.79289612    -0.61723428
 h     -3.28941116    -0.73044475     0.77373392
 h     -3.07231985    -0.06278900    -0.93761102
 h     -0.93905545     1.28325020     1.50328951
          17

 c      1.21844026    -0.40374835    -0.00667288
 c     -0.11436280    -1.00066197    -0.00026325
 c     -1.22678115    -0.25839407    -0.01941681
 c     -1.12446827     1.25845263     0.40615372
 c      0.06505242     1.62158049    -0.28377011
 c      1.30686537     0.94970088    -0.09460527
 h     -0.26074005    -2.03675994     0.30918219
 h     -1.95196022     1.88624557     0.39484831
 h      0.00957900     2.54319212    -1.02554732
 h      2.29949556     1.46642454     0.03011497
 o      2.29558469    -1.14622222     0.11179424
 h      3.10681396    -0.73198829     0.23383625
 c     -2.61990389    -0.78536568    -0.20558679
 h     -2.60766771    -1.83812140    -0.58817710
 h     -3.31263131    -0.76813230     0.72242120
 h     -3.07138107    -0.05277438    -0.93685355
 h     -0.91633110     1.26281554     1.51850081
          17

 c      1.22459338    -0.39799299    -0.00911556
 c     -0.12143974    -0.98953902     0.00556201
 c     -1.22562717    -0.25160884    -0.01751787
 c     -1.11880017     1.25632230     0.41218968
 c      0.04993079     1.60202532    -0.28342696
 c      1.31490797     0.94913779    -0.09839826
 h     -0.26489627    -2.05621140     0.30785963
 h     -1.96759223     1.88401250     0.41806498
 h     -0.00901622     2.53557008    -1.04565725
 h      2.29058028     1.46369923     0.00602643
 o      2.30034288    -1.14919164     0.11414986
 h      3.14080920    -0.70598677     0.23704148
 c     -2.62424830    -0.77434134    -0.21365540
 h     -2.61532337    -1.87598654    -0.55935484
 h     -3.32380480    -0.80287633     0.66242573
 h     -3.07163573    -0.05119037    -0.93319606
 h     -0.89363104     1.23877567     1.53011993
          17

 c      1.23096564    -0.39288354    -0.01149944
 c     -0.12618676    -0.97986375     0.01194989
 c     -1.22705842    -0.24317724    -0.01474110
 c     -1.11265000     1.25252059     0.42089149
 c      0.03613362     1.58544743    -0.28574116
 c      1.32210991     0.94964158    -0.10222483
 h     -0.26539441    -2.07095897     0.30080753
 h     -1.99619528     1.88695423     0.43108798
 h     -0.02584781     2.50827567    -1.05146766
 h      2.27674801     1.46064491    -0.02060757
 o      2.30473998    -1.15334834     0.11664519
 h      3.17663566    -0.67438740     0.23979221
 c     -2.62852032    -0.76428381    -0.22243789
 h     -2.62326897    -1.89819762    -0.53130211
 h     -3.32697780    -0.83201438     0.60258806
 h     -3.07425123    -0.05635007    -0.93009002
 h     -0.87185510     1.21216495     1.53624848
          17

 c      1.23743141    -0.38869644    -0.01374766
 c     -0.12823681    -0.97218863     0.01892518
 c     -1.23133449    -0.23313682    -0.01108071
 c     -1.10715536     1.24743088     0.43253407
 c      0.02423913     1.57203738    -0.29097429
 c      1.32776741     0.95105625    -0.10619008
 h     -0.26199342    -2.07594415     0.28717923
 h     -2.02800873     1.88895782     0.43499327
 h     -0.04110771     2.46206527    -1.04355767
 h      2.26366833     1.46056462    -0.04889636
 o      2.30971483    -1.15805004     0.11940936
 h      3.19849790    -0.64651921     0.23983198
 c     -2.63201945    -0.75589650    -0.23234195
 h     -2.63041230    -1.90075300    -0.50585833
 h     -3.32859002    -0.85382275     0.55353997
 h     -3.08075255    -0.06544427    -0.93164839
 h     -0.85179532     1.18430500     1.53654430
          17

 c      1.24388202    -0.38563490    -0.01576736
 c     -0.12748846    -0.96666174     0.02641494
 c     -1.23841508    -0.22168570    -0.00656996
 c     -1.10328637     1.24143462     0.44713933
 c      0.01465011     1.56158732    -0.29902466
 c      1.33126654     0.95315477    -0.11037099
 h     -0.25485413    -2.06935425     0.26713667
 h     -2.05406928     1.88490372     0.43125691
 h     -0.05527048     2.40151285    -1.02573921
 h      2.25681388     1.46662130    -0.07826129
 o      2.31570759    -1.16285946     0.12248739
 h      3.19866441    -0.62804327     0.23618051
 c     -2.63409648    -0.74949352    -0.24361502
 h     -2.63561609    -1.88360118    -0.48553209
 h     -3.33506017    -0.86741717     0.52448387
 h     -3.09245452    -0.07561297    -0.94149362
 h     -0.83396569     1.15661695     1.53234907
          17

 c      1.25023021    -0.38381313    -0.01745778
 c     -0.12410727    -0.96302301     0.03426287
 c     -1.24795664    -0.20916881    -0.00128316
 c     -1.10161240     1.23483334     0.46443024
 c      0.00753554     1.55335320    -0.30926257
 c      1.33232293     0.95576068    -0.11480715
 h     -0.24448981    -2.05271556     0.24168742
 h     -2.06839744     1.87198012     0.42177935
 h     -0.06928821     2.33626735    -1.00637596
 h      2.25876710     1.48031707    -0.10853415
 o      2.32272120    -1.16754219     0.12585601
 h      3.17650582    -0.62101596     0.22889889
 c     -2.63455315    -0.74497726    -0.25613719
 h     -2.63779382    -1.85042185    -0.47302822
 h     -3.34883699    -0.87196737     0.51882061
 h     -3.10969890    -0.08525807    -0.96131707
 h     -0.81845941     1.13045905     1.52664151
          17

 c      1.25640104    -0.38325585    -0.01872000
 c     -0.11846853    -0.96064313     0.04225185
 c     -1.25936372    -0.19604096     0.00466776
 c     -1.10227189     1.22786191     0.48385067
 c      0.00284999     1.54600755    -0.32043702
 c      1.33111558     0.95883898    -0.11952158
 h     -0.23173481    -2.03084576     0.21243515
 h     -2.06838255     1.84972225     0.40876621
 h     -0.08486876     2.28146153    -0.99913471
 h      2.26766013     1.50052842    -0.13973155
 o      2.33036328    -1.17208117     0.12943847
 h      3.13790118    -0.62373028     0.21888955
 c     -2.63382632    -0.74180531    -0.26938988
 h     -2.63604474    -1.80882631    -0.47093680
 h     -3.36666614    -0.86618913     0.53259101
 h     -3.13132284    -0.09474505    -0.99001759
 h     -0.80491258     1.10700838     1.52361639
          17

 c      1.26231873    -0.38390863    -0.01946585
 c     -0.11107361    -0.95863240     0.05014108
 c     -1.27187743    -0.18282016     0.01114170
 c     -1.10501818     1.22069057     0.50468688
 c      0.00037614     1.53813338    -0.33107683
 c      1.32819047     0.96246453    -0.12455142
 h     -0.21766929    -2.01119749     0.18117994
 h     -2.05475815     1.81984526     0.39450590
 h     -0.10425503     2.25207758    -1.01840492
 h      2.27827809     1.52403681    -0.17169570
 o      2.33781891    -1.17674317     0.13311350
 h      3.09576364    -0.62975055     0.20778826
 c     -2.63274509    -0.73899051    -0.28268753
 h     -2.62979874    -1.77016534    -0.48146736
 h     -3.38209694    -0.84899812     0.55738097
 h     -3.15482649    -0.10588052    -1.02415505
 h     -0.79269471     1.08723326     1.52763728
          17

 c      1.26789885    -0.38564966    -0.01962311
 c     -0.10247433    -0.95608656     0.05772047
 c     -1.28467404    -0.17003837     0.01797983
 c     -1.10925817     1.21338160     0.52627353
 c     -0.00032335     1.52932807    -0.34054166
 c      1.32423026     0.96670583    -0.12995786
 h     -0.20338883    -2.00159620     0.14934267
 h     -2.03171204     1.78622582     0.38103681
 h     -0.12860000     2.25044663    -1.06745954
 h      2.28470512     1.54702997    -0.20394550
 o      2.34397454    -1.18206343     0.13674562
 h      3.06813331    -0.62833858     0.19750453
 c     -2.63215038    -0.73535573    -0.29543110
 h     -2.61887298    -1.74675605    -0.50597478
 h     -3.38901245    -0.82046083     0.58423569
 h     -3.17717291    -0.12062978    -1.05937891
 h     -0.78135801     1.07199536     1.54166141
          17

 c      1.27305926    -0.38829246    -0.01913597
 c     -0.09322955    -0.95245844     0.06485380
 c     -1.29694826    -0.15819297     0.02501722
 c     -1.11408506     1.20584789     0.54818264
 c      0.00004659     1.52046266    -0.34941869
 c      1.31985609     0.97153269    -0.13581482
 h     -0.18962863    -2.00633713     0.11753297
 h     -2.00675367     1.75474914     0.36972328
 h     -0.15649862     2.26374344    -1.13439490
 h      2.28243635     1.56638685    -0.23579934
 o      2.34807253    -1.18842749     0.14025978
 h      3.06771756    -0.61139352     0.18903707
 c     -2.63266430    -0.73015526    -0.30725941
 h     -2.60344018    -1.74529701    -0.54398646
 h     -3.38340744    -0.78204435     0.60582654
 h     -3.19567416    -0.14004172    -1.09183453
 h     -0.77111319     1.06220114     1.56592053
          17

 c      1.27776328    -0.39155984    -0.01797035
 c     -0.08390217    -0.94781900     0.07146723
 c     -1.30795321    -0.14770798     0.03207994
 c     -1.11842095     1.19792416     0.57028552
 c      0.00063731     1.51265645    -0.35865371
 c      1.31552351     0.97676955    -0.14218631
 h     -0.17652765    -2.02335236     0.08576127
 h     -1.98908421     1.73221317     0.36103307
 h     -0.18510572     2.27614375    -1.20289284
 h      2.26931408     1.58031553    -0.26657901
 o      2.35043599    -1.19548218     0.14368201
 h      3.09015085    -0.58308376     0.18183263
 c     -2.63460130    -0.72356873    -0.31812551
 h     -2.58413234    -1.76173638    -0.59224512
 h     -3.36371792    -0.73627124     0.61714482
 h     -3.20855727    -0.16384566    -1.11897922
 h     -0.76294272     1.05882257     1.59784214
          17

 c      1.28204415    -0.39508623    -0.01612231
 c     -0.07502353    -0.94275299     0.07749650
 c     -1.31703229    -0.13889748     0.03897809
 c     -1.12139693     1.18958073     0.59263279
 c      0.00062126     1.50658067    -0.36885678
 c      1.31148413     0.98208271    -0.14910743
 h     -0.16379359    -2.04543785     0.05412693
 h     -1.98551121     1.72371725     0.35511286
 h     -0.21186403     2.27692442    -1.26081560
 h      2.24575524     1.58856384    -0.29576310
 o      2.35206924    -1.20236089     0.14707053
 h      3.12008088    -0.55629072     0.17489965
 c     -2.63793149    -0.71645999    -0.32825482
 h     -2.56222330    -1.78449648    -0.64515633
 h     -3.33074053    -0.68624709     0.61572989
 h     -3.21518235    -0.19055079    -1.13987684
 h     -0.75820084     1.06267437     1.63327122
          17

 c      1.28597954    -0.39845500    -0.01363222
 c     -0.06701032    -0.93800843     0.08285564
 c     -1.32365504    -0.13191379     0.04550002
 c     -1.12276430     1.18113965     0.61524871
 c     -0.00074618     1.50242247    -0.38023447
 c      1.30777358     0.98698213    -0.15657235
 h     -0.15108136    -2.06418828     0.02326859
 h     -1.99618341     1.72989889     0.35305221
 h     -0.23513311     2.26074250    -1.30135354
 h      2.21471438     1.59247009    -0.32305741
 o      2.35385182    -1.20832409     0.15046008
 h      3.14401176    -0.54236716     0.16776782
 c     -2.64228041    -0.70976472    -0.33802358
 h     -2.53949189    -1.80182532    -0.69652755
 h     -3.28758279    -0.63523947     0.60195420
 h     -3.21605633    -0.21775109    -1.15521175
 h     -0.75800882     1.07412771     1.66802777
          17

 c      1.28962722    -0.40123897    -0.01063740
 c     -0.06000435    -0.93420334     0.08745071
 c     -1.32745335    -0.12659392     0.05139545
 c     -1.12291299     1.17324237     0.63808379
 c     -0.00420294     1.50000222    -0.39274824
 c      1.30422361     0.99079543    -0.16452796
 h     -0.13824737    -2.07317656    -0.00553631
 h     -2.01484682     1.74682371     0.35732434
 h     -0.25427148     2.22574610    -1.32181491
 h      2.18138226     1.59490157    -0.34816786
 o      2.35631043    -1.21301558     0.15388182
 h      3.15453772    -0.54738967     0.16046361
 c     -2.64696710    -0.70414271    -0.34791502
 h     -2.51784635    -1.80590484    -0.74102893
 h     -3.23954398    -0.58622002     0.57942831
 h     -3.21273061    -0.24251667    -1.16709471
 h     -0.76284699     1.09302438     1.69901841
          17

 c      1.29271352    -0.40283319    -0.00811571
 c     -0.05242906    -0.93167453     0.09127889
 c     -1.32841666    -0.12060206     0.05605805
 c     -1.12258441     1.16644671     0.66208730
 c     -0.01191382     1.49850632    -0.40677392
 c      1.30062738     0.99182980    -0.17284283
 h     -0.12529868    -2.06987053    -0.02806425
 h     -2.03367227     1.76798886     0.37103206
 h     -0.27083127     2.16937881    -1.32349737
 h      2.15254750     1.60065058    -0.36630290
 o      2.36013318    -1.21678014     0.15762004
 h      3.14895554    -0.57333112     0.15322079
 c     -2.65109966    -0.69984062    -0.35895808
 h     -2.49908208    -1.79328909    -0.77497436
 h     -3.19244063    -0.54095727     0.55524772
 h     -3.20801627    -0.26253677    -1.17836236
 h     -0.77275368     1.11968555     1.72550449
          17

 c      1.29527554    -0.40545896    -0.00434988
 c     -0.04638722    -0.93135183     0.09444092
 c     -1.32770466    -0.11841848     0.06071398
 c     -1.12264456     1.16119970     0.68331186
 c     -0.01892937     1.49955841    -0.42029021
 c      1.29590263     0.99347707    -0.18202645
 h     -0.11250488    -2.05209707    -0.05018766
 h     -2.04414519     1.79102398     0.39592752
 h     -0.28306307     2.10582605    -1.30903624
 h      2.13369566     1.61022992    -0.38710389
 o      2.36371857    -1.21884938     0.16123325
 h      3.13571273    -0.61295634     0.14487110
 c     -2.65343286    -0.69719229    -0.37035300
 h     -2.48394270    -1.76533295    -0.79521213
 h     -3.15815786    -0.50166373     0.53748015
 h     -3.20331969    -0.27182166    -1.19296546
 h     -0.78436760     1.14757988     1.74800846
          17

 c      1.29677251    -0.40990156     0.00102585
 c     -0.04133279    -0.93302284     0.09700217
 c     -1.32564821    -0.11998255     0.06555866
 c     -1.12372854     1.15729208     0.70128929
 c     -0.02396009     1.50261025    -0.43238521
 c      1.28937079     0.99651350    -0.19231567
 h     -0.10052367    -2.02333146    -0.07123039
 h     -2.04230460     1.81263971     0.43224857
 h     -0.29341715     2.04609295    -1.28732956
 h      2.12665553     1.62382136    -0.41253105
 o      2.36633678    -1.21962397     0.16465475
 h      3.12503188    -0.65755938     0.13500382
 c     -2.65329823    -0.69598655    -0.38234001
 h     -2.47312516    -1.72612553    -0.80145545
 h     -3.14152467    -0.46845296     0.53162513
 h     -3.19980468    -0.26858035    -1.21230994
 h     -0.79611733     1.17571450     1.76649436
          17

 c      1.29680159    -0.41635546     0.00796183
 c     -0.03640859    -0.93609408     0.09903686
 c     -1.32268836    -0.12444967     0.07081604
 c     -1.12622848     1.15438688     0.71624634
 c     -0.02632117     1.50645321    -0.44204878
 c      1.28114469     1.00136713    -0.20376668
 h     -0.09017818    -1.99142708    -0.08994459
 h     -2.02754766     1.83016301     0.47877757
 h     -0.30736995     2.00212376    -1.27360835
 h      2.12915615     1.63914570    -0.44130959
 o      2.36716562    -1.21983016     0.16786499
 h      3.12977689    -0.69625175     0.12323811
 c     -2.65064307    -0.69541592    -0.39488712
 h     -2.46657663    -1.68372634    -0.79578904
 h     -3.14220500    -0.44201101     0.53653985
 h     -3.19719530    -0.25329518    -1.23517075
 h     -0.80613144     1.20369377     1.78017053
          17

 c      1.29645442    -0.42296207     0.01592572
 c     -0.03257630    -0.93969437     0.10050571
 c     -1.31849458    -0.13139955     0.07640426
 c     -1.12972667     1.15305802     0.72860029
 c     -0.02696789     1.50948917    -0.44798727
 c      1.27273388     1.00702722    -0.21593215
 h     -0.08253876    -1.96687841    -0.10791507
 h     -2.00237090     1.84197139     0.53301599
 h     -0.33158664     1.98003330    -1.28509419
 h      2.13623719     1.65297138    -0.46964352
 o      2.36560704    -1.22005265     0.17086887
 h      3.15745076    -0.72218835     0.10961093
 c     -2.64610033    -0.69413465    -0.40732294
 h     -2.46335773    -1.65035934    -0.78255728
 h     -3.15701110    -0.42478760     0.54507457
 h     -3.19311773    -0.22813171    -1.25840870
 h     -0.81325614     1.23070249     1.78885385
          17

 c      1.29611693    -0.42894236     0.02478858
 c     -0.03022241    -0.94308048     0.10151933
 c     -1.31310436    -0.14066116     0.08246120
 c     -1.13375535     1.15320894     0.73841871
 c     -0.02626427     1.51157374    -0.45012800
 c      1.26497222     1.01336755    -0.22871552
 h     -0.07840860    -1.95880918    -0.12717962
 h     -1.97161431     1.84919881     0.59146276
 h     -0.36671606     1.97920124    -1.32273174
 h      2.14313813     1.66151826    -0.49594154
 o      2.36195455    -1.22019382     0.17364370
 h      3.20173317    -0.73812146     0.09425493
 c     -2.64035147    -0.69069131    -0.41881534
 h     -2.46201925    -1.63921917    -0.76725532
 h     -3.18151126    -0.41874146     0.54924478
 h     -3.18479221    -0.19593223    -1.27812516
 h     -0.81603662     1.25523137     1.79308323
          17

 c      1.29592919    -0.43381024     0.03441299
 c     -0.02944358    -0.94605561     0.10218484
 c     -1.30666325    -0.15187587     0.08911996
 c     -1.13768519     1.15439463     0.74581264
 c     -0.02498045     1.51345249    -0.44972196
 c      1.25835589     1.02027149    -0.24207962
 h     -0.07800954    -1.97014489    -0.14872967
 h     -1.94232916     1.85524863     0.65011352
 h     -0.40720471     1.99098353    -1.37187770
 h      2.14653959     1.66227106    -0.51922436
 o      2.35717158    -1.21987503     0.17615525
 h      3.24699469    -0.75175062     0.07816774
 c     -2.63391840    -0.68426415    -0.42885357
 h     -2.46209741    -1.65672434    -0.75335837
 h     -3.21140878    -0.42464641     0.54304265
 h     -3.16986538    -0.15989240    -1.29107179
 h     -0.81300948     1.27564469     1.79384160
          17

 c      1.29591671    -0.43720117     0.04461153
 c     -0.03023076    -0.94909704     0.10250079
 c     -1.29935616    -0.16458248     0.09646756
 c     -1.14078423     1.15604913     0.75089922
 c     -0.02405616     1.51598427    -0.44818445
 c      1.25313101     1.02747905    -0.25595754
 h     -0.08089831    -1.99571962    -0.17184635
 h     -1.92220559     1.86465222     0.70529302
 h     -0.44583523     2.00610617    -1.41574028
 h      2.14504887     1.65440754    -0.53915721
 o      2.35219198    -1.21884759     0.17838730
 h      3.27913253    -0.76896721     0.06261836
 c     -2.62702358    -0.67523856    -0.43739145
 h     -2.46507047    -1.69658475    -0.74043171
 h     -3.24325870    -0.44190390     0.52329366
 h     -3.14685228    -0.12292779    -1.29546082
 h     -0.80293869     1.29035996     1.79223507
          17

 c      1.29445159    -0.43782772     0.05501316
 c     -0.03288686    -0.95018955     0.10228056
 c     -1.28958469    -0.17752032     0.10309489
 c     -1.14395020     1.15627468     0.75539027
 c     -0.02504767     1.51935955    -0.44777777
 c      1.25019437     1.03567154    -0.26987036
 h     -0.09575859    -2.05010196    -0.18500674
 h     -1.91724732     1.87984682     0.75440012
 h     -0.47682551     2.01790477    -1.44225844
 h      2.13982627     1.63861345    -0.55920529
 o      2.34822630    -1.21732488     0.18027433
 h      3.30165002    -0.80403356     0.04876868
 c     -2.62030065    -0.66480378    -0.44473384
 h     -2.46619166    -1.74855610    -0.72029448
 h     -3.27451623    -0.46990589     0.48873852
 h     -3.11540748    -0.08738230    -1.28993881
 h     -0.78573770     1.30033203     1.78765009
          17

 c      1.29221898    -0.43717738     0.06659492
 c     -0.03731012    -0.95308176     0.10144945
 c     -1.27833101    -0.19177512     0.11041864
 c     -1.14562363     1.15604050     0.75750454
 c     -0.02632441     1.52405006    -0.44715145
 c      1.24744612     1.04430548    -0.28433400
 h     -0.11151985    -2.09319446    -0.19359501
 h     -1.92635876     1.90007538     0.79481074
 h     -0.49430829     2.03130694    -1.44453066
 h      2.13072859     1.61504705    -0.58545220
 o      2.34474666    -1.21497030     0.18174768
 h      3.29928143    -0.84419485     0.03715242
 c     -2.61315175    -0.65456282    -0.45092243
 h     -2.47383888    -1.79232324    -0.69811701
 h     -3.30316395    -0.50511917     0.44185038
 h     -3.07550924    -0.05449909    -1.27720389
 h     -0.75973070     1.30248724     1.77999258
          17

 c      1.28933280    -0.43504966     0.07908481
 c     -0.04339914    -0.95849015     0.09993713
 c     -1.26601493    -0.20699230     0.11854127
 c     -1.14590970     1.15564070     0.75730259
 c     -0.02818279     1.53019657    -0.44647166
 c      1.24461059     1.05278526    -0.29904255
 h     -0.12671951    -2.11628522    -0.19592783
 h     -1.94500447     1.92012567     0.82564678
 h     -0.49707082     2.04515799    -1.42142492
 h      2.12168287     1.58702203    -0.61928707
 o      2.34153351    -1.21202637     0.18286827
 h      3.27469256    -0.88616094     0.02767739
 c     -2.60535173    -0.64574039    -0.45596673
 h     -2.48827874    -1.81759269    -0.67478838
 h     -3.32927405    -0.54444382     0.38668176
 h     -3.02883215    -0.02399528    -1.26121867
 h     -0.72539896     1.29648253     1.76922406
          17

 c      1.28587533    -0.43132844     0.09219700
 c     -0.05089574    -0.96667770     0.09779162
 c     -1.25314504    -0.22282568     0.12754816
 c     -1.14499019     1.15546102     0.75489724
 c     -0.03073343     1.53779409    -0.44562682
 c      1.24134289     1.06053187    -0.31367139
 h     -0.14030281    -2.11614152    -0.19170406
 h     -1.96688676     1.93363975     0.84641017
 h     -0.48558527     2.05991381    -1.37522637
 h      2.11691670     1.55789431    -0.66222397
 o      2.33792139    -1.20883012     0.18376845
 h      3.23756839    -0.92469824     0.01910440
 c     -2.59660496    -0.63920765    -0.45982452
 h     -2.50857606    -1.81942444    -0.65252324
 h     -3.35432012    -0.58465951     0.32881335
 h     -2.97755776     0.00552533    -1.24686238
 h     -0.68417772     1.28255884     1.75476354
          17

 c      1.28189544    -0.42598733     0.10563126
 c     -0.05939451    -0.97753079     0.09515797
 c     -1.24030467    -0.23892084     0.13750859
 c     -1.14293623     1.15576878     0.75042342
 c     -0.03386525     1.54664526    -0.44418232
 c      1.23740682     1.06710548    -0.32794871
 h     -0.15160056    -2.09415212    -0.18173735
 h     -1.98640787     1.93551794     0.85703436
 h     -0.46235833     2.07811680    -1.31214938
 h      2.11879625     1.52973586    -0.71509867
 o      2.33279739    -1.20577774     0.18467548
 h      3.20474468    -0.95323482     0.00867146
 c     -2.58663944    -0.63544238    -0.46246153
 h     -2.53292245    -1.79746831    -0.63428090
 h     -3.38057229    -0.62270881     0.27403958
 h     -2.92363730     0.03565001    -1.23846801
 h     -0.63831594     1.26152127     1.73578260
          17

 c      1.27740307    -0.41908444     0.11906860
 c     -0.06836855    -0.99051361     0.09228811
 c     -1.22811853    -0.25490900     0.14846905
 c     -1.13965427     1.15662347     0.74399936
 c     -0.03720147     1.55626966    -0.44130087
 c      1.23282744     1.07227867    -0.34173961
 h     -0.16035942    -2.05681457    -0.16803209
 h     -1.99974548     1.92290858     0.85796539
 h     -0.43246634     2.10544399    -1.24326399
 h      2.12604387     1.50256839    -0.77711287
 o      2.32505007    -1.20318310     0.18585517
 h      3.19336709    -0.96631368    -0.00698452
 c     -2.57537311    -0.63440350    -0.46386767
 h     -2.55887422    -1.75591599    -0.62346079
 h     -3.40968955    -0.65579192     0.22660786
 h     -2.86814389     0.06677684    -1.23811215
 h     -0.59058493     1.23468874     1.71161579
          17

 c      1.27236414    -0.41075145     0.13216830
 c     -0.07720498    -1.00453555     0.08957026
 c     -1.21720388    -0.27041810     0.16043848
 c     -1.13490544     1.15786009     0.73570164
 c     -0.04016468     1.56589550    -0.43585753
 c      1.22788024     1.07599555    -0.35507766
 h     -0.16685421    -2.01713752    -0.15407748
 h     -2.00515805     1.89536316     0.85016769
 h     -0.40289811     2.15087964    -1.18316130
 h      2.13400775     1.47490517    -0.84549748
 o      2.31452224    -1.20105897     0.18741399
 h      3.20610724    -0.96334117    -0.02865367
 c     -2.56302474    -0.63539014    -0.46403431
 h     -2.58367954    -1.70426461    -0.62375373
 h     -3.44125264    -0.68129028     0.18808810
 h     -2.81125051     0.09721344    -1.24479806
 h     -0.54392920     1.20381743     1.68214125
          17

 c      1.26671213    -0.40119011     0.14457268
 c     -0.08525423    -1.01797454     0.08751783
 c     -1.20811892    -0.28510013     0.17337121
 c     -1.12833722     1.15909524     0.72555722
 c     -0.04232084     1.57485206    -0.42708825
 c      1.22294003     1.07825789    -0.36811300
 h     -0.17187911    -1.99417413    -0.14467512
 h     -2.00316220     1.85479862     0.83509652
 h     -0.37870891     2.22225331    -1.14236512
 h      2.13679221     1.44505746    -0.91614933
 o      2.30218309    -1.19912551     0.18920372
 h      3.22848338    -0.94852022    -0.05305105
 c     -2.55004205    -0.63705120    -0.46291846
 h     -2.60492059    -1.65752607    -0.63899764
 h     -3.47246400    -0.69682199     0.15769574
 h     -2.75284082     0.12364234    -1.25522894
 h     -0.50112210     1.17098009     1.64805855
          17

 c      1.26038098    -0.39066913     0.15592076
 c     -0.09192955    -1.02936544     0.08660044
 c     -1.20131741    -0.29866574     0.18715580
 c     -1.11950975     1.15975606     0.71354940
 c     -0.04376065     1.58331238    -0.41536091
 c      1.21832895     1.07903704    -0.38102125
 h     -0.17609724    -2.00479218    -0.14394333
 h     -1.99672651     1.80537965     0.81464552
 h     -0.35871583     2.31756091    -1.11832597
 h      2.12945764     1.41209868    -0.98472167
 o      2.28922184    -1.19703779     0.19098682
 h      3.24296119    -0.92704851    -0.07550675
 c     -2.53690999    -0.63782262    -0.46044401
 h     -2.62122093    -1.63210621    -0.67263032
 h     -3.49916300    -0.70060955     0.13350160
 h     -2.69313438     0.14260152    -1.26547373
 h     -0.46445249     1.13838647     1.61103457
          17

 c      1.25332811    -0.37951317     0.16586807
 c     -0.09683399    -1.03859121     0.08696165
 c     -1.19710777    -0.31090915     0.20161729
 c     -1.10795325     1.15916510     0.69963766
 c     -0.04489893     1.59235332    -0.40188977
 c      1.21421416     1.07826384    -0.39393169
 h     -0.17893286    -2.04955901    -0.15202021
 h     -1.99103579     1.75293480     0.79100343
 h     -0.33767583     2.42404412    -1.09890431
 h      2.10920563     1.37613082    -1.04755262
 o      2.27644527    -1.19451505     0.19258852
 h      3.23825761    -0.90288087    -0.09245558
 c     -2.52405526    -0.63690576    -0.45662887
 h     -2.63193779    -1.63520898    -0.72584912
 h     -3.51717004    -0.69188708     0.11344926
 h     -2.63289026     0.15185671    -1.27236291
 h     -0.43545145     1.10817211     1.57369577
          17

 c      1.24553132    -0.36808710     0.17410301
 c     -0.09978509    -1.04692562     0.08840580
 c     -1.19560052    -0.32173337     0.21653032
 c     -1.09333307     1.15671463     0.68379609
 c     -0.04599355     1.60320317    -0.38786009
 c      1.21054610     1.07586168    -0.40688257
 h     -0.17873907    -2.11202018    -0.16494949
 h     -1.99186122     1.70336485     0.76633682
 h     -0.31144737     2.52666345    -1.07278294
 h      2.07571434     1.33814693    -1.10227140
 o      2.26422154    -1.19135522     0.19393116
 h      3.21018623    -0.87845628    -0.10204245
 c     -2.51188620    -0.63486961    -0.45178979
 h     -2.63592969    -1.65831518    -0.79516130
 h     -3.52329016    -0.67102343     0.09586103
 h     -2.57325941     0.15099625    -1.27415620
 h     -0.41470866     1.08219047     1.53944647
          17

 c      1.23696645    -0.35678520     0.18035696
 c     -0.10075115    -1.05582549     0.09067320
 c     -1.19665870    -0.33117659     0.23163160
 c     -1.07573987     1.15207931     0.66607201
 c     -0.04696679     1.61671158    -0.37407673
 c      1.20703618     1.07177713    -0.41979009
 h     -0.17407603    -2.17258573    -0.17792547
 h     -2.00226363     1.66037919     0.74237076
 h     -0.27862511     2.61407368    -1.03364507
 h      2.03109824     1.29978761    -1.14820498
 o      2.25254854    -1.18743739     0.19503337
 h      3.16069564    -0.85472442    -0.10415326
 c     -2.50074472    -0.63300882    -0.44652910
 h     -2.63164417    -1.68504311    -0.87279376
 h     -3.51602016    -0.63934756     0.07969100
 h     -2.51552077     0.14133085    -1.27066627
 h     -0.40186942     1.06184293     1.51207996
          17

 c      1.22758701    -0.34602157     0.18441237
 c     -0.09983250    -1.06615544     0.09361788
 c     -1.19988341    -0.33941727     0.24663031
 c     -1.05589042     1.14530442     0.64664961
 c     -0.04745811     1.63327379    -0.36103126
 c      1.20317937     1.06599760    -0.43242792
 h     -0.16427750    -2.21745759    -0.18738107
 h     -2.01995067     1.62438520     0.72014066
 h     -0.23978648     2.67949103    -0.97934341
 h      1.97967401     1.26308023    -1.18664996
 o      2.24106045    -1.18275410     0.19602492
 h      3.09793249    -0.83071835    -0.10069097
 c     -2.49077052    -0.63246220    -0.44150579
 h     -2.61825354    -1.70166302    -0.94980361
 h     -3.49612746    -0.59881714     0.06472286
 h     -2.46082971     0.12550874    -1.26312159
 h     -0.39595237     1.04800990     1.49510380
          17

 c      1.21731219    -0.33621550     0.18611088
 c     -0.09726920    -1.07812871     0.09722283
 c     -1.20464945    -0.34674583     0.26121949
 c     -1.03497860     1.13667810     0.62590304
 c     -0.04692411     1.65290661    -0.34901031
 c      1.19833429     1.05856495    -0.44444031
 h     -0.14929423    -2.23945426    -0.19121451
 h     -2.03824034     1.59366708     0.70005611
 h     -0.19660712     2.71995428    -0.91044107
 h      1.92732832     1.23011798    -1.22077924
 o      2.22903010    -1.17746223     0.19716472
 h      3.03636890    -0.80285553    -0.09589322
 c     -2.48183591    -0.63393153    -0.43727701
 h     -2.59611404    -1.70041044    -1.01841543
 h     -3.46699990    -0.55160973     0.05168035
 h     -2.41001105     0.10703920    -1.25381753
 h     -0.39601527     1.04113271     1.49077207
          17

 c      1.20602550    -0.32777142     0.18535957
 c     -0.09342200    -1.09146228     0.10156591
 c     -1.21017877    -0.35351425     0.27508752
 c     -1.01428848     1.12653097     0.60442811
 c     -0.04473475     1.67528154    -0.33812475
 c      1.19187535     1.04959637    -0.45543361
 h     -0.12944650    -2.23662419    -0.18851122
 h     -2.04958299     1.56637267     0.68209479
 h     -0.15136523     2.73613692    -0.82951199
 h      1.88012951     1.20263382    -1.25465487
 o      2.21564337    -1.17183651     0.19876509
 h      2.99254542    -0.76583114    -0.09511990
 c     -2.47358297    -0.63774377    -0.43427415
 h     -2.56657960    -1.67857735    -1.07274972
 h     -3.43435165    -0.49968601     0.04206322
 h     -2.36344023     0.08967430    -1.24546121
 h     -0.40185301     1.04137797     1.49912166
          17

 c      1.19359134    -0.32105637     0.18213180
 c     -0.08872657    -1.10547871     0.10679846
 c     -1.21562909    -0.36008517     0.28792741
 c     -0.99488810     1.11513376     0.58302049
 c     -0.04026708     1.69964792    -0.32826883
 c      1.18338936     1.03930989    -0.46516090
 h     -0.10528514    -2.21164699    -0.17946523
 h     -2.04841976     1.54159985     0.66595336
 h     -0.10666361     2.73337929    -0.74113414
 h      1.84235198     1.18156034    -1.29113734
 o      2.20070866    -1.16596163     0.20093693
 h      2.97371030    -0.71769535    -0.10072609
 c     -2.46556051    -0.64391403    -0.43280608
 h     -2.53172220    -1.63726303    -1.10893989
 h     -3.40468201    -0.44451794     0.03743674
 h     -2.32109416     0.07664220    -1.24023279
 h     -0.41418306     1.04871482     1.51760139
          17

 c      1.17989073    -0.31638185     0.17646140
 c     -0.08363814    -1.11910193     0.11315232
 c     -1.22018423    -0.36679072     0.29944471
 c     -0.97751542     1.10270570     0.56257586
 c     -0.03300409     1.72466146    -0.31906872
 c      1.17280919     1.02803187    -0.47370208
 h     -0.07749519    -2.17251737    -0.16563064
 h     -2.03233188     1.51953942     0.65115242
 h     -0.06506832     2.72371851    -0.65198175
 h      1.81510952     1.16682854    -1.32982252
 o      2.18499769    -1.15946129     0.20343537
 h      2.97202742    -0.66425392    -0.10948426
 c     -2.45744123    -0.65209159    -0.43299091
 h     -2.49413589    -1.58104893    -1.12550608
 h     -3.38251669    -0.38737100     0.03818035
 h     -2.28277929     0.06996204    -1.23890872
 h     -0.43412428     1.06282548     1.54166537
          17

 c      1.16485742    -0.31398883     0.16843529
 c     -0.07859347    -1.13082471     0.12095901
 c     -1.22313711    -0.37390588     0.30936710
 c     -0.96257039     1.08946356     0.54394692
 c     -0.02264330     1.74834780    -0.30995043
 c      1.16039080     1.01616954    -0.48147791
 h     -0.04668789    -2.13350780    -0.15026791
 h     -2.00224661     1.50128474     0.63712795
 h     -0.02842581     2.72625941    -0.56968773
 h      1.79675792     1.15755454    -1.36688533
 o      2.16962886    -1.15173838     0.20587407
 h      2.97388784    -0.61522647    -0.11590260
 c     -2.44918579    -0.66140842    -0.43460732
 h     -2.45673959    -1.51863542    -1.12442878
 h     -3.36821516    -0.33018183     0.04251825
 h     -2.24840068     0.07014934    -1.24055599
 h     -0.46239642     1.08296599     1.56604477
          17

 c      1.14849986    -0.31402385     0.15818852
 c     -0.07400436    -1.13894800     0.13060049
 c     -1.22396097    -0.38162980     0.31746155
 c     -0.95012762     1.07564968     0.52782500
 c     -0.00917552     1.76879148    -0.30045834
 c      1.14658261     1.00415728    -0.48908674
 h     -0.01304865    -2.11286009    -0.13783702
 h     -1.96238767     1.48865465     0.62330788
 h      0.00280534     2.75908201    -0.49912872
 h      1.78453922     1.15245146    -1.39695636
 o      2.15546748    -1.14233588     0.20795984
 h      2.96917730    -0.57848483    -0.11593536
 c     -2.44100628    -0.67037052    -0.43695648
 h     -2.42238752    -1.46372611    -1.11272766
 h     -3.35848737    -0.27614982     0.04689496
 h     -2.21810188     0.07637482    -1.24300080
 h     -0.49879430     1.10794784     1.58603947
          17

 c      1.13091621    -0.31650636     0.14589975
 c     -0.07023154    -1.14247031     0.14227962
 c     -1.22235989    -0.39006262     0.32356023
 c     -0.93996425     1.06153093     0.51468287
 c      0.00715402     1.78548874    -0.29054914
 c      1.13190619     0.99239915    -0.49711070
 h      0.02352256    -2.12273681    -0.13130678
 h     -1.91992132     1.48402373     0.60913906
 h      0.02912791     2.82347448    -0.43934068
 h      1.77604155     1.15020066    -1.41529341
 o      2.14300205    -1.13105958     0.20954546
 h      2.95323045    -0.55812562    -0.10783655
 c     -2.43319988    -0.67705706    -0.43893316
 h     -2.39321896    -1.43357678    -1.10231898
 h     -3.34898408    -0.22924677     0.04747043
 h     -2.19223095     0.08683724    -1.24373134
 h     -0.54209736     1.13624206     1.59837121
          17

 c      1.11230481    -0.32130545     0.13178069
 c     -0.06746946    -1.14200530     0.15576909
 c     -1.21828842    -0.39917403     0.32758424
 c     -0.93166399     1.04741463     0.50476769
 c      0.02595033     1.79949923    -0.28037512
 c      1.11688237     0.98122827    -0.50599636
 h      0.06208617    -2.15864525    -0.12912407
 h     -1.88353283     1.48985120     0.59399014
 h      0.05100133     2.90234376    -0.38645186
 h      1.76990603     1.14968090    -1.41905495
 o      2.13238960    -1.11797673     0.21061123
 h      2.92619315    -0.55450242    -0.09187534
 c     -2.42600004    -0.67992711    -0.43963140
 h     -2.37037862    -1.44101762    -1.10355922
 h     -3.33658333    -0.19306770     0.04153441
 h     -2.17119998     0.09914186    -1.24072402
 h     -0.59025142     1.16612311     1.60155135
          17

 c      1.09297245    -0.32814606     0.11605715
 c     -0.06568328    -1.13937821     0.17052579
 c     -1.21193942    -0.40878721     0.32954754
 c     -0.92485884     1.03372030     0.49812609
 c      0.04670661     1.81218142    -0.26994513
 c      1.10197733     0.97088759    -0.51600458
 h      0.09988835    -2.20408700    -0.12641030
 h     -1.86028141     1.50750634     0.57689927
 h      0.06880111     2.97526104    -0.33789369
 h      1.76605055     1.15008928    -1.40774454
 o      2.12345630    -1.10341859     0.21125843
 h      2.89299588    -0.56410185    -0.07022301
 c     -2.41945125    -0.67882526    -0.43919612
 h     -2.35486348    -1.48390799    -1.11537545
 h     -3.32036868    -0.16986779     0.02819182
 h     -2.15530653     0.11069716    -1.23295330
 h     -0.64067362     1.19583706     1.59595809
          17

 c      1.07334341    -0.33663144     0.09894645
 c     -0.06470529    -1.13654162     0.18600378
 c     -1.20371677    -0.41859584     0.32953895
 c     -0.91950717     1.02107054     0.49463811
 c      0.06882668     1.82439516    -0.25908900
 c      1.08755416     0.96152011    -0.52719393
 h      0.13344679    -2.24292432    -0.11846574
 h     -1.85213177     1.53570358     0.55640349
 h      0.08311669     3.02799901    -0.29299427
 h      1.76573401     1.15101469    -1.38323157
 o      2.11564544    -1.08799970     0.21171676
 h      2.86400178    -0.57911228    -0.04704169
 c     -2.41337770    -0.67490087    -0.43867856
 h     -2.34799429    -1.54693494    -1.12670386
 h     -3.30171214    -0.16014000     0.00841263
 h     -2.14456552     0.11920750    -1.22063906
 h     -0.69063945     1.22380491     1.58373866
          17

 c      1.05396463    -0.34626498     0.08063925
 c     -0.06434418    -1.13505487     0.20180453
 c     -1.19420147    -0.42819836     0.32769762
 c     -0.91593503     1.01028213     0.49402865
 c      0.09167531     1.83645758    -0.24755488
 c      1.07383403     0.95317082    -0.53942851
 h      0.15976931    -2.26497171    -0.10237269
 h     -1.85542130     1.57003854     0.53084618
 h      0.09477373     3.05318565    -0.25206491
 h      1.77150580     1.15247784    -1.34945100
 o      2.10811218    -1.07252361     0.21229413
 h      2.85327803    -0.58885129    -0.02763897
 c     -2.40747484    -0.66969420    -0.43914855
 h     -2.35060123    -1.61286004    -1.12650999
 h     -3.28401577    -0.16262497    -0.01525284
 h     -2.13858411     0.12321241    -1.20534169
 h     -0.73769507     1.24881629     1.56849829
          17

 c      1.03548042    -0.35647336     0.06129177
 c     -0.06442744    -1.13604104     0.21768085
 c     -1.18410131    -0.43713160     0.32419565
 c     -0.91459437     1.00220635     0.49587421
 c      0.11463475     1.84828697    -0.23509071
 c      1.06089575     0.94581152    -0.55243805
 h      0.17677755    -2.26585111    -0.07691373
 h     -1.86376457     1.60440965     0.49901540
 h      0.10473868     3.04869628    -0.21570690
 h      1.78674336     1.15485490    -1.31148736
 o      2.10029458    -1.05758442     0.21317949
 h      2.86952953    -0.58614004    -0.01528772
 c     -2.40140344    -0.66459886    -0.44124131
 h     -2.36250470    -1.66886197    -1.10861319
 h     -3.27211606    -0.17466320    -0.03919167
 h     -2.13651545     0.12250412    -1.18991509
 h     -0.78000157     1.27012593     1.55467662
          17

 c      1.01855575    -0.36664651     0.04103427
 c     -0.06480976    -1.14020763     0.23351131
 c     -1.17417872    -0.44490253     0.31922617
 c     -0.91580478     0.99754107     0.49965673
 c      0.13715118     1.85945904    -0.22149518
 c      1.04876207     0.93939614    -0.56595503
 h      0.18336309    -2.24593000    -0.04218724
 h     -1.87124421     1.63301879     0.46054324
 h      0.11402008     3.01700777    -0.18444669
 h      1.81432605     1.15854461    -1.27380353
 o      2.09256306    -1.04318888     0.21427425
 h      2.90613463    -0.57335677    -0.00855591
 c     -2.39489755    -0.66074428    -0.44513943
 h     -2.38265420    -1.70709097    -1.07127766
 h     -3.27085739    -0.19306693    -0.05963238
 h     -2.13715425     0.11821116    -1.17821165
 h     -0.81652710     1.28737601     1.54656319
          17

 c      1.00377008    -0.37620886     0.01999622
 c     -0.06538376    -1.14776162     0.24929024
 c     -1.16516294    -0.45102432     0.31299060
 c     -0.91965015     0.99673349     0.50486356
 c      0.15876662     1.86912633    -0.20665178
 c      1.03756807     0.93392941    -0.57987174
 h      0.17953996    -2.21031866     0.00053238
 h     -1.87387289     1.65158979     0.41591120
 h      0.12353467     2.96615909    -0.15846722
 h      1.85459629     1.16342374    -1.23832521
 o      2.08591190    -1.02900401     0.21533437
 h      2.94643370    -0.55835255    -0.00366262
 c     -2.38793206    -0.65892200    -0.45064210
 h     -2.40940136    -1.72376791    -1.01584831
 h     -3.28271701    -0.21541922    -0.07388804
 h     -2.13922712     0.11234596    -1.17438949
 h     -0.84704577     1.30034656     1.54713685
          17

 c      0.99153123    -0.38470927    -0.00166120
 c     -0.06611809    -1.15821283     0.26512914
 c     -1.15766007    -0.45506073     0.30568566
 c     -0.92598809     0.99996757     0.51107979
 c      0.17913868     1.87586382    -0.19055427
 c      1.02768341     0.92950001    -0.59427732
 h      0.16686122    -2.17009120     0.04869686
 h     -1.86977483     1.65775909     0.36625714
 h      0.13387306     2.91167250    -0.13731364
 h      1.90407402     1.16854037    -1.20404437
 o      2.08122152    -1.01477630     0.21617518
 h      2.97559479    -0.54748620     0.00213269
 c     -2.38084747    -0.65944953    -0.45724591
 h     -2.44072566    -1.71891521    -0.94599703
 h     -3.30583730    -0.24087228    -0.08125961
 h     -2.14184808     0.10673636    -1.18179238
 h     -0.87197947     1.30868695     1.55719208
          17

 c      0.98203622    -0.39189641    -0.02371961
 c     -0.06710105    -1.17022807     0.28122917
 c     -1.15208616    -0.45667183     0.29749419
 c     -0.93448549     1.00717355     0.51802437
 c      0.19803614     1.87776110    -0.17330727
 c      1.01966737     0.92623493    -0.60933554
 h      0.14874114    -2.14306281     0.09862681
 h     -1.85903568     1.65114142     0.31312066
 h      0.14508391     2.87575787    -0.11976557
 h      1.95632075     1.17243694    -1.16860476
 o      2.07896274    -1.00044569     0.21671613
 h      2.98531454    -0.54358426     0.00972999
 c     -2.37426957    -0.66203567    -0.46427159
 h     -2.47453610    -1.69717342    -0.86754051
 h     -3.33440262    -0.26957961    -0.08285637
 h     -2.14492776     0.10171671    -1.20175882
 h     -0.89219215     1.31185900     1.57521028
          17

 c      0.97528216    -0.39775458    -0.04589404
 c     -0.06847038    -1.18202072     0.29774415
 c     -1.14864931    -0.45564282     0.28858366
 c     -0.94463899     1.01802298     0.52552867
 c      0.21526452     1.87338894    -0.15505139
 c      1.01411785     0.92419613    -0.62514281
 h      0.12934520    -2.14878369     0.14693224
 h     -1.84366170     1.63338546     0.25812896
 h      0.15707552     2.87637734    -0.10446162
 h      2.00422803     1.17382696    -1.13025014
 o      2.07919776    -0.98611100     0.21695542
 h      2.97380996    -0.54639744     0.01856803
 c     -2.36884723    -0.66571314    -0.47101007
 h     -2.50923959    -1.66920955    -0.78819325
 h     -3.36117391    -0.30137264    -0.08057935
 h     -2.14922289     0.09547603    -1.23309051
 h     -0.90884058     1.30936114     1.59800370
          17

 c      0.97111035    -0.40248492    -0.06783857
 c     -0.07017221    -1.19259128     0.31455953
 c     -1.14737282    -0.45189055     0.27911251
 c     -0.95579061     1.03193190     0.53349400
 c      0.23053966     1.86320668    -0.13584702
 c      1.01153728     0.92329569    -0.64167351
 h      0.11043839    -2.19420374     0.19298034
 h     -1.82751232     1.60812228     0.20259554
 h      0.17071934     2.91093020    -0.09097307
 h      2.04201027     1.17209625    -1.08875354
 o      2.08158903    -0.97201412     0.21695650
 h      2.94575141    -0.55287962     0.02685682
 c     -2.36500865    -0.66899954    -0.47687949
 h     -2.54442604    -1.65117652    -0.71611344
 h     -3.38007695    -0.33491881    -0.07615229
 h     -2.15595866     0.08464692    -1.27259919
 h     -0.92329936     1.30107181     1.62172409
          17

 c      0.96925914    -0.40644132    -0.08916035
 c     -0.07190746    -1.20245523     0.33129719
 c     -1.14810990    -0.44547122     0.26923937
 c     -0.96718880     1.04813073     0.54185071
 c      0.24350673     1.84927560    -0.11569196
 c      1.01222768     0.92330538    -0.65878032
 h      0.09029465    -2.26581552     0.23873913
 h     -1.81560891     1.58033695     0.14719171
 h      0.18778600     2.95919004    -0.07954264
 h      2.06625165     1.16746915    -1.04540595
 o      2.08535650    -0.95856181     0.21685641
 h      2.91299827    -0.55694324     0.03148490
 c     -2.36293168    -0.67061238    -0.48163472
 h     -2.58044599    -1.65759188    -0.65675293
 h     -3.38754726    -0.36771007    -0.07065737
 h     -2.16630762     0.06568762    -1.31630293
 h     -0.93709777     1.28749537     1.64281567
          17

 c      0.96940239    -0.41004700    -0.10944298
 c     -0.07342796    -1.21269060     0.34755692
 c     -1.15053067    -0.43660488     0.25913165
 c     -0.97814783     1.06581438     0.55048664
 c      0.25390546     1.83372549    -0.09463905
 c      1.01619037     0.92394241    -0.67618937
 h      0.06662951    -2.34162342     0.28584894
 h     -1.81230478     1.55493458     0.09225768
 h      0.20967347     3.00032322    -0.07006706
 h      2.07635965     1.16097476    -1.00263974
 o      2.08939313    -0.94628770     0.21685427
 h      2.89282720    -0.55025829     0.02829883
 c     -2.36276024    -0.67046911    -0.48545116
 h     -2.61601646    -1.69017703    -0.61093081
 h     -3.38277911    -0.39656025    -0.06448958
 h     -2.18102709     0.03611487    -1.36049782
 h     -0.95181172     1.26980635     1.65873512
          17

 c      0.97117644    -0.41371229    -0.12828339
 c     -0.07473240    -1.22390875     0.36302623
 c     -1.15413635    -0.42568423     0.24896794
 c     -0.98825944     1.08430115     0.55912579
 c      0.26167688     1.81799106    -0.07286322
 c      1.02304247     0.92494914    -0.69348840
 h      0.03861959    -2.40402186     0.33434724
 h     -1.81895285     1.53515635     0.03894969
 h      0.23683165     3.02095023    -0.06185069
 h      2.07483910     1.15435674    -0.96360050
 o      2.09293510    -0.93556647     0.21708956
 h      2.89745687    -0.52707726     0.01422647
 c     -2.36472280    -0.66971678    -0.48869190
 h     -2.64710238    -1.73733851    -0.57692264
 h     -3.36748327    -0.41824292    -0.05745987
 h     -2.20034651    -0.00499435    -1.40233419
 h     -0.96891214     1.24971657     1.66841331
          17

 c      0.97421221    -0.41777656    -0.14533053
 c     -0.07603217    -1.23607324     0.37745190
 c     -1.15833227    -0.41323710     0.23892798
 c     -0.99748150     1.10308552     0.56724559
 c      0.26697470     1.80282034    -0.05067204
 c      1.03198808     0.92612266    -0.71013724
 h      0.00675061    -2.44274809     0.38317596
 h     -1.83306893     1.52210740    -0.00982788
 h      0.26892867     3.01472263    -0.05382791
 h      2.06732654     1.14993807    -0.93167171
 o      2.09633485    -0.92624700     0.21746267
 h      2.92184576    -0.49026113    -0.00969642
 c     -2.36895297    -0.66981563    -0.49166426
 h     -2.66910496    -1.78443931    -0.55300703
 h     -3.34554868    -0.42997521    -0.04884463
 h     -2.22402005    -0.05711678    -1.43999728
 h     -0.98960908     1.22923041     1.67241798
          17

 c      0.97817620    -0.42249007    -0.16030489
 c     -0.07763928    -1.24868706     0.39060540
 c     -1.16253123    -0.39985243     0.22917315
 c     -1.00601715     1.12176577     0.57414229
 c      0.27012660     1.78845333    -0.02848436
 c      1.04191002     0.92730444    -0.72552231
 h     -0.02780394    -2.45344404     0.43084814
 h     -1.84989982     1.51567329    -0.04989428
 h      0.30514941     2.98049682    -0.04477485
 h      2.06170872     1.15031369    -0.90985870
 o      2.10067207    -0.91779660     0.21767687
 h      2.94958704    -0.44892524    -0.03900136
 c     -2.37532793    -0.67191413    -0.49456514
 h     -2.67897110    -1.82068571    -0.53789847
 h     -3.32245899    -0.42965466    -0.03745667
 h     -2.25143757    -0.11860708    -1.47270892
 h     -1.01475104     1.21035098     1.67270790
          17

 c      0.98280100    -0.42802513    -0.17299577
 c     -0.07986725    -1.26094751     0.40226889
 c     -1.16624597    -0.38610612     0.21982547
 c     -1.01412429     1.13996258     0.57911971
 c      0.27157260     1.77472126    -0.00678606
 c      1.05164426     0.92837228    -0.73904940
 h     -0.06357693    -2.43638845     0.47586653
 h     -1.86473021     1.51557553    -0.07727644
 h      0.34446415     2.92174773    -0.03344761
 h      2.06542814     1.15770899    -0.90007538
 o      2.10687322    -0.90970999     0.21742777
 h      2.96649748    -0.41174268    -0.06894731
 c     -2.38351785    -0.67673396    -0.49747611
 h     -2.67561750    -1.84004036    -0.53036528
 h     -3.30391251    -0.41602143    -0.02207527
 h     -2.28175787    -0.18704148    -1.50064043
 h     -1.04479581     1.19480461     1.67189516
          17

 c      0.98788903    -0.43449282    -0.18325018
 c     -0.08296372    -1.27176780     0.41222397
 c     -1.16914949    -0.37251129     0.21095071
 c     -1.02199778     1.15729360     0.58168339
 c      0.27178739     1.76102026     0.01392824
 c      1.06036862     0.92925869    -0.75023401
 h     -0.09905523    -2.39656084     0.51706302
 h     -1.87429466     1.52181227    -0.08943286
 h      0.38601216     2.84744420    -0.01871631
 h      2.08152521     1.17309556    -0.90265829
 o      2.11540554    -0.90167869     0.21649698
 h      2.96531493    -0.38414032    -0.09613556
 c     -2.39317500    -0.68458773    -0.50031972
 h     -2.65962917    -1.84037287    -0.52895679
 h     -3.29358823    -0.38899883    -0.00243812
 h     -2.31404381    -0.25955652    -1.52467963
 h     -1.07980110     1.18386076     1.67214094
          17

 c      0.99329487    -0.44195455    -0.19096217
 c     -0.08706257    -1.27969752     0.42022443
 c     -1.17110163    -0.35949343     0.20254949
 c     -1.02973277     1.17337939     0.58166696
 c      0.27118106     1.74624202     0.03321507
 c      1.06782628     0.92996183    -0.75874522
 h     -0.13299538    -2.34474826     0.55407530
 h     -1.87724284     1.53468829    -0.08580629
 h      0.42980529     2.77323772     0.00028424
 h      2.10658364     1.19564720    -0.91643491
 o      2.12632762    -0.89359406     0.21476596
 h      2.94495276    -0.36824207    -0.11878418
 c     -2.40408837    -0.69532974    -0.50282135
 h     -2.63301166    -1.82322873    -0.53188982
 h     -3.29138678    -0.35022374     0.01973453
 h     -2.34736989    -0.33316005    -1.54599892
 h     -1.11936767     1.17829933     1.67413681
          17

 c      0.99890140    -0.45042403    -0.19606738
 c     -0.09214156    -1.28291457     0.42595709
 c     -1.17215034    -0.34737808     0.19455838
 c     -1.03732177     1.18784552     0.57926591
 c      0.27001420     1.72899721     0.05071930
 c      1.07419332     0.93050555    -0.76440253
 h     -0.16491072    -2.29779798     0.58794222
 h     -1.87421660     1.55478078    -0.06798118
 h      0.47739609     2.71898095     0.02416205
 h      2.13278936     1.22305817    -0.93922379
 o      2.13934768    -0.88554686     0.21223080
 h      2.90969557    -0.36289341    -0.13697435
 c     -2.41615421    -0.70824522    -0.50456604
 h     -2.59911655    -1.79467548    -0.53702794
 h     -3.29383757    -0.30332284     0.04074371
 h     -2.38087575    -0.40496919    -1.56549536
 h     -1.16253847     1.17848569     1.67676972
          17

 c      1.00460662    -0.45985527    -0.19854492
 c     -0.09801579    -1.27968712     0.42906434
 c     -1.17251545    -0.33637918     0.18686052
 c     -1.04465890     1.20031316     0.57497993
 c      0.26848875     1.70855428     0.06616561
 c      1.07977833     0.93087353    -0.76715505
 h     -0.19529513    -2.27339896     0.62098469
 h     -1.86779793     1.58297220    -0.03962138
 h      0.53061241     2.69762862     0.05363585
 h      2.15183655     1.25240029    -0.96838086
 o      2.15381656    -0.87786751     0.20904732
 h      2.86938861    -0.36305302    -0.15335418
 c     -2.42922184    -0.72198551    -0.50514582
 h     -2.56241415    -1.76647129    -0.54198564
 h     -3.29632397    -0.25347496     0.05613796
 h     -2.41376787    -0.47236874    -1.58333376
 h     -1.20775024     1.18444584     1.67768803
          17

 c      1.01032955    -0.47011755    -0.19842705
 c     -0.10444404    -1.26942205     0.42933658
 c     -1.17255690    -0.32658583     0.17930323
 c     -1.05156454     1.21039907     0.56947885
 c      0.26704855     1.68576614     0.07935817
 c      1.08481090     0.93097609    -0.76705458
 h     -0.22460781    -2.27797018     0.65467510
 h     -1.86205727     1.62043774    -0.00597109
 h      0.58789115     2.70407294     0.08957537
 h      2.15757864     1.28085805    -1.00121681
 o      2.16878790    -0.87113093     0.20556197
 h      2.83848400    -0.35981026    -0.17356366
 c     -2.44302316    -0.73477276    -0.50429225
 h     -2.52752858    -1.75471518    -0.54437975
 h     -3.29520690    -0.20638982     0.06218253
 h     -2.44530131    -0.53314316    -1.59882800
 h     -1.25293397     1.19587803     1.67438354
          17

 c      1.01603018    -0.48097289    -0.19581260
 c     -0.11127438    -1.25314061     0.42691348
 c     -1.17272785    -0.31795973     0.17172071
 c     -1.05787054     1.21776733     0.56340330
 c      0.26642423     1.66253145     0.09024436
 c      1.08936049     0.93066080    -0.76422013
 h     -0.25183523    -2.30113938     0.68730746
 h     -1.86110282     1.66822449     0.02746830
 h      0.64357011     2.72106394     0.13210923
 h      2.14692207     1.30615154    -1.03531593
 o      2.18343495    -0.86589763     0.20215510
 h      2.82935235    -0.34467029    -0.20360346
 c     -2.45725305    -0.74516859    -0.50193829
 h     -2.49762945    -1.77186886    -0.54201402
 h     -3.28884521    -0.16716524     0.05676820
 h     -2.47477065    -0.58563176    -1.61067851
 h     -1.29577127     1.21212492     1.66519667
          17

 c      1.02172972    -0.49207504    -0.19087609
 c     -0.11842845    -1.23263678     0.42219290
 c     -1.17352499    -0.31035666     0.16395799
 c     -1.06357257     1.22224900     0.55714749
 c      0.26732214     1.64064086     0.09894661
 c      1.09332293     0.92972723    -0.75880272
 h     -0.27491420    -2.32549433     0.71498659
 h     -1.86665851     1.72613786     0.05682946
 h      0.69124845     2.73240839     0.18014633
 h      2.11985485     1.32678985    -1.06880780
 o      2.19768346    -0.86221119     0.19885611
 h      2.84209818    -0.31770794    -0.24355844
 c     -2.47160668    -0.75301383    -0.49822401
 h     -2.47404348    -1.81640000    -0.53287992
 h     -3.27779218    -0.13934207     0.03972346
 h     -2.50150655    -0.62887596    -1.61739042
 h     -1.33403122     1.23216953     1.64989467
          17

 c      1.02751752    -0.50299111    -0.18386405
 c     -0.12579729    -1.20957205     0.41561450
 c     -1.17545392    -0.30356235     0.15588748
 c     -1.06892320     1.22395981     0.55075036
 c      0.27018442     1.62131761     0.10573113
 c      1.09643696     0.92791894    -0.75095821
 h     -0.29206401    -2.33692057     0.73404389
 h     -1.87643899     1.79154077     0.08091344
 h      0.72623604     2.72818632     0.23177975
 h      2.07927014     1.34226218    -1.10063214
 o      2.21213457    -0.85957178     0.19526691
 h      2.86561789    -0.28799762    -0.28634439
 c     -2.48567666    -0.75935677    -0.49343175
 h     -2.45764715    -1.87407721    -0.51548874
 h     -3.26468106    -0.12428673     0.01279338
 h     -2.52485987    -0.66265454    -1.61773523
 h     -1.36589913     1.25469862     1.62976873
          17

 c      1.03352856    -0.51323677    -0.17507730
 c     -0.13319410    -1.18521204     0.40755603
 c     -1.17900666    -0.29732290     0.14741713
 c     -1.07432220     1.22329795     0.54397658
 c      0.27512827     1.60526845     0.11097164
 c      1.09833080     0.92490605    -0.74082983
 h     -0.30234184    -2.32730784     0.74212952
 h     -1.88518418     1.85938742     0.10038377
 h      0.74596909     2.70411073     0.28481364
 h      2.03061929     1.35315523    -1.13078747
 o      2.22740885    -0.85742939     0.19092317
 h      2.88797890    -0.26561007    -0.32355881
 c     -2.49890350    -0.76557576    -0.48788455
 h     -2.44959470    -1.92865901    -0.48937969
 h     -3.25400683    -0.12090217    -0.02055924
 h     -2.54419295    -0.68737698    -1.61122546
 h     -1.39021320     1.27823308     1.60734358
          17

 c      1.03990500    -0.52231274    -0.16484781
 c     -0.14036451    -1.16046533     0.39831705
 c     -1.18463778    -0.29135957     0.13849668
 c     -1.08009284     1.22080992     0.53649119
 c      0.28195345     1.59280488     0.11512511
 c      1.09862131     0.92029287    -0.72855326
 h     -0.30560138    -2.29368412     0.73827377
 h     -1.88732472     1.92364931     0.11620958
 h      0.74978925     2.66013737     0.33712154
 h      1.98097011     1.36101627    -1.16037359
 o      2.24381641    -0.85547563     0.18554377
 h      2.90180061    -0.25678015    -0.34959732
 c     -2.51064625    -0.77282706    -0.48186388
 h     -2.45093570    -1.96843412    -0.45512726
 h     -3.25157915    -0.12582386    -0.05567390
 h     -2.55890213    -0.70390687    -1.59853496
 h     -1.40652635     1.30127885     1.58579353
          17

 c      1.04676328    -0.52973704    -0.15351483
 c     -0.14701214    -1.13591441     0.38811389
 c     -1.19273124    -0.28538416     0.12912132
 c     -1.08634624     1.21704476     0.52800335
 c      0.29015420     1.58387549     0.11869547
 c      1.09709444     0.91368473    -0.71431222
 h     -0.30238998    -2.23742276     0.72281025
 h     -1.87896210     1.97888521     0.12877005
 h      0.73895645     2.60014219     0.38701535
 h      1.93699204     1.36762450    -1.19099872
 o      2.26135172    -0.85366527     0.17906786
 h      2.90446731    -0.26342295    -0.36237374
 c     -2.52033640    -0.78190118    -0.47552282
 h     -2.46222178    -1.98693449    -0.41400943
 h     -3.26302241    -0.13465465    -0.08786617
 h     -2.56847141    -0.71339370    -1.58167635
 h     -1.41497243     1.32243335     1.56818425
          17

 c      1.05417707    -0.53507170    -0.14140528
 c     -0.15282368    -1.11174271     0.37705056
 c     -1.20355821    -0.27912128     0.11933746
 c     -1.09298405     1.21247201     0.51835412
 c      0.29892165     1.57799966     0.12215643
 c      1.09390980     0.90481337    -0.69845070
 h     -0.29399455    -2.16468077     0.69757814
 h     -1.85846559     2.02112373     0.13775201
 h      0.71706359     2.53268169     0.43393406
 h      1.90245526     1.37372353    -1.22339950
 o      2.27972924    -0.85219160     0.17165015
 h      2.89762572    -0.28343067    -0.36333190
 c     -2.52770795    -0.79311571    -0.46879304
 h     -2.48336455    -1.98198535    -0.36769049
 h     -3.29115761    -0.14438911    -0.11408712
 h     -2.57254370    -0.71714108    -1.56376098
 h     -1.41598274     1.34040678     1.55663976
          17

 c      1.06217872    -0.53794380    -0.12882037
 c     -0.15749324    -1.08758200     0.36506996
 c     -1.21722985    -0.27234193     0.10924880
 c     -1.09976806     1.20745485     0.50756446
 c      0.30717809     1.57419439     0.12582280
 c      1.08966385     0.89364146    -0.68155480
 h     -0.28258193    -2.08782835     0.66637027
 h     -1.82633288     2.04820066     0.14234589
 h      0.69036254     2.47171748     0.47949346
 h      1.87712396     1.37814627    -1.25616579
 o      2.29836809    -0.85149957     0.16369007
 h      2.88743640    -0.31039913    -0.35795539
 c     -2.53298257    -0.80618956    -0.46139693
 h     -2.51359677    -1.95533059    -0.31794606
 h     -3.33387180    -0.15536954    -0.13385879
 h     -2.57099843    -0.71652966    -1.54820062
 h     -1.41001770     1.35398501     1.55171177
          17

 c      1.07077928    -0.53806013    -0.11603290
 c     -0.16076793    -1.06248048     0.35194872
 c     -1.23366061    -0.26489886     0.09901948
 c     -1.10638240     1.20223569     0.49584427
 c      0.31376296     1.57118536     0.12977325
 c      1.08522368     0.88036513    -0.66439476
 h     -0.27108183    -2.02558368     0.63490382
 h     -1.78492918     2.05995367     0.14141749
 h      0.66644800     2.43389773     0.52770696
 h      1.85807754     1.37825427    -1.28587185
 o      2.31640876    -0.85226926     0.15583739
 h      2.88434008    -0.33388221    -0.35582463
 c     -2.53682277    -0.82023626    -0.45304310
 h     -2.55152160    -1.91326422    -0.26626097
 h     -3.38469237    -0.17064390    -0.14858278
 h     -2.56401712    -0.71304832    -1.53747431
 h     -1.39747918     1.36202424     1.55223489
          17

 c      1.08000207    -0.53521779    -0.10329477
 c     -0.16255949    -1.03547763     0.33748116
 c     -1.25255802    -0.25675078     0.08886827
 c     -1.11246019     1.19691183     0.48356423
 c      0.31784987     1.56818331     0.13406555
 c      1.08146426     0.86534318    -0.64775389
 h     -0.26216211    -1.99615124     0.60859802
 h     -1.73830015     2.05848919     0.13357166
 h      0.65012508     2.42917936     0.58168295
 h      1.84201216     1.37123119    -1.30847947
 o      2.33301159    -0.85514967     0.14875311
 h      2.89844719    -0.34370701    -0.36669253
 c     -2.54007570    -0.83387894    -0.44368987
 h     -2.59540103    -1.86751005    -0.21315821
 h     -3.43559451    -0.19347330    -0.16011567
 h     -2.55212623    -0.70845007    -1.53206089
 h     -1.37884466     1.36355559     1.55573542
          17

 c      1.08990737    -0.52932151    -0.09084068
 c     -0.16308292    -1.00680290     0.32182498
 c     -1.27343696    -0.24796705     0.07905200
 c     -1.11759186     1.19141894     0.47120402
 c      0.31925183     1.56555051     0.13911175
 c      1.07907121     0.84904191    -0.63226105
 h     -0.25663395    -2.00304355     0.58842123
 h     -1.69188691     2.04835289     0.11717607
 h      0.64036506     2.45274180     0.63851800
 h      1.82677181     1.35516075    -1.32077752
 o      2.34794915    -0.86023832     0.14258749
 h      2.93035372    -0.33836151    -0.39205673
 c     -2.54350390    -0.84552840    -0.43367188
 h     -2.64372539    -1.83367727    -0.15764923
 h     -3.47962498    -0.22537847    -0.16987411
 h     -2.53621832    -0.70488801    -1.53030295
 h     -1.35490636     1.35798322     1.55916488
          17

 c      1.10057939    -0.52042213    -0.07886778
 c     -0.16283096    -0.97814485     0.30552634
 c     -1.29564027    -0.23871846     0.06984349
 c     -1.12136393     1.18557939     0.45928087
 c      0.31823629     1.56432308     0.14556426
 c      1.07843979     0.83203405    -0.61828388
 h     -0.25342234    -2.03173314     0.57044009
 h     -1.65171264     2.03593674     0.09056837
 h      0.63289731     2.49027678     0.69014681
 h      1.81187194     1.32951535    -1.32119458
 o      2.36169688    -0.86701491     0.13687738
 h      2.96983958    -0.32605356    -0.42353863
 c     -2.54766341    -0.85406908    -0.42353720
 h     -2.69530557    -1.82383763    -0.09831848
 h     -3.51222759    -0.26554365    -0.17863003
 h     -2.51752644    -0.70480493    -1.52935565
 h     -1.32696068     1.34528605     1.55966218
          17

 c      1.11207921    -0.50876220    -0.06749655
 c     -0.16239238    -0.95151946     0.28915936
 c     -1.31836301    -0.22926181     0.06151069
 c     -1.12347340     1.17927266     0.44823794
 c      0.31521797     1.56533139     0.15386085
 c      1.07964239     0.81501545    -0.60588778
 h     -0.25105211    -2.06274789     0.54989632
 h     -1.62272526     2.02731716     0.05278732
 h      0.62402650     2.52809957     0.72858034
 h      1.79855394     1.29528414    -1.31011871
 o      2.37486694    -0.87484143     0.13103466
 h      3.00486535    -0.31665026    -0.45080423
 c     -2.55298502    -0.85962107    -0.41365664
 h     -2.74790806    -1.83764151    -0.03641755
 h     -3.53166042    -0.31109307    -0.18660445
 h     -2.49751260    -0.71056102    -1.52650879
 h     -1.29685737     1.32613893     1.55518892
          17

 c      1.12439881    -0.49479732    -0.05673858
 c     -0.16230939    -0.92840928     0.27309989
 c     -1.34070040    -0.21991730     0.05429583
 c     -1.12386993     1.17267738     0.43829469
 c      0.31064326     1.56887195     0.16401596
 c      1.08244652     0.79879347    -0.59485618
 h     -0.24852621    -2.08176091     0.52380750
 h     -1.60693875     2.02511694     0.00479561
 h      0.61175387     2.55720098     0.74871828
 h      1.78971788     1.25496759    -1.28997382
 o      2.38783006    -0.88327971     0.12467682
 h      3.02755459    -0.31654223    -0.46697338
 c     -2.55984878    -0.86338008    -0.40404390
 h     -2.79726442    -1.86401315     0.02315072
 h     -3.53908725    -0.35769454    -0.19358231
 h     -2.47770357    -0.72406662    -1.52005337
 h     -1.26691074     1.30191610     1.54502822
          17

 c      1.13743585    -0.47918763    -0.04648483
 c     -0.16300839    -0.90964935     0.25752480
 c     -1.36172630    -0.21103903     0.04839299
 c     -1.12279005     1.16635575     0.42934781
 c      0.30496132     1.57478387     0.17567076
 c      1.08638675     0.78424683    -0.58477072
 h     -0.24539210    -2.08109002     0.49104615
 h     -1.60295043     2.02716172    -0.04979940
 h      0.59544740     2.57302031     0.74848876
 h      1.78963308     1.21236434    -1.26495294
 o      2.40066906    -0.89212068     0.11766517
 h      3.03490737    -0.32814929    -0.46930527
 c     -2.56845663    -0.86678352    -0.39454463
 h     -2.83840326    -1.89050046     0.07458975
 h     -3.53855945    -0.40018271    -0.19899225
 h     -2.45955276    -0.74662491    -1.50948135
 h     -1.23971217     1.27457064     1.53010494
          17

 c      1.15099583    -0.46276776    -0.03651212
 c     -0.16476838    -0.89555884     0.24247175
 c     -1.38057738    -0.20298222     0.04392921
 c     -1.12064263     1.16106204     0.42102141
 c      0.29858630     1.58258646     0.18820391
 c      1.09090820     0.77229974    -0.57516079
 h     -0.24161825    -2.05836996     0.45175930
 h     -1.60729722     2.02845022    -0.10551441
 h      0.57547088     2.57468849     0.72838567
 h      1.80294060     1.17183855    -1.23994833
 o      2.41320255    -0.90135864     0.11008211
 h      3.02834391    -0.35032305    -0.45884626
 c     -2.57869921    -0.87099240    -0.38503098
 h     -2.86737206    -1.90861188     0.11371224
 h     -3.53655326    -0.43321251    -0.20204950
 h     -2.44435821    -0.77893647    -1.49529991
 h     -1.21787946     1.24641115     1.51296560
          17

 c      1.16481489    -0.44649619    -0.02651036
 c     -0.16770972    -0.88601470     0.22788196
 c     -1.39652064    -0.19607428     0.04095318
 c     -1.11786826     1.15747390     0.41283554
 c      0.29184833     1.59153333     0.20080692
 c      1.09559031     0.76393303    -0.56571456
 h     -0.23752767    -2.01586831     0.40699523
 h     -1.61625203     2.02418098    -0.15663913
 h      0.55311580     2.56513004     0.69131431
 h      1.83258123     1.13697350    -1.21845370
 o      2.42496492    -0.91120813     0.10224938
 h      3.01390232    -0.37806470    -0.44068096
 c     -2.59022231    -0.87676384    -0.37543390
 h     -2.88186444    -1.91415402     0.13853954
 h     -3.54023241    -0.45222392    -0.20211730
 h     -2.43322482    -0.82114451    -1.47869422
 h     -1.20378357     1.21980591     1.49718429
          17

 c      1.17859253    -0.43136970    -0.01613776
 c     -0.17179805    -0.88040276     0.21362020
 c     -1.40899518    -0.19059751     0.03943450
 c     -1.11486769     1.15604823     0.40439490
 c      0.28495377     1.60057984     0.21252775
 c      1.10036174     0.76016431    -0.55643742
 h     -0.23379798    -1.96118596     0.35857660
 h     -1.62689644     2.01145099    -0.19852389
 h      0.53072205     2.55193246     0.64261828
 h      1.87756285     1.10942102    -1.20061022
 o      2.43519841    -0.92212109     0.09474069
 h      3.00228556    -0.40227934    -0.42402671
 c     -2.60268324    -0.88440662    -0.36570381
 h     -2.88119524    -1.90625970     0.14910273
 h     -3.55420457    -0.45478119    -0.19926221
 h     -2.42705075    -0.87285639    -1.46112281
 h     -1.19929702     1.19688299     1.48612062
          17

 c      1.19202494    -0.41829038    -0.00510719
 c     -0.17686383    -0.87750889     0.19949503
 c     -1.41763023    -0.18678414     0.03927210
 c     -1.11199257     1.15699574     0.39553771
 c      0.27798957     1.60840099     0.22236022
 c      1.10553264     0.76189388    -0.54759282
 h     -0.23144066    -1.90861806     0.30893286
 h     -1.63747818     1.98956499    -0.22815220
 h      0.51154566     2.54744218     0.58937604
 h      1.93263697     1.08906984    -1.18335529
 o      2.44308557    -0.93460251     0.08818212
 h      3.00518693    -0.41283049    -0.41888870
 c     -2.61597940    -0.89371769    -0.35581285
 h     -2.86624888    -1.88701895     0.14740319
 h     -3.57776541    -0.44162336    -0.19458371
 h     -2.42652732    -0.93312117    -1.44388131
 h     -1.20559657     1.17933402     1.48143806
          17

 c      1.20483179    -0.40791176     0.00671645
 c     -0.18264314    -0.87564515     0.18532461
 c     -1.42225453    -0.18481544     0.04030666
 c     -1.10955851     1.16028837     0.38640626
 c      0.27103382     1.61377743     0.22948909
 c      1.11161565     0.76965666    -0.53945682
 h     -0.23155534    -1.87775269     0.26037254
 h     -1.64746141     1.95981810    -0.24432007
 h      0.49853152     2.56449284     0.53770000
 h      1.99037289     1.07527212    -1.16256429
 o      2.44832549    -0.94870729     0.08274908
 h      3.02621143    -0.40674099    -0.42788725
 c     -2.63020154    -0.90394955    -0.34584968
 h     -2.83955516    -1.86203024     0.13778506
 h     -3.60537230    -0.41651500    -0.18988053
 h     -2.43214238    -1.00037525    -1.42770308
 h     -1.22302924     1.16837664     1.48223093
          17

 c      1.21676799    -0.40051955     0.01924760
 c     -0.18884350    -0.87350526     0.17105639
 c     -1.42290001    -0.18480936     0.04233326
 c     -1.10785002     1.16565657     0.37742264
 c      0.26435393     1.61641806     0.23358674
 c      1.11911635     0.78343532    -0.53210015
 h     -0.23467900    -1.88355220     0.21373208
 h     -1.65754244     1.92529915    -0.24775152
 h      0.49204299     2.60692347     0.48930266
 h      2.04372657     1.06785712    -1.13506771
 o      2.45135631    -0.96383068     0.07799641
 h      3.05734829    -0.39167415    -0.44347759
 c     -2.64538782    -0.91386876    -0.33614195
 h     -2.80516647    -1.84109732     0.12731497
 h     -3.62981784    -0.38497426    -0.18688029
 h     -2.44417602    -1.07240583    -1.41255566
 h     -1.25104961     1.16482261     1.48536434
          17

 c      1.22761628    -0.39600765     0.03217260
 c     -0.19518571    -0.87130332     0.15679423
 c     -1.41979923    -0.18679287     0.04511214
 c     -1.10709576     1.17259210     0.36919746
 c      0.25845559     1.61732725     0.23476887
 c      1.12841907     0.80263939    -0.52531622
 h     -0.24023192    -1.92312110     0.16815135
 h     -1.66967782     1.89072009    -0.24118632
 h      0.48918275     2.66520189     0.44197520
 h      2.08758659     1.06740542    -1.09942936
 o      2.45284600    -0.97916606     0.07332920
 h      3.08699168    -0.37865706    -0.45549896
 c     -2.66138598    -0.92204575    -0.32722380
 h     -2.76763552    -1.83642195     0.12473160
 h     -3.64516634    -0.35279354    -0.18664549
 h     -2.46267503    -1.14641771    -1.39774579
 h     -1.28826756     1.16913674     1.48672864
          17

 c      1.23716723    -0.39396050     0.04500202
 c     -0.20136019    -0.87054105     0.14265817
 c     -1.41336819    -0.19067788     0.04837991
 c     -1.10742629     1.18040279     0.36240504
 c      0.25387531     1.61813635     0.23325901
 c      1.13974486     0.82623769    -0.51866253
 h     -0.24691980    -1.97850539     0.12280764
 h     -1.68688261     1.86184387    -0.22910201
 h      0.48591498     2.72386493     0.39338038
 h      2.11931784     1.07507775    -1.05586128
 o      2.45326167    -0.99410592     0.06836870
 h      3.10681844    -0.37564836    -0.45713234
 c     -2.67791312    -0.92756718    -0.31950926
 h     -2.73028049    -1.85534721     0.13649489
 h     -3.64814583    -0.32489160    -0.18939306
 h     -2.48742532    -1.21925804    -1.38224761
 h     -1.33262879     1.18143477     1.48259961
          17

 c      1.24520987    -0.39379037     0.05715269
 c     -0.20696256    -0.87279989     0.12869742
 c     -1.40417842    -0.19625887     0.05186435
 c     -1.10888316     1.18836185     0.35761628
 c      0.25096800     1.62032320     0.22920526
 c      1.15312800     0.85295564    -0.51154772
 h     -0.25352598    -2.03083474     0.07794954
 h     -1.71224352     1.84394603    -0.21652002
 h      0.47912504     2.77007088     0.34298318
 h      2.13887123     1.09235760    -1.00589620
 o      2.45279860    -1.00831727     0.06299178
 h      3.11305672    -0.38633756    -0.44565194
 c     -2.69457069    -0.93071655    -0.31293743
 h     -2.69494868    -1.89293447     0.16275180
 h     -3.63851149    -0.30449315    -0.19458387
 h     -2.51795234    -1.28775748    -1.36501639
 h     -1.38168569     1.20145878     1.47058157
          17

 c      1.25154888    -0.39486574     0.06802773
 c     -0.21149100    -0.87911527     0.11491518
 c     -1.39292247    -0.20323099     0.05530328
 c     -1.11152548     1.19592685     0.35509478
 c      0.24982963     1.62492846     0.22269328
 c      1.16839127     0.88145364    -0.50331847
 h     -0.25921603    -2.06755619     0.03451769
 h     -1.74694517     1.83951034    -0.20696628
 h      0.46714251     2.79633558     0.29170374
 h      2.14881714     1.12083771    -0.95207927
 o      2.45141415    -1.02171826     0.05728135
 h      3.10603616    -0.41056531    -0.42171128
 c     -2.71072463    -0.93271981    -0.30706226
 h     -2.66361293    -1.93522225     0.19860355
 h     -3.61903267    -0.29256441    -0.20109093
 h     -2.55353642    -1.34908299    -1.34520037
 h     -1.43290137     1.22859185     1.45007910
          17

 c      1.25604276    -0.39660218     0.07707659
 c     -0.21439627    -0.88995567     0.10130255
 c     -1.38036305    -0.21121765     0.05846426
 c     -1.11553419     1.20287821     0.35467266
 c      0.25029996     1.63255322     0.21380250
 c      1.18514016     0.91045261    -0.49333437
 h     -0.26347393    -2.08250307    -0.00640987
 h     -1.78863201     1.84687095    -0.20111202
 h      0.44950866     2.80009610     0.24113589
 h      2.15416936     1.16201632    -0.89759082
 o      2.44881459    -1.03448883     0.05150895
 h      3.09033286    -0.44417761    -0.38909708
 c     -2.72548928    -0.93496661    -0.30138788
 h     -2.63892956    -1.96843176     0.23838684
 h     -3.59523690    -0.28753711    -0.20737056
 h     -2.59320873    -1.40103220    -1.32238417
 h     -1.48395798     1.26193589     1.42240312
          17

 c      1.25864619    -0.39851442     0.08383243
 c     -0.21515495    -0.90531595     0.08785151
 c     -1.36726139    -0.21980348     0.06116035
 c     -1.12115739     1.20925105     0.35582344
 c      0.25198689     1.64337833     0.20264575
 c      1.20283765     0.93881772    -0.48104757
 h     -0.26597892    -2.07452511    -0.04394037
 h     -1.83195395     1.86125739    -0.19748834
 h      0.42671187     2.78316708     0.19300349
 h      2.16131022     1.21698322    -0.84555175
 o      2.44440836    -1.04709961     0.04612878
 h      3.07534255    -0.47854822    -0.35463916
 c     -2.73787627    -0.93857803    -0.29552210
 h     -2.62352103    -1.98356960     0.27798015
 h     -3.57447972    -0.28561152    -0.21168440
 h     -2.63573979    -1.44226747    -1.29690760
 h     -1.53303048     1.30043530     1.39054554
          17

 c      1.25943606    -0.40023689     0.08793230
 c     -0.21334552    -0.92471348     0.07456750
 c     -1.35429572    -0.22857890     0.06325824
 c     -1.12853896     1.21515357     0.35786194
 c      0.25429939     1.65711454     0.18939407
 c      1.22101368     0.96563508    -0.46609800
 h     -0.26654706    -2.04716308    -0.07763221
 h     -1.87083049     1.87714804    -0.19431798
 h      0.40006655     2.75213539     0.14876017
 h      2.17538343     1.28581321    -0.79795332
 o      2.43741978    -1.06018806     0.04165340
 h      3.07335270    -0.50254663    -0.32622180
 c     -2.74704667    -0.94426389    -0.28914686
 h     -2.61934201    -1.97645005     0.31503992
 h     -3.56365717    -0.28226296    -0.21244085
 h     -2.67967238    -1.47249421    -1.27012635
 h     -1.57891844     1.34299117     1.35857620
          17

 c      1.25860656    -0.40152367     0.08912848
 c     -0.20870847    -0.94706622     0.06150279
 c     -1.34199025    -0.23719604     0.06467783
 c     -1.13760827     1.22064076     0.36013378
 c      0.25650563     1.67290936     0.17429794
 c      1.23951623     0.99030378    -0.44837921
 h     -0.26517398    -2.00969225    -0.10792253
 h     -1.90041535     1.88998981    -0.19075230
 h      0.37159751     2.71932506     0.10914201
 h      2.19722886     1.36665755    -0.75481543
 o      2.42741463    -1.07408435     0.03831132
 h      3.09124971    -0.51012156    -0.30735200
 c     -2.75260468    -0.95217616    -0.28196041
 h     -2.62741666    -1.94668819     0.34873558
 h     -3.56593711    -0.27490178    -0.20858990
 h     -2.72343203    -1.49252733    -1.24443172
 h     -1.62089951     1.38849156     1.33065087
          17

 c      1.25643393    -0.40223848     0.08729511
 c     -0.20116780    -0.97057444     0.04881180
 c     -1.33067791    -0.24542128     0.06538485
 c     -1.14809675     1.22568798     0.36214654
 c      0.25784406     1.68940511     0.15770034
 c      1.25855994     1.01259527    -0.42800447
 h     -0.26217063    -1.97827617    -0.13672049
 h     -1.91791572     1.89680674    -0.18716055
 h      0.34357387     2.70195718     0.07374373
 h      2.22273490     1.45519135    -0.71444844
 o      2.41478209    -1.08842636     0.03585067
 h      3.12303526    -0.50642064    -0.29408980
 c     -2.75474179    -0.96179775    -0.27369731
 h     -2.64772982    -1.89730323     0.37979239
 h     -3.57897931    -0.26469806    -0.19984387
 h     -2.76550654    -1.50412598    -1.22283356
 h     -1.65829125     1.43570814     1.30985430
          17

 c      1.25323159    -0.40233778     0.08242627
 c     -0.19081524    -0.99300584     0.03675904
 c     -1.32051294    -0.25316201     0.06538173
 c     -1.15961637     1.23021662     0.36363659
 c      0.25768524     1.70532238     0.13999688
 c      1.27850308     1.03260809    -0.40519424
 h     -0.25818871    -1.97272678    -0.16738649
 h     -1.92267171     1.89621385    -0.18495651
 h      0.31750076     2.71509152     0.04126578
 h      2.24544679     1.54522582    -0.67462334
 o      2.40039440    -1.10249664     0.03383093
 h      3.15534459    -0.50235358    -0.27973730
 c     -2.75408504    -0.97203170    -0.26426535
 h     -2.67919640    -1.83503426     0.41104931
 h     -3.59652946    -0.25560880    -0.18660873
 h     -2.80461283    -1.50950802    -1.20798501
 h     -1.68997948     1.48311575     1.29739111
          17

 c      1.24931524    -0.40184059     0.07462288
 c     -0.17791090    -1.01279552     0.02554012
 c     -1.31152263    -0.26045695     0.06470157
 c     -1.17171447     1.23412089     0.36456349
 c      0.25564460     1.72041652     0.12151291
 c      1.29957029     1.05064271    -0.38017833
 h     -0.25363100    -2.00404701    -0.20250366
 h     -1.91601478     1.88829955    -0.18635933
 h      0.29350922     2.76019947     0.01087562
 h      2.25978639     1.63014446    -0.63357406
 o      2.38502816    -1.11571036     0.03192756
 h      3.17669748    -0.50677430    -0.25968931
 c     -2.75139227    -0.98147058    -0.25392927
 h     -2.71989731    -1.77034501     0.44810152
 h     -3.61165949    -0.25175963    -0.16977954
 h     -2.83972066    -1.51068188    -1.20089800
 h     -1.71430146     1.52880790     1.29255810
          17

 c      1.24498255    -0.40079099     0.06407423
 c     -0.16290798    -1.03000058     0.01502726
 c     -1.30366007    -0.26744608     0.06340478
 c     -1.18387825     1.23727583     0.36504793
 c      0.25155756     1.73558275     0.10242821
 c      1.32169209     1.06708421    -0.35315074
 h     -0.24776875    -2.06379654    -0.24080855
 h     -1.90107602     1.87449944    -0.19419547
 h      0.27116213     2.82381937    -0.01693516
 h      2.26273746     1.70418262    -0.59034989
 o      2.36916500    -1.12776017     0.02998295
 h      3.18072858    -0.52419997    -0.23221889
 c     -2.74729768    -0.98881782    -0.24329791
 h     -2.76780170    -1.71476083     0.49811758
 h     -3.61906468    -0.25548382    -0.15057226
 h     -2.86991726    -1.50899907    -1.20012670
 h     -1.72939945     1.57064016     1.29338578
          17

 c      1.24049901    -0.39923291     0.05104039
 c     -0.14639796    -1.04565024     0.00483425
 c     -1.29682790    -0.27434263     0.06157422
 c     -1.19553388     1.23954240     0.36528573
 c      0.24543337     1.75193301     0.08284166
 c      1.34445234     1.08232488    -0.32425806
 h     -0.23902819    -2.13218536    -0.27798333
 h     -1.88234548     1.85727743    -0.21159850
 h      0.25036643     2.88841383    -0.04113814
 h      2.25414931     1.76319124    -0.54476816
 o      2.35299923    -1.13859325     0.02796182
 h      3.16612447    -0.55521731    -0.19773771
 c     -2.74219774    -0.99346267    -0.23285708
 h     -2.82128563    -1.67463152     0.56455185
 h     -3.61592810    -0.26663974    -0.13039726
 h     -2.89428858    -1.50521832    -1.20215787
 h     -1.73378006     1.60654317     1.29743310
          17

 c      1.23609005    -0.39719814     0.03583694
 c     -0.12900817    -1.06061948    -0.00542782
 c     -1.29088412    -0.28140491     0.05930804
 c     -1.20610581     1.24080489     0.36544263
 c      0.23746172     1.77010369     0.06285694
 c      1.36709563     1.09669835    -0.29360995
 h     -0.22598697    -2.19160903    -0.30973964
 h     -1.86460676     1.83927619    -0.24127535
 h      0.23137947     2.94069950    -0.06106332
 h      2.23654588     1.80509900    -0.49728127
 o      2.33643129    -1.14839656     0.02591652
 h      3.13674985    -0.59672566    -0.15820656
 c     -2.73631614    -0.99573992    -0.22242139
 h     -2.87819545    -1.64755591     0.64186319
 h     -3.60201385    -0.28274943    -0.11067876
 h     -2.91196520    -1.49988541    -1.20277118
 h     -1.72676051     1.63485034     1.30236716
          17

 c      1.23193876    -0.39469820     0.01882168
 c     -0.11134491    -1.07525907    -0.01603250
 c     -1.28564912    -0.28890177     0.05671537
 c     -1.21513956     1.24105198     0.36551355
 c      0.22800564     1.79015543     0.04262138
 c      1.38857152     1.11040362    -0.26130169
 h     -0.20782169    -2.23122931    -0.33327576
 h     -1.85127294     1.82193520    -0.28415813
 h      0.21452637     2.97324637    -0.07660090
 h      2.21492449     1.83030410    -0.44887535
 o      2.31900962    -1.15761248     0.02396209
 h      3.10256048    -0.64167645    -0.11668952
 c     -2.72979414    -0.99649808    -0.21126502
 h     -2.93485637    -1.62675973     0.71823843
 h     -3.57947255    -0.29949720    -0.09259299
 h     -2.92227569    -1.49366475    -1.19838583
 h     -1.70869638     1.65453664     1.30632867
          17

 c      1.22818618    -0.39171570     0.00038280
 c     -0.09397548    -1.08948725    -0.02714001
 c     -1.28091468    -0.29707735     0.05391541
 c     -1.22239351     1.24042933     0.36518736
 c      0.21755204     1.81169702     0.02234009
 c      1.40761526     1.12343566    -0.22744171
 h     -0.18427724    -2.24608946    -0.34728845
 h     -1.84314939     1.80449257    -0.33808451
 h      0.20004145     2.98359749    -0.08809783
 h      2.19644244     1.84191455    -0.40096334
 o      2.29998490    -1.16687179     0.02221432
 h      3.07871379    -0.68015799    -0.07630456
 c     -2.72266055    -0.99656274    -0.19864961
 h     -2.98682992    -1.60674773     0.78248996
 h     -3.55239427    -0.31139050    -0.07687196
 h     -2.92489905    -1.48749867    -1.18680892
 h     -1.68103005     1.66536268     1.30823849
          17

 c      1.22492799    -0.38819659    -0.01907034
 c     -0.07742041    -1.10291070    -0.03881680
 c     -1.27645011    -0.30612334     0.05103554
 c     -1.22780250     1.23917642     0.36382395
 c      0.20664561     1.83398099     0.00228085
 c      1.42289422     1.13559164    -0.19218527
 h     -0.15557096    -2.23582666    -0.35174176
 h     -1.83877083     1.78444916    -0.39778155
 h      0.18800649     2.97372695    -0.09627268
 h      2.18937828     1.84522039    -0.35513008
 o      2.27882816    -1.17664701     0.02067361
 h      3.07734814    -0.70500644    -0.03830680
 c     -2.71482040    -0.99652236    -0.18408158
 h     -3.03016551    -1.58487483     0.82744446
 h     -3.52572716    -0.31278517    -0.06386076
 h     -2.91996918    -1.48263769    -1.16745925
 h     -1.64618648     1.66793449     1.30807815
          17

 c      1.22220273    -0.38405165    -0.03911306
 c     -0.06214123    -1.11483789    -0.05103130
 c     -1.27200575    -0.31616241     0.04820650
 c     -1.23135694     1.23748767     0.36058073
 c      0.19583383     1.85590734    -0.01722929
 c      1.43326862     1.14663603    -0.15578055
 h     -0.12236719    -2.20460625    -0.34788573
 h     -1.83590923     1.75911072    -0.45641222
 h      0.17831459     2.95045597    -0.10220262
 h      2.20062913     1.84550505    -0.31259069
 o      2.25597296    -1.18684044     0.01920145
 h      3.09581385    -0.71843436    -0.00166664
 c     -2.70618179    -0.99665795    -0.16728346
 h     -3.06197827    -1.56062647     0.84990043
 h     -3.50328257    -0.29956015    -0.05387061
 h     -2.90811288    -1.48057512    -1.14127920
 h     -1.60728392     1.66363018     1.30697702
          17

 c      1.21997721    -0.37917528    -0.05931080
 c     -0.04852244    -1.12418980    -0.06362617
 c     -1.26731883    -0.32724132     0.04555626
 c     -1.23302037     1.23542200     0.35460991
 c      0.18562761     1.87599780    -0.03582072
 c      1.43812352     1.15657451    -0.11861227
 h     -0.08575875    -2.16226160    -0.33853586
 h     -1.83288407     1.72685598    -0.50748344
 h      0.17066256     2.92605184    -0.10727775
 h      2.23226998     1.84472418    -0.27353121
 o      2.23264773    -1.19695591     0.01766766
 h      3.11920471    -0.72917847     0.03460602
 c     -2.69682709    -0.99687610    -0.14812252
 h     -3.08057216    -1.53480786     0.84985340
 h     -3.48569950    -0.27092553    -0.04756986
 h     -2.89039974    -1.48287593    -1.11039899
 h     -1.56762913     1.65429713     1.30683531
          17

 c      1.21814517    -0.37347030    -0.07922745
 c     -0.03686898    -1.12944484    -0.07630818
 c     -1.26212594    -0.33933103     0.04320443
 c     -1.23272868     1.23290987     0.34525110
 c      0.17646958     1.89257380    -0.05312219
 c      1.43754039     1.16576530    -0.08119718
 h     -0.04703700    -2.12507513    -0.32814536
 h     -1.82909810     1.68756352    -0.54610723
 h      0.16462419     2.91631844    -0.11292031
 h      2.27989976     1.84013816    -0.23691774
 o      2.21007721    -1.20655256     0.01603415
 h      3.13272749    -0.74499516     0.07013619
 c     -2.68703619    -0.99670994    -0.12665177
 h     -3.08561140    -1.50927894     0.83035332
 h     -3.47014629    -0.22998899    -0.04596837
 h     -2.86817218    -1.49086925    -1.07750817
 h     -1.53008583     1.64169298     1.30935412
          17

 c      1.21654798    -0.36685839    -0.09843478
 c     -0.02744175    -1.12901799    -0.08876070
 c     -1.25618332    -0.35232805     0.04125875
 c     -1.23042338     1.22981160     0.33218672
 c      0.16870307     1.90442966    -0.06882703
 c      1.43214884     1.17471385    -0.04411609
 h     -0.00708738    -2.11149626    -0.32143952
 h     -1.82508494     1.64250612    -0.56958521
 h      0.15981081     2.93280420    -0.12000742
 h      2.33462136     1.82663868    -0.20103335
 o      2.18908488    -1.21540503     0.01431904
 h      3.12766599    -0.76985895     0.10375965
 c     -2.67710815    -0.99543265    -0.10328640
 h     -3.07863634    -1.48724046     0.79825340
 h     -3.45209672    -0.18252212    -0.04993920
 h     -2.84277412    -1.50522263    -1.04496786
 h     -1.49657848     1.62688543     1.31481748
          17

 c      1.21501098    -0.35927642    -0.11651993
 c     -0.02046668    -1.12234705    -0.10091447
 c     -1.24929659    -0.36604865     0.03981398
 c     -1.22606103     1.22595923     0.31552430
 c      0.16255347     1.91161850    -0.08273979
 c      1.42282771     1.18378309    -0.00793234
 h      0.03384525    -2.12954962    -0.32019284
 h     -1.82246693     1.59410944    -0.57769791
 h      0.15596253     2.97360613    -0.12852099
 h      2.38662561     1.80006890    -0.16420069
 o      2.17005940    -1.22346913     0.01254525
 h      3.10163469    -0.80436622     0.13433457
 c     -2.66712492    -0.99219969    -0.07899988
 h     -3.06380924    -1.47380573     0.76522689
 h     -3.42749910    -0.13503539    -0.05970685
 h     -2.81529592    -1.52555221    -1.01397769
 h     -1.46799518     1.61000758     1.32144179
          17

 c      1.21336807    -0.35068349    -0.13309181
 c     -0.01602222    -1.11056589    -0.11305642
 c     -1.24135024    -0.38022070     0.03894943
 c     -1.21958113     1.22116062     0.29577755
 c      0.15812904     1.91530930    -0.09475756
 c      1.41047951     1.19305624     0.02685771
 h      0.07503610    -2.16893701    -0.32194148
 h     -1.82396823     1.54569930    -0.57289618
 h      0.15287372     3.02496286    -0.13791708
 h      2.42771104     1.75887598    -0.12518174
 o      2.15296401    -1.23084091     0.01070089
 h      3.05827558    -0.84631128     0.16136079
 c     -2.65686050    -0.98619633    -0.05526069
 h     -3.04772510    -1.47571635     0.74655578
 h     -3.39400372    -0.09335071    -0.07464075
 h     -2.78648919    -1.55032000    -0.98428610
 h     -1.44446243     1.59053448     1.32583620
          17

 c      1.21146826    -0.34108595    -0.14778659
 c     -0.01394439    -1.09567363    -0.12558501
 c     -1.23232756    -0.39448102     0.03872180
 c     -1.21086949     1.21519346     0.27375065
 c      0.15542910     1.91692211    -0.10483259
 c      1.39591919     1.20234764     0.05984269
 h      0.11447165    -2.21064008    -0.32292194
 h     -1.83332375     1.50111775    -0.56011981
 h      0.15033304     3.07121939    -0.14765342
 h      2.45229701     1.70416503    -0.08325102
 o      2.13728934    -1.23774686     0.00869497
 h      3.00793206    -0.89079673     0.18567591
 c     -2.64601554    -0.97697347    -0.03337431
 h     -3.03614167    -1.49782309     0.75392812
 h     -3.35129965    -0.06179901    -0.09337641
 h     -2.75687785    -1.57715038    -0.95462665
 h     -1.42571240     1.56781793     1.32424047
          17

 c      1.20917391    -0.33055622    -0.16027259
 c     -0.01386236    -1.07949200    -0.13879157
 c     -1.22231894    -0.40837803     0.03915633
 c     -1.19978613     1.20783285     0.25032471
 c      0.15434863     1.91757334    -0.11295943
 c      1.37982214     1.21126364     0.09069912
 h      0.14953534    -2.23889804    -0.32070341
 h     -1.85453587     1.46399333    -0.54548110
 h      0.14814986     3.10112243    -0.15735499
 h      2.45772701     1.63919253    -0.03814173
 o      2.12208388    -1.24450676     0.00631896
 h      2.96716568    -0.93089395     0.21006612
 c     -2.63461141    -0.96493632    -0.01361661
 h     -3.02919086    -1.53734473     0.78628405
 h     -3.30110654    -0.04264213    -0.11414588
 h     -2.72693833    -1.60338425    -0.92346403
 h     -1.41132098     1.54151965     1.31377111
          17

 c      1.20636091    -0.31922785    -0.17025693
 c     -0.01526591    -1.06335347    -0.15283534
 c     -1.21152882    -0.42138088     0.04024636
 c     -1.18631838     1.19891880     0.22615014
 c      0.15468870     1.91797991    -0.11917429
 c      1.36268113     1.21926326     0.11919044
 h      0.17783497    -2.24460328    -0.31451898
 h     -1.88988922     1.43672464    -0.53345082
 h      0.14618013     3.10876327    -0.16677707
 h      2.44452735     1.56883806     0.01002685
 o      2.10643757    -1.25134201     0.00331431
 h      2.95118778    -0.96091259     0.23820365
 c     -2.62293354    -0.95135300     0.00469225
 h     -3.02199313    -1.58384617     0.83172322
 h     -3.24711408    -0.03551539    -0.13520481
 h     -2.69722968    -1.62658407    -0.88954950
 h     -1.40080585     1.51181425     1.29323063
          17

 c      1.20291733    -0.30727839    -0.17749630
 c     -0.01755611    -1.04816743    -0.16778808
 c     -1.20027926    -0.43289983     0.04196146
 c     -1.17079423     1.18841041     0.20139695
 c      0.15617876     1.91850948    -0.12355075
 c      1.34475906     1.22571549     0.14516453
 h      0.19755354    -2.22427786    -0.30475122
 h     -1.93746070     1.41981071    -0.52432701
 h      0.14431593     3.09283875    -0.17576579
 h      2.41678001     1.49908804     0.06084531
 o      2.09034470    -1.25810785    -0.00038445
 h      2.96038355    -0.98091447     0.27080937
 c     -2.61112606    -0.93782725     0.02242355
 h     -3.00952296    -1.62543942     0.87736785
 h     -3.19478375    -0.03710486    -0.15527425
 h     -2.66843576    -1.64490374    -0.85224756
 h     -1.39367081     1.47941836     1.26343681
          17

 c      1.19873945    -0.29492038    -0.18181132
 c     -0.02009485    -1.03448892    -0.18366614
 c     -1.18899512    -0.44231633     0.04425359
 c     -1.15393402     1.17637479     0.17579857
 c      0.15850234     1.91919041    -0.12618908
 c      1.32607608     1.22996886     0.16854473
 h      0.20761234    -2.17900095    -0.29251989
 h     -1.99064736     1.41211565    -0.51480461
 h      0.14244912     3.05638203    -0.18427644
 h      2.38216572     1.43631928     0.11381000
 o      2.07472955    -1.26436198    -0.00454261
 h      2.98008962    -0.99570371     0.30398575
 c     -2.59903709    -0.92585865     0.04024530
 h     -2.98909769    -1.65314445     0.91462314
 h     -3.15059272    -0.04167909    -0.17386769
 h     -2.64132253    -1.65737453    -0.81177976
 h     -1.38946044     1.44551036     1.22711958
          17

 c      1.19373547    -0.28240254    -0.18310023
 c     -0.02228194    -1.02246815    -0.20043780
 c     -1.17816053    -0.44902267     0.04705410
 c     -1.13665895     1.16293953     0.14894308
 c      0.16131363     1.91964310    -0.12720143
 c      1.30652234     1.23144192     0.18930960
 h      0.20797306    -2.11466386    -0.27948919
 h     -2.04058638     1.41173512    -0.50101734
 h      0.14041468     3.00741117    -0.19246437
 h      2.35053928     1.38623952     0.16867129
 o      2.06060567    -1.26966279    -0.00882457
 h      2.99400065    -1.00998886     0.33241395
 c     -2.58637602    -0.91657255     0.05861301
 h     -2.96020186    -1.66162807     0.93931420
 h     -3.12032192    -0.04328806    -0.19116061
 h     -2.61664146    -1.66411565    -0.76938361
 h     -1.38779919     1.41154869     1.18836162
          17

 c      1.18784087    -0.27000378    -0.18134788
 c     -0.02367855    -1.01167721    -0.21801869
 c     -1.16824868    -0.45247160     0.05026073
 c     -1.11985035     1.14827183     0.12055028
 c      0.16424228     1.91901147    -0.12669722
 c      1.28616784     1.22970485     0.20747617
 h      0.20022943    -2.04354655    -0.26772627
 h     -2.07915578     1.41670586    -0.48087289
 h      0.13791484     2.95959996    -0.20083639
 h      2.33010040     1.35281665     0.22571765
 o      2.04859043    -1.27369884    -0.01297150
 h      2.99192503    -1.02630272     0.35220916
 c     -2.57296355    -0.91045810     0.07778155
 h     -2.92377271    -1.64871672     0.95066564
 h     -3.10686880    -0.03922922    -0.20711306
 h     -2.59502586    -1.66640084    -0.72729560
 h     -1.38832214     1.37898525     1.15153980
          17

 c      1.18104378    -0.25802076    -0.17662617
 c     -0.02412910    -1.00097812    -0.23628407
 c     -1.15964647    -0.45222938     0.05372081
 c     -1.10422526     1.13259439     0.09062389
 c      0.16689075     1.91615692    -0.12478303
 c      1.26562101     1.22450594     0.22312209
 h      0.18810637    -1.98534820    -0.25931106
 h     -2.10069643     1.42530490    -0.45456775
 h      0.13449245     2.92990817    -0.21028074
 h      2.32288820     1.33781795     0.28552580
 o      2.03887398    -1.27628378    -0.01684736
 h      2.97035022    -1.04521031     0.36167207
 c     -2.55885956    -0.90723211     0.09772691
 h     -2.88184757    -1.61520495     0.95094255
 h     -3.10916539    -0.03196568    -0.22047071
 h     -2.57691793    -1.66645369    -0.68844480
 h     -1.39044637     1.34894805     1.11996758
          17

 c      1.17341437    -0.24676060    -0.16908700
 c     -0.02372314    -0.98896773    -0.25512077
 c     -1.15260753    -0.44801812     0.05722259
 c     -1.09031479     1.11620415     0.05949793
 c      0.16882365     1.91040345    -0.12160935
 c      1.24607757     1.21575249     0.23644504
 h      0.17629956    -1.96154791    -0.25555580
 h     -2.10256217     1.43614105    -0.42414725
 h      0.12975806     2.92971649    -0.22151848
 h      2.32383203     1.34103764     0.34816253
 o      2.03126480    -1.27734167    -0.02044912
 h      2.93181292    -1.06572055     0.36146199
 c     -2.54427388    -0.90598125     0.11803239
 h     -2.83764443    -1.56535019     0.94609550
 h     -3.12318041    -0.02739777    -0.22878294
 h     -2.56254816    -1.66686012    -0.65573772
 h     -1.39311158     1.32204624     1.09486272
          17

 c      1.16513100    -0.23654191    -0.15895144
 c     -0.02252178    -0.97532517    -0.27445341
 c     -1.14724052    -0.43974233     0.06050036
 c     -1.07845511     1.09947102     0.02778948
 c      0.16956757     1.90230416    -0.11744613
 c      1.22897564     1.20351330     0.24779023
 h      0.16681404    -1.97939488    -0.25670576
 h     -2.08527155     1.44827425    -0.39293802
 h      0.12385490     2.95553842    -0.23406122
 h      2.32423853     1.36067851     0.41263326
 o      2.02516944    -1.27690970    -0.02393810
 h      2.88535109    -1.08536820     0.35509400
 c     -2.52938128    -0.90545464     0.13777826
 h     -2.79575630    -1.50757826     0.94692098
 h     -3.14391041    -0.03144784    -0.22937703
 h     -2.55196167    -1.66969341    -0.63098647
 h     -1.39474619     1.29841012     1.07530381
          17

 c      1.15648815    -0.22770125    -0.14649995
 c     -0.02046994    -0.96145230    -0.29416754
 c     -1.14349688    -0.42751793     0.06324031
 c     -1.06873761     1.08281955    -0.00372044
 c      0.16868392     1.89331434    -0.11266393
 c      1.21556231     1.18807218     0.25760385
 h      0.15757810    -2.02434219    -0.26288100
 h     -2.05270278     1.46148171    -0.36509345
 h      0.11752897     2.99229221    -0.24605930
 h      2.31594788     1.39367419     0.47705075
 o      2.01959548    -1.27513328    -0.02766195
 h      2.84656535    -1.10041053     0.34926982
 c     -2.51425167    -0.90442404     0.15560759
 h     -2.76149597    -1.45321654     0.96819138
 h     -3.16687817    -0.04775812    -0.22031630
 h     -2.54505380    -1.67577879    -0.61392760
 h     -1.39356074     1.27790231     1.05912445
          17

 c      1.14787143    -0.22060060    -0.13206534
 c     -0.01768562    -0.94928145    -0.31405825
 c     -1.14114678    -0.41171008     0.06507724
 c     -1.06095111     1.06670494    -0.03422640
 c      0.16590904     1.88481103    -0.10760985
 c      1.20660823     1.16999574     0.26634809
 h      0.14571737    -2.07401638    -0.27456550
 h     -2.01213432     1.47661218    -0.34513860
 h      0.11165696     3.02409649    -0.25529726
 h      2.29356049     1.43607839     0.53917841
 o      2.01352235    -1.27218965    -0.03200992
 h      2.83179117    -1.10726566     0.35153413
 c     -2.49902787    -0.90227972     0.17039807
 h     -2.73814527    -1.41029954     1.02094315
 h     -3.18887572    -0.07696078    -0.20091142
 h     -2.54156447    -1.68460217    -0.60203794
 h     -1.38798494     1.26035187     1.04402013
          17

 c      1.13970504    -0.21562657    -0.11602667
 c     -0.01461333    -0.94016396    -0.33386063
 c     -1.13979897    -0.39295445     0.06560126
 c     -1.05462560     1.05161333    -0.06302635
 c      0.16126049     1.87755528    -0.10251137
 c      1.20229822     1.15016110     0.27442823
 h      0.12987585    -2.11130848    -0.29216714
 h     -1.97321743     1.49563961    -0.33725665
 h      0.10684935     3.04010748    -0.26002978
 h      2.25502202     1.48354932     0.59695569
 o      2.00675538    -1.26813638    -0.03701940
 h      2.84462655    -1.10522034     0.36397551
 c     -2.48414835    -0.89950766     0.18226731
 h     -2.72401442    -1.37723166     1.10147039
 h     -3.20833534    -0.11682715    -0.17187011
 h     -2.54102635    -1.69489131    -0.59139657
 h     -1.37700796     1.24572758     1.02825378
          17

 c      1.13238974    -0.21318338    -0.09880179
 c     -0.01191308    -0.93468718    -0.35328525
 c     -1.13899256    -0.37215297     0.06439290
 c     -1.04927647     1.03814215    -0.08963928
 c      0.15504855     1.87165513    -0.09745929
 c      1.20225437     1.12970524     0.28215119
 h      0.11015816    -2.12672175    -0.31572996
 h     -1.94483713     1.52067690    -0.34421305
 h      0.10335267     3.03505997    -0.25922698
 h      2.20154728     1.53189284     0.64893000
 o      2.00016972    -1.26289458    -0.04223115
 h      2.87208888    -1.09684380     0.38087029
 c     -2.47019239    -0.89725415     0.19249733
 h     -2.71387687    -1.34652499     1.19325614
 h     -3.22553360    -0.16288817    -0.13512770
 h     -2.54273074    -1.70538217    -0.57798379
 h     -1.36034729     1.23424294     1.01086916
          17

 c      1.12624828    -0.21367640    -0.08083635
 c     -0.01027973    -0.93283899    -0.37204006
 c     -1.13831676    -0.35044343     0.06107401
 c     -1.04475378     1.02715785    -0.11389287
 c      0.14780284     1.86669069    -0.09243824
 c      1.20564832     1.10988788     0.28970933
 h      0.08752229    -2.11675634    -0.34494601
 h     -1.93087390     1.55186125    -0.36638660
 h      0.10109888     3.00853712    -0.25257749
 h      2.13731366     1.57764233     0.69462292
 o      1.99491398    -1.25640360    -0.04704811
 h      2.89715647    -1.08541035     0.39432287
 c     -2.45754817    -0.89655072     0.20256517
 h     -2.70263670    -1.31231220     1.27894588
 h     -3.24244636    -0.20945434    -0.09337294
 h     -2.54577747    -1.71537656    -0.55867702
 h     -1.33848191     1.22640436     0.99165007
          17

 c      1.12148539    -0.21747016    -0.06258709
 c     -0.01030730    -0.93412242    -0.38984621
 c     -1.13749948    -0.32913127     0.05534887
 c     -1.04136223     1.01985602    -0.13592202
 c      0.14016071     1.86181686    -0.08736616
 c      1.21136762     1.09190082     0.29717847
 h      0.06338134    -2.08290529    -0.37924491
 h     -1.92875544     1.58597973    -0.40173850
 h      0.09977895     2.96489247    -0.24051247
 h      2.06881288     1.61858179     0.73476128
 o      1.99180614    -1.24871316    -0.05103096
 h      2.90826489    -1.07321994     0.39890945
 c     -2.44632944    -0.89798043     0.21358229
 h     -2.68688794    -1.27248454     1.34676300
 h     -3.26181554    -0.25106496    -0.04935525
 h     -2.54921048    -1.72502858    -0.53172181
 h     -1.31257490     1.22300166     0.97103967
          17

 c      1.11816444    -0.22481493    -0.04449963
 c     -0.01241707    -0.93753302    -0.40644742
 c     -1.13644195    -0.30956900     0.04702268
 c     -1.03963056     1.01755728    -0.15606886
 c      0.13276668     1.85581317    -0.08212274
 c      1.21821736     1.07668928     0.30453432
 h      0.03938987    -2.03227205    -0.41791095
 h     -1.93229863     1.61760931    -0.44679605
 h      0.09892268     2.91385507    -0.22427338
 h      2.00357511     1.65392029     0.77115688
 o      1.99124080    -1.23998462    -0.05395357
 h      2.90075608    -1.06142015     0.39250954
 c     -2.43652711    -0.90162875     0.22623569
 h     -2.66475048    -1.22757679     1.39059924
 h     -3.28535545    -0.28410843    -0.00521135
 h     -2.55218883    -1.73541246    -0.49679488
 h     -1.28429743     1.22502082     0.95005545
          17

 c      1.11620374    -0.23575904    -0.02698472
 c     -0.01682916    -0.94145961    -0.42160439
 c     -1.13520925    -0.29298357     0.03599705
 c     -1.04002758     1.02134620    -0.17474572
 c      0.12620927     1.84720485    -0.07657542
 c      1.22513295     1.06485499     0.31170315
 h      0.01722802    -1.97917140    -0.46035937
 h     -1.93542082     1.64151269    -0.49782340
 h      0.09803714     2.87013653    -0.20578216
 h      1.94832628     1.68376488     0.80602815
 o      1.99322585    -1.23047916    -0.05579190
 h      2.87631588    -1.05009980     0.37608075
 c     -2.42818454    -0.90712682     0.24086622
 h     -2.63541625    -1.17953806     1.40863482
 h     -3.31216557    -0.30775427     0.03776779
 h     -2.55413597    -1.74838259    -0.45478394
 h     -1.25559388     1.23348409     0.93010591
          17

 c      1.11539428    -0.25007282    -0.01039584
 c     -0.02354814    -0.94381009    -0.43507167
 c     -1.13400185    -0.28028124     0.02225283
 c     -1.04285269     1.03175747    -0.19231157
 c      0.12099390     1.83474588    -0.07063912
 c      1.23134317     1.05665764     0.31863912
 h     -0.00179500    -1.94423849    -0.50667910
 h     -1.93402866     1.65426080    -0.55158213
 h      0.09685919     2.84850436    -0.18686843
 h      1.90733870     1.70801181     0.84094421
 o      1.99735909    -1.22056477    -0.05673859
 h      2.84338793    -1.03810514     0.35383657
 c     -2.42142778    -0.91378809     0.25750855
 h     -2.59890946    -1.13107166     1.40272435
 h     -3.33878427    -0.32351252     0.07879420
 h     -2.55480770    -1.76617064    -0.40731624
 h     -1.22844563     1.24925765     0.91261918
          17

 c      1.11543595    -0.26721172     0.00498973
 c     -0.03235078    -0.94293814    -0.44661930
 c     -1.13313517    -0.27188306     0.00583721
 c     -1.04825378     1.04860600    -0.20897606
 c      0.11754264     1.81828153    -0.06436054
 c      1.23641570     1.05206197     0.32538119
 h     -0.01721853    -1.94425463    -0.55773776
 h     -1.92640238     1.65477313    -0.60570952
 h      0.09560308     2.85398013    -0.16805571
 h      1.88191673     1.72551338     0.87605737
 o      2.00281296    -1.21073091    -0.05721090
 h      2.81746272    -1.02273686     0.33330041
 c     -2.41635872    -0.92081186     0.27581843
 h     -2.55605782    -1.08534162     1.37902734
 h     -3.36077727    -0.33395469     0.11711601
 h     -2.55423104    -1.79067725    -0.35606820
 h     -1.20471319     1.27287421     0.89853414
          17

 c      1.11597712    -0.28633048     0.01898353
 c     -0.04280244    -0.93898011    -0.45620934
 c     -1.13303580    -0.26765696    -0.01313230
 c     -1.05624624     1.07098483    -0.22474023
 c      0.11621089     1.79909193    -0.05791082
 c      1.24019105     1.05076900     0.33205171
 h     -0.02945415    -1.97701500    -0.61341174
 h     -1.91315978     1.64436522    -0.65898376
 h      0.09491521     2.87759305    -0.14843605
 h      1.87107858     1.73422800     0.91015049
 o      2.00867626    -1.20153799    -0.05768683
 h      2.81565558    -1.00052383     0.32259570
 c     -2.41294610    -0.92748258     0.29489694
 h     -2.50843967    -1.04569392     1.34954889
 h     -3.37445473    -0.34160809     0.15186591
 h     -2.55253329    -1.82261973    -0.30206225
 h     -1.18609679     1.30440875     0.88786154
          17

 c      1.11663692    -0.30636902     0.03148125
 c     -0.05429974    -0.93366409    -0.46414105
 c     -1.13423525    -0.26698303    -0.03445410
 c     -1.06667484     1.09742290    -0.23937745
 c      0.11728839     1.77917669    -0.05147629
 c      1.24267842     1.05224129     0.33881170
 h     -0.03931358    -2.02367529    -0.67086266
 h     -1.89721286     1.62659630    -0.71162358
 h      0.09560080     2.90399170    -0.12689518
 h      1.87266728     1.73208843     0.94130263
 o      2.01483106    -1.19342010    -0.05829520
 h      2.84264798    -0.97030606     0.32382391
 c     -2.41102311    -0.93332883     0.31323531
 h     -2.45782733    -1.01497391     1.33232951
 h     -3.37781034    -0.34841408     0.18222047
 h     -2.54977396    -1.86097180    -0.24533346
 h     -1.17422331     1.34342811     0.87953675
          17

 c      1.11702084    -0.32620049     0.04243828
 c     -0.06610509    -0.92892514    -0.47091862
 c     -1.13734128    -0.26892109    -0.05783308
 c     -1.07916722     1.12616097    -0.25246143
 c      0.12095465     1.76040699    -0.04519610
 c      1.24397976     1.05574653     0.34581548
 h     -0.04765551    -2.06460249    -0.72574958
 h     -1.88334488     1.60668063    -0.76545182
 h      0.09844511     2.92026773    -0.10297491
 h      1.88423168     1.71784082     0.96762938
 o      2.02225317    -1.18654103    -0.05869007
 h      2.88550284    -0.93515350     0.33104120
 c     -2.41038750    -0.93823305     0.32927898
 h     -2.40493917    -0.99432056     1.34480561
 h     -3.37079000    -0.35554673     0.20763299
 h     -2.54589826    -1.90310329    -0.18521065
 h     -1.17077421     1.38901963     0.87164601
          17

 c      1.11675533    -0.34480111     0.05183459
 c     -0.07739428    -0.92616913    -0.47704923
 c     -1.14298123    -0.27240729    -0.08288283
 c     -1.09319899     1.15549096    -0.26347074
 c      0.12721169     1.74417767    -0.03918163
 c      1.24425427     1.06041790     0.35318663
 h     -0.05523668    -2.08729111    -0.77413249
 h     -1.87653885     1.59001436    -0.82329579
 h      0.10418273     2.91897909    -0.07687832
 h      1.90354715     1.69147046     0.98778386
 o      2.03216045    -1.18090117    -0.05843612
 h      2.92650849    -0.89984352     0.33652496
 c     -2.41081987    -0.94243233     0.34261296
 h     -2.34920440    -0.98253330     1.39022336
 h     -3.35532780    -0.36330187     0.22795639
 h     -2.54081884    -1.94551332    -0.12099123
 h     -1.17754151     1.43987908     0.86190248
          17

 c      1.11554150    -0.36139178     0.05964059
 c     -0.08734564    -0.92621966    -0.48293694
 c     -1.15171596    -0.27642656    -0.10914288
 c     -1.10831478     1.18406789    -0.27199835
 c      0.13584414     1.73137411    -0.03355323
 c      1.24370228     1.06531811     0.36101056
 h     -0.06263866    -2.08609792    -0.81322217
 h     -1.87898784     1.58011389    -0.88707940
 h      0.11350033     2.89784886    -0.04919626
 h      1.92887839     1.65423008     1.00118057
 o      2.04531962    -1.17644811    -0.05727929
 h      2.95348493    -0.86817334     0.33535011
 c     -2.41190237    -0.94637170     0.35427336
 h     -2.29085809    -0.97706850     1.45441849
 h     -3.33529354    -0.37099305     0.24343384
 h     -2.53453607    -1.98463673    -0.05250460
 h     -1.19635976     1.49442404     0.84815962
          17

 c      1.11321163    -0.37551501     0.06579597
 c     -0.09526442    -0.92938899    -0.48883421
 c     -1.16392980    -0.28013486    -0.13611734
 c     -1.12432158     1.21104731    -0.27796873
 c      0.14643175     1.72239427    -0.02845386
 c      1.24255139     1.06950008     0.36933573
 h     -0.07022919    -2.06049003    -0.84149137
 h     -1.88804359     1.57753853    -0.95567437
 h      0.12699988     2.85919642    -0.02067562
 h      1.95905104     1.60838449     1.00798140
 o      2.06191590    -1.17308635    -0.05515728
 h      2.96134423    -0.84222232     0.32582300
 c     -2.41295544    -0.95053528     0.36571392
 h     -2.23206340    -0.97529498     1.51837450
 h     -3.31602600    -0.37708393     0.25463948
 h     -2.52721679    -2.01743932     0.01967784
 h     -1.22892237     1.55092646     0.82878671
          17

 c      1.10976416    -0.38704304     0.07020593
 c     -0.10070545    -0.93545636    -0.49479898
 c     -1.17972297    -0.28292629    -0.16332689
 c     -1.14123273     1.23599324    -0.28167223
 c      0.15840401     1.71712367    -0.02403677
 c      1.24104356     1.07206673     0.37818073
 h     -0.07813136    -2.01451691    -0.85887480
 h     -1.89748515     1.58077084    -1.02479102
 h      0.14510503     2.81013047     0.00797866
 h      1.99331669     1.55676618     1.00886864
 o      2.08159380    -1.17068446    -0.05215517
 h      2.95128907    -0.82220292     0.30892405
 c     -2.41324381    -0.95531375     0.37799317
 h     -2.17583586    -0.97492598     1.56804669
 h     -3.30297666    -0.37989107     0.26244314
 h     -2.51920721    -2.04188616     0.09426698
 h     -1.27652918     1.60766527     0.80284446
          17

 c      1.10536387    -0.39613072     0.07275441
 c     -0.10355061    -0.94354538    -0.50063855
 c     -1.19885134    -0.28445196    -0.19034836
 c     -1.15905686     1.25870194    -0.28361580
 c      0.17110945     1.71489280    -0.02044314
 c      1.23942897     1.07222984     0.38754716
 h     -0.08619020    -1.95784510    -0.86741481
 h     -1.90069446     1.58780573    -1.08897995
 h      0.16795037     2.76296845     0.03636176
 h      2.03099498     1.50224844     1.00465014
 o      2.10347196    -1.16913884    -0.04849752
 h      2.93087624    -0.80592218     0.28817761
 c     -2.41225422    -0.96086762     0.39166106
 h     -2.12492066    -0.97403942     1.59575846
 h     -3.29959794    -0.37883475     0.26804567
 h     -2.51098855    -2.05732614     0.16938491
 h     -1.33980707     1.66308601     0.77011164
          17

 c      1.10031121    -0.40313555     0.07333113
 c     -0.10400658    -0.95201379    -0.50585961
 c     -1.22074958    -0.28459578    -0.21682417
 c     -1.17766089     1.27908469    -0.28435816
 c      0.18387333     1.71461886    -0.01778097
 c      1.23796522     1.06936082     0.39742942
 h     -0.09399842    -1.90720981    -0.87216777
 h     -1.89284951     1.59704609    -1.14367189
 h      0.19536811     2.73344594     0.06463627
 h      2.07101312     1.44731966     0.99586266
 o      2.12618410    -1.16847008    -0.04454891
 h      2.91404424    -0.78804943     0.26952329
 c     -2.40986471    -0.96703182     0.40688471
 h     -2.08134649    -0.97101436     1.59862902
 h     -3.30578441    -0.37541919     0.27303353
 h     -2.50310500    -2.06470726     0.24275694
 h     -1.41845138     1.71591575     0.73098713
          17

 c      1.09500248    -0.40851946     0.07186940
 c     -0.10252332    -0.95874582    -0.50976040
 c     -1.24463153    -0.28341651    -0.24245057
 c     -1.19675979     1.29711936    -0.28440832
 c      0.19603937     1.71541185    -0.01607747
 c      1.23690520     1.06302066     0.40780930
 h     -0.10111976    -1.88365525    -0.88063745
 h     -1.87149683     1.60748537    -1.18617832
 h      0.22699287     2.73347226     0.09329069
 h      2.11161994     1.39391605     0.98260007
 o      2.14823853    -1.16879850    -0.04069775
 h      2.91626246    -0.76142318     0.25925718
 c     -2.40631931    -0.97334975     0.42354361
 h     -2.04626761    -0.96444631     1.57738508
 h     -3.31824789    -0.37296716     0.27929244
 h     -2.49609472    -2.06649755     0.31195173
 h     -1.51103322     1.76514596     0.68624766
          17

 c      1.08989968    -0.41274934     0.06838404
 c     -0.09968443    -0.96232745    -0.51189003
 c     -1.26962008    -0.28107483    -0.26696542
 c     -1.21597101     1.31283429    -0.28415450
 c      0.20704038     1.71732853    -0.01517606
 c      1.23644956     1.05297642     0.41862839
 h     -0.10739376    -1.89961687    -0.89784001
 h     -1.83631274     1.61864933    -1.21595975
 h      0.26213802     2.76214862     0.12199544
 h      2.15050633     1.34350390     0.96467005
 o      2.16883758    -1.17002197    -0.03706822
 h      2.94229908    -0.72296464     0.25926008
 c     -2.40208089    -0.97923363     0.44123791
 h     -2.01969484    -0.95305786     1.53631457
 h     -3.33241211    -0.37530061     0.28873382
 h     -2.49042807    -2.06617948     0.37465356
 h     -1.61492098     1.80983271     0.63664576
          17

 c      1.08550589    -0.41622718     0.06298885
 c     -0.09615291    -0.96313641    -0.51253181
 c     -1.29484622    -0.27777294    -0.29014817
 c     -1.23488293     1.32630317    -0.28379719
 c      0.21650563     1.72127994    -0.01467961
 c      1.23666547     1.03921965     0.42974798
 h     -0.11276282    -1.94681864    -0.92082346
 h     -1.78869978     1.63054920    -1.23467257
 h      0.29943834     2.80665714     0.14887262
 h      2.18528609     1.29724862     0.94194310
 o      2.18822123    -1.17157306    -0.03342227
 h      2.98123494    -0.67796220     0.26534890
 c     -2.39771966    -0.98416836     0.45921005
 h     -1.99986525    -0.93559317     1.48424932
 h     -3.34426907    -0.38542549     0.30298181
 h     -2.48642202    -2.06726332     0.42894393
 h     -1.72630476     1.84881202     0.58248969
          17

 c      1.08232370    -0.41927495     0.05587976
 c     -0.09264670    -0.96264747    -0.51244623
 c     -1.31949707    -0.27372176    -0.31182532
 c     -1.25311770     1.33763644    -0.28331539
 c      0.22431805     1.72821025    -0.01402848
 c      1.23741775     1.02198110     0.44091977
 h     -0.11690687    -2.00476497    -0.94162860
 h     -1.73135412     1.64366041    -1.24612434
 h      0.33695337     2.85171041     0.17129597
 h      2.21406182     1.25613934     0.91466207
 o      2.20699068    -1.17270636    -0.02943469
 h      3.01737331    -0.63553755     0.27166549
 c     -2.39389651    -0.98789379     0.47625821
 h     -1.98237729    -0.91063683     1.43553913
 h     -3.35141425    -0.40481153     0.32314639
 h     -2.48410498    -2.07204508     0.47355209
 h     -1.84033563     1.88055844     0.52353866
          17

 c      1.08079569    -0.42215363     0.04729711
 c     -0.08986416    -0.96219022    -0.51233559
 c     -1.34284471    -0.26911960    -0.33186599
 c     -1.27038208     1.34695927    -0.28251689
 c      0.23058703     1.73855229    -0.01261384
 c      1.23835981     1.00172073     0.45178862
 h     -0.11937948    -2.05537916    -0.95339361
 h     -1.66763161     1.65881396    -1.25580922
 h      0.37266493     2.88598790     0.18699400
 h      2.23583125     1.22103523     0.88356882
 o      2.22551681    -1.17284681    -0.02491096
 h      3.03970608    -0.60299049     0.27420531
 c     -2.39130319    -0.99051429     0.49093489
 h     -1.96050298    -0.87645779     1.40756636
 h     -3.35347872    -0.43316600     0.34967459
 h     -2.48306573    -2.08070596     0.50801930
 h     -1.95152246     1.90338497     0.45938107
          17

 c      1.08124629    -0.42508852     0.03748671
 c     -0.08839096    -0.96254686    -0.51265489
 c     -1.36427419    -0.26413240    -0.35016249
 c     -1.28650674     1.35439812    -0.28119784
 c      0.23557033     1.75215927    -0.00985131
 c      1.23899057     0.97908970     0.46192965
 h     -0.11988610    -2.08764930    -0.95235814
 h     -1.60059206     1.67680644    -1.26942898
 h      0.40485722     2.90331505     0.19451960
 h      2.25063597     1.19265484     0.84984430
 o      2.24383934    -1.17169146    -0.01981443
 h      3.04355841    -0.58406180     0.27131847
 c     -2.39030543    -0.99243024     0.50236213
 h     -1.92922070    -0.83173402     1.41092878
 h     -3.35233856    -0.46847145     0.38226400
 h     -2.48239284    -2.09136528     0.53270132
 h     -2.05441266     1.91588854     0.38998406
          17

 c      1.08384015    -0.42829111     0.02666808
 c     -0.08863277    -0.96403979    -0.51363959
 c     -1.38330432    -0.25888306    -0.36660202
 c     -1.30145901     1.36010221    -0.27937623
 c      0.23957523     1.76840953    -0.00523069
 c      1.23875061     0.95487571     0.47090498
 h     -0.11840671    -2.09648807    -0.93733212
 h     -1.53211444     1.69767387    -1.29037968
 h      0.43230968     2.90202617     0.19331769
 h      2.25943000     1.17153745     0.81492219
 o      2.26171111    -1.16921052    -0.01424067
 h      3.02984908    -0.57878905     0.26336921
 c     -2.39049118    -0.99404641     0.51099100
 h     -1.89054239    -0.77765626     1.44025685
 h     -3.35201311    -0.50730440     0.41993936
 h     -2.48078823    -2.10109160     0.54857247
 h     -2.14430017     1.91736478     0.31602085
          17

 c      1.08856684    -0.43197157     0.01501607
 c     -0.09079066    -0.96664161    -0.51534835
 c     -1.39958953    -0.25345338    -0.38104950
 c     -1.31527952     1.36427125    -0.27745204
 c      0.24285489     1.78628720     0.00163523
 c      1.23712689     0.92994723     0.47832151
 h     -0.11523438    -2.08133379    -0.90901070
 h     -1.46289559     1.72008110    -1.31779489
 h      0.45449127     2.88466127     0.18374552
 h      2.26368517     1.15797183     0.78024604
 o      2.27859126    -1.16567190    -0.00841134
 h      3.00508282    -0.58296126     0.25270221
 c     -2.39085574    -0.99552910     0.51810682
 h     -1.85211108    -0.71862691     1.47987088
 h     -3.35759646    -0.54568781     0.46139544
 h     -2.47680606    -2.10719420     0.55693146
 h     -2.21775303     1.90804657     0.23890566
          17

 c      1.09525383    -0.43633518     0.00265943
 c     -0.09487434    -0.96996799    -0.51766710
 c     -1.41290126    -0.24789452    -0.39335874
 c     -1.32794857     1.36713036    -0.27613994
 c      0.24551524     1.80439519     0.01096544
 c      1.23374292     0.90520577     0.48387413
 h     -0.11101012    -2.04616084    -0.86979896
 h     -1.39337185     1.74149227    -1.34710027
 h      0.47189384     2.85838524     0.16711889
 h      2.26479600     1.15189506     0.74704458
 o      2.29362020    -1.16167961    -0.00267649
 h      2.98160866    -0.58736830     0.24372286
 c     -2.39046607    -0.99677920     0.52485743
 h     -1.82152638    -0.66025649     1.51524070
 h     -3.37283836    -0.58047682     0.50540517
 h     -2.46909283    -2.10816400     0.55916216
 h     -2.27297066     1.88919307     0.16067814
          17

 c      1.10360212    -0.44156061    -0.01030525
 c     -0.10074309    -0.97315253    -0.52028942
 c     -1.42309690    -0.24224265    -0.40340169
 c     -1.33927622     1.36885481    -0.27623649
 c      0.24745555     1.82098254     0.02279753
 c      1.22841402     0.88154915     0.48736647
 h     -0.10673871    -2.00093293    -0.82401810
 h     -1.32449764     1.75903330    -1.37252359
 h      0.48639249     2.83514241     0.14555473
 h      2.26349338     1.15279499     0.71620696
 o      2.30583374    -1.15802698     0.00256384
 h      2.97413428    -0.58010099     0.24165153
 c     -2.38890916    -0.99746474     0.53191212
 h     -1.80360717    -0.60749339     1.53736875
 h     -3.39754635    -0.61050968     0.55087659
 h     -2.45655695    -2.10405097     0.55660474
 h     -2.31006455     1.86308799     0.08384003
          17

 c      1.11323684    -0.44776437    -0.02379069
 c     -0.10816926    -0.97473810    -0.52273503
 c     -1.43009109    -0.23653524    -0.41109374
 c     -1.34887220     1.36950290    -0.27841735
 c      0.24839848     1.83422183     0.03704576
 c      1.22115157     0.85983799     0.48870912
 h     -0.10367549    -1.96294206    -0.77775713
 h     -1.25777931     1.77031308    -1.38933273
 h      0.50094652     2.82879856     0.12119772
 h      2.25956003     1.15968324     0.68829316
 o      2.31483765    -1.15513542     0.00709673
 h      2.98898952    -0.55556688     0.24871643
 c     -2.38632706    -0.99709171     0.53957632
 h     -1.80050508    -0.56406166     1.54207490
 h     -3.42715900    -0.63652563     0.59650701
 h     -2.43846230    -2.09631862     0.55050413
 h     -2.33128564     1.83297079     0.01116090
          17

 c      1.12375973    -0.45496428    -0.03769663
 c     -0.11690942    -0.97304532    -0.52453125
 c     -1.43384258    -0.23081654    -0.41640456
 c     -1.35618103     1.36899775    -0.28314398
 c      0.24806997     1.84291721     0.05360585
 c      1.21212236     0.84084998     0.48790162
 h     -0.10301357    -1.95260360    -0.73684411
 h     -1.19491213     1.77380321    -1.39478559
 h      0.51774069     2.84715475     0.09509239
 h      2.25202977     1.17118157     0.66364131
 o      2.32120769    -1.15265592     0.01103633
 h      3.01770662    -0.52088989     0.26189544
 c     -2.38317939    -0.99514858     0.54794688
 h     -1.81239975    -0.53247308     1.52858190
 h     -3.45498273    -0.66005762     0.64051666
 h     -2.41445530    -2.08726500     0.54199298
 h     -2.34101287     1.80282014    -0.05461768
          17

 c      1.13478091    -0.46305594    -0.05189615
 c     -0.12673283    -0.96740693    -0.52554313
 c     -1.43436140    -0.22512393    -0.41935603
 c     -1.36057762     1.36716542    -0.29063292
 c      0.24640853     1.84710366     0.07236513
 c      1.20158841     0.82521967     0.48500587
 h     -0.10570631    -1.97903730    -0.70304314
 h     -1.13744437     1.76889602    -1.38823794
 h      0.53600417     2.88511175     0.06730352
 h      2.23976188     1.18570311     0.64249706
 o      2.32591588    -1.14991697     0.01462408
 h      3.04596696    -0.48868020     0.27610006
 c     -2.37999075    -0.99127832     0.55695412
 h     -1.83779536    -0.51394082     1.49893957
 h     -3.47497262    -0.68241074     0.68076052
 h     -2.38453826    -2.07910971     0.53209683
 h     -2.34505252     1.77683020    -0.11120423
          17

 c      1.14591285    -0.47181316    -0.06623400
 c     -0.13738260    -0.95896634    -0.52601354
 c     -1.43172678    -0.21946959    -0.42001239
 c     -1.36154143     1.36381684    -0.30083586
 c      0.24354580     1.84772407     0.09309940
 c      1.18984901     0.81338585     0.48011840
 h     -0.11266622    -2.03063737    -0.67361935
 h     -1.08653222     1.75588131    -1.37108286
 h      0.55248428     2.92848740     0.03841446
 h      2.22207441     1.20168218     0.62510708
 o      2.32972632    -1.14645220     0.01802044
 h      3.06307641    -0.46843924     0.28753884
 c     -2.37723963    -0.98543951     0.56628821
 h     -1.87322998    -0.50785903     1.45849865
 h     -3.48337227    -0.70424574     0.71503691
 h     -2.34903735    -2.07300014     0.52177405
 h     -2.34886379     1.75852320    -0.15718652
          17

 c      1.15674114    -0.48090725    -0.08053276
 c     -0.14854861    -0.94970196    -0.52622659
 c     -1.42610140    -0.21383787    -0.41846414
 c     -1.35887178     1.35883351    -0.31342615
 c      0.23962541     1.84585105     0.11543577
 c      1.17719909     0.80556018     0.47334866
 h     -0.12467723    -2.08641645    -0.64529058
 h     -1.04270184     1.73596280    -1.34681101
 h      0.56373680     2.96303990     0.01018881
 h      2.19917846     1.21779654     0.61175353
 o      2.33306233    -1.14212303     0.02126250
 h      3.06405548    -0.46444615     0.29446078
 c     -2.37536831    -0.97803602     0.57524941
 h     -1.91256060    -0.51078637     1.41718619
 h     -3.47925549    -0.72557304     0.74137072
 h     -2.30862458    -2.06841858     0.51198792
 h     -2.35520551     1.74979629    -0.19222014
          17

 c      1.16680494    -0.48993292    -0.09460158
 c     -0.15986880    -0.94127755    -0.52631742
 c     -1.41774299    -0.20819383    -0.41480288
 c     -1.35281129     1.35220689    -0.32780860
 c      0.23469316     1.84227399     0.13890719
 c      1.16391026     0.80172135     0.46480930
 h     -0.14209135    -2.12943434    -0.61647671
 h     -1.00557881     1.71128821    -1.32111267
 h      0.56746965     2.97914151    -0.01494866
 h      2.17233029     1.23313033     0.60274267
 o      2.33604262    -1.13708219     0.02428024
 h      3.04905919    -0.47623218     0.29696769
 c     -2.37478253    -0.96993784     0.58266051
 h     -1.94678168    -0.51573195     1.39005323
 h     -3.46460300    -0.74587610     0.75823049
 h     -2.26438323    -2.06341775     0.50375309
 h     -2.36285374     1.75050201    -0.21686385
          17

 c      1.17560387    -0.49843626    -0.10824607
 c     -0.17092719    -0.93476843    -0.52630063
 c     -1.40701224    -0.20249206    -0.40909207
 c     -1.34397265     1.34402054    -0.34317498
 c      0.22867710     1.83745997     0.16300849
 c      1.15023686     0.80162821     0.45461845
 h     -0.16480024    -2.14999713    -0.58703425
 h     -0.97371284     1.68480680    -1.30153536
 h      0.56268961     2.97213961    -0.03455209
 h      2.14370735     1.24723718     0.59836490
 o      2.33847916    -1.13176434     0.02689617
 h      3.02334574    -0.49864231     0.29707851
 c     -2.37562040    -0.96218244     0.58721976
 h     -1.96681941    -0.51447472     1.39270478
 h     -3.44420248    -0.76425095     0.76471387
 h     -2.21782584    -2.05559741     0.49807358
 h     -2.36752153     1.75885325    -0.23225176
          17

 c      1.18263023    -0.50595111    -0.12127920
 c     -0.18125716    -0.93078859    -0.52613593
 c     -1.39436892    -0.19668352    -0.40135181
 c     -1.33310935     1.33443458    -0.35865595
 c      0.22139070     1.83161578     0.18722615
 c      1.13644230     0.80485222     0.44290927
 h     -0.19236141    -2.14416159    -0.55756579
 h     -0.94491083     1.65964010    -1.29585173
 h      0.54950327     2.94162958    -0.04654741
 h      2.11601588     1.26007143     0.59883396
 o      2.33984660    -1.12689591     0.02880881
 h      2.99759049    -0.52159386     0.29901548
 c     -2.37728158    -0.95530551     0.58846262
 h     -1.96980218    -0.50416839     1.42977407
 h     -3.42511540    -0.77956836     0.76069313
 h     -2.17078174    -2.04322914     0.49577064
 h     -2.36409716     1.77227512    -0.23982098
          17

 c      1.18742269    -0.51203714    -0.13352882
 c     -0.19037141    -0.92959732    -0.52576409
 c     -1.38034549    -0.19072383    -0.39157406
 c     -1.32084187     1.32372102    -0.37358877
 c      0.21252588     1.82470838     0.21106268
 c      1.12283921     0.81082546     0.42984205
 h     -0.22410324    -2.11240401    -0.52899908
 h     -0.91743087     1.63791287    -1.30889953
 h      0.52906078     2.89127994    -0.04955688
 h      2.09185738     1.27177512     0.60419795
 o      2.33944186    -1.12333127     0.02964376
 h      2.98510957    -0.53264700     0.30836354
 c     -2.37841350    -0.94903619     0.58721213
 h     -1.96122412    -0.49003479     1.48988199
 h     -3.41497901    -0.79075562     0.74676248
 h     -2.12517848    -2.02590110     0.49733444
 h     -2.34858576     1.78817278    -0.24111832
          17

 c      1.18962744    -0.51631514    -0.14484149
 c     -0.19781383    -0.93106653    -0.52512076
 c     -1.36549947    -0.18458737    -0.37975941
 c     -1.30745548     1.31230387    -0.38775327
 c      0.20163976     1.81641479     0.23408206
 c      1.10982825     0.81889958     0.41561572
 h     -0.25921258    -2.05978720    -0.50232942
 h     -0.89137290     1.61979590    -1.33980837
 h      0.50372868     2.82946850    -0.04336970
 h      2.07300731     1.28237916     0.61421803
 o      2.33696590    -1.12151316     0.02918883
 h      2.99239193    -0.52561068     0.32826079
 c     -2.37766726    -0.94274785     0.58480530
 h     -1.94949897    -0.47954810     1.55555864
 h     -3.41879772    -0.79725097     0.72380001
 h     -2.08281329    -2.00455268     0.50290822
 h     -2.31911615     1.80442275    -0.23763105
          17

 c      1.18904095    -0.51850402    -0.15508495
 c     -0.20319590    -0.93451515    -0.52415242
 c     -1.35035656    -0.17828797    -0.36595319
 c     -1.29287658     1.30071573    -0.40135166
 c      0.18816095     1.80606565     0.25597552
 c      1.09791736     0.82840258     0.40047362
 h     -0.29695495    -1.99757884    -0.47831490
 h     -0.86878783     1.60373434    -1.38240839
 h      0.47725250     2.76987130    -0.02948656
 h      2.05989698     1.29156400     0.62825154
 o      2.33294143    -1.12108912     0.02760899
 h      3.01225525    -0.50660579     0.35590258
 c     -2.37437377    -0.93586583     0.58235052
 h     -1.94126364    -0.47754685     1.61281016
 h     -3.43589263    -0.79936935     0.69244139
 h     -2.04517895    -1.98119502     0.51234992
 h     -2.27624712     1.81967081    -0.23063353
          17

 c      1.18562420    -0.51846062    -0.16415158
 c     -0.20617969    -0.93857119    -0.52285042
 c     -1.33536691    -0.17189780    -0.35026384
 c     -1.27680603     1.28948219    -0.41476643
 c      0.17147696     1.79281365     0.27657149
 c      1.08770643     0.83867955     0.38469783
 h     -0.33720744    -1.94456074    -0.45700404
 h     -0.85239156     1.58758822    -1.42840061
 h      0.45411493     2.72922097    -0.01086955
 h      2.05156702     1.29863831     0.64521698
 o      2.32823745    -1.12132207     0.02528719
 h      3.03115252    -0.48735084     0.38500912
 c     -2.36862902    -0.92795611     0.58056523
 h     -1.94052520    -0.48576803     1.65311601
 h     -3.45990133    -0.79817782     0.65311604
 h     -2.01337783    -1.95846357     0.52528490
 h     -2.22287633     1.83352730    -0.22106717
          17

 c      1.17949530    -0.51619820    -0.17196194
 c     -0.20644907    -0.94157602    -0.52127340
 c     -1.32088781    -0.16555814    -0.33286320
 c     -1.25888724     1.27902592    -0.42833239
 c      0.15117370     1.77628320     0.29567044
 c      1.07983033     0.84912253     0.36859193
 h     -0.38079899    -1.92211442    -0.43750779
 h     -0.84424303     1.56960730    -1.47035406
 h      0.43718878     2.71916867     0.01041623
 h      2.04610457     1.30275497     0.66370316
 o      2.32347526    -1.12160041     0.02255914
 h      3.03846986    -0.47690723     0.41000204
 c     -2.36097244    -0.91873705     0.57983235
 h     -1.94928629    -0.50383559     1.67227108
 h     -3.48195823    -0.79495997     0.60656013
 h     -1.98817093    -1.93898729     0.54112468
 h     -2.16379486     1.84661427    -0.20948168
          17

 c      1.17091729    -0.51186507    -0.17846736
 c     -0.20385652    -0.94288615    -0.51946755
 c     -1.30718731    -0.15948144    -0.31397568
 c     -1.23885916     1.26964414    -0.44222860
 c      0.12731038     1.75724236     0.31283773
 c      1.07485959     0.85921712     0.35245776
 h     -0.42768031    -1.93890270    -0.41911979
 h     -0.84514939     1.54881880    -1.50313093
 h      0.42521453     2.73755550     0.03600591
 h      2.04133457     1.30323094     0.68220089
 o      2.31888118    -1.12157105     0.01961769
 h      3.02898811    -0.47963432     0.42752601
 c     -2.35203767    -0.90811464     0.58025964
 h     -1.96813070    -0.52997517     1.66937256
 h     -3.49413081    -0.79072949     0.55412529
 h     -1.97015019    -1.92466329     0.55906052
 h     -2.10470316     1.86024655    -0.19611643
          17

 c      1.16028751    -0.50570202    -0.18365129
 c     -0.19868789    -0.94358025    -0.51734842
 c     -1.29444225    -0.15395262    -0.29386370
 c     -1.21671059     1.26155411    -0.45643759
 c      0.10044955     1.73730434     0.32751380
 c      1.07316542     0.86861765     0.33657619
 h     -0.47391861    -1.98256712    -0.40289742
 h     -0.85460110     1.52505623    -1.52426442
 h      0.41359976     2.77086850     0.07011568
 h      2.03549834     1.29981603     0.69936513
 o      2.31434095    -1.12111628     0.01650842
 h      3.00233772    -0.49575892     0.43656667
 c     -2.34237500    -0.89622285     0.58168679
 h     -1.99642138    -0.56122229     1.64682557
 h     -3.49122715    -0.78602185     0.49766492
 h     -1.95989572    -1.91611865     0.57804878
 h     -2.05068165     1.87557358    -0.18122956
          17

 c      1.14812123    -0.49801173    -0.18752913
 c     -0.19159217    -0.94536020    -0.51475568
 c     -1.28272088    -0.14932153    -0.27281820
 c     -1.19280841     1.25495452    -0.47071081
 c      0.07151386     1.71803157     0.33930093
 c      1.07478610     0.87720950     0.32119848
 h     -0.51290543    -2.03261191    -0.39098788
 h     -0.87089425     1.49889351    -1.53408327
 h      0.39738774     2.80399488     0.11613441
 h      2.02776072     1.29283928     0.71423977
 o      2.30943606    -1.12035213     0.01311534
 h      2.96277745    -0.52157305     0.43875085
 c     -2.33242479    -0.88344282     0.58361101
 h     -2.03216434    -0.59330928     1.61144583
 h     -3.47126069    -0.78089163     0.43920172
 h     -1.95793036    -1.91264067     0.59681736
 h     -2.00474975     1.89249469    -0.16561524
          17

 c      1.13502405    -0.48914153    -0.19014798
 c     -0.18331260    -0.94945624    -0.51156901
 c     -1.27197018    -0.14596326    -0.25115477
 c     -1.16792102     1.25002755    -0.48454499
 c      0.04169709     1.70045691     0.34807987
 c      1.07935688     0.88510833     0.30654438
 h     -0.53879386    -2.07329893    -0.38507298
 h     -0.89133818     1.47156719    -1.53586814
 h      0.37296417     2.82589181     0.17516739
 h      2.01848412     1.28322595     0.72643274
 o      2.30344264    -1.11966093     0.00911875
 h      2.91953651    -0.54904213     0.43908770
 c     -2.32254080    -0.87037999     0.58506707
 h     -2.07189861    -0.62062711     1.57602341
 h     -3.43542569    -0.77498462     0.38053337
 h     -1.96446329    -1.91257096     0.61395073
 h     -1.96748814     1.90919066    -0.15093582
          17

 c      1.12165528    -0.47946579    -0.19158598
 c     -0.17455568    -0.95643907    -0.50773840
 c     -1.26202047    -0.14421533    -0.22921085
 c     -1.14310487     1.24686242    -0.49722414
 c      0.01240926     1.68509887     0.35397716
 c      1.08614167     0.89259313     0.29279868
 h     -0.54791367    -2.09599693    -0.38584968
 h     -0.91265545     1.44479648    -1.53569130
 h      0.33825708     2.83029542     0.24642356
 h      2.00921288     1.27238931     0.73621495
 o      2.29545025    -1.11961951     0.00402239
 h      2.88522459    -0.56709099     0.44559480
 c     -2.31293969    -0.85775205     0.58471614
 h     -2.11157420    -0.63710279     1.55832000
 h     -3.38801802    -0.76761136     0.32280539
 h     -1.97912584    -1.91389639     0.62809287
 h     -1.93791763     1.92273650    -0.13952519
          17

 c      1.10868015    -0.46936295    -0.19195171
 c     -0.16595603    -0.96637657    -0.50326681
 c     -1.25260139    -0.14432376    -0.20734516
 c     -1.11951157     1.24537786    -0.50799151
 c     -0.01482339     1.67213003     0.35730877
 c      1.09416143     0.90001586     0.28010650
 h     -0.53866201    -2.09752548    -0.39315582
 h     -0.93170713     1.42032586    -1.54101928
 h      0.29249302     2.81495246     0.32799468
 h      2.00226716     1.26198641     0.74445790
 o      2.28484171    -1.12059403    -0.00254168
 h      2.86850667    -0.56824763     0.46448976
 c     -2.30352000    -0.84614451     0.58159985
 h     -2.14914696    -0.63872180     1.57216440
 h     -3.33614996    -0.75780516     0.26611108
 h     -2.00086639    -1.91477081     0.63820413
 h     -1.91477224     1.93026126    -0.13379005
          17

 c      1.09671328    -0.45919333    -0.19138442
 c     -0.15802822    -0.97893694    -0.49819279
 c     -1.24336242    -0.14641682    -0.18594198
 c     -1.09820235     1.24531807    -0.51636678
 c     -0.03850578     1.66149383     0.35853428
 c      1.10238661     0.90773311     0.26857925
 h     -0.51127721    -2.07908914    -0.40614530
 h     -0.94635165     1.39921077    -1.55747453
 h      0.23603993     2.78117152     0.41751835
 h      1.99991321     1.25353976     0.75231551
 o      2.27179843    -1.12228209    -0.01038772
 h      2.86627975    -0.55607990     0.49344590
 c     -2.29383628    -0.83579105     0.57617734
 h     -2.18618544    -0.62583050     1.61505781
 h     -3.28850676    -0.74440890     0.20943149
 h     -2.02803247    -1.91387924     0.64375111
 h     -1.89734301     1.92985104    -0.13561717
          17

 c      1.08626131    -0.44928409    -0.19005645
 c     -0.15107445    -0.99334633    -0.49258448
 c     -1.23389892    -0.15050798    -0.16540968
 c     -1.08003667     1.24629934    -0.52244850
 c     -0.05733138     1.65292139     0.35819772
 c      1.10994349     0.91607445     0.25831980
 h     -0.46803359    -2.04686204    -0.42336827
 h     -0.95579459     1.38134250    -1.58540622
 h      0.17036953     2.73392250     0.51283514
 h      2.00333010     1.24801794     0.76067886
 o      2.25704274    -1.12394080    -0.01888478
 h      2.86774123    -0.54155473     0.52330396
 c     -2.28354886    -0.82663500     0.57009916
 h     -2.22536860    -0.60201081     1.67016476
 h     -3.25237605    -0.72630511     0.15144029
 h     -2.05858690    -1.91064211     0.64475567
 h     -1.88575598     1.92092139    -0.14602518
          17

 c      1.07767641    -0.43991579    -0.18817712
 c     -0.14508683    -1.00823616    -0.48653759
 c     -1.22379192    -0.15652121    -0.14616438
 c     -1.06563994     1.24784317    -0.52691791
 c     -0.07030656     1.64592285     0.35682654
 c      1.11626253     0.92533198     0.24945121
 h     -0.41366476    -2.01384391    -0.44287984
 h     -0.96012023     1.36570946    -1.61957065
 h      0.09785226     2.68165059     0.61282043
 h      2.01191622     1.24559481     0.76968799
 o      2.24126406    -1.12491809    -0.02740092
 h      2.86336578    -0.53447596     0.54511602
 c     -2.27291648    -0.81851215     0.56499506
 h     -2.26777461    -0.57135704     1.71932481
 h     -3.23010343    -0.70282220     0.09210707
 h     -2.09039819    -1.90527389     0.64171329
 h     -1.88088814     1.90418639    -0.16506680
          17

 c      1.07113850    -0.43129603    -0.18598983
 c     -0.13976948    -1.02164889    -0.48015065
 c     -1.21266409    -0.16432987    -0.12860211
 c     -1.05539097     1.24939940    -0.53072534
 c     -0.07680662     1.63994154     0.35482788
 c      1.12112140     0.93574218     0.24211959
 h     -0.35477216    -1.99993415    -0.46271894
 h     -0.95961070     1.35108693    -1.65219666
 h      0.02099592     2.63389559     0.71791072
 h      2.02339806     1.24574881     0.77865620
 o      2.22490483    -1.12485603    -0.03551665
 h      2.84823989    -0.54019323     0.55351863
 c     -2.26282167    -0.81122373     0.56181078
 h     -2.31280598    -0.53717666     1.75008133
 h     -3.21823399    -0.67408211     0.03371009
 h     -2.12156587    -1.89866574     0.63544464
 h     -1.88408304     1.88138155    -0.19190515
          17

 c      1.06667700    -0.42351773    -0.18375615
 c     -0.13482875    -1.03185285    -0.47347438
 c     -1.20024669    -0.17378788    -0.11306451
 c     -1.04940070     1.25040170    -0.53473602
 c     -0.07659474     1.63478790     0.35253012
 c      1.12460194     0.94744518     0.23646356
 h     -0.29650065    -2.02271021    -0.48176959
 h     -0.95443858     1.33651544    -1.67631246
 h     -0.05848029     2.59570925     0.82873416
 h      2.03465935     1.24762362     0.78645849
 o      2.20817569    -1.12368072    -0.04304587
 h      2.82184585    -0.55980409     0.54702656
 c     -2.25440857    -0.80454786     0.56085934
 h     -2.35904799    -0.50191144     1.75581554
 h     -3.21025065    -0.64100238    -0.01989055
 h     -2.15069056    -1.89204679     0.62694010
 h     -1.89667678     1.85478649    -0.22502429
          17

 c      1.06420728    -0.41652593    -0.18173382
 c     -0.13026845    -1.03881477    -0.46653741
 c     -1.18644362    -0.18473126    -0.09980118
 c     -1.04751477     1.25035737    -0.53950892
 c     -0.06992555     1.63097129     0.35039357
 c      1.12701662     0.96043404     0.23256897
 h     -0.23934420    -2.08059086    -0.49966485
 h     -0.94467576     1.32141880    -1.68742643
 h     -0.13920074     2.56355353     0.94278418
 h      2.04278402     1.25042106     0.79210068
 o      2.19107616    -1.12158522    -0.05004206
 h      2.78782134    -0.59052308     0.52808679
 c     -2.24869668    -0.79826539     0.56207126
 h     -2.40487320    -0.46733050     1.73421290
 h     -3.19994441    -0.60501014    -0.06484997
 h     -2.17698240    -1.88651079     0.61722666
 h     -1.91929057     1.82656906    -0.26256989
          17

 c      1.06354158    -0.41013058    -0.18016393
 c     -0.12617070    -1.04417722    -0.45945374
 c     -1.17136998    -0.19696507    -0.08893660
 c     -1.04936215     1.24892961    -0.54519807
 c     -0.05769393     1.62941593     0.34906470
 c      1.12883652     0.97452032     0.23043302
 h     -0.18186027    -2.15330073    -0.51549046
 h     -0.93036758     1.30555072    -1.68399599
 h     -0.21854625     2.52865623     1.05326191
 h      2.04586409     1.25365787     0.79516191
 o      2.17337247    -1.11904136    -0.05683458
 h      2.75439658    -0.62558864     0.50361068
 c     -2.24636760    -0.79220388     0.56513279
 h     -2.44880324    -0.43455891     1.68646972
 h     -3.18316065    -0.56772975    -0.09847418
 h     -2.20021064    -1.88260619     0.60729223
 h     -1.95107748     1.79815717    -0.30272196
          17

 c      1.06438046    -0.40405474    -0.17926931
 c     -0.12238544    -1.04977290    -0.45242104
 c     -1.15535532    -0.21025823    -0.08045389
 c     -1.05443278     1.24596351    -0.55153640
 c     -0.04140348     1.63091558     0.34915230
 c      1.13062069     0.98933758     0.22994676
 h     -0.12429491    -2.21912292    -0.52763652
 h     -0.91153860     1.28891639    -1.66753193
 h     -0.29233192     2.48350958     1.15180304
 h      2.04346321     1.25726097     0.79603498
 o      2.15464889    -1.11673394    -0.06398411
 h      2.73360797    -0.65541433     0.48420028
 c     -2.24768695    -0.78629242     0.56946861
 h     -2.48991343    -0.40375587     1.61767896
 h     -3.15813695    -0.53077032    -0.11967409
 h     -2.22059883    -1.88014582     0.59809833
 h     -1.98936741     1.76996851    -0.34392778
          17

 c      1.06632783    -0.39796427    -0.17924924
 c     -0.11855159    -1.05681706    -0.44564521
 c     -1.13891694    -0.22435201    -0.07419890
 c     -1.06214695     1.24144607    -0.55788956
 c     -0.02294309     1.63588917     0.35103321
 c      1.13294562     1.00437897     0.23089385
 h     -0.06852563    -2.26403037    -0.53454082
 h     -0.88810989     1.27169858    -1.64261295
 h     -0.35587009     2.42482478     1.23147916
 h      2.03674640     1.26153159     0.79597962
 o      2.13469103    -1.11522955    -0.07191355
 h      2.73516326    -0.67301277     0.47817564
 c     -2.25246585    -0.78063701     0.57413555
 h     -2.52851030    -0.37331568     1.53807821
 h     -3.12535654    -0.49557767    -0.12913295
 h     -2.23873597    -1.87828812     0.59064888
 h     -2.03007859     1.74166711    -0.38490899
          17

 c      1.06891804    -0.39148805    -0.18027245
 c     -0.11422133    -1.06590708    -0.43929821
 c     -1.12271144    -0.23896409    -0.06990333
 c     -1.07190234     1.23542983    -0.56338911
 c     -0.00430690     1.64440929     0.35483928
 c      1.13632956     1.01906780     0.23296917
 h     -0.01694003    -2.28137494    -0.53508618
 h     -0.85978619     1.25418366    -1.61635511
 h     -0.40499996     2.35317096     1.28794860
 h      2.02829127     1.26701321     0.79699660
 o      2.11405130    -1.11458683    -0.08039781
 h      2.75738967    -0.68030773     0.48335715
 c     -2.26002948    -0.77560173     0.57780387
 h     -2.56693987    -0.33890386     1.46349444
 h     -3.08740955    -0.46325415    -0.12949832
 h     -2.25550940    -1.87586382     0.58603958
 h     -2.06872472     1.71271068    -0.42456984
          17

 c      1.07165620    -0.38423729    -0.18247126
 c     -0.10895911    -1.07717872    -0.43350375
 c     -1.10746300    -0.25380296    -0.06722664
 c     -1.08308420     1.22797327    -0.56717340
 c      0.01266659     1.65627836     0.36052095
 c      1.14117269     1.03284449     0.23582037
 h      0.02821740    -2.26980396    -0.52866364
 h     -0.82615799     1.23667405    -1.59643398
 h     -0.43665365     2.27181630     1.31952887
 h      2.02145826     1.27425498     0.80143921
 o      2.09394563    -1.11452405    -0.08870721
 h      2.78861305    -0.68530494     0.48930679
 c     -2.26931578    -0.77173415     0.57917132
 h     -2.60909012    -0.29429555     1.41084833
 h     -3.04883838    -0.43432349    -0.12551305
 h     -2.27203736    -1.87187069     0.58540683
 h     -2.10148092     1.68281880    -0.46194065
          17

 c      1.07406595    -0.37584500    -0.18593948
 c     -0.10241593    -1.09034699    -0.42832586
 c     -1.09387976    -0.26859190    -0.06581112
 c     -1.09502112     1.21911013    -0.56872382
 c      0.02652748     1.67104748     0.36787213
 c      1.14772177     1.04526714     0.23911682
 h      0.06521957    -2.23252887    -0.51519547
 h     -0.78737121     1.21944871    -1.58755110
 h     -0.44924119     2.18599225     1.32728692
 h      2.01929689     1.28350820     0.81133764
 o      2.07563109    -1.11484023    -0.09616364
 h      2.81653623    -0.69492738     0.48619368
 c     -2.27929481    -0.76931436     0.57787480
 h     -2.65666623    -0.23655793     1.38741935
 h     -3.01553197    -0.40856333    -0.12356061
 h     -2.28955392    -1.86600520     0.58976216
 h     -2.12592356     1.65219930    -0.49617360
          17

 c      1.07575121    -0.36602041    -0.19072974
 c     -0.09441726    -1.10458592    -0.42375331
 c     -1.08257655    -0.28310413    -0.06533245
 c     -1.10690566     1.20884077    -0.56809456
 c      0.03641744     1.68798714     0.37646011
 c      1.15606151     1.05610428     0.24262825
 h      0.09339178    -2.17847178    -0.49521717
 h     -0.74514324     1.20281814    -1.58873886
 h     -0.44330559     2.10265016     1.31581946
 h      2.02331219     1.29445805     0.82760959
 o      2.06004680    -1.11553372    -0.10238188
 h      2.83322339    -0.71250819     0.46865636
 c     -2.28943759    -0.76791690     0.57479770
 h     -2.70581644    -0.17078525     1.38605452
 h     -2.99311038    -0.38528188    -0.12995886
 h     -2.30924218    -1.85893896     0.59981627
 h     -2.14138144     1.62157579    -0.52656063
          17

 c      1.07646503    -0.35460723    -0.19684810
 c     -0.08507492    -1.11831108    -0.41969404
 c     -1.07402829    -0.29719441    -0.06552763
 c     -1.11777854     1.19714439    -0.56580290
 c      0.04221857     1.70607079     0.38546102
 c      1.16611760     1.06538235     0.24627341
 h      0.11403961    -2.12464895    -0.46989792
 h     -0.70301446     1.18718027    -1.59435294
 h     -0.42261322     2.03026886     1.29485792
 h      2.03280469     1.30614203     0.84957931
 o      2.04772727    -1.11672787    -0.10725684
 h      2.83566082    -0.73833041     0.43558929
 c     -2.29972683    -0.76662713     0.57115287
 h     -2.74967715    -0.10679307     1.39369756
 h     -2.98456195    -0.36432503    -0.14828643
 h     -2.33207925    -1.85202603     0.61591741
 h     -2.14893492     1.59209949    -0.55256977
          17

 c      1.07616863    -0.34163481    -0.20424607
 c     -0.07484153    -1.12924068    -0.41602169
 c     -1.06856359    -0.31080060    -0.06619901
 c     -1.12663383     1.18401425    -0.56248927
 c      0.04456234     1.72405955     0.39352538
 c      1.17766050     1.07336118     0.25010831
 h      0.13104015    -2.09556335    -0.44056038
 h     -0.66535592     1.17296530    -1.59761191
 h     -0.39483126     1.97794556     1.28040267
 h      2.04526317     1.31713881     0.87514159
 o      2.03875704    -1.11859785    -0.11092791
 h      2.82578110    -0.77023823     0.38952395
 c     -2.31043053    -0.76450937     0.56763649
 h     -2.78252856    -0.05329438     1.39979929
 h     -2.98889519    -0.34709792    -0.17766314
 h     -2.35872639    -1.84651450     0.63807061
 h     -2.15104717     1.56517449    -0.57390039
          17

 c      1.07506340    -0.32733725    -0.21280975
 c     -0.06429014    -1.13553766    -0.41268863
 c     -1.06639095    -0.32390622    -0.06720067
 c     -1.13258590     1.16950490    -0.55864269
 c      0.04449934     1.74078254     0.39909001
 c      1.19032308     1.08044429     0.25426272
 h      0.14853412    -2.11025770    -0.40755774
 h     -0.63604007     1.16051830    -1.59341627
 h     -0.36913524     1.95273748     1.29066349
 h      2.05749876     1.32594105     0.90145553
 o      2.03269241    -1.12134965    -0.11377988
 h      2.81139338    -0.80367482     0.33656601
 c     -2.32191676    -0.76087890     0.56434833
 h     -2.80111531    -0.01574082     1.39810422
 h     -3.00214224    -0.33637094    -0.21359322
 h     -2.38943971    -1.84266491     0.66593282
 h     -2.15075420     1.54218122    -0.59050686
          17

 c      1.07358154    -0.31212087    -0.22234883
 c     -0.05369820    -1.13747883    -0.40973078
 c     -1.06761873    -0.33649926    -0.06842276
 c     -1.13502805     1.15377165    -0.55449936
 c      0.04279684     1.75549352     0.40144317
 c      1.20363348     1.08706753     0.25886324
 h      0.16626870    -2.16324119    -0.37043264
 h     -0.61758683     1.15001442    -1.57940769
 h     -0.34955476     1.95639167     1.33330496
 h      2.06679077     1.33133024     0.92574301
 o      2.02856149    -1.12520521    -0.11639795
 h      2.80640092    -0.83204769     0.28560294
 c     -2.33451406    -0.75542463     0.56107257
 h     -2.80427949     0.00344607     1.38570807
 h     -3.01957607    -0.33504803    -0.25037298
 h     -2.42399043    -1.83927722     0.69875608
 h     -2.15051055     1.52411875    -0.60253119
          17

 c      1.07231900    -0.29649358    -0.23259793
 c     -0.04311640    -1.13697638    -0.40710015
 c     -1.07222357    -0.34858098    -0.06979364
 c     -1.13374799     1.13708506    -0.55004661
 c      0.03961241     1.76793005     0.40140557
 c      1.21703286     1.09362117     0.26397470
 h      0.18032814    -2.23023118    -0.32984985
 h     -0.61076750     1.14143980    -1.55608231
 h     -0.33214090     1.98534038     1.39747762
 h      2.07161272     1.33262343     0.94589478
 o      2.02529424    -1.13026800    -0.11929702
 h      2.82467419    -0.84946583     0.24399200
 c     -2.34842614    -0.74823712     0.55750745
 h     -2.79252899     0.00444490     1.36226480
 h     -3.03732546    -0.34508981    -0.28304468
 h     -2.46163091    -1.83394823     0.73534656
 h     -2.15114482     1.51128470    -0.61015146
          17

 c      1.07192357    -0.28098434    -0.24324042
 c     -0.03274962    -1.13583546    -0.40461864
 c     -1.07999481    -0.36020602    -0.07129173
 c     -1.12896609     1.11981524    -0.54504630
 c      0.03494933     1.77808025     0.40053217
 c      1.22987635     1.10041629     0.26956635
 h      0.18749620    -2.28833304    -0.28789100
 h     -0.61439752     1.13463091    -1.52673660
 h     -0.31074350     2.03369545     1.46351914
 h      2.07192306     1.32976932     0.96084881
 o      2.02260444    -1.13629018    -0.12253317
 h      2.86698769    -0.85524985     0.21151543
 c     -2.36368413    -0.73978174     0.55332254
 h     -2.76803848    -0.00975755     1.33004219
 h     -3.05297564    -0.36710010    -0.30823264
 h     -2.50115758    -1.82392746     0.77412939
 h     -2.15155497     1.50317525    -0.61344129
          17

 c      1.07298236    -0.26609084    -0.25394386
 c     -0.02304734    -1.13508871    -0.40205013
 c     -1.09051716    -0.37149621    -0.07294948
 c     -1.12127583     1.10238975    -0.53905182
 c      0.02905131     1.78599755     0.40013499
 c      1.24145270     1.10766656     0.27549791
 h      0.18666792    -2.32358552    -0.24702880
 h     -0.62531178     1.12935714    -1.49733841
 h     -0.28190996     2.09551604     1.51475458
 h      2.06913987     1.32332923     0.97076566
 o      2.02115720    -1.14271253    -0.12578789
 h      2.91908411    -0.85382520     0.18191471
 c     -2.38010120    -0.73088359     0.54808065
 h     -2.73498558    -0.03245381     1.29477435
 h     -3.06563263    -0.40034148    -0.32429152
 h     -2.54107829    -1.80711524     0.81335130
 h     -2.14935186     1.49868512    -0.61233224
          17

 c      1.07594433    -0.25226759    -0.26438601
 c     -0.01458538    -1.13511570    -0.39915313
 c     -1.10320302    -0.38262093    -0.07484778
 c     -1.11148889     1.08524072    -0.53147455
 c      0.02240496     1.79174276     0.40101464
 c      1.25103809     1.11547408     0.28152821
 h      0.17827094    -2.32951073    -0.20948171
 h     -0.63891387     1.12542079    -1.47564631
 h     -0.24523373     2.16558532     1.54076957
 h      2.06583448     1.31435771     0.97693736
 o      2.02179347    -1.14895017    -0.12877876
 h      2.96426515    -0.85030738     0.14954342
 c     -2.39725480    -0.72270799     0.54114320
 h     -2.69955983    -0.05247786     1.26642579
 h     -3.07587811    -0.44288584    -0.33126436
 h     -2.57983077    -1.78281866     0.85137573
 h     -2.14200498     1.49649429    -0.60667091
          17

 c      1.08107794    -0.23993549    -0.27426696
 c     -0.00793604    -1.13584295    -0.39570596
 c     -1.11735260    -0.39376044    -0.07710734
 c     -1.10040005     1.06876350    -0.52179636
 c      0.01561689     1.79538279     0.40354752
 c      1.25797887     1.12383157     0.28735992
 h      0.16365622    -2.30489182    -0.17698209
 h     -0.65078354     1.12268940    -1.46854495
 h     -0.20222879     2.23951324     1.53633545
 h      2.06506401     1.30417951     0.98131361
 o      2.02501645    -1.15454416    -0.13141900
 h      2.99162033    -0.84810761     0.11193636
 c     -2.41461428    -0.71650993     0.53184304
 h     -2.66820200    -0.05659925     1.25681713
 h     -3.08575276    -0.49180328    -0.33088064
 h     -2.61598622    -1.75212151     0.88699796
 h     -2.12786334     1.49545494    -0.59630344
          17

 c      1.08845714    -0.22948760    -0.28331077
 c     -0.00358916    -1.13680929    -0.39153614
 c     -1.13222333    -0.40506711    -0.07987638
 c     -1.08854701     1.05330526    -0.50989514
 c      0.00931876     1.79699300     0.40778896
 c      1.26179968     1.13264078     0.29272182
 h      0.14488398    -2.25324542    -0.15052581
 h     -0.65880684     1.12094082    -1.47809774
 h     -0.15546660     2.31375353     1.50008555
 h      2.06932520     1.29409582     0.98561270
 o      2.03093357    -1.15917478    -0.13377806
 h      2.99697878    -0.84878444     0.06917307
 c     -2.43183319    -0.71293919     0.52016506
 h     -2.64397348    -0.03756796     1.27121428
 h     -3.09865909    -0.54347812    -0.32652648
 h     -2.64839469    -1.71783550     0.91970717
 h     -2.10672311     1.49486277    -0.58114804
          17

 c      1.09796743    -0.22128421    -0.29126253
 c     -0.00192063    -1.13707992    -0.38658096
 c     -1.14710641    -0.41662485    -0.08330738
 c     -1.07613025     1.03917057    -0.49619779
 c      0.00411220     1.79663534     0.41350550
 c      1.26230870     1.14173326     0.29745959
 h      0.12479251    -2.18418091    -0.12977031
 h     -0.66388275     1.11964496    -1.49972824
 h     -0.10810913     2.38587932     1.43403065
 h      2.07946808     1.28515290     0.99034263
 o      2.03928990    -1.16265803    -0.13602443
 h      2.98236880    -0.85219188     0.02294984
 c     -2.44884701    -0.71154588     0.50722529
 h     -2.62562095    -0.00011675     1.30185834
 h     -3.11879449    -0.59419439    -0.32269743
 h     -2.67624524    -1.68392791     0.94979000
 h     -2.07992577     1.49458886    -0.56125506
          17

 c      1.10932805    -0.21563335    -0.29788403
 c     -0.00318569    -1.13509692    -0.38098595
 c     -1.16140551    -0.42841037    -0.08752494
 c     -1.06314634     1.02661187    -0.48147267
 c      0.00052888     1.79429952     0.42015521
 c      1.25964761     1.15087547     0.30157928
 h      0.10707972    -2.11562129    -0.11200962
 h     -0.66847608     1.11800971    -1.52473352
 h     -0.06358376     2.45530829     1.34373213
 h      2.09422612     1.27811972     0.99436758
 o      2.04943469    -1.16496758    -0.13838803
 h      2.95649234    -0.85620855    -0.02402591
 c     -2.46567975    -0.71127204     0.49461769
 h     -2.61098360     0.04438295     1.33404297
 h     -3.14964329    -0.64089212    -0.32329629
 h     -2.69901402    -1.65441641     0.97811778
 h     -2.05008164     1.49506968    -0.53685168
          17

 c      1.12212887    -0.21275662    -0.30295001
 c     -0.00748303    -1.12888507    -0.37514151
 c     -1.17469880    -0.44026482    -0.09260076
 c     -1.04958012     1.01580841    -0.46649215
 c     -0.00102119     1.78982694     0.42689817
 c      1.25425653     1.15975926     0.30521392
 h      0.09579814    -2.07193055    -0.09190760
 h     -0.67479854     1.11527647    -1.54438090
 h     -0.02513238     2.52428214     1.23817452
 h      2.11073481     1.27365935     0.99537067
 o      2.06030421    -1.16625828    -0.14111223
 h      2.93496558    -0.85642897    -0.06879536
 c     -2.48240739    -0.71118883     0.48349173
 h     -2.59926174     0.08580218     1.35524602
 h     -3.19193367    -0.68160739    -0.32934388
 h     -2.71631760    -1.63212490     1.00556187
 h     -2.02048035     1.49713358    -0.50834608
          17

 c      1.13587959    -0.21274379    -0.30624628
 c     -0.01462709    -1.11731098    -0.36938990
 c     -1.18677654    -0.45188271    -0.09854157
 c     -1.03553753     1.00686195    -0.45183564
 c     -0.00032034     1.78293282     0.43278772
 c      1.24678772     1.16799264     0.30854472
 h      0.09357766    -2.06957802    -0.06514948
 h     -0.68400464     1.11097979    -1.55240466
 h      0.00482642     2.59775349     1.12757123
 h      2.12565962     1.27251443     0.99082575
 o      2.07075899    -1.16677828    -0.14436736
 h      2.93501002    -0.84764443    -0.10951798
 c     -2.49925344    -0.71078778     0.47429624
 h     -2.59082633     0.11775961     1.35804090
 h     -3.24273809    -0.71528835    -0.33817906
 h     -2.72778313    -1.61790305     1.03229968
 h     -1.99421656     1.50164537    -0.47627120
          17

 c      1.15005647    -0.21552445    -0.30757446
 c     -0.02402019    -1.10145335    -0.36355691
 c     -1.19765500    -0.46282884    -0.10528541
 c     -1.02131787     0.99981513    -0.43784678
 c      0.00260469     1.77353566     0.43719187
 c      1.23802317     1.17510916     0.31172713
 h      0.09980086    -2.10110522    -0.03411517
 h     -0.69619000     1.10505808    -1.54570836
 h      0.02508056     2.67963085     1.01853872
 h      2.13627926     1.27556638     0.97886703
 o      2.08042946    -1.16658578    -0.14819819
 h      2.96207028    -0.82845771    -0.14629113
 c     -2.51654974    -0.70995705     0.46701101
 h     -2.58656445     0.13703942     1.33927985
 h     -3.29667005    -0.74136860    -0.34503680
 h     -2.73305998    -1.61067963     1.05747878
 h     -1.97323886     1.50904141    -0.44121547
          17

 c      1.16413101    -0.22088515    -0.30676382
 c     -0.03473657    -1.08379221    -0.35710578
 c     -1.20756031    -0.47259318    -0.11270580
 c     -1.00743301     0.99467255    -0.42464123
 c      0.00749372     1.76225599     0.44004488
 c      1.22881452     1.18059841     0.31484319
 h      0.11136651    -2.14418052    -0.00600425
 h     -0.71060581     1.09787704    -1.52436461
 h      0.03533821     2.76681944     0.91134078
 h      2.14118661     1.28376913     0.95877096
 o      2.09003957    -1.16540660    -0.15261118
 h      3.00452645    -0.80360837    -0.17972116
 c     -2.53458457    -0.70886056     0.46141405
 h     -2.58753982     0.14282484     1.29900215
 h     -3.34798922    -0.75958530    -0.34536134
 h     -2.73198005    -1.60820738     1.07946569
 h     -1.95776435     1.51897653    -0.40380783
          17

 c      1.17758287    -0.22851013    -0.30368302
 c     -0.04572432    -1.06662713    -0.34960923
 c     -1.21688178    -0.48065961    -0.12062584
 c     -0.99456659     0.99140604    -0.41209473
 c      0.01388822     1.75041807     0.44155672
 c      1.22002934     1.18394549     0.31787991
 h      0.12477622    -2.17940382     0.01296365
 h     -0.72582770     1.09023201    -1.49161861
 h      0.03592441     2.84886092     0.80347411
 h      2.14061096     1.29805046     0.93107409
 o      2.10065017    -1.16288627    -0.15765977
 h      3.04547174    -0.77991734    -0.20951758
 c     -2.55347883    -0.70784749     0.45717272
 h     -2.59486642     0.13671086     1.24016504
 h     -3.39213583    -0.77003546    -0.33623998
 h     -2.72474550    -1.60799057     1.09646864
 h     -1.94643121     1.53032797    -0.36476573
          17

 c      1.18990695    -0.23801102    -0.29824436
 c     -0.05595335    -1.05156095    -0.34089080
 c     -1.22609648    -0.48656191    -0.12884148
 c     -0.98348525     0.98994237    -0.39981790
 c      0.02116916     1.73950943     0.44182007
 c      1.21248516     1.18466755     0.32073058
 h      0.13721178    -2.19560971     0.01947570
 h     -0.73991270     1.08332546    -1.45389295
 h      0.02784190     2.91381703     0.69428069
 h      2.13646954     1.31924450     0.89743097
 o      2.11301483    -1.15883187    -0.16342268
 h      3.07288256    -0.76235068    -0.23479993
 c     -2.57313825    -0.70745720     0.45378860
 h     -2.60961000     0.12360572     1.16914782
 h     -3.42643801    -0.77328751    -0.31688358
 h     -2.71202649    -1.60795741     1.10716818
 h     -1.93708189     1.54156857    -0.32494321
          17

 c      1.20062317    -0.24893929    -0.29039731
 c     -0.06451845    -1.03959065    -0.33095269
 c     -1.23567054    -0.48992140    -0.13714914
 c     -0.97492985     0.99014682    -0.38719905
 c      0.02863945     1.73073579     0.44072247
 c      1.20687798     1.18234322     0.32322320
 h      0.14668954    -2.18816783     0.01252025
 h     -0.75073654     1.07864567    -1.42003900
 h      0.01272289     2.95297254     0.58580286
 h      2.13207294     1.34805006     0.86021268
 o      2.12746755    -1.15326045    -0.16996239
 h      3.08149559    -0.75315386    -0.25475321
 c     -2.59324982    -0.70848634     0.45053110
 h     -2.63264621     0.11292482     1.09622710
 h     -3.45044047    -0.77047650    -0.28873248
 h     -2.69494101    -1.60677557     1.11113990
 h     -1.92769997     1.55127413    -0.28532085
          17

 c      1.20929469    -0.26079604    -0.28011612
 c     -0.07073441    -1.03122247    -0.31989728
 c     -1.24595525    -0.49046932    -0.14536852
 c     -0.96950218     0.99182208    -0.37362455
 c      0.03564958     1.72488259     0.43802795
 c      1.20373935     1.17664479     0.32518121
 h      0.15199456    -2.15712179    -0.00735314
 h     -0.75668229     1.07765706    -1.39865578
 h     -0.00741270     2.96193488     0.48160597
 h      2.13122816     1.38494058     0.82179156
 o      2.14396805    -1.14637771    -0.17730357
 h      3.07212290    -0.75203373    -0.26900297
 c     -2.61328598    -0.71189204     0.44658126
 h     -2.66450149     0.11750477     1.03377790
 h     -3.46621067    -0.76336809    -0.25553012
 h     -2.67495015    -1.60395318     1.10903403
 h     -1.91711591     1.55853950    -0.24692468
          17

 c      1.21555956    -0.27305253    -0.26738866
 c     -0.07422837    -1.02645436    -0.30790127
 c     -1.25710261    -0.48805956    -0.15335322
 c     -0.96756469     0.99472582    -0.35885191
 c      0.04172823     1.72230695     0.43345537
 c      1.20344913     1.16738960     0.32650635
 h      0.15277428    -2.10701024    -0.03827436
 h     -0.75748946     1.08136541    -1.39374924
 h     -0.03038731     2.94024013     0.38566884
 h      2.13666973     1.42988410     0.78362885
 o      2.16208448    -1.13856931    -0.18541987
 h      3.05176640    -0.75601880    -0.27787651
 c     -2.63253739    -0.71818684     0.44154740
 h     -2.70505789     0.14626936     0.99008238
 h     -3.47850281    -0.75429832    -0.22318304
 h     -2.65370098    -1.59990353     1.10254569
 h     -1.90537550     1.56321898    -0.21070480
          17

 c      1.21917800    -0.28518664    -0.25221339
 c     -0.07502221    -1.02462089    -0.29523569
 c     -1.26902303    -0.48267821    -0.16098570
 c     -0.96920103     0.99858710    -0.34322736
 c      0.04668338     1.72291005     0.42672535
 c      1.20627198     1.15461687     0.32724015
 h      0.14995862    -2.04845323    -0.07692424
 h     -0.75457219     1.09005066    -1.40224237
 h     -0.05403905     2.89127507     0.30168566
 h      2.14849889     1.48181710     0.74565826
 o      2.18093686    -1.13039998    -0.19422492
 h      3.03414466    -0.75909858    -0.28259140
 c     -2.65026018    -0.72670730     0.43584605
 h     -2.75294664     0.19511096     0.96401079
 h     -3.49393462    -0.74582874    -0.19867535
 h     -2.63282625    -1.59595012     1.09417480
 h     -1.89380944     1.56599163    -0.17741825
          17

 c      1.22008973    -0.29672964    -0.23460813
 c     -0.07357698    -1.02422191    -0.28227490
 c     -1.28140155    -0.47444993    -0.16815711
 c     -0.97426741     1.00311176    -0.32749885
 c      0.05065206     1.72603347     0.41760958
 c      1.21233863     1.13866065     0.32755421
 h      0.14631815    -2.00011399    -0.11868835
 h     -0.75042892     1.10336367    -1.41616698
 h     -0.07645990     2.82324815     0.23240361
 h      2.16386300     1.53815936     0.70650945
 o      2.19938285    -1.12251451    -0.20359549
 h      3.03629668    -0.75346561    -0.28489806
 c     -2.66595285    -0.73589679     0.43023071
 h     -2.80536521     0.24943201     0.94855855
 h     -3.51815317    -0.74020748    -0.18749715
 h     -2.61374615    -1.59397994     1.08670588
 h     -1.88480808     1.56824705    -0.14753344
          17

 c      1.21846116    -0.30731200    -0.21462759
 c     -0.07068278    -1.02325260    -0.26937117
 c     -1.29377029    -0.46363451    -0.17474707
 c     -0.98249653     1.00800373    -0.31244006
 c      0.05409642     1.73030617     0.40602438
 c      1.22155851     1.12016680     0.32767425
 h      0.14580072    -1.98501413    -0.15942603
 h     -0.74770650     1.12061329    -1.42700622
 h     -0.09647772     2.75100986     0.17857914
 h      2.17826059     1.59486154     0.66444531
 o      2.21676155    -1.11530722    -0.21345619
 h      3.06647100    -0.73460886    -0.28571360
 c     -2.67961217    -0.74424203     0.42508434
 h     -2.85892206     0.29434987     0.93727960
 h     -3.55209800    -0.73910894    -0.19090230
 h     -2.59757108    -1.59561201     1.08241203
 h     -1.88123782     1.57176052    -0.12120181
          17

 c      1.21469648    -0.31669659    -0.19238410
 c     -0.06706205    -1.02063434    -0.25661848
 c     -1.30561589    -0.45060029    -0.18061721
 c     -0.99360856     1.01302459    -0.29860244
 c      0.05773959     1.73365884     0.39214733
 c      1.23355912     1.10002368     0.32779662
 h      0.14991946    -2.01412384    -0.19838316
 h     -0.74857049     1.14100980    -1.42850348
 h     -0.11428498     2.69623291     0.13781570
 h      2.18743709     1.64709490     0.61828754
 o      2.23346571    -1.10865591    -0.22382506
 h      3.11501226    -0.70554605    -0.28435745
 c     -2.69173120    -0.75077104     0.42028759
 h     -2.91054943     0.31993866     0.92642418
 h     -3.59103726    -0.74377691    -0.20566109
 h     -2.58516306    -1.60124534     1.08224436
 h     -1.88547767     1.57813583    -0.09833730
          17

 c      1.20941010    -0.32480390    -0.16806819
 c     -0.06307491    -1.01729117    -0.24391578
 c     -1.31646709    -0.43579436    -0.18561938
 c     -1.00739865     1.01807331    -0.28624102
 c      0.06237019     1.73402516     0.37636130
 c      1.24772582     1.07922751     0.32803933
 h      0.15526067    -2.07411172    -0.23728567
 h     -0.75445278     1.16380908    -1.41744553
 h     -0.13099143     2.67974433     0.10553365
 h      2.18870484     1.69019136     0.56784648
 o      2.25036451    -1.10214450    -0.23473127
 h      3.16363404    -0.67329225    -0.27979619
 c     -2.70301083    -0.75508163     0.41550463
 h     -2.95784867     0.32127708     0.91436973
 h     -3.62744194    -0.75513702    -0.22648776
 h     -2.57725698    -1.60961204     1.08546812
 h     -1.89839578     1.58817082    -0.07878358
          17

 c      1.20336663    -0.33172467    -0.14196469
 c     -0.05896548    -1.01502414    -0.23126381
 c     -1.32592807    -0.41973467    -0.18960604
 c     -1.02376525     1.02323697    -0.27532456
 c      0.06846797     1.73071751     0.35887411
 c      1.26330118     1.05873352     0.32843165
 h      0.15693383    -2.14079449    -0.27657456
 h     -0.76599176     1.18839916    -1.39355530
 h     -0.14581991     2.70591615     0.07974584
 h      2.18144692     1.72045039     0.51390125
 o      2.26804121    -1.09538952    -0.24614169
 h      3.19775045    -0.64371161    -0.27170736
 c     -2.71405265    -0.75722373     0.41043381
 h     -2.99913549     0.29736225     0.90086146
 h     -3.65444136    -0.77373450    -0.24857364
 h     -2.57448633    -1.61817935     1.09000629
 h     -1.91886779     1.60149891    -0.06245208
          17

 c      1.19739587    -0.33770577    -0.11445460
 c     -0.05511161    -1.01516736    -0.21880570
 c     -1.33368812    -0.40300256    -0.19243419
 c     -1.04266338     1.02877726    -0.26556615
 c      0.07601442     1.72475388     0.33954456
 c      1.27945469     1.03934676     0.32893041
 h      0.15193698    -2.19505362    -0.31481303
 h     -0.78304260     1.21439469    -1.35930780
 h     -0.15462482     2.75920773     0.06320430
 h      2.16716107     1.73573437     0.45794784
 o      2.28659823    -1.08814967    -0.25795803
 h      3.20997074    -0.61993190    -0.26043410
 c     -2.72520559    -0.75759596     0.40485742
 h     -3.03356930     0.25074476     0.88678634
 h     -3.66753284    -0.79968604    -0.26875959
 h     -2.57727217    -1.62411936     1.09325711
 h     -1.94418663     1.61677515    -0.04929988
          17

 c      1.19229387    -0.34311604    -0.08600012
 c     -0.05198896    -1.01832555    -0.20672525
 c     -1.33953499    -0.38621571    -0.19396464
 c     -1.06401708     1.03505320    -0.25646042
 c      0.08473339     1.71767020     0.31821880
 c      1.29530115     1.02166580     0.32944702
 h      0.13930924    -2.22602148    -0.34989580
 h     -0.80473036     1.24176926    -1.31978495
 h     -0.15265673     2.81836517     0.05934137
 h      2.14934532     1.73589544     0.40185635
 o      2.30572315    -1.08033621    -0.27003925
 h      3.19955433    -0.60239563    -0.24660300
 c     -2.73651309    -0.75691857     0.39855914
 h     -3.06159468     0.18814840     0.87449850
 h     -3.66487023    -0.83271743    -0.28571324
 h     -2.58565813    -1.62528483     1.09292156
 h     -1.97106797     1.63228007    -0.03916863
          17

 c      1.18872854    -0.34840725    -0.05711969
 c     -0.05004920    -1.02455413    -0.19518210
 c     -1.34336880    -0.36998809    -0.19406223
 c     -1.08763735     1.04241815    -0.24735378
 c      0.09433634     1.71063264     0.29497895
 c      1.30991403     1.00605531     0.32987552
 h      0.11929454    -2.22901639    -0.37983042
 h     -0.82960938     1.27094119    -1.28212260
 h     -0.13701972     2.86704831     0.06923559
 h      2.13323063     1.72297891     0.34748620
 o      2.32473420    -1.07203936    -0.28222953
 h      3.17217153    -0.58863317    -0.23071934
 c     -2.74767578    -0.75625361     0.39120935
 h     -3.08567892     0.12136758     0.86845238
 h     -3.64706506    -0.87224309    -0.29978372
 h     -2.59917628    -1.62087870     1.08757873
 h     -1.99667310     1.64655660    -0.03161259
          17

 c      1.18716883    -0.35407566    -0.02836097
 c     -0.04963896    -1.03349945    -0.18428164
 c     -1.34520542    -0.35488758    -0.19259945
 c     -1.11315677     1.05114571    -0.23759888
 c      0.10458048     1.70432096     0.27012905
 c      1.32238095     0.99265418     0.33011992
 h      0.09278772    -2.20390787    -0.40307850
 h     -0.85607269     1.30259616    -1.25383084
 h     -0.10689200     2.89539113     0.09168131
 h      2.12506469     1.70089368     0.29629680
 o      2.34259545    -1.06357666    -0.29439692
 h      3.14005736    -0.57263717    -0.21263528
 c     -2.75806079    -0.75686209     0.38233798
 h     -3.11055070     0.06593444     0.87504665
 h     -3.61693743    -0.91746448    -0.31283460
 h     -2.61676895    -1.61181271     1.07701250
 h     -2.01929673     1.65883768    -0.02580363
          17

 c      1.18784821    -0.36062256    -0.00027648
 c     -0.05097734    -1.04439459    -0.17404167
 c     -1.34516184    -0.34139714    -0.18946559
 c     -1.13997655     1.06141570    -0.22679624
 c      0.11525509     1.69906363     0.24410752
 c      1.33193098     0.98145933     0.33011173
 h      0.06115749    -2.15521272    -0.41892547
 h     -0.88303679     1.33707259    -1.23992448
 h     -0.06296420     2.89857194     0.12408116
 h      2.13054447     1.67411653     0.24911236
 o      2.35813420    -1.05543575    -0.30646797
 h      3.11886051    -0.54591171    -0.19110729
 c     -2.76692776    -0.75959268     0.37158864
 h     -3.14100668     0.03398010     0.89930242
 h     -3.57915315    -0.96748944    -0.32800859
 h     -2.63678475    -1.60076764     1.06235114
 h     -2.03865914     1.66922985    -0.02052977
          17

 c      1.19077018    -0.36851113     0.02659889
 c     -0.05417309    -1.05591799    -0.16432806
 c     -1.34342865    -0.32988344    -0.18457924
 c     -1.16725640     1.07333699    -0.21498511
 c      0.12617764     1.69492716     0.21742284
 c      1.33811696     0.97247883     0.32979536
 h      0.02625142    -2.09391919    -0.42823796
 h     -0.91050086     1.37361431    -1.24058699
 h     -0.00702119     2.87587238     0.16308196
 h      2.15251328     1.64557521     0.20632388
 o      2.37070461    -1.04789774    -0.31837617
 h      3.11724545    -0.50359081    -0.16474994
 c     -2.77386068    -0.76415715     0.35917411
 h     -3.17767471     0.02530482     0.93908210
 h     -3.53933953    -1.02141423    -0.34910491
 h     -2.65712526    -1.59175462     1.04592879
 h     -2.05586372     1.67869220    -0.01427589
          17

 c      1.19575577    -0.37811919     0.05176827
 c     -0.05924115    -1.06604405    -0.15476308
 c     -1.34024552    -0.32056545    -0.17789578
 c     -1.19399314     1.08695031    -0.20260242
 c      0.13719882     1.69170023     0.19061070
 c      1.34094508     0.96582238     0.32908139
 h     -0.00976855    -2.03958331    -0.43459775
 h     -0.93944038     1.41023574    -1.25149640
 h      0.05826644     2.83093187     0.20498294
 h      2.18927971     1.61523691     0.16849893
 o      2.38066915    -1.04063478    -0.32991257
 h      3.12909518    -0.45090824    -0.13454476
 c     -2.77893965    -0.76938252     0.34586270
 h     -3.21642675     0.02909574     0.98458985
 h     -3.50231688    -1.07814755    -0.37916123
 h     -2.67561262    -1.58892538     1.03061370
 h     -2.07298546     1.68878485    -0.00539770
          17

 c      1.20251504    -0.38968913     0.07478417
 c     -0.06606463    -1.07241484    -0.14474892
 c     -1.33589125    -0.31348148    -0.16940141
 c     -1.21917995     1.10220682    -0.19025942
 c      0.14820029     1.68879541     0.16418986
 c      1.34083385     0.96160795     0.32781554
 h     -0.04523741    -2.01646451    -0.44411023
 h     -0.97118243     1.44436032    -1.26637088
 h      0.12958746     2.77297067     0.24627037
 h      2.23507875     1.58084647     0.13681871
 o      2.38888478    -1.03294422    -0.34070930
 h      3.14120826    -0.39944564    -0.10415667
 c     -2.78254674    -0.77419260     0.33242823
 h     -3.25208423     0.03338653     1.02429297
 h     -3.47012094    -1.13584709    -0.41858135
 h     -2.69046846    -1.59489883     1.01856087
 h     -2.09224504     1.70114943     0.00763207
          17

 c      1.21070867    -0.40327257     0.09525729
 c     -0.07434400    -1.07383587    -0.13388541
 c     -1.33068595    -0.30846861    -0.15910372
 c     -1.24197394     1.11897333    -0.17852861
 c      0.15904545     1.68521630     0.13858613
 c      1.33843805     0.95975679     0.32580093
 h     -0.07989140    -2.03646707    -0.46054703
 h     -1.00687523     1.47360170    -1.27939548
 h      0.20367566     2.71727749     0.28455153
 h      2.28232125     1.54004547     0.11289529
 o      2.39602938    -1.02423440    -0.35037990
 h      3.14356675    -0.35939439    -0.07773217
 c     -2.78515297    -0.77818498     0.31930554
 h     -3.28096657     0.03019013     1.04938540
 h     -3.44155552    -1.19145977    -0.46434819
 h     -2.70062996    -1.60954415     1.01003986
 h     -2.11490138     1.71679329     0.02595578
          17

 c      1.21997245    -0.41870383     0.11286338
 c     -0.08369008    -1.07135210    -0.12241803
 c     -1.32499231    -0.30518442    -0.14702736
 c     -1.26180482     1.13706735    -0.16784158
 c      0.16949924     1.67993493     0.11407289
 c      1.33447731     0.95985440     0.32285477
 h     -0.11397022    -2.08673919    -0.48009768
 h     -1.04732842     1.49618213    -1.28636820
 h      0.27830929     2.68088381     0.31923483
 h      2.32389569     1.49199557     0.09824785
 o      2.40242370    -1.01421980    -0.35862271
 h      3.13198690    -0.33647449    -0.05831034
 c     -2.78715584    -0.78160644     0.30663655
 h     -3.30120274     0.01565696     1.05462530
 h     -3.41375116    -1.24108357    -0.51125464
 h     -2.70575045    -1.63010120     1.00327897
 h     -2.14037575     1.73552567     0.05014583
          17

 c      1.22990030    -0.43563177     0.12734563
 c     -0.09373718    -1.06703560    -0.11093683
 c     -1.31920770    -0.30317291    -0.13321623
 c     -1.27839100     1.15627424    -0.15846883
 c      0.17926040     1.67278168     0.09088352
 c      1.32963557     0.96115296     0.31886315
 h     -0.14694450    -2.14379015    -0.49497236
 h     -1.09306212     1.51101904    -1.28490693
 h      0.35204442     2.67199873     0.35003608
 h      2.35454305     1.43782417     0.09387332
 o      2.40808332    -1.00292894    -0.36526133
 h      3.10733903    -0.33181189    -0.04726743
 c     -2.78875983    -0.78506743     0.29440796
 h     -3.31242137    -0.01096468     1.03783900
 h     -3.38408751    -1.28096007    -0.55399861
 h     -2.70599415    -1.65249765     0.99542547
 h     -2.16618197     1.75593939     0.08019026
          17

 c      1.24001736    -0.45358465     0.13851660
 c     -0.10412017    -1.06260133    -0.09990418
 c     -1.31374873    -0.30193297    -0.11773673
 c     -1.29167657     1.17632903    -0.15052517
 c      0.18815065     1.66486174     0.06941602
 c      1.32450019     0.96269035     0.31381547
 h     -0.17784836    -2.18943960    -0.49903426
 h     -1.14435352     1.51771178    -1.27436707
 h      0.42224399     2.68452483     0.37428511
 h      2.37143347     1.38035175     0.10004545
 o      2.41275637    -0.99070805    -0.37027832
 h      3.07510453    -0.34187160    -0.04388888
 c     -2.78991756    -0.78929286     0.28249255
 h     -3.31571782    -0.04783628     0.99965783
 h     -3.35116526    -1.30833033    -0.58866308
 h     -2.70182120    -1.67286818     0.98379947
 h     -2.18870281     1.77596285     0.11564699
          17

 c      1.24977465    -0.47203027     0.14626242
 c     -0.11444303    -1.05913516    -0.08954795
 c     -1.30902511    -0.30096508    -0.10067970
 c     -1.30173675     1.19689136    -0.14396663
 c      0.19617406     1.65783280     0.05017377
 c      1.31949732     0.96345400     0.30781415
 h     -0.20586431    -2.21370317    -0.48910314
 h     -1.20122001     1.51656328    -1.25584703
 h      0.48473823     2.70559641     0.38739604
 h      2.37441433     1.32359437     0.11628523
 o      2.41591875    -0.97825178    -0.37386087
 h      3.04556345    -0.35796120    -0.04475202
 c     -2.79029601    -0.79502202     0.27059947
 h     -3.31412034    -0.09024407     0.94389401
 h     -3.31493244    -1.32186706    -0.61335897
 h     -2.69385092    -1.68852678     0.96674176
 h     -2.20427453     1.79358871     0.15588341
          17

 c      1.25858128    -0.49041457     0.15054828
 c     -0.12430280    -1.05725666    -0.07992505
 c     -1.30540214    -0.29980174    -0.08216216
 c     -1.30869546     1.21753600    -0.13857511
 c      0.20339944     1.65308999     0.03354565
 c      1.31481837     0.96251813     0.30105949
 h     -0.23048280    -2.21260157    -0.46423006
 h     -1.26339358     1.50862020    -1.23230929
 h      0.53550885     2.72430272     0.38537965
 h      2.36613596     1.27222657     0.14145912
 o      2.41687688    -0.96651478    -0.37638724
 h      3.03214298    -0.36766372    -0.04403904
 c     -2.78923736    -0.80301072     0.25821812
 h     -3.31336263    -0.12997168     0.87813368
 h     -3.27650988    -1.32186826    -0.62851166
 h     -2.68280015    -1.69833927     0.94396570
 h     -2.21002460     1.80740105     0.20029949
          17

 c      1.26586865    -0.50817761     0.15142274
 c     -0.13334047    -1.05723005    -0.07097457
 c     -1.30315508    -0.29803197    -0.06233001
 c     -1.31266704     1.23776520    -0.13395816
 c      0.20987816     1.65151146     0.01970449
 c      1.31036662     0.95913249     0.29381122
 h     -0.25150583    -2.18653736    -0.42506208
 h     -1.33038030     1.49561012    -1.20849537
 h      0.57182107     2.73420806     0.36607361
 h      2.35185621     1.23098773     0.17402199
 o      2.41523168    -0.95624954    -0.37819528
 h      3.04391313    -0.36225970    -0.03727787
 c     -2.78579628    -0.81395112     0.24472100
 h     -3.32173630    -0.15605451     0.81278127
 h     -3.23801498    -1.31041546    -0.63717522
 h     -2.66946722    -1.70276498     0.91661048
 h     -2.20428030     1.81680593     0.24847361
          17

 c      1.27115089    -0.52475677     0.14901944
 c     -0.14128005    -1.05891977    -0.06252112
 c     -1.30242402    -0.29532230    -0.04136235
 c     -1.31371755     1.25704920    -0.12962518
 c      0.21563436     1.65349826     0.00861727
 c      1.30579366     0.95278126     0.28633078
 h     -0.26914330    -2.14044422    -0.37375719
 h     -1.40163257     1.47960034    -1.18993918
 h      0.59237292     2.73272879     0.32912069
 h      2.33832303     1.20393747     0.21243071
 o      2.41141597    -0.94749188    -0.37927312
 h      3.07693968    -0.34493422    -0.02626542
 c     -2.77907860    -0.82804522     0.22981582
 h     -3.34640622    -0.15988487     0.75607428
 h     -3.20236596    -1.29141897    -0.64529221
 h     -2.65472930    -1.70380095     0.88713854
 h     -2.18663418     1.82204120     0.30021494
          17

 c      1.27404508    -0.53959461     0.14355369
 c     -0.14792196    -1.06160256    -0.05424284
 c     -1.30318487    -0.29143144    -0.01947405
 c     -1.31186142     1.27489200    -0.12518716
 c      0.22066431     1.65902976     0.00008017
 c      1.30069494     0.94323407     0.27882377
 h     -0.28433880    -2.08564155    -0.31428785
 h     -1.47660691     1.46237633    -1.18055899
 h      0.59722818     2.72046151     0.27570415
 h      2.33120041     1.19355564     0.25557762
 o      2.40647145    -0.93981541    -0.37936855
 h      3.11780108    -0.32657398    -0.01725453
 c     -2.76883785    -0.84443905     0.21401289
 h     -3.38697708    -0.14273035     0.70816577
 h     -3.17275011    -1.27001123    -0.66100704
 h     -2.63953250    -1.70481252     0.85902791
 h     -2.15779132     1.82403760     0.35552381
          17

 c      1.27425683    -0.55216197     0.13531229
 c     -0.15308978    -1.06379220    -0.04567236
 c     -1.30525227    -0.28621671     0.00308738
 c     -1.30712784     1.29088713    -0.12058483
 c      0.22491517     1.66764718    -0.00625353
 c      1.29488983     0.93059510     0.27142593
 h     -0.29926399    -2.04166340    -0.25234622
 h     -1.55432107     1.44500541    -1.17994848
 h      0.58799354     2.70136959     0.20840007
 h      2.33192191     1.20000571     0.30279164
 o      2.40143317    -0.93290156    -0.37831150
 h      3.15333852    -0.31644613    -0.01566304
 c     -2.75564655    -0.86144749     0.19827059
 h     -3.43476123    -0.11552904     0.66300859
 h     -3.15129677    -1.25070817    -0.69162239
 h     -2.62490188    -1.70987650     0.83602322
 h     -2.11925745     1.82414916     0.41445504
          17

 c      1.27156442    -0.56198992     0.12463905
 c     -0.15661837    -1.06365943    -0.03637422
 c     -1.30831689    -0.27962929     0.02604865
 c     -1.29967372     1.30472655    -0.11611446
 c      0.22825420     1.67839011    -0.01083723
 c      1.28854684     0.91533581     0.26425054
 h     -0.31704809    -2.03131435    -0.19317971
 h     -1.63265002     1.42807215    -1.18300485
 h      0.56818435     2.68350696     0.13092197
 h      2.33657395     1.22095525     0.35320398
 o      2.39705117    -0.92672576    -0.37612593
 h      3.17494703    -0.31901694    -0.02406544
 c     -2.74050169    -0.87751735     0.18314572
 h     -3.47900887    -0.09098707     0.61500646
 h     -3.13733464    -1.23527661    -0.73891360
 h     -2.61201075    -1.72231126     0.82081794
 h     -2.07286589     1.82376403     0.47685944
          17

 c      1.26582738    -0.56870183     0.11191592
 c     -0.15853375    -1.06054667    -0.02625771
 c     -1.31199934    -0.27170137     0.04911781
 c     -1.28984992     1.31618471    -0.11219363
 c      0.23048277     1.68985205    -0.01414656
 c      1.28203848     0.89828241     0.25744516
 h     -0.33917505    -2.06303624    -0.13790133
 h     -1.70825711     1.41225660    -1.18247644
 h      0.54303472     2.67844547     0.04720967
 h      2.33808146     1.25207816     0.40509033
 o      2.39375698    -0.92150329    -0.37299394
 h      3.17879171    -0.33459647    -0.04247524
 c     -2.72444354    -0.89182273     0.16852065
 h     -3.51160541    -0.07828265     0.56180851
 h     -3.12706397    -1.22265105    -0.79738521
 h     -2.60222830    -1.74293231     0.81367607
 h     -2.02022048     1.82387363     0.54201313
          17

 c      1.25702295    -0.57205257     0.09753470
 c     -0.15922785    -1.05579823    -0.01552201
 c     -1.31589232    -0.26254430     0.07199385
 c     -1.27817511     1.32511393    -0.10908563
 c      0.23147796     1.70065847    -0.01655694
 c      1.27570180     0.88053737     0.25120015
 h     -0.36315062    -2.12127900    -0.08424501
 h     -1.77732295     1.39861133    -1.17192778
 h      0.51757621     2.69605473    -0.04004265
 h      2.32962281     1.28800159     0.45585396
 o      2.39163014    -0.91762988    -0.36920760
 h      3.16580765    -0.36000551    -0.06876364
 c     -2.70834363    -0.90421137     0.15396864
 h     -3.52794809    -0.08237920     0.50368123
 h     -3.11531058    -1.21089897    -0.85769437
 h     -2.59695989    -1.76938427     0.81204882
 h     -1.96231163     1.82476903     0.60828219
          17

 c      1.24529459    -0.57197442     0.08186066
 c     -0.15928175    -1.05142071    -0.00430355
 c     -1.31957881    -0.25236194     0.09437762
 c     -1.26525199     1.33144280    -0.10676816
 c      0.23138765     1.71026556    -0.01834842
 c      1.26969857     0.86334218     0.24571266
 h     -0.38459541    -2.18221330    -0.03080626
 h     -1.83638614     1.38847185    -1.14726772
 h      0.49386539     2.73588002    -0.12935742
 h      2.30686696     1.32330972     0.50258161
 o      2.39029448    -0.91567975    -0.36514415
 h      3.14271818    -0.38829700    -0.09872135
 c     -2.69281049    -0.91491044     0.13913342
 h     -3.52644248    -0.10485425     0.44241369
 h     -3.09750292    -1.19884078    -0.91118907
 h     -2.59727915    -1.79719680     0.81160378
 h     -1.89956142     1.82602832     0.67308223
          17

 c      1.23098966    -0.56859944     0.06520429
 c     -0.15924011    -1.04884175     0.00741630
 c     -1.32264293    -0.24145100     0.11598240
 c     -1.25166376     1.33516406    -0.10494856
 c      0.23058898     1.71913009    -0.01989134
 c      1.26398740     0.84792978     0.24114255
 h     -0.39999607    -2.22824392     0.02190440
 h     -1.88292089     1.38327422    -1.10705059
 h      0.47101647     2.78596821    -0.21822823
 h      2.26867229     1.35334268     0.54269542
 o      2.38885802    -0.91639804    -0.36123017
 h      3.12255970    -0.40868226    -0.12647224
 c     -2.67816147    -0.92430094     0.12382850
 h     -3.50825543    -0.14441680     0.38071788
 h     -3.07052971    -1.18642215    -0.95217310
 h     -2.60361213    -1.82162529     0.80782755
 h     -1.83225251     1.82679545     0.73328761
          17

 c      1.21465413    -0.56224057     0.04781820
 c     -0.15955888    -1.04874717     0.01973306
 c     -1.32468442    -0.23018043     0.13654476
 c     -1.23787519     1.33631581    -0.10314424
 c      0.22945018     1.72802504    -0.02171194
 c      1.25833624     0.83541040     0.23757989
 h     -0.40733692    -2.24993190     0.07246030
 h     -1.91576096     1.38442803    -1.05235282
 h      0.44773401     2.83141278    -0.30226414
 h      2.21702107     1.37476574     0.57444205
 o      2.38626267    -0.92046509    -0.35779722
 h      3.11923602    -0.41032389    -0.14690461
 c     -2.66438105    -0.93284131     0.10797933
 h     -3.47779014    -0.19670005     0.32202924
 h     -3.03275972    -1.17448126    -0.97828009
 h     -2.61565532    -1.83907262     0.79722125
 h     -1.76100547     1.82616423     0.78593770
          17

 c      1.19696898    -0.55334324     0.02991628
 c     -0.16061858    -1.05127985     0.03275771
 c     -1.32533931    -0.21896291     0.15583483
 c     -1.22415337     1.33496007    -0.10076041
 c      0.22819653     1.73746443    -0.02437100
 c      1.25233477     0.82667833     0.23501714
 h     -0.40580661    -2.24372244     0.11929491
 h     -1.93555798     1.39325648    -0.98666494
 h      0.42373695     2.86129422    -0.37657078
 h      2.15685992     1.38606532     0.59728611
 o      2.38214332    -0.92796080    -0.35486069
 h      3.13455802    -0.39102745    -0.15952251
 c     -2.65103817    -0.94109140     0.09156640
 h     -3.44366568    -0.25364754     0.27036555
 h     -2.98382869    -1.16445394    -0.99028483
 h     -2.63247452    -1.84779674     0.77787274
 h     -1.68700754     1.82348011     0.82893260
          17

 c      1.17866142    -0.54243109     0.01169100
 c     -0.16270580    -1.05616728     0.04658488
 c     -1.32430812    -0.20822622     0.17366475
 c     -1.21051443     1.33116175    -0.09714744
 c      0.22691101     1.74759495    -0.02834857
 c      1.24541353     0.82231653     0.23332071
 h     -0.39559993    -2.21053942     0.16107835
 h     -1.94528928     1.41098754    -0.91575655
 h      0.39967476     2.87004965    -0.43707007
 h      2.09595338     1.38799972     0.61224675
 o      2.37704873    -0.93822845    -0.35215680
 h      3.15540397    -0.35946895    -0.16809230
 c     -2.63728004    -0.94967882     0.07464028
 h     -3.41867299    -0.30394255     0.22976119
 h     -2.92446982    -1.15813560    -0.99197849
 h     -2.65266079    -1.84821518     0.74967347
 h     -1.61196555     1.81849220     0.86150621
          17

 c      1.16042477    -0.53006119    -0.00667739
 c     -0.16594725    -1.06268577     0.06125975
 c     -1.32138469    -0.19838780     0.18989310
 c     -1.19672454     1.32496809    -0.09167875
 c      0.22557063     1.75828163    -0.03399259
 c      1.23690174     0.82252411     0.23221471
 h     -0.37806828    -2.15628839     0.19705659
 h     -1.95033521     1.43878809    -0.84695575
 h      0.37670775     2.85657835    -0.48104262
 h      2.04430859     1.38372574     0.62200101
 o      2.37167514    -0.95037515    -0.34939941
 h      3.16620830    -0.32715438    -0.17661173
 c     -2.62220082    -0.95896020     0.05741759
 h     -3.41526896    -0.33722744     0.20281374
 h     -2.85637112    -1.15741571    -0.98997789
 h     -2.67450505    -1.84305488     0.71440838
 h     -1.53788738     1.81138612     0.88441890
          17

 c      1.14285924    -0.51679084    -0.02501038
 c     -0.17022350    -1.06947337     0.07671981
 c     -1.31647422    -0.18983877     0.20442579
 c     -1.18243902     1.31640639    -0.08392111
 c      0.22408374     1.76916594    -0.04148446
 c      1.22619268     0.82715828     0.23132672
 h     -0.35614576    -2.09414761     0.22765487
 h     -1.95704962     1.47769304    -0.78705463
 h      0.35624875     2.82364129    -0.50742633
 h      2.01217248     1.37779728     0.63019343
 o      2.36635243    -0.96364019    -0.34639919
 h      3.15728920    -0.30253905    -0.18744154
 c     -2.60560772    -0.96846912     0.04035334
 h     -3.43657180    -0.35125938     0.18894139
 h     -2.78186123    -1.16387451    -0.99273378
 h     -2.69624358    -1.83719110     0.67564677
 h     -1.46680362     1.80274705     0.89990350
          17

 c      1.12643381    -0.50315083    -0.04311631
 c     -0.17513550    -1.07439341     0.09272154
 c     -1.30960125    -0.18293802     0.21721467
 c     -1.16751805     1.30554431    -0.07387744
 c      0.22232266     1.77962963    -0.05078145
 c      1.21306008     0.83594776     0.23034103
 h     -0.33444346    -2.04636302     0.25524745
 h     -1.96932684     1.52800887    -0.73910617
 h      0.33987872     2.77829100    -0.51736369
 h      2.00611507     1.37348205     0.63946086
 o      2.36101821    -0.97746491    -0.34305721
 h      3.12549684    -0.29005094    -0.20149259
 c     -2.58830353    -0.97695102     0.02397956
 h     -3.47342128    -0.35310711     0.18430199
 h     -2.70326099    -1.17820386    -1.00771252
 h     -2.71636926    -1.83657822     0.63798808
 h     -1.40049937     1.79345361     0.91133328
          17

 c      1.11147911    -0.48961424    -0.06077697
 c     -0.18015979    -1.07516654     0.10888025
 c     -1.30091837    -0.17800198     0.22825529
 c     -1.15230123     1.29262605    -0.06207155
 c      0.22014043     1.78869801    -0.06154072
 c      1.19795399     0.84871249     0.22917187
 h     -0.31746605    -2.03723238     0.28359145
 h     -1.98562403     1.58813724    -0.70078479
 h      0.32933544     2.73296918    -0.51501865
 h      2.02540163     1.37022461     0.64929193
 o      2.35529999    -0.99149905    -0.33934353
 h      3.07318227    -0.29022446    -0.21867261
 c     -2.57148885    -0.98316590     0.00855240
 h     -3.51198014    -0.35248825     0.18366601
 h     -2.62232525    -1.19962906    -1.03721163
 h     -2.73372614    -1.84591777     0.60533574
 h     -1.34031025     1.78445646     0.92252075
          17

 c      1.09820287    -0.47655540    -0.07773830
 c     -0.18496009    -1.07116817     0.12497939
 c     -1.29071695    -0.17527696     0.23758324
 c     -1.13753604     1.27817751    -0.04930138
 c      0.21737279     1.79508204    -0.07312333
 c      1.18197206     0.86530389     0.22795924
 h     -0.30613403    -2.07252104     0.31411154
 h     -1.99994936     1.65398121    -0.66640326
 h      0.32636655     2.70505089    -0.50757270
 h      2.06237966     1.36434657     0.65611622
 o      2.34854626    -1.00565691    -0.33528789
 h      3.00797910    -0.29905695    -0.23813580
 c     -2.55615941    -0.98655752    -0.00609282
 h     -3.54095506    -0.35652403     0.18223340
 h     -2.54057701    -1.22579239    -1.07642129
 h     -2.74713294    -1.86612070     0.57901590
 h     -1.28700751     1.77642119     0.93671340
          17

 c      1.08669731    -0.46423105    -0.09370459
 c     -0.18938868    -1.06403422     0.14115370
 c     -1.27942724    -0.17491354     0.24526559
 c     -1.12406196     1.26297672    -0.03627128
 c      0.21386818     1.79776715    -0.08489221
 c      1.16653701     0.88533370     0.22689663
 h     -0.29788979    -2.13270929     0.34376840
 h     -2.00562308     1.71981242    -0.63035562
 h      0.33201456     2.71010259    -0.50187588
 h      2.10648731     1.35214024     0.65552788
 o      2.33986126    -1.02018351    -0.33096540
 h      2.94249151    -0.30717187    -0.25860289
 c     -2.54291336    -0.98733642    -0.02032773
 h     -3.55349661    -0.36883157     0.17637806
 h     -2.46013861    -1.25337970    -1.11623680
 h     -2.75495595    -1.89371382     0.55740999
 h     -1.24080414     1.76934217     0.95564974
          17

 c      1.07693492    -0.45280044    -0.10833779
 c     -0.19319808    -1.05599429     0.15761766
 c     -1.26759838    -0.17696069     0.25138898
 c     -1.11257079     1.24792875    -0.02338789
 c      0.20957455     1.79705852    -0.09673104
 c      1.15308849     0.90800600     0.22608776
 h     -0.29019601    -2.19259770     0.36838460
 h     -1.99807247     1.77973876    -0.58904892
 h      0.34527895     2.74975809    -0.49856066
 h      2.14803045     1.33198990     0.64425299
 o      2.32835554    -1.03549327    -0.32644851
 h      2.89046704    -0.30262267    -0.27920763
 c     -2.53196593    -0.98618458    -0.03447053
 h     -3.54667872    -0.39027294     0.16369127
 h     -2.38391705    -1.27905547    -1.14778965
 h     -2.75526781    -1.92275754     0.53739250
 h     -1.20149581     1.76235062     0.97916847
          17

 c      1.06878900    -0.44235777    -0.12126720
 c     -0.19594778    -1.04869750     0.17444625
 c     -1.25586310    -0.18136240     0.25604839
 c     -1.10352297     1.23392595    -0.01075129
 c      0.20457727     1.79472612    -0.10906844
 c      1.14290640     0.93217243     0.22550697
 h     -0.28189719    -2.23488688     0.38534282
 h     -1.97569520     1.82878312    -0.54119327
 h      0.36273683     2.80975944    -0.49196091
 h      2.17996860     1.30465045     0.62084243
 o      2.31367764    -1.05156008    -0.32175131
 h      2.85825090    -0.28089400    -0.30041895
 c     -2.52317646    -0.98393793    -0.04870309
 h     -3.52106424    -0.41954981     0.14287282
 h     -2.31510943    -1.30010749    -1.16507902
 h     -2.74644442    -1.94741949     0.51608060
 h     -1.16866525     1.75388217     1.00558569
          17

 c      1.06208295    -0.43295902    -0.13211056
 c     -0.19707985    -1.04313999     0.19157196
 c     -1.24489382    -0.18794832     0.25933611
 c     -1.09712605     1.22172325     0.00176302
 c      0.19902346     1.79293463    -0.12236317
 c      1.13698656     0.95652842     0.22500499
 h     -0.27279431    -2.25074321     0.39370498
 h     -1.93982812     1.86351296    -0.48748511
 h      0.38002061     2.87155265    -0.47616861
 h      2.19842602     1.27268925     0.58558515
 o      2.29620053    -1.06753163    -0.31686815
 h      2.84143875    -0.25132445    -0.32336894
 c     -2.51601922    -0.98142942    -0.06310607
 h     -3.48113759    -0.45322142     0.11374502
 h     -2.25661124    -1.31470066    -1.16553843
 h     -2.72765935    -1.96356917     0.49178621
 h     -1.14183603     1.74211327     1.03255305
          17

 c      1.05663111    -0.42463677    -0.14049714
 c     -0.19601871    -1.03985298     0.20883783
 c     -1.23534933    -0.19642961     0.26132989
 c     -1.09331184     1.21182602     0.01442053
 c      0.19308184     1.79335946    -0.13678437
 c      1.13590832     0.97983137     0.22431034
 h     -0.26312554    -2.23725168     0.39365666
 h     -1.89470032     1.88257494    -0.43031675
 h      0.39332245     2.92116527    -0.44847672
 h      2.20288924     1.23985562     0.54020228
 o      2.27655990    -1.08224668    -0.31185554
 h      2.83183645    -0.22904532    -0.34842713
 c     -2.50951544    -0.97946482    -0.07770343
 h     -3.43636795    -0.48537111     0.07737189
 h     -2.21054657    -1.32195858    -1.14985985
 h     -2.69908573    -1.96931353     0.46423880
 h     -1.12053505     1.72541706     1.05791245
          17

 c      1.05224661    -0.41740217    -0.14608764
 c     -0.19226199    -1.03896489     0.22603270
 c     -1.22780556    -0.20641538     0.26208191
 c     -1.09170307     1.20438601     0.02757390
 c      0.18699329     1.79694011    -0.15219091
 c      1.13969073     1.00106835     0.22301836
 h     -0.25331190    -2.19622370     0.38619136
 h     -1.84758957     1.88738901    -0.37362084
 h      0.39988679     2.95072969    -0.40912448
 h      2.19655131     1.21057464     0.48753498
 o      2.25527469    -1.09482735    -0.30683289
 h      2.82346168    -0.22564993    -0.37506609
 c     -2.50228391    -0.97878072    -0.09244272
 h     -3.40109741    -0.50793276     0.03587544
 h     -2.17781086    -1.32209307    -1.12198599
 h     -2.66190887    -1.96505353     0.43451964
 h     -1.10428186     1.70268268     1.08027292
          17

 c      1.04873517    -0.41123560    -0.14858857
 c     -0.18545742    -1.04007728     0.24290158
 c     -1.22267330    -0.21745096     0.26161242
 c     -1.09161152     1.19913539     0.04162005
 c      0.18112321     1.80391744    -0.16819240
 c      1.14769698     1.01954746     0.22059665
 h     -0.24389878    -2.13513670     0.37309959
 h     -1.80868554     1.88270826    -0.32257005
 h      0.39798254     2.95741881    -0.36020568
 h      2.18659921     1.18944787     0.43112243
 o      2.23269299    -1.10483415    -0.30194134
 h      2.81359261    -0.24681143    -0.40243297
 c     -2.49305558    -0.97977824    -0.10706124
 h     -3.38922032    -0.51366807    -0.00867147
 h     -2.15751155    -1.31666174    -1.08948781
 h     -2.61823558    -1.95344274     0.40494203
 h     -1.09256794     1.67347583     1.09927606
          17

 c      1.04590247    -0.40606797    -0.14776550
 c     -0.17545498    -1.04199967     0.25914788
 c     -1.22012131    -0.22907132     0.25991202
 c     -1.09217339     1.19546757     0.05690824
 c      0.17592851     1.81391793    -0.18421503
 c      1.15872186     1.03491503     0.21644969
 h     -0.23563094    -2.06983607     0.35702663
 h     -1.78934339     1.87573033    -0.28250358
 h      0.38688763     2.94282178    -0.30490317
 h      2.18329658     1.18057277     0.37441928
 o      2.20902944    -1.11223875    -0.29730866
 h      2.80228261    -0.29280412    -0.42983288
 c     -2.48162412    -0.98207220    -0.12094563
 h     -3.40373677    -0.50155605    -0.05557650
 h     -2.14655444    -1.30873862    -1.06369228
 h     -2.57088231    -1.93919439     0.37882161
 h     -1.08486954     1.63810200     1.11563576
          17

 c      1.04358752    -0.40175967    -0.14345925
 c     -0.16231701    -1.04266538     0.27448048
 c     -1.22004559    -0.24084304     0.25695148
 c     -1.09271880     1.19279358     0.07356048
 c      0.17183697     1.82600201    -0.19958070
 c      1.17140113     1.04713468     0.21004265
 h     -0.22957382    -2.02551375     0.34098221
 h     -1.79757557     1.87216952    -0.25669860
 h      0.36705856     2.91341612    -0.24692843
 h      2.19611493     1.18667044     0.31968252
 o      2.18435818    -1.11741168    -0.29301522
 h      2.79232624    -0.35876106    -0.45718478
 c     -2.46908992    -0.98449892    -0.13331007
 h     -3.43374533    -0.47817080    -0.10489610
 h     -2.14029685    -1.30226002    -1.05755567
 h     -2.52298182    -1.92821571     0.35982910
 h     -1.08070827     1.59759832     1.13100664
          17

 c      1.04172187    -0.39807233    -0.13561206
 c     -0.14633682    -1.04011797     0.28876308
 c     -1.22210385    -0.25237336     0.25269421
 c     -1.09318255     1.19097348     0.09131502
 c      0.16910692     1.83868883    -0.21361861
 c      1.18482907     1.05645224     0.20100043
 h     -0.22669113    -2.02554145     0.32667463
 h     -1.83314380     1.87154057    -0.24433385
 h      0.34032766     2.88142959    -0.18973031
 h      2.22773404     1.20832922     0.26741171
 o      2.15856967    -1.12110786    -0.28905233
 h      2.78962441    -0.43493683    -0.48559257
 c     -2.45691580    -0.98588208    -0.14375091
 h     -3.46369331    -0.45269988    -0.15577569
 h     -2.13506198    -1.29990236    -1.07937542
 h     -2.47747107    -1.92550700     0.35064497
 h     -1.07972497     1.55364017     1.14769417
          17

 c      1.04039173    -0.39464295    -0.12430214
 c     -0.12815256    -1.03446626     0.30211029
 c     -1.22578034    -0.26329722     0.24710976
 c     -1.09410513     1.19030673     0.10959850
 c      0.16778324     1.85015910    -0.22580267
 c      1.19884195     1.06335117     0.18909293
 h     -0.22624068    -2.06895698     0.31356284
 h     -1.88767632     1.86761294    -0.24100205
 h      0.30952392     2.86329936    -0.13531212
 h      2.27170789     1.24379714     0.21714821
 o      2.13144651    -1.12426949    -0.28531450
 h      2.80175856    -0.50983998    -0.51739058
 c     -2.44605383    -0.98579432    -0.15267563
 h     -3.48163577    -0.43240754    -0.20618290
 h     -2.13058865    -1.30105478    -1.12642180
 h     -2.43675983    -1.93256100     0.35141856
 h     -1.08171052     1.50829901     1.16813216
          17

 c      1.03984756    -0.39099192    -0.10976272
 c     -0.10879822    -1.02777864     0.31472959
 c     -1.23042696    -0.27329198     0.24019254
 c     -1.09623971     1.19112940     0.12778959
 c      0.16781245     1.85896674    -0.23581052
 c      1.21370377     1.06848226     0.17417320
 h     -0.22522879    -2.13173361     0.30083471
 h     -1.94960935     1.85342334    -0.24120622
 h      0.27701260     2.87176355    -0.08383866
 h      2.31674874     1.28952420     0.16865060
 o      2.10307588    -1.12755230    -0.28172761
 h      2.83159517    -0.57770200    -0.55410989
 c     -2.43685500    -0.98464693    -0.16106588
 h     -3.48107169    -0.42150057    -0.25358726
 h     -2.12917281    -1.30263775    -1.18669172
 h     -2.40277359    -1.94647254     0.35933645
 h     -1.08656688     1.46364571     1.19406139
          17

 c      1.04042651    -0.38656853    -0.09236124
 c     -0.08954419    -1.02213757     0.32679302
 c     -1.23529073    -0.28211114     0.23198753
 c     -1.10020659     1.19353410     0.14544422
 c      0.16916149     1.86490692    -0.24336961
 c      1.22965350     1.07256939     0.15616838
 h     -0.22025067    -2.18937269     0.28874000
 h     -2.00855607     1.82482491    -0.24030016
 h      0.24358123     2.90579616    -0.03567114
 h      2.35242813     1.34110282     0.12220811
 o      2.07427451    -1.13109876    -0.27844150
 h      2.87114586    -0.64183756    -0.59356075
 c     -2.42934093    -0.98328160    -0.16989740
 h     -3.46010624    -0.42154634    -0.29558120
 h     -2.13297623    -1.30158496    -1.24645896
 h     -2.37710686    -1.96171711     0.36981653
 h     -1.09421579     1.42137129     1.22562635
          17

 c      1.04243945    -0.38081005    -0.07254354
 c     -0.07170563    -1.01878252     0.33844411
 c     -1.23956977    -0.28959181     0.22261016
 c     -1.10635972     1.19734312     0.16237508
 c      0.17175136     1.86889130    -0.24809417
 c      1.24669395     1.07632396     0.13510101
 h     -0.20888309    -2.22679754     0.27810183
 h     -2.05700792     1.78105873    -0.23513493
 h      0.20950813     2.95197567     0.00664067
 h      2.37192911     1.39413904     0.07834762
 o      2.04634097    -1.13492283    -0.27579634
 h      2.90592209    -0.70811142    -0.63059128
 c     -2.42335233    -0.98258413    -0.17983499
 h     -3.42080376    -0.43186224    -0.33026557
 h     -2.14270789    -1.29619590    -1.29530877
 h     -2.36100906    -1.97281223     0.37823423
 h     -1.10451098     1.38264966     1.26095135
          17

 c      1.04608860    -0.37321228    -0.05076946
 c     -0.05648596    -1.01822044     0.34980230
 c     -1.24249388    -0.29564257     0.21224978
 c     -1.11476847     1.20217392     0.17861043
 c      0.17536059     1.87203916    -0.24956470
 c      1.26457086     1.08038366     0.11109599
 h     -0.18985178    -2.23695344     0.26978492
 h     -2.09057255     1.72411800    -0.22406305
 h      0.17590763     2.99500519     0.03938993
 h      2.37241546     1.44485080     0.03751363
 o      2.02049652    -1.13924003    -0.27413316
 h      2.92346992    -0.77911486    -0.66022188
 c     -2.41850741    -0.98333221    -0.19121437
 h     -3.36942878    -0.44939560    -0.35657314
 h     -2.15773863    -1.28619446    -1.32717855
 h     -2.35527386    -1.97600782     0.38105214
 h     -1.11720087     1.34827713     1.29660399
          17

 c      1.05143322    -0.36341520    -0.02746309
 c     -0.04483300    -1.02043278     0.36094152
 c     -1.24340188    -0.30023719     0.20115982
 c     -1.12521757     1.20749229     0.19430473
 c      0.17964398     1.87512284    -0.24747104
 c      1.28279679     1.08526419     0.08437355
 h     -0.16283273    -2.21815315     0.26449899
 h     -2.10802825     1.65811684    -0.20688517
 h      0.14468242     3.02414767     0.05951426
 h      2.35476948     1.49048735    -0.00012645
 o      1.99759431    -1.14444352    -0.27368066
 h      2.91703452    -0.85383507    -0.67938505
 c     -2.41409777    -0.98619558    -0.20409163
 h     -3.31705040    -0.46829944    -0.37460530
 h     -2.17656589    -1.27241364    -1.33984602
 h     -2.36016978    -1.96986805     0.37625812
 h     -1.13194342     1.31889347     1.32868474
          17

 c      1.05839729    -0.35129433    -0.00299222
 c     -0.03731617    -1.02491418     0.37187571
 c     -1.24179759    -0.30342226     0.18964165
 c     -1.13718429     1.21264834     0.20966968
 c      0.18419636     1.87850607    -0.24166604
 c      1.30065353     1.09130975     0.05524106
 h     -0.12835916    -2.17330667     0.26267634
 h     -2.11170420     1.58886524    -0.18495452
 h      0.11795179     3.03395563     0.06527361
 h      2.32354591     1.52976111    -0.03481256
 o      1.97802246    -1.15096438    -0.27451189
 h      2.88593550    -0.92907501    -0.68737331
 c     -2.40914365    -0.99170061    -0.21828880
 h     -3.27840639    -0.48034471    -0.38562291
 h     -2.19715571    -1.25656511    -1.33452248
 h     -2.37541207    -1.95540143     0.36351773
 h     -1.14835047     1.29510046     1.35391863
          17

 c      1.06681089    -0.33702810     0.02231704
 c     -0.03405797    -1.03053634     0.38258114
 c     -1.23738100    -0.30533274     0.17802678
 c     -1.14980881     1.21692751     0.22494424
 c      0.18860196     1.88222516    -0.23216543
 c      1.31718629     1.09863912     0.02408889
 h     -0.08785158    -2.11135009     0.26419397
 h     -2.10794929     1.52333951    -0.16133313
 h      0.09763812     3.02334957     0.05623568
 h      2.28703806     1.56336604    -0.06729536
 o      1.96160999    -1.15916104    -0.27649009
 h      2.83609544    -1.00047558    -0.68634450
 c     -2.40288843    -0.99994883    -0.23348519
 h     -3.26574136    -0.47821584    -0.39092468
 h     -2.21716368    -1.24113430    -1.31603178
 h     -2.40016389    -1.93615591     0.34431693
 h     -1.16603398     1.27745707     1.37038256
          17

 c      1.07647062    -0.32109754     0.04813976
 c     -0.03476666    -1.03533468     0.39306700
 c     -1.23006242    -0.30620469     0.16665606
 c     -1.16196047     1.21965312     0.24035716
 c      0.19247379     1.88601964    -0.21914597
 c      1.33128114     1.10712288    -0.00861985
 h     -0.04340540    -2.05000764     0.26784325
 h     -2.10646387     1.46856236    -0.14049733
 h      0.08517538     2.99526851     0.03321145
 h      2.25638213     1.59415601    -0.09881832
 o      1.94750418    -1.16924838    -0.27918373
 h      2.78156869    -1.06328549    -0.68233573
 c     -2.39551654    -1.01018750    -0.24931230
 h     -3.27990039    -0.46085739    -0.39020791
 h     -2.23417169    -1.22925803    -1.29334044
 h     -2.43315771    -1.91806215     0.32198432
 h     -1.18463936     1.26641784     1.37788860
          17

 c      1.08719567    -0.30419514     0.07411000
 c     -0.03891196    -1.03667909     0.40344431
 c     -1.21997834    -0.30636647     0.15584848
 c     -1.17255581     1.22034211     0.25600422
 c      0.19549704     1.88927783    -0.20295026
 c      1.34195701     1.11648515    -0.04238297
 h      0.00330734    -2.01464227     0.27107025
 h     -2.11661361     1.42983275    -0.12683455
 h      0.08117128     2.95729393    -0.00173207
 h      2.24212817     1.62589666    -0.13079947
 o      1.93427153    -1.18123516    -0.28187190
 h      2.74327888    -1.11365443    -0.68504898
 c     -2.38812789    -1.02088157    -0.26528498
 h     -3.30984135    -0.43433941    -0.38202516
 h     -2.24610349    -1.22430444    -1.27910844
 h     -2.47299402    -1.90810098     0.30097780
 h     -1.20387454     1.26227205     1.37815507
          17

 c      1.09885580    -0.28706918     0.09980514
 c     -0.04591628    -1.03269820     0.41383395
 c     -1.20751000    -0.30618393     0.14586018
 c     -1.18105808     1.21882658     0.27166281
 c      0.19746675     1.89097805    -0.18406368
 c      1.34882946     1.12655340    -0.07671526
 h      0.05205640    -2.02274675     0.27171561
 h     -2.14149153     1.40934218    -0.12222173
 h      0.08504993     2.92233416    -0.04555104
 h      2.24876919     1.66025819    -0.16426050
 o      1.92075215    -1.19487660    -0.28392718
 h      2.73646873    -1.15030007    -0.70197451
 c     -2.38193766    -1.03047683    -0.28078675
 h     -3.34128575    -0.40700479    -0.36582211
 h     -2.25191309    -1.22884313    -1.28565751
 h     -2.51828778    -1.91120902     0.28491135
 h     -1.22355533     1.26511164     1.37473278
          17

 c      1.11136006    -0.27039851     0.12476698
 c     -0.05501305    -1.02396633     0.42415264
 c     -1.19329560    -0.30596619     0.13684969
 c     -1.18766579     1.21523989     0.28675344
 c      0.19827288     1.88990969    -0.16300898
 c      1.35233005     1.13741687    -0.11118034
 h      0.10168373    -2.06512297     0.27100102
 h     -2.17553615     1.40636212    -0.12496900
 h      0.09515732     2.90610204    -0.09544790
 h      2.27211600     1.69471935    -0.19951660
 o      1.90711509    -1.20975120    -0.28536169
 h      2.75507165    -1.17421169    -0.73014340
 c     -2.37772900    -1.03814219    -0.29544465
 h     -3.36322120    -0.38543704    -0.34269256
 h     -2.25222150    -1.24326552    -1.31732138
 h     -2.56720173    -1.92715528     0.27432014
 h     -1.24366658     1.27480411     1.37239720
          17

 c      1.12462595    -0.25476514     0.14853232
 c     -0.06505567    -1.01262514     0.43420090
 c     -1.17821277    -0.30589533     0.12886555
 c     -1.19296436     1.20990641     0.30057827
 c      0.19778967     1.88548339    -0.14020801
 c      1.35341971     1.14925931    -0.14536969
 h      0.14789991    -2.11652583     0.27250989
 h     -2.20854803     1.41847235    -0.13133937
 h      0.10984475     2.91776295    -0.15040616
 h      2.30265591     1.72408586    -0.23645229
 o      1.89438980    -1.22539929    -0.28663579
 h      2.77966523    -1.18679277    -0.75944873
 c     -2.37583305    -1.04391249    -0.30945227
 h     -3.36921126    -0.37349826    -0.31486167
 h     -2.24913048    -1.26534123    -1.36680993
 h     -2.61682817    -1.95057552     0.26643348
 h     -1.26436894     1.29093683     1.37570134
          17

 c      1.13855364    -0.24066668     0.17064731
 c     -0.07470026    -1.00062768     0.44389651
 c     -1.16332015    -0.30601314     0.12185757
 c     -1.19749711     1.20324642     0.31265499
 c      0.19579789     1.87850070    -0.11604926
 c      1.35313974     1.16208193    -0.17887039
 h      0.18551381    -2.15602213     0.27919333
 h     -2.23096978     1.44259700    -0.13768424
 h      0.12836027     2.95095539    -0.21016072
 h      2.33070808     1.74354292    -0.27492075
 o      1.88342999    -1.24135779    -0.28812931
 h      2.79399714    -1.18938335    -0.78113422
 c     -2.37627836    -1.04831956    -0.32333388
 h     -3.35671692    -0.37266151    -0.28503546
 h     -2.24519945    -1.29134544    -1.42068931
 h     -2.66337284    -1.97412850     0.25714532
 h     -1.28585967     1.31268954     1.38697417
          17

 c      1.15300793    -0.22851063     0.19067285
 c     -0.08263828    -0.98925366     0.45332367
 c     -1.14975748    -0.30624952     0.11570233
 c     -1.20159327     1.19573289     0.32290557
 c      0.19209651     1.87069816    -0.09109426
 c      1.35232842     1.17560474    -0.21125889
 h      0.21058703    -2.17210880     0.29253045
 h     -2.23638306     1.47556699    -0.14152014
 h      0.15002985     2.98882165    -0.27242336
 h      2.34924043     1.75035396    -0.31489860
 o      1.87462551    -1.25716167    -0.28997430
 h      2.78969180    -1.18348800    -0.79054930
 c     -2.37885307    -1.05199591    -0.33754778
 h     -3.32658520    -0.38227025    -0.25597086
 h     -2.24259719    -1.31751155    -1.46670337
 h     -2.70301285    -1.99163297     0.24305744
 h     -1.30812733     1.33865570     1.40502057
          17

 c      1.16780765    -0.21859985     0.20819545
 c     -0.08773739    -0.97925558     0.46267095
 c     -1.13860884    -0.30648054     0.11024003
 c     -1.20537146     1.18787131     0.33161671
 c      0.18665656     1.86370108    -0.06607142
 c      1.35149255     1.18933409    -0.24210683
 h      0.22080219    -2.16021357     0.31293240
 h     -2.22183565     1.51442434    -0.14171314
 h      0.17331467     3.01562164    -0.33272922
 h      2.35454772     1.74412106    -0.35649408
 o      1.86799140    -1.27236791    -0.29209354
 h      2.76503878    -1.17076243    -0.78669876
 c     -2.38306538    -1.05551796    -0.35234449
 h     -3.28321433    -0.39932854    -0.23011286
 h     -2.24286411    -1.34076266    -1.49686601
 h     -2.73266499    -1.99949016     0.22239053
 h     -1.33079267     1.36677029     1.42568557
          17

 c      1.18272420    -0.21113018     0.22284646
 c     -0.08916953    -0.97096190     0.47215731
 c     -1.13074770    -0.30660568     0.10532198
 c     -1.20876773     1.18016535     0.33926285
 c      0.17967441     1.85853331    -0.04173091
 c      1.35074459     1.20266122    -0.27097916
 h      0.21532146    -2.12049609     0.34013323
 h     -2.18757039     1.55666102    -0.13840326
 h      0.19593772     3.02186494    -0.38614470
 h      2.34627758     1.72657003    -0.39997540
 o      1.86322479    -1.28659345    -0.29423111
 h      2.72420885    -1.15271064    -0.77192157
 c     -2.38808130    -1.05942236    -0.36782016
 h     -3.23502476    -0.41800729    -0.20909795
 h     -2.24697245    -1.35885938    -1.50753472
 h     -2.75038690    -1.99688838     0.19510183
 h     -1.35317326     1.39450578     1.44382537
          17

 c      1.19748549    -0.20620449     0.23432474
 c     -0.08655213    -0.96419226     0.48197523
 c     -1.12669957    -0.30662035     0.10085966
 c     -1.21153913     1.17305950     0.34634245
 c      0.17155505     1.85562700    -0.01875142
 c      1.34977315     1.21492036    -0.29742242
 h      0.19497492    -2.05783470     0.37328680
 h     -2.13683042     1.60051662    -0.13298756
 h      0.21535351     3.00393417    -0.42847868
 h      2.32753084     1.70133538    -0.44588467
 o      1.85967143    -1.29956693    -0.29593713
 h      2.67777582    -1.13003815    -0.75225118
 c     -2.39277232    -1.06420092    -0.38399466
 h     -3.19379351    -0.42987842    -0.19322817
 h     -2.25536657    -1.37042016    -1.49896011
 h     -2.75556572    -1.98565430     0.16279746
 h     -1.37450443     1.41926841     1.45520398
          17

 c      1.21178052    -0.20385455     0.24241797
 c     -0.08007415    -0.95799588     0.49226316
 c     -1.12656866    -0.30665041     0.09685582
 c     -1.21327163     1.16687541     0.35329255
 c      0.16286139     1.85495049     0.00229848
 c      1.34787418     1.22541887    -0.32095423
 h      0.16300530    -1.98424199     0.41085459
 h     -2.07558468     1.64533748    -0.12812668
 h      0.22906492     2.96269912    -0.45679557
 h      2.30478854     1.67360162    -0.49521942
 o      1.85637997    -1.31118238    -0.29660135
 h      2.64177268    -1.10190663    -0.73695689
 c     -2.39606171    -1.07005852    -0.40077067
 h     -3.17054825    -0.42683845    -0.18172100
 h     -2.26786398    -1.37509243    -1.47544233
 h     -2.74904242    -1.97009628     0.12867008
 h     -1.39417319     1.43879069     1.45749736
          17

 c      1.22526251    -0.20406404     0.24701600
 c     -0.07051915    -0.95036409     0.50309755
 c     -1.13006693    -0.30692356     0.09339756
 c     -1.21345591     1.16178000     0.36043902
 c      0.15423968     1.85608244     0.02100235
 c      1.34413073     1.23350291    -0.34107475
 h      0.12570409    -1.92231966     0.45067981
 h     -2.01151057     1.69167662    -0.12742437
 h      0.23483227     2.90298157    -0.46982646
 h      2.28645886     1.64904724    -0.54947721
 o      1.85260993    -1.32144214    -0.29574073
 h      2.62955619    -1.06689588    -0.73401235
 c     -2.39749028    -1.07645824    -0.41769926
 h     -3.16895208    -0.40662058    -0.17442404
 h     -2.28346956    -1.37392234    -1.44613021
 h     -2.73309488    -1.95660340     0.09730446
 h     -1.41189725     1.45141386     1.45055011
          17

 c      1.23756341    -0.20678034     0.24810588
 c     -0.05898097    -0.93868287     0.51444498
 c     -1.13664228    -0.30767959     0.09060781
 c     -1.21167608     1.15783989     0.36790916
 c      0.14632570     1.85819665     0.03718111
 c      1.33782108     1.23870187    -0.35733864
 h      0.09032251    -1.90088072     0.49108431
 h     -1.95167948     1.74046527    -0.13430079
 h      0.23094530     2.83410335    -0.46875604
 h      2.27885856     1.63179032    -0.61010063
 o      1.84858056    -1.33020244    -0.29342758
 h      2.63982680    -1.02694733    -0.74323956
 c     -2.39739271    -1.08203425    -0.43378002
 h     -3.18348204    -0.37509516    -0.17312412
 h     -2.30039147    -1.36954767    -1.42510256
 h     -2.71092207    -1.95223726     0.07381585
 h     -1.42786195     1.45627455     1.43628474
          17

 c      1.24832485    -0.21189844     0.24574866
 c     -0.04626522    -0.92191745     0.52610387
 c     -1.14563840    -0.30906176     0.08858947
 c     -1.20782239     1.15516417     0.37550319
 c      0.13964821     1.86000930     0.05101009
 c      1.32886495     1.24086743    -0.36949641
 h      0.05946433    -1.93061918     0.53233227
 h     -1.89991601     1.79115026    -0.15023423
 h      0.21659957     2.77077764    -0.45831604
 h      2.28160377     1.62253324    -0.67714151
 o      1.84531200    -1.33708029    -0.29021252
 h      2.65899181    -0.98861703    -0.75735710
 c     -2.39648126    -1.08527214    -0.44772171
 h     -3.20478023    -0.34210097    -0.18039176
 h     -2.31667340    -1.36524091    -1.42738216
 h     -2.68539459    -1.96178881     0.06188389
 h     -1.44281664     1.45342802     1.41845121
          17

 c      1.25723358    -0.21922229     0.24005629
 c     -0.03283326    -0.90189732     0.53786353
 c     -1.15637969    -0.31107082     0.08740879
 c     -1.20213109     1.15399457     0.38266110
 c      0.13458174     1.85991471     0.06303421
 c      1.31786485     1.24014880    -0.37759936
 h      0.03121196    -1.98982711     0.57512518
 h     -1.85616521     1.84040372    -0.17376446
 h      0.19203426     2.73160348    -0.44674667
 h      2.28740261     1.61885268    -0.74829519
 o      1.84382095    -1.34168945    -0.28667716
 h      2.67363283    -0.95917864    -0.76886787
 c     -2.39541493    -1.08540222    -0.45871806
 h     -3.22491124    -0.31639237    -0.19779949
 h     -2.33122547    -1.36238192    -1.45941352
 h     -2.65781777    -1.98473041     0.06158171
 h     -1.45808071     1.44384508     1.40207292
          17

 c      1.26402982    -0.22844261     0.23118489
 c     -0.01926846    -0.88125205     0.54965155
 c     -1.16816855    -0.31359511     0.08712202
 c     -1.19502490     1.15461841     0.38863916
 c      0.13139516     1.85670190     0.07379724
 c      1.30571224     1.23683228    -0.38196349
 h      0.00473349    -2.04862171     0.61867503
 h     -1.81835325     1.88299186    -0.20127402
 h      0.15791205     2.73062192    -0.44131496
 h      2.28660346     1.61721914    -0.81945088
 o      1.84474632    -1.34383562    -0.28321926
 h      2.67620507    -0.94359849    -0.77336323
 c     -2.39464696    -1.08269325    -0.46698545
 h     -3.23898496    -0.30361460    -0.22533522
 h     -2.34395725    -1.35904673    -1.51322423
 h     -2.62802909    -2.01510903     0.06912757
 h     -1.47530051     1.42913095     1.39223729
          17

 c      1.26849365    -0.23913493     0.21933784
 c     -0.00634503    -0.86181691     0.56146428
 c     -1.18028782    -0.31644190     0.08779538
 c     -1.18696627     1.15721225     0.39281644
 c      0.13028963     1.85053441     0.08323189
 c      1.29321002     1.23120520    -0.38305386
 h     -0.01879104    -2.08738108     0.66137464
 h     -1.78453423     1.91382896    -0.22863320
 h      0.11498736     2.76584787    -0.44108239
 h      2.27146683     1.61462632    -0.88606686
 o      1.84835710    -1.34356185    -0.28004940
 h      2.66489779    -0.94395069    -0.76959419
 c     -2.39441888    -1.07802318    -0.47338034
 h     -3.24494149    -0.30627322    -0.26165925
 h     -2.35486193    -1.35193812    -1.57288352
 h     -2.59560584    -2.04465175     0.07888793
 h     -1.49584058     1.41093364     1.39217756
          17

 c      1.27042736    -0.25076932     0.20476910
 c      0.00512579    -0.84461663     0.57329453
 c     -1.19203542    -0.31934522     0.08950265
 c     -1.17842962     1.16176769     0.39494007
 c      0.13128197     1.84282994     0.09071311
 c      1.28093742     1.22349455    -0.38138807
 h     -0.03754636    -2.09677753     0.70169398
 h     -1.75385535     1.92941203    -0.25241017
 h      0.06541920     2.82084677    -0.43760989
 h      2.23775434     1.60914295    -0.94423607
 o      1.85459708    -1.34114740    -0.27720709
 h      2.64296607    -0.95945803    -0.75923149
 c     -2.39474929    -1.07236516    -0.47876668
 h     -3.24325408    -0.32406016    -0.30447910
 h     -2.36345197    -1.33875083    -1.62393708
 h     -2.56080004    -2.06607561     0.08562245
 h     -1.51998609     1.39037896     1.40154195
          17

 c      1.26964419    -0.26273551     0.18778093
 c      0.01441538    -0.83019733     0.58511649
 c     -1.20277184    -0.32196851     0.09231138
 c     -1.16991036     1.16808207     0.39517030
 c      0.13413541     1.83521620     0.09568515
 c      1.26925670     1.21384801    -0.37747561
 h     -0.04984145    -2.07379916     0.73846056
 h     -1.72663895     1.92832610    -0.27043436
 h      0.01334745     2.87713546    -0.42252153
 h      2.18470173     1.59990793    -0.99127416
 o      1.86305797    -1.33711177    -0.27453171
 h      2.61906922    -0.98628959    -0.74721918
 c     -2.39539737    -1.06658279    -0.48377371
 h     -3.23702281    -0.35394697    -0.35082050
 h     -2.36883005    -1.31879140    -1.65713253
 h     -2.52470234    -2.07472944     0.08562336
 h     -1.54654086     1.36803000     1.41633086
          17

 c      1.26597821    -0.27438473     0.16870833
 c      0.02094881    -0.81879864     0.59688347
 c     -1.21196244    -0.32391742     0.09626873
 c     -1.16188448     1.17575220     0.39394615
 c      0.13843421     1.82891185     0.09797835
 c      1.25833343     1.20232741    -0.37176555
 h     -0.05433832    -2.01960258     0.77093120
 h     -1.70422277     1.91134520    -0.28206370
 h     -0.03623533     2.92142596    -0.39142067
 h      2.11472161     1.58707566    -1.02615623
 o      1.87297698    -1.33217613    -0.27164375
 h      2.60697215    -1.01785846    -0.74178600
 c     -2.39584492    -1.06141220    -0.48880649
 h     -3.23210751    -0.39032422    -0.39732059
 h     -2.36988253    -1.29263917    -1.66820683
 h     -2.48900738    -2.06896559     0.07696264
 h     -1.57319052     1.34432973     1.43070110
          17

 c      1.25931478    -0.28508202     0.14789313
 c      0.02435008    -0.81031214     0.60850817
 c     -1.21920637    -0.32477006     0.10139080
 c     -1.15472285     1.18417338     0.39181754
 c      0.14367057     1.82466519     0.09776963
 c      1.24812800     1.18890724    -0.36458361
 h     -0.05021463    -1.93978934     0.79901414
 h     -1.68884836     1.88145627    -0.28840314
 h     -0.07862171     2.94617593    -0.34359069
 h      2.03327325     1.57188713    -1.05006447
 o      1.88357478    -1.32705005    -0.26813937
 h      2.61969091    -1.04778296    -0.75097361
 c     -2.39538249    -1.05739586    -0.49407083
 h     -3.23620625    -0.42610908    -0.44071910
 h     -2.36537980    -1.26174260    -1.65704059
 h     -2.45570367    -2.05018103     0.05946921
 h     -1.59731390     1.32000875     1.43918640
          17

 c      1.24961950    -0.29426410     0.12566456
 c      0.02447973    -0.80402520     0.61980249
 c     -1.22425131    -0.32412491     0.10765793
 c     -1.14861508     1.19257471     0.38933802
 c      0.14929141     1.82284403     0.09546995
 c      1.23839427     1.17348773    -0.35607646
 h     -0.03749203    -1.84713143     0.82395396
 h     -1.68351977     1.84366019    -0.29238215
 h     -0.10990731     2.94832126    -0.28081026
 h      1.94854653     1.55675377    -1.06690658
 o      1.89476994    -1.32210786    -0.26405046
 h      2.65779367    -1.07455372    -0.77506084
 c     -2.39340197    -1.05464346    -0.49954450
 h     -3.25560973    -0.45558422    -0.47842692
 h     -2.35401294    -1.22816334    -1.62747432
 h     -2.42675694    -2.02298233     0.03476748
 h     -1.61670573     1.29618478     1.43811101
          17

 c      1.23695058    -0.30150660     0.10233852
 c      0.02145367    -0.79825520     0.63036292
 c     -1.22699422    -0.32166238     0.11502019
 c     -1.14356055     1.20012555     0.38697630
 c      0.15473147     1.82347407     0.09165126
 c      1.22877545     1.15595621    -0.34624222
 h     -0.01736036    -1.76558773     0.84964263
 h     -1.69143764     1.80403120    -0.29817293
 h     -0.12722650     2.92864936    -0.20659993
 h      1.87002877     1.54489289    -1.08290309
 o      1.90727234    -1.31740239    -0.25993461
 h      2.70780539    -1.10073231    -0.80508446
 c     -2.38978892    -1.05257310    -0.50492495
 h     -3.29085957    -0.47745072    -0.50869900
 h     -2.33443055    -1.19435397    -1.58782422
 h     -2.40377291    -1.99523634     0.00629001
 h     -1.63001164     1.27424322     1.42613368
          17

 c      1.22147458    -0.30660329     0.07822211
 c      0.01556569    -0.79062708     0.63954218
 c     -1.22747694    -0.31720099     0.12340984
 c     -1.13946689     1.20612853     0.38495456
 c      0.15947283     1.82617941     0.08700560
 c      1.21904523     1.13634343    -0.33515325
 h      0.00844518    -1.72686481     0.88296078
 h     -1.71456722     1.76773474    -0.30936237
 h     -0.12911354     2.89240279    -0.12584600
 h      1.80538194     1.53891836    -1.10390051
 o      1.92184911    -1.31292008    -0.25640760
 h      2.75383955    -1.12819440    -0.83034533
 c     -2.38502971    -1.05001882    -0.50958762
 h     -3.33578802    -0.49477568    -0.53041012
 h     -2.30528213    -1.16276350    -1.55107875
 h     -2.38768310    -1.97695136    -0.02131892
 h     -1.63695902     1.25566121     1.40437394
          17

 c      1.20349935    -0.30963365     0.05360984
 c      0.00713348    -0.78022262     0.64692857
 c     -1.22589012    -0.31071620     0.13274708
 c     -1.13631605     1.21021263     0.38304498
 c      0.16314860     1.83004376     0.08228696
 c      1.20933220     1.11503082    -0.32328853
 h      0.03912576    -1.74511241     0.92826934
 h     -1.75176706     1.73705275    -0.32654625
 h     -0.11613630     2.85084384    -0.04427867
 h      1.75746788     1.53886499    -1.13121822
 o      1.93883770    -1.30864903    -0.25381776
 h      2.78530239    -1.15654068    -0.84373635
 c     -2.37992299    -1.04582052    -0.51267151
 h     -3.38105903    -0.51202340    -0.54301879
 h     -2.26530460    -1.13512439    -1.53203173
 h     -2.37858841    -1.97668811    -0.04413178
 h     -1.63848654     1.24186250     1.37638830
          17

 c      1.18348243    -0.31100301     0.02879046
 c     -0.00338102    -0.76907662     0.65292321
 c     -1.22258463    -0.30232000     0.14293146
 c     -1.13424342     1.21236625     0.38053247
 c      0.16562893     1.83356562     0.07817385
 c      1.20006222     1.09281838    -0.31160964
 h      0.07341034    -1.79932446     0.98066756
 h     -1.79823399     1.71128797    -0.34663948
 h     -0.09120364     2.82166785     0.03294784
 h      1.72466754     1.54171752    -1.16031371
 o      1.95809202    -1.30453405    -0.25221343
 h      2.79781146    -1.18385528    -0.84252260
 c     -2.37519854    -1.03950777    -0.51353894
 h     -3.41807877    -0.53253312    -0.54671391
 h     -2.21392008    -1.11171414    -1.53912696
 h     -2.37583779    -1.99658124    -0.06145533
 h     -1.63671308     1.23412023     1.34784771
          17

 c      1.16198710    -0.31143992     0.00407715
 c     -0.01521263    -0.76000145     0.65829288
 c     -1.21806418    -0.29223928     0.15383055
 c     -1.13346053     1.21281169     0.37646074
 c      0.16691070     1.83517791     0.07507381
 c      1.19169692     1.07076875    -0.30125999
 h      0.10790598    -1.85883522     1.03104087
 h     -1.84715556     1.68845340    -0.36473337
 h     -0.05782169     2.82278082     0.10344244
 h      1.70380747     1.54313464    -1.18387372
 o      1.97903112    -1.30046495    -0.25138043
 h      2.79270945    -1.20751213    -0.82809953
 c     -2.37123755    -1.03150458    -0.51232479
 h     -3.44082435    -0.55771274    -0.54237624
 h     -2.15263604    -1.09144790    -1.56743660
 h     -2.37820265    -2.03067079    -0.07624565
 h     -1.63447264     1.23349211     1.32542111
          17

 c      1.13962453    -0.31191507    -0.02017132
 c     -0.02743796    -0.75485635     0.66359894
 c     -1.21295090    -0.28079785     0.16527618
 c     -1.13417145     1.21188458     0.37002097
 c      0.16682502     1.83443453     0.07311120
 c      1.18455862     1.04998514    -0.29322515
 h      0.13866589    -1.90360680     1.07256364
 h     -1.89203735     1.66684866    -0.37646079
 h     -0.01659222     2.85833625     0.16762286
 h      1.69236839     1.53943049    -1.19552313
 o      2.00064076    -1.29630810    -0.25083355
 h      2.77761361    -1.22461357    -0.80645642
 c     -2.36797920    -1.02274416    -0.50979445
 h     -3.44631794    -0.58715872    -0.53136542
 h     -2.08561179    -1.07284659    -1.60272652
 h     -2.38403079    -2.06856495    -0.09278231
 h     -1.63417487     1.24075092     1.31452707
          17

 c      1.11700089    -0.31349182    -0.04355465
 c     -0.03913693    -0.75455723     0.66911696
 c     -1.20792474    -0.26839642     0.17707864
 c     -1.13658763     1.20998840     0.36087715
 c      0.16506925     1.83240453     0.07238022
 c      1.17878234     1.03146654    -0.28816926
 h      0.16244631    -1.92412753     1.10153649
 h     -1.92809226     1.64566651    -0.37919774
 h      0.03447597     2.91410932     0.22545756
 h      1.68909078     1.52849033    -1.19152603
 o      2.02149544    -1.29194495    -0.24980620
 h      2.76682233    -1.23234856    -0.78856181
 c     -2.36500593    -1.01419276    -0.50676186
 h     -3.43485170    -0.61895119    -0.51530795
 h     -2.01833502    -1.05476214    -1.63086641
 h     -2.39144177    -2.10030735    -0.11429586
 h     -1.63641012     1.25623759     1.31676575
          17

 c      1.09466847    -0.31714739    -0.06565575
 c     -0.04948743    -0.75943666     0.67491647
 c     -1.20364017    -0.25550002     0.18905979
 c     -1.14094127     1.20758744     0.34926805
 c      0.16157034     1.83061989     0.07303365
 c      1.17429673     1.01603082    -0.28639317
 h      0.17685425    -1.91712407     1.11636010
 h     -1.95267826     1.62501840    -0.37227493
 h      0.09599368     2.96984322     0.27510857
 h      1.69392448     1.50991455    -1.17103137
 o      2.04014281    -1.28728495    -0.24748990
 h      2.77598548    -1.22858835    -0.78664731
 c     -2.36164109    -1.00662069    -0.50378051
 h     -3.41034236    -0.64989139    -0.49592932
 h     -1.95603993    -1.03648600    -1.64251889
 h     -2.39853933    -2.11897121    -0.14215105
 h     -1.63948476     1.27961833     1.32904384
          17

 c      1.07309246    -0.32360612    -0.08607820
 c     -0.05784660    -0.76941561     0.68090471
 c     -1.20063460    -0.24263818     0.20109255
 c     -1.14739587     1.20519194     0.33586465
 c      0.15662059     1.83016671     0.07515446
 c      1.17080425     1.00423090    -0.28782772
 h      0.18025082    -1.88332407     1.11691045
 h     -1.96542714     1.60584328    -0.35690046
 h      0.16580216     3.00998437     0.31435689
 h      1.70802488     1.48499261    -1.13596372
 o      2.05600915    -1.28224471    -0.24366634
 h      2.80832066    -1.21268101    -0.80413521
 c     -2.35700257    -1.00055182    -0.50114196
 h     -3.38044469    -0.67580251    -0.47487013
 h     -1.90296136    -1.01761638    -1.63326385
 h     -2.40356191    -2.12125108    -0.17603059
 h     -1.64040784     1.30971751     1.34525938
          17

 c      1.05265018    -0.33323346    -0.10448373
 c     -0.06383522    -0.78395791     0.68680015
 c     -1.19925316    -0.23040440     0.21313093
 c     -1.15589915     1.20331248     0.32154511
 c      0.15077414     1.83153080     0.07867112
 c      1.16776925     0.99625202    -0.29204238
 h      0.17193032    -1.82771744     1.10476045
 h     -1.96844161     1.58988269    -0.33614315
 h      0.24002187     3.02568832     0.34172870
 h      1.73390670     1.45667736    -1.09086111
 o      2.06967506    -1.27672266    -0.23892699
 h      2.85039049    -1.18576006    -0.83201831
 c     -2.35013936    -0.99622704    -0.49895580
 h     -3.35518543    -0.69224346    -0.45347678
 h     -1.86210283    -0.99791936    -1.60259892
 h     -2.40497963    -2.10742596    -0.21431324
 h     -1.63636262     1.34462816     1.35895997
          17

 c      1.03366026    -0.34602088    -0.12061570
 c     -0.06742857    -0.80181734     0.69202773
 c     -1.19961183    -0.21943383     0.22521878
 c     -1.16608140     1.20239168     0.30723618
 c      0.14471619     1.83473689     0.08335274
 c      1.16444612     0.99187107    -0.29832707
 h      0.15288149    -1.76237662     1.08443107
 h     -1.96646407     1.57966892    -0.31488434
 h      0.31417774     3.01346897     0.35677042
 h      1.77531930     1.42914925    -1.04199549
 o      2.08203202    -1.27060407    -0.23408485
 h      2.88520181    -1.15013760    -0.85804205
 c     -2.34039699    -0.99349757    -0.49717436
 h     -3.34284761    -0.69588797    -0.43274737
 h     -1.83496170    -0.97720349    -1.55351443
 h     -2.40161344    -2.08144753    -0.25435680
 h     -1.62561934     1.38205448     1.36517736
          17

 c      1.01641488    -0.36165201    -0.13430480
 c     -0.06903642    -0.82066041     0.69556642
 c     -1.20161677    -0.21034632     0.23746858
 c     -1.17727646     1.20275557     0.29380389
 c      0.13916022     1.83946379     0.08882848
 c      1.16003580     0.99057639    -0.30593835
 h      0.12701530    -1.71100206     1.06541716
 h     -1.96630693     1.57821568    -0.29919824
 h      0.38390267     2.97415571     0.36010619
 h      1.83576560     1.40626669    -0.99470615
 o      2.09366762    -1.26378328    -0.22972506
 h      2.90158292    -1.10844344    -0.87372912
 c     -2.32788088    -0.99171114    -0.49550621
 h     -3.34487410    -0.68600781    -0.41362961
 h     -1.82090904    -0.95515085    -1.49298231
 h     -2.39283348    -2.05104755    -0.29277580
 h     -1.60776237     1.41971065     1.36112796
          17

 c      1.00119429    -0.37961230    -0.14546227
 c     -0.06937136    -0.83733795     0.69606720
 c     -1.20504287    -0.20365113     0.25000632
 c     -1.18872825     1.20463937     0.28189403
 c      0.13474479     1.84505594     0.09460382
 c      1.15402930     0.99181791    -0.31444882
 h      0.10046991    -1.70625303     1.06128859
 h     -1.97450705     1.58796633    -0.29448954
 h      0.44559861     2.91305093     0.35362069
 h      1.91504463     1.38922505    -0.94972920
 o      2.10479327    -1.25618221    -0.22614245
 h      2.89505569    -1.06304741    -0.87530589
 c     -2.31357629    -0.98979497    -0.49325648
 h     -3.35504416    -0.66475130    -0.39734193
 h     -1.81629340    -0.93104335    -1.43291979
 h     -2.37874545    -2.02683108    -0.32599368
 h     -1.58358196     1.45567136     1.34630365
          17

 c      0.98826986    -0.39928313    -0.15407696
 c     -0.06883816    -0.85027066     0.69287664
 c     -1.20963985    -0.19963289     0.26289631
 c     -1.19992536     1.20828463     0.27171916
 c      0.13189485     1.85044939     0.10006696
 c      1.14650628     0.99514894    -0.32385200
 h      0.07541682    -1.76254258     1.07832543
 h     -1.99360817     1.60912419    -0.30283733
 h      0.49751315     2.84106550     0.34078945
 h      2.00649735     1.37583512    -0.90259818
 o      2.11530350    -1.24777318    -0.22337450
 h      2.86674980    -1.01560699    -0.86313957
 c     -2.29898388    -0.98668713    -0.48929053
 h     -3.36390730    -0.63596517    -0.38518902
 h     -1.81430627    -0.90346413    -1.38960916
 h     -2.36007489    -2.01872712    -0.35126986
 h     -1.55490085     1.48867127     1.32241625
          17

 c      0.97789999    -0.42000341    -0.16021565
 c     -0.06730891    -0.86118913     0.68681719
 c     -1.21518385    -0.19829758     0.27609164
 c     -1.21077487     1.21398058     0.26297653
 c      0.13066484     1.85414121     0.10450552
 c      1.13804792     1.00013303    -0.33428933
 h      0.04780338    -1.85614233     1.10679547
 h     -2.02036724     1.63879365    -0.32188099
 h      0.54119768     2.77530701     0.32679331
 h      2.09870780     1.36253421    -0.84746167
 o      2.12478405    -1.23862280    -0.22118960
 h      2.82323971    -0.96635761    -0.84192585
 c     -2.28550595    -0.98192091    -0.48248381
 h     -3.36348535    -0.60373665    -0.37806675
 h     -1.80799427    -0.87054621    -1.37759343
 h     -2.33764768    -2.03032309    -0.36772957
 h     -1.52439162     1.51835076     1.29332493
          17

 c      0.97030371    -0.44112341    -0.16400352
 c     -0.06476336    -0.87269429     0.67916375
 c     -1.22144236    -0.19942359     0.28943784
 c     -1.22144307     1.22195266     0.25502050
 c      0.13073356     1.85454407     0.10721307
 c      1.12939674     1.00621632    -0.34576461
 h      0.01456341    -1.95376942     1.13289969
 h     -2.04799830     1.67206352    -0.34651972
 h      0.58144647     2.73503109     0.31741521
 h      2.17988429     1.34665692    -0.78078282
 o      2.13252030    -1.22895755    -0.21906476
 h      2.77652849    -0.91308328    -0.82111662
 c     -2.27381258    -0.97579383    -0.47263160
 h     -3.34934916    -0.57149719    -0.37614865
 h     -1.79605307    -0.83149231    -1.39897887
 h     -2.31204087    -2.05623290    -0.37637356
 h     -1.49526927     1.54535922     1.26469677
          17

 c      0.96561660    -0.46204083    -0.16559299
 c     -0.06151663    -0.88640326     0.67083423
 c     -1.22812956    -0.20264235     0.30270064
 c     -1.23210648     1.23221729     0.24716234
 c      0.13181026     1.85093041     0.10773303
 c      1.12121539     1.01272384    -0.35807762
 h     -0.02404029    -2.03398585     1.14791134
 h     -2.06979019     1.70394710    -0.37149143
 h      0.62155677     2.73045396     0.31619215
 h      2.24084995     1.32716082    -0.70219217
 o      2.13775167    -1.21915659    -0.21636615
 h      2.74029784    -0.85130202    -0.81213733
 c     -2.26372244    -0.96897452    -0.46071009
 h     -3.32085838    -0.54166025    -0.37890396
 h     -1.78381222    -0.78797332    -1.44128682
 h     -2.28383494    -2.08569872    -0.37906511
 h     -1.47072339     1.57111909     1.24287280
          17

 c      0.96385671    -0.48220740    -0.16514420
 c     -0.05807963    -0.90299253     0.66238557
 c     -1.23489118    -0.20749784     0.31560612
 c     -1.24283787     1.24456159     0.23895554
 c      0.13409404     1.84403881     0.10601993
 c      1.11401387     1.01893372    -0.37088023
 h     -0.06608333    -2.08642965     1.14783927
 h     -2.08116743     1.73065124    -0.39288293
 h      0.65786312     2.75530663     0.32252502
 h      2.27590420     1.30433427    -0.61372226
 o      2.14029153    -1.20946846    -0.21290705
 h      2.72033728    -0.77890468    -0.81951043
 c     -2.25466238    -0.96211650    -0.44811267
 h     -3.28088880    -0.51545823    -0.38531685
 h     -1.77776242    -0.74332207    -1.48741961
 h     -2.25397976    -2.10812203    -0.37759475
 h     -1.45315917     1.59706447     1.23265220
          17

 c      0.96491091    -0.50112612    -0.16281715
 c     -0.05502736    -0.92259282     0.65415620
 c     -1.24131228    -0.21348486     0.32788496
 c     -1.25358483     1.25864008     0.23039575
 c      0.13804380     1.83542524     0.10230938
 c      1.10814358     1.02414799    -0.38374454
 h     -0.10918969    -2.10709989     1.13139195
 h     -2.08018047     1.74998283    -0.40858340
 h      0.68228745     2.79408378     0.33328821
 h      2.28275147     1.27934036    -0.51882996
 o      2.14077750    -1.19968450    -0.20925629
 h      2.71054959    -0.70144768    -0.83580735
 c     -2.24602032    -0.95574359    -0.43598388
 h     -3.23550891    -0.49278765    -0.39413651
 h     -1.78167894    -0.70091442    -1.52395450
 h     -2.22383281    -2.11616379    -0.37335002
 h     -1.44366958     1.62365695     1.23497923
          17

 c      0.96852976    -0.51834978    -0.15876245
 c     -0.05291371    -0.94500050     0.64632912
 c     -1.24694164    -0.22007559     0.33930396
 c     -1.26413926     1.27405608     0.22194670
 c      0.14386793     1.82656984     0.09692586
 c      1.10378243     1.02772166    -0.39621694
 h     -0.15097865    -2.09590732     1.09890948
 h     -2.06744772     1.76138740    -0.41836597
 h      0.68819890     2.83231095     0.34519063
 h      2.26250347     1.25392651    -0.42165150
 o      2.14012493    -1.18933094    -0.20624873
 h      2.70138500    -0.62910778    -0.84924757
 c     -2.23724290    -0.95023965    -0.42507362
 h     -3.19312607    -0.47226380    -0.40409511
 h     -1.79642099    -0.66341493    -1.54285493
 h     -2.19497369    -2.10649781    -0.36735488
 h     -1.44211168     1.65000347     1.24643618
          17

 c      0.97431051    -0.53348422    -0.15310300
 c     -0.05220037    -0.96967591     0.63891350
 c     -1.25132632    -0.22674019     0.34967793
 c     -1.27408840     1.29035401     0.21439047
 c      0.15134511     1.81855672     0.09020156
 c      1.10088358     1.02906358    -0.40786746
 h     -0.18932304    -2.05674486     1.05232390
 h     -2.04610680     1.76595366    -0.42398888
 h      0.67260744     2.86017809     0.35570730
 h      2.22009639     1.23030295    -0.32635999
 o      2.13907277    -1.17804261    -0.20449115
 h      2.68690020    -0.57068658    -0.85146374
 c     -2.22794676    -0.94578056    -0.41580966
 h     -3.16225356    -0.45199017    -0.41405195
 h     -1.82088316    -0.63269608    -1.54044525
 h     -2.16896836    -2.07984047    -0.36038185
 h     -1.44762159     1.67441462     1.26102554
          17

 c      0.98167874    -0.54619426    -0.14591618
 c     -0.05316900    -0.99552426     0.63165858
 c     -1.25404947    -0.23296669     0.35886906
 c     -1.28280295     1.30697640     0.20862861
 c      0.15989586     1.81208807     0.08245334
 c      1.09910828     1.02764177    -0.41835136
 h     -0.22295990    -2.00009333     0.99602775
 h     -2.02164483     1.76632962    -0.42924047
 h      0.63574612     2.87223303     0.36314705
 h      2.16480180     1.21103291    -0.23631752
 o      2.13812991    -1.16570908    -0.20426575
 h      2.66561278    -0.53120779    -0.83905183
 c     -2.21814276    -0.94216828    -0.40837586
 h     -3.14808098    -0.43119024    -0.42294934
 h     -1.85272334    -0.60986874    -1.51643120
 h     -2.14712861    -2.04115156    -0.35300727
 h     -1.45910944     1.69529193     1.27261216
          17

 c      0.98990121    -0.55621205    -0.13723163
 c     -0.05578165    -1.02049193     0.62393594
 c     -1.25476868    -0.23828275     0.36678164
 c     -1.28953212     1.32328052     0.20550028
 c      0.16870231     1.80752839     0.07395929
 c      1.09784867     1.02301460    -0.42747983
 h     -0.25299913    -1.94782597     0.93827625
 h     -2.00087139     1.76609282    -0.43932190
 h      0.58032104     2.86667012     0.36660704
 h      2.10957273     1.19876859    -0.15305165
 o      2.13762542    -1.15249096    -0.20557314
 h      2.63960031    -0.51154125    -0.81291676
 c     -2.20838669    -0.93870516    -0.40273266
 h     -3.15024593    -0.41151351    -0.42958694
 h     -1.88869625    -0.59513145    -1.47376437
 h     -2.13027936    -1.99981205    -0.34559115
 h     -1.47552755     1.71170520     1.27654628
          17

 c      0.99815672    -0.56333628    -0.12705722
 c     -0.05956683    -1.04156845     0.61483251
 c     -1.25324870    -0.24228343     0.37335843
 c     -1.29364936     1.33866196     0.20555432
 c      0.17680941     1.80487878     0.06491951
 c      1.09650453     1.01489938    -0.43521794
 h     -0.28451308    -1.93331503     0.89033728
 h     -1.98933801     1.76813055    -0.45878691
 h      0.51111284     2.84542427     0.36609306
 h      2.06725337     1.19565509    -0.07608769
 o      2.13770220    -1.13884646    -0.20814174
 h      2.61420608    -0.50783183    -0.77811035
 c     -2.19965864    -0.93436811    -0.39854698
 h     -3.16397870    -0.39651356    -0.43251729
 h     -1.92473729    -0.58731426    -1.41943543
 h     -2.11865906    -1.96828622    -0.33824845
 h     -1.49597464     1.72359497     1.27037834
          17

 c      1.00567132    -0.56740806    -0.11543827
 c     -0.06401242    -1.05675624     0.60390604
 c     -1.24938358    -0.24466038     0.37857813
 c     -1.29493772     1.35270925     0.20878162
 c      0.18322471     1.80368904     0.05540485
 c      1.09494702     1.00327629    -0.44150269
 h     -0.32245854    -1.97839784     0.85808219
 h     -1.98825702     1.77273183    -0.48859342
 h      0.43468061     2.81501668     0.36282758
 h      2.04436117     1.20241217    -0.00496291
 o      2.13826448    -1.12557835    -0.21140917
 h      2.59816001    -0.51063111    -0.74402121
 c     -2.19306493    -0.92840014    -0.39504828
 h     -3.18318124    -0.38984322    -0.43024955
 h     -1.95603587    -0.58322851    -1.36568570
 h     -2.11216971    -1.95723736    -0.33100094
 h     -1.51975814     1.73180163     1.25413951
          17

 c      1.01187424    -0.56828731    -0.10251136
 c     -0.06935221    -1.06736894     0.59177548
 c     -1.24320306    -0.24523303     0.38245047
 c     -1.29364493     1.36521354     0.21451749
 c      0.18706104     1.80301888     0.04532522
 c      1.09366377     0.98846326    -0.44601764
 h     -0.36283399    -2.06626187     0.83540187
 h     -1.99390627     1.77733263    -0.52499068
 h      0.35852118     2.78690025     0.35944210
 h      2.03846537     1.21775516     0.05814911
 o      2.13903030    -1.11370916    -0.21465160
 h      2.60176831    -0.50681250    -0.72210920
 c     -2.18956003    -0.92096937    -0.39102378
 h     -3.20270620    -0.39386047    -0.42156960
 h     -1.97765984    -0.57770503    -1.32922489
 h     -2.11086744    -1.96876554    -0.32418470
 h     -1.54649288     1.73804241     1.23044066
          17

 c      1.01649091    -0.56588189    -0.08850029
 c     -0.07622142    -1.07612780     0.57932757
 c     -1.23486547    -0.24397635     0.38500664
 c     -1.29025015     1.37601355     0.22164507
 c      0.18773114     1.80171167     0.03450178
 c      1.09336279     0.97108604    -0.44822070
 h     -0.39666215    -2.16357205     0.81334102
 h     -2.00021049     1.77826234    -0.56157313
 h      0.28924645     2.77431830     0.35913431
 h      2.04215910     1.23882439     0.10866510
 o      2.13990111    -1.10390732    -0.21746412
 h      2.63005679    -0.48863171    -0.71804437
 c     -2.18973614    -0.91309795    -0.38537458
 h     -3.21912057    -0.40924020    -0.40577690
 h     -1.98637060    -0.56613532    -1.32402740
 h     -2.11504729    -1.99497990    -0.31864252
 h     -1.57621960     1.74476883     1.20418996
          17

 c      1.01954995    -0.56020827    -0.07367736
 c     -0.08495829    -1.08492745     0.56710082
 c     -1.22465521    -0.24101154     0.38628136
 c     -1.28520850     1.38487162     0.22895513
 c      0.18507056     1.79909425     0.02289352
 c      1.09453650     0.95196814    -0.44756380
 h     -0.41780415    -2.24653048     0.78690605
 h     -2.00166023     1.77255943    -0.59220078
 h      0.23096793     2.78436566     0.36315384
 h      2.04818515     1.26219825     0.14192462
 o      2.14131697    -1.09598793    -0.22011499
 h      2.67660473    -0.46152463    -0.72599852
 c     -2.19368961    -0.90581354    -0.37805686
 h     -3.23074650    -0.43514986    -0.38278698
 h     -1.98266849    -0.54870133    -1.35023343
 h     -2.12480435    -2.02374149    -0.31533098
 h     -1.60934555     1.75468614     1.18135389
          17

 c      1.02132402    -0.55144847    -0.05831964
 c     -0.09549888    -1.09466605     0.55531791
 c     -1.21298714    -0.23656529     0.38629507
 c     -1.27886613     1.39150227     0.23550623
 c      0.17924047     1.79545063     0.01077340
 c      1.09732315     0.93202404    -0.44365139
 h     -0.42385541    -2.30280485     0.75438331
 h     -1.99468480     1.75866591    -0.61265391
 h      0.18583179     2.81263915     0.36887121
 h      2.05166845     1.28469866     0.15477642
 o      2.14395707    -1.08931819    -0.22315221
 h      2.72840989    -0.43736338    -0.73506380
 c     -2.20106432    -0.89963413    -0.37012731
 h     -3.23769595    -0.46949251    -0.35310739
 h     -1.97043184    -0.53045840    -1.39398855
 h     -2.13971534    -2.04458943    -0.31482722
 h     -1.64608264     1.76979271     1.16647602
          17

 c      1.02223637    -0.53998606    -0.04267336
 c     -0.10749269    -1.10563470     0.54401417
 c     -1.20040310    -0.23092895     0.38504982
 c     -1.27151696     1.39568497     0.24088209
 c      0.17056705     1.79163950    -0.00139306
 c      1.10154720     0.91220402    -0.43627888
 h     -0.41470073    -2.32695063     0.71568777
 h     -1.97787346     1.73634364    -0.62107574
 h      0.15538325     2.84768478     0.37124153
 h      2.05029094     1.30379814     0.14590137
 o      2.14826832    -1.08338536    -0.22693248
 h      2.77396928    -0.42516006    -0.73701506
 c     -2.21121242    -0.89472160    -0.36283812
 h     -3.24201618    -0.50909915    -0.31769540
 h     -1.95463957    -0.51711786    -1.43851121
 h     -2.15884990    -2.05106774    -0.31718828
 h     -1.68545562     1.79033530     1.16020348
          17

 c      1.02276656    -0.52641029    -0.02693526
 c     -0.12039573    -1.11774689     0.53310557
 c     -1.18754643    -0.22443119     0.38254305
 c     -1.26346324     1.39732104     0.24522166
 c      0.15950822     1.78845426    -0.01318069
 c      1.10678026     0.89346916    -0.42542564
 h     -0.39159642    -2.31768729     0.67155230
 h     -1.95188956     1.70641234    -0.61799624
 h      0.14070746     2.87841389     0.36555970
 h      2.04403604     1.31784108     0.11566047
 o      2.15433431    -1.07793243    -0.23152915
 h      2.80621189    -0.42888608    -0.72799597
 c     -2.22332357    -0.89107637    -0.35704416
 h     -3.24751683    -0.55007288    -0.27770156
 h     -1.93984415    -0.51237732    -1.47149030
 h     -2.18088528    -2.04090048    -0.32206175
 h     -1.72476612     1.81455576     1.15906725
          17

 c      1.02337744    -0.51149148    -0.01124928
 c     -0.13351862    -1.13054213     0.52241681
 c     -1.17511058    -0.21742798     0.37879288
 c     -1.25498149     1.39638705     0.24904240
 c      0.14667594     1.78635070    -0.02430777
 c      1.11237539     0.87675156    -0.41125505
 h     -0.35701303    -2.27778393     0.62330116
 h     -1.91945796     1.67055822    -0.60639668
 h      0.14202867     2.89739814     0.34876135
 h      2.03516895     1.32630649     0.06595337
 o      2.16192239    -1.07292002    -0.23678778
 h      2.82258437    -0.44824446    -0.70777438
 c     -2.23656702    -0.88852321    -0.35316408
 h     -3.25858742    -0.58848798    -0.23420765
 h     -1.92979663    -0.51777045    -1.48597674
 h     -2.20418994    -2.01582060    -0.32882756
 h     -1.76020767     1.83949246     1.15771886
          17

 c      1.02447597    -0.49613131     0.00428525
 c     -0.14604995    -1.14296808     0.51169819
 c     -1.16377105    -0.21031077     0.37386410
 c     -1.24623678     1.39285866     0.25303698
 c      0.13283017     1.78545888    -0.03462848
 c      1.11748822     0.86288438    -0.39411430
 h     -0.31496113    -2.21656660     0.57284114
 h     -1.88529699     1.63114969    -0.59173646
 h      0.15857316     2.90103045     0.31946479
 h      2.02836697     1.33014707     0.00002684
 o      2.17050475    -1.06852762    -0.24235434
 h      2.82533410    -0.47885915    -0.67937974
 c     -2.25030685    -0.88660306    -0.35129818
 h     -3.27792167    -0.62128367    -0.18821321
 h     -1.92746921    -0.53323026    -1.47920512
 h     -2.22691284    -1.98160756    -0.33669245
 h     -1.78808346     1.86209252     1.15142484
          17

 c      1.02640821    -0.48128777     0.01959666
 c     -0.15709406    -1.15299197     0.50066969
 c     -1.15412363    -0.20351858     0.36788418
 c     -1.23725942     1.38669115     0.25791053
 c      0.11883912     1.78564919    -0.04410286
 c      1.12114925     0.85254013    -0.37448439
 h     -0.27118064    -2.15465238     0.52240659
 h     -1.85540413     1.59082651    -0.58122723
 h      0.18867151     2.88908795     0.27769771
 h      2.03019285     1.33182004    -0.07822453
 o      2.17920945    -1.06521026    -0.24766454
 h      2.82264746    -0.51158395    -0.64934684
 c     -2.26428707    -0.88453907    -0.35127445
 h     -3.30457319    -0.64679375    -0.14098450
 h     -1.93501419    -0.55742945    -1.45186359
 h     -2.24718268    -1.94779604    -0.34474093
 h     -1.80574004     1.87994757     1.13733200
          17

 c      1.02947748    -0.46786966     0.03461809
 c     -0.16583643    -1.15762213     0.48915055
 c     -1.14665067    -0.19752660     0.36104183
 c     -1.22805651     1.37787141     0.26416133
 c      0.10561334     1.78655713    -0.05278308
 c      1.12251087     0.84625827    -0.35284814
 h     -0.23163751    -2.12430425     0.47334150
 h     -1.83504499     1.55176218    -0.58140890
 h      0.22998644     2.86471186     0.22470231
 h      2.04646271     1.33411920    -0.16575237
 o      2.18686237    -1.06365967    -0.25200953
 h      2.82818412    -0.53337738    -0.62674947
 c     -2.27863822    -0.88144432    -0.35259760
 h     -3.33415517    -0.66458448    -0.09439616
 h     -1.95348193    -0.58775815    -1.40842401
 h     -2.26344905    -1.92555272    -0.35195297
 h     -1.81201706     1.89161835     1.11473160
          17

 c      1.03396349    -0.45661710     0.04926890
 c     -0.17185279    -1.15482717     0.47719276
 c     -1.14173153    -0.19277484     0.35356398
 c     -1.21878869     1.36648135     0.27179289
 c      0.09400831     1.78758647    -0.06080455
 c      1.12126994     0.84458318    -0.32958346
 h     -0.19887229    -2.14788819     0.42483640
 h     -1.82605854     1.51502577    -0.59458856
 h      0.27990215     2.83451072     0.16270550
 h      2.07754372     1.33769384    -0.26135696
 o      2.19251604    -1.06436945    -0.25488367
 h      2.85287324    -0.53453231    -0.61777952
 c     -2.29373967    -0.87681954    -0.35434083
 h     -3.36094803    -0.67493200    -0.05081751
 h     -1.98223700    -0.62009438    -1.35847234
 h     -2.27481822    -1.92269517    -0.35720268
 h     -1.80744092     1.89679268     1.08497763
          17

 c      1.04011588    -0.44801662     0.06344805
 c     -0.17507436    -1.14591357     0.46489057
 c     -1.13967313    -0.18957556     0.34567543
 c     -1.20980174     1.35269034     0.28019637
 c      0.08471602     1.78800002    -0.06834440
 c      1.11790153     0.84809264    -0.30505372
 h     -0.17205064    -2.21064338     0.37629031
 h     -1.82591894     1.48073329    -0.61733905
 h      0.33596261     2.80755187     0.09431995
 h      2.11594630     1.33978533    -0.36420207
 o      2.19621440    -1.06706258    -0.25637901
 h      2.89291838    -0.51795709    -0.61956472
 c     -2.31007329    -0.87101142    -0.35506742
 h     -3.38007946    -0.67839835    -0.01260057
 h     -2.01840095    -0.64889508    -1.31782055
 h     -2.28120498    -1.93874845    -0.35933330
 h     -1.79434385     1.89643892     1.05136844
          17

 c      1.04812167    -0.44228086     0.07703210
 c     -0.17544499    -1.13387202     0.45217950
 c     -1.14070813    -0.18810326     0.33755661
 c     -1.20144902     1.33668962     0.28836105
 c      0.07822142     1.78722647    -0.07553596
 c      1.11339401     0.85714208    -0.27976937
 h     -0.15075018    -2.27990878     0.32944095
 h     -1.82961271     1.44878082    -0.64280023
 h      0.39573403     2.79181885     0.02153294
 h      2.14985077     1.33620209    -0.47139590
 o      2.19874870    -1.07092255    -0.25696552
 h      2.93353142    -0.49533619    -0.62362552
 c     -2.32802736    -0.86506719    -0.35311826
 h     -3.38881196    -0.67559991     0.01851921
 h     -2.05776343    -0.66867554    -1.30508965
 h     -2.28329263    -1.96549399    -0.35739643
 h     -1.77678814     1.89286935     1.01884996
          17

 c      1.05807451    -0.43934535     0.08987110
 c     -0.17290107    -1.12103839     0.43895409
 c     -1.14496169    -0.18845838     0.32931958
 c     -1.19392832     1.31866913     0.29523037
 c      0.07487372     1.78526602    -0.08241885
 c      1.10881647     0.87156500    -0.25437404
 h     -0.13531649    -2.33178591     0.28666603
 h     -1.83220600     1.41933982    -0.66411979
 h      0.45559964     2.78954073    -0.05477981
 h      2.16862094     1.32406121    -0.57778163
 o      2.20085788    -1.07520068    -0.25704410
 h      2.96141065    -0.47718417    -0.62287550
 c     -2.34753901    -0.86004505    -0.34763966
 h     -3.38715092    -0.66706473     0.04194217
 h     -2.09838433    -0.67704616    -1.32953118
 h     -2.28236444    -1.99222279    -0.35090277
 h     -1.75986418     1.88931889     0.99306565
          17

 c      1.06995037    -0.43887657     0.10179586
 c     -0.16747026    -1.10876545     0.42515768
 c     -1.15241167    -0.19073044     0.32101369
 c     -1.18731098     1.29890451     0.30000826
 c      0.07494394     1.78276683    -0.08899621
 c      1.10511513     0.89059574    -0.22951305
 h     -0.12601297    -2.35423332     0.24972241
 h     -1.83023262     1.39290043    -0.67639185
 h      0.50989033     2.79629755    -0.13402747
 h      2.16556801     1.30274838    -0.67740067
 o      2.20292813    -1.07942787    -0.25681358
 h      2.96948367    -0.46933680    -0.61368509
 c     -2.36791250    -0.85654819    -0.33940889
 h     -3.37807970    -0.65309397     0.05852610
 h     -2.14267203    -0.67594312    -1.38154107
 h     -2.28006604    -2.01009752    -0.33986248
 h     -1.74803017     1.88859578     0.97845729
          17

 c      1.08358081    -0.44031849     0.11264554
 c     -0.15931310    -1.09776089     0.41077790
 c     -1.16285866    -0.19502873     0.31264790
 c     -1.18168261     1.27790685     0.30235158
 c      0.07851619     1.78067932    -0.09530396
 c      1.10311688     0.91299015    -0.20573899
 h     -0.12280391    -2.34266957     0.21966709
 h     -1.82198916     1.37012776    -0.67710066
 h      0.55199825     2.80486715    -0.21491096
 h      2.13811725     1.27351926    -0.76480911
 o      2.20502927    -1.08339566    -0.25630744
 h      2.95653757    -0.47332026    -0.59534868
 c     -2.38814474    -0.85480499    -0.33013833
 h     -3.36722402    -0.63364435     0.07053035
 h     -2.19406630    -0.66913431    -1.44120715
 h     -2.27817543    -2.01371020    -0.32466305
 h     -1.74313805     1.89119454     0.97621386
          17

 c      1.09863572    -0.44298049     0.12230719
 c     -0.14872989    -1.08831348     0.39582955
 c     -1.17591079    -0.20148119     0.30421409
 c     -1.17719374     1.25647546     0.30239026
 c      0.08532154     1.77988938    -0.10139996
 c      1.10357802     0.93721513    -0.18348085
 h     -0.12539314    -2.29716804     0.19698304
 h     -1.80747891     1.35175661    -0.66608075
 h      0.57631187     2.80919453    -0.29544223
 h      2.08715322     1.23887635    -0.83580332
 o      2.20695763    -1.08714713    -0.25542715
 h      2.92680747    -0.48665988    -0.56965506
 c     -2.40733305    -0.85484120    -0.32137703
 h     -3.36140954    -0.60838675     0.08102860
 h     -2.25388294    -0.65983618    -1.49115028
 h     -2.27840346    -2.00127129    -0.30592662
 h     -1.74383269     1.89454390     0.98386824
          17

 c      1.11462569    -0.44613665     0.13075175
 c     -0.13615403    -1.08030803     0.38036499
 c     -1.19099152    -0.21019932     0.29570229
 c     -1.17395134     1.23556486     0.30059258
 c      0.09468534     1.78105172    -0.10731599
 c      1.10717213     0.96163785    -0.16302706
 h     -0.13323935    -2.22235218     0.18146002
 h     -1.78839437     1.33858551    -0.64553945
 h      0.57926641     2.80587423    -0.37355492
 h      2.01658592     1.20214560    -0.88794502
 o      2.20821430    -1.09102800    -0.25394573
 h      2.89056913    -0.50226103    -0.54094070
 c     -2.42494783    -0.85646593    -0.31409058
 h     -3.36579759    -0.57720056     0.09270583
 h     -2.32121033    -0.65022267    -1.52060551
 h     -2.28219841    -1.97472097    -0.28439259
 h     -1.74686327     1.89424676     0.99693935
          17

 c      1.13093913    -0.44910693     0.13805006
 c     -0.12213666    -1.07302399     0.36452671
 c     -1.20736717    -0.22122062     0.28710814
 c     -1.17187703     1.21607046     0.29761543
 c      0.10561134     1.78453418    -0.11302716
 c      1.11438352     0.98470080    -0.14447526
 h     -0.14558688    -2.12995834     0.17162911
 h     -1.76815582     1.33153814    -0.62018771
 h      0.55950014     2.79410731    -0.44764587
 h      1.93336925     1.16721004    -0.92133693
 o      2.20806588    -1.09567591    -0.25155013
 h      2.86325794    -0.50876100    -0.51546130
 c     -2.44102390    -0.85914246    -0.30866255
 h     -3.38098240    -0.54105263     0.10658742
 h     -2.39382916    -0.64170378    -1.52438061
 h     -2.29053625    -1.94008492    -0.26078248
 h     -1.74890663     1.88606148     1.01101699
          17

 c      1.14691183    -0.45130024     0.14436127
 c     -0.10729650    -1.06478013     0.34863975
 c     -1.22419868    -0.23444324     0.27843173
 c     -1.17066354     1.19866645     0.29419650
 c      0.11695224     1.79036505    -0.11843755
 c      1.12534153     1.00509563    -0.12763554
 h     -0.16180909    -2.04329275     0.16375209
 h     -1.75163326     1.33171254    -0.59691554
 h      0.51770049     2.77536649    -0.51695602
 h      1.84759256     1.13814850    -0.93980080
 o      2.20602335    -1.10164311    -0.24805218
 h      2.85771981    -0.49673414    -0.49798249
 c     -2.45613919    -0.86193001    -0.30502234
 h     -3.40270765    -0.50249221     0.12183644
 h     -2.46891507    -0.63517377    -1.50137064
 h     -2.30377867    -1.90740363    -0.23559336
 h     -1.74765473     1.86718610     1.02299119
          17

 c      1.16192728    -0.45222087     0.14989121
 c     -0.09221561    -1.05308546     0.33322421
 c     -1.24061904    -0.24957138     0.26966899
 c     -1.16987407     1.18373735     0.29099288
 c      0.12760401     1.79817983    -0.12336289
 c      1.13972448     1.02192922    -0.11196259
 h     -0.18226279    -1.99579601     0.15179921
 h     -1.74390463     1.34023923    -0.58300775
 h      0.45638311     2.75311852    -0.58186147
 h      1.77161163     1.11855845    -0.95165291
 o      2.20251661    -1.10876680    -0.24363936
 h      2.87298697    -0.46881794    -0.48758318
 c     -2.47113304    -0.86371530    -0.30278537
 h     -3.42452821    -0.46508875     0.13683947
 h     -2.54348723    -0.63103020    -1.45411669
 h     -2.32186974    -1.88846369    -0.20892054
 h     -1.74214514     1.83669691     1.03146560
          17

 c      1.17552524    -0.45144702     0.15483582
 c     -0.07746920    -1.03672081     0.31862746
 c     -1.25582501    -0.26609540     0.26079857
 c     -1.16915246     1.17139642     0.28829843
 c      0.13668113     1.80724244    -0.12752402
 c      1.15691490     1.03484354    -0.09672155
 h     -0.20749485    -2.00681330     0.13196788
 h     -1.74792319     1.35772605    -0.58266548
 h      0.37940688     2.73216870    -0.64390949
 h      1.71685362     1.11063955    -0.96769860
 o      2.19867880    -1.11626970    -0.23874357
 h      2.89686816    -0.43797369    -0.47940712
 c     -2.48674398    -0.86379727    -0.30126582
 h     -3.44080013    -0.43226996     0.15047788
 h     -2.61488333    -0.62891912    -1.38957953
 h     -2.34506947    -1.89111181    -0.18070452
 h     -1.73277176     1.79557788     1.03683859
          17

 c      1.18746800    -0.44861222     0.15933769
 c     -0.06394511    -1.01770323     0.30463183
 c     -1.26914371    -0.28334794     0.25176779
 c     -1.16839039     1.16155736     0.28582083
 c      0.14364808     1.81662655    -0.13061127
 c      1.17637145     1.04402789    -0.08151808
 h     -0.23416912    -2.05827053     0.10741223
 h     -1.76268364     1.38347689    -0.59426491
 h      0.29106556     2.71685931    -0.70502865
 h      1.68908087     1.11467329    -0.99482722
 o      2.19557938    -1.12340714    -0.23373474
 h      2.91737286    -0.41686005    -0.46923252
 c     -2.50334858    -0.86243311    -0.29932853
 h     -3.44819380    -0.40642044     0.16276562
 h     -2.68154533    -0.62726881    -1.32057623
 h     -2.37454715    -1.91385364    -0.15154385
 h     -1.72121289     1.74657481     1.04129132
          17

 c      1.19771266    -0.44343918     0.16347061
 c     -0.05274184    -0.99921972     0.29082050
 c     -1.28005130    -0.30062608     0.24248464
 c     -1.16769288     1.15400301     0.28278667
 c      0.14835977     1.82552264    -0.13245482
 c      1.19781073     1.05010609    -0.06673921
 h     -0.25586905    -2.11823185     0.08378726
 h     -1.78388670     1.41526502    -0.61137786
 h      0.19535134     2.70838078    -0.76563857
 h      1.68672210     1.12934824    -1.03050920
 o      2.19389144    -1.12974744    -0.22881563
 h      2.92760084    -0.41299254    -0.45499438
 c     -2.52088304    -0.86075022    -0.29537822
 h     -3.44593763    -0.38852091     0.17491269
 h     -2.74397210    -0.62312154    -1.26538093
 h     -2.41182900    -1.94711056    -0.12314520
 h     -1.71017883     1.69374048     1.04853384
          17

 c      1.20632355    -0.43579059     0.16724235
 c     -0.04473977    -0.98353612     0.27694687
 c     -1.28817865    -0.31728557     0.23282432
 c     -1.16723721     1.14844914     0.27831138
 c      0.15095462     1.83343873    -0.13317617
 c      1.22101350     1.05396007    -0.05332834
 h     -0.26737456    -2.16476847     0.06472344
 h     -1.80634168     1.44997103    -0.62631999
 h      0.09627559     2.70360036    -0.82305470
 h      1.70423136     1.15249092    -1.06519348
 o      2.19389580    -1.13514227    -0.22404322
 h      2.92558933    -0.42893478    -0.43641563
 c     -2.53898026    -0.86009084    -0.28799116
 h     -3.43552259    -0.37814993     0.18909632
 h     -2.80426261    -0.61353866    -1.24053067
 h     -2.45771999    -1.97941514    -0.09773143
 h     -1.70261913     1.64137399     1.06282406
          17

 c      1.21339099    -0.42569631     0.17060441
 c     -0.04042089    -0.97186798     0.26293361
 c     -1.29331710    -0.33277618     0.22265145
 c     -1.16722640     1.14464379     0.27177596
 c      0.15167729     1.84011973    -0.13314183
 c      1.24561140     1.05656422    -0.04224353
 h     -0.26585817    -2.18715055     0.05175041
 h     -1.82587137     1.48444894    -0.63286807
 h     -0.00130453     2.69710292    -0.87216912
 h      1.73594921     1.18166781    -1.08859741
 o      2.19551046    -1.13967605    -0.21935599
 h      2.91383107    -0.46293790    -0.41458293
 c     -2.55732774    -0.86136391    -0.27699125
 h     -3.42023488    -0.37363489     0.20805500
 h     -2.86278993    -0.59857758    -1.24860848
 h     -2.51186096    -2.00197182    -0.07714724
 h     -1.70027720     1.59246694     1.08699148
          17

 c      1.21899035    -0.41334998     0.17346130
 c     -0.03986666    -0.96475821     0.24879105
 c     -1.29543063    -0.34664994     0.21184206
 c     -1.16792837     1.14244231     0.26305601
 c      0.15077595     1.84535023    -0.13277202
 c      1.27106729     1.05885532    -0.03415482
 h     -0.25029453    -2.18136861     0.04523512
 h     -1.84001952     1.51607588    -0.62720004
 h     -0.09173053     2.68431051    -0.90776106
 h      1.77760657     1.21457020    -1.09326795
 o      2.19825326    -1.14368442    -0.21458049
 h      2.89981573    -0.50859263    -0.39185499
 c     -2.57588954    -0.86485801    -0.26356403
 h     -3.40442350    -0.37236542     0.23450811
 h     -2.91614573    -0.58194511    -1.27685442
 h     -2.57291089    -2.00992436    -0.06242032
 h     -1.70240931     1.54768309     1.12042055
          17

 c      1.22318800    -0.39908034     0.17567537
 c     -0.04279562    -0.96229500     0.23457643
 c     -1.29467700    -0.35856624     0.20029378
 c     -1.16964878     1.14176316     0.25252789
 c      0.14849406     1.84885480    -0.13239124
 c      1.29674813     1.06164562    -0.02939177
 h     -0.22091861    -2.14762560     0.04488349
 h     -1.84811605     1.54301874    -0.60793474
 h     -0.16941891     2.66310607    -0.92629742
 h      1.82636708     1.24923317    -1.07519048
 o      2.20121569    -1.14776365    -0.20944583
 h      2.89634448    -0.55475954    -0.37164671
 c     -2.59475457    -0.87043219    -0.24925256
 h     -3.39224517    -0.37145115     0.27041579
 h     -2.95971500    -0.56819503    -1.30843323
 h     -2.63890607    -2.00219649    -0.05373599
 h     -1.70592138     1.50585686     1.15885662
          17

 c      1.22607887    -0.38330430     0.17707024
 c     -0.04860655    -0.96410352     0.22039658
 c     -1.29142019    -0.36830135     0.18792728
 c     -1.17259906     1.14246021     0.24090114
 c      0.14509275     1.85030078    -0.13217921
 c      1.32198019     1.06557271    -0.02796384
 h     -0.17912774    -2.09049508     0.04975840
 h     -1.85126297     1.56445984    -0.57606978
 h     -0.22971552     2.63397367    -0.92657916
 h      1.88061281     1.28418850    -1.03350064
 o      2.20334899    -1.15250809    -0.20367722
 h      2.91696460    -0.58997262    -0.35699579
 c     -2.61400091    -0.87762479    -0.23520670
 h     -3.38601642    -0.36875166     0.31613502
 h     -2.99041275    -0.56054043    -1.33046668
 h     -2.70763124    -1.98134523    -0.05050759
 h     -1.70682581     1.46540393     1.19629954
          17

 c      1.22781979    -0.36647362     0.17744176
 c     -0.05643453    -0.96911688     0.20644192
 c     -1.28621661    -0.37576242     0.17468413
 c     -1.17675490     1.14421841     0.22904243
 c      0.14087845     1.84932131    -0.13217060
 c      1.34605148     1.07106956    -0.02956581
 h     -0.12762404    -2.02166243     0.05793273
 h     -1.85245467     1.58090930    -0.53504394
 h     -0.26946225     2.59969466    -0.90981955
 h      1.93995985     1.31867043    -0.97036328
 o      2.20422626    -1.15792300    -0.19717098
 h      2.96417590    -0.61204691    -0.34794849
 c     -2.63370432    -0.88561210    -0.22202989
 h     -3.38516264    -0.36375719     0.36981502
 h     -3.00720398    -0.56052138    -1.33525477
 h     -2.77703850    -1.95357597    -0.05142215
 h     -1.70168125     1.42533277     1.22723169
          17

 c      1.22863113    -0.34902878     0.17657981
 c     -0.06527001    -0.97525108     0.19301978
 c     -1.27977364    -0.38099874     0.16052477
 c     -1.18178679     1.14651781     0.21786376
 c      0.13624191     1.84551375    -0.13224993
 c      1.36817641     1.07833770    -0.03357831
 h     -0.06996726    -1.96385235     0.06611750
 h     -1.85661807     1.59448353    -0.49060647
 h     -0.28747133     2.56521765    -0.87971395
 h      2.00556883     1.35293357    -0.89097534
 o      2.20435456    -1.16334071    -0.19002380
 h      3.02512024    -0.62954924    -0.34134639
 c     -2.65390533    -0.89325434    -0.20987525
 h     -3.38675895    -0.35758801     0.42761801
 h     -3.01068644    -0.56830597    -1.31928523
 h     -2.84569669    -1.92805744    -0.05458128
 h     -1.68826304     1.38548704     1.24789990
          17

 c      1.22878196    -0.33136284     0.17429108
 c     -0.07421161    -0.97977398     0.18047266
 c     -1.27289231    -0.38419231     0.14543289
 c     -1.18711455     1.14868711     0.20818598
 c      0.13169738     1.83842005    -0.13213279
 c      1.38748265     1.08733238    -0.03914634
 h     -0.00843708    -1.94678934     0.07059343
 h     -1.86981262     1.60861442    -0.44966010
 h     -0.28497159     2.53771648    -0.84252480
 h      2.08027986     1.38846305    -0.80273134
 o      2.20452596    -1.16801979    -0.18237121
 h      3.08251753    -0.65225082    -0.33359623
 c     -2.67451465    -0.89940690    -0.19854748
 h     -3.38720479    -0.35215001     0.48478236
 h     -3.00278493    -0.58283336    -1.28269730
 h     -2.91288102    -1.91417476    -0.05794865
 h     -1.66564843     1.34638141     1.25673699
          17

 c      1.22857470    -0.31381145     0.17041458
 c     -0.08256324    -0.98147323     0.16889838
 c     -1.26641935    -0.38560339     0.12942758
 c     -1.19213612     1.15008454     0.20048083
 c      0.12787108     1.82755210    -0.13139416
 c      1.40314910     1.09782416    -0.04544700
 h      0.05673504    -1.98217712     0.07043864
 h     -1.89669807     1.62646373    -0.41748322
 h     -0.26554334     2.52615486    -0.80641728
 h      2.16714086     1.42736542    -0.71224733
 o      2.20526722    -1.17150144    -0.17428529
 h      3.12377069    -0.68542135    -0.32238246
 c     -2.69528681    -0.90343292    -0.18750201
 h     -3.38369646    -0.34918703     0.53682687
 h     -2.98679292    -0.60163940    -1.22985149
 h     -2.97776204    -1.91688037    -0.06003718
 h     -1.63410396     1.30896953     1.25445123
          17

 c      1.22831034    -0.29669257     0.16482937
 c     -0.08943460    -0.98194931     0.15808108
 c     -1.26118907    -0.38550386     0.11257512
 c     -1.19653704     1.15034012     0.19460665
 c      0.12534633     1.81259128    -0.12967445
 c      1.41477796     1.10957057    -0.05204376
 h      0.12254231    -2.04874617     0.06824978
 h     -1.93719485     1.64858195    -0.39487352
 h     -0.23351014     2.53881741    -0.77859328
 h      2.26537620     1.47048156    -0.62141033
 o      2.20674299    -1.17360556    -0.16577156
 h      3.14267033    -0.72987648    -0.30673992
 c     -2.71586980    -0.90554269    -0.17575910
 h     -3.37488793    -0.34971726     0.58035536
 h     -2.96759300    -0.62051275    -1.17079573
 h     -3.03825322    -1.93385991    -0.06027278
 h     -1.59496357     1.27445659     1.24407558
          17

 c      1.22824849    -0.28036480     0.15745556
 c     -0.09374782    -0.98346987     0.14777891
 c     -1.25790587    -0.38417183     0.09499231
 c     -1.20039210     1.14943725     0.18982109
 c      0.12440282     1.79381289    -0.12705887
 c      1.42269393     1.12245326    -0.05891037
 h      0.18254813    -2.11717368     0.06666786
 h     -1.98573710     1.67221319    -0.37829146
 h     -0.19107999     2.57819208    -0.76049633
 h      2.36726225     1.51586324    -0.52732544
 o      2.20878365    -1.17436077    -0.15678688
 h      3.13900381    -0.78311365    -0.28677781
 c     -2.73583091    -0.90663993    -0.16192089
 h     -3.36098737    -0.35380018     0.61349924
 h     -2.95139445    -0.63358171    -1.12174244
 h     -3.09101574    -1.95766012    -0.05872064
 h     -1.55045198     1.24412721     1.23088198
          17

 c      1.22859939    -0.26523242     0.14825279
 c     -0.09469620    -0.98735867     0.13784553
 c     -1.25701229    -0.38193127     0.07684583
 c     -1.20398312     1.14756759     0.18509712
 c      0.12495815     1.77236771    -0.12421812
 c      1.42775590     1.13640629    -0.06607090
 h      0.23094717    -2.16841464     0.06689368
 h     -2.03413214     1.69306967    -0.36275742
 h     -0.13768827     2.63749525    -0.74608802
 h      2.46055378     1.55969892    -0.42675966
 o      2.21084680    -1.17397422    -0.14724652
 h      3.11915506    -0.83987841    -0.26357653
 c     -2.75471865    -0.90780748    -0.14470526
 h     -3.34368026    -0.36040718     0.63627893
 h     -2.94387427    -0.63518051    -1.09947187
 h     -3.13262926    -1.98009619    -0.05561974
 h     -1.50322750     1.21911870     1.22163132
          17

 c      1.22953313    -0.25170206     0.13721970
 c     -0.09196079    -0.99399035     0.12818616
 c     -1.25861957    -0.37918168     0.05834990
 c     -1.20759928     1.14495206     0.17952203
 c      0.12681961     1.74999339    -0.12204545
 c      1.43091170     1.15125623    -0.07334080
 h      0.26410239    -2.19336896     0.06916437
 h     -2.07488069     1.70744592    -0.34431770
 h     -0.07281388     2.70380601    -0.72623762
 h      2.53362484     1.59836288    -0.31934992
 o      2.21194222    -1.17280772    -0.13702943
 h      3.09730980    -0.89268993    -0.23911632
 c     -2.77221198    -0.90975883    -0.12407860
 h     -3.32601750    -0.36729881     0.65096455
 h     -2.94732544    -0.62364269    -1.10836873
 h     -3.16061874    -1.99507653    -0.05111338
 h     -1.45552652     1.20014752     1.22246854
          17

 c      1.23118194    -0.24013226     0.12439584
 c     -0.08569194    -1.00312379     0.11871241
 c     -1.26253007    -0.37639577     0.03975726
 c     -1.21145871     1.14175269     0.17263547
 c      0.12989029     1.72846678    -0.12123349
 c      1.43292715     1.16665465    -0.08034263
 h      0.28022475    -2.18897907     0.07327227
 h     -2.10282146     1.71320624    -0.32085717
 h      0.00176044     2.76414276    -0.69381878
 h      2.57837145     1.62951188    -0.20751417
 o      2.21083393    -1.17125133    -0.12602169
 h      3.09235912    -0.93406707    -0.21560436
 c     -2.78811008    -0.91264652    -0.10162945
 h     -3.31205457    -0.37112457     0.66198781
 h     -2.96048398    -0.60262135    -1.13580510
 h     -3.17383591    -1.99940762    -0.04517465
 h     -1.40836784     1.18733383     1.23583153
          17

 c      1.23362999    -0.23079514     0.10986521
 c     -0.07642155    -1.01408785     0.10932730
 c     -1.26832315    -0.37408742     0.02134467
 c     -1.21565139     1.13804792     0.16456597
 c      0.13416087     1.70926973    -0.12213313
 c      1.43433074     1.18210156    -0.08661966
 h      0.27905708    -2.15642172     0.07878548
 h     -2.11553371     1.70995222    -0.29202832
 h      0.08211776     2.80896800    -0.64534966
 h      2.59055327     1.65215624    -0.09516909
 o      2.20691308    -1.16946289    -0.11421923
 h      3.11425239    -0.96094188    -0.19386099
 c     -2.80218552    -0.91625659    -0.07948662
 h     -3.30581424    -0.36825647     0.67463645
 h     -2.98101629    -0.57787348    -1.16355001
 h     -3.17250401    -1.99280772    -0.03764129
 h     -1.36163168     1.18024896     1.25874547
          17

 c      1.23689853    -0.22385794     0.09375594
 c     -0.06498848    -1.02576801     0.09992682
 c     -1.27545555    -0.37275984     0.00340018
 c     -1.22003793     1.13381895     0.15588059
 c      0.13962135     1.69350363    -0.12479672
 c      1.43543487     1.19698699    -0.09172746
 h      0.26217860    -2.10186743     0.08512121
 h     -2.11346684     1.69902305    -0.25902927
 h      0.16325067     2.83282384    -0.58040008
 h      2.56933620     1.66645004     0.01332441
 o      2.20089258    -1.16730183    -0.10176256
 h      3.15312736    -0.97589088    -0.17273811
 c     -2.81419828    -0.92010201    -0.05924626
 h     -3.30958454    -0.35657235     0.69248250
 h     -3.00701294    -0.55427875    -1.17788008
 h     -3.15820134    -1.97797460    -0.02827678
 h     -1.31495896     1.17810162     1.28434313
          17

 c      1.24094005    -0.21939201     0.07623151
 c     -0.05251130    -1.03639121     0.09039998
 c     -1.28334862    -0.37284513    -0.01378757
 c     -1.22415794     1.12893068     0.14730031
 c      0.14619272     1.68189758    -0.12905454
 c      1.43634069     1.21061179    -0.09529573
 h      0.23399000    -2.03968362     0.09165198
 h     -2.10021875     1.68360135    -0.22442236
 h      0.23987695     2.83397989    -0.50062548
 h      2.51717158     1.67363581     0.11389293
 o      2.19413800    -1.16458717    -0.08882882
 h      3.18982066    -0.98297311    -0.15071564
 c     -2.82401028    -0.92333513    -0.04164204
 h     -3.32264149    -0.33714528     0.71525806
 h     -3.03710603    -0.53514640    -1.17138638
 h     -3.13375139    -1.96066042    -0.01680515
 h     -1.26849733     1.17990887     1.30506900
          17

 c      1.24563901    -0.21739785     0.05747820
 c     -0.04034458    -1.04330664     0.08060790
 c     -1.29145601    -0.37464279    -0.02994218
 c     -1.22721950     1.12312605     0.13947997
 c      0.15369256     1.67480584    -0.13457218
 c      1.43688892     1.22218159    -0.09709500
 h      0.20235956    -1.99564278     0.09806721
 h     -2.08262326     1.66872273    -0.19182513
 h      0.30696763     2.81427698    -0.40904878
 h      2.44035611     1.67629565     0.20354425
 o      2.18779218    -1.16126648    -0.07554959
 h      3.20950891    -0.98485983    -0.12705928
 c     -2.83162006    -0.92481073    -0.02670809
 h     -3.34164392    -0.31412896     0.73932758
 h     -3.07028746    -0.52247438    -1.14154258
 h     -3.10273239    -1.94885134    -0.00291418
 h     -1.22301118     1.18460931     1.31504393
          17

 c      1.25081313    -0.21781593     0.03769539
 c     -0.02973610    -1.04376641     0.07035100
 c     -1.29931189    -0.37826203    -0.04481669
 c     -1.22825001     1.11609538     0.13287043
 c      0.16181640     1.67216131    -0.14089588
 c      1.43658305     1.23078721    -0.09714203
 h      0.17534877    -1.99834539     0.10487745
 h     -2.06944627     1.66044191    -0.16506302
 h      0.36024416     2.77948775    -0.30951568
 h      2.34992409     1.67884846     0.28160148
 o      2.18254606    -1.15741442    -0.06200577
 h      3.20518268    -0.98272329    -0.10178760
 c     -2.83713026    -0.92348378    -0.01408323
 h     -3.36224900    -0.29289127     0.76018651
 h     -3.10587830    -0.51713656    -1.08957111
 h     -3.06838871    -1.94981264     0.01373516
 h     -1.17961986     1.19114107     1.31097089
          17

 c      1.25622286    -0.22050491     0.01708974
 c     -0.02120658    -1.03737759     0.05943917
 c     -1.30655494    -0.38358650    -0.05821359
 c     -1.22647562     1.10768304     0.12759054
 c      0.17011469     1.67341456    -0.14752057
 c      1.43463056     1.23542927    -0.09581732
 h      0.15408017    -2.05089188     0.11267654
 h     -2.06752285     1.66337214    -0.14662547
 h      0.39684572     2.73975217    -0.20593465
 h      2.26115952     1.68766983     0.35107195
 o      2.17867855    -1.15319941    -0.04824192
 h      3.17693067    -0.97666633    -0.07536558
 c     -2.84070776    -0.91896978    -0.00318215
 h     -3.38051415    -0.27807456     0.77465456
 h     -3.14376010    -0.51870957    -1.02043937
 h     -3.03251938    -1.96560712     0.03340960
 h     -1.13948858     1.19850843     1.29227422
          17

 c      1.26158073    -0.22522337    -0.00412712
 c     -0.01470345    -1.02654721     0.04782663
 c     -1.31291792    -0.39030267    -0.07000089
 c     -1.22174264     1.09812503     0.12333767
 c      0.17798407     1.67759648    -0.15401039
 c      1.43036131     1.23523237    -0.09379653
 h      0.13425283    -2.12576611     0.12056719
 h     -2.07729685     1.67771479    -0.13642824
 h      0.41589439     2.70844317    -0.10104002
 h      2.18861608     1.70912777     0.41787114
 o      2.17604501    -1.14887125    -0.03427783
 h      3.13197547    -0.96577807    -0.04847757
 c     -2.84247009    -0.91183506     0.00682167
 h     -3.39353991    -0.27255956     0.78180450
 h     -3.18494135    -0.52501174    -0.94367190
 h     -2.99553735    -1.99109791     0.05608649
 h     -1.10359549     1.20585516     1.26112424
          17

 c      1.26654355    -0.23164952    -0.02573818
 c     -0.01022000    -1.01400456     0.03556046
 c     -1.31820745    -0.39797378    -0.08011882
 c     -1.21455717     1.08804003     0.11943535
 c      0.18475257     1.68372044    -0.16010692
 c      1.42391655     1.22990433    -0.09158346
 h      0.11308931    -2.19361021     0.12675261
 h     -2.09265961     1.69895234    -0.13228559
 h      0.41800246     2.69707189     0.00449631
 h      2.13775684     1.74476479     0.48548527
 o      2.17400813    -1.14477242    -0.02012298
 h      3.08560526    -0.94780391    -0.02178657
 c     -2.84230008    -0.90336995     0.01700743
 h     -3.39965587    -0.27717214     0.78307113
 h     -3.23222754    -0.53195766    -0.87333922
 h     -2.95760242    -2.01691857     0.08129977
 h     -1.07255964     1.21256886     1.22249916
          17

 c      1.27070280    -0.23940904    -0.04752231
 c     -0.00789807    -1.00159340     0.02268221
 c     -1.32230287    -0.40609886    -0.08857738
 c     -1.20573351     1.07815456     0.11499102
 c      0.18987860     1.69140322    -0.16564201
 c      1.41632317     1.22000131    -0.08908948
 h      0.09040955    -2.23688195     0.12969912
 h     -2.10524265     1.72061336    -0.13151839
 h      0.40366151     2.70786877     0.11059227
 h      2.10343851     1.78856446     0.55033901
 o      2.17162476    -1.14132973    -0.00579927
 h      3.05811230    -0.91923188     0.00442329
 c     -2.83981649    -0.89503952     0.02835439
 h     -3.39848704    -0.29072632     0.78203828
 h     -3.28951272    -0.53518395    -0.82370909
 h     -2.91943905    -2.03412681     0.10824151
 h     -1.04649866     1.21841564     1.18393028
          17

 c      1.27359781    -0.24808915    -0.06925837
 c     -0.00790990    -0.99041693     0.00920508
 c     -1.32515144    -0.41414762    -0.09544340
 c     -1.19605244     1.06905427     0.10909683
 c      0.19306228     1.70100077    -0.17029486
 c      1.40876680     1.20662615    -0.08584883
 h      0.06723841    -2.24768095     0.12841034
 h     -2.10832122     1.73704264    -0.13208530
 h      0.37284975     2.73237521     0.21466015
 h      2.07742972     1.83053703     0.60468797
 o      2.16851325    -1.13889627     0.00865156
 h      3.06091273    -0.87788147     0.03036815
 c     -2.83471586    -0.88790712     0.04099309
 h     -3.39094913    -0.31028487     0.78392172
 h     -3.35779162    -0.53370878    -0.80015339
 h     -2.88233288    -2.03695783     0.13602590
 h     -1.02502438     1.22355658     1.15408651
          17

 c      1.27476756    -0.25726191    -0.09073011
 c     -0.01037611    -0.98113722    -0.00487808
 c     -1.32674848    -0.42158202    -0.10082235
 c     -1.18609384     1.06112149     0.10109765
 c      0.19418041     1.71306533    -0.17353772
 c      1.40201451     1.19098534    -0.08144515
 h      0.04494915    -2.22389913     0.12232900
 h     -2.09823968     1.74458044    -0.13287657
 h      0.32650385     2.75817992     0.31111745
 h      2.05415972     1.86162711     0.64177542
 o      2.16557434    -1.13749840     0.02320602
 h      3.08465984    -0.82681423     0.05615247
 c     -2.82716492    -0.88239151     0.05397097
 h     -3.37892467    -0.33185108     0.79445079
 h     -3.43147500    -0.53124329    -0.79559018
 h     -2.84777266    -2.02356340     0.16389581
 h     -1.00760067     1.22821104     1.13964176
          17

 c      1.27383012    -0.26653968    -0.11172569
 c     -0.01531748    -0.97408937    -0.01959209
 c     -1.32712344    -0.42786987    -0.10484535
 c     -1.17616779     1.05458762     0.09085484
 c      0.19322180     1.72782612    -0.17479521
 c      1.39630830     1.17417463    -0.07569010
 h      0.02497415    -2.16767293     0.11129383
 h     -2.07446622     1.74174902    -0.13363047
 h      0.26741154     2.77536050     0.39362770
 h      2.03144469     1.87574657     0.65783388
 o      2.16426295    -1.13687308     0.03787935
 h      3.10992739    -0.77316148     0.08136731
 c     -2.81772049    -0.87842691     0.06600359
 h     -3.36429280    -0.35168186     0.81803015
 h     -3.50090248    -0.53286874    -0.79779704
 h     -2.81713317    -1.99599951     0.19131684
 h     -0.99414025     1.23205706     1.14186446
          17

 c      1.27054731    -0.27563446    -0.13202935
 c     -0.02262559    -0.96918337    -0.03499419
 c     -1.32634291    -0.43249709    -0.10766455
 c     -1.16629956     1.04956220     0.07877887
 c      0.19028021     1.74504922    -0.17358724
 c      1.39146273     1.15712494    -0.06862585
 h      0.00874106    -2.08639851     0.09571157
 h     -2.03948245     1.72928412    -0.13481394
 h      0.19982692     2.77845867     0.45705615
 h      2.00954652     1.86986635     0.65198439
 o      2.16562336    -1.13668704     0.05269221
 h      3.12173985    -0.72392848     0.10544260
 c     -2.80706188    -0.87559121     0.07623950
 h     -3.34756512    -0.36776228     0.85577781
 h     -3.55717907    -0.54198875    -0.79669734
 h     -2.79146419    -1.96017352     0.21807636
 h     -0.98521115     1.23398209     1.15604945
          17

 c      1.26485357    -0.28438637    -0.15141083
 c     -0.03205618    -0.96558280    -0.05121508
 c     -1.32452223    -0.43498754    -0.10945296
 c     -1.15625732     1.04598382     0.06558903
 c      0.18554494     1.76411154    -0.16959194
 c      1.38697748     1.14056541    -0.06050337
 h     -0.00233843    -1.99637671     0.07706204
 h     -1.99885651     1.71030739    -0.13755749
 h      0.12872718     2.76606072     0.49823249
 h      1.99062702     1.84386372     0.62596102
 o      2.17005167    -1.13663678     0.06763520
 h      3.11302801    -0.68399148     0.12798768
 c     -2.79587448    -0.87313378     0.08446284
 h     -3.32727308    -0.38033453     0.90476300
 h     -3.59425071    -0.55985144    -0.78616363
 h     -2.77133146    -1.92536577     0.24443219
 h     -0.98161490     1.23250907     1.17440018
          17

 c      1.25685564    -0.29275027    -0.16962172
 c     -0.04324914    -0.96136038    -0.06851236
 c     -1.32183848    -0.43493444    -0.11040332
 c     -1.14561337     1.04356935     0.05203180
 c      0.17927365     1.78410698    -0.16267887
 c      1.38210346     1.12493972    -0.05179577
 h     -0.00686126    -1.92675138     0.05856616
 h     -1.96102042     1.69028215    -0.14354921
 h      0.05916640     2.74017357     0.51622188
 h      1.97897063     1.80086645     0.58431553
 o      2.17738139    -1.13647447     0.08265012
 h      3.08342322    -0.65571210     0.14892087
 c     -2.78477125    -0.87017922     0.09093857
 h     -3.30081143    -0.39105266     0.95918117
 h     -3.60889240    -0.58609960    -0.76334271
 h     -2.75673091    -1.90199136     0.27109540
 h     -0.98387330     1.22642522     1.18945006
          17

 c      1.24681625    -0.30075111    -0.18640297
 c     -0.05575411    -0.95425126    -0.08719614
 c     -1.31854238    -0.43203538    -0.11072532
 c     -1.13390871     1.04189813     0.03871049
 c      0.17178012     1.80391169    -0.15295279
 c      1.37585985     1.11030050    -0.04322398
 h     -0.00355833    -1.91058642     0.04432701
 h     -1.93548752     1.67573619    -0.15462666
 h     -0.00438408     2.70617071     0.51273216
 h      1.98166695     1.74790189     0.53473984
 o      2.18694964    -1.13606408     0.09761907
 h      3.03867617    -0.63840156     0.16858627
 c     -2.77416873    -0.86618439     0.09622459
 h     -3.26589766    -0.40168243     1.01250062
 h     -3.60046207    -0.61919178    -0.72803074
 h     -2.74714739    -1.89693764     0.29867328
 h     -0.99203884     1.21514038     1.19589057
          17

 c      1.23512512    -0.30843626    -0.20150119
 c     -0.06895852    -0.94437397    -0.10727202
 c     -1.31497250    -0.42611402    -0.11064108
 c     -1.12099811     1.04069489     0.02599235
 c      0.16346547     1.82219719    -0.14081147
 c      1.36711024     1.09635277    -0.03565366
 h      0.00746206    -1.95278500     0.03505701
 h     -1.92865888     1.67104777    -0.17187116
 h     -0.05889052     2.67322324     0.49276075
 h      2.00829695     1.69503415     0.48679063
 o      2.19760420    -1.13549182     0.11235530
 h      2.99117877    -0.62708984     0.18796386
 c     -2.76415076    -0.86133727     0.10111770
 h     -3.22152517    -0.41331362     1.05914420
 h     -3.57130058    -0.65651264    -0.68282747
 h     -2.74168543    -1.90942341     0.32675625
 h     -1.00575927     1.19877706     1.19098544
          17

 c      1.22224168    -0.31587414    -0.21468255
 c     -0.08199724    -0.93470696    -0.12834532
 c     -1.31154006    -0.41714314    -0.11037714
 c     -1.10736668     1.04010378     0.01396141
 c      0.15487526     1.83746231    -0.12696010
 c      1.35498379     1.08290983    -0.02966901
 h      0.02324497    -2.02418239     0.02681983
 h     -1.93980691     1.67541285    -0.19473635
 h     -0.10366453     2.65421666     0.46468576
 h      2.06625913     1.64997715     0.44677581
 o      2.20784197    -1.13511936     0.12660624
 h      2.95840782    -0.61221210     0.20876309
 c     -2.75433734    -0.85649201     0.10668382
 h     -3.16821469    -0.42618020     1.09528098
 h     -3.52796655    -0.69438046    -0.63407611
 h     -2.73910598    -1.93192523     0.35367910
 h     -1.02442733     1.17813614     1.17444933
          17

 c      1.20862957    -0.32317921    -0.22573925
 c     -0.09394906    -0.92827212    -0.14999953
 c     -1.30864855    -0.40527544    -0.11015602
 c     -1.09404284     1.04062753     0.00245397
 c      0.14667658     1.84830786    -0.11221634
 c      1.33962029     1.07047133    -0.02512208
 h      0.03952626    -2.09412716     0.01541508
 h     -1.96177980     1.68362490    -0.22121345
 h     -0.14028625     2.66255917     0.43772322
 h      2.15213445     1.61140604     0.41245830
 o      2.21644147    -1.13527918     0.14011354
 h      2.95339746    -0.58494537     0.23263634
 c     -2.74379742    -0.85273446     0.11424254
 h     -3.10790548    -0.43973506     1.11911703
 h     -3.48244973    -0.72836180    -0.59275125
 h     -2.73785232    -1.95501714     0.37728327
 h     -1.04735355     1.15459730     1.14828921
          17

 c      1.19473049    -0.33049064    -0.23448973
 c     -0.10409628    -0.92687788    -0.17197359
 c     -1.30657419    -0.39085216    -0.11019313
 c     -1.08220065     1.04282808    -0.00884296
 c      0.13942093     1.85409231    -0.09704246
 c      1.32227168     1.05999534    -0.02139398
 h      0.05270606    -2.14474215    -0.00153122
 h     -1.98548088     1.68966085    -0.24887330
 h     -0.16999985     2.70437199     0.41611404
 h      2.25056618     1.57151773     0.37627892
 o      2.22324606    -1.13570031     0.15272863
 h      2.97260539    -0.54672483     0.25949963
 c     -2.73126358    -0.85096750     0.12508532
 h     -3.04374236    -0.45270531     1.13114409
 h     -3.44992581    -0.75442489    -0.57223328
 h     -2.73619500    -1.97126674     0.39579428
 h     -1.07394086     1.12995056     1.11664016
          17

 c      1.18096454    -0.33791836    -0.24077750
 c     -0.11203681    -0.93133796    -0.19412098
 c     -1.30535377    -0.37438853    -0.11069701
 c     -1.07284657     1.04711680    -0.02029389
 c      0.13329388     1.85541332    -0.08130239
 c      1.30452677     1.05218548    -0.01798950
 h      0.06026750    -2.16800232    -0.02497189
 h     -2.00345199     1.68925498    -0.27572957
 h     -0.19078145     2.77269709     0.39621138
 h      2.34332497     1.52404278     0.33244642
 o      2.22889343    -1.13558583     0.16443243
 h      3.00034351    -0.50817179     0.28735168
 c     -2.71595423    -0.85168109     0.13967427
 h     -2.97979110    -0.46306155     1.13448775
 h     -3.43938661    -0.77060439    -0.57953486
 h     -2.73241561    -1.97658075     0.40822831
 h     -1.10384316     1.10612457     1.08527044
          17

 c      1.16771933    -0.34550605    -0.24447565
 c     -0.11769065    -0.94180702    -0.21634608
 c     -1.30473516    -0.35654790    -0.11187096
 c     -1.06670591     1.05370551    -0.03220471
 c      0.12822944     1.85371682    -0.06463791
 c      1.28769161     1.04721966    -0.01472844
 h      0.06053459    -2.16158188    -0.05505451
 h     -2.01111716     1.68055812    -0.30055643
 h     -0.19852221     2.85192441     0.37119688
 h      2.41633251     1.46723328     0.27914764
 o      2.23399538    -1.13419777     0.17524722
 h      3.02194176    -0.47975638     0.31379889
 c     -2.69826442    -0.85494745     0.15699582
 h     -2.92058081    -0.46807084     1.13492110
 h     -3.44584206    -0.77724083    -0.60768389
 h     -2.72496960    -1.97019304     0.41444000
 h     -1.13704028     1.08485268     1.06025142
          17

 c      1.15532215    -0.35322541    -0.24549474
 c     -0.12125413    -0.95790045    -0.23857277
 c     -1.30422392    -0.33810930    -0.11391125
 c     -1.06420863     1.06261805    -0.04466823
 c      0.12418334     1.85055083    -0.04689160
 c      1.27265418     1.04485625    -0.01165297
 h      0.05250950    -2.12736863    -0.09136784
 h     -2.00688107     1.66397878    -0.32293923
 h     -0.19011773     2.92629994     0.33645168
 h      2.46091770     1.40276040     0.21736984
 o      2.23882260    -1.13112947     0.18517907
 h      3.02893260    -0.46736336     0.33708874
 c     -2.67926818    -0.86051556     0.17516182
 h     -2.87034994    -0.46483917     1.13948039
 h     -3.45655524    -0.77564764    -0.64146895
 h     -2.71265133    -1.95446002     0.41506612
 h     -1.17368052     1.06742294     1.04575834
          17

 c      1.14400869    -0.36099818    -0.24378859
 c     -0.12313434    -0.97859083    -0.26074959
 c     -1.30319655    -0.31992478    -0.11699252
 c     -1.06548199     1.07369039    -0.05742975
 c      0.12123119     1.84717059    -0.02818481
 c      1.25995032     1.04459426    -0.00891676
 h      0.03605357    -2.07275710    -0.13283453
 h     -1.99218462     1.64201844    -0.34334199
 h     -0.16466863     2.98418143     0.29074164
 h      2.47281691     1.33420755     0.14953079
 o      2.24333036    -1.12630274     0.19420461
 h      3.01875109    -0.47222011     0.35639042
 c     -2.65993520    -0.86778360     0.19251035
 h     -2.83210033    -0.45162143     1.15318796
 h     -3.46071731    -0.76726154    -0.66732296
 h     -2.69474138    -1.93481314     0.41148918
 h     -1.21367360     1.05467013     1.04218773
          17

 c      1.13389872    -0.36874108    -0.23935638
 c     -0.12389546    -1.00188652    -0.28288503
 c     -1.30102639    -0.30286110    -0.12124305
 c     -1.07030944     1.08655644    -0.06988592
 c      0.11952439     1.84446387    -0.00883125
 c      1.24981786     1.04578497    -0.00672164
 h      0.01247288    -2.01468505    -0.17735400
 h     -1.97179762     1.61923066    -0.36327846
 h     -0.12313759     3.01845186     0.23526503
 h      2.45141834     1.26622277     0.07869906
 o      2.24718979    -1.11994300     0.20225990
 h      2.99425040    -0.49113863     0.37198774
 c     -2.64090973    -0.87573169     0.20816652
 h     -2.80698461    -0.42930472     1.17586259
 h     -3.45232591    -0.75352965    -0.67683200
 h     -2.67105823    -1.91928845     0.40571664
 h     -1.25635858     1.04717180     1.04617573
          17

 c      1.12499266    -0.37642266    -0.23224072
 c     -0.12419530    -1.02457029    -0.30506376
 c     -1.29718841    -0.28772518    -0.12672497
 c     -1.07809575     1.10066855    -0.08121794
 c      0.11922518     1.84296487     0.01074158
 c      1.24215512     1.04769921    -0.00528473
 h     -0.01512083    -1.98319904    -0.22176240
 h     -1.95373954     1.60188514    -0.38542728
 h     -0.06774828     3.02594947     0.17263670
 h      2.40016656     1.20418010     0.00820131
 o      2.24974416    -1.11260379     0.20921186
 h      2.96429157    -0.51591856     0.38568531
 c     -2.62257684    -0.88309204     0.22200855
 h     -2.79443986    -0.40167143     1.20226281
 h     -3.42926695    -0.73593147    -0.66611664
 h     -2.64184221    -1.91633818     0.39991527
 h     -1.30057131     1.04543756     1.05243175
          17

 c      1.11720098    -0.38409789    -0.22252239
 c     -0.12454996    -1.04331320    -0.32731317
 c     -1.29133317    -0.27517132    -0.13343028
 c     -1.08799821     1.11542691    -0.09057448
 c      0.12047003     1.84284132     0.03003414
 c      1.23635213     1.04958097    -0.00479900
 h     -0.04384845    -2.00915926    -0.26362943
 h     -1.94722579     1.59647410    -0.41315261
 h     -0.00157569     3.00736193     0.10622852
 h      2.32843081     1.15393691    -0.05884349
 o      2.25002690    -1.10513527     0.21483870
 h      2.94330544    -0.53370892     0.40103740
 c     -2.60512277    -0.88883912     0.23437578
 h     -2.79276868    -0.37405438     1.22532970
 h     -3.39225629    -0.71591302    -0.63478322
 h     -2.60754311    -1.93052038     0.39559533
 h     -1.34501754     1.04999216     1.05577668
          17

 c      1.11041046    -0.39188473    -0.21031396
 c     -0.12504806    -1.05764600    -0.34940711
 c     -1.28331770    -0.26561986    -0.14129009
 c     -1.09933673     1.13043234    -0.09727999
 c      0.12335363     1.84383407     0.04851052
 c      1.23105869     1.05071503    -0.00534310
 h     -0.07436097    -2.09024135    -0.30378382
 h     -1.95768942     1.60674324    -0.44886966
 h      0.07176426     2.96792277     0.03961524
 h      2.25409136     1.12127298    -0.12062206
 o      2.24721306    -1.09829884     0.21892613
 h      2.94401924    -0.53318357     0.42176435
 c     -2.58851166    -0.89264604     0.24584212
 h     -2.79966404    -0.35157626     1.23929760
 h     -3.34467495    -0.69468338    -0.58571650
 h     -2.56881757    -1.95906931     0.39308516
 h     -1.38864864     1.06137213     1.05233046
          17

 c      1.10454346    -0.39990868    -0.19575925
 c     -0.12560704    -1.06985713    -0.37104300
 c     -1.27318084    -0.25924817    -0.15018867
 c     -1.11198186     1.14567314    -0.10101738
 c      0.12789078     1.84520374     0.06566634
 c      1.22428207     1.05050461    -0.00674854
 h     -0.10818754    -2.19269793    -0.34425140
 h     -1.98244823     1.63134670    -0.49212036
 h      0.14864816     2.91830454    -0.02425914
 h      2.20227425     1.11079183    -0.17825377
 o      2.24140820    -1.09213389     0.22150407
 h      2.96491455    -0.51478703     0.44801235
 c     -2.57238425    -0.89489348     0.25713752
 h     -2.81253056    -0.33801095     1.24109916
 h     -3.29319742    -0.67280491    -0.52573590
 h     -2.52680945    -1.99325380     0.39184384
 h     -1.43090457     1.08005134     1.03989701
          17

 c      1.09957234    -0.40825870    -0.17904521
 c     -0.12625565    -1.08208651    -0.39205500
 c     -1.26109748    -0.25603716    -0.15997459
 c     -1.12624692     1.16142104    -0.10184225
 c      0.13391383     1.84587495     0.08113371
 c      1.21457316     1.04852143    -0.00864952
 h     -0.14467968    -2.28552943    -0.38562978
 h     -2.01240205     1.66488834    -0.53958644
 h      0.22638096     2.87348248    -0.08418877
 h      2.19154396     1.12461423    -0.23519556
 o      2.23357884    -1.08605007     0.22288880
 h      2.99134788    -0.48941789     0.47575913
 c     -2.55597912    -0.89635435     0.26911904
 h     -2.82870763    -0.33530989     1.23066621
 h     -3.24829058    -0.64962385    -0.46612103
 h     -2.48330088    -2.02302444     0.39114243
 h     -1.47183093     1.10632884     1.01800772
          17

 c      1.09549665    -0.41696297    -0.16042774
 c     -0.12706124    -1.09537556    -0.41238067
 c     -1.24735528    -0.25580992    -0.17046264
 c     -1.14245474     1.17796169    -0.10005516
 c      0.14099675     1.84501661     0.09472149
 c      1.20255814     1.04451841    -0.01090448
 h     -0.18189394    -2.35142699    -0.42739010
 h     -2.03750380     1.70102057    -0.58701674
 h      0.30372023     2.84648746    -0.14085164
 h      2.21624134     1.16148622    -0.29212238
 o      2.22474771    -1.07948577     0.22346751
 h      3.00837824    -0.46801508     0.50030732
 c     -2.53830065    -0.89788860     0.28253825
 h     -2.84574170    -0.34342325     1.21095940
 h     -3.22203707    -0.62333511    -0.42019952
 h     -2.44050293    -2.04064254     0.39048313
 h     -1.51213569     1.14022531     0.98796604
          17

 c      1.09229065    -0.42599427    -0.14026259
 c     -0.12803230    -1.10999552    -0.43199122
 c     -1.23234912    -0.25825777    -0.18142607
 c     -1.16064193     1.19541813    -0.09610694
 c      0.14859284     1.84275795     0.10626240
 c      1.19034331     1.03846069    -0.01376270
 h     -0.21771900    -2.38274696    -0.46861653
 h     -2.05031756     1.73458309    -0.63095716
 h      0.37951823     2.83996678    -0.19457364
 h      2.25365814     1.21651758    -0.34481696
 o      2.21560761    -1.07220433     0.22355919
 h      3.00706913    -0.45680119     0.51853334
 c     -2.51870639    -0.90014114     0.29741773
 h     -2.86180893    -0.36024602     1.18784660
 h     -3.22104651    -0.59317691    -0.39585062
 h     -2.40065345    -2.04209221     0.38972885
 h     -1.55323710     1.18140798     0.95298124
          17

 c      1.08983135    -0.43529310    -0.11902072
 c     -0.12908827    -1.12579541    -0.45085652
 c     -1.21657525    -0.26295782    -0.19258409
 c     -1.18048328     1.21371655    -0.09057075
 c      0.15626364     1.84014044     0.11545185
 c      1.17987559     1.03050656    -0.01754430
 h     -0.25027220    -2.37738150    -0.50833486
 h     -2.04674317     1.76222938    -0.66944162
 h      0.45085146     2.84595645    -0.24313393
 h      2.28308856     1.28249807    -0.38796966
 o      2.20653841    -1.06427762     0.22339379
 h      2.98454244    -0.45749435     0.52922807
 c     -2.49740004    -0.90325375     0.31265868
 h     -2.87615670    -0.38194953     1.16922223
 h     -3.24059531    -0.56223968    -0.38987924
 h     -2.36561928    -2.02739059     0.38908791
 h     -1.59725345     1.22915279     0.91811747
          17

 c      1.08784100    -0.44478082    -0.09727834
 c     -0.13005974    -1.14232687    -0.46892704
 c     -1.20061212    -0.26938721    -0.20359618
 c     -1.20133213     1.23261701    -0.08407382
 c      0.16371658     1.83836768     0.12192757
 c      1.17233233     1.02095107    -0.02242206
 h     -0.27803814    -2.33734548    -0.54566192
 h     -2.02562151     1.78237874    -0.70210185
 h      0.51344345     2.85367801    -0.28268994
 h      2.29246399     1.35181271    -0.41787192
 o      2.19766606    -1.05604732     0.22310762
 h      2.94338906    -0.46794836     0.53316513
 c     -2.47513956    -0.90685027     0.32663696
 h     -2.88897473    -0.40419166     1.16268461
 h     -3.26877129    -0.53634056    -0.39263755
 h     -2.33658792    -2.00071805     0.38899637
 h     -1.64667267     1.28238920     0.88937528
          17

 c      1.08587558    -0.45435708    -0.07568991
 c     -0.13068800    -1.15874913    -0.48611272
 c     -1.18507890    -0.27694732    -0.21407607
 c     -1.22233543     1.25175406    -0.07709447
 c      0.17072984     1.83825688     0.12542622
 c      1.16820609     1.01019850    -0.02840554
 h     -0.30016901    -2.26997158    -0.58003173
 h     -1.98832699     1.79509651    -0.73020363
 h      0.56324991     2.85526968    -0.30982672
 h      2.27674993     1.41749014    -0.43266265
 o      2.18884366    -1.04814693     0.22270945
 h      2.89215671    -0.48182490     0.53359507
 c     -2.45273913    -0.91015721     0.33810349
 h     -2.90019577    -0.42407500     1.17230044
 h     -3.29419612    -0.52065487    -0.39531322
 h     -2.31386330    -1.97041068     0.38995963
 h     -1.70334983     1.33978358     0.87136238
          17

 c      1.08336132    -0.46389367    -0.05495282
 c     -0.13059010    -1.17351503    -0.50223952
 c     -1.17057763    -0.28500708    -0.22362531
 c     -1.24260247     1.27068709    -0.06969855
 c      0.17712001     1.84011227     0.12584630
 c      1.16746429     0.99874951    -0.03537252
 h     -0.31733516    -2.19167018    -0.61175849
 h     -1.93848856     1.80203229    -0.75675807
 h      0.59735335     2.84699067    -0.32254881
 h      2.23562944     1.47355599    -0.43194929
 o      2.17964860    -1.04150984     0.22204953
 h      2.84529966    -0.48842111     0.53662402
 c     -2.43095056    -0.91213028     0.34656243
 h     -2.90807917    -0.44137503     1.19677191
 h     -3.30921267    -0.51817935    -0.39239948
 h     -2.29689357    -1.94771967     0.39241616
 h     -1.76707990     1.39967938     0.86457430
          17

 c      1.07967261    -0.47322144    -0.03576383
 c     -0.12918152    -1.18407374    -0.51698060
 c     -1.15763759    -0.29295251    -0.23187111
 c     -1.26135423     1.28897059    -0.06146832
 c      0.18273932     1.84376910     0.12325149
 c      1.16961851     0.98716304    -0.04308189
 h     -0.33313561    -2.13155987    -0.64301936
 h     -1.88139001     1.80615641    -0.78640786
 h      0.61424876     2.82875883    -0.32046394
 h      2.17255772     1.51536315    -0.41669091
 o      2.16972799    -1.03709844     0.22094739
 h      2.81727247    -0.47691394     0.54899631
 c     -2.41046054    -0.91184483     0.35213669
 h     -2.90920304    -0.45782136     1.23071247
 h     -3.30967286    -0.52986389    -0.38118280
 h     -2.28477470    -1.94264169     0.39662079
 h     -1.83498103     1.45994800     0.86482763
          17

 c      1.07424544    -0.48210052    -0.01876315
 c     -0.12577188    -1.18774313    -0.52990087
 c     -1.14668317    -0.30021458    -0.23848897
 c     -1.27802199     1.30624944    -0.05176744
 c      0.18744362     1.84864068     0.11787977
 c      1.17370409     0.97595284    -0.05116076
 h     -0.35336061    -2.12148311    -0.67765299
 h     -1.82240149     1.81073019    -0.82425635
 h      0.61411488     2.80391150    -0.30486224
 h      2.09525122     1.54045662    -0.38949969
 o      2.15951897    -1.03527200     0.21955223
 h      2.81030972    -0.44631477     0.57209049
 c     -2.39178800    -0.90909688     0.35527131
 h     -2.89979732    -0.47540003     1.26756734
 h     -3.29419767    -0.55505013    -0.36096426
 h     -2.27700154    -1.95789462     0.40253560
 h     -1.90244465     1.51811883     0.86552564
          17

 c      1.06671262    -0.49019947    -0.00447331
 c     -0.12017721    -1.18439875    -0.54086656
 c     -1.13803205    -0.30627334    -0.24320773
 c     -1.29233142     1.32238086    -0.04020757
 c      0.19101671     1.85373726     0.11016911
 c      1.17821345     0.96539058    -0.05907705
 h     -0.37891878    -2.16456209    -0.71667815
 h     -1.76471689     1.81737046    -0.87302535
 h      0.59927011     2.77952058    -0.27888881
 h      2.01711134     1.55033562    -0.35516738
 o      2.15025385    -1.03563383     0.21843550
 h      2.81310911    -0.40751368     0.60008916
 c     -2.37518264    -0.90463426     0.35654038
 h     -2.87701280    -0.49523214     1.30179308
 h     -3.26403853    -0.59169144    -0.33285924
 h     -2.27356064    -1.98695123     0.40979655
 h     -1.96474017     1.57180733     0.86048912
          17

 c      1.05700813    -0.49714803     0.00674092
 c     -0.11297493    -1.17670518    -0.55026510
 c     -1.13189389    -0.31068314    -0.24581858
 c     -1.30428772     1.33748956    -0.02701336
 c      0.19310541     1.85772672     0.10074790
 c      1.18113296     0.95529458    -0.06616164
 h     -0.40294376    -2.23216638    -0.75575750
 h     -1.70844596     1.82467521    -0.93024039
 h      0.57437491     2.76636887    -0.24736673
 h      1.95760361     1.55234166    -0.32056412
 o      2.14311845    -1.03758934     0.21822324
 h      2.81273292    -0.37360556     0.62550490
 c     -2.36056972    -0.89977826     0.35660598
 h     -2.83949026    -0.51732546     1.32970244
 h     -3.22371730    -0.63635976    -0.30020708
 h     -2.27424261    -2.01869261     0.41781946
 h     -2.01814271     1.61910557     0.84556182
          17

 c      1.04539113    -0.50265731     0.01467923
 c     -0.10490992    -1.16738268    -0.55860424
 c     -1.12835477    -0.31311674    -0.24619809
 c     -1.31397871     1.35183347    -0.01300979
 c      0.19328969     1.85923822     0.09029424
 c      1.18047690     0.94518847    -0.07182265
 h     -0.41805163    -2.29533165    -0.78964346
 h     -1.65226305     1.82913487    -0.98869230
 h      0.54516116     2.77611808    -0.21523544
 h      1.93661525     1.55736455    -0.29213778
 o      2.13875537    -1.04069875     0.21933253
 h      2.80146695    -0.35344757     0.64322437
 c     -2.34747719    -0.89591568     0.35625198
 h     -2.78745882    -0.54075084     1.34956756
 h     -3.18204118    -0.68432970    -0.26921367
 h     -2.27813259    -2.04316160     0.42597158
 h     -2.06044155     1.65880834     0.81905754
          17

 c      1.03240721    -0.50662155     0.01929844
 c     -0.09659011    -1.15809521    -0.56625043
 c     -1.12737006    -0.31337994    -0.24433031
 c     -1.32136209     1.36557467     0.00068742
 c      0.19134650     1.85755732     0.07926864
 c      1.17545256     0.93516183    -0.07591455
 h     -0.42013320    -2.33725943    -0.81502128
 h     -1.59551931     1.82731017    -1.03987414
 h      0.51517030     2.81383481    -0.18461708
 h      1.96100851     1.56942340    -0.27144399
 o      2.13724000    -1.04469540     0.22193596
 h      2.77697725    -0.35095081     0.65108909
 c     -2.33505283    -0.89419271     0.35634161
 h     -2.72267241    -0.56388218     1.36155855
 h     -3.15166853    -0.73033482    -0.24846763
 h     -2.28363796    -2.05423588     0.43370268
 h     -2.09118624     1.69056129     0.78169763
          17

 c      1.01881008    -0.50913539     0.02069371
 c     -0.08853739    -1.14969056    -0.57343093
 c     -1.12877010    -0.31139687    -0.24031688
 c     -1.32618508     1.37863757     0.01295510
 c      0.18741315     1.85317882     0.06781577
 c      1.16694372     0.92632728    -0.07874824
 h     -0.40772225    -2.35028051    -0.83036024
 h     -1.53890518     1.81716599    -1.07699900
 h      0.48389784     2.87204239    -0.15386088
 h      2.01893758     1.57984946    -0.25489616
 o      2.13817288    -1.04947097     0.22598037
 h      2.74141042    -0.36545742     0.64973410
 c     -2.32248026    -0.89533032     0.35748971
 h     -2.64824486    -0.58459737     1.36770984
 h     -3.14391946    -0.77031137    -0.24501442
 h     -2.28874210    -2.04993906     0.44060490
 h     -2.11188261     1.71499947     0.73637844
          17

 c      1.00546610    -0.51042214     0.01906767
 c     -0.08125218    -1.14253415    -0.58028353
 c     -1.13227103    -0.30718345    -0.23437296
 c     -1.32801209     1.39069141     0.02280305
 c      0.18179431     1.84746128     0.05599451
 c      1.15657424     0.91999797    -0.08070355
 h     -0.38091469    -2.33194189    -0.83526812
 h     -1.48407950     1.79823144    -1.09619813
 h      0.44915950     2.93503916    -0.12035596
 h      2.09084243     1.57637462    -0.23827643
 o      2.14074208    -1.05514671     0.23117391
 h      2.70144706    -0.39116015     0.64299230
 c     -2.30969473    -0.89953258     0.35957631
 h     -2.56825733    -0.60051369     1.37171168
 h     -3.16036380    -0.80263189    -0.25833518
 h     -2.29128105    -2.03212316     0.44641143
 h     -2.12602361     1.73381177     0.68771227
          17

 c      0.99326305    -0.51072833     0.01469847
 c     -0.07520679    -1.13663813    -0.58687092
 c     -1.13749376    -0.30082287    -0.22681247
 c     -1.32633278     1.40121047     0.02946702
 c      0.17472638     1.84186269     0.04399164
 c      1.14581950     0.91694629    -0.08201323
 h     -0.34097269    -2.28359098    -0.83023700
 h     -1.43316111     1.77128830    -1.09665795
 h      0.40991816     2.98769640    -0.08308080
 h      2.15988179     1.55145662    -0.21922297
 o      2.14378975    -1.06216665     0.23696620
 h      2.66834616    -0.41634667     0.63837836
 c     -2.29750654    -0.90654492     0.36179377
 h     -2.48702938    -0.60943963     1.37792273
 h     -3.19177407    -0.82716792    -0.27997108
 h     -2.28924601    -2.00629060     0.45097600
 h     -2.13843907     1.74948006     0.64099636
          17

 c      0.98303399    -0.51023758     0.00791333
 c     -0.07077576    -1.13157060    -0.59314830
 c     -1.14399278    -0.29245695    -0.21802351
 c     -1.32077196     1.40958321     0.03255447
 c      0.16634843     1.83752438     0.03213542
 c      1.13577799     0.91733672    -0.08277260
 h     -0.29058866    -2.21151995    -0.81689706
 h     -1.38838866     1.73808769    -1.08067858
 h      0.36683769     3.01982460    -0.04279055
 h      2.21444765     1.50312771    -0.19706256
 o      2.14610368    -1.07111355     0.24269942
 h      2.65419280    -0.42705513     0.64479733
 c     -2.28698930    -0.91572426     0.36330342
 h     -2.40828689    -0.61011720     1.38930974
 h     -3.22584076    -0.84395206    -0.29950537
 h     -2.28108181    -1.98133797     0.45429841
 h     -2.15343290     1.76445735     0.60048356
          17

 c      0.97550125    -0.50902187    -0.00093146
 c     -0.06813368    -1.12613340    -0.59888825
 c     -1.15129176    -0.28229173    -0.20843384
 c     -1.31134660     1.41523506     0.03220771
 c      0.15678798     1.83519553     0.02082500
 c      1.12720760     0.92090776    -0.08299530
 h     -0.23454179    -2.13080974    -0.79878288
 h     -1.35191341     1.70119641    -1.05401304
 h      0.32169235     3.02644371    -0.00125110
 h      2.24738558     1.43332705    -0.17213477
 o      2.14705183    -1.08201377     0.24807154
 h      2.66240783    -0.41871249     0.66526566
 c     -2.27897882    -0.92611789     0.36374790
 h     -2.33482088    -0.60293707     1.40548691
 h     -3.25313073    -0.85298953    -0.30903633
 h     -2.26585597    -1.96803979     0.45656386
 h     -2.17224954     1.78003297     0.56775383
          17

 c      0.97123913    -0.50703269    -0.01146451
 c     -0.06722272    -1.11802381    -0.60362645
 c     -1.15892291    -0.27060349    -0.19846945
 c     -1.29858591     1.41769718     0.02914346
[truncated: 34,518 more chars]
