# Supplementary material for: Photochemical permutation of meta-substituted phenols
Source: Nat Commun. 2025 Aug 13;16:7502. doi: 10.1038/s41467-025-62549-5 (PMC12350626; doi:10.1038/s41467-025-62549-5)
Supplement: Supplementary file 3 — Source Data [file 41467_2025_62549_MOESM3_ESM.zip › Source data/NAMD_trajectories/trajectory028.xyz]

          17

 c      1.19895456    -0.36660629     0.00450226
 c     -0.12110441    -1.03791395     0.06949112
 c     -1.27953400    -0.28228457     0.07482261
 c     -1.12606847     1.15886288    -0.00423162
 c      0.20639408     1.79324807    -0.01325788
 c      1.38510911     1.00984882     0.03913489
 h     -0.16631938    -2.01146766     0.07851229
 h     -1.81323069     1.47272072    -0.82134184
 h      0.19443436     3.09971173    -0.11579753
 h      2.37933088     1.52408224     0.01358790
 o      2.22537354    -1.20261397    -0.05370289
 h      2.96030190    -0.65902885    -0.15021690
 c     -2.63428397    -0.84312617    -0.04452899
 h     -2.57631843    -1.90918130    -0.06990499
 h     -3.32112934    -0.41228505     0.72236965
 h     -3.07379476    -0.69455777    -1.06602396
 h     -1.65869631     1.61465886     0.76060280
          17

 c      1.19662678    -0.37140063    -0.00116629
 c     -0.11509759    -1.03116108     0.07056883
 c     -1.28239873    -0.28695357     0.07088241
 c     -1.12178411     1.16547220    -0.00066873
 c      0.20984600     1.79951622    -0.01476427
 c      1.38597248     1.01477541     0.03716809
 h     -0.18752507    -2.06151993     0.09030286
 h     -1.82298982     1.47838856    -0.79899141
 h      0.20393740     3.07565473    -0.12021386
 h      2.36551310     1.53092103     0.00946714
 o      2.22289630    -1.20447608    -0.05019930
 h      2.93708178    -0.66848141    -0.14119262
 c     -2.63215018    -0.84712242    -0.04805465
 h     -2.58471492    -1.92046209    -0.07567828
 h     -3.34062118    -0.43135144     0.73459818
 h     -3.06875371    -0.71086067    -1.05192001
 h     -1.67563320     1.62968340     0.79240402
          17

 c      1.19441685    -0.37657757    -0.00663384
 c     -0.10859107    -1.02263011     0.07156797
 c     -1.28498782    -0.29149344     0.06655480
 c     -1.11855328     1.17308292     0.00280981
 c      0.21379126     1.80780499    -0.01673605
 c      1.38576563     1.02043537     0.03490121
 h     -0.20628745    -2.13410620     0.10323304
 h     -1.83032923     1.48830749    -0.78291553
 h      0.21592044     3.01551855    -0.12173709
 h      2.34879891     1.53266669     0.00655229
 o      2.21851825    -1.20781730    -0.04648815
 h      2.95314558    -0.65874054    -0.13611963
 c     -2.62996911    -0.85111997    -0.05121441
 h     -2.59369522    -1.94072382    -0.07460156
 h     -3.35592035    -0.45322295     0.73991442
 h     -3.06522791    -0.71884765    -1.03962449
 h     -1.70000163     1.64901522     0.83669298
          17

 c      1.19244458    -0.38175379    -0.01187109
 c     -0.10206475    -1.01493071     0.07253979
 c     -1.28711039    -0.29551437     0.06192019
 c     -1.11699554     1.18186060     0.00703144
 c      0.21807590     1.81740502    -0.01912680
 c      1.38412038     1.02638448     0.03233870
 h     -0.21974241    -2.20009666     0.11664761
 h     -1.83523071     1.50301457    -0.77298113
 h      0.23013632     2.92785204    -0.12101306
 h      2.33387475     1.53131309     0.00478845
 o      2.21314076    -1.21208639    -0.04268873
 h      2.99536270    -0.63930544    -0.13324170
 c     -2.62787575    -0.85560767    -0.05357090
 h     -2.60249626    -1.96486183    -0.06706052
 h     -3.36487898    -0.47771588     0.73681865
 h     -3.06509475    -0.71788968    -1.03321095
 h     -1.72410378     1.66676043     0.88319219
          17

 c      1.19087797    -0.38651849    -0.01685753
 c     -0.09595043    -1.00958502     0.07353717
 c     -1.28859815    -0.29867418     0.05705790
 c     -1.11752760     1.19185463     0.01250911
 c      0.22249663     1.82660907    -0.02177872
 c      1.38069192     1.03215184     0.02949108
 h     -0.22590407    -2.24289343     0.12988664
 h     -1.83730367     1.52255326    -0.76804326
 h      0.24644015     2.83316525    -0.11982234
 h      2.32541053     1.52905985     0.00406735
 o      2.20823472    -1.21636742    -0.03897304
 h      3.04103131    -0.62572400    -0.12989894
 c     -2.62595149    -0.86113114    -0.05498432
 h     -2.61043698    -1.98706919    -0.05398869
 h     -3.36693081    -0.50371767     0.72566299
 h     -3.06913131    -0.70822270    -1.03450086
 h     -1.74235203     1.67892729     0.92417560
          17

 c      1.18987722    -0.39050129    -0.02157864
 c     -0.09059969    -1.00728189     0.07459388
 c     -1.28931266    -0.30070328     0.05204510
 c     -1.12035330     1.20300912     0.01945333
 c      0.22677241     1.83216229    -0.02435445
 c      1.37535012     1.03733541     0.02636902
 h     -0.22382136    -2.25518530     0.14248264
 h     -1.83596097     1.54649742    -0.76641854
 h      0.26530536     2.77058793    -0.12193966
 h      2.32610462     1.52729141     0.00429866
 o      2.20483715    -1.22008715    -0.03544743
 h      3.07392825    -0.62792768    -0.12443739
 c     -2.62424221    -0.86811157    -0.05568144
 h     -2.61691263    -2.00272151    -0.03681069
 h     -3.36315599    -0.52936515     0.70858895
 h     -3.07660458    -0.69100180    -1.04220437
 h     -1.75144498     1.68346047     0.95487064
          17

 c      1.18955294    -0.39343142    -0.02602553
 c     -0.08627349    -1.00818760     0.07572059
 c     -1.28916609    -0.30142139     0.04695751
 c     -1.12551898     1.21519835     0.02787467
 c      0.23051335     1.83077217    -0.02645782
 c      1.36834171     1.04164926     0.02298295
 h     -0.21332553    -2.23518600     0.15416863
 h     -1.83068065     1.57407233    -0.76637700
 h      0.28817312     2.78054181    -0.13177635
 h      2.33523357     1.52589240     0.00544882
 o      2.20343923    -1.22304810    -0.03215019
 h      3.08620955    -0.64946437    -0.11625907
 c     -2.62272740    -0.87674892    -0.05618900
 h     -2.62141739    -2.00938612    -0.01727054
 h     -3.35617347    -0.55225438     0.68927391
 h     -3.08558639    -0.66818253    -1.05261771
 h     -1.74980007     1.67970242     0.97280226
          17

 c      1.18994661    -0.39517636    -0.03019685
 c     -0.08311743    -1.01203964     0.07690127
 c     -1.28814091    -0.30075017     0.04187111
 c     -1.13295242     1.22822212     0.03765150
 c      0.23341380     1.82344894    -0.02810242
 c      1.36031485     1.04487810     0.01934850
 h     -0.19492845    -2.18545893     0.16490752
 h     -1.82123934     1.60431855    -0.76649559
 h      0.31491961     2.85401159    -0.14888395
 h      2.34891119     1.52347177     0.00752081
 o      2.20409488    -1.22531436    -0.02907210
 h      3.07671337    -0.68924542    -0.10549066
 c     -2.62129136    -0.88698024    -0.05715479
 h     -2.62357306    -2.00721299     0.00278442
 h     -3.34957989    -0.56978514     0.67223975
 h     -3.09375772    -0.64224308    -1.06129470
 h     -1.73720234     1.66806170     0.97740685
          17

 c      1.19103217    -0.39574170    -0.03410016
 c     -0.08113543    -1.01801725     0.07807767
 c     -1.28628646    -0.29871831     0.03686312
 c     -1.14242913     1.24180169     0.04852245
 c      0.23537177     1.81429249    -0.02965906
 c      1.35215037     1.04682995     0.01549008
 h     -0.16995935    -2.11441517     0.17509525
 h     -1.80787843     1.63623997    -0.76581425
 h      0.34243129     2.94650541    -0.16857954
 h      2.36188986     1.51827079     0.01050102
 o      2.20640302    -1.22718311    -0.02616366
 h      3.05113492    -0.74196584    -0.09286418
 c     -2.61976997    -0.89845341    -0.05913052
 h     -2.62315039    -1.99897121     0.02163040
 h     -3.34665876    -0.57975672     0.66150450
 h     -3.09915789    -0.61583765    -1.06453838
 h     -1.71492128     1.65001688     0.97029457
          17

 c      1.19273953    -0.39524290    -0.03775243
 c     -0.08017809    -1.02441201     0.07910838
 c     -1.28369652    -0.29545778     0.03201127
 c     -1.15348931     1.25557591     0.06000155
 c      0.23628654     1.80642201    -0.03141777
 c      1.34470994     1.04733172     0.01144038
 h     -0.14077130    -2.04023081     0.18610439
 h     -1.79138715     1.66891135    -0.76381286
 h      0.36747640     3.02506114    -0.18710625
 h      2.36955140     1.50902862     0.01432523
 o      2.20935221    -1.22922968    -0.02333361
 h      3.02433645    -0.79742550    -0.07974432
 c     -2.61806677    -0.91052356    -0.06239033
 h     -2.62008675    -1.98965415     0.03788985
 h     -3.34870381    -0.58112172     0.65896013
 h     -3.10060391    -0.59147757    -1.06018697
 h     -1.68624825     1.62838521     0.95620514
          17

 c      1.19499653    -0.39386234    -0.04118138
 c     -0.07999668    -1.02846942     0.07971596
 c     -1.28049048    -0.29118659     0.02739073
 c     -1.16538643     1.26908260     0.07126842
 c      0.23601335     1.80140703    -0.03350285
 c      1.33863620     1.04624077     0.00723819
 h     -0.11031643    -1.99290954     0.20100638
 h     -1.77308967     1.70154850    -0.76026948
 h      0.38798044     3.07411203    -0.20261211
 h      2.36916679     1.49542005     0.01888137
 o      2.21137313    -1.23222516    -0.02046969
 h      3.01947402    -0.84207998    -0.06780793
 c     -2.61622815    -0.92234100    -0.06685867
 h     -2.61449433    -1.98525779     0.05067706
 h     -3.35415300    -0.57446800     0.66360560
 h     -3.09784267    -0.57126627    -1.04786113
 h     -1.65701026     1.60755607     0.94414272
          17

 c      1.19777343    -0.39178541    -0.04442644
 c     -0.08041531    -1.02769480     0.07957957
 c     -1.27681543    -0.28616342     0.02306714
 c     -1.17717437     1.28180448     0.08122094
 c      0.23445203     1.79988904    -0.03593900
 c      1.33423097     1.04346519     0.00292482
 h     -0.08039608    -1.99938084     0.22357730
 h     -1.75475315     1.73354640    -0.75508828
 h      0.40272668     3.08772664    -0.21435162
 h      2.36042474     1.47815637     0.02402379
 o      2.21139338    -1.23658969    -0.01751834
 h      3.05149667    -0.86818271    -0.05779146
 c     -2.61439008    -0.93308377    -0.07216504
 h     -2.60665083    -1.99052294     0.05952912
 h     -3.35934931    -0.56183775     0.67232230
 h     -3.09158498    -0.55665499    -1.02899174
 h     -1.63475152     1.59282560     0.94656550
          17

 c      1.20109697    -0.38915258    -0.04753344
 c     -0.08137754    -1.02242810     0.07870685
 c     -1.27286494    -0.28062129     0.01908532
 c     -1.18804208     1.29336754     0.08897828
 c      0.23162012     1.80199532    -0.03870413
 c      1.33141332     1.03897654    -0.00146012
 h     -0.05123800    -2.05370492     0.25391584
 h     -1.73845216     1.76449482    -0.74820988
 h      0.41096484     3.06466006    -0.22208141
 h      2.34550692     1.45891637     0.02959051
 o      2.21006968    -1.24194989    -0.01452827
 h      3.10802036    -0.88113031    -0.04882642
 c     -2.61264704    -0.94224682    -0.07775110
 h     -2.59698386    -2.00653984     0.06410489
 h     -3.36021226    -0.54602778     0.68146283
 h     -3.08348228    -0.54821173    -1.00676124
 h     -1.62511044     1.58791752     0.97333793
          17

 c      1.20501723    -0.38609037    -0.05054033
 c     -0.08273813    -1.01520949     0.07749944
 c     -1.26887624    -0.27473187     0.01546016
 c     -1.19768121     1.30375231     0.09459917
 c      0.22766221     1.80746919    -0.04175074
 c      1.32976109     1.03281279    -0.00588267
 h     -0.02381800    -2.12466897     0.28756401
 h     -1.72638442     1.79415979    -0.73962368
 h      0.41229626     3.00697471    -0.22588624
 h      2.32874453     1.44013013     0.03543993
 o      2.20889483    -1.24767850    -0.01156597
 h      3.16368086    -0.89067303    -0.03981615
 c     -2.61095282    -0.94978024    -0.08297215
 h     -2.58605497    -2.03006219     0.06393220
 h     -3.35358797    -0.52984158     0.68810633
 h     -3.07596820    -0.54550585    -0.98580324
 h     -1.62775371     1.59234694     1.02325514
          17

 c      1.20956627    -0.38277497    -0.05346497
 c     -0.08424295    -1.00823923     0.07639443
 c     -1.26509584    -0.26861285     0.01217836
 c     -1.20621484     1.31321825     0.09905305
 c      0.22278722     1.81555359    -0.04498813
 c      1.32864325     1.02509470    -0.01031563
 h     -0.00001029    -2.18540841     0.31961573
 h     -1.72060385     1.82239032    -0.72933323
 h      0.40696140     2.92163967    -0.22647705
 h      2.31554742     1.42450576     0.04148660
 o      2.20894579    -1.25337274    -0.00866202
 h      3.19988955    -0.90286578    -0.03030702
 c     -2.60911324    -0.95597514    -0.08722084
 h     -2.57451435    -2.05518132     0.05848879
 h     -3.33785100    -0.51558672     0.69061397
 h     -3.07177883    -0.54733731    -0.97130047
 h     -1.63743895     1.60226337     1.08436786
          17

 c      1.21473858    -0.37946173    -0.05630289
 c     -0.08563206    -1.00268335     0.07568481
 c     -1.26173933    -0.26234706     0.00920884
 c     -1.21384304     1.32206023     0.10347805
 c      0.21712697     1.82458114    -0.04820420
 c      1.32744622     1.01607330    -0.01473272
 h      0.01848330    -2.22127869     0.34674225
 h     -1.72269478     1.84895328    -0.71719127
 h      0.39681262     2.82561765    -0.22617760
 h      2.31037833     1.41422552     0.04766820
 o      2.21067299    -1.25885212    -0.00582101
 h      3.20804974    -0.91984158    -0.02032978
 c     -2.60686357    -0.96121161    -0.09010123
 h     -2.56300092    -2.07587147     0.04750809
 h     -3.31301721    -0.50481636     0.68873934
 h     -3.07305159    -0.55245507    -0.96730566
 h     -1.64844824     1.61347231     1.14261715
          17

 c      1.22048585    -0.37648296    -0.05903200
 c     -0.08668978    -0.99898767     0.07552936
 c     -1.25895897    -0.25600384     0.00651324
 c     -1.22067091     1.33049346     0.10867310
 c      0.21053842     1.83141993    -0.05092875
 c      1.32582126     1.00618338    -0.01909509
 h      0.03045347    -2.22605837     0.36702492
 h     -1.73348413     1.87337792    -0.70273694
 h      0.38697629     2.75276321    -0.23059773
 h      2.31451619     1.41008241     0.05381372
 o      2.21402757    -1.26407239    -0.00303720
 h      3.18752324    -0.94113920    -0.01013368
 c     -2.60397167    -0.96574233    -0.09159959
 h     -2.55201767    -2.08781050     0.03121994
 h     -3.28068517    -0.49819542     0.68359133
 h     -3.08033497    -0.56044095    -0.97492089
 h     -1.65692015     1.62302145     1.18771552
          17

 c      1.22671379    -0.37423686    -0.06162129
 c     -0.08725508    -0.99717397     0.07599029
 c     -1.25682485    -0.24966053     0.00405296
 c     -1.22674197     1.33865113     0.11503350
 c      0.20264548     1.83231877    -0.05250237
 c      1.32380108     0.99603863    -0.02334086
 h      0.03510578    -2.19846887     0.37950885
 h     -1.75288778     1.89491087    -0.68520441
 h      0.38492249     2.74441791    -0.24786227
 h      2.32529031     1.41118433     0.05952727
 o      2.21847689    -1.26911164    -0.00030299
 h      3.14549733    -0.96402064    -0.00002317
 c     -2.60029272    -0.96960706    -0.09213630
 h     -2.54183098    -2.08917852     0.01040615
 h     -3.24389091    -0.49543582     0.67754173
 h     -3.09224760    -0.57200226    -0.99168324
 h     -1.66083155     1.62923608     1.21399330
          17

 c      1.23328262    -0.37315921    -0.06404156
 c     -0.08722898    -0.99692749     0.07704364
 c     -1.25532326    -0.24341787     0.00179241
 c     -1.23212258     1.34658239     0.12265582
 c      0.19357243     1.82685703    -0.05283970
 c      1.32171438     0.98632989    -0.02739021
 h      0.03202066    -2.14118086     0.38413573
 h     -1.77992486     1.91260452    -0.66373189
 h      0.39169144     2.80344681    -0.27956098
 h      2.33750443     1.41550296     0.06423365
 o      2.22287792    -1.27422386     0.00238271
 h      3.09920067    -0.98284177     0.00981077
 c     -2.59575556    -0.97266218    -0.09244267
 h     -2.53241333    -2.08084026    -0.01369174
 h     -3.20672813    -0.49539815     0.67392865
 h     -3.10611259    -0.58837114    -1.01270961
 h     -1.65941543     1.63136849     1.21947970
          17

 c      1.24001260    -0.37365749    -0.06627161
 c     -0.08660153    -0.99748120     0.07854168
 c     -1.25436175    -0.23739895    -0.00029988
 c     -1.23692796     1.35425002     0.13142095
 c      0.18412147     1.81830757    -0.05268574
 c      1.31996774     0.97771010    -0.03116506
 h      0.02132967    -2.06226888     0.38226902
 h     -1.81291572     1.92550405    -0.63769077
 h      0.40010292     2.89007408    -0.31762602
 h      2.34577759     1.42080365     0.06734326
 o      2.22557201    -1.27984223     0.00500102
 h      3.07461077    -0.98933067     0.01953511
 c     -2.59034150    -0.97463546    -0.09332425
 h     -2.52342263    -2.06618099    -0.03954913
 h     -3.17351315    -0.49655925     0.67626512
 h     -3.11903455    -0.61039373    -1.03261732
 h     -1.65282544     1.62937244     1.20526492
          17

 c      1.24669298    -0.37602025    -0.06829681
 c     -0.08549699    -0.99731407     0.08011110
 c     -1.25377928    -0.23173055    -0.00225047
 c     -1.24126847     1.36153803     0.14099470
 c      0.17502651     1.80961183    -0.05280460
 c      1.31884311     0.97071827    -0.03460818
 h      0.00411862    -1.97891159     0.37797852
 h     -1.84980064     1.93286752    -0.60700408
 h      0.40391397     2.96898889    -0.35384406
 h      2.34628188     1.42538242     0.06839437
 o      2.22552369    -1.28625583     0.00751742
 h      3.08856853    -0.97814068     0.02962518
 c     -2.58410955    -0.97515749    -0.09540759
 h     -2.51422595    -2.05045716    -0.06557708
 h     -3.14753833    -0.49790005     0.68687676
 h     -3.12873601    -0.63796520    -1.04702512
 h     -1.64217351     1.62388787     1.17569025
          17

 c      1.25309803    -0.38035420    -0.07010465
 c     -0.08417125    -0.99396786     0.08105582
 c     -1.25338014    -0.22650786    -0.00408216
 c     -1.24516566     1.36823539     0.15075952
 c      0.16673453     1.80227489    -0.05366107
 c      1.31840264     0.96571307    -0.03769270
 h     -0.01746517    -1.91977360     0.37927082
 h     -1.88847495     1.93435655    -0.57233714
 h      0.40037111     3.02210602    -0.38355805
 h      2.33751936     1.42844735     0.06713758
 o      2.22358213    -1.29318589     0.00992981
 h      3.12879441    -0.95384096     0.04010522
 c     -2.57723060    -0.97383051    -0.09895387
 h     -2.50400378    -2.03929596    -0.09032439
 h     -3.13003290    -0.49975009     0.70559695
 h     -3.13397147    -0.66991942    -1.05332718
 h     -1.62986129     1.61640946     1.13923168
          17

 c      1.25901218    -0.38657486    -0.07167908
 c     -0.08284280    -0.98515945     0.08064012
 c     -1.25298875    -0.22174508    -0.00581858
 c     -1.24848794     1.37401968     0.15977173
 c      0.15949918     1.79692102    -0.05550794
 c      1.31847810     0.96282146    -0.04042328
 h     -0.04172697    -1.91224617     0.39478080
 h     -1.92706966     1.93016231    -0.53509607
 h      0.38880978     3.04197898    -0.40459355
 h      2.32050838     1.43026911     0.06358112
 o      2.22146993    -1.30006133     0.01228013
 h      3.16964049    -0.92630368     0.05033363
 c     -2.56995600    -0.97040504    -0.10381151
 h     -2.49194385    -2.03642850    -0.11257115
 h     -3.12009560    -0.50383729     0.72956611
 h     -3.13467999    -0.70418098    -1.05100468
 h     -1.61978631     1.60937809     1.10893796
          17

 c      1.26425361    -0.39442143    -0.07299891
 c     -0.08151672    -0.97126965     0.07891129
 c     -1.25249905    -0.21733939    -0.00748977
 c     -1.25100448     1.37851247     0.16699009
 c      0.15344783     1.79376066    -0.05848576
 c      1.31870233     0.96192139    -0.04283177
 h     -0.06904110    -1.95339755     0.42400821
 h     -1.96413725     1.92102864    -0.49722309
 h      0.36954643     3.02635535    -0.41606945
 h      2.29865261     1.43219767     0.05800184
 o      2.22046217    -1.30645071     0.01461623
 h      3.19272016    -0.90343840     0.05957514
 c     -2.56252023    -0.96497938    -0.10950833
 h     -2.47745413    -2.04185447    -0.13129052
 h     -3.11555808    -0.51245703     0.75434042
 h     -3.13202512    -0.73804510    -1.04169880
 h     -1.61632772     1.60550426     1.09950577
          17

 c      1.26867575    -0.40349300    -0.07403993
 c     -0.08016534    -0.95500127     0.07670053
 c     -1.25187685    -0.21309471    -0.00913227
 c     -1.25262778     1.38144320     0.17193571
 c      0.14860162     1.79276329    -0.06266198
 c      1.31857332     0.96267484    -0.04496912
 h     -0.09960867    -2.01385049     0.45727102
 h     -1.99869753     1.90813107    -0.46081948
 h      0.34349508     2.97617901    -0.41794475
 h      2.27714498     1.43644432     0.05088592
 o      2.22119060    -1.31214218     0.01697132
 h      3.18984640    -0.88967781     0.06732266
 c     -2.55505202    -0.95803776    -0.11540284
 h     -2.46027965    -2.05194196    -0.14561040
 h     -3.11401831    -0.52746706     0.77541980
 h     -3.12829285    -0.76856781    -1.02899150
 h     -1.62135190     1.60591118     1.11909609
          17

 c      1.27215260    -0.41331056    -0.07477649
 c     -0.07886756    -0.93886843     0.07480542
 c     -1.25112734    -0.20877967    -0.01078274
 c     -1.25361175     1.38276827     0.17518451
 c      0.14486806     1.79359276    -0.06800580
 c      1.31758241     0.96462103    -0.04689128
 h     -0.13195291    -2.06687803     0.48535895
 h     -2.03013320     1.89285864    -0.42770435
 h      0.31228310     2.89633619    -0.41130258
 h      2.26149084     1.44539911     0.04275855
 o      2.22379123    -1.31709774     0.01936013
 h      3.16059579    -0.88653490     0.07336818
 c     -2.54755804    -0.95029066    -0.12083901
 h     -2.44048447    -2.06134090    -0.15489412
 h     -3.11351436    -0.54970104     0.78936385
 h     -3.12643179    -0.79306421    -1.01760023
 h     -1.63199837     1.60889113     1.16303812
          17

 c      1.27456739    -0.42337969    -0.07518308
 c     -0.07773745    -0.92438417     0.07368711
 c     -1.25026887    -0.20415828    -0.01246771
 c     -1.25440432     1.38257989     0.17795554
 c      0.14199772     1.79527591    -0.07427500
 c      1.31540990     0.96732068    -0.04864090
 h     -0.16391360    -2.09759831     0.50308131
 h     -2.05796677     1.87656685    -0.39905179
 h      0.27877705     2.79945029    -0.39963364
 h      2.25522555     1.46047977     0.03394265
 o      2.22793317    -1.32145119     0.02177270
 h      3.11178161    -0.89246936     0.07790800
 c     -2.53999193    -0.94245706    -0.12531590
 h     -2.41836072    -2.06513343    -0.15889337
 h     -3.11282210    -0.57885024     0.79433773
 h     -3.12903513    -0.80962017    -1.01175332
 h     -1.64267013     1.61123340     1.21828475
          17

 c      1.27581085    -0.43323893    -0.07523622
 c     -0.07686409    -0.91233772     0.07355397
 c     -1.24931877    -0.19899821    -0.01419417
 c     -1.25538575     1.38096109     0.18138012
 c      0.13953520     1.79561309    -0.08080105
 c      1.31208254     0.97048557    -0.05023707
 h     -0.19346169    -2.09960582     0.50823708
 h     -2.08166548     1.86040609    -0.37528965
 h      0.24772965     2.71268997    -0.39133422
 h      2.25809139     1.48112658     0.02441527
 o      2.23269967    -1.32558049     0.02415921
 h      3.05925536    -0.90158960     0.08178715
 c     -2.53236276    -0.93511556    -0.12865595
 h     -2.39432284    -2.06015198    -0.15785306
 h     -3.11157029    -0.61359377     0.79030364
 h     -3.13705040    -0.81738562    -1.01328729
 h     -1.64841660     1.61023153     1.27193375
          17

 c      1.27579326    -0.44248661    -0.07491826
 c     -0.07630194    -0.90310129     0.07446644
 c     -1.24828821    -0.19307845    -0.01594524
 c     -1.25678273     1.37794654     0.18619753
 c      0.13691447     1.79124653    -0.08645226
 c      1.30795850     0.97400511    -0.05168420
 h     -0.21892969    -2.07141985     0.50035756
 h     -2.10058112     1.84525996    -0.35626430
 h      0.22481425     2.67696086    -0.40016400
 h      2.26625220     1.50482197     0.01391383
 o      2.23662521    -1.33014065     0.02642242
 h      3.02723016    -0.90316708     0.08662802
 c     -2.52479401    -0.92864296    -0.13107561
 h     -2.36879967    -2.04551070    -0.15252952
 h     -3.11028292    -0.65182678     0.77901173
 h     -3.14911418    -0.81651222    -1.02080840
 h     -1.64625112     1.60438378     1.31506125
          17

 c      1.27447381    -0.45078496    -0.07422153
 c     -0.07607919    -0.89673810     0.07637724
 c     -1.24718430    -0.18620721    -0.01768290
 c     -1.25871622     1.37354427     0.19279996
 c      0.13386750     1.78070325    -0.09062813
 c      1.30356927     0.97784957    -0.05299092
 h     -0.23910175    -2.01526140     0.48024011
 h     -2.11404586     1.83176671    -0.34152424
 h      0.21193221     2.71123668    -0.43351042
 h      2.27430835     1.52813280     0.00219941
 o      2.23861666    -1.33565430     0.02847772
 h      3.03355100    -0.88843114     0.09388092
 c     -2.51748549    -0.92319575    -0.13309148
 h     -2.34211610    -2.02274919    -0.14413924
 h     -3.11030518    -0.69096619     0.76374108
 h     -3.16211134    -0.80787258    -1.03063749
 h     -1.63490800     1.59320533     1.34264395
          17

 c      1.27189446    -0.45786137    -0.07314729
 c     -0.07619210    -0.89289987     0.07910019
 c     -1.24600883    -0.17824561    -0.01935482
 c     -1.26124529     1.36777347     0.20134280
 c      0.13054147     1.76670870    -0.09418498
 c      1.29944054     0.98196118    -0.05418325
 h     -0.25351639    -1.93820229     0.45032267
 h     -2.12156288     1.82037549    -0.33055548
 h      0.20586769     2.78531646    -0.48139313
 h      2.27744670     1.54791217    -0.01075756
 o      2.23918885    -1.34182224     0.03036243
 h      3.06991810    -0.86177223     0.10306245
 c     -2.51063701    -0.91870231    -0.13531627
 h     -2.31437230    -1.99572457    -0.13424501
 h     -3.11344538    -0.72836395     0.74858123
 h     -3.17245572    -0.79278091    -1.03864468
 h     -1.61432331     1.57690696     1.35258811
          17

 c      1.26819210    -0.46352098    -0.07169785
 c     -0.07655116    -0.89051256     0.08220912
 c     -1.24474741    -0.16913405    -0.02090168
 c     -1.26434965     1.36070918     0.21178929
 c      0.12709249     1.75267188    -0.09828828
 c      1.29595436     0.98622537    -0.05530747
 h     -0.26329785    -1.85567726     0.41585318
 h     -2.12300341     1.81141177    -0.32289807
 h      0.20319836     2.86086981    -0.53000885
 h      2.27271825     1.56204998    -0.02476658
 o      2.23975998    -1.34781276     0.03220101
 h      3.11289885    -0.83598451     0.11225923
 c     -2.50441610    -0.91488693    -0.13824150
 h     -2.28540156    -1.96997246    -0.12457285
 h     -3.12120872    -0.76177959     0.73716099
 h     -3.17720167    -0.77278212    -1.04171063
 h     -1.58534243     1.55620346     1.34524017
          17

 c      1.26357958    -0.46766576    -0.06986929
 c     -0.07687141    -0.88747047     0.08495515
 c     -1.24337003    -0.15891454    -0.02226372
 c     -1.26789998     1.35249172     0.22387550
 c      0.12356503     1.74057193    -0.10361768
 c      1.29328051     0.99047547    -0.05642598
 h     -0.27237402    -1.79487379     0.38583945
 h     -2.11871581     1.80512140    -0.31813903
 h      0.20195985     2.91594581    -0.57112764
 h      2.25949931     1.56977384    -0.03949491
 o      2.24138800    -1.35293801     0.03409848
 h      3.14401746    -0.82120914     0.11979805
 c     -2.49897061    -0.91138121    -0.14207648
 h     -2.25496543    -1.95113368    -0.11679320
 h     -3.13384999    -0.78972310     0.73126968
 h     -3.17465522    -0.74946620    -1.03843576
 h     -1.54971843     1.53230509     1.32375170
          17

 c      1.25833325    -0.47029121    -0.06764984
 c     -0.07674373    -0.88140032     0.08656075
 c     -1.24185338    -0.14774273    -0.02338651
 c     -1.27163776     1.34330194     0.23700725
 c      0.11995509     1.73128252    -0.11045299
 c      1.29135723     0.99449286    -0.05760978
 h     -0.28641739    -1.78563018     0.36956196
 h     -2.10950043     1.80167677    -0.31579600
 h      0.20107003     2.94108603    -0.60107497
 h      2.23956520     1.57174104    -0.05456135
 o      2.24451292    -1.35681257     0.03610813
 h      3.15403115    -0.82232378     0.12475693
 c     -2.49441518    -0.90792421    -0.14669311
 h     -2.22327639    -1.94263476    -0.11236281
 h     -3.14987556    -0.81149587     0.73026759
 h     -3.16462925    -0.72426591    -1.02934316
 h     -1.51025739     1.50704980     1.29520986
          17

 c      1.25280439    -0.47145228    -0.06502445
 c     -0.07617731    -0.87215344     0.08701528
 c     -1.24021317    -0.13588644    -0.02422785
 c     -1.27518598     1.33333519     0.25016879
 c      0.11625679     1.72512292    -0.11886535
 c      1.28990599     0.99800435    -0.05892895
 h     -0.30621904    -1.83110396     0.36721378
 h     -2.09649345     1.80116297    -0.31515030
 h      0.19983553     2.93301958    -0.61848018
 h      2.21690826     1.56998572    -0.06963045
 o      2.24908872    -1.35929499     0.03823757
 h      3.14098447    -0.83996662     0.12687509
 c     -2.49076037    -0.90452904    -0.15168596
 h     -2.19158602    -1.94401449    -0.11249450
 h     -3.16642930    -0.82698574     0.73172297
 h     -3.14850656    -0.69824428    -1.01682600
 h     -1.47073415     1.48298277     1.27157501
          17

 c      1.24741121    -0.47123768    -0.06197981
 c     -0.07576612    -0.86214617     0.08705746
 c     -1.23851680    -0.12372203    -0.02476432
 c     -1.27813466     1.32281496     0.26209623
 c      0.11247827     1.72212517    -0.12881209
 c      1.28849413     1.00069750    -0.06044335
 h     -0.32555129    -1.90376823     0.37022603
 h     -2.08102532     1.80355602    -0.31513011
 h      0.19774034     2.89172616    -0.62318745
 h      2.19703551     1.56753761    -0.08450024
 o      2.25462850    -1.36047553     0.04045017
 h      3.10961290    -0.87086295     0.12654716
 c     -2.48784890    -0.90147496    -0.15650451
 h     -2.16226728    -1.95134804    -0.11816815
 h     -3.18025903    -0.83642053     0.73268475
 h     -3.12905180    -0.67194036    -1.00479829
 h     -1.43496155     1.46293374     1.26748305
          17

 c      1.24258425    -0.46976980    -0.05850348
 c     -0.07609905    -0.85385911     0.08736373
 c     -1.23686833    -0.11172463    -0.02499517
 c     -1.28019130     1.31207604     0.27196502
 c      0.10864205     1.72205264    -0.14014155
 c      1.28667669     1.00228378    -0.06219721
 h     -0.33792988    -1.97481966     0.37091327
 h     -2.06454273     1.80872825    -0.31436835
 h      0.19441054     2.82029708    -0.61625942
 h      2.18531900     1.56743184    -0.09913644
 o      2.26009932    -1.36074232     0.04265313
 h      3.07315061    -0.90688290     0.12503913
 c     -2.48538255    -0.89914266    -0.16061845
 h     -2.13818709    -1.95935823    -0.13006125
 h     -3.18864162    -0.84020581     0.73076059
 h     -3.10973184    -0.64540228    -0.99778183
 h     -1.40508182     1.44879181     1.29208777
          17

 c      1.23870704    -0.46719383    -0.05458103
 c     -0.07746549    -0.84875600     0.08828279
 c     -1.23538483    -0.10043494    -0.02494035
 c     -1.28123608     1.30164021     0.28006110
 c      0.10476411     1.72417708    -0.15249656
 c      1.28419838     1.00261117    -0.06422326
 h     -0.33993057    -2.02695263     0.36550719
 h     -2.04855838     1.81646612    -0.31141129
 h      0.18977631     2.72748014    -0.60114752
 h      2.18465063     1.57126035    -0.11359051
 o      2.26390390    -1.36079301     0.04469470
 h      3.05380696    -0.93505135     0.12455691
 c     -2.48304601    -0.89782168    -0.16370190
 h     -2.12185074    -1.96353300    -0.14843349
 h     -3.18995125    -0.83884608     0.72468887
 h     -3.09345129    -0.61854613    -0.99928961
 h     -1.38096019     1.44046949     1.34119789
          17

 c      1.23607119    -0.46364827    -0.05019404
 c     -0.07990330    -0.84749962     0.08993417
 c     -1.23417030    -0.09041170    -0.02463023
 c     -1.28121572     1.29216446     0.28748490
 c      0.10079708     1.72677693    -0.16507901
 c      1.28112766     1.00174803    -0.06655444
 h     -0.33059217    -2.05191346     0.35282437
 h     -2.03451959     1.82644285    -0.30490413
 h      0.18458029     2.63341122    -0.58645009
 h      2.19390606     1.57822001    -0.12783390
 o      2.26467830    -1.36120416     0.04644557
 h      3.07038681    -0.94472020     0.12698026
 c     -2.48064424    -0.89757508    -0.16578805
 h     -2.11480226    -1.96132371    -0.17308739
 h     -3.18391435    -0.83290184     0.71453958
 h     -3.08127521    -0.59174419    -1.01014549
 h     -1.36154335     1.43642425     1.40082314
          17

 c      1.23484081    -0.45924239    -0.04532126
 c     -0.08328593    -0.85026703     0.09230461
 c     -1.23329245    -0.08218741    -0.02409323
 c     -1.28006505     1.28431925     0.29534760
 c      0.09656121     1.72676738    -0.17642907
 c      1.27781208     0.99995318    -0.06922980
 h     -0.31047114    -2.04684080     0.33298778
 h     -2.02359103     1.83814622    -0.29367608
 h      0.18103850     2.57390897    -0.58854159
 h      2.20860438     1.58555699    -0.14166390
 o      2.26267793    -1.36174544     0.04793887
 h      3.11665122    -0.93873827     0.13167157
 c     -2.47814856    -0.89818692    -0.16730023
 h     -2.11736029    -1.95254809    -0.20342233
 h     -3.17166111    -0.82295345     0.70171418
 h     -3.07214306    -0.56617733    -1.02800484
 h     -1.34604698     1.43488326     1.45672356
          17

 c      1.23503352    -0.45407107    -0.03994406
 c     -0.08736029    -0.85685826     0.09528484
 c     -1.23276918    -0.07623481    -0.02334714
 c     -1.27773598     1.27868665     0.30438087
 c      0.09185523     1.72143594    -0.18515415
 c      1.27472503     0.99755255    -0.07228742
 h     -0.28127380    -2.01297488     0.30693566
 h     -2.01646939     1.85083370    -0.27679727
 h      0.18142584     2.58025790    -0.62305976
 h      2.22310461     1.58997220    -0.15475267
 o      2.25933924    -1.36168103     0.04932205
 h      3.16845427    -0.92858498     0.13626733
 c     -2.47563667    -0.89919390    -0.16892471
 h     -2.12861343    -1.93936806    -0.23856714
 h     -3.15556182    -0.80957145     0.68874436
 h     -3.06380678    -0.54357818    -1.04851394
 h     -1.33404800     1.43447171     1.49921782
          17

 c      1.23652944    -0.44824969    -0.03405248
 c     -0.09174692    -0.86658142     0.09866516
 c     -1.23256291    -0.07294186    -0.02239459
 c     -1.27425391     1.27568188     0.31496181
 c      0.08679983     1.71191500    -0.19167982
 c      1.27232998     0.99481908    -0.07575265
 h     -0.24597246    -1.95695045     0.27650893
 h     -2.01333774     1.86357960    -0.25367677
 h      0.18402965     2.63861850    -0.68431258
 h      2.23262215     1.58886596    -0.16676145
 o      2.25590664    -1.36044905     0.05071872
 h      3.20546635    -0.92327129     0.13887545
 c     -2.47321155    -0.89998119    -0.17139981
 h     -2.14665685    -1.92585461    -0.27755656
 h     -3.13871964    -0.79332055     0.67873590
 h     -3.05412481    -0.52557922    -1.06710650
 h     -1.32523170     1.43428249     1.52322509
          17

 c      1.23910464    -0.44192673    -0.02764734
 c     -0.09593837    -0.87792268     0.10211007
 c     -1.23257595    -0.07258524    -0.02121892
 c     -1.26972088     1.27551395     0.32722189
 c      0.08171082     1.70143993    -0.19759659
 c      1.27096417     0.99193779    -0.07963400
 h     -0.20905208    -1.89462184     0.24483552
 h     -2.01397927     1.87541561    -0.22418500
 h      0.18492766     2.71053266    -0.75303248
 h      2.23432816     1.58097663    -0.17746466
 o      2.25304402    -1.35779700     0.05219388
 h      3.21718372    -0.92697015     0.13861117
 c     -2.47096896    -0.89992792    -0.17531175
 h     -2.16913520    -1.91680974    -0.31944140
 h     -3.12405479    -0.77483989     0.67434288
 h     -3.04190420    -0.51312154    -1.08033796
 h     -1.31920868     1.43378516     1.52708219
          17

 c      1.24247822    -0.43527302    -0.02073901
 c     -0.09936055    -0.88828114     0.10517898
 c     -1.23265688    -0.07530166    -0.01978012
 c     -1.26428255     1.27817172     0.34109061
 c      0.07680624     1.69224528    -0.20408976
 c      1.27075653     0.98901132    -0.08392167
 h     -0.17598784    -1.85429414     0.21620515
 h     -2.01797117     1.88550455    -0.18875739
 h      0.18171564     2.76926094    -0.81489987
 h      2.22777164     1.56658796    -0.18685522
 o      2.25094097    -1.35369876     0.05376854
 h      3.20109302    -0.94027722     0.13534995
 c     -2.46900286    -0.89859169    -0.18095393
 h     -2.19402337    -1.91576304    -0.36318465
 h     -3.11326112    -0.75499939     0.67655203
 h     -3.02719285    -0.50613511    -1.08652413
 h     -1.31542808     1.43277158     1.51193176
          17

 c      1.24636556    -0.42846045    -0.01334701
 c     -0.10159052    -0.89495322     0.10753436
 c     -1.23263235    -0.08105486    -0.01801569
 c     -1.25809552     1.28341909     0.35625064
 c      0.07219398     1.68534761    -0.21174619
 c      1.27159981     0.98605283    -0.08858223
 h     -0.15069113    -1.86552297     0.19376347
 h     -2.02485690     1.89328042    -0.14842966
 h      0.17361658     2.80227683    -0.86275803
 h      2.21499452     1.54753566    -0.19521397
 o      2.24935904    -1.34831761     0.05542831
 h      3.16181547    -0.96082847     0.12958057
 c     -2.46740657    -0.89586828    -0.18828941
 h     -2.22021606    -1.92307423    -0.40733290
 h     -3.10628137    -0.73502488     0.68403441
 h     -3.01126657    -0.50345188    -1.08594959
 h     -1.31316624     1.43139994     1.48213407
          17

 c      1.25051462    -0.42164346    -0.00550120
 c     -0.10253088    -0.89777713     0.10920538
 c     -1.23235702    -0.08960077    -0.01584903
 c     -1.25129713     1.29080999     0.37202146
 c      0.06791994     1.68110988    -0.22080636
 c      1.27316683     0.98298326    -0.09355507
 h     -0.13325077    -1.92846504     0.17656662
 h     -2.03424084     1.89851646    -0.10476835
 h      0.16066612     2.80472451    -0.89355382
 h      2.20036055     1.52703346    -0.20313461
 o      2.24751708    -1.34204464     0.05711889
 h      3.11287425    -0.98274532     0.12247065
 c     -2.46625675    -0.89201915    -0.19701325
 h     -2.24745384    -1.93564806    -0.44979766
 h     -3.10168503    -0.71643296     0.69359906
 h     -2.99646050    -0.50288605    -1.08082591
 h     -1.31159568     1.43031232     1.44646224
          17

 c      1.25471246    -0.41495153     0.00275771
 c     -0.10222702    -0.89916776     0.11040928
 c     -1.23173797    -0.10050603    -0.01319805
 c     -1.24397809     1.29973515     0.38728924
 c      0.06397978     1.67958318    -0.23132789
 c      1.27499047     0.97965683    -0.09875558
 h     -0.12205857    -2.01358343     0.16177058
 h     -2.04579868     1.90130795    -0.05970110
 h      0.14325487     2.77550006    -0.90634866
 h      2.18967683     1.50906385    -0.21145408
 o      2.24402578    -1.33551900     0.05874951
 h      3.07776487    -0.99640779     0.11580674
 c     -2.46559820    -0.88754154    -0.20666531
 h     -2.27574455    -1.94851778    -0.48810345
 h     -3.09759040    -0.70076761     0.70140477
 h     -2.98579733    -0.50151871    -1.07488248
 h     -1.30993723     1.43065078     1.41872185
          17

 c      1.25876688    -0.40848175     0.01137943
 c     -0.10071147    -0.90151245     0.11127953
 c     -1.23072362    -0.11322419    -0.00998235
 c     -1.23617891     1.30952068     0.40077511
 c      0.06031909     1.68059496    -0.24322597
 c      1.27663097     0.97595528    -0.10409382
 h     -0.11586189    -2.09203534     0.14778146
 h     -2.05920705     1.90196571    -0.01525089
 h      0.12199212     2.71622369    -0.90184029
 h      2.18814758     1.49710279    -0.22101124
 o      2.23761828    -1.32934408     0.06025670
 h      3.07852520    -0.99322627     0.11097731
 c     -2.46545705    -0.88297053    -0.21677063
 h     -2.30485916    -1.95693353    -0.51996294
 h     -3.09249902    -0.68930118     0.70416024
 h     -2.98224953    -0.49629312    -1.07227731
 h     -1.30751823     1.43358388     1.41439522
          17

 c      1.26248817    -0.40228017     0.02030603
 c     -0.09802685    -0.90617515     0.11185507
 c     -1.22928752    -0.12717689    -0.00613407
 c     -1.22794312     1.31957979     0.41181376
 c      0.05684056     1.68362700    -0.25619650
 c      1.27789064     0.97192867    -0.10950703
 h     -0.11376086    -2.14709931     0.13427067
 h     -2.07400143     1.90085156     0.02678362
 h      0.09775179     2.63261882    -0.88333935
 h      2.19772483     1.49257097    -0.23228079
 o      2.22865794    -1.32352810     0.06169573
 h      3.11199909    -0.97485800     0.10752010
 c     -2.46589126    -0.87870253    -0.22700612
 h     -2.33418131    -1.95774572    -0.54379380
 h     -3.08575705    -0.68283255     0.69988240
 h     -2.98762731    -0.48490571    -1.07581609
 h     -1.30342268     1.43922275     1.44131053
          17

 c      1.26567738    -0.39634655     0.02947450
 c     -0.09425082    -0.91373474     0.11213323
 c     -1.22741627    -0.14180964    -0.00160683
 c     -1.21938301     1.32950669     0.42091568
 c      0.05341783     1.68745224    -0.26946909
 c      1.27891483     0.96787055    -0.11498466
 h     -0.11498574    -2.17122612     0.12144875
 h     -2.08939273     1.89820461     0.06511191
 h      0.07175033     2.53866899    -0.85974372
 h      2.21587737     1.49417816    -0.24513886
 o      2.21887265    -1.31761788     0.06318813
 h      3.15400134    -0.95103810     0.10395219
 c     -2.46704024    -0.87488179    -0.23733095
 h     -2.36279462    -1.94997062    -0.55901147
 h     -3.07770537    -0.68159659     0.68822479
 h     -3.00161268    -0.46661057    -1.08541123
 h     -1.29612007     1.44609816     1.49290436
          17

 c      1.26812502    -0.39066443     0.03881842
 c     -0.08950048    -0.92428854     0.11209689
 c     -1.22509748    -0.15662387     0.00362368
 c     -1.21066488     1.33902281     0.42929506
 c      0.04993102     1.68967086    -0.28142590
 c      1.28008029     0.96425178    -0.12056415
 h     -0.11882370    -2.16237950     0.10967837
 h     -2.10414920     1.89404369     0.09906961
 h      0.04523016     2.46198387    -0.85004634
 h      2.23700509     1.49880081    -0.25897180
 o      2.20984957    -1.31125654     0.06482410
 h      3.18294942    -0.93029578     0.09930994
 c     -2.46911103    -0.87136990    -0.24798038
 h     -2.38963926    -1.93491578    -0.56614631
 h     -3.06964414    -0.68525373     0.67051236
 h     -3.02171708    -0.44237366    -1.09808890
 h     -1.28392392     1.45214632     1.55383012
          17

 c      1.26961159    -0.38523187     0.04826805
 c     -0.08392508    -0.93754440     0.11172756
 c     -1.22231669    -0.17119445     0.00956376
 c     -1.20195616     1.34788159     0.43808845
 c      0.04636363     1.68741242    -0.28994189
 c      1.28179143     0.96156950    -0.12630275
 h     -0.12459837    -2.12285387     0.09932233
 h     -2.11669608     1.88821816     0.12850876
 h      0.01827281     2.43566598    -0.87939321
 h      2.25508503     1.50303989    -0.27299177
 o      2.20254055    -1.30433299     0.06665015
 h      3.18752269    -0.91722136     0.09333010
 c     -2.47229615    -0.86779118    -0.25932327
 h     -2.41367252    -1.91607107    -0.56683067
 h     -3.06363543    -0.69295339     0.64951541
 h     -3.04423985    -0.41429419    -1.10954843
 h     -1.26572424     1.45584574     1.60950458
          17

 c      1.26990472    -0.38009144     0.05775115
 c     -0.07767694    -0.95269272     0.11102010
 c     -1.21907428    -0.18517553     0.01620621
 c     -1.19340909     1.35581837     0.44805630
 c      0.04277529     1.68047795    -0.29469982
 c      1.28434159     0.96020509    -0.13224639
 h     -0.13172215    -2.06069574     0.09063739
 h     -2.12544980     1.88057438     0.15356701
 h     -0.00986118     2.46169138    -0.95183686
 h      2.26561435     1.50436326    -0.28650570
 o      2.19737120    -1.29691878     0.06868652
 h      3.16484549    -0.91329914     0.08615177
 c     -2.47669060    -0.86362961    -0.27168912
 h     -2.43402932    -1.89856921    -0.56358038
 h     -3.06206173    -0.70349646     0.62885447
 h     -3.06547984    -0.38478280    -1.11595192
 h     -1.24118565     1.45648711     1.65013049
          17

 c      1.26876820    -0.37535312     0.06719511
 c     -0.07087208    -0.96808086     0.11000447
 c     -1.21540351    -0.19829888     0.02353212
 c     -1.18514270     1.36255255     0.45960671
 c      0.03908644     1.67156254    -0.29776309
 c      1.28783225     0.96036520    -0.13841527
 h     -0.13996624    -1.99353088     0.08357870
 h     -2.12924655     1.87114404     0.17447346
 h     -0.03797378     2.50845061    -1.04343858
 h      2.26645315     1.50159766    -0.29909156
 o      2.19430409    -1.28922575     0.07093922
 h      3.11932715    -0.91737792     0.07809976
 c     -2.48227012    -0.85837656    -0.28524011
 h     -2.45016422    -1.88777631    -0.55924770
 h     -3.06689000    -0.71561488     0.61193461
 h     -3.08256982    -0.35592672    -1.11499300
 h     -1.21055770     1.45396944     1.67051463
          17

 c      1.26600315    -0.37118483     0.07652586
 c     -0.06355466    -0.98102042     0.10877202
 c     -1.21137407    -0.21036846     0.03150574
 c     -1.17720079     1.36782052     0.47285370
 c      0.03516821     1.66302579    -0.30115481
 c      1.29211524     0.96208771    -0.14480063
 h     -0.15003983    -1.95101037     0.07751509
 h     -2.12768647     1.86027157     0.19144928
 h     -0.06384328     2.54845128    -1.13059879
 h      2.25807538     1.49504370    -0.31072256
 o      2.19271846    -1.28163224     0.07341053
 h      3.06425656    -0.92496924     0.06950606
 c     -2.48892944    -0.85172856    -0.29989716
 h     -2.46192609    -1.88701317    -0.55623298
 h     -3.07882979    -0.72829010     0.60065390
 h     -3.09387725    -0.32910247    -1.10626803
 h     -1.17444126     1.44857307     1.66909349
          17

 c      1.26151673    -0.36775553     0.08566291
 c     -0.05573593    -0.98895293     0.10746354
 c     -1.20710477    -0.22123906     0.04006474
 c     -1.16952877     1.37139704     0.48762650
 c      0.03097338     1.65602779    -0.30598725
 c      1.29678009     0.96524105    -0.15135614
 h     -0.16335795    -1.96152960     0.07140606
 h     -2.12127012     1.84863019     0.20470339
 h     -0.08590083     2.56813601    -1.20021368
 h      2.24357836     1.48643629    -0.32183582
 o      2.19130415    -1.27473135     0.07611928
 h      3.02316241    -0.92741710     0.06039054
 c     -2.49652139    -0.84375676    -0.31531503
 h     -2.46954634    -1.89563699    -0.55591963
 h     -3.09686026    -0.74092328     0.59460811
 h     -3.09917107    -0.30471619    -1.09130252
 h     -1.13363403     1.44083639     1.64767376
          17

 c      1.25539652    -0.36514764     0.09451604
 c     -0.04766619    -0.99203330     0.10616876
 c     -1.20277821    -0.23079137     0.04911396
 c     -1.16198545     1.37310020     0.50340009
 c      0.02652453     1.65099253    -0.31274987
 c      1.30119342     0.96953342    -0.15799058
 h     -0.17908110    -2.02225473     0.06500436
 h     -2.11128058     1.83713222     0.21451509
 h     -0.10337597     2.56234449    -1.24629268
 h      2.22830465     1.47868967    -0.33332595
 o      2.18870291    -1.26911533     0.07912061
 h      3.01942253    -0.91561352     0.05016239
 c     -2.50485024    -0.83491958    -0.33090864
 h     -2.47357649    -1.90915515    -0.55876156
 h     -3.11851275    -0.75325795     0.59138426
 h     -3.09965582    -0.28202159    -1.07339132
 h     -1.08895810     1.43151917     1.61217424
          17

 c      1.24793649    -0.36330411     0.10298646
 c     -0.03994156    -0.99280672     0.10489316
 c     -1.19862394    -0.23893539     0.05853074
 c     -1.15439822     1.37278699     0.51918237
 c      0.02187063     1.64798899    -0.32160844
 c      1.30461856     0.97457515    -0.16457847
 h     -0.19311287    -2.10298038     0.05916927
 h     -2.09942656     1.82675219     0.22138861
 h     -0.11602516     2.52990485    -1.26649020
 h      2.21851090     1.47511635    -0.34635291
 o      2.18504730    -1.26477552     0.08245970
 h      3.05183407    -0.88995363     0.03838134
 c     -2.51363908    -0.82590154    -0.34594189
 h     -2.47480011    -1.92131795    -0.56482177
 h     -3.14073004    -0.76516521     0.58769714
 h     -3.09774146    -0.25916076    -1.05710098
 h     -1.04089278     1.42157986     1.57378772
          17

 c      1.23959976    -0.36204901     0.11097041
 c     -0.03322645    -0.99365794     0.10363717
 c     -1.19487544    -0.24562645     0.06817562
 c     -1.14664948     1.37035804     0.53356501
 c      0.01706145     1.64687183    -0.33252125
 c      1.30644962     0.98000298    -0.17099831
 h     -0.20138314    -2.17588297     0.05479155
 h     -2.08735867     1.81832203     0.22622116
 h     -0.12400140     2.47202481    -1.26080592
 h      2.21879056     1.47798775    -0.36185587
 o      2.18185613    -1.26111454     0.08610513
 h      3.09632377    -0.86017634     0.02583554
 c     -2.52254436    -0.81737988    -0.35968260
 h     -2.47410771    -1.92648851    -0.57423244
 h     -3.16076519    -0.77647466     0.58058440
 h     -3.09625397    -0.23375013    -1.04714389
 h     -0.98905009     1.41205362     1.54818801
          17

 c      1.23094856    -0.36114519     0.11836317
 c     -0.02807341    -0.99596928     0.10242799
 c     -1.19173912    -0.25086041     0.07790048
 c     -1.13869926     1.36577950     0.54529004
 c      0.01215192     1.64724802    -0.34518759
 c      1.30645733     0.98560229    -0.17718257
 h     -0.20156650    -2.22514548     0.05231918
 h     -2.07627559     1.81238046     0.23036284
 h     -0.12799038     2.39271214    -1.23228288
 h      2.22950718     1.48716066    -0.37996092
 o      2.18049987    -1.25754833     0.08998554
 h      3.13035621    -0.83547969     0.01395776
 c     -2.53124863    -0.80980228    -0.37159551
 h     -2.47235276    -1.92110781    -0.58737125
 h     -3.17676953    -0.78691900     0.56816966
 h     -3.09706176    -0.20415209    -1.04668493
 h     -0.93241686     1.40375891     1.54877792
          17

 c      1.22256530    -0.36034921     0.12506246
 c     -0.02489648    -1.00037709     0.10130897
 c     -1.18937808    -0.25466106     0.08755418
 c     -1.13043497     1.35910659     0.55413109
 c      0.00725423     1.64827431    -0.35878293
 c      1.30483490     0.99132877    -0.18313736
 h     -0.19282177    -2.24370948     0.05185187
 h     -2.06677589     1.80911651     0.23547407
 h     -0.12976661     2.30114462    -1.19017973
 h      2.24652207     1.50001970    -0.39979295
 o      2.18165326    -1.25372185     0.09404165
 h      3.14175875    -0.82084500     0.00397965
 c     -2.53956100    -0.80322829    -0.38148676
 h     -2.47021886    -1.90426963    -0.60486973
 h     -3.18806381    -0.79616303     0.54999564
 h     -3.09990013    -0.17079345    -1.05598992
 h     -0.87143872     1.39701054     1.57638279
          17

 c      1.21497588    -0.35945379     0.13097002
 c     -0.02395998    -1.00704720     0.10033055
 c     -1.18790888    -0.25706901     0.09699149
 c     -1.12154573     1.35047827     0.56095799
 c      0.00264156     1.64834027    -0.37145802
 c      1.30201516     0.99721659    -0.18891563
 h     -0.17529821    -2.22982326     0.05327313
 h     -2.05884087     1.80834833     0.24327122
 h     -0.13330086     2.21539718    -1.15585590
 h      2.26349028     1.51283205    -0.41987637
 o      2.18541410    -1.24946403     0.09824304
 h      3.12702682    -0.81771917    -0.00335537
 c     -2.54741844    -0.79730135    -0.38950790
 h     -2.46811865    -1.87779528    -0.62759300
 h     -3.19521195    -0.80387443     0.52709996
 h     -3.10245695    -0.13636282    -1.07252462
 h     -0.80964881     1.39167396     1.61865541
          17

 c      1.20858221    -0.35832292     0.13599144
 c     -0.02533939    -1.01573687     0.09955332
 c     -1.18740933    -0.25813515     0.10608520
 c     -1.11166736     1.34008740     0.56691397
 c     -0.00121405     1.64527430    -0.38033086
 c      1.29845339     1.00326219    -0.19457228
 h     -0.14995803    -2.18609770     0.05628293
 h     -2.05183028     1.80950669     0.25530985
 h     -0.14509189     2.16020066    -1.16295722
 h      2.27455193     1.52227834    -0.43872243
 o      2.19140351    -1.24476356     0.10259874
 h      3.08993818    -0.82451456    -0.00797647
 c     -2.55478790    -0.79136491    -0.39603540
 h     -2.46614148    -1.84590624    -0.65661661
 h     -3.19995179    -0.80981496     0.50190891
 h     -3.10163720    -0.10465122    -1.09235993
 h     -0.75214525     1.38741577     1.66009744
          17

 c      1.20361393    -0.35692706     0.14004184
 c     -0.02887341    -1.02563881     0.09906180
 c     -1.18792880    -0.25792772     0.11473429
 c     -1.10059954     1.32814347     0.57285101
 c     -0.00404950     1.63825122    -0.38397926
 c      1.29451348     1.00935999    -0.20013301
 h     -0.11868362    -2.12118852     0.06032725
 h     -2.04457197     1.81168424     0.27282901
 h     -0.16910959     2.14487808    -1.22823850
 h      2.27586122     1.52629728    -0.45524559
 o      2.19869610    -1.23982830     0.10718378
 h      3.04286566    -0.83584393    -0.01094136
 c     -2.56157139    -0.78466587    -0.40152288
 h     -2.46408747    -1.81418386    -0.69308883
 h     -3.20490301    -0.81394104     0.47782467
 h     -3.09489325    -0.07903819    -1.11169784
 h     -0.70330956     1.38382877     1.68932793
          17

 c      1.20012275    -0.35534260     0.14305202
 c     -0.03415984    -1.03504589     0.09898080
 c     -1.18949751    -0.25654871     0.12286397
 c     -1.08837675     1.31484228     0.57926910
 c     -0.00625965     1.62882445    -0.38457215
 c      1.29042228     1.01528898    -0.20558608
 h     -0.08434390    -2.05376994     0.06446883
 h     -2.03565666     1.81380108     0.29663268
 h     -0.20122662     2.15155227    -1.32650241
 h      2.26610987     1.52432859    -0.46896603
 o      2.20574941    -1.23516055     0.11217682
 h      3.00806013    -0.84159374    -0.01505123
 c     -2.56758294    -0.77660350    -0.40638872
 h     -2.46164956    -1.78752477    -0.73777418
 h     -3.21289598    -0.81647082     0.45831383
 h     -3.08092733    -0.06147956    -1.12777803
 h     -0.66589561     1.38044943     1.70026803
          17

 c      1.19803499    -0.35368576     0.14497153
 c     -0.04069174    -1.04125179     0.09947318
 c     -1.19212193    -0.25415547     0.13041519
 c     -1.07520652     1.30037197     0.58638922
 c     -0.00842417     1.61878700    -0.38503356
 c      1.28622142     1.02074159    -0.21088854
 h     -0.04995909    -2.01403317     0.06738744
 h     -2.02387634     1.81483118     0.32699907
 h     -0.23472713     2.16011145    -1.42387953
 h      2.24663556     1.51728551    -0.48011898
 o      2.21101380    -1.23132114     0.11780495
 h      3.00807976    -0.83102573    -0.02395901
 c     -2.57259630    -0.76696383    -0.41093779
 h     -2.45870685    -1.76776817    -0.79025271
 h     -3.22594635    -0.81785931     0.44555948
 h     -3.05984825    -0.05207824    -1.13925363
 h     -0.64099945     1.37677196     1.69111857
          17

 c      1.19723187    -0.35202976     0.14576997
 c     -0.04808809    -1.04197683     0.10067880
 c     -1.19579517    -0.25094766     0.13733603
 c     -1.06140105     1.28492326     0.59418969
 c     -0.01091617     1.60913476    -0.38713384
 c      1.28174247     1.02535048    -0.21596538
 h     -0.01679760    -2.02750537     0.06798762
 h     -2.00862119     1.81401627     0.36363768
 h     -0.26509928     2.16000366    -1.50012253
 h      2.22135631     1.50743037    -0.48970440
 o      2.21440643    -1.22823627     0.12409363
 h      3.04252059    -0.80414407    -0.03814378
 c     -2.57641514    -0.75601358    -0.41530877
 h     -2.45552499    -1.75280207    -0.84828054
 h     -3.24433218    -0.81864778     0.43933966
 h     -3.03307511    -0.04900554    -1.14632471
 h     -0.62808344     1.37230779     1.66369877
          17

 c      1.19760721    -0.35036865     0.14544017
 c     -0.05606065    -1.03784013     0.10262069
 c     -1.20051961    -0.24712122     0.14357987
 c     -1.04736015     1.26868454     0.60236651
 c     -0.01393299     1.60030381    -0.39169241
 c      1.27665234     1.02871435    -0.22070962
 h      0.01487466    -2.08648474     0.06636253
 h     -1.99010054     1.81101681     0.40570929
 h     -0.29000155     2.14719099    -1.54608333
 h      2.19621514     1.49801765    -0.49938848
 o      2.21726282    -1.22517753     0.13079515
 h      3.08878780    -0.77203485    -0.05374726
 c     -2.57891478    -0.74437999    -0.41945460
 h     -2.45266311    -1.73802894    -0.90798807
 h     -3.26642726    -0.81925670     0.43697858
 h     -3.00309080    -0.04869094    -1.15070235
 h     -0.62468728     1.36671082     1.62378169
          17

 c      1.19906422    -0.34865769     0.14399950
 c     -0.06417740    -1.03151599     0.10522367
 c     -1.20629999    -0.24284657     0.14910853
 c     -1.03359518     1.25181913     0.61024278
 c     -0.01760350     1.59245524    -0.39902883
 c      1.27060355     1.03045826    -0.22500980
 h      0.04304312    -2.15994676     0.06351413
 h     -1.96938413     1.80597366     0.45190172
 h     -0.30831708     2.12068736    -1.55833638
 h      2.17753050     1.49240641    -0.51105121
 o      2.22086362    -1.22145528     0.13762794
 h      3.12536114    -0.74552280    -0.06639465
 c     -2.58004505    -0.73280815    -0.42318775
 h     -2.45068321    -1.71881358    -0.96486434
 h     -3.28942984    -0.81985198     0.43446384
 h     -2.97296237    -0.04642887    -1.15518950
 h     -0.62590792     1.35999233     1.58198579
          17

 c      1.20148562    -0.34686231     0.14148995
 c     -0.07194603    -1.02528404     0.10839490
 c     -1.21310373    -0.23828837     0.15389395
 c     -1.02071933     1.23444706     0.61679677
 c     -0.02204566     1.58559210    -0.40917384
 c      1.26347330     1.03034419    -0.22881646
 h      0.06484287    -2.22191598     0.06043426
 h     -1.94824332     1.79945914     0.50057046
 h     -0.31965170     2.08110029    -1.53662661
 h      2.16923370     1.49265568    -0.52592473
 o      2.22587920    -1.21668905     0.14440755
 h      3.14055718    -0.73061203    -0.07331278
 c     -2.57982994    -0.72191389    -0.42630664
 h     -2.44990625    -1.69218101    -1.01483702
 h     -3.31042961    -0.82035433     0.42790305
 h     -2.94553209    -0.03764025    -1.16255294
 h     -0.62453447     1.35269120     1.55317244
          17

 c      1.20472227    -0.34497012     0.13797557
 c     -0.07896632    -1.02041222     0.11205192
 c     -1.22082666    -0.23363148     0.15791568
 c     -1.00926428     1.21669357     0.62113347
 c     -0.02735798     1.57955883    -0.42186018
 c      1.25554380     1.02836214    -0.23220706
 h      0.07808019    -2.25832271     0.05780704
 h     -1.92877372     1.79230388     0.54995312
 h     -0.32441006     2.03055582    -1.48394143
 h      2.17069956     1.49844733    -0.54379690
 o      2.23247061    -1.21075850     0.15104883
 h      3.13092567    -0.72917137    -0.07338062
 c     -2.57838429    -0.71198862    -0.42876222
 h     -2.45031734    -1.65740442    -1.05500803
 h     -3.32724413    -0.82054866     0.41457645
 h     -2.92251108    -0.01954967    -1.17387205
 h     -0.61355832     1.34545847     1.55060885
          17

 c      1.20859868    -0.34298202     0.13353719
 c     -0.08497310    -1.01745843     0.11611791
 c     -1.22927942    -0.22909884     0.16115420
 c     -0.99935967     1.19882824     0.62330045
 c     -0.03352627     1.57393973    -0.43628426
 c      1.24744465     1.02471315    -0.23538697
 h      0.08146657    -2.26328146     0.05606771
 h     -1.91277465     1.78527851     0.59842985
 h     -0.32465798     1.97377742    -1.40932586
 h      2.17725999     1.50734678    -0.56301365
 o      2.24038115    -1.20376094     0.15756182
 h      3.09981497    -0.73959532    -0.06706181
 c     -2.57590978    -0.70290735    -0.43075374
 h     -2.45157233    -1.61596009    -1.08406798
 h     -3.33887193    -0.82021166     0.39342693
 h     -2.90407913     0.00773662    -1.18748343
 h     -0.59064595     1.33781865     1.57612270
          17

 c      1.21292296    -0.34090675     0.12826560
 c     -0.08982989    -1.01653998     0.12051444
 c     -1.23818941    -0.22495285     0.16358848
 c     -0.99070144     1.18134097     0.62443071
 c     -0.04021721     1.56785962    -0.45058741
 c      1.23990672     1.01970500    -0.23862796
 h      0.07443135    -2.23588983     0.05547570
 h     -1.90105013     1.77870797     0.64471192
 h     -0.32622194     1.92033182    -1.33401279
 h      2.18285297     1.51612857    -0.58126155
 o      2.24886485    -1.19605255     0.16408511
 h      3.05851572    -0.75613524    -0.05691891
 c     -2.57263954    -0.69418020    -0.43266877
 h     -2.45304107    -1.57126683    -1.10254276
 h     -3.34567492    -0.81921079     0.36516441
 h     -2.88930094     0.04162744    -1.19955987
 h     -0.55930163     1.32770068     1.61832554
          17

 c      1.21749068    -0.33877319     0.12225956
 c     -0.09351448    -1.01739234     0.12516237
 c     -1.24721731    -0.22147174     0.16520555
 c     -0.98289972     1.16483413     0.62598073
 c     -0.04658390     1.55991961    -0.46154871
 c      1.23353580     1.01365671    -0.24220504
 h      0.05709418    -2.17956803     0.05610208
 h     -1.89303464     1.77224834     0.68783852
 h     -0.34071630     1.88554560    -1.29510259
 h      2.18248305     1.52203246    -0.59642743
 o      2.25659669    -1.18830821     0.17093078
 h      3.02772045    -0.76801815    -0.04829678
 c     -2.56876211    -0.68510426    -0.43492374
 h     -2.45387607    -1.52825689    -1.11285263
 h     -3.34935758    -0.81756159     0.33210509
 h     -2.87690480     0.07845827    -1.20580251
 h     -0.52525830     1.31267512     1.66171375
          17

 c      1.22206507    -0.33668416     0.11563687
 c     -0.09608847    -1.01921217     0.12999847
 c     -1.25599360    -0.21890857     0.16602557
 c     -0.97575485     1.14984540     0.62911504
 c     -0.05183156     1.54911681    -0.46665319
 c      1.22870801     1.00686012    -0.24636592
 h      0.03053299    -2.10393812     0.05768016
 h     -1.88707461     1.76506967     0.72703942
 h     -0.37855285     1.88052945    -1.32138169
 h      2.17340302     1.52340270    -0.60713267
 o      2.26218162    -1.18127647     0.17847070
 h      3.02955709    -0.76357646    -0.04746114
 c     -2.56437797    -0.67494762    -0.43783909
 h     -2.45314783    -1.49251872    -1.11888554
 h     -3.35266308    -0.81543338     0.29771664
 h     -2.86584621     0.11482614    -1.20293116
 h     -0.49328572     1.29112647     1.69426942
          17

 c      1.22634733    -0.33490062     0.10855952
 c     -0.09766613    -1.02032482     0.13501264
 c     -1.26416292    -0.21745306     0.16613423
 c     -0.96929537     1.13671204     0.63456945
 c     -0.05647559     1.53618597    -0.46742203
 c      1.22553268     0.99959822    -0.25132460
 h     -0.00280699    -2.02881401     0.05924086
 h     -1.88117810     1.75635054     0.76165096
 h     -0.43352820     1.89749461    -1.39418033
 h      2.15540951     1.51987413    -0.61303020
 o      2.26554633    -1.17505229     0.18673929
 h      3.06559145    -0.74201710    -0.05524628
 c     -2.55951561    -0.66315104    -0.44161258
 h     -2.45008959    -1.46872723    -1.12472807
 h     -3.35860036    -0.81308013     0.26573738
 h     -2.85552209     0.14835430    -1.18939832
 h     -0.46637808     1.26246780     1.70913138
          17

 c      1.22999355    -0.33386055     0.10124091
 c     -0.09837181    -1.01814241     0.14027671
 c     -1.27140494    -0.21720825     0.16569166
 c     -0.96367884     1.12554070     0.64266598
 c     -0.06166806     1.52263683    -0.46706168
 c      1.22380821     0.99216896    -0.25725381
 h     -0.03953944    -1.98496411     0.05878626
 h     -1.87381122     1.74576045     0.79117622
 h     -0.49043118     1.92101105    -1.47498116
 h      2.13085300     1.51241928    -0.61493573
 o      2.26805314    -1.16900626     0.19535686
 h      3.11484879    -0.71439572    -0.06584414
 c     -2.55420607    -0.64953072    -0.44635680
 h     -2.44439982    -1.45869971    -1.13282696
 h     -3.36920125    -0.81068865     0.23897007
 h     -2.84579671     0.17802170    -1.16554697
 h     -0.44593133     1.22695357     1.70376280
          17

 c      1.23268330    -0.33409315     0.09392419
 c     -0.09818363    -1.01073028     0.14584712
 c     -1.27744296    -0.21816359     0.16490980
 c     -0.95909431     1.11625313     0.65332804
 c     -0.06808736     1.50956794    -0.46760991
 c      1.22302680     0.98485157    -0.26425935
 h     -0.07769443    -1.99619022     0.05441266
 h     -1.86441509     1.73372127     0.81544091
 h     -0.53850278     1.94091638    -1.53885453
 h      2.10445061     1.50334513    -0.61476018
 o      2.27109107    -1.16250740     0.20391969
 h      3.15584039    -0.69175905    -0.07305527
 c     -2.54857018    -0.63438984    -0.45211820
 h     -2.43641894    -1.46036287    -1.14287898
 h     -3.38436412    -0.80820738     0.21834042
 h     -2.83699823     0.20429834    -1.13352382
 h     -0.43185452     1.18550943     1.67926334
          17

 c      1.23417716    -0.33609753     0.08685471
 c     -0.09691937    -0.99917772     0.15154361
 c     -1.28206008    -0.22017740     0.16402157
 c     -0.95574214     1.10863538     0.66606384
 c     -0.07590372     1.49759788    -0.46993005
 c      1.22247168     0.97786384    -0.27236962
 h     -0.11727945    -2.05184729     0.04698839
 h     -1.85354645     1.72143214     0.83474105
 h     -0.57247317     1.95237490    -1.57447937
 h      2.08247002     1.49596273    -0.61515213
 o      2.27544935    -1.15522737     0.21218825
 h      3.17629759    -0.68011947    -0.07332675
 c     -2.54284362    -0.61844885    -0.45884327
 h     -2.42702746    -1.46860619    -1.15246878
 h     -3.40166174    -0.80528265     0.20289331
 h     -2.82990304     0.22914061    -1.09699231
 h     -0.42228746     1.13960346     1.64054606
          17

 c      1.23434171    -0.34024495     0.08025266
 c     -0.09453682    -0.98645686     0.15700789
 c     -1.28509724    -0.22300804     0.16324687
 c     -0.95387935     1.10238684     0.67993649
 c     -0.08503123     1.48704614    -0.47427251
 c      1.22142091     0.97137486    -0.28157318
 h     -0.15708941    -2.12019745     0.03960444
 h     -1.84267377     1.71067391     0.84991296
 h     -0.59019050     1.95341027    -1.57764027
 h      2.07072767     1.49350251    -0.61865069
 o      2.28138353    -1.14709434     0.22007159
 h      3.17205841    -0.68120322    -0.06551715
 c     -2.53732123    -0.60262462    -0.46635853
 h     -2.41735392    -1.47732071    -1.15876852
 h     -3.41731564    -0.80137517     0.19067426
 h     -2.82560911     0.25558700    -1.06046349
 h     -0.41303483     1.09100883     1.59691667
          17

 c      1.23315010    -0.34671593     0.07428537
 c     -0.09117542    -0.97503562     0.16193290
 c     -1.28645331    -0.22635235     0.16275970
 c     -0.95385009     1.09719469     0.69367329
 c     -0.09528763     1.47803537    -0.48057751
 c      1.21941037     0.96557090    -0.29189442
 h     -0.19439955    -2.17606818     0.03496385
 h     -1.83367039     1.70341542     0.86229179
 h     -0.59122574     1.94358117    -1.54781914
 h      2.07181336     1.49742374    -0.62650471
 o      2.28871145    -1.13824817     0.22760646
 h      3.14561888    -0.69329475    -0.05052549
 c     -2.53227925    -0.58775535    -0.47443049
 h     -2.40850129    -1.48123094    -1.15994008
 h     -3.42759206    -0.79597373     0.17978091
 h     -2.82514444     0.28659206    -1.02811333
 h     -0.39764608     1.04131050     1.56117747
          17

 c      1.23066398    -0.35547628     0.06904365
 c     -0.08700318    -0.96638179     0.16612458
 c     -1.28611165    -0.22984086     0.16266375
 c     -0.95592792     1.09280427     0.70615667
 c     -0.10642923     1.47050912    -0.48853006
 c      1.21637487     0.96068806    -0.30343954
 h     -0.22644066    -2.20632340     0.03466637
 h     -1.82812236     1.70130192     0.87352975
 h     -0.57673489     1.92382104    -1.48775559
 h      2.08358351     1.50638407    -0.63800877
 o      2.29676050    -1.12908106     0.23499031
 h      3.10717003    -0.71076336    -0.03172603
 c     -2.52793248    -0.57434914    -0.48287246
 h     -2.40138396    -1.47693991    -1.15575607
 h     -3.42983893    -0.78877305     0.16904610
 h     -2.82885739     0.32327649    -1.00247652
 h     -0.37014808     0.99153721     1.54442455
          17

 c      1.22698766    -0.36629160     0.06449921
 c     -0.08203629    -0.96128858     0.16945780
 c     -1.28419873    -0.23292107     0.16296236
 c     -0.95997229     1.08897155     0.71715877
 c     -0.11810433     1.46414489    -0.49741089
 c      1.21253542     0.95689460    -0.31635658
 h     -0.25103313    -2.20586978     0.03973992
 h     -1.82667546     1.70516184     0.88531749
 h     -0.55065133     1.89735379    -1.40569498
 h      2.10047588     1.51702962    -0.65083431
 o      2.30429724    -1.12031431     0.24264653
 h      3.07626594    -0.72326551    -0.01571351
 c     -2.52440923    -0.56243854    -0.49161621
 h     -2.39666747    -1.46336682    -1.14772928
 h     -3.42292970    -0.77975840     0.15835415
 h     -2.83601557     0.36374235    -0.98389523
 h     -0.33026121     0.94301367     1.54858435
          17

 c      1.22165834    -0.37921644     0.06022279
 c     -0.07456208    -0.96006701     0.17170632
 c     -1.28157558    -0.23344380     0.16332066
 c     -0.96568690     1.08501645     0.72809300
 c     -0.13011493     1.45819824    -0.50609702
 c      1.20798146     0.95384314    -0.33085285
 h     -0.26682436    -2.17497289     0.05338067
 h     -1.82826147     1.71484845     0.89951302
 h     -0.52297511     1.87023083    -1.32020240
 h      2.11674223     1.52661896    -0.65987713
 o      2.31034184    -1.11295479     0.25129373
 h      3.07416349    -0.71993787    -0.01075432
 c     -2.52154920    -0.55158338    -0.50090963
 h     -2.39505945    -1.44182537    -1.13934420
 h     -3.40678217    -0.76913573     0.14930577
 h     -2.84516276     0.40341147    -0.97088926
 h     -0.28469265     0.89867396     1.56632894
          17

 c      1.21818618    -0.39088766     0.05582165
 c     -0.07032423    -0.96355422     0.17370796
 c     -1.27672516    -0.23553431     0.16430996
 c     -0.97107778     1.08324574     0.73649019
 c     -0.14137273     1.45154081    -0.51002842
 c      1.20406711     0.95071879    -0.34618736
 h     -0.27205943    -2.11601715     0.06414122
 h     -1.83220491     1.72857715     0.91746077
 h     -0.51061782     1.86191500    -1.26938870
 h      2.12744142     1.53188142    -0.66430710
 o      2.31365832    -1.10695602     0.26089235
 h      3.10788294    -0.69568892    -0.01821019
 c     -2.51982995    -0.54064374    -0.50966007
 h     -2.39456291    -1.41808232    -1.13327754
 h     -3.38758888    -0.75947254     0.14097226
 h     -2.85416362     0.43747344    -0.96287335
 h     -0.23799774     0.85495220     1.59117559
          17

 c      1.21699645    -0.40062188     0.05127757
 c     -0.06972731    -0.97126598     0.17551972
 c     -1.26977562    -0.23900227     0.16596848
 c     -0.97550905     1.08342571     0.74284278
 c     -0.15057704     1.44269253    -0.50673441
 c      1.20101001     0.94746964    -0.36220432
 h     -0.26696999    -2.03875634     0.07109229
 h     -1.83599847     1.74405051     0.93956910
 h     -0.52751898     1.88915689    -1.28118290
 h      2.12911383     1.53097850    -0.66415756
 o      2.31546781    -1.10170689     0.27092993
 h      3.15599249    -0.66083367    -0.03077902
 c     -2.51915475    -0.52900305    -0.51771144
 h     -2.39479738    -1.39610262    -1.13388275
 h     -3.36818390    -0.75135177     0.13531680
 h     -2.86128369     0.46205948    -0.95891884
 h     -0.19782766     0.81553069     1.61395780
          17

 c      1.21814010    -0.40798616     0.04660661
 c     -0.07252381    -0.98163801     0.17730402
 c     -1.26101720    -0.24354690     0.16829272
 c     -0.97870220     1.08528890     0.74743491
 c     -0.15827430     1.43246893    -0.49772852
 c      1.19872686     0.94390368    -0.37872190
 h     -0.25441146    -1.96409526     0.07214943
 h     -1.83692334     1.75875260     0.96572217
 h     -0.56527209     1.94387004    -1.33752475
 h      2.12095907     1.52378706    -0.66024961
 o      2.31722866    -1.09654561     0.28088571
 h      3.19522995    -0.62719895    -0.04037229
 c     -2.51930306    -0.51625589    -0.52492741
 h     -2.39548918    -1.37896643    -1.14431279
 h     -3.35149728    -0.74547335     0.13426126
 h     -2.86531549     0.47510085    -0.95841980
 h     -0.16862915     0.78275360     1.62921295
          17

 c      1.22151118    -0.41247273     0.04168122
 c     -0.07799552    -0.99181490     0.17935962
 c     -1.25079338    -0.24881178     0.17113245
 c     -0.98054193     1.08874758     0.75048480
 c     -0.16602855     1.42279259    -0.48615817
 c      1.19699908     0.93940370    -0.39542824
 h     -0.24041851    -1.92638936     0.06337284
 h     -1.83293870     1.77028639     0.99544557
 h     -0.60662736     2.00409136    -1.40176931
 h      2.10488603     1.51218064    -0.65346920
 o      2.31990255    -1.09114964     0.29050459
 h      3.21218785    -0.60215795    -0.04218998
 c     -2.52004009    -0.50239047    -0.53124571
 h     -2.39668675    -1.36704742    -1.16520639
 h     -3.33951168    -0.74246931     0.13890206
 h     -2.86578152     0.47666377    -0.96125777
 h     -0.15200341     0.75768253     1.63446606
          17

 c      1.22651352    -0.41415485     0.03650842
 c     -0.08484547    -0.99934496     0.18200281
 c     -1.23980446    -0.25426108     0.17437182
 c     -0.98113252     1.09343625     0.75219940
 c     -0.17449679     1.41514439    -0.47425234
 c      1.19518688     0.93358539    -0.41210114
 h     -0.23009607    -1.95384163     0.04113944
 h     -1.82300479     1.77716381     1.02784141
 h     -0.64079803     2.05506873    -1.45039900
 h      2.08534519     1.49945046    -0.64544189
 o      2.32397386    -1.08541512     0.29971634
 h      3.20209440    -0.58913512    -0.03450390
 c     -2.52105470    -0.48788602    -0.53666646
 h     -2.39884652    -1.35781036    -1.19436092
 h     -3.33252603    -0.74251506     0.14892693
 h     -2.86303349     0.46941061    -0.96769779
 h     -0.14795020     0.74049523     1.62908314
          17

 c      1.23241757    -0.41351568     0.03132006
 c     -0.09215149    -1.00522329     0.18518980
 c     -1.22898891    -0.25947208     0.17799826
 c     -0.98062442     1.09876795     0.75268887
 c     -0.18340591     1.41045028    -0.46326862
 c      1.19242529     0.92638177    -0.42861130
 h     -0.22176253    -2.03362669     0.00643804
 h     -1.80731079     1.77896479     1.06178778
 h     -0.66294355     2.09060684    -1.47271208
 h      2.06819427     1.48957201    -0.63872537
 o      2.32941760    -1.07933960     0.30851278
 h      3.16700905    -0.58818382    -0.01779398
 c     -2.52203455    -0.47360132    -0.54113054
 h     -2.40257542    -1.34724508    -1.22769899
 h     -3.32924801    -0.74519215     0.16238376
 h     -2.85822958     0.45841445    -0.97850174
 h     -0.15583890     0.73108929     1.61363654
          17

 c      1.23615948    -0.41153192     0.02716659
 c     -0.09335097    -1.01031642     0.18833589
 c     -1.22324389    -0.26447376     0.18202167
 c     -0.97924104     1.10832788     0.75467514
 c     -0.19189898     1.40334777    -0.45097393
 c      1.18843599     0.91632165    -0.44756159
 h     -0.21278545    -2.10721602    -0.04585609
 h     -1.78795253     1.77484167     1.08628457
 h     -0.66823617     2.10828783    -1.45966082
 h      2.05972323     1.48341374    -0.63576122
 o      2.33578743    -1.07327583     0.31671928
 h      3.08018000    -0.58713600     0.00466850
 c     -2.52242636    -0.46049012    -0.54493793
 h     -2.41077212    -1.33947305    -1.27202857
 h     -3.32921326    -0.74563498     0.17291152
 h     -2.84911938     0.45070597    -0.99214238
 h     -0.18663787     0.74132792     1.58348584
          17

 c      1.24059868    -0.40661713     0.02304007
 c     -0.09615992    -1.01787975     0.19038403
 c     -1.21741259    -0.26996082     0.18531327
 c     -0.97522095     1.11848135     0.75770326
 c     -0.20092598     1.39828995    -0.43988816
 c      1.18354753     0.90380007    -0.46568331
 h     -0.20035790    -2.17227062    -0.09828906
 h     -1.76999360     1.76636396     1.10815515
 h     -0.66119423     2.10520932    -1.41855948
 h      2.05875910     1.48575189    -0.63847356
 o      2.34107167    -1.06793856     0.32495072
 h      3.00685299    -0.57909681     0.02452621
 c     -2.52286642    -0.44993921    -0.54794331
 h     -2.42204819    -1.31983008    -1.31031469
 h     -3.32709678    -0.74515381     0.18081412
 h     -2.84127253     0.45091932    -1.01243311
 h     -0.23726486     0.77216816     1.54321055
          17

 c      1.24528801    -0.39930348     0.01901619
 c     -0.10013273    -1.02874911     0.19093131
 c     -1.21178530    -0.27565807     0.18762489
 c     -0.96903213     1.12913136     0.76130009
 c     -0.21045108     1.39521170    -0.43020388
 c      1.17800671     0.88905452    -0.48290550
 h     -0.18450986    -2.21531296    -0.14597130
 h     -1.75765739     1.75643197     1.12763722
 h     -0.64327307     2.08146979    -1.35159658
 h      2.06260210     1.49530303    -0.64582390
 o      2.34327094    -1.06462417     0.33403670
 h      2.98186438    -0.54183934     0.02800442
 c     -2.52337133    -0.44226454    -0.55024547
 h     -2.43591730    -1.28711119    -1.33898429
 h     -3.32178332    -0.74288004     0.18393915
 h     -2.83516235     0.46086652    -1.03848295
 h     -0.29765636     0.81877046     1.50224871
          17

 c      1.24979153    -0.39035293     0.01527642
 c     -0.10474115    -1.04306726     0.18972715
 c     -1.20662317    -0.28131845     0.18879046
 c     -0.96195597     1.14046871     0.76426367
 c     -0.22013523     1.39382115    -0.42185312
 c      1.17218565     0.87280047    -0.49928402
 h     -0.16615015    -2.23048873    -0.18545478
 h     -1.75447196     1.74756566     1.14452082
 h     -0.61754634     2.04026050    -1.26465851
 h      2.06584928     1.50838788    -0.65656599
 o      2.34255026    -1.06321658     0.34389511
 h      3.00526411    -0.47548667     0.01578378
 c     -2.52400583    -0.43712652    -0.55204880
 h     -2.45147330    -1.24309685    -1.35684600
 h     -3.31350512    -0.73834267     0.18138153
 h     -2.82986239     0.47808178    -1.06706869
 h     -0.34958971     0.87177375     1.47853287
          17

 c      1.25380686    -0.38067466     0.01206164
 c     -0.10948368    -1.06052877     0.18663382
 c     -1.20210214    -0.28673402     0.18873447
 c     -0.95580564     1.15286875     0.76499311
 c     -0.22923329     1.39331399    -0.41413915
 c      1.16637566     0.85602655    -0.51495057
 h     -0.14656379    -2.21683083    -0.21456242
 h     -1.76220274     1.74105244     1.15769726
 h     -0.59062983     1.99092029    -1.17143365
 h      2.06309667     1.52071263    -0.66963516
 o      2.34091237    -1.06200789     0.35355803
 h      3.04677632    -0.40572812     0.00281096
 c     -2.52481229    -0.43370246    -0.55358819
 h     -2.46753780    -1.19223167    -1.36528569
 h     -3.30384914    -0.73157774     0.17362025
 h     -2.82378679     0.49768088    -1.09355552
 h     -0.37120207     0.92006711     1.49511994
          17

 c      1.25716995    -0.37126430     0.00964110
 c     -0.11393633    -1.08045263     0.18161645
 c     -1.19828231    -0.29176187     0.18745665
 c     -0.95132126     1.16620725     0.76338560
 c     -0.23644212     1.39199357    -0.40531299
 c      1.16069218     0.83978963    -0.53007136
 h     -0.12718919    -2.17753059    -0.23250025
 h     -1.78033336     1.73670521     1.16518964
 h     -0.57517045     1.95325347    -1.09856264
 h      2.05076263     1.52877660    -0.68431028
 o      2.33981478    -1.05960876     0.36230941
 h      3.08358842    -0.35335463     0.00016425
 c     -2.52574254    -0.43093616    -0.55498089
 h     -2.48281216    -1.14123200    -1.36844731
 h     -3.29550583    -0.72311227     0.16239601
 h     -2.81558814     0.51492050    -1.11340940
 h     -0.35665994     0.96001439     1.55824095
          17

 c      1.25979357    -0.36312416     0.00828556
 c     -0.11778677    -1.10167057     0.17481541
 c     -1.19510816    -0.29636113     0.18500428
 c     -0.94763447     1.17977771     0.76177087
 c     -0.24023004     1.38777262    -0.39329596
 c      1.15507736     0.82505441    -0.54481302
 h     -0.10946724    -2.12124659    -0.24066770
 h     -1.80617147     1.73321571     1.16465881
 h     -0.58629500     1.95181394    -1.07747131
 h      2.02769243     1.53058870    -0.70025962
 o      2.33990293    -1.05533420     0.36984791
 h      3.10520273    -0.32809421     0.01241326
 c     -2.52664929    -0.42777448    -0.55614596
 h     -2.49608129    -1.09799024    -1.37264471
 h     -3.29168125    -0.71380234     0.15023619
 h     -2.80460932     0.52673723    -1.12327749
 h     -0.32235606     0.99646849     1.64640335
          17

 c      1.26162496    -0.35715566     0.00823190
 c     -0.12086156    -1.12229494     0.16670159
 c     -1.19243409    -0.30060082     0.18145429
 c     -0.94387537     1.19298343     0.76290547
 c     -0.24029233     1.38059598    -0.37862846
 c      1.14934247     0.81254613    -0.55929809
 h     -0.09453518    -2.06487336    -0.24427329
 h     -1.83559669     1.72886251     1.15409459
 h     -0.62467979     1.98753294    -1.10940394
 h      1.99516736     1.52599385    -0.71755793
 o      2.34138224    -1.04894211     0.37610968
 h      3.10802500    -0.33291090     0.04045863
 c     -2.52734075    -0.42343562    -0.55689531
 h     -2.50645922    -1.06916342    -1.38393917
 h     -3.29512080    -0.70452263     0.13957413
 h     -2.79092561     0.53218331    -1.12143690
 h     -0.28681697     1.03374966     1.73362263
          17

 c      1.26262349    -0.35403638     0.00963065
 c     -0.12313619    -1.13973957     0.15815986
 c     -1.19007088    -0.30462289     0.17690237
 c     -0.93983284     1.20551695     0.76862631
 c     -0.23773252     1.37255410    -0.36444074
 c      1.14319172     0.80263134    -0.57355675
 h     -0.08269869    -2.03365931    -0.25316162
 h     -1.86434440     1.72227733     1.13242949
 h     -0.67497003     2.03602889    -1.16460149
 h      1.95678456     1.51683265    -0.73670630
 o      2.34418702    -1.04050317     0.38118195
 h      3.09285160    -0.36624741     0.08296563
 c     -2.52767095    -0.41768626    -0.55715526
 h     -2.51353772    -1.05725156    -1.40440047
 h     -3.30698256    -0.69580382     0.13172501
 h     -2.77522369     0.53237874    -1.10790654
 h     -0.26091374     1.07304471     1.80369212
          17

 c      1.26275500    -0.35411437     0.01249680
 c     -0.12467062    -1.15188080     0.15005019
 c     -1.18784982    -0.30857192     0.17145618
 c     -0.93561318     1.21724863     0.77977218
 c     -0.23367198     1.36538832    -0.35332524
 c      1.13623941     0.79526749    -0.58749582
 h     -0.07346387    -2.04823279    -0.27656501
 h     -1.88913075     1.71288916     1.09984514
 h     -0.72312809     2.07644136    -1.21732596
 h      1.91810800     1.50681109    -0.75863616
 o      2.34788941    -1.03047620     0.38531989
 h      3.06615483    -0.42091837     0.13613005
 c     -2.52761063    -0.41093127    -0.55706635
 h     -2.51733069    -1.05967114    -1.43040623
 h     -3.32616471    -0.68761913     0.12631938
 h     -2.75866481     0.53037908    -1.08444643
 h     -0.24964535     1.11382976     1.84886879
          17

 c      1.26201564    -0.35735738     0.01668511
 c     -0.12543404    -1.15887895     0.14233073
 c     -1.18567629    -0.31252623     0.16523548
 c     -0.93127791     1.22814027     0.79638490
 c     -0.22889753     1.35987276    -0.34649335
 c      1.12810251     0.79005317    -0.60089630
 h     -0.06696107    -2.10378438    -0.31273382
 h     -1.90823094     1.70100374     1.05772821
 h     -0.76147477     2.09855485    -1.25448310
 h      1.88552329     1.50058971    -0.78454308
 o      2.35135400    -1.01995792     0.38901901
 h      3.04519089    -0.48021639     0.19252939
 c     -2.52724831    -0.40401777    -0.55683423
 h     -2.51812275    -1.07072126    -1.45495463
 h     -3.34958993    -0.67947357     0.12162495
 h     -2.74273369     0.53085940    -1.05435551
 h     -0.25493416     1.15494128     1.86628434
          17

 c      1.26047827    -0.36338271     0.02190206
 c     -0.12527587    -1.16268192     0.13420111
 c     -1.18352497    -0.31649063     0.15837728
 c     -0.92672390     1.23819785     0.81786116
 c     -0.22406585     1.35620855    -0.34418606
 c      1.11857950     0.78643289    -0.61346645
 h     -0.06433379    -2.17601316    -0.35070108
 h     -1.92153216     1.68763578     1.00837274
 h     -0.78640099     2.09848957    -1.27062069
 h      1.86394524     1.50170725    -0.81539473
 o      2.35258231    -1.01066689     0.39292866
 h      3.06007526    -0.51826744     0.24249434
 c     -2.52673412    -0.39789641    -0.55656542
 h     -2.51635681    -1.08426611    -1.47127770
 h     -3.37327823    -0.67072498     0.11550258
 h     -2.72896171     0.53907718    -1.02173783
 h     -0.27685019     1.19496314     1.85628657
          17

 c      1.25829955    -0.37153621     0.02774661
 c     -0.12408788    -1.16518410     0.12495608
 c     -1.18139297    -0.32043872     0.15104288
 c     -0.92180053     1.24744911     0.84300152
 c     -0.21980715     1.35434954    -0.34607581
 c      1.10782009     0.78397434    -0.62494475
 h     -0.06646251    -2.24244367    -0.38049675
 h     -1.93008030     1.67415700     0.95457351
 h     -0.79633328     2.07538597    -1.26395970
 h      1.85442877     1.51025781    -0.85122511
 o      2.35049566    -1.00349514     0.39728508
 h      3.12575889    -0.52323149     0.28318767
 c     -2.52622760    -0.39327534    -0.55628119
 h     -2.51256570    -1.09533449    -1.47493116
 h     -3.39354769    -0.66091767     0.10634326
 h     -2.71844976     0.55868159    -0.99013077
 h     -0.31333212     1.23232906     1.82294298
          17

 c      1.25564410    -0.38099124     0.03376333
 c     -0.12189719    -1.16758052     0.11427824
 c     -1.17926094    -0.32434840     0.14342145
 c     -0.91662357     1.25593701     0.86989176
 c     -0.21668301     1.35413067    -0.35148683
 c      1.09633607     0.78249109    -0.63517994
 h     -0.07343008    -2.28957868    -0.39671753
 h     -1.93517380     1.66184219     0.89930470
 h     -0.79100304     2.03025551    -1.23495807
 h      1.85381893     1.52247587    -0.89077541
 o      2.34676265    -0.99757630     0.40182494
 h      3.21410001    -0.51205712     0.32000590
 c     -2.52587108    -0.39035129    -0.55601497
 h     -2.50731682    -1.10072092    -1.46434538
 h     -3.40785130    -0.64997587     0.09359822
 h     -2.71143215     0.58928349    -0.96126182
 h     -0.35840132     1.26547361     1.77687319
          17

 c      1.25262301    -0.39086753     0.03949396
 c     -0.11885537    -1.17050210     0.10214085
 c     -1.17707785    -0.32820996     0.13572136
 c     -0.91196085     1.26369540     0.89563667
 c     -0.21506810     1.35523492    -0.35944617
 c      1.08483787     0.78192984    -0.64412515
 h     -0.08472915    -2.31093827    -0.39745384
 h     -1.93743923     1.65151806     0.84564199
 h     -0.77191472     1.96636277    -1.18684442
 h      1.85679278     1.53273029    -0.93184880
 o      2.34351564    -0.99201161     0.40642948
 h      3.29059799    -0.50243340     0.35610377
 c     -2.52575694    -0.38875018    -0.55581671
 h     -2.50115963    -1.09923470    -1.44083805
 h     -3.41517694    -0.63824466     0.07792303
 h     -2.70730330     0.62600600    -0.93505938
 h     -0.39940188     1.29337555     1.73968369
          17

 c      1.24930398    -0.40033426     0.04451536
 c     -0.11519865    -1.17419891     0.08869285
 c     -1.17476573    -0.33202438     0.12814825
 c     -0.90916450     1.27068307     0.91664091
 c     -0.21493245     1.35701474    -0.36854136
 c      1.07403051     0.78220769    -0.65178254
 h     -0.09952271    -2.30463717    -0.38296370
 h     -1.93666201     1.64353538     0.79678466
 h     -0.74437125     1.89110804    -1.12832218
 h      1.85828924     1.53594239    -0.97203586
 o      2.34195355    -0.98650873     0.41117248
 h      3.33618405    -0.50198073     0.39134609
 c     -2.52588093    -0.38769738    -0.55564439
 h     -2.49457331    -1.09193424    -1.40861825
 h     -3.41613159    -0.62643044     0.06108597
 h     -2.70508694     0.66165133    -0.91078323
 h     -0.41849066     1.31647637     1.74174562
          17

 c      1.24574206    -0.40867484     0.04845691
 c     -0.11120466    -1.17858030     0.07421524
 c     -1.17223393    -0.33579935     0.12087221
 c     -0.90881626     1.27683083     0.93081595
 c     -0.21551083     1.35821613    -0.37658296
 c      1.06449208     0.78313091    -0.65815085
 h     -0.11679949    -2.27272894    -0.35516430
 h     -1.93265791     1.63809304     0.75583580
 h     -0.72136406     1.81894510    -1.07847381
 h      1.85488768     1.52890928    -1.00928553
 o      2.34254883    -0.98110359     0.41617069
 h      3.34338801    -0.51234652     0.42452525
 c     -2.52612159    -0.38625571    -0.55526528
 h     -2.48791447    -1.08223171    -1.37462221
 h     -3.41275438    -0.61549561     0.04571320
 h     -2.70391077     0.68950257    -0.88808783
 h     -0.40790685     1.33606965     1.79727352
          17

 c      1.24200471    -0.41532851     0.05101033
 c     -0.10714824    -1.18309706     0.05914736
 c     -1.16939192    -0.33953848     0.11400507
 c     -0.90973096     1.28222493     0.93926740
 c     -0.21528363     1.35710957    -0.38066542
 c      1.05664073     0.78438180    -0.66319225
 h     -0.13551534    -2.22250367    -0.31790831
 h     -1.92619911     1.63554823     0.72535209
 h     -0.72425730     1.76968263    -1.06656032
 h      1.84523498     1.51063428    -1.04221077
 o      2.34531350    -0.97596314     0.42151518
 h      3.31170648    -0.53221200     0.45435637
 c     -2.52627407    -0.38353700    -0.55428046
 h     -2.48139739    -1.07522325    -1.34736466
 h     -3.40796219    -0.60652112     0.03481977
 h     -2.70323324     0.70503653    -0.86737398
 h     -0.38056476     1.35190740     1.88528113
          17

 c      1.23819407    -0.41992990     0.05194080
 c     -0.10323922    -1.18650238     0.04414663
 c     -1.16616125    -0.34321836     0.10760273
 c     -0.91028455     1.28704342     0.94415979
 c     -0.21354766     1.35296729    -0.37926027
 c      1.05075277     0.78551508    -0.66681272
 h     -0.15491811    -2.16931894    -0.27762564
 h     -1.91891694     1.63638857     0.70706337
 h     -0.76488062     1.75129810    -1.10717550
 h      1.83009686     1.48227631    -1.07026237
 o      2.34976834    -0.97137206     0.42723776
 h      3.24782328    -0.55740849     0.47992534
 c     -2.52612890    -0.37895521    -0.55231365
 h     -2.47520157    -1.07543306    -1.33399298
 h     -3.40455210    -0.60052851     0.03107823
 h     -2.70289012     0.70651922    -0.84965721
 h     -0.35395867     1.36273666     1.97509945
          17

 c      1.23446405    -0.42234159     0.05110536
 c     -0.09954526    -1.18682430     0.03004519
 c     -1.16249669    -0.34676899     0.10167678
 c     -0.90942636     1.29142235     0.94698710
 c     -0.21188811     1.34691296    -0.37399921
 c      1.04695173     0.78598549    -0.66885808
 h     -0.17514224    -2.13718619    -0.24272820
 h     -1.91261016     1.64101597     0.70183755
 h     -0.82799730     1.75031525    -1.17887817
 h      1.81230015     1.44697803    -1.09391748
 o      2.35456831    -0.96789457     0.43325788
 h      3.17138432    -0.57826216     0.50148361
 c     -2.52555653    -0.37252126    -0.54925627
 h     -2.46972388    -1.08370004    -1.33663714
 h     -3.40400106    -0.59825866     0.03597961
 h     -2.70309325     0.69517885    -0.83634113
 h     -0.33864206     1.36778045     2.04653842
          17

 c      1.23100988    -0.42262692     0.04845593
 c     -0.09598011    -1.18240711     0.01746656
 c     -1.15842412    -0.35004293     0.09619685
 c     -0.90667315     1.29546115     0.94853509
 c     -0.21239397     1.34025090    -0.36726271
 c      1.04514992     0.78523680    -0.66912721
 h     -0.19710730    -2.14697255    -0.21904928
 h     -1.90859119     1.64952305     0.70977914
 h     -0.89160914     1.75126803    -1.25235947
 h      1.79641133     1.40941552    -1.11475637
 o      2.35713161    -0.96661792     0.43930093
 h      3.12115206    -0.57599227     0.52192303
 c     -2.52455284    -0.36494874    -0.54530935
 h     -2.46571101    -1.09617931    -1.35143978
 h     -3.40569860    -0.59995908     0.04930270
 h     -2.70442880     0.67530258    -0.82908516
 h     -0.33892322     1.36686854     2.08959465
          17

 c      1.22802530    -0.42096808     0.04402845
 c     -0.09249253    -1.17372062     0.00639803
 c     -1.15407908    -0.35280059     0.09110220
 c     -0.90193070     1.29925597     0.94919889
 c     -0.21628232     1.33363484    -0.36053208
 c      1.04505646     0.78284666    -0.66742429
 h     -0.22030630    -2.19545137    -0.20491359
 h     -1.90724769     1.66153184     0.73037972
 h     -0.94230542     1.74619813    -1.30985156
 h      1.78759922     1.37469224    -1.13507852
 o      2.35533763    -0.96852536     0.44501446
 h      3.12898822    -0.53344505     0.54542703
 c     -2.52322213    -0.35742898    -0.54077065
 h     -2.46405182    -1.10669149    -1.37131419
 h     -3.40717941    -0.60527707     0.06923765
 h     -2.70784345     0.65386535    -0.82969801
 h     -0.35554659     1.36015974     2.10018078
          17

 c      1.22566071    -0.41761017     0.03793332
 c     -0.08918371    -1.16303800    -0.00352412
 c     -1.14970492    -0.35474053     0.08631829
 c     -0.89540223     1.30290978     0.94916742
 c     -0.22396602     1.32726876    -0.35457741
 c      1.04632585     0.77869798    -0.66366841
 h     -0.24176596    -2.25894190    -0.19474304
 h     -1.90788480     1.67614308     0.76261455
 h     -0.97404711     1.73225909    -1.34307108
 h      1.78946484     1.34653731    -1.15670712
 o      2.35065413    -0.97284757     0.45044201
 h      3.17105250    -0.46192272     0.57038871
 c     -2.52172011    -0.35121083    -0.53584011
 h     -2.46544428    -1.10979387    -1.38936977
 h     -3.40520344    -0.61333953     0.09306880
 h     -2.71446096     0.63870880    -0.83975820
 h     -0.38706869     1.34795962     2.07785329
          17

 c      1.22404317    -0.41290119     0.03036705
 c     -0.08615235    -1.15258259    -0.01254966
 c     -1.14560374    -0.35554248     0.08176300
 c     -0.88756576     1.30652952     0.94842917
 c     -0.23538429     1.32114007    -0.34985712
 c      1.04876441     0.77307996    -0.65800993
 h     -0.25815609    -2.31452044    -0.18464046
 h     -1.90890443     1.69203933     0.80491341
 h     -0.98465358     1.70891809    -1.34858307
 h      1.80200482     1.32584356    -1.17947100
 o      2.34561840    -0.97801877     0.45586072
 h      3.20727839    -0.38563383     0.59177483
 c     -2.52021824    -0.34714312    -0.53062215
 h     -2.47021283    -1.10238255    -1.40071680
 h     -3.39696367    -0.62298830     0.11799667
 h     -2.72503792     0.63495044    -0.85970684
 h     -0.42994423     1.33064572     2.02591282
          17

 c      1.22329274    -0.40734975     0.02162561
 c     -0.08338813    -1.14376981    -0.02074499
 c     -1.14207320    -0.35489667     0.07734935
 c     -0.87920484     1.31021393     0.94657342
 c     -0.25020154     1.31511894    -0.34669819
 c      1.05238502     0.76664298    -0.65085624
 h     -0.26725511    -2.34831907    -0.17315253
 h     -1.90831217     1.70774029     0.85506190
 h     -0.97406229     1.67674749    -1.32556967
 h      1.82157693     1.31087379    -1.20079201
 o      2.34157996    -0.98294769     0.46142489
 h      3.21656177    -0.32092373     0.60642643
 c     -2.51890361    -0.34536426    -0.52523544
 h     -2.47829870    -1.08398938    -1.40292986
 h     -3.38090249    -0.63306242     0.14177041
 h     -2.73931392     0.64189872    -0.88783675
 h     -0.47759535     1.30858672     1.95391282
          17

 c      1.22350569    -0.40163524     0.01210056
 c     -0.08079709    -1.13730695    -0.02807612
 c     -1.13934753    -0.35252982     0.07298834
 c     -0.87146466     1.31405666     0.94240956
 c     -0.26784318     1.30897286    -0.34527945
 c      1.05727023     0.76024405    -0.64277509
 h     -0.26797836    -2.35394514    -0.16021442
 h     -1.90441831     1.72194656     0.91018921
 h     -0.94428897     1.63732647    -1.27583994
 h      1.84291064     1.29886700    -1.21683602
 o      2.33898780    -0.98700314     0.46714919
 h      3.19211804    -0.27635254     0.61323224
 c     -2.51795846    -0.34535038    -0.51985202
 h     -2.48933282    -1.05660818    -1.39609578
 h     -3.35707423    -0.64263734     0.16306900
 h     -2.75593439     0.65374013    -0.92025465
 h     -0.51901038     1.28176298     1.88215033
          17

 c      1.22472573    -0.39657207     0.00225478
 c     -0.07826383    -1.13338330    -0.03446557
 c     -1.13755092    -0.34823582     0.06858561
 c     -0.86571814     1.31820502     0.93397746
 c     -0.28737018     1.30231397    -0.34542711
 c      1.06340889     0.75478785    -0.63435812
 h     -0.26008561    -2.33005128    -0.14640969
 h     -1.89646745     1.73385732     0.96698955
 h     -0.90108021     1.59401383    -1.20623544
 h      1.86131111     1.28758025    -1.22408524
 o      2.33784399    -0.98982105     0.47296256
 h      3.13444890    -0.25586052     0.61234992
 c     -2.51749894    -0.34622800    -0.51461411
 h     -2.50273717    -1.02445007    -1.38285803
 h     -3.32717905    -0.65118878     0.18169502
 h     -2.77305905     0.66323316    -0.95204729
 h     -0.53972485     1.24878341     1.84145353
          17

 c      1.22690874    -0.39303939    -0.00742339
 c     -0.07569431    -1.13171998    -0.03981122
 c     -1.13666891    -0.34190890     0.06402824
 c     -0.86282253     1.32284580     0.92039203
 c     -0.30717217     1.29447064    -0.34618764
 c      1.07062215     0.75110496    -0.62611693
 h     -0.24409711    -2.27973033    -0.13269150
 h     -1.88487417     1.74330806     1.02217815
 h     -0.85757444     1.55362770    -1.13420325
 h      1.87386992     1.27604700    -1.22034174
 o      2.33783572    -0.99128242     0.47872630
 h      3.04951376    -0.25922281     0.60506338
 c     -2.51752579    -0.34706715    -0.50953581
 h     -2.51784945    -0.99349118    -1.36822282
 h     -3.29431605    -0.65867098     0.19858864
 h     -2.78904711     0.66484562    -0.97863430
 h     -0.53055668     1.20709333     1.85147066
          17

 c      1.22988617    -0.39187949    -0.01648755
 c     -0.07301644    -1.13145466    -0.04398488
 c     -1.13654347    -0.33356572     0.05917670
 c     -0.86243691     1.32787553     0.90395089
 c     -0.32474589     1.28440171    -0.34548305
 c      1.07857109     0.74984022    -0.61840749
 h     -0.22150601    -2.21203619    -0.12036742
 h     -1.87088409     1.75062869     1.07298097
 h     -0.83698403     1.52761837    -1.09259106
 h      1.87984648     1.26478155    -1.20512398
 o      2.33820980    -0.99172410     0.48421047
 h      2.95105099    -0.27876354     0.59434294
 c     -2.51793220    -0.34708403    -0.50450911
 h     -2.53405712    -0.97029660    -1.35835357
 h     -3.26238592    -0.66547103     0.21554559
 h     -2.80283078     0.65593911    -0.99656322
 h     -0.49623647     1.15728947     1.89587452
          17

 c      1.23334871    -0.39376949    -0.02461143
 c     -0.07014369    -1.13091952    -0.04682837
 c     -1.13689814    -0.32333976     0.05388266
 c     -0.86369112     1.33282120     0.88833555
 c     -0.33787027     1.27125196    -0.34168948
 c      1.08680029     0.75133217    -0.61136103
 h     -0.19512167    -2.14497393    -0.11117203
 h     -1.85589852     1.75633695     1.11741741
 h     -0.85889013     1.52580078    -1.11085814
 h      1.88071950     1.25577623    -1.17974872
 o      2.33754434    -0.99238811     0.48905498
 h      2.86446550    -0.29237450     0.58567762
 c     -2.51857275    -0.34584515    -0.49944357
 h     -2.55085662    -0.95986398    -1.35780619
 h     -3.23511089    -0.67218365     0.23449758
 h     -2.81406697     0.63675857    -1.00381430
 h     -0.44819242     1.10441839     1.94324845
          17

 c      1.23688825    -0.39907861    -0.03164811
 c     -0.06697168    -1.12772544    -0.04818045
 c     -1.13739422    -0.31144604     0.04801908
 c     -0.86593671     1.33717051     0.87641503
 c     -0.34685606     1.25543691    -0.33688829
 c      1.09477627     0.75552235    -0.60484375
 h     -0.16874452    -2.10513146    -0.10707186
 h     -1.84111480     1.76095665     1.15433012
 h     -0.91290752     1.54377853    -1.17552750
 h      1.88004742     1.25234030    -1.14716006
 o      2.33424428    -0.99521127     0.49287104
 h      2.81886334    -0.26731698     0.58564443
 c     -2.51936001    -0.34346032    -0.49441315
 h     -2.56774105    -0.96353310    -1.36657071
 h     -3.21492572    -0.67922648     0.25648286
 h     -2.82322657     0.61016169    -0.99996703
 h     -0.39588489     1.05418646     1.97205127
          17

 c      1.24011807    -0.40774239    -0.03763256
 c     -0.06350874    -1.12009860    -0.04797631
 c     -1.13770816    -0.29810333     0.04149672
 c     -0.86878406     1.34054545     0.86988557
 c     -0.35333579     1.23808132    -0.33490666
 c      1.10191131     0.76197793    -0.59851219
 h     -0.14505474    -2.11273600    -0.10928581
 h     -1.82762301     1.76502016     1.18331313
 h     -0.97395780     1.56923723    -1.25089972
 h      1.88274294     1.25850748    -1.11122210
 o      2.32846099    -1.00027693     0.49562991
 h      2.81585452    -0.20143157     0.59572810
 c     -2.52031633    -0.34061289    -0.48960783
 h     -2.58402768    -0.97878629    -1.37981106
 h     -3.20228920    -0.68648627     0.28087672
 h     -2.83163586     0.58142558    -0.98638152
 h     -0.34551272     1.01092845     1.97246506
          17

 c      1.24279815    -0.41923785    -0.04272450
 c     -0.05997595    -1.10874671    -0.04635254
 c     -1.13759571    -0.28344949     0.03426723
 c     -0.87188706     1.34267864     0.86943452
 c     -0.35845016     1.22005193    -0.33819221
 c      1.10768604     0.77004460    -0.59197776
 h     -0.12390636    -2.16028654    -0.11712284
 h     -1.81660273     1.76913583     1.20461821
 h     -1.02520740     1.59306536    -1.31310773
 h      1.89317561     1.27768342    -1.07519240
 o      2.32181609    -1.00547413     0.49766598
 h      2.83289660    -0.12892672     0.61189528
 c     -2.52153792    -0.33836776    -0.48512955
 h     -2.59887864    -1.00099711    -1.39061133
 h     -3.19585738    -0.69327063     0.30547957
 h     -2.84140876     0.55773089    -0.96613261
 h     -0.30112262     0.97763151     1.94168772
          17

 c      1.24483637    -0.43269985    -0.04715085
 c     -0.05662954    -1.09611901    -0.04359911
 c     -1.13690146    -0.26751906     0.02631590
 c     -0.87480954     1.34334868     0.87489002
 c     -0.36287237     1.20188535    -0.34757337
 c      1.11187541     0.77907162    -0.58499609
 h     -0.10428125    -2.22122845    -0.12839484
 h     -1.80929886     1.77398302     1.21901798
 h     -1.05872259     1.61033671    -1.35151928
 h      1.91253173     1.31083476    -1.03998355
 o      2.31555968    -1.00915242     0.49931612
 h      2.85233838    -0.07788499     0.63001626
 c     -2.52312967    -0.33782917    -0.48090325
 h     -2.61150279    -1.02537205    -1.39294108
 h     -3.19333803    -0.69861912     0.32742513
 h     -2.85498360     0.54640922    -0.94311353
 h     -0.26538943     0.95626472     1.88099896
          17

 c      1.24621433    -0.44709555    -0.05116821
 c     -0.05362205    -1.08445116    -0.04003104
 c     -1.13552941    -0.25028045     0.01764895
 c     -0.87707410     1.34237499     0.88533776
 c     -0.36715453     1.18396294    -0.36284166
 c      1.11465611     0.78858322    -0.57754115
 h     -0.08606165    -2.27236995    -0.14068980
 h     -1.80665001     1.78016106     1.22762050
 h     -1.07120636     1.61847993    -1.36249932
 h      1.93756772     1.35555448    -1.00379223
 o      2.31035029    -1.01065531     0.50082620
 h      2.86547547    -0.06125826     0.64736954
 c     -2.52520472    -0.33972901    -0.47680717
 h     -2.62134593    -1.04804726    -1.38311038
 h     -3.19242518    -0.70173900     0.34428154
 h     -2.87397882     0.55163584    -0.92016110
 h     -0.23950969     0.94767031     1.79522505
          17

 c      1.24693431    -0.46137121    -0.05502863
 c     -0.05102660    -1.07514370    -0.03592199
 c     -1.13341662    -0.23169084     0.00828280
 c     -0.87840355     1.33971192     0.89919119
 c     -0.37182971     1.16661038    -0.38321583
 c      1.11646608     0.79829322    -0.56971749
 h     -0.06986384    -2.30052472    -0.15194699
 h     -1.80866631     1.78791483     1.23168363
 h     -1.06170065     1.61620206    -1.34598998
 h      1.96213963     1.40694771    -0.96356884
 o      2.30652130    -1.00992105     0.50237341
 h      2.86871828    -0.08280007     0.66232916
 c     -2.52792890    -0.34412102    -0.47283204
 h     -2.62818855    -1.06654882    -1.36008879
 h     -3.19141051    -0.70231133     0.35481072
 h     -2.89797232     0.57161839    -0.89756473
 h     -0.22182239     0.95071336     1.69405032
          17

 c      1.24700499    -0.47455124    -0.05894659
 c     -0.04887918    -1.06892545    -0.03149338
 c     -1.13052447    -0.21175118    -0.00176045
 c     -0.87909999     1.33561653     0.91421653
 c     -0.37731655     1.15009838    -0.40759578
 c      1.11775729     0.80802008    -0.56162916
 h     -0.05658867    -2.30010362    -0.16046277
 h     -1.81393861     1.79689645     1.23251555
 h     -1.03123485     1.60343777    -1.30491282
 h      1.97992994     1.45946555    -0.91681941
 o      2.30418810    -1.00726602     0.50407009
 h      2.86182214    -0.14021080     0.67419929
 c     -2.53149065    -0.35040206    -0.46905245
 h     -2.63218553    -1.08008103    -1.32549679
 h     -3.18944680    -0.70058743     0.35928112
 h     -2.92451309     0.59929097    -0.87364000
 h     -0.20490601     0.96076893     1.59403996
          17

 c      1.24645670    -0.48579964    -0.06306954
 c     -0.04719496    -1.06604303    -0.02691868
 c     -1.12684582    -0.19055499    -0.01245177
 c     -0.88025159     1.33070144     0.92782905
 c     -0.38368801     1.13453701    -0.43458093
 c      1.11882090     0.81761394    -0.55331060
 h     -0.04723185    -2.27056956    -0.16480757
 h     -1.81980669     1.80620818     1.23147492
 h     -0.98418455     1.58246649    -1.24686788
 h      1.98630781     1.50833508    -0.86248077
 o      2.30314931    -1.00346009     0.50591844
 h      2.84900828    -0.22370811     0.68369330
 c     -2.53598421    -0.35758710    -0.46546118
 h     -2.63388184    -1.08982639    -1.28358063
 h     -3.18657688    -0.69733027     0.35945101
 h     -2.95039740     0.62586450    -0.84661153
 h     -0.17383515     0.96939061     1.51681972
          17

 c      1.24537674    -0.49445172    -0.06745508
 c     -0.04596955    -1.06628818    -0.02232492
 c     -1.12241837    -0.16832384    -0.02374998
 c     -0.88292069     1.32545094     0.93818909
 c     -0.39030999     1.11961734    -0.46220665
 c      1.11971348     0.82692419    -0.54472111
 h     -0.04282855    -2.21592320    -0.16387537
 h     -1.82342196     1.81484120     1.22993737
 h     -0.93153432     1.56080101    -1.18819305
 h      1.97899821     1.55025355    -0.80094159
 o      2.30257678    -1.00003740     0.50769485
 h      2.84327114    -0.31096656     0.69448375
 c     -2.54132207    -0.36457708    -0.46186018
 h     -2.63417287    -1.09904156    -1.24088724
 h     -3.18356648    -0.69366941     0.35828367
 h     -2.97293939     0.64395069    -0.81588329
 h     -0.11529487     0.97002481     1.47687446
          17

 c      1.24394620    -0.50002112    -0.07205948
 c     -0.04517743    -1.06884883    -0.01777965
 c     -1.11733438    -0.14542415    -0.03559457
 c     -0.88660702     1.31953176     0.94515391
 c     -0.39558355     1.10431828    -0.48769217
 c      1.12024264     0.83578022    -0.53577186
 h     -0.04440025    -2.14635712    -0.15718027
 h     -1.82303300     1.82224123     1.22913502
 h     -0.89346262     1.55467173    -1.15689845
 h      1.95815126     1.58369483    -0.73370090
 o      2.30086990    -0.99921995     0.50887530
 h      2.86831048    -0.36846465     0.71424788
 c     -2.54724949    -0.37036306    -0.45790208
 h     -2.63411952    -1.11226876    -1.20491346
 h     -3.18149307    -0.69089041     0.35933298
 h     -2.99056998     0.64891536    -0.78223893
 h     -0.03483118     0.96596682     1.47029190
          17

 c      1.24242388    -0.50219796    -0.07675416
 c     -0.04477340    -1.07205465    -0.01325758
 c     -1.11175016    -0.12237457    -0.04788933
 c     -0.88958351     1.31215334     0.94949967
 c     -0.39789139     1.08755272    -0.50867019
 c      1.11999451     0.84396269    -0.52635869
 h     -0.05287926    -2.08122232    -0.14539496
 h     -1.81828269     1.82847735     1.22996112
 h     -0.88831341     1.58190318    -1.17778163
 h      1.92620786     1.60911429    -0.66292803
 o      2.29716143    -1.00192666     0.50915917
 h      2.93516282    -0.38342021     0.74666419
 c     -2.55343819    -0.37427734    -0.45326300
 h     -2.63459006    -1.13303367    -1.18134029
 h     -3.18109777    -0.69016091     0.36578028
 h     -3.00299746     0.63918063    -0.74754663
 h      0.04748867     0.96590999     1.48374094
          17

 c      1.24106470    -0.50087379    -0.08137285
 c     -0.04468545    -1.07348577    -0.00863743
 c     -1.10590607    -0.09985777    -0.06047348
 c     -0.89032822     1.30276357     0.95192562
 c     -0.39759999     1.07018557    -0.52579550
 c      1.11841801     0.85117556    -0.51639139
 h     -0.06912572    -2.04783573    -0.13038427
 h     -1.80956479     1.83392637     1.23285606
 h     -0.90940545     1.63877429    -1.24149213
 h      1.88754263     1.62899567    -0.59096574
 o      2.29279472    -1.00672988     0.50906055
 h      3.01989305    -0.38022274     0.78255271
 c     -2.55958109    -0.37627021    -0.44781278
 h     -2.63594705    -1.16105128    -1.17128913
 h     -3.18211763    -0.69224681     0.37939097
 h     -3.01127197     0.61634633    -0.71443124
 h      0.11373248     0.97585602     1.50614063
          17

 c      1.24007438    -0.49617538    -0.08573809
 c     -0.04480805    -1.07141011    -0.00386717
 c     -1.10015400    -0.07868184    -0.07311190
 c     -0.88800434     1.29119535     0.95285924
 c     -0.39617613     1.05466327    -0.54154578
 c      1.11494280     0.85707957    -0.50583384
 h     -0.09383398    -2.06480084    -0.11307335
 h     -1.79731624     1.83883548     1.23777132
 h     -0.93590691     1.70438769    -1.31838187
 h      1.84757335     1.64733094    -0.51980777
 o      2.28941752    -1.01220613     0.50921718
 h      3.09410890    -0.38240881     0.81087806
 c     -2.56541323    -0.37698942    -0.44160177
 h     -2.63808173    -1.19168574    -1.17120694
 h     -3.18300955    -0.69733503     0.39993253
 h     -3.01786056     0.58533174    -0.68601113
 h      0.15346481     0.99774058     1.53058481
          17

 c      1.23962469    -0.48845343    -0.08965578
 c     -0.04509937    -1.06654299     0.00085975
 c     -1.09495321    -0.05967965    -0.08551745
 c     -0.88233431     1.27756587     0.95254783
 c     -0.39446267     1.04313856    -0.55776080
 c      1.10913714     0.86142994    -0.49474238
 h     -0.12632358    -2.12156842    -0.09126276
 h     -1.78164846     1.84303861     1.24418846
 h     -0.95370583     1.76191944    -1.38699677
 h      1.81110098     1.66808001    -0.45074171
 o      2.28788156    -1.01770924     0.50994862
 h      3.14203600    -0.40000898     0.82552666
 c     -2.57066831    -0.37755232    -0.43469765
 h     -2.64070837    -1.21833682    -1.17540783
 h     -3.18132019    -0.70504748     0.42540988
 h     -3.02653944     0.55394566    -0.66554979
 h      0.16213038     1.03084152     1.55286431
          17

 c      1.23986103    -0.47825298    -0.09290270
 c     -0.04565970    -1.06106136     0.00529959
 c     -1.09080103    -0.04360366    -0.09739100
 c     -0.87344951     1.26218245     0.95113049
 c     -0.39263389     1.03700270    -0.57536232
 c      1.10087885     0.86427070    -0.48325241
 h     -0.16368867    -2.19013418    -0.06205486
 h     -1.76235657     1.84591550     1.25118623
 h     -0.95674153     1.80268391    -1.43684103
 h      1.78045618     1.69296090    -0.38449113
 o      2.28842262    -1.02302091     0.51131826
 h      3.15739413    -0.43513884     0.82419165
 c     -2.57507202    -0.37911616    -0.42709190
 h     -2.64358225    -1.23529300    -1.17869141
 h     -3.17448224    -0.71461545     0.45291630
 h     -3.04150832     0.53069187    -0.65577720
 h      0.13937094     1.07283585     1.57048576
          17

 c      1.24088407    -0.46628743    -0.09522363
 c     -0.04662389    -1.05672006     0.00935908
 c     -1.08812376    -0.03102241    -0.10846838
 c     -0.86186285     1.24548450     0.94862123
 c     -0.39060532     1.03701209    -0.59471913
 c      1.09041152     0.86603928    -0.47151335
 h     -0.20212024    -2.24712049    -0.02441844
 h     -1.73923445     1.84657319     1.25753880
 h     -0.94316865     1.82304075    -1.46349841
 h      1.75489839     1.72022259    -0.32183165
 o      2.29087019    -1.02812555     0.51322060
 h      3.14006522    -0.48574386     0.80700816
 c     -2.57845268    -0.38237690    -0.41875795
 h     -2.64654463    -1.23926708    -1.17761999
 h     -3.16057723    -0.72511812     0.47957960
 h     -3.06533229     0.52050922    -0.65783537
 h      0.08902303     1.12019945     1.58273316
          17

 c      1.24272651    -0.45340576    -0.09634355
 c     -0.04805163    -1.05438202     0.01306944
 c     -1.08717425    -0.02222421    -0.11856458
 c     -0.84855342     1.22799051     0.94478865
 c     -0.38829109     1.04337020    -0.61584954
 c      1.07823535     0.86747222    -0.45963349
 h     -0.23823527    -2.27924282     0.02101405
 h     -1.71255972     1.84416825     1.26183387
 h     -0.91317127     1.82217419    -1.46564117
 h      1.73182829     1.74560539    -0.26403426
 o      2.29459279    -1.03322200     0.51537747
 h      3.09712119    -0.54557938     0.77672214
 c     -2.58087412    -0.38724570    -0.40975044
 h     -2.64950550    -1.22979529    -1.17084138
 h     -3.13879154    -0.73571228     0.50325661
 h     -3.09699846     0.52152292    -0.67045767
 h      0.02057826     1.16844230     1.59185156
          17

 c      1.24533563    -0.44053848    -0.09599615
 c     -0.04990593    -1.05425445     0.01651156
 c     -1.08797428    -0.01716645    -0.12760305
 c     -0.83503128     1.21020187     0.93897997
 c     -0.38567304     1.05571694    -0.63843786
 c      1.06493567     0.86938872    -0.44767482
 h     -0.26943312    -2.28060651     0.07280508
 h     -1.68358463     1.83827887     1.26261031
 h     -0.86849889     1.80171122    -1.44441126
 h      1.70860720     1.76450412    -0.21271976
 o      2.29813884    -1.03892612     0.51725076
 h      3.04879868    -0.60120936     0.74025765
 c     -2.58259873    -0.39296448    -0.40021364
 h     -2.65245320    -1.20917816    -1.15912929
 h     -3.10956259    -0.74582447     0.52293090
 h     -3.13225798     0.52655873    -0.69022765
 h     -0.04956604     1.21288171     1.60491824
          17

 c      1.24855346    -0.42861111    -0.09396979
 c     -0.05207014    -1.05611825     0.01977081
 c     -1.09032206    -0.01549714    -0.13562571
 c     -0.82297929     1.19245056     0.93019644
 c     -0.38269824     1.07303106    -0.66170567
 c      1.05105535     0.87249194    -0.43567997
 h     -0.29386636    -2.25018344     0.12925671
 h     -1.65481863     1.82922875     1.25852141
 h     -0.81337923     1.76726466    -1.40498937
 h      1.68373154     1.77370353    -0.16938475
 o      2.29902074    -1.04638188     0.51806358
 h      3.03240679    -0.63068771     0.70870964
 c     -2.58390627    -0.39848984    -0.39030061
 h     -2.65549660    -1.18222202    -1.14534756
 h     -3.07449577    -0.75529451     0.53887324
 h     -3.16585867     0.52760718    -0.71274703
 h     -0.10200303     1.25025995     1.63300415
          17

 c      1.25209048    -0.41842888    -0.09016275
 c     -0.05436193    -1.05939578     0.02290685
 c     -1.09385683    -0.01664131    -0.14278799
 c     -0.81322281     1.17486650     0.91788802
 c     -0.37901791     1.09338965    -0.68410908
 c      1.03702612     0.87723757    -0.42370284
 h     -0.31052456    -2.19122260     0.18879859
 h     -1.62975513     1.81815636     1.24850762
 h     -0.75682453     1.73240186    -1.36077433
 h      1.65722164     1.77221225    -0.13495123
 o      2.29569072    -1.05617808     0.51747271
 h      3.07171682    -0.62150454     0.68715029
 c     -2.58495633    -0.40281525    -0.38011030
 h     -2.65887930    -1.15549393    -1.13399917
 h     -3.03608835    -0.76443918     0.55255157
 h     -3.19346190     0.51897919    -0.73376261
 h     -0.12664499     1.27932300     1.68212550
          17

 c      1.25552864    -0.41058875    -0.08460702
 c     -0.05651247    -1.06306802     0.02591026
 c     -1.09814606    -0.01991695    -0.14933753
 c     -0.80524191     1.15761230     0.90274340
 c     -0.37376868     1.11376751    -0.70307849
 c      1.02314742     0.88375431    -0.41182527
 h     -0.31969153    -2.11246976     0.25064014
 h     -1.61181531     1.80659974     1.23190878
 h     -0.71439092     1.72255540    -1.33739151
 h      1.63063097     1.76153117    -0.10945784
 o      2.28992612    -1.06713685     0.51601545
 h      3.13942247    -0.59027210     0.66770023
 c     -2.58576941    -0.40520106    -0.36972618
 h     -2.66287087    -1.13555623    -1.12970830
 h     -2.99725669    -0.77396962     0.56617779
 h     -3.21242745     0.49821417    -0.74979143
 h     -0.12932707     1.29860253     1.74426502
          17

 c      1.25838666    -0.40546954    -0.07743815
 c     -0.05810059    -1.06554164     0.02861766
 c     -1.10275889    -0.02465036    -0.15556786
 c     -0.79807811     1.14100383     0.88617053
 c     -0.36623649     1.13122830    -0.71622824
 c      1.00962758     0.89180305    -0.40014976
 h     -0.32377085    -2.03012261     0.31610203
 h     -1.60302130     1.79575264     1.20845111
 h     -0.69997821     1.76263681    -1.35941848
 h      1.60691550     1.74560387    -0.09191830
 o      2.28414191    -1.07781293     0.51421438
 h      3.19903389    -0.55853126     0.64323542
 c     -2.58627886    -0.40539537    -0.35933423
 h     -2.66751009    -1.12642319    -1.13466639
 h     -2.96072581    -0.78470671     0.58183292
 h     -3.22197527     0.46595097    -0.75842013
 h     -0.12216368     1.30561740     1.80378508
          17

 c      1.26018998    -0.40324953    -0.06885970
 c     -0.05854922    -1.06484537     0.03062423
 c     -1.10730640    -0.03025508    -0.16176483
 c     -0.79114935     1.12539972     0.86944413
 c     -0.35732955     1.14573215    -0.72417209
 c      0.99667370     0.90080891    -0.38877737
 h     -0.32739154    -1.96598494     0.38999936
 h     -1.60333193     1.78594138     1.17816346
 h     -0.70862860     1.84510608    -1.41790049
 h      1.59003231     1.73024022    -0.08043497
 o      2.27968618    -1.08737049     0.51226698
 h      3.23119040    -0.53837973     0.61186309
 c     -2.58637519    -0.40377087    -0.34926607
 h     -2.67238575    -1.12800639    -1.14683639
 h     -2.92847799    -0.79714744     0.60041093
 h     -3.22328567     0.42568679    -0.75856674
 h     -0.11450971     1.29845644     1.84767057
          17

 c      1.26052005    -0.40391154    -0.05912435
 c     -0.05740793    -1.05974618     0.03151624
 c     -1.11145507    -0.03621554    -0.16818144
 c     -0.78434673     1.11111700     0.85343791
 c     -0.34889084     1.15922905    -0.72942433
 c      0.98456826     0.91003595    -0.37777934
 h     -0.33420984    -1.93467421     0.47795405
 h     -1.61089422     1.77663319     1.14134446
 h     -0.72462469     1.94069708    -1.48318074
 h      1.58390236     1.72149238    -0.07277223
 o      2.27711700    -1.09541273     0.51019934
 h      3.22897507    -0.53507242     0.57435900
 c     -2.58589090    -0.40125355    -0.33984979
 h     -2.67670819    -1.13700703    -1.16082622
 h     -2.90151610    -0.81110843     0.62098178
 h     -3.21967428     0.38357551    -0.75078974
 h     -0.11166562     1.27655222     1.86827829
          17

 c      1.25904658    -0.40725594    -0.04851880
 c     -0.05475233    -1.05091169     0.03154508
 c     -1.11493509    -0.04204199    -0.17502358
 c     -0.77787409     1.09840030     0.83865790
 c     -0.34232544     1.17314495    -0.73384819
 c      0.97373791     0.91887723    -0.36714903
 h     -0.34233636    -1.93002079     0.57813735
 h     -1.62280767     1.76686503     1.09865255
 h     -0.73697336     2.02748757    -1.53432177
 h      1.59064182     1.72304080    -0.06738757
 o      2.27654027    -1.10179983     0.50797238
 h      3.19249538    -0.54995551     0.53249495
 c     -2.58456058    -0.39907578    -0.33121115
 h     -2.67962690    -1.14914527    -1.17052119
 h     -2.88001352    -0.82569687     0.64107014
 h     -3.21645630     0.34776686    -0.73735585
 h     -0.11613375     1.24049626     1.86224162
          17

 c      1.25553998    -0.41294808    -0.03733984
 c     -0.05103481    -1.04015426     0.03170117
 c     -1.11753966    -0.04727465    -0.18242937
 c     -0.77211100     1.08739663     0.82528986
 c     -0.33841557     1.18803452    -0.73838977
 c      0.96478689     0.92707719    -0.35677006
 h     -0.34624028    -1.93365872     0.68000224
 h     -1.63594311     1.75577952     1.05125047
 h     -0.74058790     2.09449610    -1.56167904
 h      1.60907537     1.73425320    -0.06421532
 o      2.27763659    -1.10663873     0.50552260
 h      3.12848080    -0.58060405     0.48838005
 c     -2.58207771    -0.39843065    -0.32325970
 h     -2.68053428    -1.16081510    -1.17119728
 h     -2.86366090    -0.83963762     0.65769202
 h     -3.21956727     0.32633421    -0.72138866
 h     -0.12847287     1.19174221     1.82949241
          17

 c      1.24987528    -0.42057763    -0.02586742
 c     -0.04668576    -1.02907508     0.03305966
 c     -1.11911078    -0.05150710    -0.19045907
 c     -0.76756108     1.07813286     0.81316747
 c     -0.33747004     1.20394795    -0.74348057
 c      0.95839076     0.93472001    -0.34646643
 h     -0.34159924    -1.93047166     0.77176420
 h     -1.64755993     1.74302640     1.00090018
 h     -0.73365885     2.13699168    -1.56175025
 h      1.63499798     1.75077983    -0.06439469
 o      2.27938346    -1.11045431     0.50280776
 h      3.05473422    -0.61799431     0.44367113
 c     -2.57831925    -0.40007127    -0.31588713
 h     -2.67922603    -1.16972457    -1.16036670
 h     -2.85196581    -0.85173827     0.66849969
 h     -3.23248261     0.32365410    -0.70485367
 h     -0.14724461     1.13245178     1.77350765
          17

 c      1.24205214    -0.42968441    -0.01434807
 c     -0.04201855    -1.01869263     0.03639058
 c     -1.11952547    -0.05440087    -0.19910754
 c     -0.76488718     1.07052270     0.80165181
 c     -0.33941409     1.22066348    -0.74926868
 c      0.95508348     0.94204060    -0.33610970
 h     -0.32667245    -1.91258217     0.84492601
 h     -1.65567960     1.72894232     0.94997739
 h     -0.71610881     2.15348231    -1.53409266
 h      1.66300755     1.76701727    -0.06924334
 o      2.27973437    -1.11442579     0.49994322
 h      3.00524529    -0.64276833     0.39736633
 c     -2.57355501    -0.40404681    -0.30914954
 h     -2.67595166    -1.17505009    -1.13791325
 h     -2.84441721    -0.86124375     0.67252819
 h     -3.25356488     0.33780901    -0.68700690
 h     -0.16811514     1.06528244     1.70277612
          17

 c      1.23223712    -0.43974078    -0.00299599
 c     -0.03731698    -1.00959238     0.04213319
 c     -1.11869590    -0.05569586    -0.20833242
 c     -0.76496724     1.06444171     0.78953915
 c     -0.34382394     1.23773321    -0.75566239
 c      0.95508160     0.94924355    -0.32570072
 h     -0.30162757    -1.87741503     0.89456381
 h     -1.65929857     1.71457238     0.90140748
 h     -0.68921408     2.14505168    -1.48058323
 h      1.68835371     1.77828969    -0.07942678
 o      2.27679951    -1.11971896     0.49727787
 h      3.01142153    -0.63617466     0.34469300
 c     -2.56836483    -0.40978893    -0.30321453
 h     -2.67141700    -1.17755017    -1.10608380
 h     -2.84055095    -0.86798084     0.67044292
 h     -3.27692628     0.36192694    -0.66524332
 h     -0.18285957     0.99261468     1.63212161
          17

 c      1.22081321    -0.45012632     0.00799004
 c     -0.03291394    -1.00207968     0.05044749
 c     -1.11658478    -0.05522836    -0.21808803
 c     -0.76870433     1.05985406     0.77540307
 c     -0.34992966     1.25435632    -0.76223690
 c      0.95822513     0.95640836    -0.31539044
 h     -0.26788512    -1.82582468     0.91869816
 h     -1.65857891     1.70163506     0.85848645
 h     -0.65611513     2.11694237    -1.40654601
 h      1.70794891     1.78187385    -0.09468912
 o      2.27155235    -1.12575535     0.49486050
 h      3.05894841    -0.60794447     0.28576975
 c     -2.56334734    -0.41640951    -0.29817260
 h     -2.66675151    -1.17968009    -1.06940651
 h     -2.83995467    -0.87232436     0.66439993
 h     -3.29575984     0.38787704    -0.63721915
 h     -0.18130955     0.91531043     1.57916138
          17

 c      1.20839341    -0.46015632     0.01841211
 c     -0.02919087    -0.99621698     0.06120776
 c     -1.11322704    -0.05295709    -0.22835271
 c     -0.77630413     1.05675041     0.75868015
 c     -0.35658003     1.26902672    -0.76801658
 c      0.96402347     0.96345750    -0.30544962
 h     -0.22795022    -1.76163658     0.91839687
 h     -1.65505994     1.69247837     0.82451624
 h     -0.62312073     2.08301224    -1.32365948
 h      1.72072642     1.77725391    -0.11396078
 o      2.26630578    -1.13113908     0.49228906
 h      3.11157002    -0.58135994     0.22796624
 c     -2.55890820    -0.42295869    -0.29393729
 h     -2.66338745    -1.18531550    -1.03410714
 h     -2.84220430    -0.87502963     0.65757886
 h     -3.30487286     0.40896621    -0.60208970
 h     -0.15961576     0.83371029     1.55223060
          17

 c      1.19576908    -0.46914439     0.02806352
 c     -0.02651466    -0.99174301     0.07388338
 c     -1.10874139    -0.04898172    -0.23912663
 c     -0.78677173     1.05482187     0.74031484
 c     -0.36225926     1.27913783    -0.77134104
 c      0.97175520     0.97014790    -0.29621398
 h     -0.18562244    -1.69256799     0.89922373
 h     -1.65152487     1.68983422     0.80229070
 h     -0.60059592     2.07091917    -1.25201815
 h      1.72769905     1.76608917    -0.13559887
 o      2.26249383    -1.13505732     0.48919589
 h      3.14623699    -0.57049557     0.17804406
 c     -2.55521804    -0.42863664    -0.29030622
 h     -2.66277114    -1.19843691    -1.00643353
 h     -2.84671195    -0.87695123     0.65337932
 h     -3.30154447     0.42091595    -0.56060537
 h     -0.12635005     0.75177127     1.54343341
          17

 c      1.18382657    -0.47645993     0.03672908
 c     -0.02516229    -0.98791440     0.08732534
 c     -1.10332180    -0.04354884    -0.25039682
 c     -0.79858621     1.05347099     0.72191342
 c     -0.36559160     1.28199922    -0.77077406
 c      0.98058431     0.97607475    -0.28801695
 h     -0.14617092    -1.63193647     0.87387028
 h     -1.65090630     1.69600102     0.79361929
 h     -0.59811788     2.11082769    -1.20999539
 h      1.73179191     1.75198616    -0.15768070
 o      2.26068235    -1.13723791     0.48538182
 h      3.15316719    -0.58060336     0.13994302
 c     -2.55226568    -0.43303809    -0.28711589
 h     -2.66592905    -1.22074438    -0.99010967
 h     -2.85251211    -0.87870284     0.65439580
 h     -3.28557439     0.42206353    -0.51476450
 h     -0.09563664     0.67738887     1.53894019
          17

 c      1.17346139    -0.48156891     0.04420534
 c     -0.02532246    -0.98352718     0.09976230
 c     -1.09722388    -0.03705617    -0.26211495
 c     -0.81058736     1.05221752     0.70488874
 c     -0.36631174     1.27805076    -0.76691458
 c      0.98969133     0.98071718    -0.28112669
 h     -0.11547092    -1.59808366     0.86235976
 h     -1.65451285     1.71154111     0.79906567
 h     -0.61370831     2.19795369    -1.19339286
 h      1.73716973     1.73974251    -0.17836984
 o      2.26094048    -1.13769506     0.48077619
 h      3.13013883    -0.61209774     0.11538112
 c     -2.54991119    -0.43634232    -0.28433480
 h     -2.67313676    -1.24986859    -0.98471961
 h     -2.85810717    -0.88040887     0.66156558
 h     -3.25925960     0.41353605    -0.46743932
 h     -0.07850064     0.61845058     1.52912952
          17

 c      1.16548672    -0.48406937     0.05033750
 c     -0.02723492    -0.97769816     0.10975837
 c     -1.09076469    -0.03001633    -0.27421225
 c     -0.82224682     1.05096469     0.69030632
 c     -0.36497164     1.27042619    -0.76155450
 c      0.99840947     0.98358435    -0.27571935
 h     -0.09734099    -1.60476492     0.88063506
 h     -1.66097785     1.73441604     0.81786630
 h     -0.63717694     2.29750923    -1.18504285
 h      1.74771359     1.73372625    -0.19630374
 o      2.26294623    -1.13665418     0.47544068
 h      3.08097601    -0.66176352     0.10375549
 c     -2.54788944    -0.43928063    -0.28200248
 h     -2.68396545    -1.28009823    -0.98658570
 h     -2.86152224    -0.88170823     0.67396833
 h     -3.22740409     0.39948189    -0.42199312
 h     -0.08086186     0.58047984     1.50988254
          17

 c      1.16053359    -0.48372624     0.05505802
 c     -0.03124522    -0.97097596     0.11764538
 c     -1.08432364    -0.02297688    -0.28663110
 c     -0.83353398     1.04998990     0.67894597
 c     -0.36204597     1.26183149    -0.75596952
 c      1.00637511     0.98441088    -0.27188421
 h     -0.09181322    -1.64760595     0.92339400
 h     -1.66691869     1.76040405     0.84799840
 h     -0.66033849     2.38089705    -1.17395916
 h      1.76499952     1.73581629    -0.21079803
 o      2.26579266    -1.13464766     0.46969224
 h      3.01880100    -0.72123980     0.10014400
 c     -2.54580807    -0.44288656    -0.28012306
 h     -2.69762062    -1.30492316    -0.99110237
 h     -2.86061674    -0.88200658     0.68937724
 h     -3.19685570     0.38674929    -0.38173723
 h     -0.10457796     0.56636922     1.48086364
          17

 c      1.15894073    -0.48050054     0.05840300
 c     -0.03756732    -0.96488230     0.12497725
 c     -1.07831410    -0.01645106    -0.29933139
 c     -0.84471374     1.04979997     0.67129274
 c     -0.35777786     1.25383379    -0.75077951
 c      1.01360475     0.98325223    -0.26964224
 h     -0.09693449    -1.70892588     0.97056277
 h     -1.66866595     1.78452244     0.88647379
 h     -0.67873784     2.43343900    -1.15626856
 h      1.78724712     1.74437834    -0.22173324
 o      2.26760741    -1.13268161     0.46435876
 h      2.97224066    -0.77444110     0.09127467
 c     -2.54325457    -0.44811994    -0.27864826
 h     -2.71326471    -1.31923723    -0.99455514
 h     -2.85351419    -0.88079849     0.70516395
 h     -3.17465147     0.38280433    -0.34919479
 h     -0.14814894     0.57638656     1.44456656
          17

 c      1.16067872    -0.47453291     0.06048617
 c     -0.04609004    -0.96067919     0.13306316
 c     -1.07313127    -0.01087317    -0.31226353
 c     -0.85627101     1.05102414     0.66739286
 c     -0.35230924     1.24727541    -0.74622658
 c      1.02039881     0.98040421    -0.26896799
 h     -0.11064604    -1.77183547     1.00488512
 h     -1.66378871     1.80249954     0.92980418
 h     -0.69016493     2.44901559    -1.13157056
 h      1.81025774     1.75523495    -0.22928063
 o      2.26615906    -1.13184009     0.46061532
 h      2.97606105    -0.80417127     0.05836017
 c     -2.54003657    -0.45542447    -0.27752353
 h     -2.73019798    -1.32037712    -0.99488571
 h     -2.83895682    -0.87788853     0.71907988
 h     -3.16477318     0.39161906    -0.32555468
 h     -0.20606694     0.60750820     1.40685565
          17

 c      1.16534833    -0.46608737     0.06144884
 c     -0.05638706    -0.95895246     0.14255459
 c     -1.06910171    -0.00656679    -0.32532355
 c     -0.86898306     1.05440234     0.66661445
 c     -0.34577615     1.24259800    -0.74232601
 c      1.02714504     0.97623908    -0.26980120
 h     -0.13123961    -1.82517071     1.01696046
 h     -1.65190734     1.81178168     0.97446619
 h     -0.69358296     2.42597182    -1.10097159
 h      1.82942555     1.76367984    -0.23371732
 o      2.26170484    -1.13194730     0.45847484
 h      3.02641890    -0.81383433     0.00142522
 c     -2.53633513    -0.46445268    -0.27669987
 h     -2.74797267    -1.30839784    -0.99187436
 h     -2.81649378    -0.87347002     0.72971137
 h     -3.16608645     0.41066560    -0.31080061
 h     -0.26713459     0.65220073     1.37870953
          17

 c      1.17226119    -0.45552664     0.06143316
 c     -0.06782132    -0.95972952     0.15361520
 c     -1.06644427    -0.00372874    -0.33831224
 c     -0.88387351     1.06069201     0.66759371
 c     -0.33832962     1.23992713    -0.73891059
 c      1.03416401     0.97108585    -0.27205024
 h     -0.15732962    -1.86255802     1.00317746
 h     -1.63502048     1.81213658     1.01728352
 h     -0.68880959     2.36595138    -1.06657867
 h      1.84133760     1.76606039    -0.23538109
 o      2.25662526    -1.13204199     0.45672849
 h      3.08668146    -0.81980423    -0.05972893
 c     -2.53256549    -0.47421289    -0.27610240
 h     -2.76652992    -1.28600927    -0.98714424
 h     -2.78651635    -0.86811650     0.73665089
 h     -3.17379954     0.43252439    -0.30423567
 h     -0.31477562     0.69888618     1.37633764
          17

 c      1.18057570    -0.44332167     0.06058738
 c     -0.07966988    -0.96265432     0.16607854
 c     -1.06524493    -0.00243900    -0.35092763
 c     -0.90148674     1.07013562     0.66904877
 c     -0.33007682     1.23893208    -0.73562050
 c      1.04163896     0.96518512    -0.27560531
 h     -0.18777936    -1.88104731     0.96359595
 h     -1.61758667     1.80596227     1.05579427
 h     -0.67699040     2.27544892    -1.03192598
 h      1.84451930     1.76052388    -0.23467412
 o      2.25270654    -1.13157906     0.45441555
 h      3.13009723    -0.83180458    -0.10920169
 c     -2.52910942    -0.48346680    -0.27561553
 h     -2.78632568    -1.25815678    -0.98396016
 h     -2.75017563    -0.86274042     0.74046915
 h     -3.18256419     0.44909856    -0.30479900
 h     -0.33582173     0.73835054     1.41198107
          17

 c      1.18943151    -0.43004420     0.05907776
 c     -0.09123622    -0.96706406     0.17948570
 c     -1.06544970    -0.00269241    -0.36280347
 c     -0.92091574     1.08190826     0.67112179
 c     -0.32091888     1.23841806    -0.73182425
 c      1.04959464     0.95868187    -0.28036239
 h     -0.22169155    -1.88090310     0.90128016
 h     -1.60602169     1.79795585     1.08864062
 h     -0.66233035     2.17062335    -1.00332466
 h      1.83963623     1.74725974    -0.23205042
 o      2.25079141    -1.13041259     0.45108026
 h      3.14495155    -0.85285830    -0.13932188
 c     -2.52617367    -0.49108089    -0.27512413
 h     -2.80823173    -1.23085185    -0.98639676
 h     -2.70920891    -0.85851655     0.74248506
 h     -3.18842191     0.45451374    -0.31114363
 h     -0.33273520     0.77126709     1.47896208
          17

 c      1.19805128    -0.41634507     0.05710519
 c     -0.10191379    -0.97193055     0.19304921
 c     -1.06687522    -0.00443002    -0.37356038
 c     -0.94032640     1.09465442     0.67503166
 c     -0.31029875     1.23580722    -0.72647393
 c      1.05789604     0.95163079    -0.28623886
 h     -0.25860262    -1.86685074     0.82282190
 h     -1.60702452     1.79355830     1.11560577
 h     -0.65511396     2.08356723    -0.99176869
 h      1.82945710     1.72852684    -0.22797474
 o      2.25116083    -1.12856875     0.44657069
 h      3.12822042    -0.88281573    -0.14753632
 c     -2.52381612    -0.49629438    -0.27462026
 h     -2.83293148    -1.20906224    -0.99751718
 h     -2.66570315    -0.85672177     0.74427458
 h     -3.18932177     0.44602141    -0.32168197
 h     -0.31882589     0.80378111     1.55650106
          17

 c      1.20580702    -0.40293583     0.05492253
 c     -0.11117680    -0.97571348     0.20562014
 c     -1.06923266    -0.00757348    -0.38284333
 c     -0.95816986     1.10735210     0.68179196
 c     -0.29738398     1.22802253    -0.71831177
 c      1.06628884     0.94401162    -0.29317220
 h     -0.29906953    -1.85038261     0.73906732
 h     -1.62518078     1.79646100     1.13676963
 h     -0.66977517     2.05224275    -1.01068295
 h      1.81849800     1.70837687    -0.22287008
 o      2.25368894    -1.12615650     0.44095659
 h      3.08289612    -0.91977462    -0.13511970
 c     -2.52204226    -0.49891284    -0.27430893
 h     -2.85995567    -1.19469281    -1.01731867
 h     -2.62186717    -0.85847664     0.74696651
 h     -3.18510536     0.42403836    -0.33467985
 h     -0.30595075     0.84007592     1.62590087
          17

 c      1.21225807    -0.39057751     0.05283840
 c     -0.11853261    -0.97644341     0.21588761
 c     -1.07216434    -0.01205591    -0.39034250
 c     -0.97362767     1.11960186     0.69187668
 c     -0.28259259     1.21519273    -0.70709750
 c      1.07452291     0.93577903    -0.30109901
 h     -0.34527926    -1.84951918     0.66315462
 h     -1.66123104     1.80668488     1.15122920
 h     -0.70711369     2.07728386    -1.06198481
 h      1.81198506     1.69169706    -0.21710166
 o      2.25769585    -1.12337566     0.43464715
 h      3.02019403    -0.95998183    -0.10901716
 c     -2.52084424    -0.49934060    -0.27457813
 h     -2.88720462    -1.18640264    -1.04228214
 h     -2.57988764    -0.86445348     0.75057046
 h     -3.17753703     0.39210274    -0.34841544
 h     -0.30094696     0.88122923     1.67601676
          17

 c      1.21717153    -0.38003784     0.05118609
 c     -0.12364914    -0.97268922     0.22304875
 c     -1.07529077    -0.01778382    -0.39581865
 c     -0.98650653     1.13151261     0.70539156
 c     -0.26794361     1.20063033    -0.69398107
 c      1.08251753     0.92699705    -0.30993488
 h     -0.39935131    -1.87818959     0.60296844
 h     -1.71209996     1.82073499     1.15671722
 h     -0.75016632     2.12243067    -1.13171099
 h      1.81396224     1.68233169    -0.21107459
 o      2.26155931    -1.12055901     0.42870337
 h      2.96566167    -0.99729022    -0.08668710
 c     -2.52013314    -0.49843569    -0.27582073
 h     -2.91152255    -1.18131495    -1.06708900
 h     -2.54189656    -0.87469619     0.75375150
 h     -3.17037109     0.35673989    -0.36139402
 h     -0.30689062     0.92652923     1.70167532
          17

 c      1.22051503    -0.37200865     0.05026029
 c     -0.12672154    -0.96486612     0.22728290
 c     -1.07825498    -0.02456548    -0.39912310
 c     -0.99700650     1.14344802     0.72215031
 c     -0.25538558     1.18711051    -0.68022665
 c      1.09046041     0.91800073    -0.31956904
 h     -0.45864005    -1.93121307     0.55581179
 h     -1.77239042     1.83349794     1.15054643
 h     -0.78346123     2.15809096    -1.20463218
 h      1.82540891     1.68110354    -0.20545187
 o      2.26294159    -1.11805492     0.42476941
 h      2.95570551    -1.02539277    -0.09469542
 c     -2.51967290    -0.49726142    -0.27827134
 h     -2.92976495    -1.17685193    -1.08686864
 h     -2.50996761    -0.88866467     0.75426187
 h     -3.16887160     0.32647470    -0.37252659
 h     -0.32437146     0.97444034     1.70178990
          17

 c      1.22240371    -0.36701221     0.05025331
 c     -0.12845593    -0.95476864     0.22920770
 c     -1.08075164    -0.03210499    -0.40018885
 c     -1.00557336     1.15581663     0.74160743
 c     -0.24619706     1.17605949    -0.66665128
 c      1.09875782     0.90940412    -0.32986498
 h     -0.51550005    -1.98947168     0.51492823
 h     -1.83608265     1.84016913     1.13088116
 h     -0.79918546     2.17048630    -1.27072087
 h      1.84392372     1.68538631    -0.20129275
 o      2.26138773    -1.11583806     0.42324128
 h      2.99686071    -1.04463479    -0.13918752
 c     -2.51917401    -0.49674503    -0.28197965
 h     -2.93958794    -1.17159961    -1.09852838
 h     -2.48602227    -0.90548925     0.74980805
 h     -3.17788434     0.30898546    -0.38105955
 h     -0.35169640     1.02298486     1.67904321
          17

 c      1.22302424    -0.36533464     0.05123293
 c     -0.12961625    -0.94417536     0.22929448
 c     -1.08254258    -0.04004050    -0.39901059
 c     -1.01289924     1.16896846     0.76270402
 c     -0.24112620     1.16810655    -0.65371702
 c      1.10784688     0.90190875    -0.34066853
 h     -0.56213459    -2.03560920     0.47627204
 h     -1.89761544     1.83726926     1.09743616
 h     -0.79451711     2.15484794    -1.32403979
 h      1.86527147     1.69065100    -0.19991332
 o      2.25903408    -1.11368599     0.42263577
 h      3.05492569    -1.05944884    -0.19578885
 c     -2.51853947    -0.49730316    -0.28688750
 h     -2.93979836    -1.16541356    -1.10114125
 h     -2.47163204    -0.92430524     0.73890180
 h     -3.19873835     0.30714386    -0.38620459
 h     -0.38397204     1.06983172     1.64119237
          17

 c      1.22258064    -0.36700382     0.05316212
 c     -0.13075255    -0.93432510     0.22781605
 c     -1.08346714    -0.04797910    -0.39562860
 c     -1.02001934     1.18315237     0.78370389
 c     -0.24052287     1.16348156    -0.64167916
 c      1.11799971     0.89605734    -0.35181590
 h     -0.59326191    -2.05956996     0.43888664
 h     -1.95239912     1.82292705     1.05155234
 h     -0.76922162     2.11057567    -1.36099554
 h      1.88538662     1.69256508    -0.20257207
 o      2.25775417    -1.11156684     0.42163891
 h      3.10011122    -1.07179197    -0.24252703
 c     -2.51799855    -0.49870182    -0.29289246
 h     -2.93046827    -1.15928309    -1.09593495
 h     -2.46781813    -0.94451225     0.72136059
 h     -3.22775961     0.31749984    -0.38697025
 h     -0.41156623     1.11247247     1.60305071
          17

 c      1.22126545    -0.37177997     0.05591345
 c     -0.13217523    -0.92599863     0.22495066
 c     -1.08345459    -0.05552408    -0.39012298
 c     -1.02822529     1.19846186     0.80236747
 c     -0.24437160     1.16215282    -0.63064719
 c      1.12921278     0.89206881    -0.36313341
 h     -0.60607514    -2.05725717     0.40345296
 h     -1.99716870     1.79686681     0.99592822
 h     -0.72478836     2.03958310    -1.37965349
 h      1.90162671     1.68833875    -0.21020474
 o      2.25843055    -1.10957887     0.41965566
 h      3.11843753    -1.08175905    -0.26888278
 c     -2.51794873    -0.50027693    -0.29983429
 h     -2.91294274    -1.15519398    -1.08618205
 h     -2.47493964    -0.96587654     0.69838431
 h     -3.25824487     0.33291334    -0.38256951
 h     -0.42089936     1.14896862     1.58481247
          17

 c      1.21924868    -0.37917506     0.05927661
 c     -0.13398648    -0.91965165     0.22083951
 c     -1.08253337    -0.06229998    -0.38261386
 c     -1.03829125     1.21475286     0.81702574
 c     -0.25226243     1.16378477    -0.62053616
 c      1.14118264     0.88978635    -0.37443081
 h     -0.59968935    -2.02876336     0.37139118
 h     -2.03049200     1.76042855     0.93423201
 h     -0.66476400     1.94682793    -1.38044940
 h      1.91324240     1.67723563    -0.22328953
 o      2.26133906    -1.10785505     0.41652864
 h      3.10556277    -1.08895460    -0.27144273
 c     -2.51870497    -0.50126515    -0.30746209
 h     -2.88963289    -1.15587076    -1.07682504
 h     -2.49269532    -0.98848206     0.67225434
 h     -3.28363151     0.34624836    -0.37292560
 h     -0.40324237     1.17913993     1.59984653
          17

 c      1.21668187    -0.38851221     0.06297772
 c     -0.13607916    -0.91542295     0.21559517
 c     -1.08083189    -0.06797388    -0.37325718
 c     -1.04952453     1.23166604     0.82769509
 c     -0.26332354     1.16753997    -0.61082963
 c      1.15334295     0.88870891    -0.38549352
 h     -0.57508979    -1.97815548     0.34455980
 h     -2.05342389     1.71655268     0.87061159
 h     -0.59603084     1.84272028    -1.36909095
 h      1.92142738     1.66060692    -0.24182072
 o      2.26636430    -1.10652565     0.41237714
 h      3.06328143    -1.09297280    -0.25141461
 c     -2.52039289    -0.50105082    -0.31546629
 h     -2.86335591    -1.16399812    -1.07334320
 h     -2.52021022    -1.01254007     0.64569553
 h     -3.29935156     0.35238472    -0.35881099
 h     -0.36540457     1.20454615     1.64187506
          17

 c      1.21371220    -0.39901387     0.06671527
 c     -0.13808146    -0.91298306     0.20928941
 c     -1.07857243    -0.07226912    -0.36222470
 c     -1.06021880     1.24878186     0.83540628
 c     -0.27619877     1.17183788    -0.60011087
 c      1.16495186     0.88808175    -0.39607696
 h     -0.53582214    -1.91514216     0.32527314
 h     -2.06965966     1.66936678     0.80906550
 h     -0.52993646     1.74613752    -1.36205403
 h      1.92905647     1.64156780    -0.26538203
 o      2.27290396    -1.10570030     0.40767689
 h      3.00094090    -1.09352285    -0.21601013
 c     -2.52298928    -0.49936139    -0.32358890
 h     -2.83627498    -1.18071133    -1.07970621
 h     -2.55614866    -1.03806686     0.62098975
 h     -3.30332493     0.34874857    -0.34169542
 h     -0.32417747     1.22704102     1.69309340
          17

 c      1.21050114    -0.40989127     0.07019847
 c     -0.13928596    -0.91128081     0.20193786
 c     -1.07606261    -0.07498845    -0.34967494
 c     -1.06876849     1.26574923     0.84102666
 c     -0.28941583     1.17475986    -0.58606875
 c      1.17523311     0.88704437    -0.40590412
 h     -0.48901920    -1.85795282     0.31643685
 h     -2.08436840     1.62322608     0.75294317
 h     -0.47882771     1.68001331    -1.38666336
 h      1.93987102     1.62411376    -0.29334758
 o      2.27950742    -1.10546343     0.40358559
 h      2.94113241    -1.09039154    -0.18370667
 c     -2.52637937    -0.49642408    -0.33172812
 h     -2.80915431    -1.20414192    -1.09651005
 h     -2.59878141    -1.06453334     0.59914828
 h     -3.29599138     0.33541870    -0.32350341
 h     -0.29422671     1.24795283     1.73833468
          17

 c      1.20724116    -0.42040389     0.07316130
 c     -0.13876292    -0.90863432     0.19351804
 c     -1.07368996    -0.07605662    -0.33572831
 c     -1.07421497     1.28236646     0.84498301
 c     -0.30226120     1.17582703    -0.56770407
 c      1.18355519     0.88484217    -0.41467533
 h     -0.44443591    -1.83222114     0.32137181
 h     -2.10161883     1.58144155     0.70478545
 h     -0.44615438     1.65086366    -1.45546342
 h      1.95688629     1.61153749    -0.32517496
 o      2.28392677    -1.10590481     0.40200279
 h      2.91906413    -1.08312350    -0.18505419
 c     -2.53033179    -0.49298626    -0.33993067
 h     -2.78165327    -1.22947369    -1.12096419
 h     -2.64598808    -1.09070555     0.57960702
 h     -3.28038577     0.31528837    -0.30634182
 h     -0.28415944     1.26806684     1.76888465
          17

 c      1.20416403    -0.42987531     0.07534137
 c     -0.13593634    -0.90409530     0.18412828
 c     -1.07191732    -0.07552196    -0.32047260
 c     -1.07635104     1.29858600     0.84739732
 c     -0.31472913     1.17643021    -0.54700329
 c      1.18956793     0.88105539    -0.42211488
 h     -0.40807519    -1.85483158     0.34206052
 h     -2.12199809     1.54574890     0.66668191
 h     -0.42695999     1.64371693    -1.54648733
 h      1.98056975     1.60473131    -0.36058379
 o      2.28540007    -1.10713254     0.40365525
 h      2.94678156    -1.07127972    -0.23180160
 c     -2.53443014    -0.49015311    -0.34829538
 h     -2.75327106    -1.25065809    -1.14868765
 h     -2.69529372    -1.11484770     0.56066758
 h     -3.26210078     0.29406749    -0.29217394
 h     -0.29758114     1.28777405     1.78102806
          17

 c      1.20155373    -0.43771808     0.07647608
 c     -0.13103283    -0.89905925     0.17425366
 c     -1.07125105    -0.07349153    -0.30399498
 c     -1.07560400     1.31444141     0.84817500
 c     -0.32673246     1.17797033    -0.52656917
 c      1.19322765     0.87569326    -0.42803454
 h     -0.37715211    -1.91463320     0.37599478
 h     -2.14251215     1.51684672     0.64065100
 h     -0.41712833     1.64338291    -1.63085267
 h      2.00816810     1.60164883    -0.39942143
 o      2.28583897    -1.10917473     0.40684105
 h      2.99432709    -1.05602561    -0.29670904
 c     -2.53810081    -0.48909821    -0.35689907
 h     -2.72400633    -1.26237327    -1.17566322
 h     -2.74405338    -1.13521369     0.54038180
 h     -3.24830759     0.27923644    -0.28251577
 h     -0.33440594     1.30721061     1.77464344
          17

 c      1.19974444    -0.44350619     0.07635574
 c     -0.12459193    -0.89616694     0.16468225
 c     -1.07215790    -0.07010519    -0.28638067
 c     -1.07283363     1.32996856     0.84700809
 c     -0.33799986     1.18115479    -0.50804867
 c      1.19471705     0.86907872    -0.43236139
 h     -0.34607759    -1.98464511     0.41670229
 h     -2.15856291     1.49517436     0.62842847
 h     -0.41488344     1.64220495    -1.69111839
 h      2.03482763     1.59842965    -0.44132567
 o      2.28706741    -1.11197538     0.40981353
 h      3.03292240    -1.03949876    -0.35182211
 c     -2.54083658    -0.49067712    -0.36576583
 h     -2.69444021    -1.26119233    -1.19933649
 h     -2.78976650    -1.15054863     0.51734610
 h     -3.24494198     0.27702979    -0.27842778
 h     -0.39109958     1.32635354     1.75318064
          17

 c      1.19907471    -0.44702699     0.07487253
 c     -0.11702411    -0.89743036     0.15614130
 c     -1.07495203    -0.06556571    -0.26767795
 c     -1.06919135     1.34516516     0.84329500
 c     -0.34821703     1.18621335    -0.49229536
 c      1.19430732     0.86165845    -0.43512907
 h     -0.31202834    -2.04314902     0.45746460
 h     -2.16619850     1.48129979     0.63089239
 h     -0.41945293     1.63733192    -1.71941906
 h      2.05549734     1.59114821    -0.48551103
 o      2.28990992    -1.11543964     0.41166871
 h      3.04915348    -1.02360727    -0.38301353
 c     -2.54249875    -0.49505065    -0.37483440
 h     -2.66552287    -1.24601136    -1.21902293
 h     -2.83040769    -1.16040090     0.49112875
 h     -3.25321124     0.28864316    -0.28090859
 h     -0.46000894     1.34508470     1.72500134
          17

 c      1.19983286    -0.44828170     0.07203197
 c     -0.10865227    -0.90377780     0.14911825
 c     -1.07971067    -0.06017358    -0.24787363
 c     -1.06600440     1.35998261     0.83605953
 c     -0.35709688     1.19311965    -0.47976302
 c      1.19224425     0.85386624    -0.43645208
 h     -0.27478344    -2.07836439     0.49320337
 h     -2.16358777     1.47592338     0.64757925
 h     -0.43042426     1.62812696    -1.71291229
 h      2.06638094     1.57706276    -0.53082254
 o      2.29456631    -1.11944490     0.41203128
 h      3.03912253    -1.00980959    -0.38513304
 c     -2.54337897    -0.50160308    -0.38393632
 h     -2.63832848    -1.21808567    -1.23603431
 h     -2.86468162    -1.16523005     0.46235342
 h     -3.26891162     0.30938385    -0.29111908
 h     -0.52922783     1.36326578     1.70467122
          17

 c      1.20220840    -0.44745814     0.06794437
 c     -0.09981694    -0.91528369     0.14387329
 c     -1.08625642    -0.05433518    -0.22690236
 c     -1.06438302     1.37433015     0.82429331
 c     -0.36439605     1.20168902    -0.47070763
 c      1.18869096     0.84606014    -0.43649606
 h     -0.23539352    -2.08564197     0.52051968
 h     -2.15187259     1.47977484     0.67644643
 h     -0.44758829     1.61508198    -1.67153262
 h      2.06561199     1.55513374    -0.57596118
 o      2.30087082    -1.12385162     0.41083568
 h      3.00456123    -0.99909181    -0.35849626
 c     -2.54395195    -0.50922583    -0.39282327
 h     -2.61384758    -1.18077457    -1.25361769
 h     -2.89216918    -1.16638448     0.43256229
 h     -3.28534063     0.33174261    -0.30998415
 h     -0.58640914     1.38082681     1.70914135
          17

 c      1.20625086    -0.44490344     0.06281525
 c     -0.09088348    -0.93139757     0.14049744
 c     -1.09420323    -0.04854024    -0.20468490
 c     -1.06450384     1.38809215     0.80807633
 c     -0.36991287     1.21159314    -0.46520235
 c      1.18370826     0.83850515    -0.43545277
 h     -0.19549668    -2.06516411     0.53743287
 h     -2.13553194     1.49354855     0.71399093
 h     -0.47094873     1.59968864    -1.59802919
 h      2.05346574     1.52612842    -0.61976018
 o      2.30827359    -1.12853885     0.40838069
 h      2.95338010    -0.99156560    -0.30970005
 c     -2.54460998    -0.51669597    -0.40123651
 h     -2.59278714    -1.13875945    -1.27635320
 h     -2.91334056    -1.16595858     0.40390337
 h     -3.29650804     0.34892430    -0.33766347
 h     -0.62688872     1.39773212     1.74456580
          17

 c      1.21184370    -0.44110227     0.05693430
 c     -0.08218004    -0.95101882     0.13893618
 c     -1.10303996    -0.04331023    -0.18117550
 c     -1.06553556     1.40115242     0.78919084
 c     -0.37346964     1.22230377    -0.46293002
 c      1.17724978     0.83137875    -0.43352419
 h     -0.15713286    -2.02176401     0.54357510
 h     -2.12149722     1.51786739     0.75593294
 h     -0.50092659     1.58513086    -1.50044106
 h      2.03234923     1.49253312    -0.66146153
 o      2.31558243    -1.13350087     0.40564984
 h      2.90400004    -0.98510053    -0.25661652
 c     -2.54556092    -0.52298131    -0.40902347
 h     -2.57538563    -1.09651406    -1.30844199
 h     -2.92938255    -1.16645879     0.37861099
 h     -3.29860362     0.35654446    -0.37337254
 h     -0.65534870     1.41380375     1.79854113
          17

 c      1.21871102    -0.43665365     0.05064717
 c     -0.07392661    -0.97241103     0.13893684
 c     -1.11222284    -0.03912606    -0.15639954
 c     -1.06652635     1.41340512     0.77008347
 c     -0.37484308     1.23294538    -0.46267654
 c      1.16916787     0.82480137    -0.43092317
 h     -0.12269473    -1.96679005     0.54117316
 h     -2.11608402     1.55314429     0.79823183
 h     -0.53919003     1.57806067    -1.39756527
 h      2.00650009     1.45823050    -0.70093372
 o      2.32086714    -1.13897300     0.40447971
 h      2.88699549    -0.97358493    -0.23076545
 c     -2.54683936    -0.52746482    -0.41628544
 h     -2.56135502    -1.05660813    -1.35112476
 h     -2.94180431    -1.17022240     0.35828823
 h     -3.29022916     0.35295594    -0.41550503
 h     -0.67816642     1.42870394     1.85126172
          17

 c      1.22647551    -0.43223639     0.04430038
 c     -0.06621973    -0.99306437     0.13993481
 c     -1.12125204    -0.03636368    -0.13047558
 c     -1.06712316     1.42477767     0.75280238
 c     -0.37359283     1.24215116    -0.46193926
 c      1.15925237     0.81890971    -0.42789359
 h     -0.09465657    -1.92062805     0.53656447
 h     -2.12104709     1.59919148     0.83749938
 h     -0.59056962     1.59036014    -1.32290178
 h      1.98104632     1.42770466    -0.73865324
 o      2.32300683    -1.14513793     0.40588811
 h      2.92047669    -0.95197502    -0.25021151
 c     -2.54833770    -0.53004171    -0.42342270
 h     -2.55001878    -1.01926641    -1.40115608
 h     -2.95191301    -1.17869909     0.34318436
 h     -3.27231339     0.33920664    -0.46188843
 h     -0.69871078     1.44205816     1.88745571
          17

 c      1.23474696    -0.42855582     0.03819385
 c     -0.05910922    -1.01006623     0.14111592
 c     -1.12972157    -0.03526872    -0.10361356
 c     -1.06765180     1.43527682     0.73882581
 c     -0.36915031     1.24860751    -0.45854410
 c      1.14735806     0.81395162    -0.42473421
 h     -0.07478872    -1.90927655     0.53946044
 h     -2.13240223     1.65475589     0.87055534
 h     -0.66183729     1.63301154    -1.30543866
 h      1.96024959     1.40468819    -0.77522197
 o      2.32334239    -1.15153535     0.40828871
 h      2.98357536    -0.92589287    -0.29089134
 c     -2.54981715    -0.53106199    -0.43097235
 h     -2.54050802    -0.98358289    -1.45201676
 h     -2.96041672    -1.19192405     0.33185293
 h     -3.24807250     0.31903948    -0.51012108
 h     -0.71764819     1.45351951     1.89889187
          17

 c      1.24318702    -0.42626261     0.03257619
 c     -0.05269865    -1.02173885     0.14206978
 c     -1.13734324    -0.03595466    -0.07609136
 c     -1.06878244     1.44500667     0.72918077
 c     -0.36185710     1.25246463    -0.45378262
 c      1.13360908     0.81031733    -0.42180441
 h     -0.06338727    -1.94590423     0.55510581
 h     -2.14319942     1.71746843     0.89417956
 h     -0.74969748     1.70001741    -1.33266471
 h      1.94566436     1.39082633    -0.81051284
 o      2.32367261    -1.15753129     0.40976635
 h      3.04792626    -0.90402488    -0.32303076
 c     -2.55091388    -0.53118550    -0.43936299
 h     -2.53186509    -0.94901489    -1.49673385
 h     -2.96739957    -1.20851819     0.32148330
 h     -3.22276799     0.29864909    -0.55799053
 h     -0.73420764     1.46278115     1.88293916
          17

 c      1.25151703    -0.42585742     0.02764371
 c     -0.04714322    -1.02888907     0.14337008
 c     -1.14393957    -0.03838116    -0.04823404
 c     -1.07114129     1.45412531     0.72435696
 c     -0.35315901     1.25494105    -0.45060862
 c      1.11848727     0.80846061    -0.41950897
 h     -0.05959879    -2.01643763     0.57723601
 h     -2.14713123     1.78430066     0.90557946
 h     -0.83940015     1.77336383    -1.37090135
 h      1.93566271     1.38536637    -0.84311476
 o      2.32502230    -1.16273511     0.40934392
 h      3.09724027    -0.89137071    -0.33159182
 c     -2.55120073    -0.53117350    -0.44878025
 h     -2.52307852    -0.91602863    -1.53008498
 h     -2.97263775    -1.22623801     0.30877600
 h     -3.20257038     0.28536316    -0.60379803
 h     -0.74680120     1.46961837     1.84151066
          17

 c      1.25948611    -0.42761944     0.02352062
 c     -0.04259312    -1.03344780     0.14597826
 c     -1.14941817    -0.04235886    -0.02039258
 c     -1.07511618     1.46277393     0.72408914
 c     -0.34458536     1.25699076    -0.45073076
 c      1.10272038     0.80874008    -0.41824193
 h     -0.06212446    -2.09527462     0.59497700
 h     -2.14039105     1.85216706     0.90299658
 h     -0.91742502     1.83877849    -1.39849747
 h      1.92674421     1.38610750    -0.87064490
 o      2.32783333    -1.16696541     0.40669380
 h      3.12442511    -0.88980138    -0.31174822
 c     -2.55035572    -0.53158528    -0.45919271
 h     -2.51311475    -0.88599809    -1.54949553
 h     -2.97600089    -1.24276788     0.29089633
 h     -3.19213853     0.28470782    -0.64618758
 h     -0.75296537     1.47393191     1.78157104
          17

 c      1.26683376    -0.43156925     0.02023653
 c     -0.03915572    -1.03694670     0.15056432
 c     -1.15375309    -0.04758954     0.00707810
 c     -1.08088152     1.47102162     0.72718519
 c     -0.33737307     1.25907677    -0.45452607
 c      1.08710283     0.81127034    -0.41830171
 h     -0.06956150    -2.16272278     0.60081288
 h     -2.12190194     1.91838016     0.88604303
 h     -0.97566355     1.88843352    -1.40689471
 h      1.91540206     1.39071391    -0.89062523
 o      2.33220911    -1.17017984     0.40184733
 h      3.12779744    -0.89925639    -0.26419015
 c     -2.54834165    -0.53249250    -0.47046291
 h     -2.50096896    -0.86083351    -1.55514744
 h     -2.97772873    -1.25640759     0.26614230
 h     -3.19221611     0.29734437    -0.68346373
 h     -0.74877918     1.47578724     1.71687814
          17

 c      1.27327183    -0.43747693     0.01772407
 c     -0.03687138    -1.04025519     0.15742205
 c     -1.15697623    -0.05371152     0.03383561
 c     -1.08850495     1.47884065     0.73162299
 c     -0.33251912     1.26138227    -0.46168056
 c      1.07235850     0.81586078    -0.41982976
 h     -0.08061927    -2.20767651     0.59153399
 h     -2.09292978     1.98096708     0.85577945
 h     -1.00985863     1.91842230    -1.39411343
 h      1.89940299     1.39759256    -0.90127867
 o      2.33791951    -1.17247520     0.39514556
 h      3.11096708    -0.91777515    -0.19428917
 c     -2.54539969    -0.53345436    -0.48241125
 h     -2.48571873    -0.84261128    -1.54986603
 h     -2.97854006    -1.26647584     0.23423782
 h     -3.19959182     0.31886274    -0.71329212
 h     -0.72843448     1.47540948     1.66783100
          17

 c      1.27849804    -0.44491679     0.01583926
 c     -0.03570576    -1.04377897     0.16658514
 c     -1.15917487    -0.06033974     0.05955559
 c     -1.09783655     1.48610429     0.73546358
 c     -0.33081277     1.26395139    -0.47160812
 c      1.05905324     0.82205019    -0.42279390
 h     -0.09422769    -2.22501727     0.56678450
 h     -2.05667506     2.03893834     0.81457591
 h     -1.01798499     1.92688701    -1.36114765
 h      1.87830811     1.40622614    -0.90195946
 o      2.34413219    -1.17416541     0.38737830
 h      3.08689379    -0.94020829    -0.11430474
 c     -2.54186416    -0.53375990    -0.49478304
 h     -2.46654610    -0.83326915    -1.53887204
 h     -2.97961016    -1.27341784     0.19630886
 h     -3.20932260     0.34253876    -0.73334139
 h     -0.68662802     1.47316629     1.65213120
          17

 c      1.28224196    -0.45334571     0.01439140
 c     -0.03555936    -1.04760807     0.17790650
 c     -1.16048829    -0.06709843     0.08393190
 c     -1.10802835     1.49257007     0.73830009
 c     -0.33278036     1.26671153    -0.48361741
 c      1.04752952     0.82919444    -0.42700248
 h     -0.10957166    -2.21372105     0.52801912
 h     -2.01786831     2.09250783     0.76571145
 h     -0.99976921     1.91345559    -1.31097923
 h      1.85354822     1.41719893    -0.89328247
 o      2.34902789    -1.17587940     0.37989136
 h      3.08367169    -0.95660240    -0.04508128
 c     -2.53799465    -0.53270202    -0.50722203
 h     -2.44273381    -0.83429044    -1.52892250
 h     -2.98242652    -1.27863275     0.15458227
 h     -3.21689686     0.36217522    -0.74216311
 h     -0.62523150     1.46984444     1.66896105
          17

 c      1.28430799    -0.46216894     0.01316719
 c     -0.03628099    -1.05151867     0.19107547
 c     -1.16110103    -0.07362853     0.10668183
 c     -1.11749387     1.49788104     0.74117625
 c     -0.33854426     1.26938457    -0.49685622
 c      1.03786087     0.83656863    -0.43213948
 h     -0.12614778    -2.17677207     0.47818736
 h     -1.98174806     2.14287791     0.71274344
 h     -0.95758663     1.88003799    -1.24944405
 h      1.82818897     1.43203727    -0.87699541
 o      2.35067633    -1.17827449     0.37379891
 h      3.13061030    -0.95691316    -0.00345314
 c     -2.53391600    -0.52977001    -0.51936370
 h     -2.41374674    -0.84622417    -1.52619593
 h     -2.98848512    -1.28398962     0.11179580
 h     -3.21920161     0.37348146    -0.73960909
 h     -0.55512964     1.46697447     1.70074979
          17

 c      1.28457387    -0.47077643     0.01195301
 c     -0.03767988    -1.05482523     0.20560379
 c     -1.16122965    -0.07958712     0.12755480
 c     -1.12467959     1.50170810     0.74521399
 c     -0.34754788     1.27123901    -0.51001624
 c      1.02986976     0.84346750    -0.43782058
 h     -0.14397474    -2.12288616     0.42180440
 h     -1.95207842     2.19105245     0.65896524
 h     -0.89942098     1.83366169    -1.18837020
 h      1.80622208     1.45277428    -0.85550797
 o      2.34975501    -1.18128423     0.36865070
 h      3.21570390    -0.94327616     0.01893903
 c     -2.52961683    -0.52480239    -0.53101279
 h     -2.37953974    -0.86802651    -1.53336401
 h     -2.99881212    -1.29104199     0.07038121
 h     -3.21474079     0.37448442    -0.72681361
 h     -0.48921082     1.46636434     1.72957207
          17

 c      1.28298243    -0.47859589     0.01057373
 c     -0.03950873    -1.05616854     0.22084867
 c     -1.16110395    -0.08465285     0.14633583
 c     -1.12866320     1.50395263     0.75093957
 c     -0.35817718     1.27066680    -0.52083714
 c      1.02325423     0.84931227    -0.44367280
 h     -0.16405761    -2.06910088     0.36468356
 h     -1.92947782     2.23621628     0.60737407
 h     -0.84360912     1.79154586    -1.15102378
 h      1.79116832     1.48102823    -0.83103157
 o      2.34857921    -1.18443415     0.36348065
 h      3.30135861    -0.92476352     0.03866810
 c     -2.52495143    -0.51810700    -0.54222056
 h     -2.34097829    -0.89666141    -1.54812114
 h     -3.01344196    -1.30020077     0.03173382
 h     -3.20373389     0.36574863    -0.70599848
 h     -0.43696117     1.46943812     1.74464649
          17

 c      1.27958015    -0.48515084     0.00892377
 c     -0.04145824    -1.05368206     0.23618364
 c     -1.16094662    -0.08854632     0.16284799
 c     -1.12917316     1.50481799     0.75830178
 c     -0.36813197     1.26538899    -0.52631355
 c      1.01780326     0.85374507    -0.44940763
 h     -0.18867033    -2.03905167     0.31207243
 h     -1.91173168     2.27528177     0.56101593
 h     -0.81544202     1.77911124    -1.16943263
 h      1.78437990     1.51675391    -0.80469150
 o      2.34872362    -1.18742522     0.35784222
 h      3.36168245    -0.90744629     0.06365711
 c     -2.51963863    -0.51047447    -0.55315611
 h     -2.29993218    -0.92753185    -1.56477088
 h     -3.03117165    -1.31037669    -0.00399563
 h     -3.18830313     0.35062112    -0.68019876
 h     -0.40376421     1.47700359     1.74139154
          17

 c      1.27456577    -0.49007958     0.00696804
 c     -0.04330956    -1.04627837     0.25127061
 c     -1.16095880    -0.09105316     0.17696445
 c     -1.12635137     1.50470714     0.76685889
 c     -0.37684791     1.25493740    -0.52560967
 c      1.01357116     0.85665767    -0.45483816
 h     -0.21972754    -2.04810316     0.26576212
 h     -1.89568414     2.30409346     0.52309846
 h     -0.81968349     1.80129881    -1.25028386
 h      1.78423532     1.55751145    -0.77630656
 o      2.35082252    -1.19013396     0.35165160
 h      3.38513742    -0.89399104     0.09548338
 c     -2.51328073    -0.50303499    -0.56392215
 h     -2.25886347    -0.95558898    -1.57728797
 h     -3.04982260    -1.31939707    -0.03746699
 h     -3.17244964     0.33506623    -0.65283964
 h     -0.39172000     1.48931219     1.71938679
          17

 c      1.26830605    -0.49311896     0.00472145
 c     -0.04521183    -1.03499663     0.26600706
 c     -1.16131515    -0.09203270     0.18861864
 c     -1.12057878     1.50406029     0.77591946
 c     -0.38588284     1.24142828    -0.52124563
 c      1.01083255     0.85814418    -0.45984650
 h     -0.25553077    -2.08749497     0.22507425
 h     -1.87892622     2.31906268     0.49659791
 h     -0.83618459     1.83359647    -1.36133537
 h      1.78695717     1.59897049    -0.74501346
 o      2.35491883    -1.19251555     0.34495877
 h      3.36876123    -0.88510358     0.13303489
 c     -2.50545571    -0.49696215    -0.57448669
 h     -2.22020342    -0.97641490    -1.58149387
 h     -3.06687360    -1.32492343    -0.06943602
 h     -3.16104298     0.32615803    -0.62711087
 h     -0.39995715     1.50616988     1.68163493
          17

 c      1.26128696    -0.49411216     0.00223939
 c     -0.04761209    -1.02209292     0.28022322
 c     -1.16215657    -0.09140497     0.19780087
 c     -1.11246974     1.50321803     0.78453796
 c     -0.39637816     1.22678391    -0.51578934
 c      1.00985175     0.85841802    -0.46434040
 h     -0.29121977    -2.13458284     0.19056294
 h     -1.86055741     2.31825424     0.48365455
 h     -0.84905711     1.85442783    -1.47048892
 h      1.78836613     1.63630236    -0.71016380
 o      2.36057693    -1.19458612     0.33786995
 h      3.31642560    -0.87977987     0.17382649
 c     -2.49592143    -0.49306948    -0.58471203
 h     -2.18582990    -0.98690039    -1.57583873
 h     -3.08010937    -1.32529779    -0.10021508
 h     -3.15738609     0.32882492    -0.60541652
 h     -0.42383496     1.52707755     1.63526600
          17

 c      1.25403251    -0.49303678    -0.00037804
 c     -0.05092929    -1.00949114     0.29365506
 c     -1.16358138    -0.08913184     0.20455274
 c     -1.10297248     1.50232481     0.79142073
 c     -0.40851815     1.21192864    -0.51065028
 c      1.01070423     0.85772306    -0.46821786
 h     -0.32204789    -2.17054103     0.16422252
 h     -1.84143788     2.30187705     0.48515102
 h     -0.85237722     1.85423453    -1.55996578
 h      1.78530241     1.66547102    -0.67184965
 o      2.36668087    -1.19651746     0.33055114
 h      3.24233956    -0.87382380     0.21406004
 c     -2.48481742    -0.49148943    -0.59436878
 h     -2.15670345    -0.98560417    -1.56149703
 h     -3.08807192    -1.32000304    -0.12946289
 h     -3.16083244     0.34282988    -0.58937618
 h     -0.45346568     1.55154467     1.59305201
          17

 c      1.24702639    -0.48999895    -0.00299219
 c     -0.05541110    -0.99836128     0.30604373
 c     -1.16563715    -0.08522387     0.20896620
 c     -1.09329149     1.50125365     0.79501083
 c     -0.42194896     1.19722656    -0.50650030
 c      1.01322960     0.85625662    -0.47134941
 h     -0.34487843    -2.18492694     0.14809512
 h     -1.82445889     2.27254751     0.50045836
 h     -0.84525632     1.83034119    -1.62131381
 h      1.77628180     1.68400221    -0.63094129
 o      2.37104868    -1.19886964     0.32322325
 h      3.17771018    -0.85636530     0.24890447
 c     -2.47265135    -0.49168254    -0.60310104
 h     -2.13261225    -0.97294205    -1.54231964
 h     -3.09028872    -1.30976160    -0.15623636
 h     -3.16699868     0.36310412    -0.58023641
 h     -0.47428804     1.57961595     1.57258871
          17

 c      1.24063198    -0.48520481    -0.00544407
 c     -0.06114093    -0.98927950     0.31717345
 c     -1.16831869    -0.07974879     0.21117386
 c     -1.08419426     1.49961107     0.79429283
 c     -0.43607596     1.18283034    -0.50369491
 c      1.01704422     0.85412822    -0.47358142
 h     -0.35807908    -2.17361673     0.14366563
 h     -1.81483496     2.23541583     0.52735620
 h     -0.82873891     1.78301793    -1.65055130
 h      1.76165934     1.69135213    -0.58889851
 o      2.37112305    -1.20254757     0.31598556
 h      3.16064536    -0.81106761     0.27563324
 c     -2.46008641    -0.49272462    -0.61041457
 h     -2.11207502    -0.95115958    -1.52460290
 h     -3.08729789    -1.29640455    -0.17918334
 h     -3.17031193     0.38293494    -0.57904414
 h     -0.47492671     1.61178792     1.58694410
          17

 c      1.23504295    -0.47891717    -0.00758121
 c     -0.06808292    -0.98238418     0.32687297
 c     -1.17156668    -0.07285748     0.21134104
 c     -1.07517060     1.49698366     0.78986160
 c     -0.45020213     1.16883601    -0.50246349
 c      1.02158264     0.85133750    -0.47475510
 h     -0.36120953    -2.13687873     0.15175041
 h     -1.81959694     2.19739814     0.56254842
 h     -0.80473097     1.71390545    -1.64607591
 h      1.74353962     1.68905334    -0.54747055
 o      2.36701634    -1.20752117     0.30862811
 h      3.18858730    -0.73705122     0.29696672
 c     -2.44772982    -0.49362592    -0.61575775
 h     -2.09265571    -0.92375753    -1.51600078
 h     -3.08046466    -1.28256554    -0.19683500
 h     -3.16633469     0.39682382    -0.58647125
 h     -0.45757692     1.64708637     1.63164757
          17

 c      1.23030856    -0.47145801    -0.00925878
 c     -0.07608700    -0.97738970     0.33502603
 c     -1.17526144    -0.06479879     0.20966657
 c     -1.06499204     1.49328096     0.78348114
 c     -0.46358457     1.15530833    -0.50292155
 c      1.02616334     0.84778038    -0.47473374
 h     -0.35504554    -2.07925022     0.17239476
 h     -1.84468684     2.16423938     0.60316139
 h     -0.77589963     1.62584221    -1.60860583
 h      1.72546894     1.68058109    -0.50837358
 o      2.36113645    -1.21248882     0.30096446
 h      3.22389805    -0.65415805     0.31577536
 c     -2.43599139    -0.49360092    -0.61873919
 h     -2.07205322    -0.89406111    -1.52276464
 h     -3.07154322    -1.27114850    -0.20798968
 h     -3.15275168     0.40170303    -0.60260475
 h     -0.43413256     1.68205306     1.68854066
          17

 c      1.22638760    -0.46323947    -0.01032640
 c     -0.08484775    -0.97344649     0.34160434
 c     -1.17921467    -0.05591991     0.20638998
 c     -1.05303754     1.48892065     0.77677726
 c     -0.47543206     1.14220836    -0.50488176
 c      1.03009545     0.84330776    -0.47343183
 h     -0.34204386    -2.01130435     0.20460727
 h     -1.89010667     2.13651222     0.64806456
 h     -0.74619772     1.52368256    -1.54330826
 h      1.71169215     1.67063441    -0.47300075
 o      2.35523213    -1.21623130     0.29298648
 h      3.23987490    -0.58092726     0.33237459
 c     -2.42498973    -0.49228576    -0.61940282
 h     -2.04966945    -0.86361600    -1.54612544
 h     -3.06202372    -1.26456967    -0.21213373
 h     -3.12953690     0.39715621    -0.62687574
 h     -0.41519157     1.71255234     1.73985726
          17

 c      1.22317200    -0.45477332    -0.01062909
 c     -0.09385542    -0.96894457     0.34669732
 c     -1.18317311    -0.04665117     0.20179359
 c     -1.03976353     1.48472443     0.77078147
 c     -0.48482901     1.12923931    -0.50735307
 c      1.03282040     0.83786350    -0.47083817
 h     -0.32690819    -1.95213136     0.24622938
 h     -1.94802804     2.10928384     0.69715122
 h     -0.72208830     1.41592085    -1.46546304
 h      1.70579427     1.66356064    -0.44228114
 o      2.35003391    -1.21801130     0.28475466
 h      3.22611262    -0.52803970     0.34616527
 c     -2.41455313    -0.48980939    -0.61829990
 h     -2.02723110    -0.83204907    -1.58104478
 h     -3.05250038    -1.26398178    -0.20974800
 h     -3.09891008     0.38536898    -0.65815242
 h     -0.40631587     1.73532901     1.77407980
          17

 c      1.22049928    -0.44664798    -0.01002058
 c     -0.10247747    -0.96178690     0.35045175
 c     -1.18684320    -0.03747623     0.19620147
 c     -1.02628244     1.48153563     0.76610778
 c     -0.49062044     1.11578155    -0.50782837
 c      1.03404323     0.83165357    -0.46702159
 h     -0.31563519    -1.92643127     0.29497434
 h     -2.00663282     2.07626950     0.74959280
 h     -0.71397756     1.31528156    -1.40862536
 h      1.70916279     1.66142313    -0.41679727
 o      2.34571645    -1.21743261     0.27634105
 h      3.18119824    -0.50065736     0.35655004
 c     -2.40434301    -0.48668299    -0.61624187
 h     -2.00769084    -0.79854013    -1.61888066
 h     -3.04241846    -1.26886424    -0.20232117
 h     -3.06515163     0.37089843    -0.69498807
 h     -0.40911533     1.74831306     1.78525826
          17

 c      1.21816846    -0.43948174    -0.00838168
 c     -0.11032261    -0.95091954     0.35292431
 c     -1.18993649    -0.02889260     0.18998101
 c     -1.01381403     1.47991825     0.76312897
 c     -0.49164005     1.10146640    -0.50315782
 c      1.03376837     0.82521744    -0.46211729
 h     -0.31119893    -1.94701424     0.35054747
 h     -2.05517362     2.03342801     0.80329550
 h     -0.73319809     1.23193078    -1.41445661
 h      1.72033347     1.66309667    -0.39705830
 o      2.34212617    -1.21436531     0.26780935
 h      3.10925816    -0.49980086     0.36326494
 c     -2.39402250    -0.48359132    -0.61397677
 h     -1.99360176    -0.76317154    -1.65121059
 h     -3.03038872    -1.27725646    -0.19201804
 h     -3.03384464     0.35974041    -0.73592801
 h     -0.42264341     1.75053996     1.77156727
          17

 c      1.21594954    -0.43387004    -0.00563666
 c     -0.11746883    -0.93766420     0.35418990
 c     -1.19222103    -0.02137427     0.18353270
 c     -1.00344017     1.48009297     0.76201471
 c     -0.48775285     1.08702747    -0.49390194
 c      1.03222235     0.81931583    -0.45630295
 h     -0.31081664    -1.99961944     0.41350947
 h     -2.08638492     1.97976073     0.85543667
 h     -0.77917791     1.16355235    -1.48172651
 h      1.73579755     1.66520249    -0.38363871
 o      2.33873092    -1.20905756     0.25918232
 h      3.02094108    -0.52069863     0.36689960
 c     -2.38342756    -0.48112622    -0.61202829
 h     -1.98621055    -0.72725594    -1.67209171
 h     -3.01487702    -1.28651448    -0.18116341
 h     -3.01007639     0.35708160    -0.77957725
 h     -0.44387851     1.74220137     1.73509692
          17

 c      1.21357220    -0.43033230    -0.00176729
 c     -0.12411590    -0.92447344     0.35459677
 c     -1.19353863    -0.01530736     0.17722615
 c     -0.99609295     1.48194563     0.76256613
 c     -0.47998163     1.07347810    -0.48409757
 c      1.02973158     0.81470873    -0.44977720
 h     -0.30999308    -2.05769081     0.48198334
 h     -2.09679570     1.91672957     0.90312745
 h     -0.83822149     1.10486416    -1.56832417
 h      1.75154524     1.66396829    -0.37707132
 o      2.33435772    -1.20248106     0.25036439
 h      2.93772385    -0.54737349     0.37015937
 c     -2.37271049    -0.47951267    -0.61071188
 h     -1.98532151    -0.69304825    -1.67869278
 h     -2.99488710    -1.29419438    -0.17176566
 h     -2.99620294     0.36446134    -0.82414062
 h     -0.46723016     1.72497793     1.68305695
          17

 c      1.21073237    -0.42923897     0.00317481
 c     -0.13029075    -0.91333373     0.35469575
 c     -1.19378134    -0.01092537     0.17133401
 c     -0.99261454     1.48500772     0.76391453
 c     -0.46946140     1.06143108    -0.47685801
 c      1.02662922     0.81195278    -0.44274167
 h     -0.30606532    -2.10086576     0.55206754
 h     -2.08660554     1.84758257     0.94391459
 h     -0.89697054     1.05507493    -1.64153115
 h      1.76432731     1.65671444    -0.37763587
 o      2.32718941    -1.19651916     0.24105787
 h      2.89187424    -0.54986253     0.37921126
 c     -2.36234089    -0.47850459    -0.61020881
 h     -1.98949093    -0.66328824    -1.67128489
 h     -2.97037179    -1.29873209    -0.16519586
 h     -2.99108602     0.37882667    -0.86683797
 h     -0.48347965     1.70247258     1.62959822
          17

 c      1.20715229    -0.43071997     0.00906949
 c     -0.13586579    -0.90545100     0.35506237
 c     -1.19286406    -0.00830531     0.16601983
 c     -0.99367713     1.48852124     0.76454542
 c     -0.45711707     1.05128896    -0.47357099
 c      1.02319906     0.81128278    -0.43538265
 h     -0.29826252    -2.11823787     0.61964698
 h     -2.06000272     1.77692933     0.97624886
 h     -0.94688988     1.01526419    -1.68672188
 h      1.77231285     1.64256186    -0.38520898
 o      2.31641671    -1.19229590     0.23104875
 h      2.89979418    -0.51125309     0.39904059
 c     -2.35293735    -0.47753947    -0.61057223
 h     -1.99628092    -0.64080053    -1.65316293
 h     -2.94234785    -1.29980327    -0.16203047
 h     -2.99152770     0.39453710    -0.90405924
 h     -0.48029325     1.67960998     1.59437107
          17

 c      1.20264195    -0.43460833     0.01574556
 c     -0.14065257    -0.90145650     0.35621397
 c     -1.19070517    -0.00740789     0.16135208
 c     -0.99918345     1.49174507     0.76325374
 c     -0.44377363     1.04337541    -0.47463944
 c      1.01964084     0.81257573    -0.42785588
 h     -0.28689147    -2.10554321     0.68123902
 h     -2.02597606     1.71039558     1.00009281
 h     -0.98290341     0.98656956    -1.69909343
 h      1.77534374     1.62259055    -0.39924485
 o      2.30361251    -1.18843796     0.22072014
 h      2.93969697    -0.45566572     0.42507529
 c     -2.34507248    -0.47598166    -0.61167595
 h     -2.00255559    -0.62819443    -1.63041088
 h     -2.91278187    -1.29836662    -0.16201989
 h     -2.99425524     0.40617584    -0.93224590
 h     -0.44875379     1.65951881     1.59088576
          17

 c      1.19707943    -0.44046602     0.02299124
 c     -0.14445702    -0.90157056     0.35858682
 c     -1.18721585    -0.00812232     0.15732076
 c     -1.00748815     1.49425925     0.76028825
 c     -0.43025083     1.03794087    -0.48001774
 c      1.01606961     0.81538016    -0.42027571
 h     -0.27284240    -2.06294159     0.73423322
 h     -1.99841350     1.65387830     1.01754026
 h     -1.00184382     0.96986254    -1.67808354
 h      1.77495816     1.59964122    -0.41889321
 o      2.29069447    -1.18331536     0.21066343
 h      2.98395171    -0.41242840     0.44923385
 c     -2.33916022    -0.47329188    -0.61322066
 h     -2.00497310    -0.62759478    -1.61088232
 h     -2.88426177    -1.29638870    -0.16420336
 h     -2.99700085     0.41012229    -0.94873854
 h     -0.39281363     1.64097707     1.61290669
          17

 c      1.19035593    -0.44766527     0.03055899
 c     -0.14709744    -0.90561346     0.36250419
 c     -1.18230378    -0.01028526     0.15385946
 c     -1.01595546     1.49586605     0.75679276
 c     -0.41737281     1.03514953    -0.48940857
 c      1.01253838     0.81901345    -0.41271516
 h     -0.25744496    -1.99468659     0.77725581
 h     -1.99217798     1.61202182     1.03239070
 h     -1.00179771     0.96577110    -1.62539626
 h      1.77406216     1.57770235    -0.44320102
 o      2.27885741    -1.17626330     0.20129787
 h      3.01648396    -0.39620939     0.46603065
 c     -2.33539809    -0.46913388    -0.61489006
 h     -2.00089786    -0.64028150    -1.60159156
 h     -2.85944479    -1.29620837    -0.16722518
 h     -2.99872218     0.40489885    -0.95221726
 h     -0.32684456     1.62114787     1.64174607
          17

 c      1.18236175    -0.45548673     0.03818281
 c     -0.14839925    -0.91286179     0.36808219
 c     -1.17589463    -0.01368140     0.15086651
 c     -1.02261646     1.49643990     0.75375250
 c     -0.40588088     1.03507573    -0.50223950
 c      1.00909191     0.82273002    -0.40521757
 h     -0.24253470    -1.91068273     0.81125638
 h     -2.01382737     1.58681121     1.04745769
 h     -0.98246514     0.97462802    -1.54552856
 h      1.77595711     1.56070434    -0.47128801
 o      2.26877323    -1.16728264     0.19287094
 h      3.02981927    -0.41141232     0.47263160
 c     -2.33371948    -0.46348618    -0.61659665
 h     -1.98959065    -0.66615319    -1.60511652
 h     -2.84035811    -1.29959782    -0.16984195
 h     -2.99956128     0.39110056    -0.94285686
 h     -0.26543003     1.59866213     1.66158225
          17

 c      1.17302046    -0.46321462     0.04560532
 c     -0.14818165    -0.92181847     0.37504571
 c     -1.16796989    -0.01804216     0.14821172
 c     -1.02704417     1.49588679     0.75185656
 c     -0.39620588     1.03770855    -0.51741240
 c      1.00585550     0.82592521    -0.39782291
 h     -0.23056499    -1.82915222     0.84164393
 h     -2.05605950     1.57792560     1.06196656
 h     -0.94711598     0.99626375    -1.44905008
 h      1.78277270     1.55091362    -0.50233026
 o      2.26079614    -1.15673107     0.18550843
 h      3.02160010    -0.45675409     0.46802974
 c     -2.33377661    -0.45675268    -0.61856950
 h     -1.97280090    -0.70322851    -1.61798368
 h     -2.82781673    -1.30686806    -0.17142212
 h     -3.00090932     0.37138999    -0.92234803
 h     -0.21864287     1.57372638     1.66392834
          17

 c      1.16235438    -0.47021767     0.05260205
 c     -0.14627224    -0.93031390     0.38261108
 c     -1.15861305    -0.02303440     0.14571627
 c     -1.02982271     1.49409703     0.75156855
 c     -0.38802243     1.04295001    -0.53272221
 c      1.00309730     0.82828400    -0.39060996
 h     -0.22433560    -1.77558800     0.87967445
 h     -2.10387337     1.58409124     1.07264880
 h     -0.90728350     1.02985531    -1.35959849
 h      1.79419417     1.54784865    -0.53529183
 o      2.25492869    -1.14525516     0.17920084
 h      2.99456940    -0.52595352     0.45318332
 c     -2.33498978    -0.44977271    -0.62115596
 h     -1.95409161    -0.74770607    -1.63291420
 h     -2.82129851    -1.31657570    -0.17212067
 h     -3.00549712     0.35042833    -0.89372138
 h     -0.19219404     1.54737270     1.64591972
          17

 c      1.15057210    -0.47599818     0.05899548
 c     -0.14262266    -0.93678182     0.39002517
 c     -1.14804574    -0.02823401     0.14311397
 c     -1.03171899     1.49094184     0.75307015
 c     -0.37986634     1.05052861    -0.54447962
 c      1.00119871     0.82978888    -0.38373031
 h     -0.22562030    -1.76810711     0.93608572
 h     -2.14341308     1.60374032     1.07638293
 h     -0.88700705     1.07493329    -1.31822660
 h      1.80758008     1.54861522    -0.56865905
 o      2.25051627    -1.13392769     0.17369826
 h      2.96071012    -0.60516448     0.43260184
 c     -2.33666579    -0.44364561    -0.62457143
 h     -1.93750420    -0.79476158    -1.64260099
 h     -2.81936286    -1.32609039    -0.17260293
 h     -3.01695050     0.33403309    -0.86072440
 h     -0.18838506     1.52098918     1.60854981
          17

 c      1.13814676    -0.48020119     0.06466411
 c     -0.13747493    -0.94181835     0.39765778
 c     -1.13662841    -0.03312777     0.14004270
 c     -1.03338700     1.48631183     0.75621579
 c     -0.37062412     1.05986409    -0.55000164
 c      1.00057571     0.83060654    -0.37739619
 h     -0.23346264    -1.79941128     1.00806685
 h     -2.16545923     1.63508434     1.07139386
 h     -0.90523617     1.13348422    -1.35399176
 h      1.81936704     1.54935601    -0.60050373
 o      2.24582657    -1.12438481     0.16836865
 h      2.94740149    -0.67068727     0.41650770
 c     -2.33820418    -0.43939046    -0.62883659
 h     -1.92651585    -0.83960830    -1.64209962
 h     -2.82032333    -1.33263442    -0.17353362
 h     -3.03809052     0.32690508    -0.82669568
 h     -0.20619626     1.49607593     1.55629734
          17

 c      1.12580108    -0.48259736     0.06955456
 c     -0.13133646    -0.94731109     0.40678695
 c     -1.12481523    -0.03718890     0.13610950
 c     -1.03549594     1.48014942     0.76046062
 c     -0.36207365     1.07051580    -0.55126819
 c      1.00158860     0.83095850    -0.37183127
 h     -0.24482503    -1.84679992     1.08150692
 h     -2.16530826     1.67612982     1.05726013
 h     -0.94572177     1.20537165    -1.44099778
 h      1.82662141     1.54671290    -0.62884256
 o      2.23893103    -1.11800635     0.16252876
 h      2.98376046    -0.70241466     0.41553860
 c     -2.33933534    -0.43758283    -0.63384892
 h     -1.92351512    -0.87829502    -1.62950480
 h     -2.82279062    -1.33418558    -0.17513160
 h     -3.06848947     0.32986441    -0.79363579
 h     -0.24011778     1.47406023     1.49795597
          17

 c      1.11434501    -0.48305759     0.07368063
 c     -0.12480806    -0.95476267     0.41852765
 c     -1.11309330    -0.03996058     0.13097150
 c     -1.03895947     1.47244784     0.76472893
 c     -0.35670171     1.08246786    -0.55161850
 c      1.00437535     0.83105511    -0.36724207
 h     -0.25655653    -1.89117852     1.14339145
 h     -2.14215709     1.72484805     1.03464592
 h     -0.98208005     1.28501585    -1.53739201
 h      1.82797436     1.53868574    -0.65204505
 o      2.23052575    -1.11439711     0.15639958
 h      3.05731213    -0.70858791     0.42570063
 c     -2.34019363    -0.43819820    -0.63941235
 h     -1.92954206    -0.90818010    -1.60589560
 h     -2.82593190    -1.32996613    -0.17694540
 h     -3.10362148     0.33924677    -0.76238557
 h     -0.27822193     1.45606432     1.44771581
          17

 c      1.10450134    -0.48157014     0.07710931
 c     -0.11845427    -0.96485194     0.43344439
 c     -1.10193671    -0.04111588     0.12438696
 c     -1.04484657     1.46323468     0.76754057
 c     -0.35570767     1.09572503    -0.55294864
 c      1.00872924     0.83106726    -0.36379803
 h     -0.26630282    -1.92161627     1.18620051
 h     -2.09918818     1.77957126     1.00511584
 h     -1.00024874     1.36613125    -1.61835095
 h      1.82396807     1.52494960    -0.66917570
 o      2.22292346    -1.11249225     0.15068604
 h      3.13075834    -0.70804829     0.43522624
 c     -2.34116621    -0.44075044    -0.64518200
 h     -1.94415408    -0.92827528    -1.57524476
 h     -2.82953539    -1.32053310    -0.17784087
 h     -3.13676544     0.34920276    -0.73353934
 h     -0.30320171     1.44263176     1.42328134
          17

 c      1.09682119    -0.47828141     0.07995922
 c     -0.11272833    -0.97759895     0.45162162
 c     -1.09177249    -0.04049414     0.11623710
 c     -1.05342715     1.45250415     0.76784583
 c     -0.35920040     1.11014267    -0.55600843
 c      1.01409295     0.83110334    -0.36160749
 h     -0.27255219    -1.93311606     1.20685770
 h     -2.04422018     1.83974753     0.97101095
 h     -0.99562444     1.44395575    -1.67265465
 h      1.81705287     1.50686768    -0.68022105
 o      2.21767612    -1.11172731     0.14580431
 h      3.17920529    -0.71096526     0.43692242
 c     -2.34269034    -0.44452074    -0.65061192
 h     -1.96540737    -0.93957410    -1.54432918
 h     -2.83393328    -1.30756411    -0.17615188
 h     -3.16170397     0.35447641    -0.70800547
 h     -0.30308535     1.43385783     1.43598473
          17

 c      1.09164132    -0.47351546     0.08241020
 c     -0.10791668    -0.99252108     0.47275067
 c     -1.08296079    -0.03810582     0.10652508
 c     -1.06317406     1.44011211     0.76595151
 c     -0.36666322     1.12546374    -0.56101994
 c      1.01963915     0.83120085    -0.36070216
 h     -0.27453742    -1.92472214     1.20547090
 h     -1.98918659     1.90682461     0.93510436
 h     -0.96789526     1.51510738    -1.69555596
 h      1.81125311     1.48723693    -0.68613536
 o      2.21541530    -1.11190447     0.14188082
 h      3.19213604    -0.72061249     0.42820949
 c     -2.34512784    -0.44873094    -0.65498441
 h     -1.99016190    -0.94505420    -1.52203415
 h     -2.83975099    -1.29338974    -0.17000511
 h     -3.17432146     0.35187063    -0.68696391
 h     -0.28367410     1.42985941     1.48023092
          17

 c      1.08906578    -0.46777218     0.08471006
 c     -0.10408834    -1.00865954     0.49612391
 c     -1.07579511    -0.03410767     0.09535966
 c     -1.07175201     1.42586884     0.76311830
 c     -0.37721743     1.14138360    -0.56798630
 c      1.02442392     0.83136055    -0.36104529
 h     -0.27232819    -1.89942579     1.18532383
 h     -1.94528647     1.98347716     0.89962179
 h     -0.91872515     1.57707052    -1.68532350
 h      1.81125338     1.46955303    -0.68856718
 o      2.21619422    -1.11296696     0.13888533
 h      3.16778281    -0.73692818     0.40903909
 c     -2.34867471    -0.45273212    -0.65758779
 h     -2.01515688    -0.94859987    -1.51696404
 h     -2.84748297    -1.28031283    -0.15783362
 h     -3.17311439     0.34064534    -0.67157896
 h     -0.26170117     1.43048576     1.53943697
          17

 c      1.08898656    -0.46170242     0.08716735
 c     -0.10105546    -1.02448108     0.52054166
 c     -1.07051244    -0.02876853     0.08292536
 c     -1.07782578     1.40994453     0.76065694
 c     -0.38974660     1.15757132    -0.57676642
 c      1.02760503     0.83163434    -0.36257746
 h     -0.26725280    -1.86587545     1.15416077
 h     -1.91528413     2.06927499     0.86515864
 h     -0.85125770     1.62812269    -1.64250618
 h      1.82073411     1.45665966    -0.68916834
 o      2.21955718    -1.11495716     0.13666567
 h      3.11204591    -0.75726571     0.38138118
 c     -2.35324500    -0.45627536    -0.65803902
 h     -2.03873818    -0.95263535    -1.53326061
 h     -2.85703151    -1.26989566    -0.13895930
 h     -3.15932974     0.32261525    -0.66272882
 h     -0.25111266     1.43491183     1.59809870
          17

 c      1.09114120    -0.45604601     0.09012182
 c     -0.09836348    -1.03776257     0.54423382
 c     -1.06730418    -0.02242926     0.06944617
 c     -1.08145897     1.39316087     0.75955093
 c     -0.40294017     1.17361904    -0.58695329
 c      1.02866054     0.83221709    -0.36527717
 h     -0.26248606    -1.84064912     1.12560321
 h     -1.89262435     2.15711045     0.83115162
 h     -0.77065519     1.66810182    -1.57133481
 h      1.84052631     1.44931646    -0.68876693
 o      2.22426126    -1.11814338     0.13488320
 h      3.04307215    -0.77454831     0.35028973
 c     -2.35840671    -0.45970556    -0.65650984
 h     -2.06174885    -0.95635312    -1.56769157
 h     -2.86747289    -1.26252540    -0.11396722
 h     -3.13705661     0.30222685    -0.66084244
 h     -0.25916314     1.44178427     1.64591590
          17

 c      1.09517753    -0.45151501     0.09389174
 c     -0.09540594    -1.04597909     0.56520178
 c     -1.06632608    -0.01544256     0.05515101
 c     -1.08334443     1.37670953     0.76037708
 c     -0.41528604     1.18885541    -0.59751962
 c      1.02748287     0.83344341    -0.36917522
 h     -0.26250482    -1.84486643     1.11590222
 h     -1.86869724     2.23604868     0.79731323
 h     -0.68520721     1.70083585    -1.48364531
 h      1.86792535     1.44582199    -0.68706954
 o      2.22794255    -1.12324018     0.13294440
 h      2.99699044    -0.77421214     0.32501673
 c     -2.36348554    -0.46384727    -0.65359290
 h     -2.08644874    -0.95667967    -1.61134457
 h     -2.87723452    -1.25746817    -0.08463762
 h     -3.11287823     0.28621180    -0.66588209
 h     -0.28801704     1.44950826     1.67707604
          17

 c      1.10068941    -0.44863259     0.09871245
 c     -0.09180038    -1.04783349     0.58235489
 c     -1.06769843    -0.00810497     0.04024892
 c     -1.08417957     1.36168012     0.76332173
 c     -0.42512266     1.20198120    -0.60636542
 c      1.02429366     0.83565626    -0.37429770
 h     -0.26951859    -1.88723360     1.13142406
 h     -1.83824253     2.29634868     0.76410327
 h     -0.60650309     1.73873002    -1.40404416
 h      1.89779951     1.44309751    -0.68316106
 o      2.22848817    -1.13101205     0.13037422
 h      3.00698824    -0.74137301     0.31307092
 c     -2.36782530    -0.46961174    -0.64996477
 h     -2.11474394    -0.95069502    -1.65404023
 h     -2.88459089    -1.25332855    -0.05347099
 h     -3.09406158     0.28181036    -0.67745033
 h     -0.33644064     1.45647994     1.68922942
          17

 c      1.10723106    -0.44761822     0.10469825
 c     -0.08766353    -1.04425296     0.59610936
 c     -1.07148363    -0.00063576     0.02493762
 c     -1.08455913     1.34883285     0.76820455
 c     -0.43108166     1.21110730    -0.61086246
 c      1.01947644     0.83903621    -0.38058671
 h     -0.28078368    -1.95269686     1.16221363
 h     -1.79995254     2.33170851     0.73237466
 h     -0.54459907     1.80265970    -1.36376156
 h      1.92451749     1.43826698    -0.67625512
 o      2.22705949    -1.14088725     0.12750120
 h      3.05589894    -0.68358141     0.30925728
 c     -2.37112308    -0.47751239    -0.64616774
 h     -2.14728812    -0.93711462    -1.68756653
 h     -2.88819697    -1.24864491    -0.02306295
 h     -3.08498708     0.29311120    -0.69483798
 h     -0.40032768     1.46128423     1.68350176
          17

 c      1.11436013    -0.44842495     0.11184076
 c     -0.08334957    -1.03705203     0.60739846
 c     -1.07764960     0.00677397     0.00945218
 c     -1.08511004     1.33855841     0.77444085
 c     -0.43272700     1.21559242    -0.61059946
 c      1.01345144     0.84349652    -0.38785888
 h     -0.29168553    -2.01786989     1.19374828
 h     -1.75538148     2.33937111     0.70299712
 h     -0.50045617     1.90046338    -1.36879672
 h      1.94349012     1.42969679    -0.66613175
 o      2.22622084    -1.15149444     0.12490598
 h      3.10504884    -0.62189050     0.30439030
 c     -2.37362632    -0.48734431    -0.64258105
 h     -2.18349040    -0.91649609    -1.70684185
 h     -2.88743655    -1.24238540     0.00442706
 h     -3.08448398     0.31795984    -0.71679021
 h     -0.47227108     1.46297023     1.66569549
          17

 c      1.12166565    -0.45084652     0.12002750
 c     -0.07916023    -1.02764117     0.61686340
 c     -1.08604718     0.01393343    -0.00590562
 c     -1.08660392     1.33085478     0.78092384
 c     -0.43016775     1.21718020    -0.60790057
 c      1.00659969     0.84869112    -0.39582377
 h     -0.29887154    -2.06571796     1.21618345
 h     -1.70816896     2.31996830     0.67661829
 h     -0.47034316     2.01306473    -1.39369171
 h      1.95199387     1.41731252    -0.65322468
 o      2.22750597    -1.16182747     0.12288645
 h      3.13185675    -0.57152371     0.29383094
 c     -2.37596467    -0.49827514    -0.63945817
 h     -2.22187107    -0.89091416    -1.71006655
 h     -2.88255538    -1.23425391     0.02762624
 h     -3.08728591     0.34900549    -0.74126455
 h     -0.54108353     1.46148047     1.64797060
          17

 c      1.12876029    -0.45460237     0.12907175
 c     -0.07528728    -1.01685705     0.62479007
 c     -1.09640779     0.02069168    -0.02078651
 c     -1.08979577     1.32527518     0.78612260
 c     -0.42352280     1.21799323    -0.60497413
 c      0.99921664     0.85409149    -0.40412617
 h     -0.30064030    -2.08716403     1.22473054
 h     -1.66396691     2.27807856     0.65336664
 h     -0.45211207     2.11727729    -1.41445273
 h      1.94949790     1.40251574    -0.63858391
 o      2.23149673    -1.17130914     0.12153042
 h      3.12827744    -0.54047026     0.27636732
 c     -2.37879343    -0.50920759    -0.63691654
 h     -2.26043628    -0.86360608    -1.69876416
 h     -2.87462901    -1.22479519     0.04612655
 h     -3.08780498     0.37772213    -0.76565602
 h     -0.59372655     1.45775789     1.64756966
          17

 c      1.13527072    -0.45939675     0.13874256
 c     -0.07183753    -1.00515451     0.63124154
 c     -1.10835049     0.02697361    -0.03482825
 c     -1.09481469     1.32093597     0.78895936
 c     -0.41298591     1.21936503    -0.60297675
 c      0.99150541     0.85906532    -0.41237601
 h     -0.29644850    -2.07859035     1.21783002
 h     -1.63082749     2.22356250     0.63242581
 h     -0.44461096     2.19894543    -1.41926192
 h      1.93772080     1.38794136    -0.62378946
 o      2.23824923    -1.17961975     0.12083091
 h      3.09408536    -0.53217515     0.25238925
 c     -2.38257024    -0.51907627    -0.63488038
 h     -2.29700341    -0.83867476    -1.67790166
 h     -2.86538200    -1.21528942     0.06048377
 h     -3.08252993     0.39750164    -0.78732748
 h     -0.62213384     1.45247556     1.67688321
          17

 c      1.14084539    -0.46495773     0.14878537
 c     -0.06885473    -0.99272825     0.63613730
 c     -1.12139140     0.03278236    -0.04768509
 c     -1.10067175     1.31662110     0.78988283
 c     -0.39893536     1.22196547    -0.60240580
 c      0.98360673     0.86294458    -0.42017392
 h     -0.28661050    -2.04026815     1.19610583
 h     -1.61910501     2.17202376     0.61176113
 h     -0.44668472     2.25125300    -1.40390424
 h      1.92037276     1.37705714    -0.61076605
 o      2.24742148    -1.18666684     0.12072763
 h      3.03494829    -0.54607036     0.22322446
 c     -2.38751283    -0.52699595    -0.63305198
 h     -2.32952279    -0.82068226    -1.65553685
 h     -2.85685560    -1.20742806     0.07198686
 h     -3.07047205     0.40468006    -0.80404010
 h     -0.62915312     1.44449388     1.73133728
          17

 c      1.14517743    -0.47105988     0.15893663
 c     -0.06631721    -0.97948522     0.63925004
 c     -1.13495793     0.03818072    -0.05903682
 c     -1.10585850     1.31111770     0.79044494
 c     -0.38197212     1.22609834    -0.60344168
 c      0.97567973     0.86510337    -0.42714726
 h     -0.27238024    -1.97660995     1.16241478
 h     -1.63839459     2.13961663     0.58892192
 h     -0.45695043     2.27140823    -1.36772887
 h      1.90225035     1.37345906    -0.60145735
 o      2.25811259    -1.19275840     0.12110566
 h      2.96501269    -0.57484428     0.19112821
 c     -2.39363510    -0.53236437    -0.63101536
 h     -2.35640623    -0.81388015    -1.64080727
 h     -2.85094438    -1.20280236     0.08217108
 h     -3.05282372     0.39851163    -0.81420450
 h     -0.62443187     1.43200349     1.79369291
          17

 c      1.14804709    -0.47751884     0.16893248
 c     -0.06411311    -0.96486497     0.64012732
 c     -1.14841094     0.04326229    -0.06858825
 c     -1.10956282     1.30408084     0.79195975
 c     -0.36292404     1.23185691    -0.60606766
 c      0.96804427     0.86505387    -0.43299397
 h     -0.25641988    -1.89830173     1.12287982
 h     -1.69035554     2.13083556     0.56378929
 h     -0.47378790     2.25918200    -1.31212371
 h      1.88750760     1.37980671    -0.59738574
 o      2.26856254    -1.19895816     0.12181063
 h      2.91157832    -0.59891621     0.15897216
 c     -2.40079449    -0.53499102    -0.62851345
 h     -2.37672606    -0.82104480    -1.63976212
 h     -2.84891557    -1.20234348     0.09218604
 h     -3.03262991     0.38101530    -0.81707409
 h     -0.61705467     1.41430930     1.84708567
          17

 c      1.14939668    -0.48414610     0.17850732
 c     -0.06202321    -0.94761326     0.63799917
 c     -1.16108174     0.04813008    -0.07607288
 c     -1.11217416     1.29634891     0.79487673
 c     -0.34280805     1.23909973    -0.61005034
 c      0.96131658     0.86253838    -0.43751774
 h     -0.24337960    -1.82507197     1.08819084
 h     -1.76532947     2.13463556     0.54026835
 h     -0.49548653     2.21745794    -1.24069897
 h      1.87775087     1.39672074    -0.59926246
 o      2.27667521    -1.20681245     0.12278627
 h      2.90654509    -0.59119434     0.12796825
 c     -2.40872908    -0.53521111    -0.62569844
 h     -2.39015170    -0.84247022    -1.65161465
 h     -2.85109014    -1.20593916     0.10228987
 h     -3.01463256     0.35695752    -0.81296175
 h     -0.61284145     1.39188923     1.88069229
          17

 c      1.14943026    -0.49068406     0.18737254
 c     -0.05983778    -0.92609490     0.63196741
 c     -1.17232570     0.05289540    -0.08126243
 c     -1.11471254     1.28902763     0.79901800
 c     -0.32270813     1.24720329    -0.61480319
 c      0.95639946     0.85757340    -0.44064070
 h     -0.23913688    -1.78214988     1.07167451
 h     -1.84871170     2.13587922     0.52374423
 h     -0.52091761     2.15519879    -1.16090036
 h      1.87140545     1.42234016    -0.60687835
 o      2.28232751    -1.21623056     0.12416715
 h      2.94949874    -0.55135212     0.09622346
 c     -2.41708174    -0.53386716    -0.62305838
 h     -2.39678965    -0.87589796    -1.66932872
 h     -2.85682740    -1.21242121     0.11175121
 h     -3.00495026     0.33353987    -0.80335766
 h     -0.61467505     1.36582930     1.88942020
          17

 c      1.14867590    -0.49677518     0.19517852
 c     -0.05775307    -0.89993003     0.62184984
 c     -1.18158347     0.05768404    -0.08399387
 c     -1.11817617     1.28276441     0.80393275
 c     -0.30351116     1.25459573    -0.61916168
 c      0.95429899     0.85041873    -0.44239889
 h     -0.24670213    -1.78111075     1.07955834
 h     -1.92789109     2.12441437     0.51819519
 h     -0.55148623     2.09279236    -1.08656753
 h      1.86494890     1.45290158    -0.61928642
 o      2.28723382    -1.22539502     0.12600032
 h      3.00981028    -0.50741127     0.06335153
 c     -2.42545896    -0.53206088    -0.62111441
 h     -2.39713280    -0.91738678    -1.68379900
 h     -2.86482956    -1.21995372     0.11922764
 h     -3.00980532     0.31864560    -0.79058668
 h     -0.62322816     1.33750766     1.87268685
          17

 c      1.14793061    -0.50200980     0.20151737
 c     -0.05662619    -0.87109854     0.60874465
 c     -1.18843708     0.06262115    -0.08419609
 c     -1.12335980     1.27770927     0.80899970
 c     -0.28558202     1.25872935    -0.62150586
 c      0.95588839     0.84150602    -0.44293146
 h     -0.26311513    -1.80665924     1.10415140
 h     -1.99422882     2.09587975     0.52560041
 h     -0.59369065     2.06220750    -1.03654433
 h      1.85491977     1.48390713    -0.63512853
 o      2.29270277    -1.23290586     0.12819860
 h      3.06267524    -0.48133434     0.03131745
 c     -2.43359287    -0.53069065    -0.62023463
 h     -2.39203578    -0.96243098    -1.68753443
 h     -2.87359716    -1.22663073     0.12339906
 h     -3.03283468     0.31699239    -0.77682546
 h     -0.63715973     1.30848351     1.83418534
          17

 c      1.14810002    -0.50602066     0.20598564
 c     -0.05757530    -0.84238296     0.59423642
 c     -1.19264704     0.06779143    -0.08190460
 c     -1.13094195     1.27370803     0.81336319
 c     -0.26919328     1.25817298    -0.62100291
 c      0.96176927     0.83134363    -0.44244602
 h     -0.28293623    -1.83431127     1.13259179
 h     -2.04257578     2.04981365     0.54645798
 h     -0.65334750     2.08223530    -1.02039109
 h      1.83934598     1.51121527    -0.65296025
 o      2.29926373    -1.23816766     0.13066746
 h      3.09566419    -0.48258794     0.00235094
 c     -2.44151305    -0.53004832    -0.62061874
 h     -2.38260371    -1.00683419    -1.67620046
 h     -2.88182841    -1.23099884     0.12352781
 h     -3.07256747     0.32673156    -0.76321973
 h     -0.65271369     1.28038242     1.78268878
          17

 c      1.14999930    -0.50855676     0.20825968
 c     -0.06148627    -0.81589979     0.57960429
 c     -1.19416495     0.07321519    -0.07727709
 c     -1.14156924     1.27046616     0.81587502
 c     -0.25564576     1.25463304    -0.61848022
 c      0.97221914     0.82042238    -0.44116806
 h     -0.30199776    -1.84687659     1.15538024
 h     -2.07078842     1.98831738     0.58024616
 h     -0.72201310     2.13449204    -1.02825014
 h      1.81826782     1.53176514    -0.67153134
 o      2.30698878    -1.24107028     0.13335071
 h      3.10398050    -0.51313154    -0.02187239
 c     -2.44950692    -0.52983385    -0.62228914
 h     -2.37002318    -1.04728764    -1.64885294
 h     -2.88866384    -1.23233171     0.11976337
 h     -3.12285148     0.34052273    -0.75007355
 h     -0.66326872     1.25461278     1.73252649
          17

 c      1.15417519    -0.50950763     0.20814291
 c     -0.06878344    -0.79292616     0.56567761
 c     -1.19312896     0.07885601    -0.07061600
 c     -1.15568977     1.26762050     0.81538803
 c     -0.24659804     1.25065246    -0.61510277
 c      0.98708549     0.80919027    -0.43932271
 h     -0.31804757    -1.83588051     1.16740336
 h     -2.08013853     1.91587804     0.62538455
 h     -0.78375300     2.18991735    -1.04590111
 h      1.79371725     1.54398785    -0.69000147
 o      2.31564532    -1.24182574     0.13624660
 h      3.08811691    -0.56997387    -0.04054423
 c     -2.45789574    -0.52947813    -0.62504441
 h     -2.35538261    -1.08180874    -1.60782656
 h     -2.89377441    -1.23066651     0.11319841
 h     -3.17583137     0.34989576    -0.73765578
 h     -0.66073139     1.23198305     1.69995926
          17

 c      1.16080800    -0.50888948     0.20557347
 c     -0.07936859    -0.77412536     0.55292404
 c     -1.18984737     0.08462617    -0.06238322
 c     -1.17295264     1.26467275     0.81163991
 c     -0.24293855     1.24771431    -0.61150707
 c      1.00570477     0.79806411    -0.43713430
 h     -0.33028301    -1.79868177     1.16664392
 h     -2.07705402     1.84010113     0.67897368
 h     -0.82725679     2.23049268    -1.06462501
 h      1.76941627     1.54798199    -0.70807400
 o      2.32458720    -1.24102937     0.13945924
 h      3.05549624    -0.64413668    -0.05457056
 c     -2.46686224    -0.52839573    -0.62843621
 h     -2.33948100    -1.11014431    -1.55854523
 h     -2.89732298    -1.22668652     0.10573282
 h     -3.22458364     0.34852960    -0.72664356
 h     -0.64079253     1.21285290     1.69305276
          17

 c      1.16972458    -0.50681341     0.20060115
 c     -0.09265722    -0.75969545     0.54152904
 c     -1.18477037     0.09039132    -0.05319241
 c     -1.19162125     1.26085791     0.80579205
 c     -0.24468799     1.24634227    -0.60790549
 c      1.02697439     0.78742219    -0.43481257
 h     -0.33903173    -1.73683839     1.15347786
 h     -2.07537631     1.77226792     0.73713196
 h     -0.84715034     2.24813893    -1.08023610
 h      1.75018543     1.54540622    -0.72603607
 o      2.33241233    -1.23987461     0.14333105
 h      3.02577866    -0.71718997    -0.06869782
 c     -2.47641736    -0.52607863    -0.63181102
 h     -2.32264689    -1.13396265    -1.50885611
 h     -2.89980096    -1.22147768     0.09974817
 h     -3.26423750     0.33323832    -0.71809322
 h     -0.60764834     1.19797252     1.70515933
          17

 c      1.18049806    -0.50344672     0.19335065
 c     -0.10767823    -0.74935604     0.53139714
 c     -1.17845274     0.09598921    -0.04378019
 c     -1.20904500     1.25534700     0.79964885
 c     -0.25130175     1.24655167    -0.60430853
 c      1.04956309     0.77759910    -0.43253681
 h     -0.34585055    -1.65651057     1.13115605
 h     -2.09390476     1.72458845     0.79685503
 h     -0.84184659     2.24006397    -1.09094762
 h      1.74094019     1.53888600    -0.74460435
 o      2.33699186    -1.24000088     0.14853134
 h      3.03047827    -0.76379326    -0.09293646
 c     -2.48642619    -0.52218110    -0.63445162
 h     -2.30473869    -1.15623838    -1.46713699
 h     -2.90175561    -1.21617009     0.09758667
 h     -3.29224739     0.30388663    -0.71325404
 h     -0.57100182     1.18855544     1.72227693
          17

 c      1.19255942    -0.49898151     0.18399499
 c     -0.12318685    -0.74219039     0.52204231
 c     -1.17151452     0.10124738    -0.03496858
 c     -1.22337170     1.24799213     0.79467843
 c     -0.26191421     1.24809476    -0.60063842
 c      1.07216463     0.76892971    -0.43046890
 h     -0.35403866    -1.57052315     1.10752973
 h     -2.14247770     1.70204017     0.85767887
 h     -0.81225876     2.20662409    -1.09648558
 h      1.74534428     1.53083661    -0.76447746
 o      2.33751603    -1.24196054     0.15545925
 h      3.08107456    -0.77639261    -0.13311826
 c     -2.49659328    -0.51671177    -0.63581147
 h     -2.28560576    -1.17935420    -1.43916338
 h     -2.90347944    -1.21153587     0.10092984
 h     -3.30862003     0.26327111    -0.71340589
 h     -0.53994792     1.18549634     1.73283305
          17

 c      1.20528251    -0.49364161     0.17275223
 c     -0.13777269    -0.73657483     0.51247041
 c     -1.16460516     0.10599372    -0.02762393
 c     -1.23474567     1.23971419     0.79194550
 c     -0.27543149     1.25047429    -0.59672261
 c      1.09370874     0.76182717    -0.42879537
 h     -0.36900609    -1.49936458     1.09661158
 h     -2.21069877     1.69819191     0.91924963
 h     -0.76190994     2.15168235    -1.09837493
 h      1.76462895     1.52216271    -0.78571481
 o      2.33577875    -1.24466777     0.16357999
 h      3.14914623    -0.77403844    -0.18045016
 c     -2.50638346    -0.51024549    -0.63568891
 h     -2.26587611    -1.20294607    -1.42569738
 h     -2.90480090    -1.20768401     0.11030289
 h     -3.31635887     0.21715891    -0.71976630
 h     -0.52031995     1.18898869     1.73055166
          17

 c      1.21806544    -0.48772161     0.15989061
 c     -0.15010962    -0.73091527     0.50158658
 c     -1.15837657     0.11008828    -0.02259667
 c     -1.24439229     1.23185884     0.79232521
 c     -0.29050439     1.25275817    -0.59214876
 c      1.11346641     0.75681494    -0.42775787
 h     -0.39622054    -1.46280705     1.11375615
 h     -2.27877071     1.70237382     0.97884537
 h     -0.69809887     2.08512531    -1.10154746
 h      1.79725868     1.51175621    -0.80737161
 o      2.33375184    -1.24713134     0.17214840
 h      3.20448043    -0.77432943    -0.22308298
 c     -2.51498100    -0.50390434    -0.63417192
 h     -2.24726037    -1.22369896    -1.42306095
 h     -2.90511089    -1.20399862     0.12496087
 h     -3.32163144     0.17387903    -0.73347691
 h     -0.51480019     1.19868920     1.71354381
          17

 c      1.23039549    -0.48158143     0.14571788
 c     -0.15947424    -0.72523331     0.48943460
 c     -1.15345220     0.11347166    -0.02064791
 c     -1.25341498     1.22555383     0.79637813
 c     -0.30553368     1.25334972    -0.58602739
 c      1.13104015     0.75444896    -0.42762699
 h     -0.43547310    -1.46156984     1.16088503
 h     -2.33119879     1.70639600     1.03273214
 h     -0.63258392     2.02578039    -1.11693853
 h      1.83961968     1.49725143    -0.82768397
 o      2.33250527    -1.24894877     0.18069022
 h      3.23155204    -0.78512012    -0.25376787
 c     -2.52145567    -0.49898851    -0.63143670
 h     -2.23197453    -1.23729009    -1.42588574
 h     -2.90363506    -1.19935455     0.14320710
 h     -3.33213261     0.14223853    -0.75555425
 h     -0.52338005     1.21396692     1.68334341
          17

 c      1.24186122    -0.47560477     0.13056611
 c     -0.16586875    -0.72113146     0.47745853
 c     -1.15037134     0.11617212    -0.02234613
 c     -1.26256346     1.22154183     0.80414736
 c     -0.31907268     1.25047562    -0.57713788
 c      1.14628487     0.75517309    -0.42863058
 h     -0.47961061    -1.47772511     1.22303156
 h     -2.35963747     1.70557060     1.07778362
 h     -0.57721538     1.99588165    -1.15981201
 h      1.88719059     1.47638776    -0.84466291
 o      2.33246411    -1.25004241     0.18896034
 h      3.22505035    -0.80857577    -0.26919561
 c     -2.52519804    -0.49641260    -0.62763611
 h     -2.22188260    -1.24046879    -1.42949448
 h     -2.89978655    -1.19250968     0.16296290
 h     -3.35251279     0.12744980    -0.78643422
 h     -0.54317824     1.23405769     1.64482364
          17

 c      1.25212770    -0.47015540     0.11477787
 c     -0.16955942    -0.72015796     0.46725146
 c     -1.14951034     0.11824415    -0.02795024
 c     -1.27244292     1.22018096     0.81507134
 c     -0.33060261     1.24404049    -0.56523817
 c      1.15921548     0.75918962    -0.43088257
 h     -0.52037534    -1.49338901     1.28265624
 h     -2.36111620     1.69777312     1.11190382
 h     -0.53460912     1.99948305    -1.23472919
 h      1.93558439     1.44808160    -0.85668447
 o      2.33364229    -1.25048913     0.19687055
 h      3.18601244    -0.84384322    -0.26886713
 c     -2.52630854    -0.49633029    -0.62294200
 h     -2.21796823    -1.23206261    -1.43095747
 h     -2.89342791    -1.18251866     0.18232826
 h     -3.38013323     0.12821371    -0.82502993
 h     -0.56777335     1.25820480     1.60657468
          17

 c      1.26090420    -0.46553586     0.09869146
 c     -0.17081536    -0.72308159     0.45981631
 c     -1.15102425     0.11970013    -0.03733844
 c     -1.28361780     1.22143897     0.82807002
 c     -0.34032708     1.23608028    -0.55188491
 c      1.16991347     0.76640360    -0.43435683
 h     -0.55195345    -1.49851022     1.32802972
 h     -2.33672461     1.68280761     1.13401324
 h     -0.49995616     2.01713517    -1.32614642
 h      1.98125408     1.41288405    -0.86284783
 o      2.33560840    -1.25051169     0.20453492
 h      3.12237376    -0.88715836    -0.25584875
 c     -2.52547943    -0.49823443    -0.61759615
 h     -2.22019879    -1.21313854    -1.42932968
 h     -2.88497749    -1.16905144     0.19998120
 h     -3.40652552     0.13845011    -0.86832569
 h     -0.58737293     1.28587032     1.58013310
          17

 c      1.26791537    -0.46195374     0.08263029
 c     -0.16991731    -0.72998986     0.45556674
 c     -1.15482936     0.12049123    -0.05003006
 c     -1.29627734     1.22489964     0.84193029
 c     -0.34835854     1.22879483    -0.53911439
 c      1.17844425     0.77643452    -0.43890127
 h     -0.57097264    -1.48923303     1.35306311
 h     -2.29201270     1.66251949     1.14426757
 h     -0.47008424     2.02843881    -1.41360330
 h      2.02190161     1.37293982    -0.86311356
 o      2.33719596    -1.25059306     0.21248005
 h      3.05367918    -0.93005668    -0.24013275
 c     -2.52354541    -0.50130048    -0.61186306
 h     -2.22759681    -1.18682227    -1.42562804
 h     -2.87538459    -1.15255934     0.21538759
 h     -3.42261759     0.15135234    -0.91217101
 h     -0.59241268     1.31674596     1.57551517
          17

 c      1.27288927    -0.45950185     0.06689592
 c     -0.16719021    -0.74050083     0.45448297
 c     -1.16062277     0.12052690    -0.06527924
 c     -1.30949254     1.22981586     0.85586182
 c     -0.35459602     1.22357058    -0.52841886
 c      1.18480911     0.78866292    -0.44426344
 h     -0.57576088    -1.46543179     1.35554879
 h     -2.23910442     1.64167329     1.14483736
 h     -0.44476504     2.02263510    -1.48313263
 h      2.05664372     1.33163037    -0.85826904
 o      2.33637331    -1.25152524     0.22184132
 h      3.01332449    -0.95885162    -0.24167533
 c     -2.52117749    -0.50463742    -0.60595326
 h     -2.23843511    -1.15788475    -1.42260943
 h     -2.86600629    -1.13424734     0.22881449
 h     -3.42220630     0.16186903    -0.95241606
 h     -0.58029578     1.35001058     1.59430809
          17

 c      1.27557178    -0.45815113     0.05175269
 c     -0.16297379    -0.75388603     0.45618960
 c     -1.16792764     0.11971318    -0.08219162
 c     -1.32087138     1.23517266     0.86956100
 c     -0.35888980     1.22111122    -0.52069171
 c      1.18893186     0.80230973    -0.45012296
 h     -0.56606883    -1.42968448     1.33650424
 h     -2.19862435     1.62887847     1.14082305
 h     -0.42497015     1.99629373    -1.52733460
 h      2.08587644     1.29298663    -0.84970292
 o      2.33185296    -1.25373496     0.23346339
 h      3.02319115    -0.96587545    -0.27583836
 c     -2.51879671    -0.50743705    -0.60001078
 h     -2.25064046    -1.13183961    -1.42396418
 h     -2.85840355    -1.11582799     0.24111521
 h     -3.40270800     0.16727162    -0.98562744
 h     -0.55758100     1.38354748     1.62856823
          17

 c      1.27576221    -0.45777744     0.03741419
 c     -0.15752221    -0.76909197     0.45990904
 c     -1.17614303     0.11798789    -0.09982996
 c     -1.32751232     1.23990651     0.88285284
 c     -0.36114165     1.22167108    -0.51640023
 c      1.19069039     0.81654140    -0.45613819
 h     -0.54351845    -1.38762352     1.30104578
 h     -2.19392919     1.63425916     1.13870518
 h     -0.41191660     1.95001609    -1.54302620
 h      2.11072812     1.26094542    -0.83899295
 o      2.32504751    -1.25654982     0.24639178
 h      3.06250038    -0.96140857    -0.32913633
 c     -2.51656344    -0.50913213    -0.59418516
 h     -2.26245067    -1.11342122    -1.43259009
 h     -2.85406933    -1.09907794     0.25327965
 h     -3.36484437     0.16704830    -1.00945884
 h     -0.53451231     1.41448051     1.66723769
          17

 c      1.27334978    -0.45822610     0.02405767
 c     -0.15084822    -0.78468819     0.46429966
 c     -1.18458264     0.11533292    -0.11729791
 c     -1.32811725     1.24359584     0.89579207
 c     -0.36133717     1.22514614    -0.51567651
 c      1.19000158     0.83056711    -0.46200114
 h     -0.51271803    -1.34919768     1.26062514
 h     -2.23173030     1.66081847     1.14033789
 h     -0.40678981     1.88703267    -1.53016286
 h      2.13217383     1.23863294    -0.82741338
 o      2.31798553    -1.25912149     0.25907848
 h      3.10035480    -0.95857025    -0.37840620
 c     -2.51436936    -0.50956489    -0.58871643
 h     -2.27303177    -1.10505977    -1.44858051
 h     -2.85413537    -1.08530369     0.26584772
 h     -3.31236482     0.16287527    -1.02299090
 h     -0.51946120     1.44024770     1.70158773
          17

 c      1.26832267    -0.45936048     0.01184748
 c     -0.14263376    -0.79889441     0.46738516
 c     -1.19250959     0.11178286    -0.13377414
 c     -1.32383321     1.24677795     0.90873170
 c     -0.35954938     1.23105206    -0.51825124
 c      1.18690615     0.84371006    -0.46748108
 h     -0.48182874    -1.32895377     1.23415821
 h     -2.29394810     1.70034256     1.14108448
 h     -0.41071121     1.81345088    -1.49273614
 h      2.15019840     1.22793935    -0.81559160
 o      2.31179227    -1.26098315     0.27054123
 h      3.11955763    -0.96404506    -0.40940541
 c     -2.51185144    -0.50906583    -0.58390466
 h     -2.28256332    -1.10647466    -1.46859639
 h     -2.85914744    -1.07493410     0.27844534
 h     -3.25197687     0.15880041    -1.02719437
 h     -0.51714352     1.45910406     1.72652842
          17

 c      1.26077827    -0.46106429     0.00092963
 c     -0.13254770    -0.81013464     0.46726709
 c     -1.19917906     0.10743718    -0.14851389
 c     -1.31666137     1.25023488     0.92182657
 c     -0.35592535     1.23842646    -0.52317715
 c      1.18159657     0.85544200    -0.47243656
 h     -0.45878259    -1.34003327     1.23998703
 h     -2.35621960     1.74152038     1.13589641
 h     -0.42488865     1.73971251    -1.44206914
 h      2.16351040     1.22950491    -0.80348512
 o      2.30687723    -1.26192765     0.28030959
 h      3.11366443    -0.97999924    -0.41600892
 c     -2.50847359    -0.50837616    -0.57995855
 h     -2.29178159    -1.11555395    -1.48728047
 h     -2.86900009    -1.06742109     0.28971960
 h     -3.19283598     0.16116863    -1.02520994
 h     -0.52882462     1.47021838     1.74020128
          17

 c      1.25094139    -0.46321927    -0.00859198
 c     -0.12093562    -0.81809371     0.46367209
 c     -1.20387912     0.10245232    -0.16084718
 c     -1.30825135     1.25443089     0.93475867
 c     -0.35061550     1.24577241    -0.52846434
 c      1.17437160     0.86538839    -0.47680442
 h     -0.44343787    -1.38216000     1.27795099
 h     -2.40163024     1.77633497     1.12260897
 h     -0.45120112     1.68177407    -1.40113852
 h      2.16994910     1.24298728    -0.79063522
 o      2.30323633    -1.26188290     0.28823405
 h      3.08232043    -1.00623172    -0.39711477
 c     -2.50373577    -0.50839264    -0.57692202
 h     -2.30146674    -1.12956719    -1.49939483
 h     -2.88305476    -1.06150994     0.29776977
 h     -3.14435119     0.17708433    -1.02148780
 h     -0.55266409     1.47370849     1.74371750
          17

 c      1.23917172    -0.46570080    -0.01666718
 c     -0.10878138    -0.82371944     0.45800454
 c     -1.20597046     0.09699974    -0.17018307
 c     -1.29983556     1.25946365     0.94678570
 c     -0.34367777     1.25151259    -0.53157383
 c      1.16554732     0.87332077    -0.48057987
 h     -0.42835582    -1.44172414     1.32898506
 h     -2.42130679     1.80047448     1.10126806
 h     -0.49280063     1.65628188    -1.39885884
 h      2.16725584     1.26738739    -0.77648730
 o      2.30049952    -1.26088779     0.29447532
 h      3.03060794    -1.04067890    -0.35643222
 c     -2.49751086    -0.50973219    -0.57483261
 h     -2.31216990    -1.14596909    -1.50126654
 h     -2.90036052    -1.05572146     0.30084891
 h     -3.11203820     0.21047900    -1.01910913
 h     -0.58374197     1.47069857     1.74137608
          17

 c      1.22595492    -0.46839880    -0.02329335
 c     -0.09704102    -0.82817787     0.45183602
 c     -1.20493362     0.09121961    -0.17602460
 c     -1.29242570     1.26517028     0.95686847
 c     -0.33531999     1.25521895    -0.53183892
 c      1.15538797     0.87914009    -0.48379018
 h     -0.40678179    -1.50389638     1.37302500
 h     -2.41168050     1.81211767     1.07297594
 h     -0.55085844     1.66645864    -1.44162825
 h      2.15378847     1.30130527    -0.76062680
 o      2.29771989    -1.25913858     0.29970744
 h      2.97243295    -1.07871742    -0.30570913
 c     -2.49023754    -0.51235300    -0.57391273
 h     -2.32411781    -1.16281228    -1.49137176
 h     -2.91987463    -1.04879449     0.29796383
 h     -3.09475466     0.25840980    -1.01740641
 h     -0.61437595     1.46321972     1.74070695
          17

 c      1.21188941    -0.47123259    -0.02851495
 c     -0.08638538    -0.83231975     0.44617774
 c     -1.20041807     0.08522217    -0.17800692
 c     -1.28677303     1.27124237     0.96389785
 c     -0.32635738     1.25779189    -0.53124959
 c      1.14408750     0.88285439    -0.48646969
 h     -0.37559693    -1.55858607     1.39750981
 h     -2.37291745     1.81122358     1.03925809
 h     -0.61926568     1.69993401    -1.50405795
 h      2.12898251     1.34311104    -0.74290199
 o      2.29309097    -1.25702114     0.30539554
 h      2.93503080    -1.11273838    -0.26906885
 c     -2.48269775    -0.51560773    -0.57447476
 h     -2.33718083    -1.17903106    -1.47049733
 h     -2.94063583    -1.03991872     0.28913892
 h     -3.08673443     0.31218695    -1.01300727
 h     -0.63612295     1.45355211     1.75065618
          17

 c      1.19766467    -0.47413396    -0.03243988
 c     -0.07726465    -0.83668141     0.44154884
 c     -1.19228329     0.07911504    -0.17593445
 c     -1.28297939     1.27732328     0.96712190
 c     -0.31792666     1.26022557    -0.53194816
 c      1.13177401     0.88456167    -0.48864780
 h     -0.33442260    -1.60006288     1.39643511
 h     -2.30922463     1.79971189     1.00180006
 h     -0.68821163     1.74288008    -1.55849426
 h      2.09348900     1.39105272    -0.72344234
 o      2.28480789    -1.25483082     0.31306119
 h      2.94548402    -1.13688148    -0.27112177
 c     -2.47562930    -0.51860208    -0.57665932
 h     -2.35087390    -1.19470322    -1.44172902
 h     -2.96187755    -1.02876277     0.27538202
 h     -3.08168247     0.36195014    -1.00275807
 h     -0.64409865     1.44293359     1.77668480
          17

 c      1.18400308    -0.47701767    -0.03524681
 c     -0.06998781    -0.84157603     0.43815475
 c     -1.18062525     0.07300594    -0.16978346
 c     -1.28003642     1.28296722     0.96653081
 c     -0.31102394     1.26305703    -0.53501971
 c      1.11852733     0.88443903    -0.49034692
 h     -0.28451273    -1.62558226     1.36808809
 h     -2.23104315     1.78266862     0.96224271
 h     -0.74958623     1.78630027    -1.58936018
 h      2.04903607     1.44333031    -0.70260157
 o      2.27345803    -1.25235637     0.32218795
 h      2.99332805    -1.15401925    -0.30354739
 c     -2.46951453    -0.52046693    -0.58030488
 h     -2.36442157    -1.21114478    -1.41009830
 h     -2.98306853    -1.01538571     0.25846872
 h     -3.07503403     0.39995888    -0.98532622
 h     -0.64030834     1.43084400     1.81622942
          17

 c      1.17157691    -0.47977608    -0.03715590
 c     -0.06472837    -0.84712191     0.43595331
 c     -1.16577925     0.06699315    -0.15968169
 c     -1.27574490     1.28739697     0.96276040
 c     -0.30639227     1.26645287    -0.54074393
 c      1.10442209     0.88273631    -0.49158615
 h     -0.22825779    -1.63492424     1.31409878
 h     -2.15793863     1.77017414     0.92165978
 h     -0.79806260     1.82503308    -1.59031393
 h      1.99804448     1.49808953    -0.68086390
 o      2.26109059    -1.24929845     0.33107924
 h      3.04566866    -1.16906582    -0.33889663
 c     -2.46455007    -0.52048898    -0.58500619
 h     -2.37692474    -1.23045969    -1.38147993
 h     -3.00386103    -1.00010511     0.24061163
 h     -3.06430119     0.42156086    -0.96126481
 h     -0.63175738     1.41599023     1.86022692
          17

 c      1.16094027    -0.48229581    -0.03838574
 c     -0.06147983    -0.85317134     0.43459206
 c     -1.14829833     0.06116216    -0.14588516
 c     -1.26738745     1.28947647     0.95669563
 c     -0.30454906     1.27035668    -0.54897104
 c      1.08957883     0.87978107    -0.49238856
 h     -0.16909245    -1.63123512     1.24000402
 h     -2.11533837     1.77621123     0.87969138
 h     -0.83041711     1.85609096    -1.55994673
 h      1.94309303     1.55329478    -0.65873974
 o      2.24914170    -1.24557774     0.33863748
 h      3.08002647    -1.18373694    -0.35915975
 c     -2.46068279    -0.51824204    -0.59028208
 h     -2.38760682    -1.25424155    -1.36062942
 h     -3.02394325    -0.98336717     0.22404418
 h     -3.04882634     0.42522103    -0.93260263
 h     -0.62582273     1.39768887     1.89863195
          17

 c      1.15248762    -0.48446731    -0.03912665
 c     -0.06002728    -0.85913284     0.43325736
 c     -1.12891484     0.05558685    -0.12876417
 c     -1.25360856     1.28855913     0.94909780
 c     -0.30579098     1.27455587    -0.55930072
 c      1.07419072     0.87598963    -0.49278834
 h     -0.11132739    -1.62320327     1.15686707
 h     -2.11526406     1.80828929     0.83536764
 h     -0.84504475     1.87792741    -1.49983321
 h      1.88648361     1.60656883    -0.63669321
 o      2.23829281    -1.24123951     0.34442920
 h      3.08641786    -1.19786764    -0.35695654
 c     -2.45764935    -0.51376260    -0.59573093
 h     -2.39600100    -1.28192148    -1.34927952
 h     -3.04284005    -0.96565075     0.21058102
 h     -3.02967542     0.41268031    -0.90253096
 h     -0.62738015     1.37624313     1.92415457
          17

 c      1.14644214    -0.48617953    -0.03953407
 c     -0.06001133    -0.86384000     0.43064674
 c     -1.10850548     0.05034433    -0.10880011
 c     -1.23563218     1.28530478     0.94026166
 c     -0.31014017     1.27866227    -0.57108293
 c      1.05851174     0.87186442    -0.49283121
 h     -0.05917465    -1.62679587     1.08157259
 h     -2.14253984     1.85809967     0.79039927
 h     -0.84227141     1.89075186    -1.41465135
 h      1.83011946     1.65518683    -0.61513622
 o      2.22877977    -1.23637083     0.34839722
 h      3.06233275    -1.21069590    -0.33099023
 c     -2.45500294    -0.50766445    -0.60105175
 h     -2.40194510    -1.31017636    -1.34582119
 h     -3.05976335    -0.94742041     0.20128812
 h     -3.00979893     0.38947223    -0.87522621
 h     -0.63820083     1.35262075     1.93321080
          17

 c      1.14287462    -0.48731182    -0.03973412
 c     -0.06108325    -0.86606296     0.42557851
 c     -1.08807561     0.04555700    -0.08659195
 c     -1.21568929     1.28093895     0.93005231
 c     -0.31721789     1.28198376    -0.58326570
 c      1.04281558     0.86796071    -0.49256619
 h     -0.01498786    -1.65950949     1.02979610
 h     -2.17281027     1.91051142     0.74888546
 h     -0.82584418     1.89826367    -1.31400136
 h      1.77569842     1.69636502    -0.59447582
 o      2.22048407    -1.23107179     0.35077215
 h      3.01123241    -1.22132955    -0.28464544
 c     -2.45214231    -0.50107130    -0.60594763
 h     -2.40542946    -1.33408020    -1.34676327
 h     -3.07362243    -0.92911338     0.19638750
 h     -2.99408145     0.36509951    -0.85553446
 h     -0.65740716     1.32810442     1.92572943
          17

 c      1.14172878    -0.48773850    -0.03982719
 c     -0.06289177    -0.86591523     0.41811353
 c     -1.06874684     0.04144018    -0.06286654
 c     -1.19554855     1.27638793     0.91815598
 c     -0.32605061     1.28326424    -0.59419789
 c      1.02735470     0.86482165    -0.49203569
 h      0.02046903    -1.72398663     1.00294159
 h     -2.18922212     1.95393030     0.71440878
 h     -0.80545100     1.91109576    -1.21479471
 h      1.72499437     1.72777117    -0.57515734
 o      2.21274264    -1.22543974     0.35221376
 h      2.94560140    -1.22899917    -0.22824849
 c     -2.44842602    -0.49528689    -0.61007033
 h     -2.40643499    -1.34899889    -1.34858027
 h     -3.08322732    -0.91113436     0.19540663
 h     -2.98817559     0.35093511    -0.84804467
 h     -0.68201695     1.30408662     1.90502281
          17

 c      1.14281284    -0.48735347    -0.03988248
 c     -0.06488197    -0.86517761     0.40946482
 c     -1.05171268     0.03830342    -0.03845907
 c     -1.17638165     1.27216813     0.90418544
 c     -0.33514287     1.28063743    -0.60190445
 c      1.01234777     0.86289607    -0.49126607
 h      0.04567289    -1.80400083     0.98913857
 h     -2.18353116     1.98180821     0.68899245
 h     -0.79626788     1.94792554    -1.13831457
 h      1.68001772     1.74804119    -0.55767903
 o      2.20397872    -1.21954347     0.35409410
 h      2.89298430    -1.23353304    -0.18351696
 c     -2.44346156    -0.49118479    -0.61310369
 h     -2.40482079    -1.35200911    -1.34886804
 h     -3.08758557    -0.89383928     0.19745826
 h     -2.99514684     0.35441593    -0.85538228
 h     -0.70741699     1.28190498     1.87771499
          17

 c      1.14577064    -0.48607976    -0.03994675
 c     -0.06635180    -0.86594036     0.40086066
 c     -1.03814030     0.03646508    -0.01424301
 c     -1.15897143     1.26854650     0.88776895
 c     -0.34355279     1.27291214    -0.60550149
 c      0.99800665     0.86245751    -0.49025698
 h      0.05866072    -1.87981819     0.97631265
 h     -2.15296504     1.99107939     0.67336659
 h     -0.80684930     2.02108515    -1.09409448
 h      1.64299474     1.75712885    -0.54258143
 o      2.19225412    -1.21341333     0.35807655
 h      2.88761938    -1.23582907    -0.17661636
 c     -2.43737989    -0.48869517    -0.61488160
 h     -2.40027747    -1.34253926    -1.34678674
 h     -3.08615674    -0.87752296     0.20151842
 h     -3.01224961     0.37371127    -0.87683438
 h     -0.72822944     1.26265872     1.85270182
          17

 c      1.15007093    -0.48383695    -0.04007906
 c     -0.06666943    -0.86969705     0.39304424
 c     -1.02903635     0.03611420     0.00895287
 c     -1.14374734     1.26566951     0.86880269
 c     -0.35184596     1.26122914    -0.60596454
 c      0.98456155     0.86355710    -0.48897901
 h      0.05839074    -1.93792042     0.95761860
 h     -2.09841788     1.98110053     0.66732706
 h     -0.82830609     2.11745737    -1.07127212
 h      1.61620155     1.75638910    -0.53040918
 o      2.17800368    -1.20716282     0.36407409
 h      2.92759397    -1.23643922    -0.20531729
 c     -2.43072729    -0.48694402    -0.61537248
 h     -2.39235911    -1.32244546    -1.34313284
 h     -3.07900647    -0.86244444     0.20664621
 h     -3.03215279     0.39965218    -0.90883702
 h     -0.73996472     1.24709541     1.83789836
          17

 c      1.15504568    -0.48052717    -0.04036222
 c     -0.06541782    -0.87723280     0.38632530
 c     -1.02511670     0.03719376     0.03039880
 c     -1.13063630     1.26356924     0.84780850
 c     -0.36102611     1.24788602    -0.60468292
 c      0.97223384     0.86605254    -0.48739018
 h      0.04494739    -1.97127412     0.93039200
 h     -2.02461402     1.95390099     0.66972173
 h     -0.84667424     2.21195704    -1.05548462
 h      1.60169113     1.74830603    -0.52166998
 o      2.16381379    -1.20105468     0.37049264
 h      2.97817954    -1.23442279    -0.24281020
 c     -2.42410036    -0.48480160    -0.61456741
 h     -2.38056159    -1.29567043    -1.34016946
 h     -3.06686869    -0.84890599     0.21215081
 h     -3.04712344     0.42210710    -0.94671422
 h     -0.74074560     1.23570202     1.83575939
          17

 c      1.15996893    -0.47606997    -0.04087181
 c     -0.06246507    -0.88870545     0.38070218
 c     -1.02671942     0.03934032     0.04949270
 c     -1.11886769     1.26199904     0.82606361
 c     -0.37156405     1.23471385    -0.60256333
 c      0.96120107     0.86969469    -0.48545599
 h      0.01925287    -1.97758142     0.89451268
 h     -1.94217019     1.91604406     0.67806503
 h     -0.85372436     2.28600933    -1.03905428
 h      1.60088562     1.73581950    -0.51680883
 o      2.15175185    -1.19535435     0.37619264
 h      3.01328243    -1.22892236    -0.26931289
 c     -2.41791128    -0.48127931    -0.61242895
 h     -2.36440061    -1.26734986    -1.34101322
 h     -3.05112034    -0.83734829     0.21769050
 h     -3.05169034     0.43393000    -0.98601887
 h     -0.73149861     1.22889117     1.84179788
          17

 c      1.16413579    -0.47044787    -0.04163738
 c     -0.05798514    -0.90366584     0.37592523
 c     -1.03378630     0.04189808     0.06576712
 c     -1.10683637     1.26017206     0.80531746
 c     -0.38339126     1.22284404    -0.60014031
 c      0.95160202     0.87422968    -0.48316008
 h     -0.01710975    -1.95877183     0.85177939
 h     -1.87050692     1.88148472     0.68830675
 h     -0.84669531     2.32982976    -1.01943258
 h      1.61402321     1.72135775    -0.51618077
 o      2.14293386    -1.19024875     0.38070908
 h      3.02147822    -1.21980144    -0.27604810
 c     -2.41234561    -0.47572589    -0.60895755
 h     -2.34349847    -1.24219671    -1.34829667
 h     -3.03365379    -0.82839187     0.22325644
 h     -3.04312717     0.43167598    -1.02308426
 h     -0.71449496     1.22701594     1.84788100
          17

 c      1.16692997    -0.46374668    -0.04261235
 c     -0.05241365    -0.92098040     0.37149619
 c     -1.04591334     0.04400827     0.07887144
 c     -1.09248059     1.25689677     0.78728980
 c     -0.39611256     1.21294614    -0.59779299
 c      0.94357147     0.87947700    -0.48050776
 h     -0.06200350    -1.92233705     0.80625183
 h     -1.83472780     1.86978212     0.69623631
 h     -0.82582738     2.33931477    -0.99652639
 h      1.63964814     1.70599504    -0.52001014
 o      2.13785816    -1.18583319     0.38393729
 h      3.00010822    -1.20744730    -0.26057047
 c     -2.40739340    -0.46795756    -0.60430726
 h     -2.31773350    -1.22268168    -1.36243792
 h     -3.01663440    -0.82277473     0.22899919
 h     -3.02116365     0.41518686    -1.05524004
 h     -0.69183049     1.23023381     1.84658765
          17

 c      1.16787953    -0.45618659    -0.04365441
 c     -0.04632188    -0.93871199     0.36663373
 c     -1.06244034     0.04474619     0.08853852
 c     -1.07499589     1.25190878     0.77319209
 c     -0.40914264     1.20538082    -0.59584481
 c      0.93726374     0.88534420    -0.47752815
 h     -0.11324454    -1.88376901     0.76503101
 h     -1.84596964     1.89011547     0.70090506
 h     -0.79298661     2.31401239    -0.97155450
 h      1.67450752     1.68928551    -0.52833182
 o      2.13653175    -1.18210622     0.38600164
 h      2.95283234    -1.19259308    -0.22487345
 c     -2.40288036    -0.45831615    -0.59880984
 h     -2.28743105    -1.20832389    -1.38077562
 h     -3.00216078    -0.82117678     0.23490441
 h     -2.98778770     0.38731446    -1.08108831
 h     -0.66470519     1.23840002     1.83351041
          17

 c      1.16670448    -0.44812952    -0.04452710
 c     -0.04022508    -0.95433929     0.36037415
 c     -1.08254437     0.04330552     0.09457883
 c     -1.05595539     1.24679332     0.76364644
 c     -0.42176505     1.20017065    -0.59455521
 c      0.93283502     0.89177606    -0.47427451
 h     -0.16987955    -1.86536351     0.73746157
 h     -1.88807227     1.92962878     0.70479515
 h     -0.75146300     2.25729523    -0.94701711
 h      1.71407632     1.66990741    -0.54094257
 o      2.13830025    -1.17896697     0.38736348
 h      2.89205799    -1.17622192    -0.17717686
 c     -2.39849442    -0.44761239    -0.59282973
 h     -2.25343868    -1.19670417    -1.39846935
 h     -2.99190397    -0.82397229     0.24042634
 h     -2.94727923     0.35395669    -1.10102039
 h     -0.63334094     1.25109098     1.80769339
          17

 c      1.16337037    -0.44002818    -0.04494510
 c     -0.03454539    -0.96603230     0.35209433
 c     -1.10530152     0.03922555     0.09693263
 c     -1.03765213     1.24352376     0.75887620
 c     -0.43315259     1.19675702    -0.59398724
 c      0.93039845     0.89867838    -0.47081854
 h     -0.23221524    -1.88260432     0.72943746
 h     -1.93666631     1.96918464     0.71024637
 h     -0.70670451     2.17912214    -0.92750203
 h      1.75351013     1.64664321    -0.55738741
 o      2.14147469    -1.17624781     0.38911067
 h      2.84475136    -1.15914822    -0.13634910
 c     -2.39384331    -0.43698064    -0.58655592
 h     -2.21699407    -1.18517666    -1.41040892
 h     -2.98687191    -0.83101958     0.24428993
 h     -2.90602958     0.32378189    -1.11771970
 h     -0.59715269     1.26774357     1.77141809
          17

 c      1.15812226    -0.43232421    -0.04465517
 c     -0.02996533    -0.97407964     0.34206590
 c     -1.12968292     0.03253810     0.09574778
 c     -1.02175208     1.24323450     0.75868114
 c     -0.44236205     1.19356908    -0.59377805
 c      0.92997964     0.90586196    -0.46724580
 h     -0.29775819    -1.92821355     0.73721597
 h     -1.97490660     1.99648163     0.71830152
 h     -0.66728203     2.10107722    -0.92138963
 h      1.78860187     1.61913272    -0.57700687
 o      2.14373038    -1.17381151     0.39272247
 h      2.84625092    -1.14096333    -0.12763001
 c     -2.38860838    -0.42762525    -0.57995091
 h     -2.17949661    -1.17202723    -1.41277156
 h     -2.98740708    -0.84162060     0.24465556
 h     -2.87119072     0.30628648    -1.13561058
 h     -0.55478289     1.28779104     1.72992462
          17

 c      1.15144388    -0.42535886    -0.04349778
 c     -0.02756243    -0.98011712     0.33111751
 c     -1.15450837     0.02373873     0.09143131
 c     -1.00926548     1.24620691     0.76240894
 c     -0.44847037     1.18804969    -0.59304131
 c      0.93149247     0.91302235    -0.46365384
 h     -0.35962087    -1.98116853     0.75135237
 h     -1.99395693     2.00611159     0.72933690
 h     -0.64361870     2.05596742    -0.94136282
 h      1.81644544     1.58816522    -0.59903677
 o      2.14474436    -1.17155311     0.39820671
 h      2.89893114    -1.12077617    -0.15238657
 c     -2.38282280    -0.42041352    -0.57299379
 h     -2.14232028    -1.15683923    -1.40374430
 h     -2.99337121    -0.85469568     0.23962228
 h     -2.84771286     0.30744794    -1.15805338
 h     -0.50421598     1.31072655     1.69039023
          17

 c      1.14395639    -0.41936442    -0.04139768
 c     -0.02841720    -0.98560599     0.32000935
 c     -1.17841881     0.01362482     0.08464499
 c     -1.00075014     1.25221664     0.76919243
 c     -0.45113870     1.17875647    -0.59108334
 c      0.93474826     0.91974986    -0.46014409
 h     -0.41047460    -2.02394210     0.76376756
 h     -1.99005377     1.99674159     0.74366236
 h     -0.64116313     2.06281622    -0.99607413
 h      1.83577400     1.55561305    -0.62273014
 o      2.14646101    -1.16927023     0.40396929
 h      2.96831950    -1.09960642    -0.18591769
 c     -2.37709078    -0.41554578    -0.56602013
 h     -2.10670184    -1.14043706    -1.38369533
 h     -3.00436573    -0.86906344     0.22778443
 h     -2.83590252     0.32596842    -1.18394425
 h     -0.44373774     1.33601813     1.65919566
          17

 c      1.13630172    -0.41451199    -0.03831220
 c     -0.03329453    -0.99138640     0.30924460
 c     -1.19991438     0.00311465     0.07624003
 c     -0.99627532     1.26080437     0.77835667
 c     -0.45097223     1.16747162    -0.58849786
 c      0.93947144     0.92556856    -0.45681303
 h     -0.44524361    -2.04703042     0.76967351
 h     -1.96299270     1.96967294     0.76171659
 h     -0.65565768     2.10176796    -1.07768134
 h      1.84700843     1.52416467    -0.64747158
 o      2.15040796    -1.16672920     0.40875464
 h      3.02575690    -1.07915580    -0.20865261
 c     -2.37249510    -0.41265512    -0.55973622
 h     -2.07365401    -1.12473438    -1.35513370
 h     -3.01988246    -0.88366206     0.20856734
 h     -2.83234295     0.35455334    -1.20793220
 h     -0.37399208     1.36280944     1.63836025
          17

 c      1.12903258    -0.41095173    -0.03419599
 c     -0.04255603    -0.99779414     0.29911225
 c     -1.21747252    -0.00687664     0.06714468
 c     -0.99522449     1.27134711     0.78959600
 c     -0.44893896     1.15694928    -0.58653542
 c      0.94529865     0.92999657    -0.45375108
 h     -0.46129737    -2.04693361     0.76681757
 h     -1.91654373     1.92908980     0.78394391
 h     -0.67946412     2.14072022    -1.16926872
 h      1.85202125     1.49692897    -0.67286955
 o      2.15714022    -1.16373477     0.41199496
 h      3.05749319    -1.06060570    -0.21197316
 c     -2.37028892    -0.41117617    -0.55491878
 h     -2.04386971    -1.11253134    -1.32245093
 h     -3.03937644    -0.89765497     0.18229451
 h     -2.83276723     0.38447498    -1.22388917
 h     -0.29949869     1.38967934     1.62455036
          17

 c      1.12254355    -0.40883112    -0.02899385
 c     -0.05615139    -1.00477731     0.28973717
 c     -1.22973483    -0.01552650     0.05823190
 c     -0.99612826     1.28292367     0.80278083
 c     -0.44590099     1.14886782    -0.58607486
 c      0.95181366     0.93260535    -0.45103859
 h     -0.45809609    -2.02431966     0.75477409
 h     -1.86090120     1.88368991     0.81070442
 h     -0.70673009     2.15963513    -1.25694991
 h      1.85350314     1.47686847    -0.69876237
 o      2.16662010    -1.16013895     0.41352291
 h      3.05896578    -1.04454144    -0.19368632
 c     -2.37160431    -0.41060116    -0.55216644
 h     -2.01771875    -1.10701281    -1.29114130
 h     -3.06231771    -0.91046626     0.15009604
 h     -2.83391538     0.40875490    -1.22761051
 h     -0.22767968     1.41486759     1.61196665
          17

 c      1.11705877    -0.40829208    -0.02265243
 c     -0.07361249    -1.01188266     0.28108036
 c     -1.23572667    -0.02219194     0.05018672
 c     -0.99660763     1.29412922     0.81767815
 c     -0.44256533     1.14388472    -0.58746940
 c      0.95863539     0.93307146    -0.44874477
 h     -0.43726573    -1.98398222     0.73499947
 h     -1.81573985     1.84837554     0.84248327
 h     -0.73372120     2.15002360    -1.33202972
 h      1.85393961     1.46611653    -0.72503603
 o      2.17841559    -1.15584859     0.41343232
 h      3.03183952    -1.03091609    -0.15576422
 c     -2.37721182    -0.41057931    -0.55183744
 h     -1.99555096    -1.11067407    -1.26630418
 h     -3.08824010    -0.92178693     0.11374154
 h     -2.83400069     0.42310302    -1.21756277
 h     -0.16622887     1.43677996     1.59588172
          17

 c      1.11265928    -0.40945777    -0.01513836
 c     -0.09403437    -1.01812119     0.27287601
 c     -1.23504767    -0.02648011     0.04340828
 c     -0.99397358     1.30337170     0.83382285
 c     -0.43951098     1.14209865    -0.59074164
 c      0.96550644     0.93122405    -0.44694472
 h     -0.40317117    -1.93655080     0.71172783
 h     -1.80547236     1.84032889     0.88031304
 h     -0.75801940     2.10960235    -1.38935137
 h      1.85455210     1.46538959    -0.75129481
 o      2.19159220    -1.15086071     0.41214593
 h      2.98582283    -1.01851326    -0.10537472
 c     -2.38731320    -0.41097398    -0.55407763
 h     -1.97829514    -1.12396317    -1.25096052
 h     -3.11674906    -0.93155873     0.07543355
 h     -2.83267688     0.42598694    -1.19476768
 h     -0.12088805     1.45429397     1.57423306
          17

 c      1.10934036    -0.41239585    -0.00646299
 c     -0.11612397    -1.02185784     0.26455796
 c     -1.22795597    -0.02827704     0.03797243
 c     -0.98720270     1.31011529     0.85060552
 c     -0.43717844     1.14329833    -0.59574521
 c      0.97232954     0.92706283    -0.44574257
 h     -0.36303900    -1.90028456     0.69301191
 h     -1.83748164     1.86426001     0.92511795
 h     -0.77801914     2.03935234    -1.42600924
 h      1.85482193     1.47377820    -0.77657797
 o      2.20434627    -1.14535565     0.41064194
 h      2.94458314    -1.00350725    -0.05840958
 c     -2.40144117    -0.41191060    -0.55881254
 h     -1.96784532    -1.14463471    -1.24536117
 h     -3.14745751    -0.93991758     0.03756209
 h     -2.83104128     0.41880567    -1.16268003
 h     -0.09419970     1.46678016     1.54770670
          17

 c      1.10707492    -0.41705937     0.00328646
 c     -0.13850376    -1.02129795     0.25545181
 c     -1.21532365    -0.02769512     0.03368019
 c     -0.97785192     1.31535175     0.86747146
 c     -0.43582764     1.14701852    -0.60219570
 c      0.97912026     0.92073926    -0.44527566
 h     -0.32420843    -1.89617357     0.68860363
 h     -1.89228822     1.90680707     0.97568842
 h     -0.79292426     1.94287659    -1.44122373
 h      1.85293468     1.48903856    -0.79938100
 o      2.21412166    -1.13976513     0.41035997
 h      2.94416842    -0.97859344    -0.03780365
 c     -2.41854289    -0.41378679    -0.56568648
 h     -1.96672247    -1.16846362    -1.24776347
 h     -3.17984792    -0.94708189     0.00243950
 h     -2.83170311     0.40628289    -1.12711636
 h     -0.08492918     1.47410279     1.51938708
          17

 c      1.10585802    -0.42321709     0.01391292
 c     -0.16019304    -1.01603546     0.24549968
 c     -1.19850061    -0.02494310     0.03016325
 c     -0.96827256     1.32034757     0.88386809
 c     -0.43548170     1.15248137    -0.60952803
 c      0.98591417     0.91250636    -0.44568863
 h     -0.28916508    -1.93064658     0.70145958
 h     -1.94507649     1.95118859     1.02901130
 h     -0.80340182     1.82730771    -1.43773483
 h      1.84678795     1.50822021    -0.81797886
 o      2.22000478    -1.13437128     0.41173009
 h      2.99554393    -0.93980110    -0.04986902
 c     -2.43723526    -0.41720901    -0.57406168
 h     -1.97722314    -1.19073975    -1.25582243
 h     -3.21312948    -0.95320684    -0.02793781
 h     -2.83849268     0.39623222    -1.09557397
 h     -0.08791725     1.47671101     1.49438914
          17

 c      1.10570545    -0.43045785     0.02511551
 c     -0.18052700    -1.00778165     0.23561789
 c     -1.17913470    -0.02019971     0.02699983
 c     -0.96037306     1.32586766     0.89910393
 c     -0.43580627     1.15848797    -0.61659550
 c      0.99268531     0.90266200    -0.44709925
 h     -0.25662298    -1.98748843     0.72338798
 h     -1.97991252     1.98635252     1.08204001
 h     -0.81317415     1.70490848    -1.42510170
 h      1.83495169     1.52834709    -0.83084953
 o      2.22389310    -1.12888740     0.41358819
 h      3.06633689    -0.89328293    -0.07494096
 c     -2.45617039    -0.42275136    -0.58320637
 h     -2.00066581    -1.20756359    -1.26760591
 h     -3.24617927    -0.95825788    -0.05204236
 h     -2.85506725     0.39694481    -1.07494833
 h     -0.09459394     1.47561694     1.47918822
          17

 c      1.10662069    -0.43828515     0.03654427
 c     -0.19871465    -0.99894590     0.22699231
 c     -1.15897748    -0.01357638     0.02381398
 c     -0.95544326     1.33224693     0.91244080
 c     -0.43597989     1.16350153    -0.62142481
 c      0.99931216     0.89149796    -0.44957251
 h     -0.22660096    -2.04424094     0.74309024
 h     -1.98931416     2.00660309     1.13236230
 h     -0.83074304     1.59245234    -1.42276502
 h      1.81723089     1.54696378    -0.83699793
 o      2.22772562    -1.12294605     0.41487080
 h      3.12451183    -0.84710335    -0.09461846
 c     -2.47441666    -0.43051198    -0.59261428
 h     -2.03700461    -1.21658714    -1.28204075
 h     -3.27760543    -0.96195358    -0.06886311
 h     -2.88245995     0.41197599    -1.06812890
 h     -0.09553937     1.47192405     1.47976854
          17

 c      1.10856374    -0.44620897     0.04784974
 c     -0.21382286    -0.99143949     0.22049023
 c     -1.13970491    -0.00517687     0.02035001
 c     -0.95399653     1.33963387     0.92339963
 c     -0.43500757     1.16643185    -0.62195746
 c      1.00558958     0.87925690    -0.45310332
 h     -0.20104118    -2.08536058     0.75280669
 h     -1.97112382     2.00957317     1.17810275
 h     -0.86601295     1.50253514    -1.45198975
 h      1.79480340     1.56250107    -0.83612008
 o      2.23248015    -1.11637885     0.41512598
 h      3.15405975    -0.80634891    -0.10020345
 c     -2.49164227    -0.43984506    -0.60214091
 h     -2.08474241    -1.21733926    -1.29905912
 h     -3.30588699    -0.96379506    -0.07788371
 h     -2.91782802     0.43706028    -1.07272207
 h     -0.08553504     1.46594546     1.49849695
          17

 c      1.11143696    -0.45379813     0.05870833
 c     -0.22498218    -0.98649516     0.21660037
 c     -1.12277347     0.00481396     0.01649715
 c     -0.95559290     1.34808617     0.93199315
 c     -0.43275322     1.16753730    -0.61807368
 c      1.01126508     0.86610851    -0.45760421
 h     -0.18238446    -2.10311920     0.74879696
 h     -1.92701559     1.99531294     1.21782095
 h     -0.91846681     1.43335659    -1.51272243
 h      1.77004702     1.57444816    -0.82862624
 o      2.23851207    -1.10917339     0.41426890
 h      3.14955614    -0.77360823    -0.08897349
 c     -2.50797706    -0.44960704    -0.61180992
 h     -2.14108595    -1.21124983    -1.31962855
 h     -3.32952118    -0.96317492    -0.07903324
 h     -2.95607545     0.46313870    -1.08345129
 h     -0.06711901     1.45682600     1.53216744
          17

 c      1.11508193    -0.46070459     0.06883709
 c     -0.23154927    -0.98476276     0.21552348
 c     -1.10931649     0.01607359     0.01225551
 c     -0.95898214     1.35745199     0.93858946
 c     -0.43008211     1.16772920    -0.61161809
 c      1.01606442     0.85216479    -0.46291374
 h     -0.17277906    -2.09512569     0.73010074
 h     -1.86293754     1.96670183     1.25087002
 h     -0.97563142     1.37664674    -1.58328887
 h      1.74613482     1.58327585    -0.81552122
 o      2.24580472    -1.10142647     0.41241950
 h      3.11215172    -0.74959871    -0.06167769
 c     -2.52374229    -0.45860392    -0.62157316
 h     -2.20240529    -1.20126373    -1.34555355
 h     -3.34717573    -0.95955739    -0.07261510
 h     -2.99235705     0.48150920    -1.09517960
 h     -0.04829949     1.44328692     1.57360985
          17

 c      1.11928750    -0.46667804     0.07800976
 c     -0.23320378    -0.98631748     0.21721902
 c     -1.10008422     0.02810412     0.00769697
 c     -0.96235522     1.36714258     0.94351076
 c     -0.42786919     1.16763898    -0.60445832
 c      1.01971680     0.83753049    -0.46883269
 h     -0.17383227    -2.06304682     0.69784800
 h     -1.79118890     1.93100370     1.27861313
 h     -1.02479884     1.32798012    -1.64277519
 h      1.72640798     1.59004116    -0.79811893
 o      2.25391821    -1.09338258     0.40991182
 h      3.05030745    -0.73237844    -0.02277212
 c     -2.53923717    -0.46588555    -0.63126207
 h     -2.26504395    -1.19080779    -1.37870382
 h     -3.35784130    -0.95267025    -0.05922101
 h     -3.02335601     0.48655915    -1.10424806
 h     -0.03737989     1.42457264     1.61504329
          17

 c      1.12380719    -0.47157635     0.08607200
 c     -0.22999514    -0.99054023     0.22137588
 c     -1.09543969     0.04020615     0.00295356
 c     -0.96347382     1.37599598     0.94666637
 c     -0.42655518     1.16758063    -0.59773184
 c      1.02200844     0.82236810    -0.47516818
 h     -0.18645417    -2.01344878     0.65548102
 h     -1.73209867     1.90120393     1.30627637
 h     -1.05829575     1.28679218    -1.67945531
 h      1.71357162     1.59566521    -0.77764351
 o      2.26167325    -1.08561087     0.40744689
 h      2.98475607    -0.71435533     0.01708544
 c     -2.55460862    -0.47089849    -0.64070017
 h     -2.32619974    -1.18224859    -1.41959265
 h     -3.36094791    -0.94263188    -0.03964921
 h     -3.04746462     0.47623454    -1.10859311
 h     -0.03976397     1.40072490     1.65028206
          17

 c      1.12837476    -0.47536990     0.09294530
 c     -0.22232611    -0.99590697     0.22732835
 c     -1.09540860     0.05150620    -0.00179214
 c     -0.96028232     1.38266634     0.94756912
 c     -0.42622566     1.16772590    -0.59202613
 c      1.02283648     0.80695574    -0.48176646
 h     -0.21073313    -1.96062296     0.60967835
 h     -1.70771765     1.89186927     1.34198990
 h     -1.07254548     1.25414751    -1.68847674
 h      1.70899468     1.60015620    -0.75493119
 o      2.26707673    -1.07918295     0.40613003
 h      2.94974873    -0.67946636     0.04053930
 c     -2.56979962    -0.47355697    -0.64982222
 h     -2.38428256    -1.17580631    -1.46612451
 h     -3.35641180    -0.92998151    -0.01484558
 h     -3.06468604     0.45184747    -1.10760070
 h     -0.05719411     1.37233916     1.67543749
          17

 c      1.13272703    -0.47811899     0.09860782
 c     -0.21084583    -0.99994634     0.23405694
 c     -1.09976284     0.06105280    -0.00633919
 c     -0.95246922     1.38675195     0.94607482
 c     -0.42674265     1.16818751    -0.58761700
 c      1.02221850     0.79170158    -0.48852214
 h     -0.24636173    -1.92828685     0.57039074
 h     -1.72336616     1.90653691     1.38803325
 h     -1.06650422     1.23163054    -1.66896614
 h      1.71246630     1.60225569    -0.73041125
 o      2.26912881    -1.07488444     0.40653676
 h      2.96452176    -0.61607277     0.03872067
 c     -2.58456261    -0.47421856    -0.65866059
 h     -2.43852553    -1.16987717    -1.51371067
 h     -3.34460150    -0.91560868     0.01411657
 h     -3.07668478     0.41803525    -1.10211246
 h     -0.08795306     1.34019755     1.68904402
          17

 c      1.13666054    -0.47992820     0.10307070
 c     -0.19627606    -1.00028464     0.24063183
 c     -1.10811350     0.06797484    -0.01051261
 c     -0.94185175     1.38910639     0.94281065
 c     -0.42781192     1.16903360    -0.58453898
 c      1.02025598     0.77709742    -0.49536022
 h     -0.29373206    -1.93899746     0.54588908
 h     -1.76271449     1.93447527     1.43553657
 h     -1.04108655     1.22100485    -1.62299584
 h      1.72252751     1.59978652    -0.70435103
 o      2.26953697    -1.07194897     0.40785565
 h      3.00581481    -0.53744261     0.02512176
 c     -2.59849471    -0.47358306    -0.66720698
 h     -2.48836285    -1.16236920    -1.55676213
 h     -3.32623512    -0.90060126     0.04601672
 h     -3.08693316     0.38274376    -1.09450361
 h     -0.12729291     1.30499176     1.69224171
          17

 c      1.14010761    -0.48090565     0.10636946
 c     -0.17950478    -0.99680907     0.24693362
 c     -1.11997807     0.07163796    -0.01420011
 c     -0.93080884     1.39081054     0.93842086
 c     -0.42897748     1.17026974    -0.58246938
 c      1.01709910     0.76363367    -0.50220185
 h     -0.35221724    -1.99020472     0.53478060
 h     -1.80548827     1.96285243     1.47289342
 h     -0.99976165     1.22416382    -1.55657789
 h      1.73712499     1.59046474    -0.67716385
 o      2.27039868    -1.06913231     0.40912060
 h      3.04379579    -0.46448821     0.01583049
 c     -2.61109517    -0.47252009    -0.67529901
 h     -2.53310164    -1.15187528    -1.59038149
 h     -3.30225421    -0.88605459     0.07944367
 h     -3.10037182     0.35618480    -1.08827992
 h     -0.16806873     1.26710893     1.68898631
          17

 c      1.14315754    -0.48114568     0.10855808
 c     -0.16188815    -0.99156559     0.25342820
 c     -1.13479590     0.07170542    -0.01737805
 c     -0.92124208     1.39257925     0.93304115
 c     -0.42951324     1.17179008    -0.58043252
 c      1.01292360     0.75172200    -0.50894158
 h     -0.41637584    -2.05599448     0.52909183
 h     -1.83808108     1.98367327     1.49245187
 h     -0.95038033     1.24327133    -1.48281022
 h      1.75423809     1.57270041    -0.64958488
 o      2.27286222    -1.06566252     0.40986279
 h      3.06284655    -0.41028079     0.01888413
 c     -2.62192031    -0.47173903    -0.68266924
 h     -2.57191165    -1.13815874    -1.61141029
 h     -3.27374991    -0.87291162     0.11277143
 h     -3.12162289     0.34730219    -1.08642903
 h     -0.20214033     1.22644502     1.68543288
          17

 c      1.14600294    -0.48073925     0.10970014
 c     -0.14503637    -0.98662795     0.26045611
 c     -1.15192294     0.06812753    -0.02013747
 c     -0.91433336     1.39477154     0.92652743
 c     -0.42830430     1.17328719    -0.57650425
 c      1.00791694     0.74164642    -0.51544268
 h     -0.47801476    -2.11181053     0.52278134
 h     -1.85331716     1.99331159     1.49068417
 h     -0.90692668     1.28135005    -1.42519629
 h      1.77230423     1.54609579    -0.62268210
 o      2.27737377    -1.06118163     0.40994455
 h      3.05766653    -0.38078044     0.03677913
 c     -2.63082763    -0.47136446    -0.68911509
 h     -2.60394917    -1.12216984    -1.61884952
 h     -3.24198449    -0.86189623     0.14420929
 h     -3.15200096     0.35871417    -1.08902662
 h     -0.22329465     1.18265145     1.68729195
          17

 c      1.14885320    -0.47979257     0.10986218
 c     -0.13042370    -0.98324532     0.26807713
 c     -1.17064484     0.06111335    -0.02270338
 c     -0.91045809     1.39744612     0.91893934
 c     -0.42426331     1.17420535    -0.56846852
 c      1.00228700     0.73353650    -0.52154081
 h     -0.52996224    -2.14385837     0.51349181
 h     -1.84819886     1.99083825     1.46674260
 h     -0.88472194     1.34276615    -1.41003145
 h      1.79043388     1.51161874    -0.59775730
 o      2.28396537    -1.05558886     0.40939804
 h      3.02886843    -0.37731562     0.06902271
 c     -2.63807032    -0.47081710    -0.69454347
 h     -2.62851292    -1.10591292    -1.61397263
 h     -3.20846555    -0.85353998     0.17193819
 h     -3.18823757     0.38515515    -1.09269570
 h     -0.23045703     1.13619406     1.69605464
          17

 c      1.15184987    -0.47844689     0.10911122
 c     -0.11921435    -0.98201284     0.27618499
 c     -1.19020803     0.05108269    -0.02540603
 c     -0.90925541     1.40034428     0.91072858
 c     -0.41761759     1.17412585    -0.55616589
 c      0.99628724     0.72736196    -0.52704982
 h     -0.56717564    -2.14659043     0.50108093
 h     -1.82288222     1.97726510     1.42172958
 h     -0.88503851     1.42923292    -1.43919494
 h      1.80843366     1.47147330    -0.57620571
 o      2.29228508    -1.04905853     0.40839675
 h      2.98263424    -0.39634686     0.11260432
 c     -2.64410942    -0.46915394    -0.69881222
 h     -2.64518718    -1.09226363    -1.60023889
 h     -3.17499739    -0.84825975     0.19432384
 h     -3.22456328     0.41736116    -1.09278453
 h     -0.22793573     1.08934937     1.70794280
          17

 c      1.15500757    -0.47689370     0.10752102
 c     -0.11221462    -0.98311548     0.28459187
 c     -1.20985105     0.03859848    -0.02859806
 c     -0.90984556     1.40289007     0.90245270
 c     -0.40998719     1.17334844    -0.54190054
 c      0.99022548     0.72295482    -0.53177887
 h     -0.58651798    -2.11943203     0.48647133
 h     -1.78128870     1.95587700     1.35897561
 h     -0.89377783     1.53364597    -1.48590319
 h      1.82665303     1.42873640    -0.55936847
 o      2.30138035    -1.04228067     0.40732525
 h      2.93417258    -0.42571360     0.16092633
 c     -2.64936789    -0.46547880    -0.70161656
 h     -2.65392586    -1.08456584    -1.58271689
 h     -3.14364361    -0.84643694     0.21018013
 h     -3.25552514     0.44667240    -1.08565786
 h     -0.22236576     1.04585374     1.71684155
          17

 c      1.15820037    -0.47536651     0.10517810
 c     -0.10983844    -0.98639622     0.29304909
 c     -1.22883143     0.02430676    -0.03257826
 c     -0.91091181     1.40417953     0.89434002
 c     -0.40297232     1.17258155    -0.52800826
 c      0.98444155     0.72006496    -0.53556048
 h     -0.58668436    -2.06565117     0.47125398
 h     -1.73333274     1.93361243     1.28504551
 h     -0.89754135     1.64409523    -1.52350602
 h      1.84563250     1.38678331    -0.54840513
 o      2.30947005    -1.03675603     0.40681298
 h      2.91122114    -0.44017873     0.20339493
 c     -2.65411789    -0.45917860    -0.70258210
 h     -2.65503835    -1.08571203    -1.56658579
 h     -3.11660907    -0.84846537     0.21901177
 h     -3.27734264     0.46708476    -1.06949694
 h     -0.21965144     1.00966422     1.71771181
          17

 c      1.16120472    -0.47409588     0.10217953
 c     -0.11204215    -0.99123049     0.30122693
 c     -1.24645709     0.00887627    -0.03754843
 c     -0.91065213     1.40295713     0.88609630
 c     -0.39757854     1.17243684    -0.51583748
 c      0.97927979     0.71842428    -0.53827361
 h     -0.56897578    -1.99361274     0.45780595
 h     -1.69695689     1.92246929     1.21002405
 h     -0.88962405     1.75006852    -1.53745339
 h      1.86559657     1.34864617    -0.54418740
 o      2.31495954    -1.03390934     0.40728080
 h      2.93784160    -0.41607702     0.23286714
 c     -2.65847635    -0.45005933    -0.70148138
 h     -2.64910868    -1.09671664    -1.55491923
 h     -3.09605426    -0.85474497     0.22111541
 h     -3.28813910     0.47552846    -1.04416491
 h     -0.22366490     0.98395304     1.70811522
          17

 c      1.16376228    -0.47325666     0.09863133
 c     -0.11819987    -0.99620106     0.30866989
 c     -1.26211645    -0.00705774    -0.04360804
 c     -0.90732670     1.39798114     0.87724377
 c     -0.39432131     1.17330391    -0.50604099
 c      0.97507157     0.71779490    -0.53985554
 h     -0.53926211    -1.92051208     0.44977157
 h     -1.69213067     1.93598612     1.14342366
 h     -0.86800259     1.84395506    -1.52203142
 h      1.88598660     1.31652744    -0.54722269
 o      2.31859283    -1.03298126     0.40836740
 h      3.00040680    -0.36531731     0.25491388
 c     -2.66241978    -0.43843404    -0.69837147
 h     -2.63697513    -1.11562637    -1.54723732
 h     -3.08383952    -0.86560290     0.21744270
 h     -3.28796172     0.47182693    -1.01093196
 h     -0.23595362     0.97053641     1.68844531
          17

 c      1.16563007    -0.47295861     0.09465119
 c     -0.12703547    -0.99882966     0.31477298
 c     -1.27529851    -0.02294587    -0.05077022
 c     -0.90088286     1.38913591     0.86778437
 c     -0.39337160     1.17538485    -0.49895875
 c      0.97213664     0.71798716    -0.54029682
 h     -0.50959310    -1.87559365     0.45244674
 h     -1.72197050     1.97674222     1.08672687
 h     -0.83305442     1.92047845    -1.47620608
 h      1.90531968     1.29163939    -0.55763153
 o      2.32220281    -1.03221399     0.40958153
 h      3.06752971    -0.31630883     0.27728492
 c     -2.66577277    -0.42512367    -0.69351079
 h     -2.61980762    -1.13783133    -1.54023588
 h     -3.08121925    -0.88113100     0.20921696
 h     -3.27900836     0.45896516    -0.97233925
 h     -0.25546640     0.96939065     1.66202976
          17

 c      1.16663661    -0.47324344     0.09035873
 c     -0.13721791    -0.99662308     0.31895325
 c     -1.28560574    -0.03834553    -0.05897511
 c     -0.89336541     1.37782666     0.85802947
 c     -0.39463340     1.17874528    -0.49478871
 c      0.97076460     0.71885652    -0.53962866
 h     -0.49218595    -1.88810085     0.47106014
 h     -1.76803789     2.03185941     1.03524797
 h     -0.78652433     1.97611844    -1.40171347
 h      1.92150235     1.27436061    -0.57517696
 o      2.32692429    -1.03054803     0.41072961
 h      3.11849813    -0.28647375     0.30289713
 c     -2.66818664    -0.41136799    -0.68714019
 h     -2.59914193    -1.15762654    -1.52999238
 h     -3.08856820    -0.90096679     0.19745750
 h     -3.26594963     0.44348683    -0.93207116
 h     -0.27824374     0.97825484     1.63542081
          17

 c      1.16673039    -0.47406312     0.08585775
 c     -0.14859927    -0.98986568     0.32111569
 c     -1.29277153    -0.05288638    -0.06810175
 c     -0.88724825     1.36587145     0.84795139
 c     -0.39777416     1.18331033    -0.49355801
 c      0.97116396     0.72029361    -0.53791393
 h     -0.48543797    -1.95478116     0.50562504
 h     -1.80928295     2.08525021     0.98582082
 h     -0.73139443     2.00939527    -1.30301291
 h      1.93241946     1.26455928    -0.59932688
 o      2.33316849    -1.02759538     0.41179286
 h      3.14378767    -0.28246412     0.33173518
 c     -2.66918409    -0.39863959    -0.67933950
 h     -2.57675716    -1.16987941    -1.51385390
 h     -3.10524968    -0.92411216     0.18268109
 h     -3.25552733     0.43484757    -0.89442171
 h     -0.29794111     0.99296468     1.61794442
          17

 c      1.16595785    -0.47530008     0.08123656
 c     -0.16182123    -0.98139488     0.32172280
 c     -1.29668036    -0.06623019    -0.07798893
 c     -0.88428032     1.35462021     0.83728651
 c     -0.40220251     1.18871386    -0.49496154
 c      0.97340825     0.72221208    -0.53524187
 h     -0.47819058    -2.04264019     0.55014826
 h     -1.83289163     2.12585445     0.93823789
 h     -0.67234160     2.02269666    -1.18866534
 h      1.93649454     1.26188582    -0.62931612
 o      2.34091086    -1.02334489     0.41281300
 h      3.14052649    -0.30482952     0.36269202
 c     -2.66838349    -0.38824782    -0.67006781
 h     -2.55443265    -1.17111233    -1.49127788
 h     -3.12968511    -0.94892324     0.16496509
 h     -3.25404548     0.44182175    -0.86298799
 h     -0.30842455     1.00931272     1.61861565
          17

 c      1.16440478    -0.47682586     0.07658454
 c     -0.17708220    -0.97379495     0.32133962
 c     -1.29737841    -0.07805494    -0.08845874
 c     -0.88518334     1.34470586     0.82614668
 c     -0.40703151     1.19394622    -0.49815328
 c      0.97740504     0.72453981    -0.53172442
 h     -0.46341955    -2.12178880     0.59779727
 h     -1.83353927     2.14779034     0.89364503
 h     -0.61630820     2.02628777    -1.07343178
 h      1.93304522     1.26593684    -0.66419803
 o      2.34976194    -1.01808250     0.41384842
 h      3.11134369    -0.34924400     0.39426201
 c     -2.66585923    -0.38078087    -0.65929976
 h     -2.53368363    -1.16005449    -1.46398136
 h     -3.15960526    -0.97332148     0.14429722
 h     -3.26319022     0.46665324    -0.83921100
 h     -0.30802273     1.02583369     1.64038432
          17

 c      1.16217125    -0.47853910     0.07200180
 c     -0.19396740    -0.96853618     0.32040415
 c     -1.29506804    -0.08805112    -0.09933183
 c     -0.88974561     1.33614166     0.81534881
 c     -0.41117820     1.19706796    -0.50179746
 c      0.98290362     0.72721415    -0.52749308
 h     -0.43983099    -2.17544656     0.64352341
 h     -1.81070099     2.14871537     0.85349244
 h     -0.57161311     2.04169720    -0.97751160
 h      1.92238791     1.27630628    -0.70289189
 o      2.35877173    -1.01254792     0.41494659
 h      3.06747682    -0.40396273     0.42495073
 c     -2.66226167    -0.37588707    -0.64706832
 h     -2.51555655    -1.13785121    -1.43582799
 h     -3.19239298    -0.99513908     0.12094950
 h     -3.27853557     0.50301815    -0.82229844
 h     -0.30112043     1.04439738     1.67726632
          17

 c      1.15938014    -0.48037032     0.06759619
 c     -0.21170832    -0.96631907     0.31924362
 c     -1.29008833    -0.09593775    -0.11042946
 c     -0.89720507     1.32861053     0.80608445
 c     -0.41378318     1.19613804    -0.50495623
 c      0.98954151     0.73017675    -0.52269603
 h     -0.40903486    -2.19595921     0.68394037
 h     -1.76743147     2.12908391     0.81924100
 h     -0.54353801     2.09094510    -0.91586594
 h      1.90565992     1.29253893    -0.74420299
 o      2.36607333    -1.00822565     0.41607908
 h      3.03455738    -0.44525324     0.45432838
 c     -2.65851913    -0.37264005    -0.63339654
 h     -2.50053206    -1.10786398    -1.41246411
 h     -3.22542336    -1.01248763     0.09568846
 h     -3.29278547     0.54056295    -0.81049247
 h     -0.29486856     1.06772454     1.71830830
          17

 c      1.15617988    -0.48225667     0.06346980
 c     -0.22938767    -0.96742082     0.31812725
 c     -1.28288289    -0.10149603    -0.12157278
 c     -0.90653069     1.32163332     0.79938858
 c     -0.41457313     1.19139481    -0.50805758
 c      0.99690639     0.73337538    -0.51750116
 h     -0.37377728    -2.18079779     0.71677537
 h     -1.71090789     2.09279722     0.79234525
 h     -0.53074935     2.17074273    -0.88625450
 h      1.88442747     1.31401582    -0.78680636
 o      2.36946709    -1.00686049     0.41705962
 h      3.04384359    -0.44542683     0.48450423
 c     -2.65547120    -0.37003851    -0.61828319
 h     -2.48861151    -1.07468648    -1.40028059
 h     -3.25635976    -1.02408505     0.06979981
 h     -3.29961293     0.57025407    -0.80211482
 h     -0.29528768     1.09715051     1.75323476
          17

 c      1.15270958    -0.48411043     0.05970355
 c     -0.24605421    -0.97181513     0.31727232
 c     -1.27396184    -0.10458353    -0.13259123
 c     -0.91638177     1.31445533     0.79585219
 c     -0.41360402     1.18489943    -0.51210384
 c      1.00458256     0.73679184    -0.51210576
 h     -0.33731181    -2.13102060     0.74070673
 h     -1.65420190     2.04924422     0.77401987
 h     -0.52899993     2.25634262    -0.87770933
 h      1.86021772     1.33977766    -0.82921610
 o      2.36905248    -1.00833761     0.41776574
 h      3.09133329    -0.40691816     0.51687227
 c     -2.65367202    -0.36733747    -0.60183214
 h     -2.47969721    -1.04212108    -1.40425476
 h     -3.28338867    -1.02949473     0.04499044
 h     -3.29523280     0.58660513    -0.79586293
 h     -0.30576639     1.13223134     1.77512133
          17

 c      1.14907779    -0.48583432     0.05635410
 c     -0.26078391    -0.97908593     0.31678578
 c     -1.26385658    -0.10513482    -0.14333213
 c     -0.92503858     1.30587487     0.79560599
 c     -0.41098568     1.17848695    -0.51767295
 c      1.01219121     0.74047115    -0.50673777
 h     -0.30324652    -2.05198899     0.75588531
 h     -1.61679031     2.01469290     0.76458380
 h     -0.53486365     2.32556950    -0.88190343
 h      1.83419796     1.36838502    -0.86975751
 o      2.36688908    -1.01099384     0.41837575
 h      3.14329104    -0.35715653     0.54835859
 c     -2.65331539    -0.36422440    -0.58444669
 h     -2.47413537    -1.01107087    -1.42531680
 h     -3.30537987    -1.02923897     0.02323451
 h     -3.27847121     0.58783404    -0.79077793
 h     -0.32705966     1.17120791     1.78081893
          17

 c      1.14538443    -0.48736526     0.05345896
 c     -0.27273780    -0.98813455     0.31650645
 c     -1.25306919    -0.10317863    -0.15366052
 c     -0.93102019     1.29473899     0.79839000
 c     -0.40686406     1.17317174    -0.52486416
 c      1.01941787     0.74451824    -0.50164427
 h     -0.27533992    -1.95647923     0.76562681
 h     -1.61705510     2.00563142     0.76313501
 h     -0.54605799     2.36594248    -0.89429163
 h      1.80715993     1.39794897    -0.90657703
 o      2.36449592    -1.01359341     0.41911968
 h      3.17526714    -0.31660124     0.57517524
 c     -2.65422391    -0.36082034    -0.56688650
 h     -2.47290452    -0.97935285    -1.45934924
 h     -3.32195269    -1.02474963     0.00658971
 h     -3.25057153     0.57565931    -0.78624997
 h     -0.35740161     1.21145457     1.77101012
          17

 c      1.14174216    -0.48869287     0.05103785
 c     -0.28125783    -0.99678161     0.31572279
 c     -1.24203236    -0.09886074    -0.16345193
 c     -0.93444417     1.28126487     0.80351637
 c     -0.40144296     1.16940657    -0.53352021
 c      1.02600771     0.74906210    -0.49707207
 h     -0.25670444    -1.86914804     0.77959907
 h     -1.65657074     2.02250830     0.76849536
 h     -0.56093670     2.37181071    -0.91241061
 h      1.77977951     1.42638591    -0.93777088
 o      2.36251814    -1.01555934     0.42013637
 h      3.17687861    -0.29476067     0.59497349
 c     -2.65589533    -0.35754094    -0.55008554
 h     -2.47719050    -0.94371208    -1.49892745
 h     -3.33340312    -1.01811301    -0.00302878
 h     -3.21515604     0.55535738    -0.78217675
 h     -0.39232726     1.24989525     1.75069418
          17

 c      1.13827560    -0.48984657     0.04909047
 c     -0.28596432    -1.00210834     0.31312244
 c     -1.23110475    -0.09242018    -0.17258715
 c     -0.93709764     1.26705951     0.80983886
 c     -0.39498484     1.16733681    -0.54337135
 c      1.03174482     0.75420412    -0.49323804
 h     -0.24851720    -1.82269187     0.81445844
 h     -1.71936498     2.04869134     0.77989237
 h     -0.57819445     2.34153701    -0.93483319
 h      1.75296161     1.45182043    -0.96164761
 o      2.36108860    -1.01668672     0.42148114
 h      3.14588938    -0.29475813     0.60671077
 c     -2.65760213    -0.35496028    -0.53487775
 h     -2.48780019    -0.90197308    -1.53617680
 h     -3.34043379    -1.01158142    -0.00412954
 h     -3.17803099     0.53566610    -0.77915632
 h     -0.42480778     1.28375035     1.72945262
          17

 c      1.13510572    -0.49086359     0.04759507
 c     -0.28665643    -1.00286142     0.30799293
 c     -1.22060131    -0.08410391    -0.18095793
 c     -0.94101127     1.25366713     0.81599127
 c     -0.38779489     1.16687483    -0.55408267
 c      1.03644104     0.75997062    -0.49029805
 h     -0.25066070    -1.83018073     0.87983369
 h     -1.78730272     2.06678512     0.79641119
 h     -0.59687952     2.27675976    -0.96089673
 h      1.72806950     1.47297215    -0.97701930
 o      2.35998957    -1.01703738     0.42313357
 h      3.08566299    -0.31511108     0.61055676
 c     -2.65857785    -0.35366501    -0.52183425
 h     -2.50487248    -0.85392593    -1.56479969
 h     -3.34371286    -1.00692883     0.00405438
 h     -3.14596153     0.52707199    -0.77825561
 h     -0.44688429     1.31147522     1.71928878
          17

 c      1.13233110    -0.49177146     0.04651562
 c     -0.28314359    -1.00083215     0.30148551
 c     -1.21079475    -0.07411709    -0.18846781
 c     -0.94749296     1.24191456     0.82096799
 c     -0.38017155     1.16758640    -0.56523182
 c      1.03993375     0.76628653    -0.48832770
 h     -0.26352196    -1.86924982     0.96326793
 h     -1.84798204     2.06650588     0.81675504
 h     -0.61674262     2.18366785    -0.99121009
 h      1.70697426     1.48940461    -0.98340651
 o      2.35855319    -1.01707297     0.42495076
 h      3.00688573    -0.34763115     0.60865933
 c     -2.65830986    -0.35393871    -0.51128818
 h     -2.52789947    -0.80120511    -1.58092778
 h     -3.34343059    -1.00489488     0.02134415
 h     -3.12391350     0.53717022    -0.77980215
 h     -0.45335482     1.33286877     1.72822666
          17

 c      1.13001265    -0.49259681     0.04581182
 c     -0.27542169    -0.99835760     0.29538267
 c     -1.20185639    -0.06268154    -0.19500637
 c     -0.95690359     1.23213389     0.82466531
 c     -0.37230038     1.16842849    -0.57619272
 c      1.04208549     0.77297708    -0.48732144
 h     -0.28650267    -1.91116100     1.04433441
 h     -1.89436765     2.04360837     0.83943417
 h     -0.63918296     2.07585137    -1.02923666
 h      1.69191876     1.50156187    -0.98107425
 o      2.35540669    -1.01799604     0.42656175
 h      2.93187595    -0.37194984     0.60686874
 c     -2.65676626    -0.35541096    -0.50344466
 h     -2.55589063    -0.74681200    -1.58337275
 h     -3.33909012    -1.00499938     0.04657950
 h     -3.11258988     0.56570547    -0.78186117
 h     -0.44497294     1.34784908     1.75406368
          17

 c      1.12816176    -0.49336392     0.04543484
 c     -0.26379527    -0.99675505     0.29088684
 c     -1.19380845    -0.05011361    -0.20042061
 c     -0.96891448     1.22444804     0.82771598
 c     -0.36412037     1.16765261    -0.58597083
 c      1.04279349     0.77979667    -0.48721219
 h     -0.31733107    -1.93870544     1.10868581
 h     -1.92304502     1.99760253     0.86299334
 h     -0.66862558     1.97541909    -1.08336274
 h      1.68520198     1.51057080    -0.97087819
 o      2.34882150    -1.02160300     0.42740883
 h      2.88952661    -0.35801839     0.61422606
 c     -2.65431095    -0.35711797    -0.49836941
 h     -2.58758620    -0.69460248    -1.57374928
 h     -3.32963166    -1.00579335     0.07779301
 h     -3.10908764     0.60499824    -0.78040315
 h     -0.42730232     1.35558274     1.78623111
          17

 c      1.12674769    -0.49406944     0.04532084
 c     -0.24882991    -0.99647958     0.28856575
 c     -1.18653294    -0.03686203    -0.20450178
 c     -0.98289267     1.21881006     0.83087065
 c     -0.35545889     1.16373325    -0.59347916
 c      1.04201996     0.78647293    -0.48790581
 h     -0.35291735    -1.94427576     1.14876894
 h     -1.93353609     1.93072432     0.88621480
 h     -0.71093292     1.90249372    -1.16391642
 h      1.68868009     1.51778277    -0.95390951
 o      2.33870024    -1.02813958     0.42737942
 h      2.88420612    -0.30067878     0.63310868
 c     -2.65141227    -0.35793346    -0.49584630
 h     -2.62168674    -0.64879201    -1.55654374
 h     -3.31380341    -1.00537979     0.11253860
 h     -3.10960728     0.64512732    -0.77117690
 h     -0.40694630     1.35502642     1.81292361
          17

 c      1.12574406    -0.49466731     0.04539891
 c     -0.23127794    -0.99752053     0.28859384
 c     -1.17981708    -0.02350289    -0.20699665
 c     -0.99804270     1.21489481     0.83461712
 c     -0.34675419     1.15705767    -0.59871183
 c      1.03985829     0.79274700    -0.48930905
 h     -0.38999296    -1.92549972     1.16126257
 h     -1.92902305     1.84817324     0.90830597
 h     -0.76501974     1.85592190    -1.26976312
 h      1.70317119     1.52415535    -0.93104470
 o      2.32675747    -1.03563132     0.42702611
 h      2.89254176    -0.23062418     0.65565426
 c     -2.64842358    -0.35691441    -0.49531162
 h     -2.65710473    -0.61339233    -1.53867501
 h     -3.29060411    -1.00197771     0.14829019
 h     -3.11124137     0.67809418    -0.75122563
 h     -0.38914816     1.34568262     1.82561319
          17

 c      1.12516103    -0.49509110     0.04560281
 c     -0.21200133    -0.99961380     0.29090383
 c     -1.17340768    -0.01066868    -0.20765406
 c     -1.01327129     1.21196945     0.83909870
 c     -0.33925741     1.14944413    -0.60305907
 c      1.03658716     0.79842144    -0.49134652
 h     -0.42538583    -1.88312008     1.14563387
 h     -1.91838480     1.75903034     0.92918437
 h     -0.82038210     1.81896629    -1.38458636
 h      1.72795999     1.52970698    -0.90263210
 o      2.31444119    -1.04227934     0.42687978
 h      2.89564639    -0.17613600     0.67439148
 c     -2.64550465    -0.35342377    -0.49599891
 h     -2.69317626    -0.59150201    -1.52767767
 h     -3.25963930    -0.99437821     0.18282902
 h     -3.11231419     0.69903152    -0.71927954
 h     -0.37722315     1.32784207     1.81990091
          17

 c      1.12503021    -0.49527383     0.04587030
 c     -0.19189408    -1.00227119     0.29519800
 c     -1.16705256     0.00103938    -0.20629390
 c     -1.02703535     1.20891105     0.84410925
 c     -0.33424861     1.14242304    -0.60810030
 c      1.03265656     0.80339436    -0.49396047
 h     -0.45634264    -1.82088904     1.10424909
 h     -1.91782245     1.67604580     0.94993147
 h     -0.86594159     1.77881609    -1.49054370
 h      1.76068833     1.53338542    -0.86855293
 o      2.30250625    -1.04717566     0.42722896
 h      2.88562906    -0.15144808     0.68562831
 c     -2.64263433    -0.34715363    -0.49726074
 h     -2.72958394    -0.58456636    -1.52831324
 h     -3.22131085    -0.98223308     0.21455448
 h     -3.11217825     0.70595417    -0.67557636
 h     -0.37257454     1.30251199     1.79510671
          17

 c      1.12537288    -0.49515760     0.04614042
 c     -0.17176066    -1.00466002     0.30081302
 c     -1.16052946     0.01110750    -0.20285382
 c     -1.03781803     1.20463985     0.84912555
 c     -0.33255815     1.13681862    -0.61491265
 c      1.02860825     0.80765134    -0.49708922
 h     -0.48145155    -1.74718212     1.04411570
 h     -1.94543549     1.61082559     0.97266000
 h     -0.89495650     1.73071347    -1.57594867
 h      1.79775126     1.53347730    -0.82861875
 o      2.29130942    -1.04999912     0.42819941
 h      2.86097418    -0.16147845     0.68820201
 c     -2.63967187    -0.33813748    -0.49885325
 h     -2.76587732    -0.59193922    -1.53967651
 h     -3.17680904    -0.96616423     0.24266804
 h     -3.11106483     0.69944308    -0.62159274
 h     -0.37445692     1.27127455     1.75408893
          17

 c      1.12617329    -0.49469579     0.04635156
 c     -0.15209502    -1.00538376     0.30647622
 c     -1.15366848     0.01913900    -0.19740524
 c     -1.04553407     1.19882463     0.85345271
 c     -0.33454472     1.13299110    -0.62410617
 c      1.02496643     0.81122204    -0.50063742
 h     -0.50285212    -1.67780275     0.97984830
 h     -2.00525244     1.56591156     0.99860694
 h     -0.90450140     1.67461411    -1.63466507
 h      1.83505592     1.52832500    -0.78303755
 o      2.28096655    -1.05082756     0.42980565
 h      2.82414270    -0.20481680     0.68270193
 c     -2.63641326    -0.32675984    -0.50092838
 h     -2.80102094    -0.61105146    -1.55566386
 h     -3.12791376    -0.94768898     0.26716243
 h     -3.11012953     0.68267856    -0.55978498
 h     -0.37930444     1.23609921     1.70358302
          17

 c      1.12737767    -0.49384506     0.04643558
 c     -0.13287077    -1.00254302     0.31034224
 c     -1.14637683     0.02488642    -0.19014500
 c     -1.05203674     1.19186461     0.85635256
 c     -0.34017104     1.13103680    -0.63597709
 c      1.02213358     0.81413767    -0.50445780
 h     -0.52852944    -1.63560559     0.93335324
 h     -2.08147736     1.53541854     1.02662069
 h     -0.89411078     1.61264612    -1.66414230
 h      1.86884330     1.51696714    -0.73269380
 o      2.27129624    -1.05022910     0.43191907
 h      2.78245762    -0.27230381     0.67199578
 c     -2.63260705    -0.31373837    -0.50378064
 h     -2.83347204    -0.63808338    -1.56829487
 h     -3.07665274    -0.92895269     0.28857694
 h     -3.11154959     0.66146862    -0.49319389
 h     -0.38034862     1.19900846     1.65409063
          17

 c      1.12895729    -0.49252170     0.04630109
 c     -0.11404150    -0.99494149     0.31118886
 c     -1.13865980     0.02827467    -0.18137656
 c     -1.05970877     1.18426326     0.85714411
 c     -0.34905880     1.13086393    -0.65054568
 c      1.02032099     0.81640621    -0.50835274
 h     -0.56671892    -1.63674452     0.91981439
 h     -2.15308398     1.51288234     1.05452271
 h     -0.86523642     1.54821862    -1.66470452
 h      1.89634402     1.49950881    -0.67916825
 o      2.26157775    -1.04959962     0.43415426
 h      2.75174437    -0.34181187     0.66301034
 c     -2.62797184    -0.30001108    -0.50760782
 h     -2.86162792    -0.66877174    -1.57084237
 h     -3.02492428    -0.91228649     0.30754984
 h     -3.11821077     0.64322264    -0.42482654
 h     -0.36949614     1.16161285     1.61697127
          17

 c      1.13101622    -0.49053433     0.04582467
 c     -0.09673041    -0.98354921     0.30978544
 c     -1.13062149     0.02938095    -0.17148909
 c     -1.07003454     1.17635751     0.85560901
 c     -0.36048991     1.13217753    -0.66743972
 c      1.01951804     0.81800538    -0.51209775
 h     -0.61235008    -1.67358490     0.93146873
 h     -2.20512660     1.49460828     1.08057258
 h     -0.82173411     1.48618472    -1.64071334
 h      1.91617713     1.47722476    -0.62455117
 o      2.25052881    -1.05109338     0.43586593
 h      2.75628396    -0.37973327     0.66669127
 c     -2.62229238    -0.28645883    -0.51238688
 h     -2.88422153    -0.69912174    -1.55933501
 h     -2.97423744    -0.89967905     0.32431302
 h     -3.13240953     0.63392683    -0.35720528
 h     -0.34283823     1.12505943     1.59795335
          17

 c      1.13380866    -0.48757051     0.04487369
 c     -0.08288572    -0.97052396     0.30781921
 c     -1.12244556     0.02838456    -0.16093989
 c     -1.08312383     1.16832204     0.85229750
 c     -0.37334282     1.13439695    -0.68557755
 c      1.01949683     0.81889051    -0.51547837
 h     -0.65077409    -1.72554740     0.94997250
 h     -2.22992575     1.47904637     1.10366030
 h     -0.77132508     1.43363823    -1.60413651
 h      1.92846696     1.45244066    -0.57113070
 o      2.23775996    -1.05552028     0.43683616
 h      2.80554714    -0.37488592     0.68704752
 c     -2.61556333    -0.27358038    -0.51778801
 h     -2.90053513    -0.72599293    -1.53294443
 h     -2.92567723    -0.89232904     0.33838025
 h     -3.15402160     0.63460779    -0.29274583
 h     -0.30518149     1.09076991     1.59326328
          17

 c      1.13759576    -0.48328137     0.04333227
 c     -0.07407372    -0.95768597     0.30650760
 c     -1.11437661     0.02554273    -0.15025038
 c     -1.09811547     1.16021541     0.84817439
 c     -0.38606579     1.13659790    -0.70276495
 c      1.01987956     0.81901510    -0.51832002
 h     -0.67043910    -1.77599769     0.96239916
 h     -2.22524685     1.46580985     1.12313417
 h     -0.72674441     1.40043132    -1.57910277
 h      1.93464152     1.42819460    -0.52105264
 o      2.22487876    -1.06129558     0.43774210
 h      2.87689533    -0.35514177     0.71381786
 c     -2.60801477    -0.26141826    -0.52311834
 h     -2.91053639    -0.74758189    -1.49398530
 h     -2.88007195    -0.89045645     0.34862385
 h     -3.17998488     0.64097559    -0.23452839
 h     -0.26719231     1.06087589     1.59389613
          17

 c      1.14245775    -0.47743024     0.04112253
 c     -0.07105459    -0.94620364     0.30644881
 c     -1.10671230     0.02118722    -0.14000239
 c     -1.11378407     1.15203916     0.84408378
 c     -0.39710442     1.13778185    -0.71621384
 c      1.02026737     0.81836648    -0.52049805
 h     -0.66585123    -1.81519605     0.96273683
 h     -2.19333697     1.45530646     1.13883687
 h     -0.70142821     1.39616819    -1.59576719
 h      1.93688479     1.40771015    -0.47608292
 o      2.21369038    -1.06693401     0.43931150
 h      2.94413950    -0.34693435     0.73590819
 c     -2.59996470    -0.24976525    -0.52738559
 h     -2.91501754    -0.76379497    -1.44773487
 h     -2.83822313    -0.89345018     0.35371665
 h     -3.20574394     0.64661683    -0.18616449
 h     -0.23922369     1.03768011     1.59184192
          17

 c      1.14819645    -0.47000020     0.03823372
 c     -0.07382159    -0.93676103     0.30784677
 c     -1.09980388     0.01570019    -0.13080970
 c     -1.12876396     1.14375253     0.84051355
 c     -0.40592540     1.13765618    -0.72510230
 c      1.02036575     0.81701245    -0.52193625
 h     -0.63577672    -1.83809003     0.94912076
 h     -2.14150918     1.44894790     1.15154749
 h     -0.69774811     1.42161046    -1.66039382
 h      1.93729713     1.39379165    -0.43756117
 o      2.20525764    -1.07184906     0.44193566
 h      2.99214256    -0.36176529     0.74744150
 c     -2.59165341    -0.23838175    -0.52948670
 h     -2.91561549    -0.77633275    -1.40175034
 h     -2.80105102    -0.90025348     0.35271216
 h     -3.22706967     0.64622348    -0.15083123
 h     -0.22811877     1.02300119     1.58248895
          17

 c      1.15435386    -0.46121822     0.03475043
 c     -0.08171348    -0.92969679     0.31065215
 c     -1.09405351     0.00948733    -0.12326495
 c     -1.14147647     1.13522349     0.83753445
 c     -0.41303262     1.13682762    -0.73139083
 c      1.02004540     0.81514844    -0.52260753
 h     -0.58178441    -1.84280074     0.92216013
 h     -2.08347995     1.44978099     1.16381223
 h     -0.70669000     1.46685782    -1.74608860
 h      1.93705958     1.38829735    -0.40652692
 o      2.20004060    -1.07595654     0.44575564
 h      3.01420426    -0.40213410     0.74622520
 c     -2.58319517    -0.22712811    -0.52847392
 h     -2.91438016    -0.78799607    -1.36406975
 h     -2.76959176    -0.90978175     0.34548667
 h     -3.24104015     0.63698736    -0.13044952
 h     -0.23676025     1.01790015     1.56440712
          17

 c      1.16031825    -0.45151666     0.03086092
 c     -0.09352409    -0.92501232     0.31458184
 c     -1.08989579     0.00297217    -0.11789038
 c     -1.15023554     1.12621142     0.83479238
 c     -0.41896623     1.13604291    -0.73725143
 c      1.01933208     0.81311955    -0.52253510
 h     -0.50795861    -1.83081616     0.88475860
 h     -2.03811156     1.46270119     1.18027804
 h     -0.71940954     1.52026977    -1.82337367
 h      1.93602713     1.39186152    -0.38387211
 o      2.19805887    -1.07940612     0.45074455
 h      3.00918317    -0.46568469     0.73230357
 c     -2.57464542    -0.21611010    -0.52385747
 h     -2.91271473    -0.80089176    -1.34031868
 h     -2.74489611    -0.92122317     0.33289429
 h     -3.24638274     0.61882965    -0.12531726
 h     -0.26409524     1.02260777     1.53880752
          17

 c      1.16546783    -0.44147158     0.02684778
 c     -0.10761459    -0.92223078     0.31905209
 c     -1.08776232    -0.00342288    -0.11510084
 c     -1.15408715     1.11659027     0.83172144
 c     -0.42395920     1.13576316    -0.74383625
 c      1.01835647     0.81139852    -0.52178897
 h     -0.42124908    -1.80891133     0.84303193
 h     -2.02016333     1.49197482     1.20502536
 h     -0.73106853     1.57339897    -1.87495124
 h      1.93297077     1.40396801    -0.37041371
 o      2.19882823    -1.08256700     0.45669872
 h      2.98235611    -0.54540904     0.70799759
 c     -2.56607908    -0.20583280    -0.51580574
 h     -2.91032814    -0.81452516    -1.33147238
 h     -2.72790561    -0.93415957     0.31661107
 h     -3.24373894     0.59439133    -0.13400553
 h     -0.30455567     1.03643610     1.50964048
          17

 c      1.16931318    -0.43171921     0.02305371
 c     -0.12211789    -0.92020159     0.32311712
 c     -1.08802502    -0.00932244    -0.11518191
 c     -1.15390601     1.10679811     0.82794069
 c     -0.42803892     1.13617575    -0.75151484
 c      1.01728294     0.81052647    -0.52048333
 h     -0.33101319    -1.79162703     0.80721660
 h     -2.02835625     1.53606491     1.23634929
 h     -0.73954069     1.62087675    -1.89308123
 h      1.92622739     1.42328063    -0.36680403
 o      2.20101932    -1.08620517     0.46315415
 h      2.95086111    -0.62695933     0.67921544
 c     -2.55756667    -0.19721779    -0.50507888
 h     -2.90528060    -0.82565964    -1.33430119
 h     -2.71935201    -0.94850217     0.29876648
 h     -3.23600960     0.56902216    -0.15341062
 h     -0.34722408     1.05778204     1.48423123
          17

 c      1.17159279    -0.42285307     0.01982968
 c     -0.13537717    -0.91739228     0.32571915
 c     -1.09093893    -0.01442258    -0.11827190
 c     -1.15202255     1.09783243     0.82329828
 c     -0.43114448     1.13729326    -0.76024222
 c      1.01623659     0.81103905    -0.51877665
 h     -0.24548197    -1.79797671     0.78899531
 h     -2.04862982     1.58701259     1.26677411
 h     -0.74409243     1.65941283    -1.87539126
 h      1.91440736     1.44807799    -0.37336562
 o      2.20217654    -1.09154987     0.46938345
 h      2.94848373    -0.68804422     0.65563860
 c     -2.54909424    -0.19142231    -0.49273797
 h     -2.89507527    -0.83005290    -1.34385765
 h     -2.71968126    -0.96425064     0.28148662
 h     -3.22827618     0.55022072    -0.17922724
 h     -0.37725184     1.08466877     1.47268577
          17

 c      1.17228181    -0.41530491     0.01746427
 c     -0.14639279    -0.91325398     0.32645772
 c     -1.09659634    -0.01846831    -0.12435895
 c     -1.15053950     1.09071590     0.81784312
 c     -0.43318651     1.13901320    -0.76972569
 c      1.01525006     0.81338790    -0.51686595
 h     -0.16754179    -1.83551100     0.79269608
 h     -2.06688315     1.63554014     1.28842202
 h     -0.74485404     1.68733204    -1.82302133
 h      1.89686759     1.47665036    -0.38994446
 o      2.20035465    -1.09927454     0.47495392
 h      3.00058662    -0.71546125     0.64228387
 c     -2.54062642    -0.18950966    -0.47980458
 h     -2.87773441    -0.82432873    -1.35573210
 h     -2.72899704    -0.98119002     0.26650604
 h     -3.22612824     0.54540342    -0.20729633
 h     -0.38318578     1.11567870     1.48272993
          17

 c      1.17150467    -0.40928997     0.01613416
 c     -0.15461677    -0.90900542     0.32591396
 c     -1.10488122    -0.02123080    -0.13328983
 c     -1.15007960     1.08619101     0.81220543
 c     -0.43404715     1.14109455    -0.77940476
 c      1.01424120     0.81787068    -0.51497022
 h     -0.09756291    -1.89079354     0.81143231
 h     -2.07461256     1.67466234     1.29609203
 h     -0.74294953     1.70502311    -1.74096843
 h      1.87391715     1.50758598    -0.41587420
 o      2.19672432    -1.10845161     0.48023061
 h      3.08390390    -0.72226225     0.63198801
 c     -2.53239134    -0.19204852    -0.46700232
 h     -2.85229779    -0.80691100    -1.36710411
 h     -2.74700716    -0.99867589     0.25493758
 h     -3.23206446     0.55792921    -0.23540169
 h     -0.36609556     1.14974720     1.51218819
          17

 c      1.16945227    -0.40486345     0.01592129
 c     -0.15959134    -0.90635490     0.32493738
 c     -1.11541266    -0.02252998    -0.14475475
 c     -1.14997863     1.08475647     0.80752216
 c     -0.43351371     1.14300813    -0.78826641
 c      1.01302762     0.82458682    -0.51330234
 h     -0.03767783    -1.94360145     0.83505194
 h     -2.06830239     1.70026831     1.28728967
 h     -0.74131829     1.71674660    -1.64031173
 h      1.84679520     1.53992245    -0.45007873
 o      2.19342896    -1.11792842     0.48563441
 h      3.16070634    -0.72544878     0.61710575
 c     -2.52510240    -0.19888686    -0.45469884
 h     -2.81891800    -0.77816672    -1.37696128
 h     -2.77296515    -1.01560283     0.24719230
 h     -3.24301315     0.58455795    -0.26368229
 h     -0.33766616     1.18490638     1.54989815
          17

 c      1.16634707    -0.40197916     0.01684786
 c     -0.16101967    -0.90635718     0.32408125
 c     -1.12752113    -0.02226744    -0.15825574
 c     -1.14921524     1.08666809     0.80479852
 c     -0.43115990     1.14368349    -0.79464059
 c      1.01137091     0.83343385    -0.51204221
 h      0.00906988    -1.97972707     0.85630431
 h     -2.04790056     1.71078390     1.26159659
 h     -0.74611596     1.73368983    -1.54063561
 h      1.81738445     1.57310651    -0.49123921
 o      2.19166182    -1.12707601     0.49128239
 h      3.20896490    -0.73349076     0.59491449
 c     -2.51979884    -0.20931985    -0.44304092
 h     -2.77881725    -0.74017515    -1.38599161
 h     -2.80564108    -1.03057235     0.24301054
 h     -3.25222546     0.61740071    -0.29311127
 h     -0.31049320     1.21832036     1.58380178
          17

 c      1.16243401    -0.40051024     0.01889305
 c     -0.15888319    -0.90931163     0.32355600
 c     -1.14029774    -0.02044649    -0.17309431
 c     -1.14688111     1.09184077     0.80452107
 c     -0.42639549     1.14158913    -0.79664207
 c      1.00904668     0.84414312    -0.51131749
 h      0.04027238    -1.99221529     0.87123781
 h     -2.01634486     1.70720055     1.22043902
 h     -0.76620524     1.77332701    -1.46497405
 h      1.78771639     1.60675153    -0.53794116
 o      2.19181091    -1.13559467     0.49711101
 h      3.21986024    -0.74925659     0.56552197
 c     -2.51748434    -0.22244380    -0.43210263
 h     -2.73414611    -0.69629327    -1.39628352
 h     -2.84337836    -1.04219946     0.24158622
 h     -3.25322015     0.64801179    -0.32400817
 h     -0.29292026     1.24727525     1.60571723
          17

 c      1.15798465    -0.40026331     0.02199901
 c     -0.15343357    -0.91499866     0.32333914
 c     -1.15271177    -0.01719219    -0.18839782
 c     -1.14214281     1.09975649     0.80661983
 c     -0.41915438     1.13605048    -0.79383941
 c      1.00593512     0.85633618    -0.51118947
 h      0.05453848    -1.97918709     0.87813054
 h     -1.98025182     1.69374337     1.16728065
 h     -0.80522117     1.84433212    -1.42039816
 h      1.75940750     1.64024777    -0.58873636
 o      2.19379704    -1.14334191     0.50298197
 h      3.19237928    -0.77282097     0.53017944
 c     -2.51888383    -0.23740075    -0.42197540
 h     -2.68764675    -0.65046508    -1.41056211
 h     -2.88427423    -1.04947148     0.24178420
 h     -3.24209030     0.67000024    -0.35571166
 h     -0.28889025     1.26980404     1.61174001
          17

 c      1.15330376    -0.40100705     0.02607859
 c     -0.14513264    -0.92284284     0.32324905
 c     -1.16376498    -0.01276000    -0.20319558
 c     -1.13409855     1.10944116     0.81054377
 c     -0.41049958     1.12839442    -0.78776705
 c      1.00208823     0.86958375    -0.51165475
 h      0.05149016    -1.94266717     0.87701573
 h     -1.95084164     1.67855629     1.10760307
 h     -0.85454966     1.93317725    -1.39199818
 h      1.73328930     1.67243517    -0.64209461
 o      2.19710592    -1.15031121     0.50872902
 h      3.13282113    -0.80186813     0.49055516
 c     -2.52435079    -0.25348202    -0.41286439
 h     -2.64215515    -0.60634497    -1.43070730
 h     -2.92645550    -1.05206140     0.24243484
 h     -3.21788993     0.67977041    -0.38690047
 h     -0.29888005     1.28487733     1.60150523
          17

 c      1.14871954    -0.40251080     0.03102545
 c     -0.13459954    -0.93191503     0.32293390
 c     -1.17264225    -0.00751622    -0.21653157
 c     -1.12194321     1.11965691     0.81541939
 c     -0.40192419     1.12067885    -0.78016084
 c      0.99772098     0.88345814    -0.51267105
 h      0.03190739    -1.88910353     0.87015194
 h     -1.94193809     1.67208447     1.04725719
 h     -0.90129910     2.01859057    -1.36324140
 h      1.70942751     1.70157956    -0.69632688
 o      2.20049977    -1.15673756     0.51421415
 h      3.05948045    -0.83005299     0.44786911
 c     -2.53382318    -0.27015439    -0.40518640
 h     -2.60023866    -0.56670608    -1.45615497
 h     -2.96837003    -1.05051731     0.24265709
 h     -3.18231275     0.67652937    -0.41600175
 h     -0.32009051     1.29251772     1.57802025
          17

 c      1.14456032    -0.40456772     0.03671818
 c     -0.12258540    -0.94081023     0.32177900
 c     -1.17881673    -0.00191664    -0.22756865
 c     -1.10579152     1.12947488     0.82029033
 c     -0.39462652     1.11444567    -0.77206294
 c      0.99314665     0.89755202    -0.51418561
 h     -0.00202705    -1.83111412     0.86334957
 h     -1.96109921     1.68066173     0.98908675
 h     -0.93625699     2.08563180    -1.32598199
 h      1.68747667     1.72571252    -0.74957181
 o      2.20171011    -1.16324135     0.51948138
 h      3.00778842    -0.84489902     0.40054105
 c     -2.54678537    -0.28704909    -0.39956058
 h     -2.56418065    -0.53354215    -1.48357898
 h     -3.00900170    -1.04624610     0.24210063
 h     -3.13936026     0.66232400    -0.44154596
 h     -0.34563940     1.29402145     1.54841960
          17

 c      1.14112525    -0.40698546     0.04301457
 c     -0.10991617    -0.94765203     0.31885337
 c     -1.18208024     0.00352248    -0.23564765
 c     -1.08745723     1.13873290     0.82411702
 c     -0.38940175     1.11061300    -0.76398855
 c      0.98869422     0.91146594    -0.51614789
 h     -0.04719831    -1.78759336     0.86674901
 h     -2.00100759     1.70108768     0.93248339
 h     -0.95454355     2.12664490    -1.27822329
 h      1.66713564     1.74315608    -0.79990858
 o      2.19875967    -1.17040871     0.52483561
 h      3.00979847    -0.83495689     0.34314572
 c     -2.56229121    -0.30396039    -0.39665295
 h     -2.53608447    -0.50853301    -1.50828893
 h     -3.04791448    -1.04123251     0.24098290
 h     -3.09498562     0.64218097    -0.46248125
 h     -0.36389512     1.29211058     1.52467430
          17

 c      1.13868999    -0.40955534     0.04974026
 c     -0.09734274    -0.95084272     0.31330009
 c     -1.18250116     0.00827819    -0.24030623
 c     -1.06970613     1.14772927     0.82571037
 c     -0.38673188     1.10969258    -0.75617573
 c      0.98463673     0.92478647    -0.51850409
 h     -0.10149352    -1.77507137     0.89030099
 h     -2.04487987     1.72482565     0.87717099
 h     -0.95414998     2.13866468    -1.22106549
 h      1.64850021     1.75299196    -0.84557997
 o      2.19275805    -1.17770889     0.53023690
 h      3.04998894    -0.80745899     0.27622156
 c     -2.57911925    -0.32085080    -0.39698122
 h     -2.51780791    -0.49327839    -1.52609211
 h     -3.08506997    -1.03751187     0.23986419
 h     -3.05623423     0.62365051    -0.47838967
 h     -0.36171427     1.29016086     1.52069124
          17

 c      1.13755550    -0.41203765     0.05669032
 c     -0.08552440    -0.95041273     0.30524851
 c     -1.18034160     0.01187993    -0.24127928
 c     -1.05447073     1.15681703     0.82439557
 c     -0.38683220     1.11191111    -0.74869646
 c      0.98114746     0.93707646    -0.52118555
 h     -0.16416154    -1.79216837     0.93301397
 h     -2.07760264     1.74482281     0.82489538
 h     -0.93508792     2.12200651    -1.15737057
 h      1.63222663     1.75531267    -0.88523784
 o      2.18622242    -1.18405485     0.53511539
 h      3.09123981    -0.77924649     0.20909119
 c     -2.59605674    -0.33775422    -0.40079548
 h     -2.51076661    -0.48920196    -1.53444252
 h     -3.12046005    -1.03655437     0.23924005
 h     -3.02944489     0.61451407    -0.48940726
 h     -0.33422399     1.28995506     1.54284947
          17

 c      1.13804550    -0.41417032     0.06364232
 c     -0.07529275    -0.94789306     0.29589664
 c     -1.17597579     0.01394830    -0.23848387
 c     -1.04197802     1.16631602     0.82064991
 c     -0.38960363     1.11714940    -0.74146118
 c      0.97828142     0.94788510    -0.52410232
 h     -0.23240829    -1.82121531     0.98184140
 h     -2.09008705     1.75751982     0.77830542
 h     -0.89967048     2.08084812    -1.09168908
 h      1.61951047     1.75121971    -0.91811500
 o      2.18075774    -1.18873835     0.53893531
 h      3.11101654    -0.76153057     0.15070105
 c     -2.61219807    -0.35452067    -0.40805316
 h     -2.51574979    -0.49735560    -1.53285008
 h     -3.15371881    -1.03883035     0.23915768
 h     -3.01808824     0.61866269    -0.49579831
 h     -0.29064732     1.29054040     1.58366765
          17

 c      1.14042458    -0.41569843     0.07037651
 c     -0.06763238    -0.94488562     0.28656572
 c     -1.16983858     0.01422138    -0.23199860
 c     -1.03147090     1.17640633     0.81558754
 c     -0.39449479     1.12466188    -0.73413821
 c      0.97598682     0.95677206    -0.52714274
 h     -0.30077718    -1.84464005     1.02258090
 h     -2.07857919     1.76209019     0.73987994
 h     -0.85408210     2.02624284    -1.03102659
 h      1.61189201     1.74257733    -0.94405922
 o      2.17707832    -1.19144701     0.54137613
 h      3.10090667    -0.75943794     0.10663585
 c     -2.62707822    -0.37063003    -0.41842332
 h     -2.53278066    -0.51827821    -1.52302846
 h     -3.18392184    -1.04375605     0.23906964
 h     -3.02195038     0.63338955    -0.49763313
 h     -0.24634657     1.29004372     1.62886524
          17

 c      1.14478002    -0.41641757     0.07669862
 c     -0.06337234    -0.94238449     0.27815591
 c     -1.16240529     0.01257946    -0.22205199
 c     -1.02208863     1.18704086     0.81020835
 c     -0.40033340     1.13263962    -0.72605429
 c      0.97415408     0.96334368    -0.53018207
 h     -0.36355220    -1.85223066     1.04605305
 h     -2.04343066     1.75964885     0.71150647
 h     -0.81061750     1.98097385    -0.98577395
 h      1.61088205     1.73153036    -0.96338407
 o      2.17540626    -1.19210412     0.54229315
 h      3.06040250    -0.77451675     0.07968766
 c     -2.64058704    -0.38531874    -0.43127188
 h     -2.56102888    -0.55196293    -1.50899284
 h     -3.20967897    -1.05001905     0.23800607
 h     -3.03828492     0.65111788    -0.49502276
 h     -0.21361628     1.28734313     1.66637105
          17

 c      1.15092896    -0.41621369     0.08245784
 c     -0.06297331    -0.94082891     0.27115698
 c     -1.15419104     0.00905386    -0.20901939
 c     -1.01307413     1.19794310     0.80516967
 c     -0.40555745     1.13842695    -0.71634767
 c      0.97270255     0.96729510    -0.53309905
 h     -0.41618886    -1.83999560     1.04792952
 h     -1.98896362     1.75312818     0.69433449
 h     -0.78547521     1.97685329    -0.96782717
 h      1.61745524     1.71988312    -0.97654936
 o      2.17559207    -1.19081716     0.54171874
 h      2.99509777    -0.80554625     0.06977788
 c     -2.65279797    -0.39786068    -0.44569111
 h     -2.59885265    -0.59793417    -1.49668981
 h     -3.22946241    -1.05610608     0.23498259
 h     -3.06350842     0.66344007    -0.48856042
 h     -0.19942057     1.28222489     1.68887960
          17

 c      1.15838724    -0.41508302     0.08755428
 c     -0.06646156    -0.94027711     0.26578116
 c     -1.14575751     0.00380396    -0.19340703
 c     -1.00362003     1.20860988     0.80084810
 c     -0.40945055     1.14091992    -0.70473721
 c      0.97167665     0.96844279    -0.53579052
 h     -0.45558965    -1.80803968     1.02734488
 h     -1.92437811     1.74775085     0.68862951
 h     -0.78472618     2.02649897    -0.98180207
 h      1.63158094     1.70856052    -0.98379807
 o      2.17694433    -1.18795172     0.54000242
 h      2.91942468    -0.84737554     0.07168045
 c     -2.66382772    -0.40774805    -0.46068919
 h     -2.64407167    -0.65528273    -1.49220848
 h     -3.24200864    -1.06081377     0.22946979
 h     -3.09422781     0.66393886    -0.47944576
 h     -0.20637005     1.27502173     1.69315331
          17

 c      1.16641868    -0.41311339     0.09192874
 c     -0.07343740    -0.94049131     0.26202025
 c     -1.13771141    -0.00290410    -0.17582922
 c     -0.99275754     1.21831393     0.79741095
 c     -0.41271588     1.14212293    -0.69197840
 c      0.97127245     0.96673780    -0.53818292
 h     -0.48026938    -1.75986774     0.98645239
 h     -1.86417464     1.75141361     0.69359544
 h     -0.79779881     2.10509386    -1.01982169
 h      1.65205378     1.69742386    -0.98496210
 o      2.17789465    -1.18426832     0.53810530
 h      2.86180656    -0.88882919     0.07036241
 c     -2.67375515    -0.41477538    -0.47553816
 h     -2.69431745    -0.72229016    -1.49841936
 h     -3.24663084    -1.06359637     0.22173560
 h     -3.12764050     0.64918863    -0.46929924
 h     -0.23352455     1.26631268     1.67937186
          17

 c      1.17416823    -0.41043191     0.09553178
 c     -0.08309363    -0.94089761     0.25957609
 c     -1.13068416    -0.01067627    -0.15699291
 c     -0.97969682     1.22628023     0.79474801
 c     -0.41622408     1.14458722    -0.67911124
 c      0.97176025     0.96225386    -0.54023580
 h     -0.49109936    -1.70332820     0.93130761
 h     -1.82419151     1.77279329     0.70767783
 h     -0.81221602     2.18061387    -1.07003851
 h      1.67675760     1.68555272    -0.97958261
 o      2.17650261    -1.18065318     0.53743143
 h      2.85616111    -0.91714637     0.04385709
 c     -2.68260403    -0.41911449    -0.49003293
 h     -2.74706497    -0.79566703    -1.51256429
 h     -3.24334381    -1.06469635     0.21291755
 h     -3.16172138     0.61892986    -0.45988356
 h     -0.27606900     1.25671696     1.65162135
          17

 c      1.18083625    -0.40715282     0.09828348
 c     -0.09420396    -0.94044663     0.25769712
 c     -1.12530304    -0.01897016    -0.13767904
 c     -0.96478139     1.23221763     0.79223531
 c     -0.42036269     1.14974081    -0.66688572
 c      0.97338379     0.95514421    -0.54192431
 h     -0.49281553    -1.65274278     0.87370328
 h     -1.81136064     1.81525612     0.72979294
 h     -0.82116601     2.23348504    -1.12322728
 h      1.70321416     1.67178845    -0.96723372
 o      2.17295088    -1.17709667     0.53810767
 h      2.90176429    -0.93432093    -0.00905851
 c     -2.69035333    -0.42134707    -0.50439356
 h     -2.79943001    -0.87039121    -1.52772394
 h     -3.23278365    -1.06505626     0.20479507
 h     -3.19547927     0.57611505    -0.45285265
 h     -0.32413623     1.24668244     1.61961876
          17

 c      1.18580056    -0.40335802     0.10006032
 c     -0.10518182    -0.93763819     0.25518493
 c     -1.12216893    -0.02711895    -0.11871024
 c     -0.94996821     1.23672092     0.78864048
 c     -0.42515348     1.15804420    -0.65573387
 c      0.97629421     0.94559283    -0.54321275
 h     -0.49457903    -1.62895794     0.83088933
 h     -1.81802902     1.87243842     0.75965442
 h     -0.82201749     2.25479606    -1.17327562
 h      1.72918068     1.65524794    -0.94783926
 o      2.16944281    -1.17298628     0.53878717
 h      2.96463517    -0.95218660    -0.06567396
 c     -2.69692010    -0.42239451    -0.51893730
 h     -2.84826790    -0.94072072    -1.53665911
 h     -3.21595796    -1.06602297     0.19934471
 h     -3.22929117     0.52681263    -0.44950775
 h     -0.36290188     1.23622799     1.59970845
          17

 c      1.18866639    -0.39909817     0.10072254
 c     -0.11463992    -0.93142184     0.25117790
 c     -1.12184600    -0.03439977    -0.10090407
 c     -0.93765119     1.24092208     0.78277993
 c     -0.43041878     1.16941267    -0.64589082
 c      0.98052050     0.93378749    -0.54403993
 h     -0.50426385    -1.64878555     0.81598196
 h     -1.82997439     1.93265177     0.79642198
 h     -0.81426259     2.24155421    -1.21613430
 h      1.75310281     1.63564414    -0.92184627
 o      2.16769666    -1.16805406     0.53839449
 h      3.01739622    -0.97691054    -0.10744479
 c     -2.70214007    -0.42335272    -0.53382867
 h     -2.89058402    -1.00155904    -1.53451202
 h     -3.19391633    -1.06887940     0.19821272
 h     -3.26497730     0.47927860    -0.45058143
 h     -0.37868672     1.22479207     1.60857865
          17

 c      1.18928313    -0.39439975     0.10014640
 c     -0.12225206    -0.92262348     0.24626404
 c     -1.12484669    -0.04012873    -0.08502126
 c     -0.92897021     1.24590715     0.77486513
 c     -0.43585261     1.18343800    -0.63747945
 c      0.98596772     0.91991521    -0.54432368
 h     -0.51890721    -1.70773601     0.82439676
 h     -1.83576775     1.98544888     0.83806490
 h     -0.79865362     2.19438328    -1.24925056
 h      1.77434447     1.61340849    -0.89023476
 o      2.16849644    -1.16235097     0.53647765
 h      3.04655801    -1.00913315    -0.12594789
 c     -2.70583279    -0.42522678    -0.54898129
 h     -2.92388876    -1.04934708    -1.51952397
 h     -3.16749232    -1.07431458     0.20223740
 h     -3.30489967     0.44133358    -0.45622936
 h     -0.36981136     1.21171531     1.64805013
          17

 c      1.18771636    -0.38931096     0.09825665
 c     -0.12846704    -0.91345979     0.24192816
 c     -1.13157938    -0.04375418    -0.07170441
 c     -0.92361637     1.25242389     0.76669142
 c     -0.44102524     1.19940860    -0.63049301
 c      0.99243273     0.90417925    -0.54398045
 h     -0.52844720    -1.78468443     0.84003378
 h     -1.82917564     2.02399959     0.88187829
 h     -0.77721097     2.11749884    -1.27195399
 h      1.79318488     1.58961828    -0.85438875
 o      2.17203640    -1.15603963     0.53295224
 h      3.04709081    -1.04712318    -0.11898600
 c     -2.70796989    -0.42860582    -0.56402603
 h     -2.94638328    -1.08249482    -1.49284233
 h     -3.13726068    -1.08205306     0.21117747
 h     -3.34983385     0.41673992    -0.46633830
 h     -0.34661852     1.19721393     1.70205199
          17

 c      1.18419995    -0.38396956     0.09505736
 c     -0.13372295    -0.90593449     0.23932902
 c     -1.14225540    -0.04492458    -0.06142178
 c     -0.92081677     1.26086920     0.76028007
 c     -0.44534976     1.21617342    -0.62461669
 c      0.99963859     0.88683515    -0.54295328
 h     -0.52542749    -1.85955917     0.84953887
 h     -1.80813521     2.04482004     0.92514997
 h     -0.75389246     2.02045676    -1.28725528
 h      1.81057865     1.56573870    -0.81587133
 o      2.17809689    -1.14930012     0.52796898
 h      3.01961866    -1.08817588    -0.08853443
 c     -2.70879101    -0.43348428    -0.57830590
 h     -2.95710648    -1.10168719    -1.45830047
 h     -3.10374032    -1.09086048     0.22376814
 h     -3.39724707     0.40357460    -0.48085551
 h     -0.32083294     1.18241114     1.75123127
          17

 c      1.17909786    -0.37865783     0.09065314
 c     -0.13831499    -0.90123954     0.23900101
 c     -1.15680017    -0.04352479    -0.05443477
 c     -0.91988585     1.27136156     0.75696941
 c     -0.44803088     1.23197541    -0.61890348
 c      1.00728573     0.86824462    -0.54124395
 h     -0.50702703    -1.91963221     0.84581089
 h     -1.77373830     2.04724942     0.96563716
 h     -0.73558134     1.92030723    -1.30525605
 h      1.82769111     1.54321309    -0.77617186
 o      2.18594469    -1.14229429     0.52198766
 h      2.97203023    -1.12913313    -0.04189661
 c     -2.70870110    -0.43935881    -0.59091917
 h     -2.95613549    -1.11020609    -1.42232878
 h     -3.06770007    -1.09895009     0.23808632
 h     -3.44196886     0.39623683    -0.49975467
 h     -0.29999953     1.16866587     1.78239926
          17

 c      1.17287336    -0.37383131     0.08525617
 c     -0.14254706    -0.89986225     0.24102952
 c     -1.17481376    -0.03968077    -0.05078811
 c     -0.92021488     1.28375540     0.75732009
 c     -0.44815608     1.24477212    -0.61170648
 c      1.01510879     0.84893174    -0.53893944
 h     -0.47339449    -1.95815258     0.82608027
 h     -1.73009485     2.03352688     1.00200110
 h     -0.73133160     1.83809133    -1.34392528
 h      1.84532494     1.52300746    -0.73650995
 o      2.19396958    -1.13510996     0.51603967
 h      2.92537605    -1.16734663     0.00422942
 c     -2.70804746    -0.44545341    -0.60082856
 h     -2.94467033    -1.11391813    -1.39348869
 h     -3.03037139    -1.10458598     0.25205751
 h     -3.47846438     0.38876289    -0.52278054
 h     -0.28769502     1.15713736     1.78891781
          17

 c      1.16604277    -0.37010675     0.07916952
 c     -0.14680202    -0.90178648     0.24522173
 c     -1.19559948    -0.03373012    -0.05031612
 c     -0.92111612     1.29758298     0.76126416
 c     -0.44524211     1.25361153    -0.60191621
 c      1.02291697     0.82961271    -0.53621935
 h     -0.42631725    -1.97241824     0.79015027
 h     -1.68487874     2.00947262     1.03435611
 h     -0.74607762     1.78299345    -1.41505195
 h      1.86349231     1.50531037    -0.69777555
 o      2.19964935    -1.12762757     0.51175633
 h      2.91485119    -1.20318357     0.02359401
 c     -2.70700196    -0.45096601    -0.60708221
 h     -2.92453642    -1.11988545    -1.38053135
 h     -2.99347943    -1.10662001     0.26391118
 h     -3.50264071     0.37687555    -0.54932242
 h     -0.28476297     1.14859741     1.76891395
          17

 c      1.15908158    -0.36819697     0.07274483
 c     -0.15148595    -0.90659250     0.25117745
 c     -1.21824941    -0.02614772    -0.05267286
 c     -0.92175202     1.31201887     0.76820160
 c     -0.43972528     1.25929294    -0.59051185
 c      1.03058556     0.81118204    -0.53334183
 h     -0.36876910    -1.96327577     0.73980741
 h     -1.64954302     1.98489249     1.06481324
 h     -0.77479563     1.74475789    -1.50647955
 h      1.88138060     1.48956012    -0.66062538
 o      2.20174908    -1.11960831     0.50989186
 h      2.95590794    -1.23942428     0.00431996
 c     -2.70561190    -0.45539592    -0.60917805
 h     -2.89694379    -1.13286100    -1.38843775
 h     -2.95912992    -1.10482668     0.27250594
 h     -3.51260163     0.35860685    -0.57847101
 h     -0.28979673     1.14322693     1.72447635
          17

 c      1.15232279    -0.36881355     0.06634472
 c     -0.15690872    -0.91340975     0.25827670
 c     -1.24174735    -0.01744838    -0.05739173
 c     -0.92138452     1.32611129     0.77701760
 c     -0.43248842     1.26296204    -0.57950629
 c      1.03801009     0.79463874    -0.53061075
 h     -0.30495029    -1.93636941     0.67914926
 h     -1.63667411     1.97117794     1.09702697
 h     -0.80797594     1.71001156    -1.59436942
 h      1.89773276     1.47478975    -0.62564913
 o      2.20200132    -1.11121428     0.50928706
 h      3.01849631    -1.27356431    -0.03447549
 c     -2.70387108    -0.45882724    -0.60736232
 h     -2.86166487    -1.15194294    -1.41499046
 h     -2.92962056    -1.10002097     0.27753849
 h     -3.50884958     0.33432666    -0.60916722
 h     -0.29862815     1.14025701     1.66224579
          17

 c      1.14593979    -0.37256580     0.06032007
 c     -0.16320200    -0.92074758     0.26564424
 c     -1.26505403    -0.00812541    -0.06394350
 c     -0.92009091     1.33941977     0.78621278
 c     -0.42430731     1.26524242    -0.57041563
 c      1.04507655     0.78093901    -0.52831816
 h     -0.24016309    -1.90485673     0.61517121
 h     -1.65264241     1.97448641     1.13332816
 h     -0.83808114     1.67212772    -1.66084606
 h      1.91140804     1.46011337    -0.59348713
 o      2.20240482    -1.10285335     0.50867496
 h      3.06965904    -1.29998738    -0.07174883
 c     -2.70166116    -0.46186716    -0.60252995
 h     -2.81788194    -1.17133941    -1.45182704
 h     -2.90721155    -1.09396925     0.27962792
 h     -3.49434270     0.30665021    -0.64041822
 h     -0.30311752     1.13745311     1.59477290
          17

 c      1.13999018    -0.37983360     0.05496160
 c     -0.17038955    -0.92649536     0.27224522
 c     -1.28717319     0.00137380    -0.07177226
 c     -0.91925186     1.35245503     0.79424498
 c     -0.41575635     1.26635705    -0.56402632
 c      1.05165389     0.77081198    -0.52667263
 h     -0.17952584    -1.89014065     0.55681811
 h     -1.69188132     1.99097920     1.17173540
 h     -0.86054551     1.62964530    -1.69665280
 h      1.92185122     1.44515585    -0.56484250
 o      2.20397424    -1.09483974     0.50743078
 h      3.09271982    -1.31491270    -0.09681395
 c     -2.69866160    -0.46531231    -0.59581589
 h     -2.76559824    -1.18427850    -1.48885107
 h     -2.89387235    -1.08907449     0.28018272
 h     -3.47429436     0.28012035    -0.67158061
 h     -0.29120226     1.13095677     1.53962308
          17

 c      1.13446931    -0.39063816     0.05043215
 c     -0.17857146    -0.92887033     0.27731035
 c     -1.30720392     0.01067321    -0.08031655
 c     -0.92068123     1.36615556     0.80017423
 c     -0.40727205     1.26636573    -0.56064281
 c      1.05759321     0.76460308    -0.52574025
 h     -0.12582709    -1.91132589     0.51020273
 h     -1.74113415     2.01123210     1.20733817
 h     -0.87286907     1.58350673    -1.69834494
 h      1.92933101     1.43029083    -0.54041276
 o      2.20704687    -1.08735824     0.50534219
 h      3.08203566    -1.31677374    -0.10580896
 c     -2.69441071    -0.46985350    -0.58824384
 h     -2.70609174    -1.18593055    -1.51769870
 h     -2.89102874    -1.08781749     0.28093302
 h     -3.45509481     0.26012671    -0.70258402
 h     -0.25313507     1.11731873     1.51054282
          17

 c      1.12934582    -0.40458829     0.04672450
 c     -0.18786653    -0.92802062     0.28072263
 c     -1.32437208     0.01949180    -0.08902339
 c     -0.92503328     1.38096621     0.80436677
 c     -0.39919346     1.26527964    -0.56025226
 c      1.06272976     0.76220136    -0.52542434
 h     -0.08036243    -1.96643271     0.47431005
 h     -1.78750134     2.02699041     1.23557336
 h     -0.87399386     1.53577291    -1.66635949
 h      1.93490751     1.41662330    -0.52078791
 o      2.21155441    -1.08049274     0.50243539
 h      3.03856521    -1.30572245    -0.09893168
 c     -2.68854459    -0.47588073    -0.58057127
 h     -2.64156603    -1.17419769    -1.53295359
 h     -2.89933340    -1.09202622     0.28314677
 h     -3.44190635     0.25067601    -0.73377449
 h     -0.19246581     1.09784294     1.50582835
          17

 c      1.12456444    -0.42094855     0.04368105
 c     -0.19817363    -0.92574525     0.28270635
 c     -1.33803408     0.02763531    -0.09734851
 c     -0.93157114     1.39661920     0.80799102
 c     -0.39174175     1.26308084    -0.56249634
 c      1.06689226     0.76308096    -0.52549069
 h     -0.04579830    -2.03506040     0.44481391
 h     -1.82221743     2.03360196     1.25357919
 h     -0.86444564     1.48938604    -1.60508787
 h      1.94011587     1.40570123    -0.50635195
 o      2.21699432    -1.07420043     0.49901341
 h      2.97033802    -1.28399295    -0.08107547
 c     -2.68106284    -0.48335766    -0.57327182
 h     -2.57465022    -1.14949528    -1.53221960
 h     -2.91847549    -1.10222037     0.28683101
 h     -3.43606494     0.25202470    -0.76522564
 h     -0.12502619     1.07875006     1.51257645
          17

 c      1.12003103    -0.43877722     0.04106269
 c     -0.20922544    -0.92384797     0.28340963
 c     -1.34767311     0.03496681    -0.10474998
 c     -0.93913505     1.41253552     0.81194091
 c     -0.38491538     1.25968420    -0.56645937
 c      1.06992839     0.76644491    -0.52562318
 h     -0.02550307    -2.09695904     0.41896357
 h     -1.84081352     2.02962429     1.26015318
 h     -0.84752262     1.44851411    -1.52518905
 h      1.94639705     1.39900578    -0.49724161
 o      2.22213545    -1.06821691     0.49592222
 h      2.89723728    -1.25739184    -0.06610651
 c     -2.67239095    -0.49184275    -0.56655588
 h     -2.50798038    -1.11445237    -1.51610056
 h     -2.94707135    -1.11737251     0.29040048
 h     -3.43469824     0.26037316    -0.79609937
 h     -0.06719582     1.06664790     1.51912842
          17

 c      1.11559309    -0.45704936     0.03861694
 c     -0.22073474    -0.92344745     0.28285914
 c     -1.35290736     0.04138192    -0.11069513
 c     -0.94669761     1.42810240     0.81650421
 c     -0.37828896     1.25487923    -0.57033906
 c      1.07174508     0.77141185    -0.52548871
 h     -0.02192048    -2.13970237     0.39599710
 h     -1.84252954     2.01609204     1.25556698
 h     -0.83164930     1.41907211    -1.44763893
 h      1.95443392     1.39738789    -0.49337495
 o      2.22496467    -1.06204378     0.49475512
 h      2.85218148    -1.23567161    -0.07998934
 c     -2.66320697    -0.50065299    -0.56036237
 h     -2.44378607    -1.07376099    -1.48842502
 h     -2.98272952    -1.13526215     0.29109322
 h     -3.43291124     0.26998823    -0.82477902
 h     -0.02984806     1.06589004     1.51925714
          17

 c      1.11102091    -0.47474626     0.03610768
 c     -0.23244055    -0.92507735     0.28103604
 c     -1.35350206     0.04679884    -0.11468809
 c     -0.95336140     1.44270704     0.82150246
 c     -0.37095661     1.24835691    -0.57153495
 c      1.07234181     0.77717472    -0.52479427
 h     -0.03627632    -2.15738914     0.37613179
 h     -1.83025409     1.99626088     1.24162742
 h     -0.83107058     1.40820656    -1.40299964
 h      1.96369782     1.40071368    -0.49449724
 o      2.22450256    -1.05548683     0.49651886
 h      2.85283056    -1.22430848    -0.13919435
 c     -2.65422871    -0.50903181    -0.55435312
 h     -2.38339915    -1.03388134    -1.45632899
 h     -3.02235367    -1.15323619     0.28591167
 h     -3.42627536     0.27565981    -0.84955574
 h     -0.01850083     1.07849844     1.51090834
          17

 c      1.10604707    -0.49094118     0.03332543
 c     -0.24411027    -0.92888513     0.27792816
 c     -1.34937715     0.05115888    -0.11631832
 c     -0.95822924     1.45570144     0.82644961
 c     -0.36239692     1.24002819    -0.56843206
 c      1.07182479     0.78307913    -0.52331904
 h     -0.06883210    -2.14835660     0.35992488
 h     -1.81095412     1.97566959     1.22186314
 h     -0.85573418     1.42039075    -1.41052504
 h      1.97249724     1.40790883    -0.50021276
 o      2.22240042    -1.04909659     0.49986794
 h      2.87606778    -1.21743771    -0.22235792
 c     -2.64607506    -0.51628545    -0.54802356
 h     -2.32696804    -1.00192393    -1.42899284
 h     -3.06262310    -1.16898337     0.27258992
 h     -3.41210711     0.27402744    -0.86922123
 h     -0.03457068     1.10463364     1.49473842
          17

 c      1.10046038    -0.50488853     0.03011871
 c     -0.25553753    -0.93471081     0.27355255
 c     -1.34061243     0.05442216    -0.11531060
 c     -0.96043075     1.46644343     0.83063208
 c     -0.35366760     1.23041554    -0.56230781
 c      1.07040000     0.78861983    -0.52091592
 h     -0.11904578    -2.11436468     0.34803132
 h     -1.79534481     1.96168318     1.20119169
 h     -0.89723092     1.45265868    -1.45553908
 h      1.97852388     1.41735317    -0.50998977
 o      2.22055752    -1.04346158     0.50292726
 h      2.89463884    -1.20837545    -0.29954724
 c     -2.63912897    -0.52195210    -0.54101302
 h     -2.27415040    -0.98335171    -1.41397207
 h     -3.10050317    -1.18106249     0.25026576
 h     -3.38977438     0.26396575    -0.88335951
 h     -0.07553741     1.14270955     1.47379548
          17

 c      1.09415700    -0.51607652     0.02642548
 c     -0.26654720    -0.94200653     0.26795063
 c     -1.32745606     0.05655874    -0.11155007
 c     -0.95956116     1.47453704     0.83317010
 c     -0.34657904     1.22040314    -0.55563207
 c      1.06831196     0.79341148    -0.51750591
 h     -0.18551703    -2.06153338     0.34122648
 h     -1.79430449     1.96116322     1.18402691
 h     -0.93828290     1.49722788    -1.50931057
 h      1.97961545     1.42738025    -0.52315958
 o      2.21991379    -1.03887104     0.50458515
 h      2.89553673    -1.19445816    -0.35326042
 c     -2.63334981    -0.52595146    -0.53345039
 h     -2.22584337    -0.97977471    -1.41295917
 h     -3.13368076    -1.18915924     0.21979074
 h     -3.36067175     0.24664378    -0.89248908
 h     -0.13351299     1.18903472     1.45438035
          17

 c      1.08713995    -0.52424470     0.02228062
 c     -0.27698635    -0.94962560     0.26116444
 c     -1.31033930     0.05753628    -0.10507741
 c     -0.95646790     1.48021666     0.83309257
 c     -0.34246521     1.21078098    -0.55013934
 c      1.06575513     0.79716072    -0.51307217
 h     -0.26601710    -2.00273214     0.34059986
 h     -1.81192883     1.97646189     1.17125997
 h     -0.96650312     1.54668504    -1.55165865
 h      1.97439145     1.43667564    -0.53893986
 o      2.22074630    -1.03540529     0.50432526
 h      2.87520164    -1.17549848    -0.37595807
 c     -2.62818542    -0.52856592    -0.52596055
 h     -2.18503663    -0.98897084    -1.42134907
 h     -3.16087036    -1.19412897     0.18367089
 h     -3.32810060     0.22550325    -0.89818444
 h     -0.19309232     1.23740508     1.44772269
          17

 c      1.07949784    -0.52937413     0.01780579
 c     -0.28664265    -0.95575350     0.25321109
 c     -1.28988838     0.05732731    -0.09606429
 c     -0.95331396     1.48435831     0.82944037
 c     -0.34198571     1.20212043    -0.54668338
 c      1.06281098     0.79963708    -0.50765033
 h     -0.35837503    -1.95848695     0.34778462
 h     -1.84237573     2.00380621     1.15954512
 h     -0.97595963     1.59562538    -1.57252891
 h      1.96260934     1.44451705    -0.55648707
 o      2.22295925    -1.03302400     0.50198065
 h      2.83512076    -1.15248880    -0.36614962
 c     -2.62271734    -0.53027004    -0.51932089
 h     -2.15560862    -1.00686673    -1.43189473
 h     -3.18190634    -1.19779745     0.14562553
 h     -3.29681669     0.20589489    -0.90304574
 h     -0.23388006     1.28063385     1.46911377
          17

 c      1.07138578    -0.53164835     0.01319205
 c     -0.29512099    -0.95874014     0.24412437
 c     -1.26692863     0.05595762    -0.08479704
 c     -0.95188631     1.48779326     0.82195460
 c     -0.34529806     1.19482934    -0.54559477
 c      1.05942317     0.80065763    -0.50131749
 h     -0.46186724    -1.94775986     0.36457134
 h     -1.87499144     2.03631619     1.14402885
 h     -0.96473463     1.64027865    -1.56785305
 h      1.94522765     1.45085276    -0.57497411
 o      2.22613325    -1.03159514     0.49773894
 h      2.78128942    -1.12731330    -0.32841447
 c     -2.61596255    -0.53153828    -0.51415349
 h     -2.14059700    -1.02937027    -1.43828901
 h     -3.19750550    -1.20241873     0.10980313
 h     -3.27174912     0.19375764    -0.91011266
 h     -0.24537817     1.31568173     1.52699427
          17

 c      1.06303067    -0.53138091     0.00867798
 c     -0.30205515    -0.95877776     0.23414885
 c     -1.24248041     0.05357281    -0.07167227
 c     -0.95211327     1.49082539     0.81193165
 c     -0.35219405     1.18920805    -0.54692743
 c      1.05541248     0.80009642    -0.49418154
 h     -0.57480071    -1.96918814     0.39086798
 h     -1.90051947     2.06758563     1.12090395
 h     -0.93328711     1.67802186    -1.53701391
 h      1.92419501     1.45621627    -0.59367147
 o      2.22936969    -1.03088964     0.49243581
 h      2.72686499    -1.10300135    -0.27796615
 c     -2.60721763    -0.53266958    -0.51085028
 h     -2.14131556    -1.05320775    -1.43663644
 h     -3.20865676    -1.20977031     0.07980463
 h     -3.25583754     0.19313679    -0.92148484
 h     -0.23816735     1.34568848     1.61058808
          17

 c      1.05474432    -0.52895264     0.00451835
 c     -0.30750146    -0.95787437     0.22385798
 c     -1.21773289     0.05047589    -0.05718203
 c     -0.95302623     1.49354324     0.80143472
 c     -0.36214614     1.18543982    -0.55050834
 c      1.05052430     0.79791985    -0.48637443
 h     -0.68997179    -2.00213800     0.42334358
 h     -1.91326317     2.09306153     1.08813540
 h     -0.88412384     1.70744686    -1.48241970
 h      1.90193904     1.46142794    -0.61198545
 o      2.23111985    -1.03060205     0.48794000
 h      2.69497998    -1.08352339    -0.24649320
 c     -2.59631557    -0.53367337    -0.50962171
 h     -2.15717421    -1.07616600    -1.42563086
 h     -3.21586029    -1.22020847     0.05789411
 h     -3.24832717     0.20397960    -0.93692420
 h     -0.23012283     1.37460855     1.69872134
          17

 c      1.04691732    -0.52480613     0.00094096
 c     -0.31174223    -0.95816142     0.21396307
 c     -1.19398200     0.04712193    -0.04188904
 c     -0.95389782     1.49605781     0.79210900
 c     -0.37428453     1.18347540    -0.55579286
 c      1.04449174     0.79423996    -0.47805976
 h     -0.79702247    -2.02644221     0.45736763
 h     -1.91094135     2.11016642     1.04530469
 h     -0.82252270     1.72945195    -1.41092936
 h      1.88065954     1.46712040    -0.62941851
 o      2.22995759    -1.03052399     0.48610952
 h      2.70650375    -1.07116839    -0.26503836
 c     -2.58363892    -0.53430687    -0.51049600
 h     -2.18575276    -1.09722951    -1.40648686
 h     -3.21868799    -1.23225361     0.04479838
 h     -3.24524677     0.22232768    -0.95383226
 h     -0.23299824     1.40405124     1.77394980
          17

 c      1.03999012    -0.51946396    -0.00188538
 c     -0.31492570    -0.96107938     0.20509886
 c     -1.17253493     0.04408367    -0.02640168
 c     -0.95433873     1.49844190     0.78490730
 c     -0.38734723     1.18279070    -0.56158673
 c      1.03709999     0.78935714    -0.46944694
 h     -0.88695860    -2.03103013     0.48908060
 h     -1.89433357     2.11828148     0.99331318
 h     -0.75773822     1.74985101    -1.33672493
 h      1.86167416     1.47326426    -0.64546380
 o      2.22634418    -1.03070627     0.48603427
 h      2.75211584    -1.06414866    -0.31975096
 c     -2.56990740    -0.53421024    -0.51324634
 h     -2.22301770    -1.11679423    -1.38292788
 h     -3.21599928    -1.24302660     0.04014483
 h     -3.24160387     0.24263738    -0.96863554
 h     -0.25168557     1.43393705     1.82590753
          17

 c      1.03438135    -0.51353437    -0.00383760
 c     -0.31700462    -0.96741995     0.19774899
 c     -1.15459256     0.04197844    -0.01134287
 c     -0.95406703     1.50063795     0.78025515
 c     -0.39979155     1.18217413    -0.56598520
 c      1.02824345     0.78375777    -0.46079101
 h     -0.95352873    -2.01220315     0.51589378
 h     -1.86725954     2.11889595     0.93407694
 h     -0.70226181     1.78187237    -1.28191272
 h      1.84514357     1.47896595    -0.65949757
 o      2.22174991    -1.03125071     0.48543017
 h      2.80652361    -1.05994623    -0.37418988
 c     -2.55591209    -0.53300619    -0.51736563
 h     -2.26388332    -1.13674331    -1.36080436
 h     -3.20659132    -1.24921690     0.04314141
 h     -3.23332750     0.26003553    -0.97823373
 h     -0.28698948     1.46344560     1.84952684
          17

 c      1.03040765    -0.50769917    -0.00480472
 c     -0.31784715    -0.97745316     0.19224148
 c     -1.14112169     0.04133633     0.00270515
 c     -0.95276934     1.50241547     0.77822116
 c     -0.41040635     1.18032268    -0.56740967
 c      1.01794839     0.77805363    -0.45237668
 h     -0.99290359    -1.97078453     0.53631613
 h     -1.83656601     2.11573186     0.87009383
 h     -0.66493873     1.83949926    -1.26463089
 h      1.83032743     1.48271156    -0.67075298
 o      2.21718313    -1.03218718     0.48290097
 h      2.85216976    -1.05722765    -0.40571525
 c     -2.54229775    -0.53037759    -0.52219415
 h     -2.30333330    -1.15974479    -1.34649499
 h     -3.18979121    -1.24799136     0.05307367
 h     -3.21812336     0.27143046    -0.98072738
 h     -0.33735847     1.49150589     1.84349904
          17

 c      1.02824188    -0.50268323    -0.00467582
 c     -0.31733477    -0.99092679     0.18874969
 c     -1.13274144     0.04244989     0.01526686
 c     -0.95018101     1.50342471     0.77858165
 c     -0.41891335     1.17739396    -0.56623244
 c      1.00634563     0.77288657    -0.44449783
 h     -1.00346207    -1.91090483     0.54989007
 h     -1.81103430     2.11410735     0.80374192
 h     -0.64397636     1.91959121    -1.28034808
 h      1.81618432     1.48292919    -0.67841360
 o      2.21313056    -1.03350393     0.47792670
 h      2.88037103    -1.05537392    -0.40555307
 c     -2.52941648    -0.52621367    -0.52718244
 h     -2.33774332    -1.18735947    -1.34397406
 h     -3.16572981    -1.23752489     0.06947635
 h     -3.19563726     0.27583190    -0.97560224
 h     -0.39920115     1.51702998     1.81029476
          17

 c      1.02790433    -0.49918771    -0.00335581
 c     -0.31533390    -1.00697013     0.18726124
 c     -1.12965612     0.04530506     0.02599984
 c     -0.94644455     1.50338856     0.78068833
 c     -0.42548868     1.17489363    -0.56412891
 c      0.99361445     0.76882589    -0.43743520
 h     -0.98655888    -1.84049456     0.55763136
 h     -1.79801026     2.11863269     0.73662198
 h     -0.63271455     2.00319801    -1.30947977
 h      1.80197412     1.47856377    -0.68178277
 o      2.20977817    -1.03517961     0.47047617
 h      2.88782432    -1.05401852    -0.37263180
 c     -2.51729034    -0.52076893    -0.53208913
 h     -2.36539766    -1.21815545    -1.35255042
 h     -3.13534542    -1.21718052     0.09206641
 h     -3.16743252     0.27443509    -0.96373846
 h     -0.46607493     1.53913009     1.75816519
          17

 c      1.02926376    -0.49780978    -0.00079178
 c     -0.31148006    -1.02396362     0.18748388
 c     -1.13166358     0.04964200     0.03467548
 c     -0.94257194     1.50231009     0.78309365
 c     -0.43020684     1.17418693    -0.56248707
 c      0.97993890     0.76627763    -0.43142404
 h     -0.94865446    -1.77310030     0.56330309
 h     -1.79911483     2.13015046     0.66990045
 h     -0.62648239     2.07274025    -1.33585133
 h      1.78767265     1.46948211    -0.68047556
 o      2.20706586    -1.03719622     0.46088546
 h      2.87566493    -1.05287047    -0.31158759
 c     -2.50568208    -0.51465932    -0.53692205
 h     -2.38589170    -1.24787513    -1.36756079
 h     -3.10024130    -1.18746944     0.12058873
 h     -3.13690578     0.27061247    -0.94735676
 h     -0.52739398     1.55763736     1.70499800
          17

 c      1.03205836    -0.49896154     0.00300009
 c     -0.30491381    -1.03952068     0.18871789
 c     -1.13823269     0.05506756     0.04115143
 c     -0.94039081     1.50043004     0.78340333
 c     -0.43304211     1.17596550    -0.56205433
 c      0.96550032     0.76541508    -0.42661496
 h     -0.90358352    -1.72916098     0.57511549
 h     -1.80959878     2.14517305     0.60558680
 h     -0.62296440     2.11806171    -1.35083988
 h      1.77411708     1.45661650    -0.67453999
 o      2.20451282    -1.03954185     0.45000296
 h      2.85212481    -1.05169154    -0.23503117
 c     -2.49421576    -0.50867227    -0.54173136
 h     -2.39932025    -1.27143295    -1.38305905
 h     -3.06247786    -1.14986302     0.15467866
 h     -3.10885719     0.26945509    -0.92969342
 h     -0.56948855     1.57393424     1.67885340
          17

 c      1.03594584    -0.50279932     0.00790985
 c     -0.29459388    -1.05113011     0.19001784
 c     -1.14860724     0.06114797     0.04535074
 c     -0.94148442     1.49803225     0.77973152
 c     -0.43399157     1.18039463    -0.56318407
 c      0.95049722     0.76615556    -0.42304802
 h     -0.86816959    -1.72983078     0.60398254
 h     -1.82222528     2.15859115     0.54694586
 h     -0.62101628     2.13470233    -1.35091875
 h      1.76286661     1.44181667    -0.66445714
 o      2.20084756    -1.04221656     0.43946629
 h      2.83834103    -1.05026982    -0.16787693
 c     -2.48254291    -0.50349827    -0.54649686
 h     -2.40590607    -1.28476590    -1.39399832
 h     -3.02429826    -1.10644349     0.19370899
 h     -3.08819621     0.27618022    -0.91406504
 h     -0.58408183     1.59045476     1.70073721
          17

 c      1.04056232    -0.50917323     0.01371048
 c     -0.28062998    -1.05779949     0.19107939
 c     -1.16189137     0.06747602     0.04725102
 c     -0.94614122     1.49546769     0.77287743
 c     -0.43313252     1.18729921    -0.56604891
 c      0.93518182     0.76820181    -0.42065696
 h     -0.84626257    -1.77899650     0.65311938
 h     -1.83113167     2.16641917     0.49760335
 h     -0.62004165     2.12190011    -1.33562232
 h      1.75574073     1.42738287    -0.65101252
 o      2.19429751    -1.04527120     0.43120483
 h      2.86401645    -1.04804878    -0.13920208
 c     -2.47056292    -0.49945582    -0.55115427
 h     -2.40594266    -1.28569364    -1.39714835
 h     -2.98778156    -1.05942325     0.23651882
 h     -3.07781378     0.29339781    -0.90246651
 h     -0.57678392     1.60768727     1.76008333
          17

 c      1.04552347    -0.51761962     0.02005011
 c     -0.26460783    -1.06058985     0.19272364
 c     -1.17709785     0.07373822     0.04689284
 c     -0.95384963     1.49308877     0.76526249
 c     -0.43062838     1.19622585    -0.57065397
 c      0.91990688     0.77113466    -0.41930136
 h     -0.82503124    -1.85798052     0.71228045
 h     -1.83318507     2.16678484     0.46058042
 h     -0.61993819     2.08223129    -1.30707865
 h      1.75408518     1.41535868    -0.63506856
 o      2.18497077    -1.04886140     0.42530894
 h      2.93041676    -1.04372439    -0.14809859
 c     -2.45857381    -0.49633295    -0.55561435
 h     -2.39980344    -1.27418895    -1.39135547
 h     -2.95451594    -1.01073649     0.28106363
 h     -3.07708406     0.31914091    -0.89477514
 h     -0.55974234     1.62377404     1.82792764
          17

 c      1.05038328    -0.52743302     0.02649300
 c     -0.24820917    -1.06112822     0.19603938
 c     -1.19318008     0.07976481     0.04439480
 c     -0.96406807     1.49103307     0.75883381
 c     -0.42669109     1.20634711    -0.57667357
 c      0.90517083     0.77452254    -0.41880456
 h     -0.79119415    -1.94343956     0.76785862
 h     -1.82793351     2.15992319     0.43777740
 h     -0.62151300     2.02308841    -1.27113393
 h      1.75802461     1.40685321    -0.61735123
 o      2.17518738    -1.05318954     0.42030130
 h      3.00554135    -1.03627904    -0.16808964
 c     -2.44721080    -0.49346755    -0.55967933
 h     -2.38794025    -1.25253198    -1.37773140
 h     -2.92546359    -0.96194248     0.32427442
 h     -3.08251607     0.34776515    -0.88938825
 h     -0.54232489     1.63679105     1.88135954
          17

 c      1.05465131    -0.53778990     0.03259315
 c     -0.23252429    -1.06063156     0.20173573
 c     -1.20907403     0.08553030     0.03995853
 c     -0.97632552     1.48916213     0.75463107
 c     -0.42148988     1.21624054    -0.58318379
 c      0.89162811     0.77799975    -0.41897874
 h     -0.73875560    -2.01875189     0.81056873
 h     -1.81737718     2.14800380     0.42970373
 h     -0.62742628     1.95953803    -1.23988684
 h      1.76614549     1.40178567    -0.59838826
 o      2.16702173    -1.05843250     0.41519161
 h      3.06243645    -1.02563304    -0.18033559
 c     -2.43723821    -0.48996801    -0.56294497
 h     -2.37086388    -1.22540710    -1.35985274
 h     -2.90111499    -0.91445558     0.36242358
 h     -3.08980346     0.37277703    -0.88454079
 h     -0.52986118     1.64560646     1.90820851
          17

 c      1.05785838    -0.54786668     0.03795337
 c     -0.21817041    -1.05986533     0.21012873
 c     -1.22374933     0.09111004     0.03386749
 c     -0.99009933     1.48711132     0.75307677
 c     -0.41506913     1.22391176    -0.58858892
 c      0.88003868     0.78129001    -0.41963605
 h     -0.66722000    -2.07413768     0.83568843
 h     -1.80577301     2.13493141     0.43534681
 h     -0.64296475     1.91422818    -1.23235685
 h      1.77587850     1.39919664    -0.57862344
 o      2.16167109    -1.06472993     0.40967606
 h      3.08815304    -1.01222474    -0.17734301
 c     -2.42936391    -0.48491963    -0.56482734
 h     -2.34909953    -1.19945342    -1.34341875
 h     -2.88180256    -0.86984857     0.39192947
 h     -3.09547625     0.38912801    -0.87916101
 h     -0.52505332     1.64967533     1.90355317
          17

 c      1.05963892    -0.55692045     0.04225794
 c     -0.20549154    -1.05930029     0.22128155
 c     -1.23625950     0.09661374     0.02648226
 c     -1.00477912     1.48438489     0.75421859
 c     -0.40759483     1.22796646    -0.59158365
 c      0.87119546     0.78417578    -0.42058825
 h     -0.57899541    -2.10437235     0.84150964
 h     -1.79903646     2.12578512     0.45235809
 h     -0.67301335     1.90368040    -1.26335824
 h      1.78434987     1.39786330    -0.55855528
 o      2.15970851    -1.07217847     0.40378023
 h      3.07870920    -0.99663578    -0.15766382
 c     -2.42413691    -0.47760524    -0.56477752
 h     -2.32319221    -1.18140650    -1.33438100
 h     -2.86796778    -0.82998408     0.41023216
 h     -3.09759521     0.39416873    -0.87308326
 h     -0.52891081     1.64877594     1.86706125
          17

 c      1.05980639    -0.56434600     0.04529541
 c     -0.19464413    -1.05918821     0.23508655
 c     -1.24578798     0.10213724     0.01822695
 c     -1.01982057     1.48049527     0.75775329
 c     -0.39995897     1.22912035    -0.59269563
 c      0.86584860     0.78645569    -0.42164381
 h     -0.47816322    -2.10750415     0.82844022
 h     -1.80299677     2.12536596     0.47779887
 h     -0.71468448     1.92042181    -1.32570513
 h      1.78926567     1.39686553    -0.53882127
 o      2.16118148    -1.08082474     0.39769447
 h      3.03660165    -0.97930643    -0.12356985
 c     -2.42187979    -0.46778827    -0.56262180
 h     -2.29396235    -1.17488005    -1.33553599
 h     -2.86028064    -0.79694283     0.41641956
 h     -3.09591769     0.38784103    -0.86698550
 h     -0.54071466     1.64299051     1.80264964
          17

 c      1.05840107    -0.56970850     0.04697570
 c     -0.18560334    -1.05951555     0.25125723
 c     -1.25169665     0.10774907     0.00955542
 c     -1.03508675     1.47513024     0.76279960
 c     -0.39360604     1.22920896    -0.59363588
 c      0.86458399     0.78794126    -0.42261855
 h     -0.37017956    -2.08511397     0.79905877
 h     -1.82055832     2.13587591     0.50929728
 h     -0.75844370     1.94420380    -1.39792674
 h      1.78953710     1.39592086    -0.52020499
 o      2.16540849    -1.09069104     0.39183424
 h      2.97337925    -0.95980587    -0.08219941
 c     -2.42261388    -0.45588530    -0.55875818
 h     -2.26297276    -1.17827309    -1.34431105
 h     -2.85963024    -0.77284086     0.41148588
 h     -3.09194373     0.37266945    -0.86232308
 h     -0.55685527     1.63304058     1.72037364
          17

 c      1.05569139    -0.57274045     0.04732724
 c     -0.17816350    -1.05982478     0.26924426
 c     -1.25358440     0.11347885     0.00090926
 c     -1.05120503     1.46822862     0.76759047
 c     -0.38976070     1.22959239    -0.59577237
 c      0.86766913     0.78849134    -0.42335917
 h     -0.26176276    -2.04427786     0.75899429
 h     -1.84982286     2.15530740     0.54575353
 h     -0.79559082     1.96004229    -1.46218733
 h      1.78558470     1.39549355    -0.50357582
 o      2.17056047    -1.10190471     0.38707026
 h      2.91625139    -0.93471315    -0.04912807
 c     -2.42601722    -0.44282594    -0.55398047
 h     -2.23264739    -1.18615806    -1.35438496
 h     -2.86699775    -0.75960076     0.39815090
 h     -3.08885669     0.35356521    -0.86127971
 h     -0.56860630     1.62100286     1.63957028
          17

 c      1.05212155    -0.57329088     0.04645570
 c     -0.17203135    -1.05896419     0.28814426
 c     -1.25134645     0.11928676    -0.00732172
 c     -1.06953140     1.45990342     0.76969596
 c     -0.38907654     1.23088888    -0.59979117
 c      0.87494662     0.78804536    -0.42376525
 h     -0.15995886    -2.00053938     0.71793340
 h     -1.88523860     2.17833213     0.58692881
 h     -0.82091718     1.96076404    -1.50845514
 h      1.77932332     1.39673500    -0.48977804
 o      2.17404612    -1.11484837     0.38457277
 h      2.90287924    -0.89567807    -0.04536883
 c     -2.43148880    -0.42970734    -0.54910922
 h     -2.20577662    -1.19248839    -1.35927228
 h     -2.88317838    -0.75865664     0.38012956
 h     -3.09093057     0.33692748    -0.86650900
 h     -0.56164284     1.61051518     1.58706746
          17

 c      1.04824129    -0.57125330     0.04447972
 c     -0.16707611    -1.05518579     0.30683072
 c     -1.24521101     0.12503019    -0.01483857
 c     -1.09111279     1.45049783     0.76771138
 c     -0.39164340     1.23322143    -0.60592508
 c      0.88583295     0.78664454    -0.42380317
 h     -0.06959907    -1.97685720     0.68810020
 h     -1.92056825     2.19882024     0.63251998
 h     -0.83203759     1.94399801    -1.53219280
 h      1.77374577     1.40122629    -0.47950185
 o      2.17536774    -1.12959744     0.38428441
 h      2.93745242    -0.83915027    -0.07235395
 c     -2.43835716    -0.41744947    -0.54474018
 h     -2.18486037    -1.19280192    -1.35468617
 h     -2.90830941    -0.77053017     0.36084554
 h     -3.10183317     0.32846322    -0.88032118
 h     -0.52562514     1.60397342     1.57869913
          17

 c      1.04468819    -0.56656767     0.04151591
 c     -0.16346278    -1.04733793     0.32455750
 c     -1.23572643     0.13045595    -0.02146035
 c     -1.11533246     1.44074172     0.76280946
 c     -0.39710418     1.23642224    -0.61412914
 c      0.89945122     0.78445365    -0.42350889
 h      0.00807804    -1.98940095     0.67717797
 h     -1.95107806     2.21176576     0.68159161
 h     -0.82855325     1.91012553    -1.53244920
 h      1.77199927     1.41043721    -0.47316820
 o      2.17650293    -1.14533232     0.38471427
 h      2.98497882    -0.77593215    -0.10844184
 c     -2.44617410    -0.40654763    -0.54118474
 h     -2.17167428    -1.18494676    -1.33919650
 h     -2.94132701    -0.79432820     0.34204273
 h     -3.12223099     0.33039200    -0.90338377
 h     -0.46820799     1.59904937     1.60167821
          17

 c      1.04214851    -0.55932089     0.03772704
 c     -0.16128403    -1.03615291     0.34140587
 c     -1.22368983     0.13523493    -0.02710850
 c     -1.14046887     1.43143874     0.75724602
 c     -0.40477438     1.24011194    -0.62406673
 c      0.91485399     0.78179391    -0.42298120
 h      0.07152661    -2.03165903     0.68291844
 h     -1.97420260     2.21397274     0.73258327
 h     -0.81192913     1.86192793    -1.51170779
 h      1.77614175     1.42495117    -0.47088044
 o      2.17896026    -1.16107542     0.38461451
 h      3.01766435    -0.71906422    -0.13584723
 c     -2.45488717    -0.39701882    -0.53850619
 h     -2.16703704    -1.16914258    -1.31414441
 h     -2.97971753    -0.82744884     0.32321316
 h     -3.14875403     0.34040779    -0.93391915
 h     -0.40780037     1.59151184     1.63168826
          17

 c      1.04124366    -0.54983937     0.03336128
 c     -0.16032076    -1.02341490     0.35781359
 c     -1.21004333     0.13901072    -0.03176458
 c     -1.16489972     1.42311574     0.75266483
 c     -0.41369805     1.24364586    -0.63493131
 c      0.93122066     0.77916616    -0.42237026
 h      0.11685020    -2.08342897     0.69846346
 h     -1.98950377     2.20418086     0.78363032
 h     -0.78622162     1.80564332    -1.47767707
 h      1.78623432     1.44383755    -0.47244310
 o      2.18322490    -1.17610405     0.38332419
 h      3.02390539    -0.67708822    -0.14622080
 c     -2.46474911    -0.38854957    -0.53655811
 h     -2.17065935    -1.14794603    -1.28345021
 h     -3.01990199    -0.86584158     0.30234252
 h     -3.17556900     0.35350621    -0.96828006
 h     -0.35946969     1.57879050     1.65184719
          17

 c      1.04242912    -0.53869745     0.02875495
 c     -0.16024135    -1.01056566     0.37404981
 c     -1.19577314     0.14144068    -0.03543421
 c     -1.18740005     1.41596693     0.74990767
 c     -0.42263566     1.24597953    -0.64517084
 c      0.94794389     0.77722569    -0.42186440
 h      0.14065379    -2.12703653     0.71838161
 h     -1.99855349     2.18310145     0.83293114
 h     -0.75927900     1.75272032    -1.44655279
 h      1.80042243     1.46467584    -0.47744187
 o      2.18921814    -1.18991766     0.38053159
 h      3.00139940    -0.65470060    -0.13675588
 c     -2.47609130    -0.38068130    -0.53502387
 h     -2.18108078    -1.12608317    -1.25326434
 h     -3.05811773    -0.90480174     0.27736085
 h     -3.19693956     0.36469452    -1.00232727
 h     -0.33176244     1.56020281     1.65418992
          17

 c      1.04594747    -0.52665005     0.02430837
 c     -0.16073541    -0.99836653     0.39013779
 c     -1.18182855     0.14221974    -0.03812879
 c     -1.20701807     1.40990576     0.74928386
 c     -0.43019112     1.24577789    -0.65254814
 c      0.96461208     0.77669044    -0.42167087
 h      0.14154073    -2.15169103     0.73961003
 h     -2.00478108     2.15333232     0.87907781
 h     -0.74191281     1.71862754    -1.44254757
 h      1.81589590     1.48429664    -0.48534960
 o      2.19654977    -1.20220240     0.37614971
 h      2.95347669    -0.65351700    -0.10806441
 c     -2.48913437    -0.37295368    -0.53351449
 h     -2.19593221    -1.10952726    -1.23086073
 h     -3.09130885    -0.93990231     0.24729491
 h     -3.20885555     0.37061761    -1.03253040
 h     -0.32852405     1.53619906     1.63616079
          17

 c      1.05182121    -0.51453605     0.02045159
 c     -0.16151813    -0.98708367     0.40593966
 c     -1.16906895     0.14107707    -0.03985789
 c     -1.22299880     1.40463940     0.75076188
 c     -0.43545085     1.24233759    -0.65556074
 c      0.98094720     0.77821121    -0.42198640
 h      0.11973084    -2.15185661     0.76063211
 h     -2.01299689     2.11887434     0.92127458
 h     -0.74057592     1.71215079    -1.48154901
 h      1.83003284     1.49978351    -0.49564259
 o      2.20448255    -1.21292661     0.37035513
 h      2.88991101    -0.67070092    -0.06470248
 c     -2.50385284    -0.36508727    -0.53176451
 h     -2.21283248    -1.10314635    -1.22221238
 h     -3.11767624    -0.96770461     0.21271965
 h     -3.20954311     0.37004237    -1.05650106
 h     -0.35040990     1.50787801     1.59848415
          17

 c      1.05987452    -0.50317259     0.01760324
 c     -0.16232917    -0.97666824     0.42122636
 c     -1.15823205     0.13776354    -0.04063279
 c     -1.23489401     1.39978613     0.75402431
 c     -0.43853622     1.23644416    -0.65509675
 c      0.99673257     0.78225209    -0.42296609
 h      0.07650960    -2.12558947     0.78087679
 h     -2.02817652     2.08391317     0.95927195
 h     -0.75066944     1.72534592    -1.55187105
 h      1.84119382     1.50926068    -0.50789923
 o      2.21165958    -1.22263460     0.36376247
 h      2.83133503    -0.69444107    -0.01784863
 c     -2.51987186    -0.35719667    -0.52984138
 h     -2.23059712    -1.10779167    -1.22917561
 h     -3.13687775    -0.98618290     0.17569426
 h     -3.19946773     0.36387964    -1.07323901
 h     -0.39484108     1.47682035     1.54498506
          17

 c      1.06979514    -0.49324471     0.01612052
 c     -0.16296591    -0.96680350     0.43570159
 c     -1.14990301     0.13207013    -0.04049073
 c     -1.24288820     1.39503236     0.75837213
 c     -0.44002554     1.22951146    -0.65326102
 c      1.01173311     0.78900608    -0.42470184
 h      0.01407938    -2.07427625     0.80063494
 h     -2.05349047     2.05103743     0.99289666
 h     -0.76317569     1.74333660    -1.62792287
 h      1.84909333     1.51231919    -0.52185331
 o      2.21602164    -1.23266812     0.35744750
 h      2.81033132    -0.70068570     0.01448755
 c     -2.53645393    -0.34982949    -0.52816035
 h     -2.24961246    -1.11957380    -1.24879318
 h     -3.15001211    -0.99494509     0.13945824
 h     -3.18119759     0.35511784    -1.08333614
 h     -0.45404297     1.44507890     1.48419122
          17

 c      1.08123127    -0.48521852     0.01625761
 c     -0.16332875    -0.95681639     0.44897894
 c     -1.14447880     0.12387537    -0.03951899
 c     -1.24823648     1.39024244     0.76250947
 c     -0.44034341     1.22259205    -0.65166532
 c      1.02562576     0.79834901    -0.42720747
 h     -0.06435601    -2.00381286     0.82150912
 h     -2.08860025     2.02009833     1.02146313
 h     -0.77184048     1.75546363    -1.69001086
 h      1.85488002     1.51014086    -0.53743266
 o      2.21642285    -1.24387770     0.35192590
 h      2.84533556    -0.67401500     0.02384988
 c     -2.55261290    -0.34374927    -0.52726641
 h     -2.27101865    -1.13222244    -1.27541486
 h     -3.15944537    -0.99524505     0.10800374
 h     -3.15905244     0.34857749    -1.08905412
 h     -0.51153238     1.41505339     1.43223209
          17

 c      1.09387020    -0.47930442     0.01814945
 c     -0.16342715    -0.94553108     0.46052483
 c     -1.14213760     0.11319387    -0.03786554
 c     -1.25321669     1.38546952     0.76459208
 c     -0.43971877     1.21624965    -0.65113607
 c      1.03798566     0.80984305    -0.43041037
 h     -0.15485983    -1.92651594     0.84731715
 h     -2.12970287     1.98883821     1.04367540
 h     -0.77374809     1.75641450    -1.72751974
 h      1.86090175     1.50526612    -0.55475659
 o      2.21429062    -1.25500101     0.34636177
 h      2.91389100    -0.63362056     0.02388120
 c     -2.56731623    -0.33965093    -0.52761306
 h     -2.29572735    -1.14000728    -1.30334823
 h     -3.16839638    -0.98961101     0.08547878
 h     -3.13812628     0.35000963    -1.09378597
 h     -0.54269618     1.38876051     1.41214446
          17

 c      1.10742876    -0.47547789     0.02181947
 c     -0.16326645    -0.93140107     0.46966747
 c     -1.14283011     0.10021510    -0.03574245
 c     -1.25947540     1.38088755     0.76352558
 c     -0.43829421     1.21070710    -0.65196696
 c      1.04836309     0.82281117    -0.43416102
 h     -0.25416800    -1.85999814     0.88431664
 h     -2.17142098     1.95470514     1.05809561
 h     -0.76801523     1.74428283    -1.73593650
 h      1.87000066     1.50086341    -0.57407231
 o      2.21155440    -1.26444992     0.33991306
 h      2.98547330    -0.60466764     0.02873091
 c     -2.57974697    -0.33795723    -0.52951784
 h     -2.32401562    -1.13921900    -1.32828094
 h     -3.18011100    -0.98087260     0.07530756
 h     -3.12245046     0.36408622    -1.10040550
 h     -0.53265389     1.36690681     1.43799223
          17

 c      1.12161513    -0.47351004     0.02718186
 c     -0.16275110    -0.91347127     0.47594455
 c     -1.14630986     0.08533324    -0.03342422
 c     -1.26626855     1.37659736     0.76037446
 c     -0.43618572     1.20595615    -0.65411264
 c      1.05641781     0.83648152    -0.43826510
 h     -0.36077433    -1.81651657     0.93754352
 h     -2.20894920     1.91622807     1.06365613
 h     -0.75498186     1.71931077    -1.71472862
 h      1.88428177     1.49956191    -0.59558033
 o      2.20937814    -1.27144295     0.33228330
 h      3.04186336    -0.60005204     0.04416400
 c     -2.58955380    -0.33871821    -0.53322703
 h     -2.35555154    -1.12841849    -1.34764479
 h     -3.19667980    -0.97074340     0.07910029
 h     -3.11316524     0.39195722    -1.10914045
 h     -0.49505424     1.34985045     1.49766141
          17

 c      1.13611971    -0.47298324     0.03403874
 c     -0.16195354    -0.89246909     0.47969198
 c     -1.15220253     0.06915883    -0.03123228
 c     -1.27182968     1.37250405     0.75707536
 c     -0.43347785     1.20179125    -0.65720408
 c      1.06204869     0.85014446    -0.44252624
 h     -0.47155333    -1.79071641     1.00425116
 h     -2.23909079     1.87331971     1.05991757
 h     -0.73613130     1.68375368    -1.66723121
 h      1.90380731     1.50234487    -0.61916486
 o      2.20834362    -1.27579730     0.32350682
 h      3.07440585    -0.62369269     0.07096915
 c     -2.59692486    -0.34163703    -0.53889545
 h     -2.38952852    -1.10830106    -1.36066496
 h     -3.21806640    -0.95880550     0.09585665
 h     -3.10835577     0.43042190    -1.11696481
 h     -0.45463786     1.33849538     1.56763906
          17

 c      1.15060652    -0.47333055     0.04210005
 c     -0.16134836    -0.87019739     0.48196466
 c     -1.16008121     0.05246538    -0.02951163
 c     -1.27493724     1.36838196     0.75494809
 c     -0.43015505     1.19775889    -0.66038698
 c      1.06543916     0.86323999    -0.44678097
 h     -0.57858016    -1.76665929     1.07477221
 h     -2.26046843     1.82707983     1.04713636
 h     -0.71468096     1.64277240    -1.60262946
 h      1.92614124     1.50826128    -0.64420643
 o      2.20869444    -1.27768056     0.31378075
 h      3.08014525    -0.67451328     0.10761772
 c     -2.60243013    -0.34618397    -0.54644114
 h     -2.42478606    -1.08161206    -1.36850496
 h     -3.24207379    -0.94278903     0.12208191
 h     -3.10466271     0.47357534    -1.11924438
 h     -0.42824521     1.33352280     1.63049097
          17

 c      1.16469391    -0.47390602     0.05102602
 c     -0.16150686    -0.84826671     0.48389950
 c     -1.16951375     0.03607996    -0.02860582
 c     -1.27500380     1.36394552     0.75456525
 c     -0.42599156     1.19305047    -0.66204830
 c      1.06698485     0.87534449    -0.45090878
 h     -0.67231309    -1.73193536     1.13948692
 h     -2.27347818     1.77950759     1.02620654
 h     -0.69663201     1.60593512    -1.53934436
 h      1.94716286     1.51515060    -0.66964819
 o      2.21034351    -1.27755575     0.30340922
 h      3.06161365    -0.74725361     0.15108370
 c     -2.60677160    -0.35168438    -0.55542969
 h     -2.45995933    -1.05303409    -1.37444570
 h     -3.26528978    -0.91994017     0.15280979
 h     -3.09901001     0.51525202    -1.11191907
 h     -0.42373662     1.33498491     1.67663072
          17

 c      1.17795673    -0.47405605     0.06046981
 c     -0.16278134    -0.82771362     0.48637755
 c     -1.18007762     0.02077474    -0.02883482
 c     -1.27179361     1.35889753     0.75603702
 c     -0.42055520     1.18657774    -0.65993120
 c      1.06716026     0.88610553    -0.45481839
 h     -0.74515954    -1.68131582     1.19222795
 h     -2.28003687     1.73315234     0.99848242
 h     -0.69054509     1.58658316    -1.50390880
 h      1.96252761     1.52075819    -0.69427402
 o      2.21260579    -1.27627719     0.29279211
 h      3.03085455    -0.83077661     0.19690422
 c     -2.61058010    -0.35737838    -0.56511209
 h     -2.49376377    -1.02853397    -1.38351580
 h     -3.28430536    -0.88839170     0.18288978
 h     -3.08942272     0.55059271    -1.09270318
 h     -0.44358775     1.34241521     1.70142486
          17

 c      1.18996645    -0.47317445     0.07010999
 c     -0.16525952    -0.80913800     0.49001313
 c     -1.19135008     0.00718479    -0.03047302
 c     -1.26530005     1.35297995     0.75921468
 c     -0.41367333     1.17772065    -0.65269721
 c      1.06640704     0.89518490    -0.45842350
 h     -0.79221618    -1.61460500     1.23005590
 h     -2.28295232     1.69067170     0.96548087
 h     -0.70197246     1.59328653    -1.51281462
 h      1.96888535     1.52355566    -0.71700981
 o      2.21378736    -1.27516526     0.28235364
 h      3.01562323    -0.90668941     0.24016043
 c     -2.61429125    -0.36255587    -0.57464329
 h     -2.52542532    -1.01356490    -1.40069923
 h     -3.29659976    -0.84784486     0.20799375
 h     -3.07515156     0.57662987    -1.06132157
 h     -0.48699751     1.35499578     1.70344047
          17

 c      1.20033967    -0.47073118     0.07966953
 c     -0.16884064    -0.79285165     0.49521082
 c     -1.20288895    -0.00423307    -0.03373107
 c     -1.25582118     1.34602242     0.76372768
 c     -0.40601041     1.16713396    -0.64158142
 c      1.06506711     0.90223372    -0.46162228
 h     -0.81084735    -1.53453806     1.25242982
 h     -2.28484144     1.65434393     0.92853181
 h     -0.72665673     1.62041933    -1.55309847
 h      1.96455865     1.52311533    -0.73713930
 o      2.21191643    -1.27540836     0.27228929
 h      3.04769857    -0.95884126     0.27936656
 c     -2.61809068    -0.36677692    -0.58341267
 h     -2.55497873    -1.01052256    -1.42788562
 h     -3.30099676    -0.79963479     0.22525119
 h     -3.05657749     0.59246485    -1.01934328
 h     -0.55009970     1.37167755     1.68455419
          17

 c      1.20873752    -0.46627575     0.08892234
 c     -0.17329002    -0.77891471     0.50216662
 c     -1.21422231    -0.01319606    -0.03874839
 c     -1.24416634     1.33795964     0.76880538
 c     -0.39868549     1.15612688    -0.62901349
 c      1.06333995     0.90689767    -0.46429171
 h     -0.80055354    -1.44596186     1.26104853
 h     -2.28695482     1.62570005     0.88856005
 h     -0.75498170     1.65517366    -1.59832145
 h      1.94979675     1.52018171    -0.75443296
 o      2.20749459    -1.27696087     0.26253076
 h      3.11976101    -0.99100396     0.31694347
 c     -2.62192538    -0.37001003    -0.59126140
 h     -2.58306131    -1.01749351    -1.46201748
 h     -3.29785596    -0.74650727     0.23365026
 h     -3.03510604     0.59941746    -0.96993561
 h     -0.62466051     1.39140315     1.65205654
          17

 c      1.21486221    -0.45947147     0.09769738
 c     -0.17819529    -0.76707910     0.51077192
 c     -1.22486087    -0.01958349    -0.04558180
 c     -1.23183895     1.32877562     0.77293578
 c     -0.39263947     1.14578609    -0.61683763
 c      1.06126881     0.90883130    -0.46629177
 h     -0.76369503    -1.35609034     1.26076295
 h     -2.28863603     1.60543218     0.84615667
 h     -0.77916112     1.68747174    -1.62910573
 h      1.92675869     1.51657694    -0.76922803
 o      2.20291289    -1.27923028     0.25314154
 h      3.19480547    -1.01552376     0.35284122
 c     -2.62555897    -0.37255670    -0.59841464
 h     -2.61036176    -1.02960392    -1.49653076
 h     -3.28909254    -0.69228170     0.23426690
 h     -3.01302146     0.60109173    -0.91752861
 h     -0.69638160     1.41377734     1.62231350
          17

 c      1.21851418    -0.45016363     0.10588047
 c     -0.18283552    -0.75668530     0.52040412
 c     -1.23432822    -0.02344782    -0.05418279
 c     -1.22075692     1.31839325     0.77390253
 c     -0.38847694     1.13680808    -0.60607195
 c      1.05876562     0.90772132    -0.46747670
 h     -0.70705693    -1.27537531     1.26168175
 h     -2.28790096     1.59358611     0.80186121
 h     -0.79471831     1.71165950    -1.63572088
 h      1.89913490     1.51490900    -0.78240603
 o      2.19989293    -1.28192809     0.24429297
 h      3.24592263    -1.03878703     0.38485989
 c     -2.62864709    -0.37484754    -0.60526618
 h     -2.63725100    -1.04147739    -1.52450121
 h     -3.27795399    -0.64137547     0.23018952
 h     -2.99311064     0.60285662    -0.86718191
 h     -0.74752636     1.44013693     1.62005507
          17

 c      1.21965567    -0.43842200     0.11340955
 c     -0.18615052    -0.74667322     0.52976136
 c     -1.24220068    -0.02504216    -0.06437810
 c     -1.21206239     1.30675539     0.77034065
 c     -0.38651556     1.12960676    -0.59721573
 c      1.05568416     0.90334506    -0.46772304
 h     -0.64229454    -1.21715241     1.28066714
 h     -2.28271018     1.58988944     0.75640951
 h     -0.79953990     1.72509139    -1.61466187
 h      1.87116904     1.51791985    -0.79514082
 o      2.19912525    -1.28495881     0.23611822
 h      3.26127423    -1.06231801     0.41101498
 c     -2.63085165    -0.37721898    -0.61221057
 h     -2.66374182    -1.04893111    -1.54090579
 h     -3.26832657    -0.59810533     0.22578367
 h     -2.97790850     0.61007295    -0.82359602
 h     -0.76964817     1.47240239     1.66016775
          17

 c      1.21843914    -0.42453670     0.12026049
 c     -0.18725554    -0.73610362     0.53741535
 c     -1.24814619    -0.02481699    -0.07586698
 c     -1.20538019     1.29419921     0.76337179
 c     -0.38683413     1.12439861    -0.59047240
 c      1.05194165     0.89567396    -0.46698113
 h     -0.58001070    -1.19173476     1.33449224
 h     -2.27189511     1.59400344     0.71083927
 h     -0.79310560     1.72710721    -1.56634836
 h      1.84610844     1.52740992    -0.80834065
 o      2.20063362    -1.28824117     0.22868361
 h      3.23817471    -1.08558323     0.43014280
 c     -2.63199682    -0.37970726    -0.61950418
 h     -2.68959339    -1.04967355    -1.54350473
 h     -3.26345921    -0.56585397     0.22504295
 h     -2.96882488     0.62536386    -0.79019769
 h     -0.77131097     1.50853727     1.72871791
          17

 c      1.21519977    -0.40899241     0.12643521
 c     -0.18624892    -0.72506702     0.54334180
 c     -1.25195649    -0.02333865    -0.08824784
 c     -1.19982956     1.28141553     0.75522318
 c     -0.38928125     1.12120718    -0.58576104
 c      1.04762734     0.88498421    -0.46533423
 h     -0.52023065    -1.19657816     1.42191134
 h     -2.25528855     1.60558443     0.66647184
 h     -0.77645440     1.71909843    -1.49488985
 h      1.82486042     1.54315822    -0.82201239
 o      2.20393405    -1.29167104     0.22197653
 h      3.18089143    -1.10692117     0.44224826
 c     -2.63218398    -0.38195125    -0.62709311
 h     -2.71444237    -1.04354331    -1.53306392
 h     -3.26458247    -0.54646793     0.22962141
 h     -2.96579609     0.64697149    -0.76885808
 h     -0.76576486     1.54279493     1.79925155
          17

 c      1.21040460    -0.39245816     0.13197595
 c     -0.18383983    -0.71457697     0.54912170
 c     -1.25356453    -0.02118181    -0.10108469
 c     -1.19482419     1.26908328     0.74754791
 c     -0.39342125     1.11974612    -0.58254342
 c      1.04299712     0.87190436    -0.46302638
 h     -0.45656429    -1.21834829     1.52184850
 h     -2.23355345     1.62422216     0.62476210
 h     -0.75297001     1.70588996    -1.40976534
 h      1.80593313     1.56264030    -0.83505703
 o      2.20786979    -1.29517679     0.21583000
 h      3.10379287    -1.12312834     0.44979521
 c     -2.63176421    -0.38327919    -0.63450097
 h     -2.73796155    -1.03261863    -1.51338675
 h     -3.27041782    -0.54019932     0.23800912
 h     -2.96773521     0.66978461    -0.76019432
 h     -0.76151936     1.56977712     1.85246799
          17

 c      1.20457316    -0.37578153     0.13699808
 c     -0.18049081    -0.70563743     0.55641655
 c     -1.25303757    -0.01886591    -0.11397118
 c     -1.19008397     1.25772611     0.74122987
 c     -0.39843348     1.11918729    -0.57957661
 c      1.03834843     0.85736704    -0.46043919
 h     -0.38604181    -1.24406820     1.61190442
 h     -2.20793992     1.64933646     0.58708737
 h     -0.72966720     1.69830845    -1.32848261
 h      1.78670748     1.58186189    -0.84570779
 o      2.21025200    -1.29883639     0.20975512
 h      3.03772518    -1.12820689     0.46042392
 c     -2.63118346    -0.38290402    -0.64090504
 h     -2.76003941    -1.02105851    -1.49095387
 h     -3.27798582    -0.54606775     0.24654943
 h     -2.97326773     0.68789498    -0.76394042
 h     -0.76245380     1.58597089     1.87850557
          17

 c      1.19819815    -0.35994010     0.14170728
 c     -0.17632103    -0.69885185     0.56617962
 c     -1.25055174    -0.01683586    -0.12655233
 c     -1.18550757     1.24773419     0.73667186
 c     -0.40318612     1.11814512    -0.57507890
 c      1.03388438     0.84249854    -0.45803650
 h     -0.31012610    -1.26556247     1.67788725
 h     -2.17994516     1.68007176     0.55458703
 h     -0.71651294     1.71330850    -1.27462288
 h      1.76496244     1.59672735    -0.85225655
 o      2.20848623    -1.30286926     0.20297792
 h      3.02093453    -1.11440654     0.48643019
 c     -2.63082372    -0.38014274    -0.64540735
 h     -2.78081005    -1.01407472    -1.47336813
 h     -3.28397773    -0.56230565     0.25131084
 h     -2.98120654     0.69667842    -0.77915659
 h     -0.76976161     1.58944047     1.87362941
          17

 c      1.19168830    -0.34594882     0.14638650
 c     -0.17130768    -0.69449137     0.57874226
 c     -1.24636290    -0.01546993    -0.13850677
 c     -1.18112675     1.23940094     0.73398224
 c     -0.40687961     1.11570444    -0.56814236
 c      1.02965517     0.82848312    -0.45629718
 h     -0.23231799    -1.27856060     1.71290950
 h     -2.15094415     1.71519430     0.52810938
 h     -0.71917173     1.76206366    -1.26144521
 h      1.73979753     1.60419406    -0.85362740
 o      2.20251099    -1.30710875     0.19536587
 h      3.05316917    -1.08151809     0.53011369
 c     -2.63094007    -0.37466468    -0.64741895
 h     -2.80024965    -1.01561037    -1.46616945
 h     -3.28581074    -0.58671648     0.24953124
 h     -2.99073351     0.69380018    -0.80436617
 h     -0.78299991     1.57943550     1.83811966
          17

 c      1.18536406    -0.33477783     0.15135337
 c     -0.16540212    -0.69261763     0.59403708
 c     -1.24077922    -0.01509052    -0.14951656
 c     -1.17712726     1.23291866     0.73296200
 c     -0.40963532     1.11271614    -0.55996340
 c      1.02556861     0.81640803    -0.45564388
 h     -0.15667712    -1.28128363     1.71482601
 h     -2.12195980     1.75302519     0.50824828
 h     -0.73238334     1.83487343    -1.27757931
 h      1.71195565     1.60297231    -0.84969376
 o      2.19470925    -1.31084285     0.18774002
 h      3.09686942    -1.03935479     0.57882617
 c     -2.63168222    -0.36670067    -0.64696129
 h     -2.81746287    -1.02592121    -1.46979793
 h     -3.28213480    -0.61695319     0.24025222
 h     -3.00148070     0.67952700    -0.83772871
 h     -0.80015142     1.55649968     1.77635399
          17

 c      1.17947063    -0.32726054     0.15689008
 c     -0.15856041    -0.69313419     0.61169504
 c     -1.23413323    -0.01594558    -0.15926058
 c     -1.17391050     1.22830492     0.73287204
 c     -0.41193989     1.11093576    -0.55252717
 c      1.02141303     0.80709894    -0.45637246
 h     -0.08728799    -1.27386145     1.68506197
 h     -2.09369785     1.79152373     0.49539836
 h     -0.74677872     1.91107846    -1.30227135
 h      1.68385055     1.59389079    -0.84142713
 o      2.18696378    -1.31339981     0.18090944
 h      3.12315082    -0.99774355     0.62028536
 c     -2.63310194    -0.35703061    -0.64463671
 h     -2.83047138    -1.04145094    -1.47976159
 h     -3.27296698    -0.65076637     0.22436888
 h     -3.01361261     0.65665470    -0.87729135
 h     -0.81676804     1.52325954     1.69920447
          17

 c      1.17416537    -0.32396381     0.16316011
 c     -0.15075608    -0.69575568     0.63099096
 c     -1.22675644    -0.01817250    -0.16742714
 c     -1.17219728     1.22527825     0.73207134
 c     -0.41406113     1.11168150    -0.54724056
 c      1.01688262     0.80097211    -0.45858342
 h     -0.02794922    -1.25871953     1.62921714
 h     -2.06676803     1.82858783     0.48980532
 h     -0.75602028     1.97444911    -1.32107323
 h      1.65940368     1.57997927    -0.83088069
 o      2.18014478    -1.31434940     0.17534902
 h      3.11959496    -0.96298914     0.64768157
 c     -2.63510825    -0.34672774    -0.64131389
 h     -2.83686758    -1.05710061    -1.48976417
 h     -3.25960298    -0.68623409     0.20433699
 h     -3.02783440     0.62994574    -0.92126967
 h     -0.82440077     1.48560150     1.62801380
          17

 c      1.16950085    -0.32507577     0.17014438
 c     -0.14203268    -0.69988637     0.65064794
 c     -1.21896102    -0.02177775    -0.17373664
 c     -1.17298500     1.22331013     0.72817913
 c     -0.41602471     1.11557252    -0.54482883
 c      1.01162973     0.79797049    -0.46214713
 h      0.01854676    -1.24209015     1.55942669
 h     -2.04193458     1.86247697     0.49162129
 h     -0.75725013     2.01598802    -1.32698253
 h      1.64348583     1.56596016    -0.82085905
 o      2.17454238    -1.31345360     0.17129615
 h      3.08339313    -0.93870197     0.65811088
 c     -2.63745211    -0.33683695    -0.63782345
 h     -2.83464296    -1.06855317    -1.49462698
 h     -3.24429633    -0.72190998     0.18359805
 h     -3.04510635     0.60476570    -0.96815333
 h     -0.81083457     1.45174706     1.59277849
          17

 c      1.16541911    -0.33037704     0.17762350
 c     -0.13262473    -0.70444666     0.66862517
 c     -1.21103211    -0.02663873    -0.17797348
 c     -1.17681163     1.22219601     0.72004239
 c     -0.41772383     1.12270703    -0.54560436
 c      1.00537367     0.79767204    -0.46675337
 h      0.05189292    -1.23616767     1.49700852
 h     -2.02034146     1.89218678     0.50089832
 h     -0.74974372     2.03177231    -1.31761770
 h      1.64057415     1.55660960    -0.81406439
 o      2.17010022    -1.31063810     0.16881250
 h      3.01779168    -0.92636722     0.65155503
 c     -2.63981017    -0.32812119    -0.63481416
 h     -2.82261670    -1.07334515    -1.49150412
 h     -3.22964004    -0.75675994     0.16569893
 h     -3.06594976     0.58505361    -1.01637725
 h     -0.76872543     1.42535904     1.60939107
          17

 c      1.16175826    -0.33930487     0.18521450
 c     -0.12301374    -0.70801517     0.68252313
 c     -1.20323046    -0.03250169    -0.18001005
 c     -1.18288354     1.22236324     0.70946995
 c     -0.41897988     1.13280923    -0.54962141
 c      0.99806310     0.79955570    -0.47204220
 h      0.07494252    -1.25753891     1.46785597
 h     -2.00359857     1.91760449     0.51747726
 h     -0.73413674     2.02144042    -1.29357339
 h      1.65273199     1.55422499    -0.81191090
 o      2.16636231    -1.30605272     0.16771808
 h      2.93313190    -0.92444878     0.63191317
 c     -2.64192261    -0.32094713    -0.63271823
 h     -2.80050501    -1.07102212    -1.47997072
 h     -3.21775153    -0.78981108     0.15324198
 h     -3.08971625     0.57178632    -1.06369501
 h     -0.70595826     1.40174453     1.65939929
          17

 c      1.15827011    -0.35106333     0.19243611
 c     -0.11357502    -0.70992495     0.69132216
 c     -1.19580015    -0.03896006    -0.17980039
 c     -1.18973350     1.22418885     0.69923709
 c     -0.41956848     1.14525224    -0.55662728
 c      0.98999502     0.80323040    -0.47772050
 h      0.08943434    -1.31425533     1.48205730
 h     -1.99342545     1.93926596     0.54094318
 h     -0.71241850     1.98842551    -1.25847262
 h      1.67819195     1.55705292    -0.81386886
 o      2.16219203    -1.30025769     0.16737850
 h      2.85150224    -0.92547481     0.61037860
 c     -2.64367358    -0.31534111    -0.63173053
 h     -2.76884608    -1.06300002    -1.46178702
 h     -3.20963469    -0.81969653     0.14710251
 h     -3.11448566     0.56315719    -1.10695496
 h     -0.63795980     1.37568968     1.71291782
          17

 c      1.15465818    -0.36473094     0.19877865
 c     -0.10426153    -0.71116211     0.69631478
 c     -1.18896648    -0.04546262    -0.17735928
 c     -1.19615705     1.22765998     0.69119035
 c     -0.41919529     1.15891871    -0.56587546
 c      0.98176250     0.80844861    -0.48357803
 h      0.09196788    -1.39502615     1.52296983
 h     -1.99098506     1.95778396     0.57067569
 h     -0.68859331     1.94205134    -1.22062746
 h      1.71192381     1.56034167    -0.81799312
 o      2.15577088    -1.29433962     0.16661261
 h      2.80678634    -0.91430818     0.60681975
 c     -2.64506306    -0.31113806    -0.63178327
 h     -2.72886549    -1.05237734    -1.44060562
 h     -3.20509162    -0.84449624     0.14636409
 h     -3.13769002     0.55613914    -1.14265385
 h     -0.57696138     1.34568774     1.75015793
          17

 c      1.15064384    -0.37935098     0.20377350
 c     -0.09503324    -0.71336829     0.69943898
 c     -1.18292035    -0.05137569    -0.17273212
 c     -1.20141151     1.23254385     0.68618413
 c     -0.41742455     1.17198665    -0.57592878
 c      0.97405991     0.81498175    -0.48943775
 h      0.07878275    -1.48065955     1.56692744
 h     -1.99629033     1.97324442     0.60586302
 h     -0.66956550     1.90029864    -1.19535899
 h      1.74768530     1.55893253    -0.82207092
 o      2.14634371    -1.28904684     0.16475874
 h      2.81662028    -0.88207645     0.63257733
 c     -2.64612188    -0.30811303    -0.63257338
 h     -2.68224922    -1.04348380    -1.42137451
 h     -3.20315277    -0.86207340     0.14894266
 h     -3.15691856     0.54805298    -1.16782608
 h     -0.53021841     1.31265495     1.76193796
          17

 c      1.14604119    -0.39399899     0.20704435
 c     -0.08617878    -0.71779002     0.70202325
 c     -1.17780498    -0.05607073    -0.16597007
 c     -1.20511772     1.23857086     0.68448700
 c     -0.41377166     1.18226847    -0.58493630
 c      0.96750576     0.82252465    -0.49511644
 h      0.04937927    -1.55630791     1.59803558
 h     -2.00800606     1.98491234     0.64546485
 h     -0.66385088     1.88602728    -1.20215814
 h      1.77992516     1.54920579    -0.82445073
 o      2.13568776    -1.28380383     0.16278307
 h      2.85841875    -0.84182861     0.67254453
 c     -2.64683992    -0.30609345    -0.63369419
 h     -2.63084033    -1.04067591    -1.40894211
 h     -3.20266606    -0.87067955     0.15244583
 h     -3.17046326     0.53739714    -1.18070899
 h     -0.50156310     1.27847122     1.74525852
          17

 c      1.14077779    -0.40784116     0.20832848
 c     -0.07823861    -0.72513805     0.70476136
 c     -1.17371313    -0.05900588    -0.15711677
 c     -1.20715863     1.24550169     0.68605408
 c     -0.40825146     1.18886951    -0.59205749
 c      0.96256678     0.83067055    -0.50041840
 h      0.00571256    -1.61319018     1.60833216
 h     -2.02374569     1.99142982     0.68818892
 h     -0.67487604     1.90764617    -1.24844608
 h      1.80482412     1.52975051    -0.82434182
 o      2.12596827    -1.27784492     0.16190939
 h      2.90291862    -0.81010125     0.70688726
 c     -2.64711581    -0.30509638    -0.63484324
 h     -2.57650950    -1.04635333    -1.40593219
 h     -3.20274544    -0.86947620     0.15488314
 h     -3.17757493     0.52411112    -1.18105234
 h     -0.49254052     1.24535909     1.70074357
          17

 c      1.13485060    -0.42017338     0.20747623
 c     -0.07185347    -0.73574128     0.70795074
 c     -1.17069233    -0.05976266    -0.14621746
 c     -1.20764034     1.25311210     0.69058779
 c     -0.40171019     1.19303959    -0.59833731
 c      0.95952989     0.83892475    -0.50514186
 h     -0.04917197    -1.64677747     1.59470745
 h     -2.04068739     1.99138485     0.73252960
 h     -0.69685529     1.94900953    -1.31948873
 h      1.82073104     1.50130515    -0.82183720
 o      2.11852456    -1.27091316     0.16277108
 h      2.93340325    -0.79532685     0.72473720
 c     -2.64670104    -0.30542250    -0.63596710
 h     -2.52143455    -1.05949784    -1.41131426
 h     -3.20302055    -0.85881701     0.15513234
 h     -3.17856212     0.50961948    -1.17018727
 h     -0.50237237     1.21567359     1.63234084
          17

 c      1.12826689    -0.43044638     0.20445228
 c     -0.06764628    -0.74963840     0.71161374
 c     -1.16875681    -0.05803282    -0.13334448
 c     -1.20696623     1.26115982     0.69738031
 c     -0.39525075     1.19650382    -0.60534647
 c      0.95845334     0.84672976    -0.50908292
 h     -0.11184116    -1.65551377     1.55709656
 h     -2.05621790     1.98392413     0.77689438
 h     -0.72119425     1.98874103    -1.39426379
 h      1.82839623     1.46649487    -0.81788882
 o      2.11405733    -1.26310303     0.16555625
 h      2.94271104    -0.79994216     0.72209931
 c     -2.64516374    -0.30758667    -0.63722277
 h     -2.46841854    -1.07623120    -1.42112420
 h     -3.20373183    -0.84029455     0.15318777
 h     -3.17475957     0.49672482    -1.15089074
 h     -0.52641819     1.19166207     1.54907346
          17

 c      1.12101044    -0.43829108     0.19934180
 c     -0.06613085    -0.76654718     0.71548611
 c     -1.16790348    -0.05360223    -0.11861713
 c     -1.20607461     1.26941446     0.70501231
 c     -0.38973845     1.20031694    -0.61409590
 c      0.95911883     0.85348973    -0.51203241
 h     -0.17881413    -1.64090589     1.49829701
 h     -2.06843468     1.96915733     0.81980927
 h     -0.74173343     2.01346055    -1.45811146
 h      1.83103867     1.42944341    -0.81424695
 o      2.11285601    -1.25467463     0.17019505
 h      2.92936406    -0.82297443     0.69899588
 c     -2.64193484    -0.31211184    -0.63882990
 h     -2.42068903    -1.09185180    -1.43062068
 h     -3.20568851    -0.81655518     0.15016302
 h     -3.16820811     0.48910280    -1.12689656
 h     -0.55288659     1.17459939     1.46831378
          17

 c      1.11304880    -0.44354976     0.19235081
 c     -0.06762320    -0.78569886     0.71889573
 c     -1.16812305    -0.04635340    -0.10220892
 c     -1.20657207     1.27774608     0.71131201
 c     -0.38572226     1.20490613    -0.62499776
 c      0.96104845     0.85861615    -0.51378598
 h     -0.24713329    -1.60921535     1.42524551
 h     -2.07654948     1.94833271     0.86010927
 h     -0.75507646     2.01723004    -1.50319503
 h      1.83382081     1.39502014    -0.81320957
 o      2.11477285    -1.24600628     0.17638271
 h      2.89747115    -0.86038890     0.65916478
 c     -2.63645239    -0.31931218    -0.64096948
 h     -2.38128958    -1.10261488    -1.43607408
 h     -3.21002395    -0.79083561     0.14792325
 h     -3.16085159     0.49008097    -1.10191428
 h     -0.56099846     1.16347626     1.41609970
          17

 c      1.10438184    -0.44630730     0.18379895
 c     -0.07210478    -0.80557970     0.72058442
 c     -1.16940590    -0.03627792    -0.08434746
 c     -1.20972382     1.28602023     0.71463331
 c     -0.38346641     1.21033448    -0.63807914
 c      0.96364306     0.86163235    -0.51419996
 h     -0.31591298    -1.57444972     1.35113516
 h     -2.08132341     1.92390611     0.89702665
 h     -0.75967609     1.99853063    -1.52609604
 h      1.84209390     1.36747312    -0.81700137
 o      2.11891963    -1.23767516     0.18344172
 h      2.86091081    -0.90343818     0.61225639
 c     -2.62835504    -0.32913911    -0.64374844
 h     -2.35250335    -1.10656802    -1.43556469
 h     -3.21766989    -0.76623374     0.14825741
 h     -3.15343799     0.50090476    -1.07846189
 h     -0.53286976     1.15625451     1.41212163
          17

 c      1.09512112    -0.44687845     0.17409448
 c     -0.07907485    -0.82395805     0.71880727
 c     -1.17173902    -0.02348245    -0.06531444
 c     -1.21463540     1.29373813     0.71567996
 c     -0.38297667     1.21643668    -0.65309469
 c      0.96642970     0.86231132    -0.51328204
 h     -0.38856939    -1.55843780     1.29460639
 h     -2.08524850     1.89936304     0.93021386
 h     -0.75534563     1.95874325    -1.52654958
 h      1.85858620     1.34880180    -0.82681516
 o      2.12330065    -1.23054840     0.19018572
 h      2.84871986    -0.93722759     0.57591270
 c     -2.61763038    -0.34112995    -0.64713767
 h     -2.33546226    -1.10380736    -1.42921857
 h     -3.22866845    -0.74497216     0.15181629
 h     -3.14491362     0.51960934    -1.05732718
 h     -0.47529909     1.15458299     1.44818627
          17

 c      1.08555251    -0.44571135     0.16368184
 c     -0.08785006    -0.83905614     0.71235305
 c     -1.17509268    -0.00817935    -0.04544475
 c     -1.21905659     1.30021195     0.71644351
 c     -0.38401800     1.22281272    -0.66947900
 c      0.96924177     0.86074617    -0.51124660
 h     -0.47027308    -1.57764833     1.26850795
 h     -2.09157643     1.87832673     0.95967854
 h     -0.74347507     1.90228264    -1.50787422
 h      1.88153842     1.33806446    -0.84211507
 o      2.12583175    -1.22530596     0.19558002
 h      2.88928509    -0.94905141     0.56516908
 c     -2.60462961    -0.35447009    -0.65085727
 h     -2.32989150    -1.09656639    -1.41931356
 h     -3.24173857    -0.72808973     0.15747131
 h     -3.13293959     0.54155183    -1.03809241
 h     -0.41126320     1.16267058     1.50047404
          17

 c      1.07610328    -0.44325801     0.15297918
 c     -0.09848297    -0.85107960     0.70167039
 c     -1.17940758     0.00930244    -0.02512999
 c     -1.22128140     1.30506897     0.71844528
 c     -0.38607818     1.22869588    -0.68615142
 c      0.97215830     0.85729054    -0.50848351
 h     -0.55786914    -1.62562573     1.26724826
 h     -2.10238336     1.86323161     0.98542413
 h     -0.72803232     1.83811712    -1.47922361
 h      1.90564647     1.33227503    -0.86084261
 o      2.12704881    -1.22155927     0.20002870
 h      2.96869687    -0.94349210     0.57209727
 c     -2.58995049    -0.36812409    -0.65431581
 h     -2.33404619    -1.08911000    -1.41021656
 h     -3.25449121    -0.71572572     0.16264380
 h     -3.11510013     0.56118570    -1.02012952
 h     -0.35913789     1.18279098     1.55043083
          17

 c      1.06723059    -0.43995702     0.14236371
 c     -0.11174058    -0.86141966     0.68810607
 c     -1.18458349     0.02847676    -0.00481682
 c     -1.22060498     1.30840085     0.72252846
 c     -0.38829111     1.23280220    -0.70127426
 c      0.97529685     0.85242700    -0.50546986
 h     -0.63979731    -1.68238987     1.27554225
 h     -2.11713562     1.85454418     1.00694370
 h     -0.71687762     1.78139211    -1.45855498
 h      1.92479349     1.32799462    -0.88031396
 o      2.12896309    -1.21851644     0.20451759
 h      3.04977570    -0.93198503     0.57966621
 c     -2.57425609    -0.38100962    -0.65671365
 h     -2.34509908    -1.08686320    -1.40753853
 h     -3.26419250    -0.70766731     0.16438381
 h     -3.08990657     0.57380033    -1.00327597
 h     -0.32855644     1.21473729     1.58789331
          17

 c      1.05932085    -0.43629797     0.13220053
 c     -0.12823718    -0.87115621     0.67274410
 c     -1.19047363     0.04867809     0.01500110
 c     -1.21705134     1.31067565     0.72916644
 c     -0.38960812     1.23366096    -0.71258607
 c      0.97866799     0.84665166    -0.50268064
 h     -0.70540595    -1.73183266     1.28144312
 h     -2.13285405     1.85106833     1.02309198
 h     -0.72016728     1.74950790    -1.46892306
 h      1.93428237     1.32248204    -0.89808872
 o      2.13281578    -1.21569047     0.20958171
 h      3.10766912    -0.92103192     0.57827806
 c     -2.55808752    -0.39225033    -0.65732842
 h     -2.36013056    -1.09414161    -1.41578116
 h     -3.26859985    -0.70375050     0.16048222
 h     -3.05724679     0.57656893    -0.98802062
 h     -0.32334074     1.25691539     1.60795104
          17

 c      1.05263446    -0.43284763     0.12285704
 c     -0.14808142    -0.88074694     0.65619355
 c     -1.19688317     0.06908472     0.03380097
 c     -1.21105427     1.31259198     0.73864203
 c     -0.38958168     1.23085891    -0.71912176
 c      0.98214960     0.84039437    -0.50051789
 h     -0.74854450    -1.76527706     1.27852120
 h     -2.14556309     1.85093067     1.03247076
 h     -0.74157619     1.74765337    -1.51851175
 h      1.93179660     1.31418259    -0.91247948
 o      2.13897099    -1.21283907     0.21537124
 h      3.13147040    -0.91293083     0.56473900
 c     -2.54173722    -0.40145455    -0.65585307
 h     -2.37711282    -1.11134243    -1.43528031
 h     -3.26653346    -0.70400799     0.15014662
 h     -3.01844836     0.56901305    -0.97544117
 h     -0.34373193     1.30705638     1.60879991
          17

 c      1.04729049    -0.43022371     0.11468914
 c     -0.17094247    -0.89023049     0.63875089
 c     -1.20357147     0.08879085     0.05106364
 c     -1.20328067     1.31493331     0.75102907
 c     -0.38880311     1.22549984    -0.72215657
 c      0.98549540     0.83396958    -0.49926293
 h     -0.76673821    -1.77915205     1.26399172
 h     -2.15187200     1.85250034     1.03393894
 h     -0.77330680     1.76354356    -1.58967682
 h      1.91761283     1.30285780    -0.92281835
 o      2.14726962    -1.20983974     0.22184965
 h      3.11868715    -0.90783001     0.53909572
 c     -2.52525152    -0.40880002    -0.65251376
 h     -2.39486335    -1.13430570    -1.46134349
 h     -3.25812834    -0.70867190     0.13419253
 h     -2.97615576     0.55312161    -0.96710363
 h     -0.38680406     1.36252848     1.59142074
          17

 c      1.04327858    -0.42904183     0.10800966
 c     -0.19616638    -0.89939196     0.62052728
 c     -1.21025982     0.10691723     0.06631533
 c     -1.19463873     1.31842045     0.76600179
 c     -0.38816068     1.21896342    -0.72353926
 c      0.98831771     0.82755113    -0.49905301
 h     -0.76012000    -1.77320131     1.23738600
 h     -2.14999437     1.85490019     1.02691906
 h     -0.80462214     1.78191841    -1.65846153
 h      1.89458265     1.28959927    -0.92962446
 o      2.15711836    -1.20667327     0.22885463
 h      3.07393996    -0.90408502     0.50364614
 c     -2.50853188    -0.41483637    -0.64787162
 h     -2.41218861    -1.15670916    -1.48671643
 h     -3.24482369    -0.71812090     0.11485714
 h     -2.93403551     0.53309174    -0.96494064
 h     -0.44522763     1.42073089     1.56096895
          17

 c      1.04048386    -0.42985315     0.10305092
 c     -0.22282824    -0.90779281     0.60147493
 c     -1.21664494     0.12272460     0.07918042
 c     -1.18642652     1.32352185     0.78253686
 c     -0.38826656     1.21214969    -0.72446183
 c      0.99008555     0.82115789    -0.49987406
 h     -0.73128100    -1.75034683     1.20044593
 h     -2.14021489     1.85818998     1.01146660
 h     -0.82829010     1.79322891    -1.70887746
 h      1.86788428     1.27673030    -0.93464610
 o      2.16725520    -1.20352457     0.23605317
 h      3.01282236    -0.89674258     0.46362550
 c     -2.49145074    -0.42018368    -0.64254221
 h     -2.42734551    -1.17297912    -1.50477950
 h     -3.22906917    -0.73275847     0.09528768
 h     -2.89617565     0.51432177    -0.97095138
 h     -0.50500050     1.48017334     1.52953301
          17

 c      1.03870587    -0.43307539     0.09992946
 c     -0.24971869    -0.91466950     0.58131633
 c     -1.22241787     0.13569229     0.08942696
 c     -1.18029675     1.33024030     0.79884079
 c     -0.38942870     1.20551943    -0.72544791
 c      0.99019741     0.81467027    -0.50158615
 h     -0.68595418    -1.71812786     1.15817426
 h     -2.12498877     1.86337471     0.98818288
 h     -0.84070675     1.79304089    -1.73296485
 h      1.84404635     1.26734511    -0.94051471
 o      2.17541992    -1.20098560     0.24290690
 h      2.96745405    -0.87455692     0.42773850
 c     -2.47397396    -0.42526929    -0.63703520
 h     -2.43810806    -1.17978228    -1.51128098
 h     -3.21365267    -0.75276824     0.07870473
 h     -2.86610354     0.50136007    -0.98653644
 h     -0.54580144     1.54225887     1.51664850
          17

 c      1.03765607    -0.43892108     0.09862332
 c     -0.27534726    -0.91878730     0.55943130
 c     -1.22729613     0.14553704     0.09697318
 c     -1.17733984     1.33819902     0.81333051
 c     -0.39174587     1.19926562    -0.72661508
 c      0.98816004     0.80791834    -0.50401447
 h     -0.63348757    -1.69070649     1.12038579
 h     -2.10862424     1.87228743     0.95805314
 h     -0.84062098     1.77998521    -1.72786093
 h      1.82874456     1.26418875    -0.94969624
 o      2.17936586    -1.19986518     0.24901849
 h      2.97108557    -0.82354414     0.40267189
 c     -2.45629019    -0.43014635    -0.63170855
 h     -2.44207351    -1.17632329    -1.50475836
 h     -3.20069654    -0.77775847     0.06739196
 h     -2.84576575     0.49555859    -1.01159801
 h     -0.55221634     1.61029890     1.53796904
          17

 c      1.03696785    -0.44734610     0.09896730
 c     -0.29820800    -0.91867695     0.53500122
 c     -1.23106933     0.15219821     0.10184908
 c     -1.17689412     1.34729304     0.82614383
[truncated: 34,518 more chars]
