# Supplementary material for: Photochemical permutation of meta-substituted phenols
Source: Nat Commun. 2025 Aug 13;16:7502. doi: 10.1038/s41467-025-62549-5 (PMC12350626; doi:10.1038/s41467-025-62549-5)
Supplement: Supplementary file 3 — Source Data [file 41467_2025_62549_MOESM3_ESM.zip › Source data/NAMD_trajectories/trajectory029.xyz]

          17

 c      1.16396720    -0.38295813     0.02589612
 c     -0.10285019    -1.05460849     0.02733302
 c     -1.19418817    -0.27056028     0.05245716
 c     -1.20108478     1.24000336     0.09744228
 c      0.18837059     1.77315150    -0.02317939
 c      1.34602845     0.96521523    -0.05557320
 h     -0.29685296    -2.14424639    -0.04543977
 h     -1.57759886     1.59722096    -0.89300399
 h      0.34719600     2.86763691     0.03179086
 h      2.39896309     1.42934560    -0.15522496
 o      2.15736527    -1.16262697    -0.03691959
 h      3.07193279    -0.71076903     0.32240681
 c     -2.52833660    -0.86176468    -0.07145693
 h     -2.61768030    -1.99346614     0.24444425
 h     -3.37075000    -0.34740523     0.59821792
 h     -2.89177617    -0.76792934    -1.01427557
 h     -1.56508507     1.74018538     0.86651207
          17

 c      1.16149578    -0.38756250     0.02010156
 c     -0.09694686    -1.05018739     0.02856586
 c     -1.19845646    -0.27447612     0.04909149
 c     -1.19518550     1.24526009     0.09935433
 c      0.19202091     1.77841138    -0.02449769
 c      1.34719800     0.97083297    -0.05771004
 h     -0.31401132    -2.16533187    -0.03417688
 h     -1.59435524     1.60144238    -0.86554978
 h      0.35404009     2.86104719     0.02396763
 h      2.38048897     1.43609138    -0.15955590
 o      2.15742637    -1.16449471    -0.03287001
 h      3.02125385    -0.73326999     0.32593512
 c     -2.52662677    -0.86661264    -0.07252282
 h     -2.62287296    -1.99130429     0.23186986
 h     -3.38284099    -0.36748850     0.60714816
 h     -2.89356511    -0.78589490    -1.01854420
 h     -1.58889830     1.75928295     0.90560851
          17

 c      1.15884719    -0.39213848     0.01420175
 c     -0.09095998    -1.04681733     0.02972192
 c     -1.20517411    -0.27706080     0.04621693
 c     -1.18705970     1.24995398     0.09884175
 c      0.19664276     1.78362068    -0.02529114
 c      1.34791383     0.97809704    -0.05992614
 h     -0.32108985    -2.17466894    -0.02248705
 h     -1.62249908     1.60738759    -0.83652111
 h      0.35856677     2.85441390     0.01418861
 h      2.35030000     1.43678040    -0.16248267
 o      2.16064892    -1.16761978    -0.02816138
 h      2.95341702    -0.76502521     0.31955876
 c     -2.52584887    -0.87286041    -0.06941303
 h     -2.62261222    -1.97393700     0.21299543
 h     -3.37830360    -0.39160605     0.60421729
 h     -2.90807662    -0.79951912    -1.05531390
 h     -1.63104832     1.78540357     0.96350211
          17

 c      1.15619726    -0.39642320     0.00819000
 c     -0.08540421    -1.04479537     0.03077912
 c     -1.21385802    -0.27818164     0.04381702
 c     -1.17773122     1.25481619     0.09783656
 c      0.20194565     1.78849162    -0.02559441
 c      1.34765552     0.98634202    -0.06215825
 h     -0.31683873    -2.16920780    -0.01036130
 h     -1.66185853     1.61635942    -0.80880352
 h      0.36121949     2.85160531     0.00255959
 h      2.31603882     1.43433431    -0.16465409
 o      2.16544248    -1.17258832    -0.02338852
 h      2.89321106    -0.79445117     0.31306040
 c     -2.52651944    -0.88006624    -0.06373991
 h     -2.61660229    -1.94738144     0.18985939
 h     -3.35865139    -0.41811213     0.59027619
 h     -2.92892646    -0.80967732    -1.10828768
 h     -1.67945423     1.80658013     1.02047482
          17

 c      1.15379970    -0.40022453     0.00205417
 c     -0.08073519    -1.04403533     0.03173087
 c     -1.22394314    -0.27775856     0.04184843
 c     -1.16807099     1.26016330     0.09747255
 c      0.20755965     1.79286595    -0.02545080
 c      1.34573724     0.99472928    -0.06430987
 h     -0.30114140    -2.14985013     0.00204442
 h     -1.71092938     1.62892564    -0.78314966
 h      0.36239971     2.85541842    -0.01088655
 h      2.28817105     1.43314374    -0.16704959
 o      2.16941408    -1.18030386    -0.01954266
 h      2.87663298    -0.80376280     0.32251266
 c     -2.52888667    -0.88753115    -0.05746486
 h     -2.60513566    -1.92194722     0.16527192
 h     -3.32855749    -0.44396778     0.56848438
 h     -2.94912570    -0.81726614    -1.15984364
 h     -1.72505171     1.81618891     1.06441817
          17

 c      1.15196575    -0.40336452    -0.00420548
 c     -0.07730976    -1.04408304     0.03257926
 c     -1.23484012    -0.27576061     0.04025893
 c     -1.15885369     1.26602044     0.09813769
 c      0.21309316     1.79682739    -0.02491388
 c      1.34159401     1.00242562    -0.06628890
 h     -0.27509850    -2.12148022     0.01452068
 h     -1.76634300     1.64457596    -0.75790435
 h      0.36228469     2.86630573    -0.02617929
 h      2.27638572     1.43739609    -0.17060075
 o      2.17172970    -1.19089127    -0.01696832
 h      2.91391712    -0.78746333     0.35350131
 c     -2.53263631    -0.89448962    -0.05230418
 h     -2.58892271    -1.91049961     0.14218276
 h     -3.29646644    -0.46452461     0.54482279
 h     -2.96405061    -0.82288624    -1.19816413
 h     -1.76203387     1.81189677     1.08994604
          17

 c      1.15103390    -0.40566820    -0.01056962
 c     -0.07535561    -1.04413247     0.03332692
 c     -1.24597431    -0.27221827     0.03899860
 c     -1.15084362     1.27229298     0.09981824
 c      0.21817392     1.80071643    -0.02405174
 c      1.33525006     1.00886483    -0.06806705
 h     -0.24097639    -2.09290356     0.02692081
 h     -1.82318355     1.66196619    -0.73027299
 h      0.36081685     2.88211805    -0.04331153
 h      2.28394543     1.44842483    -0.17555821
 o      2.17411763    -1.20314728    -0.01477631
 h      2.97395370    -0.76152885     0.39174066
 c     -2.53700527    -0.90056057    -0.04961520
 h     -2.56863297    -1.92255868     0.12251267
 h     -3.27381004    -0.47402533     0.52759805
 h     -2.97141635    -0.82692641    -1.21707421
 h     -1.78676826     1.79364607     1.09556869
          17

 c      1.15133281    -0.40702294    -0.01701276
 c     -0.07497026    -1.04317058     0.03396737
 c     -1.25680942    -0.26723623     0.03802457
 c     -1.14476974     1.27883920     0.10238384
 c      0.22246567     1.80502665    -0.02294964
 c      1.32751618     1.01386877    -0.06970596
 h     -0.20169780    -2.07519098     0.03929440
 h     -1.87605970     1.67951586    -0.69804126
 h      0.35786639     2.89908546    -0.06213174
 h      2.30536596     1.46364415    -0.18120347
 o      2.17820989    -1.21586563    -0.01207034
 h      3.02643888    -0.74182918     0.42269487
 c     -2.54126125    -0.90611347    -0.05020128
 h     -2.54475833    -1.95732399     0.10638365
 h     -3.27032678    -0.46818306     0.52400683
 h     -2.97053507    -0.82965681    -1.21425652
 h     -1.79700726     1.76251644     1.08198673
          17

 c      1.15313671    -0.40741368    -0.02351424
 c     -0.07617679    -1.04040011     0.03448131
 c     -1.26687006    -0.26100023     0.03730218
 c     -1.14122807     1.28547828     0.10570654
 c      0.22568189     1.81024439    -0.02170771
 c      1.31962857     1.01751703    -0.07131785
 h     -0.15981181    -2.07671800     0.05194114
 h     -1.92025244     1.69593025    -0.66062138
 h      0.35341746     2.91333295    -0.08231979
 h      2.33040509     1.47844803    -0.18629113
 o      2.18465019    -1.22830884    -0.00841418
 h      3.05626492    -0.73632373     0.43913136
 c     -2.54527606    -0.91190288    -0.05402379
 h     -2.51813920    -2.00406879     0.09282012
 h     -3.28717006    -0.44806843     0.53493419
 h     -2.96188486    -0.83128465    -1.19024635
 h     -1.79169990     1.72039975     1.05167250
          17

 c      1.15662987    -0.40691534    -0.03005872
 c     -0.07896083    -1.03574783     0.03485124
 c     -1.27577012    -0.25377295     0.03680304
 c     -1.14054888     1.29196250     0.10961271
 c      0.22760330     1.81670529    -0.02043263
 c      1.31274187     1.01996234    -0.07300757
 h     -0.11691126    -2.09720735     0.06521950
 h     -1.95248695     1.71048523    -0.61924329
 h      0.34766496     2.92212183    -0.10346209
 h      2.34949465     1.48871166    -0.18968449
 o      2.19345055    -1.24005034    -0.00367763
 h      3.05826620    -0.74773722     0.43871594
 c     -2.54952999    -0.91842106    -0.06024149
 h     -2.49025455    -2.04937024     0.08093184
 h     -3.31627348    -0.42050716     0.55438346
 h     -2.94717529    -0.83194239    -1.14860251
 h     -1.77151279     1.67024408     1.00958993
          17

 c      1.16188057    -0.40567768    -0.03663205
 c     -0.08321236    -1.02988334     0.03508526
 c     -1.28323443    -0.24588003     0.03649635
 c     -1.14262752     1.29792534     0.11369841
 c      0.22809251     1.82450137    -0.01922553
 c      1.30765517     1.02135053    -0.07484033
 h     -0.07431929    -2.12751226     0.07923285
 h     -1.97131211     1.72313745    -0.57661914
 h      0.34101749     2.92452343    -0.12518363
 h      2.35642205     1.49195061    -0.19067082
 o      2.20424797    -1.25087022     0.00207902
 h      3.03348483    -0.77548745     0.42216753
 c     -2.55451621    -0.92577154    -0.06754421
 h     -2.46291703    -2.08273219     0.07034691
 h     -3.34691184    -0.39403659     0.57437678
 h     -2.92985040    -0.83153185    -1.09721231
 h     -1.74017835     1.61664018     0.96502055
          17

 c      1.16883103    -0.40391738    -0.04321779
 c     -0.08866629    -1.02371110     0.03522259
 c     -1.28909970    -0.23769008     0.03633345
 c     -1.14676385     1.30285132     0.11709862
 c      0.22709993     1.83344081    -0.01816998
 c      1.30474363     1.02181361    -0.07683343
 h     -0.03391346    -2.15558223     0.09375596
 h     -1.97720647     1.73453820    -0.53633952
 h      0.33404371     2.92159368    -0.14727876
 h      2.34879781     1.48745204    -0.18900269
 o      2.21626362    -1.26079676     0.00857902
 h      2.98999102    -0.81515651     0.39364986
 c     -2.56027533    -0.93385885    -0.07432411
 h     -2.43789927    -2.09807593     0.06109540
 h     -3.37087120    -0.37547556     0.58885321
 h     -2.91563408    -0.82939997    -1.04988356
 h     -1.70609864     1.56613074     0.93366147
          17

 c      1.17730960    -0.40189882    -0.04979403
 c     -0.09492633    -1.01792275     0.03531944
 c     -1.29330158    -0.22959028     0.03623178
 c     -1.15179757     1.30620780     0.11859788
 c      0.22466436     1.84306305    -0.01732654
 c      1.30396182     1.02146277    -0.07895701
 h      0.00191733    -2.17180137     0.10840695
 h     -1.97245635     1.74596889    -0.50212660
 h      0.32738664     2.91611586    -0.16978214
 h      2.32797093     1.47617375    -0.18486315
 o      2.22799938    -1.27028875     0.01518251
 h      2.94775050    -0.85566084     0.36306731
 c     -2.56638949    -0.94250768    -0.07885575
 h     -2.41671607    -2.09341082     0.05343177
 h     -3.38350119    -0.36907875     0.59446803
 h     -2.91173699    -0.82415492    -1.02460749
 h     -1.68087315     1.52557588     0.93551002
          17

 c      1.18706703    -0.39988355    -0.05632773
 c     -0.10153321    -1.01286127     0.03543113
 c     -1.29586327    -0.22195371     0.03606908
 c     -1.15690266     1.30780370     0.11767007
 c      0.22091459     1.85272210    -0.01674222
 c      1.30485248     1.02035307    -0.08113732
 h      0.03073833    -2.17080948     0.12283169
 h     -1.96080093     1.75916664    -0.47708565
 h      0.32164579     2.91182191    -0.19292181
 h      2.29911136     1.46074814    -0.17884179
 o      2.23716407    -1.28030376     0.02087525
 h      2.93983407    -0.87841429     0.34619120
 c     -2.57238748    -0.95139030    -0.08008707
 h     -2.40043993    -2.07059198     0.04777535
 h     -3.38308729    -0.37686289     0.59015150
 h     -2.92292404    -0.81454527    -1.03343959
 h     -1.67044667     1.49780974     0.98169471
          17

 c      1.19782291    -0.39806186    -0.06276875
 c     -0.10803109    -1.00854806     0.03559688
 c     -1.29689397    -0.21509535     0.03569835
 c     -1.16220102     1.30791127     0.11546046
 c      0.21606028     1.86173612    -0.01647075
 c      1.30658175     1.01844650    -0.08326644
 h      0.05046608    -2.15144075     0.13682010
 h     -1.94674948     1.77595412    -0.46309154
 h      0.31723216     2.91205270    -0.21692427
 h      2.27104936     1.44541071    -0.17187554
 o      2.24243827    -1.29133122     0.02513414
 h      2.98452444    -0.87316059     0.35087933
 c     -2.57818140    -0.95982610    -0.07853984
 h     -2.38941143    -2.03569281     0.04473787
 h     -3.37033919    -0.39890485     0.57675336
 h     -2.94725405    -0.80128935    -1.07137803
 h     -1.66864514     1.48014804     1.06205780
          17

 c      1.20929456    -0.39652924    -0.06905228
 c     -0.11401446    -1.00471462     0.03582638
 c     -1.29658825    -0.20923261     0.03497823
 c     -1.16815696     1.30693299     0.11389850
 c      0.21035235     1.86955511    -0.01658916
 c      1.30812822     1.01564578    -0.08522889
 h      0.05965362    -2.11647730     0.15041416
 h     -1.93438862     1.79757490    -0.46027990
 h      0.31423828     2.91825869    -0.24172892
 h      2.25438804     1.43517633    -0.16499963
 o      2.24523728    -1.30242671     0.02865200
 h      3.05741279    -0.85349697     0.36560302
 c     -2.58394826    -0.96676397    -0.07590341
 h     -2.38288504    -1.99932613     0.04510304
 h     -3.34850511    -0.43321122     0.55711153
 h     -2.97788592    -0.78719370    -1.12135605
 h     -1.66534630     1.46861729     1.15498740
          17

 c      1.22120099    -0.39534246    -0.07510990
 c     -0.11915375    -1.00079351     0.03608675
 c     -1.29520972    -0.20447751     0.03379954
 c     -1.17499003     1.30522873     0.11441070
 c      0.20403694     1.87586168    -0.01720581
 c      1.30873356     1.01195733    -0.08694586
 h      0.05776320    -2.07273026     0.16406865
 h     -1.92599381     1.82388209    -0.46672192
 h      0.31239553     2.92922947    -0.26676720
 h      2.25662917     1.43368687    -0.15885006
 o      2.24752111    -1.31243838     0.03225641
 h      3.12597811    -0.83691374     0.37668552
 c     -2.58968264    -0.97112374    -0.07400778
 h     -2.37901129    -1.97492347     0.04961743
 h     -3.32402732    -0.47520794     0.53654699
 h     -3.00796920    -0.77540463    -1.16698574
 h     -1.65460079     1.46075085     1.24229069
          17

 c      1.23326078    -0.39458205    -0.08087964
 c     -0.12321709    -0.99592552     0.03629128
 c     -1.29306059    -0.20085828     0.03209877
 c     -1.18271317     1.30318195     0.11763139
 c      0.19733747     1.88055349    -0.01845458
 c      1.30835181     1.00768123    -0.08840618
 h      0.04538326    -2.03084870     0.17882564
 h     -1.92145335     1.85293305    -0.47865911
 h      0.31115646     2.94162996    -0.29098500
 h      2.27709011     1.44093954    -0.15330175
 o      2.25039237    -1.32073443     0.03634503
 h      3.17170767    -0.83278846     0.37732177
 c     -2.59492569    -0.97240419    -0.07438724
 h     -2.37584769    -1.97283893     0.05845547
 h     -3.30677665    -0.51764529     0.52314070
 h     -3.03282849    -0.76823107    -1.19774081
 h     -1.63485086     1.45539919     1.31293721
          17

 c      1.24519842    -0.39436633    -0.08631043
 c     -0.12606111    -0.98914227     0.03630853
 c     -1.29045003    -0.19834701     0.02985865
 c     -1.19127629     1.30123849     0.12366192
 c      0.19046106     1.88364140    -0.02047270
 c      1.30760102     1.00339342    -0.08964726
 h      0.02400599    -2.00307044     0.19624596
 h     -1.91901562     1.88144388    -0.49143262
 h      0.30985975     2.95142286    -0.31313186
 h      2.30740541     1.45345576    -0.14769276
 o      2.25428192    -1.32706967     0.04102032
 h      3.18711132    -0.84442911     0.36546098
 c     -2.59887954    -0.97110322    -0.07812328
 h     -2.37303820    -1.99333669     0.07055912
 h     -3.30724951    -0.55280752     0.52568303
 h     -3.04986361    -0.76696402    -1.20828229
 h     -1.60680127     1.45202161     1.36107247
          17

 c      1.25675320    -0.39483126    -0.09136221
 c     -0.12755741    -0.97985584     0.03602812
 c     -1.28766704    -0.19687546     0.02709724
 c     -1.20059917     1.29985801     0.13237400
 c      0.18361372     1.88514123    -0.02337325
 c      1.30728854     0.99973430    -0.09071102
 h     -0.00490503    -1.99743486     0.21765598
 h     -1.91664564     1.90583039    -0.50065143
 h      0.30789785     2.95525953    -0.33214101
 h      2.33695631     1.46666010    -0.14134381
 o      2.25921990    -1.33143144     0.04622765
 h      3.17139735    -0.87160111     0.34162324
 c     -2.60104497    -0.96828613    -0.08548474
 h     -2.37208570    -2.02674277     0.08363453
 h     -3.32934786    -0.57730867     0.54787676
 h     -3.05801970    -0.77203942    -1.19698641
 h     -1.57201999     1.45030493     1.38374864
          17

 c      1.26768829    -0.39609555    -0.09600448
 c     -0.12754277    -0.96835548     0.03546654
 c     -1.28495617    -0.19634073     0.02385160
 c     -1.21055104     1.29943701     0.14358875
 c      0.17700888     1.88500495    -0.02722425
 c      1.30802612     0.99722207    -0.09161990
 h     -0.04061801    -2.01197704     0.24291609
 h     -1.91302761     1.92317098    -0.50303559
 h      0.30483501     2.95133600    -0.34742680
 h      2.35731039     1.47688083    -0.13384458
 o      2.26484131    -1.33402545     0.05178217
 h      3.13034888    -0.91079255     0.30847850
 c     -2.60173225    -0.96483470    -0.09569523
 h     -2.37490237    -2.06036075     0.09495550
 h     -3.36601117    -0.59395681     0.58438305
 h     -3.05761599    -0.78313630    -1.16548962
 h     -1.53240832     1.45004029     1.37975193
          17

 c      1.27779791    -0.39823413    -0.10021227
 c     -0.12589253    -0.95570410     0.03479680
 c     -1.28249959    -0.19661165     0.02016373
 c     -1.22092106     1.30024235     0.15710218
 c      0.17086419     1.88309270    -0.03203738
 c      1.31010647     0.99617693    -0.09237649
 h     -0.08245533    -2.03592694     0.27006950
 h     -1.90797572     1.93177473    -0.49679482
 h      0.30047476     2.93973431    -0.35904015
 h      2.36367919     1.48204915    -0.12507508
 o      2.27010693    -1.33538838     0.05731511
 h      3.08068349    -0.95336924     0.27168620
 c     -2.60167455    -0.96131960    -0.10725893
 h     -2.38260616    -2.08401565     0.10217514
 h     -3.40461860    -0.60776507     0.62483433
 h     -3.05075447    -0.79907119    -1.11948492
 h     -1.49018778     1.45114186     1.34969775
          17

 c      1.28691337    -0.40125147    -0.10395946
 c     -0.12262412    -0.94314740     0.03426254
 c     -1.28041430    -0.19753686     0.01607425
 c     -1.23137645     1.30235627     0.17255165
 c      0.16538230     1.87917468    -0.03776663
 c      1.31351228     0.99670404    -0.09297121
 h     -0.12879628    -2.05656168     0.29632583
 h     -1.90247816     1.93141067    -0.48170447
 h      0.29488375     2.92238994    -0.36768639
 h      2.35488508     1.48172558    -0.11514374
 o      2.27299776    -1.33649801     0.06225812
 h      3.05485269    -0.98386148     0.24011957
 c     -2.60135021    -0.95818639    -0.11834685
 h     -2.39526839    -2.09171600     0.10370970
 h     -3.43428954    -0.62220126     0.65984953
 h     -3.04220523    -0.81758962    -1.07033717
 h     -1.44818516     1.45380193     1.29760929
          17

 c      1.29490438    -0.40504858    -0.10721262
 c     -0.11791073    -0.93166866     0.03407879
 c     -1.27876728    -0.19894412     0.01162562
 c     -1.24141011     1.30561614     0.18910669
 c      0.16072490     1.87296528    -0.04431841
 c      1.31793295     0.99868983    -0.09339022
 h     -0.17704461    -2.06431347     0.31916966
 h     -1.89860428     1.92334359    -0.45905893
 h      0.28835951     2.90268459    -0.37459887
 h      2.33321454     1.47707315    -0.10433078
 o      2.27167156    -1.33822205     0.06622643
 h      3.08276829    -0.98904813     0.21978151
 c     -2.60071866    -0.95579669    -0.12697309
 h     -2.41205825    -2.08153604     0.09884650
 h     -3.44836546    -0.63858253     0.68328830
 h     -3.03972964    -0.83551259    -1.03518255
 h     -1.41024666     1.45889658     1.23438846
          17

 c      1.30166617    -0.40940091    -0.10993357
 c     -0.11203325    -0.92186559     0.03438332
 c     -1.27759546    -0.20062732     0.00687702
 c     -1.25032558     1.30954885     0.20508201
 c      0.15699021     1.86420099    -0.05157617
 c      1.32276196     1.00179998    -0.09362262
 h     -0.22416471    -2.05412800     0.33687001
 h     -1.89930816     1.91019630    -0.43152115
 h      0.28132134     2.88453557    -0.38123234
 h      2.30448813     1.47092586    -0.09301353
 o      2.26709983    -1.34023395     0.06950998
 h      3.15021034    -0.97559353     0.20606797
 c     -2.59949666    -0.95427763    -0.13155117
 h     -2.43135715    -2.05548846     0.08780722
 h     -3.44389451    -0.65672436     0.69202751
 h     -3.05107871    -0.84995332    -1.03008432
 h     -1.38129527     1.46868663     1.18208472
          17

 c      1.30710245    -0.41399165    -0.11208704
 c     -0.10531743    -0.91397480     0.03522408
 c     -1.27691062    -0.20233771     0.00191908
 c     -1.25737905     1.31340754     0.21818274
 c      0.15419868     1.85275714    -0.05943888
 c      1.32714214     1.00549791    -0.09366856
 h     -0.26718349    -2.02515367     0.34861539
 h     -1.90800241     1.89552320    -0.40271691
 h      0.27413822     2.87102519    -0.38878821
 h      2.27767477     1.46763676    -0.08152858
 o      2.26173892    -1.34169943     0.07255947
 h      3.21993025    -0.95895778     0.19197076
 c     -2.59778337    -0.95330762    -0.13196143
 h     -2.45080519    -2.01989224     0.07179718
 h     -3.42083544    -0.67544575     0.68548981
 h     -3.07733082    -0.85998256    -1.05695746
 h     -1.36583478     1.48678433     1.17046115
          17

 c      1.31111772    -0.41848388    -0.11364481
 c     -0.09807833    -0.90789642     0.03655397
 c     -1.27669402    -0.20380474    -0.00313604
 c     -1.26211399     1.31656421     0.22744196
 c      0.15228728     1.83875919    -0.06785807
 c      1.33018083     1.00915234    -0.09354572
 h     -0.30357883    -1.98043893     0.35462462
 h     -1.92769627     1.88291663    -0.37629954
 h      0.26697545     2.86309396    -0.39775485
 h      2.26253419     1.47197426    -0.07003052
 o      2.25728195    -1.34216706     0.07558512
 h      3.26710974    -0.94869721     0.17441526
 c     -2.59619115    -0.95211039    -0.12969928
 h     -2.46748747    -1.98555214     0.05282574
 h     -3.38197870    -0.69268719     0.66573653
 h     -3.11127441    -0.86638840    -1.10179541
 h     -1.36478144     1.51469295     1.21311844
          17

 c      1.31361826    -0.42257979    -0.11458386
 c     -0.09057086    -0.90318163     0.03821852
 c     -1.27689221    -0.20477290    -0.00818187
 c     -1.26453507     1.31896839     0.23448764
 c      0.15110293     1.82261583    -0.07684158
 c      1.33137992     1.01226123    -0.09328353
 h     -0.33171566    -1.92703525     0.35635417
 h     -1.95952736     1.87463407    -0.35437581
 h      0.25976928     2.85913178    -0.40777343
 h      2.26467779     1.48670581    -0.05852839
 o      2.25454673    -1.34153227     0.07863192
 h      3.28091509    -0.94864917     0.15299964
 c     -2.59521799    -0.94977244    -0.12683759
 h     -2.47852210    -1.96564230     0.03300795
 h     -3.33365664    -0.70538102     0.63825968
 h     -3.14357832    -0.87012034    -1.14715320
 h     -1.37494150     1.54816959     1.29103685
          17

 c      1.31452365    -0.42605400    -0.11487957
 c     -0.08294426    -0.89903830     0.03994770
 c     -1.27741285    -0.20501162    -0.01312866
 c     -1.26498716     1.32096163     0.24152175
 c      0.15039630     1.80494565    -0.08641518
 c      1.33097350     1.01464265    -0.09290288
 h     -0.35133571    -1.87588076     0.35663516
 h     -2.00129648     1.87046750    -0.33621434
 h      0.25234132     2.85577656    -0.41793949
 h      2.28168261     1.51054472    -0.04715662
 o      2.25381092    -1.33986194     0.08167364
 h      3.25894236    -0.95948061     0.12842741
 c     -2.59471340    -0.94584316    -0.12530490
 h     -2.48206630    -1.96933395     0.01345171
 h     -3.28646407    -0.70939845     0.61294451
 h     -3.16748496    -0.87160936    -1.18061596
 h     -1.39204587     1.58069558     1.37534101
          17

 c      1.31378906    -0.42876214    -0.11450043
 c     -0.07524301    -0.89449741     0.04140047
 c     -1.27811814    -0.20431916    -0.01790230
 c     -1.26402254     1.32290662     0.24974833
 c      0.14984359     1.78644874    -0.09657885
 c      1.32977568     1.01638630    -0.09240293
 h     -0.36360659    -1.83976752     0.35919596
 h     -2.04760210     1.86810053    -0.31878214
 h      0.24454965     2.84934933    -0.42730932
 h      2.30489467     1.53884897    -0.03636298
 o      2.25489706    -1.33733533     0.08464887
 h      3.20564773    -0.97943644     0.10186317
 c     -2.59393035    -0.94083392    -0.12667176
 h     -2.47812410    -1.99507266    -0.00617809
 h     -3.25339906    -0.70034841     0.60265353
 h     -3.17938015    -0.87083357    -1.19552308
 h     -1.41252482     1.60751267     1.44655795
          17

 c      1.31143450    -0.43063634    -0.11340962
 c     -0.06752377    -0.88886087     0.04231265
 c     -1.27882344    -0.20254057    -0.02244107
 c     -1.26226563     1.32502780     0.25949940
 c      0.14909320     1.76778770    -0.10728339
 c      1.32872355     1.01765309    -0.09177122
 h     -0.36989624    -1.82798662     0.36696644
 h     -2.09171617     1.86465604    -0.29862460
 h      0.23638105     2.83710035    -0.43531262
 h      2.32465305     1.56619174    -0.02679005
 o      2.25695046    -1.33431046     0.08748319
 h      3.13573597    -1.00317261     0.07454174
 c     -2.59223295    -0.93588699    -0.13173957
 h     -2.46832948    -2.03182007    -0.02666883
 h     -3.24254350    -0.67614252     0.61583070
 h     -3.17800801    -0.86750285    -1.18950186
 h     -1.43361991     1.62603746     1.49512503
          17

 c      1.30757085    -0.43166553    -0.11157292
 c     -0.06003753    -0.88217958     0.04267427
 c     -1.27931166    -0.19959426    -0.02668769
 c     -1.26028583     1.32738247     0.27072492
 c      0.14781814     1.74950560    -0.11842720
 c      1.32854729     1.01853861    -0.09100080
 h     -0.36981053    -1.84065252     0.38000965
 h     -2.12761904     1.85801738    -0.27339410
 h      0.22796839     2.81792919    -0.44196816
 h      2.33384504     1.58826152    -0.01905390
 o      2.25804977    -1.33147565     0.09015486
 h      3.08033193    -1.01945574     0.04674146
 c     -2.58978690    -0.93191678    -0.14002221
 h     -2.45496225    -2.06646044    -0.04819450
 h     -3.25019433    -0.63966666     0.64840977
 h     -3.16402831    -0.86117538    -1.16369313
 h     -1.45311804     1.63503904     1.51725279
          17

 c      1.30241291    -0.43185348    -0.10896953
 c     -0.05325969    -0.87522135     0.04273890
 c     -1.27936692    -0.19549154    -0.03057924
 c     -1.25852231     1.32988552     0.28327942
 c      0.14575951     1.73197845    -0.12986460
 c      1.32964789     1.01904455    -0.09009991
 h     -0.36100943    -1.86910567     0.39540925
 h     -2.15116710     1.84733962    -0.24242398
 h      0.21955884     2.79264438    -0.44793911
 h      2.32888578     1.60249457    -0.01361186
 o      2.25585239    -1.32966349     0.09279794
 h      3.07691220    -1.01462063     0.01623229
 c     -2.58722402    -0.92926278    -0.15002280
 h     -2.44013454    -2.08903664    -0.07021601
 h     -3.26505354    -0.59759814     0.68733462
 h     -3.14033218    -0.85124852    -1.12316742
 h     -1.46915104     1.63401398     1.51224088
          17

 c      1.29627546    -0.43116863    -0.10560159
 c     -0.04773919    -0.86898195     0.04285863
 c     -1.27880904    -0.19033866    -0.03404465
 c     -1.25724445     1.33234060     0.29699930
 c      0.14275157     1.71539785    -0.14141827
 c      1.33206732     1.01908825    -0.08909496
 h     -0.34107824    -1.90174656     0.40918393
 h     -2.16054006     1.83306203    -0.20674224
 h      0.21145815     2.76386521    -0.45447779
 h      2.30963903     1.60815429    -0.01071319
 o      2.25048568    -1.32883264     0.09551810
 h      3.12372132    -0.98942914    -0.01866008
 c     -2.58485121    -0.92789041    -0.15989042
 h     -2.42547860    -2.09400636    -0.09183864
 h     -3.27675333    -0.55686079     0.71998669
 h     -3.11292888    -0.83677726    -1.07820334
 h     -1.48013056     1.62296840     1.48167736
          17

 c      1.28955215    -0.42954643    -0.10149122
 c     -0.04394228    -0.86428449     0.04333516
 c     -1.27750952    -0.18431892    -0.03701037
 c     -1.25650808     1.33444384     0.31162604
 c      0.13872517     1.69979138    -0.15289293
 c      1.33548394     1.01849736    -0.08803185
 h     -0.30903873    -1.92888333     0.41798488
 h     -2.15643450     1.81681411    -0.16894488
 h      0.20395997     2.73550424    -0.46326310
 h      2.27934218     1.60642773    -0.01036091
 o      2.24435285    -1.32811627     0.09812438
 h      3.18282648    -0.95830060    -0.05476248
 c     -2.58235540    -0.92760606    -0.16772271
 h     -2.41211347    -2.07987552    -0.11210240
 h     -3.27907807    -0.52270883     0.73832857
 h     -3.09118337    -0.81618167    -1.04449112
 h     -1.48488842     1.60258409     1.43023863
          17

 c      1.28267336    -0.42693633    -0.09666731
 c     -0.04217005    -0.86164778     0.04436378
 c     -1.27538897    -0.17766117    -0.03940591
 c     -1.25608262     1.33574846     0.32657874
 c      0.13369182     1.68509777    -0.16409572
 c      1.33922850     1.01698668    -0.08697663
 h     -0.26562801    -1.94440807     0.41969120
 h     -2.14217137     1.80132416    -0.13301612
 h      0.19725759     2.71167111    -0.47608097
 h      2.24463270     1.60061850    -0.01227128
 o      2.23930849    -1.32683207     0.10034964
 h      3.22469877    -0.93267690    -0.08765668
 c     -2.57914832    -0.92807846    -0.17200556
 h     -2.40062496    -2.04894983    -0.13012634
 h     -3.26938506    -0.49857030     0.73862647
 h     -3.08446079    -0.78745853    -1.03741080
 h     -1.48320516     1.57476545     1.36813257
          17

 c      1.27605106    -0.42333490    -0.09115658
 c     -0.04252717    -0.86128259     0.04602732
 c     -1.27240851    -0.17060779    -0.04116696
 c     -1.25537995     1.33562576     0.34061979
 c      0.12771799     1.67128994    -0.17486702
 c      1.34237645     1.01416820    -0.08601004
 h     -0.21301442    -1.94586821     0.41343305
 h     -2.12336698     1.79015868    -0.10384426
 h      0.19134752     2.69512132    -0.49434826
 h      2.21482416     1.59592375    -0.01590902
 o      2.23617389    -1.32464580     0.10200806
 h      3.23587641    -0.91806398    -0.11426138
 c     -2.57509522    -0.92864389    -0.17252568
 h     -2.39093777    -2.00768724    -0.14519746
 h     -3.24754447    -0.48632776     0.72044197
 h     -3.09486601    -0.74996774    -1.06001878
 h     -1.47679416     1.54333024     1.31448037
          17

 c      1.27003186    -0.41879705    -0.08498135
 c     -0.04491613    -0.86309339     0.04829817
 c     -1.26856960    -0.16340328    -0.04224561
 c     -1.25355355     1.33337279     0.35186024
 c      0.12090251     1.65848429    -0.18511439
 c      1.34402910     1.00968681    -0.08520596
 h     -0.15445914    -1.93439717     0.39955819
 h     -2.10642911     1.78694583    -0.08599974
 h      0.18596546     2.68597936    -0.51865812
 h      2.19899336     1.59775498    -0.02072052
 o      2.23513714    -1.32142442     0.10299627
 h      3.21270761    -0.91633018    -0.13287996
 c     -2.57073273    -0.92813573    -0.17057394
 h     -2.38216567    -1.96693826    -0.15693795
 h     -3.21558260    -0.48630733     0.68629381
 h     -3.11523154    -0.70627377    -1.10005305
 h     -1.46959660     1.51349366     1.29602366
          17

 c      1.26486403    -0.41344098    -0.07816124
 c     -0.04905825    -0.86665784     0.05103845
 c     -1.26392008    -0.15631019    -0.04262854
 c     -1.25003163     1.32864107     0.35905160
 c      0.11337264     1.64695746    -0.19483556
 c      1.34375591     1.00349738    -0.08459870
 h     -0.09393356    -1.91488553     0.37965765
 h     -2.09575271     1.79396859    -0.08180796
 h      0.18060644     2.68165207    -0.54861558
 h      2.20109678     1.60846897    -0.02650317
 o      2.23595036    -1.31717462     0.10329125
 h      3.15835315    -0.92676852    -0.14317002
 c     -2.56665037    -0.92519614    -0.16803128
 h     -2.37282446    -1.93985891    -0.16554638
 h     -3.17818044    -0.49672243     0.64224114
 h     -3.13569413    -0.66104250    -1.14109790
 h     -1.46447420     1.48825221     1.33003686
          17

 c      1.26067886    -0.40745246    -0.07071448
 c     -0.05454622    -0.87123991     0.05401490
 c     -1.25855767    -0.14962133    -0.04234173
 c     -1.24507913     1.32176900     0.36310344
 c      0.10529137     1.63705973    -0.20411284
 c      1.34182553     0.99604492    -0.08417429
 h     -0.03551522    -1.89579184     0.35641796
 h     -2.09135491     1.81083567    -0.08989942
 h      0.17463269     2.67800732    -0.58306275
 h      2.21737782     1.62530114    -0.03350687
 o      2.23781620    -1.31210662     0.10301089
 h      3.08475516    -0.94518017    -0.14709908
 c     -2.56287665    -0.91907847    -0.16674264
 h     -2.36188578    -1.93553919    -0.17181871
 h     -3.14364172    -0.51277267     0.59907677
 h     -3.14896891    -0.61875590    -1.17124098
 h     -1.45913390     1.46578805     1.40500956
          17

 c      1.25749616    -0.40107221    -0.06265752
 c     -0.06092561    -0.87596397     0.05696532
 c     -1.25263239    -0.14363840    -0.04142656
 c     -1.23949235     1.31347012     0.36600786
 c      0.09684277     1.62909261    -0.21307119
 c      1.33895602     0.98811328    -0.08390004
 h      0.01737457    -1.88711952     0.33284737
 h     -2.08921418     1.83438909    -0.10563091
 h      0.16740658     2.67094137    -0.62052375
 h      2.23926006     1.64210478    -0.04209979
 o      2.23904152    -1.30680904     0.10256314
 h      3.01830389    -0.96124851    -0.15129488
 c     -2.55874225    -0.91027148    -0.16843141
 h     -2.35008159    -1.95245887    -0.17673988
 h     -3.12349355    -0.52686223     0.57185954
 h     -3.15111237    -0.58265397    -1.18415968
 h     -1.44926132     1.44308117     1.49364949
          17

 c      1.25525422    -0.39455853    -0.05400722
 c     -0.06774796    -0.88021483     0.05972073
 c     -1.24634929    -0.13863729    -0.03991430
 c     -1.23400109     1.30446090     0.36920630
 c      0.08820654     1.62321828    -0.22182889
 c      1.33589107     0.98052449    -0.08375560
 h      0.06225958    -1.89576886     0.31084540
 h     -2.08397357     1.85999964    -0.12306960
 h      0.15839310     2.65753267    -0.65963987
 h      2.25814819     1.65272001    -0.05242630
 o      2.23727011    -1.30221182     0.10267179
 h      2.99629858    -0.95949025    -0.16737593
 c     -2.55342347    -0.90004418    -0.17427994
 h     -2.33973611    -1.97994605    -0.18108363
 h     -3.12701954    -0.53266968     0.57296967
 h     -3.14070374    -0.55467829    -1.17770968
 h     -1.43260698     1.41885867     1.57395630
          17

 c      1.25384785    -0.38814381    -0.04478879
 c     -0.07454922    -0.88400017     0.06228635
 c     -1.23996079    -0.13484395    -0.03782225
 c     -1.22903972     1.29535613     0.37337033
 c      0.07954880     1.61941810    -0.23046798
 c      1.33314852     0.97395472    -0.08374164
 h      0.09699114    -1.92128031     0.29027420
 h     -2.07149160     1.88311936    -0.13687502
 h      0.14721265     2.63659444    -0.69948733
 h      2.26809572     1.65297616    -0.06434211
 o      2.23190629    -1.29858027     0.10361434
 h      3.02861726    -0.93578142    -0.19969115
 c     -2.54683243    -0.88934593    -0.18408746
 h     -2.33329037    -2.00547844    -0.18545525
 h     -3.15269387    -0.53089077     0.60118560
 h     -3.11831629    -0.53556605    -1.15306622
 h     -1.40906087     1.39326943     1.63364010
          17

 c      1.25314675    -0.38203150    -0.03503919
 c     -0.08081645    -0.88788118     0.06478783
 c     -1.23374606    -0.13242362    -0.03516479
 c     -1.22475946     1.28665891     0.37875935
 c      0.07103356     1.61748420    -0.23901988
 c      1.33095220     0.96888564    -0.08387620
 h      0.11921428    -1.95659553     0.26961930
 h     -2.04995583     1.90024248    -0.14321064
 h      0.13364902     2.60879217    -0.73979272
 h      2.26638850     1.64117097    -0.07752090
 o      2.22502746    -1.29508169     0.10472861
 h      3.08315492    -0.90438369    -0.23739004
 c     -2.53961954    -0.87854065    -0.19631854
 h     -2.33228131    -2.01960806    -0.19047481
 h     -3.18897375    -0.52772976     0.64272251
 h     -3.08673698    -0.52459919    -1.11499300
 h     -1.37954193     1.36703956     1.66692397
          17

 c      1.25298932    -0.37641875    -0.02480027
 c     -0.08603498    -0.89257924     0.06735726
 c     -1.22797622    -0.13148506    -0.03196735
 c     -1.22109259     1.27875017     0.38550547
 c      0.06283505     1.61703888    -0.24745899
 c      1.32924210     0.96558736    -0.08418718
 h      0.12680454    -1.99259405     0.24733807
 h     -2.02001456     1.90933992    -0.13996701
 h      0.11762211     2.57642036    -0.78106435
 h      2.25349262     1.61803192    -0.09158267
 o      2.21867369    -1.29094914     0.10530483
 h      3.12863034    -0.87901208    -0.26866407
 c     -2.53235896    -0.86788024    -0.20894773
 h     -2.33719435    -2.01708568    -0.19680274
 h     -3.22331858    -0.52878290     0.68254433
 h     -3.05178653    -0.51891946    -1.07297080
 h     -1.34530010     1.34107148     1.67155038
          17

 c      1.25317435    -0.37149427    -0.01411213
 c     -0.08978267    -0.89865664     0.07006954
 c     -1.22287387    -0.13208868    -0.02827730
 c     -1.21779561     1.27185727     0.39372891
 c      0.05513977     1.61759324    -0.25571176
 c      1.32768331     0.96408822    -0.08470162
 h      0.11858711    -2.02173030     0.22258678
 h     -1.98461650     1.91009714    -0.12676824
 h      0.09912991     2.54276323    -0.82453069
 h      2.23313551     1.58672449    -0.10621530
 o      2.21392079    -1.28586551     0.10498043
 h      3.14927721    -0.86634365    -0.28714219
 c     -2.52508878    -0.85776194    -0.21992721
 h     -2.34763079    -1.99663411    -0.20506442
 h     -3.24716496    -0.53667837     0.71041717
 h     -3.02267266    -0.51302063    -1.04160201
 h     -1.30766149     1.31635503     1.64750895
          17

 c      1.25346866    -0.36741334    -0.00301292
 c     -0.09179679    -0.90639295     0.07293542
 c     -1.21858008    -0.13425006    -0.02416571
 c     -1.21446421     1.26601117     0.40350004
 c      0.04813596     1.61865388    -0.26369417
 c      1.32567829     0.96415207    -0.08543130
 h      0.09463794    -2.03939311     0.19527038
 h     -1.94880436     1.90410229    -0.10495830
 h      0.07817550     2.51096310    -0.87170255
 h      2.21234811     1.55276403    -0.12131115
 o      2.21120618    -1.27980004     0.10364423
 h      3.13968983    -0.86845607    -0.29045110
 c     -2.51754344    -0.84853767    -0.22756876
 h     -2.36242556    -1.96091934    -0.21577260
 h     -3.25597738    -0.55174308     0.72088720
 h     -3.00911188    -0.50038662    -1.03597016
 h     -1.26799035     1.29398400     1.59744112
          17

 c      1.25362095    -0.36428307     0.00845830
 c     -0.09199762    -0.91576217     0.07591441
 c     -1.21513563    -0.13793661    -0.01971642
 c     -1.21055746     1.26102750     0.41462022
 c      0.04198921     1.61985453    -0.27137833
 c      1.32247603     0.96534281    -0.08636101
 h      0.05624533    -2.04414268     0.16585543
 h     -1.91923465     1.89478348    -0.07741078
 h      0.05473391     2.48266921    -0.92352157
 h      2.20031464     1.52302661    -0.13708142
 o      2.21056105    -1.27289437     0.10135293
 h      3.10110785    -0.88455400    -0.27893040
 c     -2.50984293    -0.83999244    -0.23135947
 h     -2.37970080    -1.91697872    -0.22932121
 h     -3.24813627    -0.57295460     0.71196023
 h     -3.01426891    -0.47835406    -1.06052059
 h     -1.22765519     1.27514456     1.52886815
          17

 c      1.25337810    -0.36217483     0.02026086
 c     -0.09048366    -0.92642848     0.07892952
 c     -1.21247987    -0.14306085    -0.01500708
 c     -1.20550663     1.25657276     0.42618398
 c      0.03680456     1.62104379    -0.27885602
 c      1.31750065     0.96724982    -0.08745609
 h      0.00575101    -2.03781345     0.13515966
 h     -1.90287663     1.88654748    -0.04772057
 h      0.02882462     2.45724242    -0.97949285
 h      2.20455406     1.50304740    -0.15396365
 o      2.21154267    -1.26547603     0.09836157
 h      3.04239570    -0.91063080    -0.25614371
 c     -2.50277159    -0.83111386    -0.23226233
 h     -2.39708295    -1.87610746    -0.24616201
 h     -3.22439136    -0.59837403     0.68447666
 h     -3.03180089    -0.45056082    -1.10463659
 h     -1.18772327     1.26096860     1.45829245
          17

 c      1.25250668    -0.36114654     0.03235267
 c     -0.08750267    -0.93775870     0.08188455
 c     -1.21046215    -0.14947292    -0.01009016
 c     -1.19896645     1.25235152     0.43621407
 c      0.03259011     1.62227052    -0.28635246
 c      1.31077698     0.96975703    -0.08870035
 h     -0.05374380    -2.02553736     0.10411477
 h     -1.90465658     1.88278533    -0.01855330
 h      0.00067626     2.43214048    -1.03744197
 h      2.22583754     1.49391640    -0.17218004
 o      2.21288612    -1.25818454     0.09526872
 h      2.98540600    -0.93733722    -0.23118372
 c     -2.49718906    -0.82067322    -0.23191827
 h     -2.41231221    -1.85086323    -0.26710189
 h     -3.18825878    -0.62514783     0.64256968
 h     -3.05183231    -0.42302565    -1.15229586
 h     -1.14808769     1.25221263     1.41361817
          17

 c      1.25082710    -0.36123358     0.04468296
 c     -0.08339836    -0.94892272     0.08468740
 c     -1.20885886    -0.15695699    -0.00497981
 c     -1.19105527     1.24830411     0.44258229
 c      0.02925038     1.62368877    -0.29418214
 c      1.30299722     0.97305769    -0.09012899
 h     -0.11889793    -2.01485334     0.07347885
 h     -1.92517059     1.88380287     0.00988869
 h     -0.02913885     2.40420366    -1.09411413
 h      2.25720181     1.49215704    -0.19133264
 o      2.21240870    -1.25199534     0.09305003
 h      2.96630800    -0.94970056    -0.21912612
 c     -2.49338291    -0.80814427    -0.23203199
 h     -2.42401290    -1.84817771    -0.29321477
 h     -3.14724367    -0.64941696     0.59516678
 h     -3.06664780    -0.40020037    -1.19102586
 h     -1.10691407     1.24904058     1.42161094
          17

 c      1.24824092    -0.36239728     0.05717626
 c     -0.07855398    -0.95916975     0.08727114
 c     -1.20739775    -0.16523549     0.00034952
 c     -1.18219414     1.24462601     0.44538300
 c      0.02662150     1.62545427    -0.30267219
 c      1.29511769     0.97741110    -0.09181464
 h     -0.18662319    -2.01279069     0.04363738
 h     -1.96034665     1.88659974     0.03970021
 h     -0.05972197     2.37096143    -1.14618372
 h      2.28837332     1.49268300    -0.21054474
 o      2.20897624    -1.24744599     0.09223169
 h      3.00438122    -0.93992347    -0.22775740
 c     -2.49088235    -0.79416567    -0.23439657
 h     -2.43192890    -1.86419024    -0.32499820
 h     -3.11363561    -0.66676026     0.55708660
 h     -3.07186027    -0.38418736    -1.21364110
 h     -1.06315875     1.25121555     1.47991482
          17

 c      1.24473481    -0.36447549     0.06972413
 c     -0.07338919    -0.96819805     0.08958877
 c     -1.20579152    -0.17397082     0.00595935
 c     -1.17277406     1.24164485     0.44679989
 c      0.02450005     1.62765152    -0.31207130
 c      1.28794508     0.98292654    -0.09382802
 h     -0.25390793    -2.02179469     0.01479226
 h     -2.00313031     1.88652906     0.07365347
 h     -0.09002252     2.33135945    -1.19114314
 h      2.31048358     1.49141736    -0.22889734
 o      2.20440738    -1.24397764     0.09215121
 h      3.07196273    -0.91823688    -0.24579522
 c     -2.48884861    -0.78007417    -0.24069658
 h     -2.43649743    -1.88747809    -0.36162278
 h     -3.10086843    -0.67387646     0.54474281
 h     -3.06570465    -0.37528913    -1.21713274
 h     -1.01895604     1.25806468     1.56008783
          17

 c      1.24037563    -0.36719730     0.08219533
 c     -0.06839925    -0.97628706     0.09158317
 c     -1.20376298    -0.18278074     0.01193655
 c     -1.16314059     1.23967360     0.44887325
 c      0.02265253     1.63024985    -0.32247693
 c      1.28198275     0.98949186    -0.09620922
 h     -0.31709316    -2.03826255    -0.01255283
 h     -2.04579195     1.87929335     0.11369162
 h     -0.11906475     2.28589913    -1.22787090
 h      2.31805868     1.48615096    -0.24572305
 o      2.20098863    -1.24090977     0.09200448
 h      3.13372184    -0.89694893    -0.25966678
 c     -2.48699980    -0.76707903    -0.25149415
 h     -2.43838281    -1.90621828    -0.40118066
 h     -3.11333096    -0.67065550     0.56350229
 h     -3.04848733    -0.37242677    -1.20191710
 h     -0.97745505     1.26841364     1.63546081
          17

 c      1.23530015    -0.37023952     0.09444805
 c     -0.06414187    -0.98403716     0.09317730
 c     -1.20108166    -0.19128100     0.01837178
 c     -1.15361250     1.23889588     0.45276366
 c      0.02083593     1.63309674    -0.33380986
 c      1.27742720     0.99679565    -0.09895489
 h     -0.37176616    -2.05541462    -0.03740652
 h     -2.08173421     1.86218923     0.16031668
 h     -0.14614593     2.23642281    -1.25691754
 h      2.30925394     1.47646388    -0.26072210
 o      2.19997971    -1.23791178     0.09140193
 h      3.17013429    -0.88232216    -0.26248549
 c     -2.48594934    -0.75594721    -0.26564863
 h     -2.43826723    -1.91218322    -0.44143608
 h     -3.14202028    -0.65982648     0.60183569
 h     -3.02274605    -0.37303112    -1.17216014
 h     -0.94084616     1.28091527     1.69066950
          17

 c      1.22969800    -0.37328381     0.10633599
 c     -0.06114361    -0.99201103     0.09429867
 c     -1.19761311    -0.19913566     0.02533235
 c     -1.14442222     1.23932866     0.45903816
 c      0.01882781     1.63594197    -0.34582852
 c      1.27417524     1.00437337    -0.10201206
 h     -0.41361089    -2.06716984    -0.05858191
 h     -2.10645253     1.83447355     0.21268787
 h     -0.17097277     2.18566521    -1.28050644
 h      2.28579219     1.46353940    -0.27404613
 o      2.20184206    -1.23486440     0.09024117
 h      3.17372173    -0.87649124    -0.25207030
 c     -2.48634259    -0.74716810    -0.28109631
 h     -2.43680754    -1.90137876    -0.48037920
 h     -3.17360678    -0.64471553     0.64234568
 h     -2.99399021    -0.37247930    -1.13688665
 h     -0.91022216     1.29431892     1.71854664
          17

 c      1.22379590    -0.37606176     0.11771145
 c     -0.05979743    -1.00053788     0.09490799
 c     -1.19335128    -0.20608621     0.03283860
 c     -1.13565676     1.24083677     0.46797628
 c      0.01644433     1.63848651    -0.35817904
 c      1.27180731     1.01164225    -0.10527144
 h     -0.43934771    -2.07014415    -0.07508929
 h     -2.11795798     1.79726982     0.26896879
 h     -0.19367966     2.13660427    -1.30209598
 h      2.25310203     1.45009600    -0.28642459
 o      2.20652834    -1.23174409     0.08857926
 h      3.14438329    -0.87924072    -0.22890186
 c     -2.48815447    -0.74111002    -0.29563668
 h     -2.43463197    -1.87368689    -0.51653523
 h     -3.19832165    -0.62803670     0.67181420
 h     -2.97089608    -0.36373578    -1.11021348
 h     -0.88592098     1.30754381     1.71647574
          17

 c      1.21784478    -0.37838738     0.12842830
 c     -0.06029682    -1.00966299     0.09501338
 c     -1.18841260    -0.21195229     0.04085667
 c     -1.12722317     1.24315749     0.47968028
 c      0.01353202     1.64045006    -0.37048816
 c      1.26960114     1.01793665    -0.10856391
 h     -0.44724862    -2.06404764    -0.08639005
 h     -2.11704566     1.75335845     0.32666904
 h     -0.21465793     2.09167572    -1.32533705
 h      2.22011829     1.44018656    -0.29925975
 o      2.21346902    -1.22863276     0.08662412
 h      3.08958877    -0.88785332    -0.19595576
 c     -2.49088103    -0.73788878    -0.30745576
 h     -2.43231182    -1.83275443    -0.54923135
 h     -3.21100709    -0.61183000     0.68279474
 h     -2.96220581    -0.33921820    -1.10635577
 h     -0.86766775     1.31967453     1.68487613
          17

 c      1.21210332    -0.38017396     0.13834544
 c     -0.06259916    -1.01914454     0.09467622
 c     -1.18300359    -0.21661737     0.04931080
 c     -1.11885171     1.24591919     0.49399662
 c      0.00993818     1.64163596    -0.38248421
 c      1.26670837     1.02260161    -0.11168661
 h     -0.43736412    -2.05163129    -0.09255090
 h     -2.10748895     1.70689670     0.38296111
 h     -0.23420879     2.05209592    -1.35261406
 h      2.19720148     1.43823028    -0.31437647
 o      2.22125905    -1.22585988     0.08482094
 h      3.02944405    -0.89493972    -0.16003777
 c     -2.49427084    -0.73689717    -0.31590258
 h     -2.43028573    -1.78621903    -0.57895547
 h     -3.20980277    -0.59767506     0.67216419
 h     -2.96992624    -0.29616777    -1.12860098
 h     -0.85432663     1.33000596     1.62776001
          17

 c      1.20681239    -0.38142212     0.14733092
 c     -0.06641399    -1.02845773     0.09401643
 c     -1.17739328    -0.22001553     0.05810194
 c     -1.11019513     1.24865977     0.51024178
 c      0.00548531     1.64195998    -0.39408537
 c      1.26257247     1.02518487    -0.11449005
 h     -0.41159966    -2.03862569    -0.09435772
 h     -2.09570217     1.66284025     0.43506769
 h     -0.25221874     2.01768348    -1.38393835
 h      2.19118585     1.44687455    -0.33306763
 o      2.22746859    -1.22416279     0.08387308
 h      2.99999118    -0.88626696    -0.13206442
 c     -2.49861237    -0.73658676    -0.32165992
 h     -2.42878216    -1.74522265    -0.60767405
 h     -3.19523600    -0.58679227     0.64006033
 h     -2.98729293    -0.23976831    -1.16594770
 h     -0.84308761     1.33828017     1.55542275
          17

 c      1.20216063    -0.38217272     0.15526753
 c     -0.07123980    -1.03685105     0.09320946
 c     -1.17190105    -0.22212503     0.06712186
 c     -1.10110506     1.25085679     0.52678734
 c     -0.00001583     1.64142866    -0.40539385
 c      1.25730303     1.02562291    -0.11698641
 h     -0.37340518    -2.03311865    -0.09328228
 h     -2.08899565     1.62583413     0.48077185
 h     -0.26811828     1.98731203    -1.41698175
 h      2.20079239     1.46500389    -0.35491292
 o      2.23035080    -1.22412424     0.08420109
 h      3.02668159    -0.85047456    -0.11842730
 c     -2.50421478    -0.73510436    -0.32594438
 h     -2.42788693    -1.72106624    -0.63837307
 h     -3.17030065    -0.57989486     0.58998423
 h     -3.00494969    -0.17909399    -1.20321819
 h     -0.82803425     1.34525357     1.48868809
          17

 c      1.19827015    -0.38246653     0.16205828
 c     -0.07648264    -1.04356857     0.09244981
 c     -1.16687959    -0.22297117     0.07625972
 c     -1.09196405     1.25199936     0.54108868
 c     -0.00671371     1.64008542    -0.41660556
 c      1.25155954     1.02421893    -0.11936131
 h     -0.32664961    -2.04302251    -0.09101065
 h     -2.09224395     1.59886391     0.51891394
 h     -0.28115626     1.95964791    -1.44820357
 h      2.21779573     1.48819033    -0.37772550
 o      2.23123368    -1.22507919     0.08538332
 h      3.08679925    -0.79697432    -0.11210578
 c     -2.51087571    -0.73128362    -0.33009186
 h     -2.42789338    -1.71876725    -0.67307851
 h     -3.14147800    -0.57676636     0.53015767
 h     -3.01601544    -0.12217297    -1.22938534
 h     -0.79969072     1.35313819     1.45807021
          17

 c      1.19522269    -0.38234403     0.16762289
 c     -0.08161326    -1.04826412     0.09187376
 c     -1.16269005    -0.22264142     0.08539449
 c     -1.08343524     1.25180914     0.55147556
 c     -0.01466772     1.63795767    -0.42790371
 c      1.24610460     1.02142775    -0.12187605
 h     -0.27408049    -2.07135760    -0.08848484
 h     -2.10510193     1.58261641     0.54952968
 h     -0.29076880     1.93368223    -1.47428314
 h      2.23241690     1.51108022    -0.39867694
 o      2.23232609    -1.22588805     0.08687700
 h      3.14397520    -0.74327944    -0.10414547
 c     -2.51770573    -0.72513097    -0.33577123
 h     -2.42963373    -1.73334948    -0.71080554
 h     -3.11987071    -0.57581086     0.47507998
 h     -3.01680590    -0.07438132    -1.23873758
 h     -0.75093439     1.36390506     1.48265258
          17

 c      1.19307566    -0.38185287     0.17189009
 c     -0.08622077    -1.05128424     0.09150862
 c     -1.15968056    -0.22128959     0.09438997
 c     -1.07564116     1.25048263     0.55914291
 c     -0.02383242     1.63502554    -0.43937331
 c      1.24149033     1.01766719    -0.12477127
 h     -0.21703650    -2.11306683    -0.08528488
 h     -2.12240312     1.57602703     0.57345383
 h     -0.29685180     1.90892585    -1.49315835
 h      2.23730571     1.52930857    -0.41535019
 o      2.23486524    -1.22579499     0.08844285
 h      3.17734528    -0.70085743    -0.09043753
 c     -2.52339458    -0.71743739    -0.34483525
 h     -2.43423713    -1.75378176    -0.74804904
 h     -3.11913054    -0.57454099     0.44274928
 h     -3.00599739    -0.03867365    -1.22951902
 h     -0.68636887     1.37619432     1.54699741
          17

 c      1.19184995    -0.38105020     0.17479418
 c     -0.08992471    -1.05346031     0.09131514
 c     -1.15816001    -0.21910679     0.10311413
 c     -1.06826816     1.24848231     0.56652145
 c     -0.03407554     1.63120905    -0.45093500
 c      1.23797422     1.01324113    -0.12822417
 h     -0.15678560    -2.15746624    -0.08014700
 h     -2.13704034     1.57728525     0.59176637
 h     -0.29989292     1.88540723    -1.50449509
 h      2.22868100     1.54019103    -0.42617057
 o      2.23928691    -1.22441428     0.09004076
 h      3.17895043    -0.67523491    -0.07009013
 c     -2.52708894    -0.70901175    -0.35819159
 h     -2.44252461    -1.76941557    -0.78102847
 h     -3.14622271    -0.57198198     0.44243577
 h     -2.98401360    -0.01588384    -1.20301018
 h     -0.61796481     1.38672774     1.62066762
          17

 c      1.19150769    -0.38001185     0.17627776
 c     -0.09230930    -1.05563357     0.09126725
 c     -1.15836164    -0.21629599     0.11146133
 c     -1.06109136     1.24621576     0.57527627
 c     -0.04520064     1.62637591    -0.46232269
 c      1.23553104     1.00832411    -0.13233825
 h     -0.09554529    -2.19365802    -0.07194211
 h     -2.14281486     1.58457839     0.60550527
 h     -0.30096959     1.86357742    -1.50975326
 h      2.20620299     1.54281686    -0.43048612
 o      2.24557855    -1.22159667     0.09172281
 h      3.14831436    -0.66818247    -0.04374988
 c     -2.52905903    -0.70031240    -0.37487943
 h     -2.45466842    -1.77316215    -0.80723760
 h     -3.19385356    -0.57023180     0.46525020
 h     -2.95303615    -0.00436931    -1.16357705
 h     -0.55577514     1.39309633     1.68189854
          17

 c      1.19193522    -0.37885445     0.17629939
 c     -0.09295834    -1.05833480     0.09139091
 c     -1.16041246    -0.21307625     0.11935833
 c     -1.05402666     1.24394967     0.58612746
 c     -0.05696152     1.62037018    -0.47311826
 c      1.23386241     1.00295827    -0.13714180
 h     -0.03630217    -2.21402603    -0.06018462
 h     -2.13594635     1.59645997     0.61565019
 h     -0.30161395     1.84414231    -1.51190086
 h      2.17282456     1.53811843    -0.42861558
 o      2.25334145    -1.21742453     0.09360115
 h      3.09158106    -0.67779013    -0.01310294
 c     -2.53007017    -0.69170529    -0.39278028
 h     -2.47024184    -1.76179484    -0.82579168
 h     -3.24742511    -0.57218478     0.49366986
 h     -2.91748005     0.00111048    -1.11933438
 h     -0.50579072     1.39418021     1.71975667
          17

 c      1.19293506    -0.37776787     0.17484545
 c     -0.09151984    -1.06169344     0.09176245
 c     -1.16431596    -0.20969672     0.12676146
 c     -1.04699956     1.24181955     0.59922294
 c     -0.06907499     1.61305691    -0.48284044
 c      1.23238899     0.99705170    -0.14258875
 h      0.01781305    -2.21511259    -0.04505862
 h     -2.11548840     1.61201867     0.62319202
 h     -0.30353656     1.82782225    -1.51462506
 h      2.13483333     1.52904984    -0.42193438
 o      2.26155949    -1.21237958     0.09585563
 h      3.02521595    -0.69570729     0.01899724
 c     -2.53054424    -0.68376265    -0.40963109
 h     -2.48840916    -1.73559663    -0.83733047
 h     -3.29473488    -0.57931403     0.51365268
 h     -2.88411238     0.01037688    -1.08220866
 h     -0.47114375     1.38967070     1.72986510
          17

 c      1.19422878    -0.37704964     0.17194666
 c     -0.08775027    -1.06545130     0.09249619
 c     -1.16995109    -0.20644210     0.13365515
 c     -1.03986345     1.23982893     0.61438671
 c     -0.08123034     1.60437550    -0.49108047
 c      1.23028268     0.99041805    -0.14858024
 h      0.06405583    -2.19748716    -0.02729385
 h     -2.08328512     1.63100304     0.62917067
 h     -0.30823220     1.81508449    -1.52098808
 h      2.10134786     1.52047579    -0.41278436
 o      2.26830177    -1.20759839     0.09871360
 h      2.98065232    -0.70303303     0.04884608
 c     -2.53051332    -0.67706399    -0.42353831
 h     -2.50808489    -1.69836125    -0.84400419
 h     -3.32847156    -0.59159566     0.51729206
 h     -2.86003386     0.03533693    -1.06440053
 h     -0.45317555     1.37972669     1.71161258
          17

 c      1.19549493    -0.37711099     0.16769321
 c     -0.08156025    -1.06898977     0.09373383
 c     -1.17708360    -0.20362545     0.14004881
 c     -1.03241091     1.23783415     0.63118194
 c     -0.09309697     1.59437450    -0.49763916
 c      1.22666151     0.98293148    -0.15503814
 h      0.10048229    -2.16570494    -0.00805303
 h     -2.04367701     1.65390795     0.63464007
 h     -0.31660268     1.80595613    -1.53199640
 h      2.08180649     1.51783055    -0.40375639
 o      2.27167988    -1.20432405     0.10228388
 h      2.98889460    -0.67921750     0.07454105
 c     -2.53008368    -0.67141461    -0.43350805
 h     -2.52806852    -1.65753050    -0.84954267
 h     -3.34513036    -0.60812851     0.50125102
 h     -2.84818396     0.08133645    -1.07034605
 h     -0.45159527     1.36489565     1.66756513
          17

 c      1.19645319    -0.37841491     0.16223199
 c     -0.07307412    -1.07136474     0.09562874
 c     -1.18538410    -0.20154806     0.14596149
 c     -1.02452347     1.23554658     0.64881596
 c     -0.10435521     1.58319592    -0.50258799
 c      1.22099494     0.97477664    -0.16201717
 h      0.12631782    -2.12841406     0.01121518
 h     -2.00266731     1.68187163     0.64056746
 h     -0.32882423     1.79996099    -1.54600917
 h      2.08114128     1.52415947    -0.39623749
 o      2.27237426    -1.20210355     0.10644662
 h      3.04017266    -0.63108103     0.09775584
 c     -2.52966835    -0.66541949    -0.43964257
 h     -2.54721506    -1.62308909    -0.85893236
 h     -3.34391707    -0.62754427     0.46535291
 h     -2.84551850     0.14125815    -1.09324266
 h     -0.46347511     1.34626204     1.60490305
          17

 c      1.19692041    -0.38141416     0.15574736
 c     -0.06260522    -1.07143542     0.09831745
 c     -1.19447548    -0.20038833     0.15141235
 c     -1.01652499     1.23255217     0.66588734
 c     -0.11474334     1.57103991    -0.50622561
 c      1.21341049     0.96657857    -0.16975748
 h      0.14209388    -2.09753967     0.02908203
 h     -1.96611468     1.71615206     0.64774900
 h     -0.34451137     1.79616232    -1.55942697
 h      2.09643457     1.53780245    -0.38947010
 o      2.27258955    -1.19940629     0.11109888
 h      3.10029783    -0.58304483     0.11984546
 c     -2.52967615    -0.65735678    -0.44269693
 h     -2.56453932    -1.60345745    -0.87686694
 h     -3.32659541    -0.64813757     0.41233145
 h     -2.84665937     0.20176898    -1.12174039
 h     -0.48084491     1.32577470     1.53885599
          17

 c      1.19669233    -0.38671165     0.14848122
 c     -0.05035982    -1.06823015     0.10189049
 c     -1.20406822    -0.19998072     0.15646240
 c     -1.00960117     1.22827717     0.68021821
 c     -0.12402040     1.55821967    -0.50902354
 c      1.20447333     0.95931126    -0.17865024
 h      0.14908324    -2.08457877     0.04466310
 h     -1.93728283     1.75724722     0.65683844
 h     -0.36296551     1.79332777    -1.56801133
 h      2.11914376     1.55352332    -0.38135887
 o      2.27386198    -1.19520673     0.11622995
 h      3.14569971    -0.55160987     0.14056853
 c     -2.53012187    -0.64635869    -0.44384604
 h     -2.57903297    -1.59993133    -0.90518327
 h     -3.29840776    -0.66795350     0.34880019
 h     -2.84737037     0.25172417    -1.14657677
 h     -0.48854510     1.30639996     1.49523700
          17

 c      1.19217625    -0.40063577     0.14167760
 c     -0.03083155    -1.06147321     0.10661428
 c     -1.21639059    -0.19596952     0.16196170
 c     -1.00643875     1.21914762     0.69093896
 c     -0.13080452     1.54742132    -0.51342858
 c      1.19318054     0.95604996    -0.19062928
 h      0.14887337    -2.09353584     0.06061717
 h     -1.91286121     1.80749517     0.66825897
 h     -0.38283625     1.78688381    -1.56457241
 h      2.14163645     1.56595720    -0.36731204
 o      2.27743695    -1.18885812     0.12184675
 h      3.16593664    -0.54451264     0.15790219
 c     -2.52969784    -0.63287182    -0.44530274
 h     -2.59012988    -1.60572322    -0.94225655
 h     -3.26836297    -0.68418405     0.28826611
 h     -2.84543845     0.28563344    -1.16113657
 h     -0.47262205     1.29258612     1.50015192
          17

 c      1.18979450    -0.41183239     0.13301150
 c     -0.01359425    -1.05279619     0.11201620
 c     -1.22785278    -0.19393326     0.16678677
 c     -1.00559672     1.21101456     0.69577128
 c     -0.13807233     1.53618626    -0.51644951
 c      1.18294058     0.95162567    -0.20303226
 h      0.13955331    -2.12122465     0.07176313
 h     -1.89437375     1.85817909     0.68433414
 h     -0.40743113     1.77582066    -1.55700982
 h      2.15537578     1.57439011    -0.34410844
 o      2.28324810    -1.18140863     0.12828634
 h      3.15780203    -0.56061746     0.17212085
 c     -2.52821811    -0.61728419    -0.44826168
 h     -2.59553478    -1.61145354    -0.98195710
 h     -3.25577493    -0.69832714     0.24430337
 h     -2.84034816     0.29996826    -1.16407149
 h     -0.42678916     1.27914900     1.55519982
          17

 c      1.18942061    -0.42120546     0.12275719
 c      0.00106482    -1.04363372     0.11797417
 c     -1.23822896    -0.19358364     0.17126515
 c     -1.00600510     1.20397332     0.69755919
 c     -0.14498987     1.52449606    -0.51831972
 c      1.17402417     0.94747821    -0.21610181
 h      0.12053499    -2.15571205     0.08121049
 h     -1.87800001     1.90475514     0.70493423
 h     -0.43696918     1.76122710    -1.54649805
 h      2.15571662     1.57568488    -0.31252757
 o      2.29096089    -1.17294160     0.13538521
 h      3.12508726    -0.59600781     0.18351097
 c     -2.52500690    -0.60038828    -0.45423155
 h     -2.59411363    -1.60813446    -1.02007716
 h     -3.27102422    -0.71138434     0.22794215
 h     -2.83229756     0.29527708    -1.15570405
 h     -0.37017876     1.26542049     1.63079271
          17

 c      1.19163755    -0.42824932     0.11107245
 c      0.01200110    -1.03556635     0.12437486
 c     -1.24707597    -0.19493292     0.17558297
 c     -1.00652124     1.19842400     0.69846516
 c     -0.15127120     1.51223432    -0.51892812
 c      1.16663609     0.94389896    -0.22973668
 h      0.09224691    -2.18470474     0.09015034
 h     -1.86060797     1.94288549     0.72975269
 h     -0.47111385     1.74485723    -1.53474897
 h      2.14106254     1.56892324    -0.27473834
 o      2.29971706    -1.16407267     0.14302445
 h      3.08002983    -0.64090017     0.19277688
 c     -2.52051133    -0.58302465    -0.46314384
 h     -2.58530813    -1.59066238    -1.05319449
 h     -3.31079962    -0.72378782     0.23593355
 h     -2.82226351     0.27531114    -1.13841927
 h     -0.31932224     1.25029303     1.70145814
          17

 c      1.19683469    -0.43262584     0.09802522
 c      0.01835958    -1.02973107     0.13114905
 c     -1.25400312    -0.19774057     0.17985419
 c     -1.00653157     1.19462614     0.69969521
 c     -0.15696705     1.49939935    -0.51822731
 c      1.16077467     0.94076953    -0.24377500
 h      0.05630329    -2.19953715     0.09924857
 h     -1.84031429     1.96936673     0.75833195
 h     -0.50942875     1.72743179    -1.52311080
 h      2.11284346     1.55554982    -0.23247312
 o      2.30784493    -1.15599456     0.15107429
 h      3.04868790    -0.67686790     0.20142865
 c     -2.51593696    -0.56623982    -0.47373622
 h     -2.56924599    -1.55751941    -1.07931709
 h     -3.36044919    -0.73414988     0.25513955
 h     -2.81248624     0.24778955    -1.11738083
 h     -0.28282003     1.23348151     1.75367872
          17

 c      1.20259577    -0.44041480     0.08894345
 c      0.02143113    -1.03189739     0.13745291
 c     -1.26027062    -0.20036305     0.18630971
 c     -1.00588102     1.18399082     0.70190913
 c     -0.15462519     1.48810702    -0.51797336
 c      1.15130253     0.94832969    -0.26156369
 h      0.02398057    -2.18915516     0.11530631
 h     -1.81291364     1.99125257     0.78219040
 h     -0.54207146     1.74644138    -1.50531060
 h      2.07463527     1.51536052    -0.22588492
 o      2.31214870    -1.14822587     0.15975211
 h      3.06683179    -0.67105293     0.21166600
 c     -2.51132748    -0.55169766    -0.48467854
 h     -2.54034494    -1.51004001    -1.09314906
 h     -3.40349368    -0.73832748     0.27595795
 h     -2.80786963     0.23005991    -1.09857269
 h     -0.27004454     1.21904939     1.77851267
          17

 c      1.21165571    -0.44401292     0.07788341
 c      0.01860734    -1.03585223     0.14379744
 c     -1.26265359    -0.20393519     0.19171985
 c     -1.00390595     1.17687423     0.70614297
 c     -0.15422041     1.47531313    -0.51608948
 c      1.14332605     0.95310289    -0.27871744
 h     -0.01195425    -2.16264107     0.13223399
 h     -1.78338991     1.99709346     0.80797758
 h     -0.57662784     1.76159389    -1.48860560
 h      2.03720184     1.48116552    -0.21595834
 o      2.31454918    -1.14246101     0.16874969
 h      3.12100156    -0.64125312     0.22357808
 c     -2.50851264    -0.53984483    -0.49405853
 h     -2.50585539    -1.45350951    -1.10189076
 h     -3.43161744    -0.73687893     0.28678858
 h     -2.81097271     0.22860870    -1.09272785
 h     -0.27773237     1.20316778     1.77528589
          17

 c      1.22319111    -0.44332079     0.06480182
 c      0.01023867    -1.04086082     0.15016078
 c     -1.26116169    -0.20830168     0.19600757
 c     -1.00036680     1.17328672     0.71253245
 c     -0.15629538     1.46132948    -0.51277862
 c      1.13616794     0.95391227    -0.29516877
 h     -0.05008731    -2.12711114     0.14997931
 h     -1.75415094     1.98766741     0.83484863
 h     -0.61152520     1.77180119    -1.47161143
 h      2.01410549     1.46265059    -0.20197825
 o      2.31709319    -1.13767530     0.17818910
 h      3.18104303    -0.60589167     0.23509034
 c     -2.50756966    -0.53062731    -0.50083668
 h     -2.46737079    -1.39709797    -1.11021533
 h     -3.44044307    -0.72970226     0.28355055
 h     -2.82363298     0.25004961    -1.10352650
 h     -0.30495209     1.18594132     1.74467110
          17

 c      1.23615739    -0.43849812     0.04973462
 c     -0.00300712    -1.04568083     0.15648504
 c     -1.25593322    -0.21333299     0.19910040
 c     -0.99505296     1.17296519     0.72089774
 c     -0.16129139     1.44643821    -0.50820364
 c      1.12961761     0.95010668    -0.31094961
 h     -0.08962467    -2.09402114     0.16832506
 h     -1.72953881     1.96624467     0.86214403
 h     -0.64509385     1.77596819    -1.45289743
 h      2.01298563     1.46539258    -0.18300353
 o      2.32132918    -1.13310997     0.18816324
 h      3.22416782    -0.57861254     0.24464933
 c     -2.50865160    -0.52284483    -0.50471918
 h     -2.42621025    -1.35162868    -1.12464192
 h     -3.42889667    -0.71752690     0.26491639
 h     -2.84311621     0.28981762    -1.12619905
 h     -0.34852348     1.16757663     1.69041754
          17

 c      1.24950352    -0.42996929     0.03283244
 c     -0.02024864    -1.04889730     0.16267071
 c     -1.24723603    -0.21887247     0.20094761
 c     -0.98799923     1.17538878     0.73048530
 c     -0.16946833     1.43086220    -0.50244019
 c      1.12441749     0.94189469    -0.32607401
 h     -0.13041789    -2.07637876     0.18699666
 h     -1.71540137     1.93822708     0.88946987
 h     -0.67595167     1.77337810    -1.43168990
 h      2.02879094     1.48712230    -0.15944143
 o      2.32795192    -1.12839573     0.19870296
 h      3.23995826    -0.56569207     0.25157694
 c     -2.51189745    -0.51497474    -0.50609745
 h     -2.38340123    -1.32433010    -1.15022864
 h     -3.39880817    -0.70179684     0.23197199
 h     -2.86383003     0.33665193    -1.15143795
 h     -0.40088909     1.14826433     1.62238790
          17

 c      1.26234427    -0.41843283     0.01438744
 c     -0.04049952    -1.04959663     0.16858893
 c     -1.23549192    -0.22468311     0.20151850
 c     -0.97990138     1.17994586     0.73954075
 c     -0.18083474     1.41473585    -0.49547447
 c      1.12177991     0.93019196    -0.34047835
 h     -0.17233474    -2.08196240     0.20566660
 h     -1.71764982     1.90956536     0.91662190
 h     -0.70329425     1.76401291    -1.40819281
 h      2.04831096     1.52001779    -0.13378272
 o      2.33702970    -1.12337857     0.20978409
 h      3.22647818    -0.56857005     0.25578347
 c     -2.51700947    -0.50618162    -0.50601592
 h     -2.34062055    -1.31386926    -1.18631009
 h     -3.35593140    -0.68479183     0.18903987
 h     -2.88048705     0.37992269    -1.17101134
 h     -0.44664923     1.12767720     1.56191120
          17

 c      1.27405607    -0.40487082    -0.00516421
 c     -0.06276543    -1.04793057     0.17411487
 c     -1.22131289    -0.23043547     0.20078507
 c     -0.97229183     1.18628392     0.74538792
 c     -0.19511234     1.39808859    -0.48723239
 c      1.12256839     0.91625545    -0.35409241
 h     -0.21426922    -2.10761782     0.22372359
 h     -1.73953848     1.88395725     0.94326288
 h     -0.72705220     1.74864285    -1.38364953
 h      2.05921384     1.55559034    -0.10957003
 o      2.34809528    -1.11807019     0.22132851
 h      3.18886074    -0.58467071     0.25761770
 c     -2.52289758    -0.49638421    -0.50613698
 h     -2.30099115    -1.31200591    -1.22652767
 h     -3.31194277    -0.67001438     0.14532059
 h     -2.88953736     0.41267347    -1.17980205
 h     -0.46332012     1.10399930     1.54153906
          17

 c      1.28428838    -0.39054862    -0.02525924
 c     -0.08603423    -1.04494887     0.17914803
 c     -1.20553459    -0.23572696     0.19870513
 c     -0.96624802     1.19441275     0.74676777
 c     -0.21174267     1.38086097    -0.47765899
 c      1.12697356     0.90149492    -0.36691687
 h     -0.25409550    -2.14188571     0.24016509
 h     -1.77926882     1.86092039     0.96851168
 h     -0.74787622     1.72868565    -1.36020610
 h      2.05404201     1.58724750    -0.09020814
 o      2.36002270    -1.11276716     0.23320105
 h      3.14162530    -0.60579193     0.25786201
 c     -2.52773129    -0.48572340    -0.50841801
 h     -2.26837425    -1.30958992    -1.26307421
 h     -3.28451896    -0.66232267     0.11500448
 h     -2.88920110     0.43154648    -1.17552571
 h     -0.43943298     1.07526098     1.57845687
          17

 c      1.29292621    -0.37697152    -0.04523951
 c     -0.10918279    -1.04200644     0.18360123
 c     -1.18921596    -0.24007548     0.19522657
 c     -0.96112702     1.20423367     0.74593593
 c     -0.22994561     1.36295191    -0.46683053
 c      1.13459190     0.88741634    -0.37904580
 h     -0.28961066    -2.17233732     0.25387333
 h     -1.83024051     1.83677487     0.99082589
 h     -0.76690382     1.70586179    -1.34045778
 h      2.03005760     1.61072423    -0.07839729
 o      2.37091794    -1.10821108     0.24522750
 h      3.11098693    -0.61614384     0.25750716
 c     -2.52982075    -0.47435157    -0.51428373
 h     -2.24605168    -1.30029616    -1.29012215
 h     -3.28862603    -0.66617337     0.11022577
 h     -2.87919758     0.43623649    -1.15820320
 h     -0.38978010     1.04426473     1.65039948
          17

 c      1.30003807    -0.36575325    -0.06440234
 c     -0.13094085    -1.04037284     0.18739180
 c     -1.17358264    -0.24288132     0.19030826
 c     -0.95602460     1.21542386     0.74611961
 c     -0.24883545     1.34427196    -0.45502726
 c      1.14459918     0.87553082    -0.39065883
 h     -0.31926201    -2.19007879     0.26394432
 h     -1.88360913     1.80732156     1.00835329
 h     -0.78529659     1.68173256    -1.32659885
 h      1.98824769     1.62401650    -0.07588258
 o      2.37897621    -1.10516224     0.25726175
 h      3.12185356    -0.59997765     0.25688433
 c     -2.52893596    -0.46271230    -0.52355293
 h     -2.23594738    -1.28122499    -1.30484959
 h     -3.32194326    -0.68187451     0.12916022
 h     -2.86068970     0.42958245    -1.13010863
 h     -0.33567492     1.01705108     1.72529359
          17

 c      1.30581831    -0.35840220    -0.08207140
 c     -0.14997306    -1.04108636     0.19044956
 c     -1.15991429    -0.24344877     0.18392215
 c     -0.95073786     1.22762770     0.74953641
 c     -0.26756130     1.32478794    -0.44276391
 c      1.15588415     0.86713811    -0.40200436
 h     -0.34228658    -2.19068888     0.26983356
 h     -1.93109764     1.76992480     1.01955074
 h     -0.80369775     1.65727390    -1.31949063
 h      1.93285625     1.62767840    -0.08317159
 o      2.38436248    -1.10321370     0.26921451
 h      3.16840186    -0.56114218     0.25546477
 c     -2.52611789    -0.45168360    -0.53458162
 h     -2.23845951    -1.25245752    -1.30731497
 h     -3.36721334    -0.70509817     0.15782498
 h     -2.83651867     0.41827621    -1.09602866
 h     -0.29046182     0.99841852     1.78355900
          17

 c      1.31051403    -0.35607089    -0.09767866
 c     -0.16505144    -1.04483578     0.19272432
 c     -1.14935611    -0.24110517     0.17604412
 c     -0.94549669     1.24049108     0.75743639
 c     -0.28542294     1.30453609    -0.43076066
 c      1.16713020     0.86298235    -0.41337571
 h     -0.35860602    -2.17400474     0.27138513
 h     -1.96665303     1.72415479     1.02367198
 h     -0.82192774     1.63268634    -1.31818908
 h      1.87148061     1.62567633    -0.09911620
 o      2.38866067    -1.10110067     0.28097762
 h      3.22291321    -0.51825994     0.25321323
 c     -2.52240991    -0.44232439    -0.54531721
 h     -2.25250864    -1.21685134    -1.30033950
 h     -3.40729341    -0.73034925     0.18226912
 h     -2.81125806     0.41311090    -1.06304422
 h     -0.26053449     0.99104769     1.81644963
          17

 c      1.31434696    -0.35932796    -0.11083142
 c     -0.17526487    -1.05175846     0.19417812
 c     -1.14267120    -0.23538614     0.16665760
 c     -0.94058427     1.25364294     0.77043189
 c     -0.30193077     1.28359893    -0.41982036
 c      1.17689365     0.86291413    -0.42508251
 h     -0.36878497    -2.14423624     0.26884486
 h     -1.98706326     1.67155561     1.02096843
 h     -0.83913748     1.60756410    -1.32026477
 h      1.81490005     1.62622489    -0.12060620
 o      2.39311489    -1.09785943     0.29241646
 h      3.26369153    -0.48605119     0.25074187
 c     -2.51842226    -0.43542553    -0.55391982
 h     -2.27558839    -1.18016645    -1.28970308
 h     -3.43161327    -0.75323901     0.19389830
 h     -2.79000944     0.42605560    -1.03832492
 h     -0.24858534     0.99614343     1.82100313
          17

 c      1.31746200    -0.36805040    -0.12133833
 c     -0.18016975    -1.06121402     0.19476325
 c     -1.14003724    -0.22621082     0.15577070
 c     -0.93613090     1.26669433     0.78860807
 c     -0.31681269     1.26206908    -0.41064567
 c      1.18381488     0.86588693    -0.43737442
 h     -0.37414681    -2.11049575     0.26288907
 h     -1.99222221     1.61519981     1.01270154
 h     -0.85428127     1.58129686    -1.32270394
 h      1.77471787     1.64029325    -0.14330808
 o      2.39830832    -1.09305167     0.30340698
 h      3.28022581    -0.47160922     0.24875114
 c     -2.51462101    -0.43088151    -0.55910519
 h     -2.30411209    -1.15054785    -1.28386051
 h     -3.43524594    -0.77081043     0.18885806
 h     -2.77571460     0.46258151    -1.02476920
 h     -0.25519396     1.01392305     1.79763201
          17

 c      1.31991510    -0.38150675    -0.12918612
 c     -0.17979560    -1.07175671     0.19440538
 c     -1.14100839    -0.21394685     0.14343606
 c     -0.93207230     1.27926534     0.81144697
 c     -0.32998542     1.24002859    -0.40367507
 c      1.18706353     0.87058699    -0.45024899
 h     -0.37684895    -2.08629846     0.25456712
 h     -1.98536991     1.55923468     1.00104198
 h     -0.86659204     1.55347707    -1.32288294
 h      1.75774432     1.67503657    -0.16437255
 o      2.40438483    -1.08661573     0.31385569
 h      3.26968971    -0.47669899     0.24775375
 c     -2.51150847    -0.42751304    -0.56040340
 h     -2.33455888    -1.13559200    -1.29137830
 h     -3.41709388    -0.78130773     0.16667395
 h     -2.76775764     0.51631587    -1.01912167
 h     -0.27873764     1.04359545     1.75026898
          17

 c      1.32168105    -0.39857591    -0.13449081
 c     -0.17454434    -1.08161158     0.19301932
 c     -1.14465984    -0.19931935     0.12976390
 c     -0.92833075     1.29106893     0.83760364
 c     -0.34150127     1.21755147    -0.39900177
 c      1.18666031     0.87624413    -0.46330312
 h     -0.37928219    -2.08497679     0.24497312
 h     -1.97298987     1.50830551     0.98880193
 h     -0.87588401     1.52417921    -1.31927984
 h      1.76175604     1.72670136    -0.18489338
 o      2.41114093    -1.07879446     0.32371208
 h      3.23540226    -0.49878116     0.24789268
 c     -2.50938854    -0.42392029    -0.55826345
 h     -2.36494405    -1.13713024    -1.31573558
 h     -3.37931923    -0.78413591     0.12981557
 h     -2.76378863     0.57379950    -1.01544577
 h     -0.31342459     1.08270391     1.68907961
          17

 c      1.32266845    -0.41797593    -0.13745255
 c     -0.16510699    -1.08960667     0.19055126
 c     -1.14981604    -0.18322240     0.11492647
 c     -0.92532000     1.30206656     0.86456612
 c     -0.35147976     1.19471736    -0.39639264
 c      1.18320776     0.88265848    -0.47589777
 h     -0.38244362    -2.11089401     0.23476504
 h     -1.96344740     1.46672548     0.97890738
 h     -0.88266918     1.49409825    -1.31184624
 h      1.77841572     1.78291499    -0.20851882
 o      2.41789428    -1.07020410     0.33299228
 h      3.18874651    -0.52969051     0.24852972
 c     -2.50809010    -0.41930413    -0.55402264
 h     -2.39482957    -1.14907907    -1.35244251
 h     -3.32822111    -0.78037892     0.08430671
 h     -2.76195322     0.62246039    -1.00894975
 h     -0.34513753     1.12594674     1.63560578
          17

 c      1.32274211    -0.43843652    -0.13832129
 c     -0.15238125    -1.09568676     0.18699089
 c     -1.15525074    -0.16655039     0.09915262
 c     -0.92437436     1.31250618     0.88879022
 c     -0.36004375     1.17162505    -0.39538968
 c      1.17739631     0.88968526    -0.48744399
 h     -0.38486298    -2.15551773     0.22414142
 h     -1.96387583     1.43763155     0.97377872
 h     -0.88810212     1.46456279    -1.30203501
 h      1.79896358     1.83075970    -0.23843432
 o      2.42326492    -1.06196213     0.34182310
 h      3.15245326    -0.55340020     0.24748225
 c     -2.50686114    -0.41332352    -0.54962391
 h     -2.42394074    -1.16161792    -1.39248608
 h     -3.27598976    -0.77395446     0.04087043
 h     -2.76153906     0.65410079    -0.99703276
 h     -0.35005179     1.16564215     1.62298379
          17

 c      1.32175229    -0.45880629    -0.13737168
 c     -0.13730248    -1.10046397     0.18234389
 c     -1.15981933    -0.15012361     0.08270855
 c     -0.92646115     1.32243292     0.90802144
 c     -0.36728389     1.14840912    -0.39546386
 c      1.16976062     0.89696850    -0.49753196
 h     -0.38365909    -2.20401229     0.21329565
 h     -1.97704096     1.42263700     0.97501193
 h     -0.89372683     1.43740331    -1.29240523
 h      1.81690864     1.86127736    -0.27612503
 o      2.42565169    -1.05534988     0.35043100
 h      3.15294989    -0.55138383     0.24120056
 c     -2.50447200    -0.40563500    -0.54715585
 h     -2.45142134    -1.16632901    -1.42745011
 h     -3.24024335    -0.77213466     0.01424282
 h     -2.76273710     0.66496147    -0.97893056
 h     -0.31343315     1.19825064     1.67010639
          17

 c      1.31956456    -0.47809797    -0.13488885
 c     -0.12068785    -1.10457141     0.17661907
 c     -1.16253758    -0.13467826     0.06587993
 c     -0.93038084     1.33138225     0.92355490
 c     -0.37326706     1.12527829    -0.39616047
 c      1.16064269     0.90396637    -0.50593257
 h     -0.37622024    -2.24332693     0.20266426
 h     -2.00052969     1.42206746     0.98339452
 h     -0.90097838     1.41467072    -1.28571628
 h      1.82822938     1.86993911    -0.32157895
 o      2.42506075    -1.05056713     0.35890549
 h      3.19140673    -0.52258096     0.22862957
 c     -2.49999928    -0.39601869    -0.54807775
 h     -2.47602849    -1.15813550    -1.45181060
 h     -3.23473669    -0.78172405     0.01590654
 h     -2.76634325     0.65524009    -0.95534956
 h     -0.25177429     1.22795116     1.75552677
          17

 c      1.31608675    -0.49550590    -0.13115501
 c     -0.10317852    -1.10840688     0.16984017
 c     -1.16262834    -0.12085474     0.04897560
 c     -0.93446598     1.33897004     0.93774241
 c     -0.37807833     1.10257137    -0.39718874
 c      1.15021227     0.91002459    -0.51255882
 h     -0.36095615    -2.26523006     0.19285667
 h     -2.02805314     1.43536659     0.99899822
 h     -0.91052829     1.39825994    -1.28371159
 h      1.83104459     1.85597384    -0.37379478
 o      2.42323207    -1.04665320     0.36707616
 h      3.24166328    -0.48456186     0.21313896
 c     -2.49392944    -0.38502544    -0.55235169
 h     -2.49648663    -1.13511183    -1.46303202
 h     -3.25587619    -0.80177508     0.04387922
 h     -2.77372799     0.62925762    -0.92840813
 h     -0.19096273     1.25874411     1.84662811
          17

 c      1.31129073    -0.51041795    -0.12642838
 c     -0.08524921    -1.11213058     0.16205731
 c     -1.15956432    -0.10919850     0.03232381
 c     -0.93796792     1.34509309     0.95198853
 c     -0.38185821     1.08078983    -0.39847778
 c      1.13847922     0.91439271    -0.51742060
 h     -0.33734092    -2.26615854     0.18453656
 h     -2.05202175     1.46135520     1.02126043
 h     -0.92181980     1.38954531    -1.28624613
 h      1.82560843     1.82201801    -0.43121118
 o      2.42176512    -1.04272639     0.37473785
 h      3.27966735    -0.45338660     0.19868636
 c     -2.48774297    -0.37399924    -0.55869087
 h     -2.51174437    -1.09802349    -1.46122773
 h     -3.28676540    -0.82433821     0.08549573
 h     -2.78713538     0.59602722    -0.90160452
 h     -0.14697774     1.29142870     1.92294943
          17

 c      1.30522895    -0.52240984    -0.12092488
 c     -0.06723765    -1.11568830     0.15334833
 c     -1.15311261    -0.10017827     0.01624790
 c     -0.94077015     1.34979035     0.96685557
 c     -0.38479872     1.06058882    -0.40016896
 c      1.12527818     0.91619837    -0.52058227
 h     -0.30583513    -2.24668299     0.17836792
 h     -2.06593955     1.49836021     1.04909402
 h     -0.93313940     1.38918522    -1.29132750
 h      1.81468754     1.77419514    -0.49210943
 o      2.42150047    -1.03835392     0.38176370
 h      3.29301142    -0.43735728     0.18776886
 c     -2.48262881    -0.36441645    -0.56546931
 h     -2.52116532    -1.05033549    -1.44930266
 h     -3.31152977    -0.84164384     0.12804771
 h     -2.80988298     0.56861375    -0.87921704
 h     -0.12680165     1.32513001     1.97477845
          17

 c      1.29804495    -0.53122422    -0.11480769
 c     -0.04936519    -1.11877545     0.14381290
 c     -1.14335253    -0.09419512     0.00103950
 c     -0.94292979     1.35314805     0.98248267
 c     -0.38710086     1.04272932    -0.40253447
 c      1.11027002     0.91446080    -0.52211242
 h     -0.26792207    -2.21166432     0.17503114
 h     -2.06567331     1.54435998     1.08101866
 h     -0.94219384     1.39716501    -1.29597018
 h      1.80376099     1.72179288    -0.55517782
 o      2.42269988    -1.03340952     0.38809073
 h      3.27790803    -0.43914359     0.18151081
 c     -2.47908757    -0.35719802    -0.57117258
 h     -2.52466821    -0.99849368    -1.43361521
 h     -3.32066697    -0.84930093     0.16311646
 h     -2.84524476     0.55941946    -0.86444462
 h     -0.13257867     1.35842438     1.99810816
          17

 c      1.28997713    -0.53674815    -0.10818193
 c     -0.03175096    -1.12076317     0.13356331
 c     -1.13065073    -0.09157115    -0.01305393
 c     -0.94447298     1.35525954     0.99879245
 c     -0.38893412     1.02800281    -0.40587068
 c      1.09308901     0.90828992    -0.52203460
 h     -0.22618267    -2.17092014     0.17530837
 h     -2.04983666     1.59719762     1.11528314
 h     -0.94682612     1.41299192    -1.29724247
 h      1.79956654     1.67485041    -0.62013121
 o      2.42517578    -1.02798652     0.39370952
 h      3.23707639    -0.45715299     0.17976487
 c     -2.47729141    -0.35210882    -0.57454790
 h     -2.52277945    -0.95142949    -1.42405170
 h     -3.30986414    -0.84588767     0.18602566
 h     -2.89337342     0.57211663    -0.85705367
 h     -0.16369638     1.38972597     1.99208737
          17

 c      1.28135644    -0.53899445    -0.10109380
 c     -0.01445482    -1.12073452     0.12271407
 c     -1.11559879    -0.09251832    -0.02582900
 c     -0.94539139     1.35619898     1.01549709
 c     -0.39043183     1.01714047    -0.41040855
 c      1.07372804     0.89731470    -0.52035441
 h     -0.18401094    -2.13870322     0.18021689
 h     -2.01980526     1.65485963     1.14997346
 h     -0.94556048     1.43592483    -1.29302345
 h      1.80588547     1.63913615    -0.68746342
 o      2.42820924    -1.02246733     0.39870577
 h      3.18110571    -0.48446997     0.18044684
 c     -2.47744152    -0.34788468    -0.57477648
 h     -2.51643415    -0.91760666    -1.43100314
 h     -3.27825209    -0.83201313     0.19473214
 h     -2.94934558     0.59930858    -0.85346857
 h     -0.21688645     1.41741029     1.95882306
          17

 c      1.27260307    -0.53807950    -0.09354157
 c      0.00240315    -1.11791388     0.11138704
 c     -1.09893330    -0.09708666    -0.03712963
 c     -0.94581402     1.35598345     1.03190928
 c     -0.39171787     1.01071784    -0.41624889
 c      1.05287992     0.88197497    -0.51720827
 h     -0.14443718    -2.12867653     0.19097673
 h     -1.97950803     1.71579328     1.18311701
 h     -0.93788888     1.46519219    -1.28238666
 h      1.81972365     1.61278494    -0.75674783
 o      2.43036439    -1.01768713     0.40335820
 h      3.13161356    -0.50638730     0.17808797
 c     -2.47970194    -0.34324328    -0.57183288
 h     -2.50652842    -0.90001334    -1.45846336
 h     -3.22786624    -0.80994785     0.18961461
 h     -3.00534870     0.62925139    -0.84942814
 h     -0.28449728     1.44003898     1.90549428
          17

 c      1.26422745    -0.53418592    -0.08550222
 c      0.01848927    -1.11245753     0.09976685
 c     -1.08146096    -0.10510639    -0.04686654
 c     -0.94637383     1.35450287     1.04653345
 c     -0.39293407     1.00906928    -0.42331357
 c      1.03178864     0.86329448    -0.51297067
 h     -0.10858252    -2.14465101     0.20833314
 h     -1.93476415     1.77912812     1.21278338
 h     -0.92435539     1.50018811    -1.26573795
 h      1.83294691     1.58899279    -0.82539896
 o      2.42988355    -1.01472012     0.40811149
 h      3.11534236    -0.50411839     0.16455093
 c     -2.48388783    -0.33754422    -0.56675517
 h     -2.49383269    -0.89439411    -1.49997472
 h     -3.16436397    -0.78404407     0.17443930
 h     -3.05406890     0.65241430    -0.84189848
 h     -0.35092634     1.45710781     1.84911252
          17

 c      1.25681767    -0.52753577    -0.07695768
 c      0.03325229    -1.10572498     0.08817271
 c     -1.06399861    -0.11614866    -0.05504918
 c     -0.94848221     1.35143583     1.05681644
 c     -0.39424596     1.01222213    -0.43132505
 c      1.01178271     0.84245008    -0.50818882
 h     -0.07566566    -2.17723204     0.23155697
 h     -1.89184051     1.84456705     1.23717916
 h     -0.90647549     1.54063060    -1.24477837
 h      1.83721811     1.56106406    -0.88945750
 o      2.42642163    -1.01367401     0.41305492
 h      3.13705855    -0.47437001     0.13768217
 c     -2.48920624    -0.33051457    -0.56139293
 h     -2.47941877    -0.89329777    -1.54323114
 h     -3.09828752    -0.76175091     0.15820839
 h     -3.09028700     0.66331825    -0.82930366
 h     -0.39092348     1.47035394     1.81956476
          17

 c      1.25099496    -0.51841263    -0.06789038
 c      0.04609154    -1.09959005     0.07703879
 c     -1.04732571    -0.12953193    -0.06181564
 c     -0.95330905     1.34643694     1.06067964
 c     -0.39582336     1.01986354    -0.43984522
 c      0.99394543     0.82055396    -0.50345547
 h     -0.04453435    -2.21140849     0.25843493
 h     -1.85534937     1.91172013     1.25475814
 h     -0.88645846     1.58658979    -1.22222175
 h      1.82709903     1.52493532    -0.94506838
 o      2.42142035    -1.01337064     0.41765909
 h      3.17371069    -0.43456550     0.10561789
 c     -2.49432948    -0.32183029    -0.55787330
 h     -2.46479782    -0.89050951    -1.57695927
 h     -3.04410653    -0.75363799     0.15530978
 h     -3.11107703     0.66002214    -0.81114200
 h     -0.38388174     1.48248440     1.84179549
          17

 c      1.24731790    -0.50723153    -0.05825103
 c      0.05653389    -1.09567568     0.06681750
 c     -1.03214837    -0.14437201    -0.06743502
 c     -0.95989972     1.33972554     1.05926878
 c     -0.39780978     1.03136751    -0.44837609
 c      0.97899604     0.79863565    -0.49932550
 h     -0.01468246    -2.23474699     0.28621179
 h     -1.82648286     1.97903695     1.26429971
 h     -0.86666357     1.63824964    -1.20111290
 h      1.80069101     1.47938772    -0.98941560
 o      2.41632672    -1.01262927     0.42134049
 h      3.20253900    -0.40228271     0.07764716
 c     -2.49810435    -0.31135872    -0.55770412
 h     -2.45160099    -0.88244837    -1.59400543
 h     -3.01251344    -0.76858676     0.17757642
 h     -3.11572054     0.64359887    -0.78771392
 h     -0.33804237     1.49146029     1.90351622
          17

 c      1.24616137    -0.49460356    -0.04793277
 c      0.06434462    -1.09504700     0.05789983
 c     -1.01908607    -0.15966080    -0.07226187
 c     -0.96627328     1.33199731     1.05544513
 c     -0.40030615     1.04590916    -0.45645578
 c      0.96725113     0.77766316    -0.49627396
 h      0.01367094    -2.24013277     0.31240862
 h     -1.80294237     2.04307692     1.26495054
 h     -0.84886758     1.69531143    -1.18378608
 h      1.75944551     1.42571811    -1.02123772
 o      2.41192407    -1.01078006     0.42375589
 h      3.21171773    -0.38698211     0.05940508
 c     -2.50033057    -0.29989051    -0.56067188
 h     -2.44122256    -0.86783455    -1.59157395
 h     -3.00140168    -0.80553634     0.22126137
 h     -3.10594765     0.61836756    -0.76006981
 h     -0.27759961     1.49216507     1.97275723
          17

 c      1.24761516    -0.48135508    -0.03676902
 c      0.06958217    -1.09816902     0.05057983
 c     -1.00867560    -0.17437184    -0.07666809
 c     -0.97111198     1.32391817     1.05125179
 c     -0.40337371     1.06262174    -0.46372994
 c      0.95859298     0.75851178    -0.49464867
 h      0.03980139    -2.22551384     0.33523078
 h     -1.78088830     2.09908624     1.25636344
 h     -0.83369664     1.75627407    -1.17098224
 h      1.70816099     1.36771226    -1.04140724
 o      2.40851462    -1.00754721     0.42477240
 h      3.19764425    -0.39191910     0.05333883
 c     -2.50132649    -0.28914686    -0.56511977
 h     -2.43467013    -0.84723087    -1.57078949
 h     -3.00042334    -0.85424631     0.26977707
 h     -3.08650251     0.59255181    -0.72993621
 h     -0.22077820     1.48162252     2.02715084
          17

 c      1.25144406    -0.46847845    -0.02455760
 c      0.07258112    -1.10490009     0.04503861
 c     -1.00135917    -0.18757030    -0.08098670
 c     -0.97379314     1.31596422     1.04767133
 c     -0.40703343     1.08071344    -0.46997681
 c      0.95245005     0.74187013    -0.49458975
 h      0.06268650    -2.19348939     0.35385891
 h     -1.75711723     2.14242890     1.23886701
 h     -0.82061976     1.81816250    -1.16176504
 h      1.65520744     1.31187543    -1.05373171
 o      2.40607663    -1.00294821     0.42442896
 h      3.16264407    -0.41588739     0.05936601
 c     -2.50110548    -0.28102926    -0.56913940
 h     -2.43253806    -0.82303142    -1.53664674
 h     -3.00078040    -0.90354013     0.30735952
 h     -3.06500484     0.57786576    -0.69927206
 h     -0.17733907     1.45932456     2.05621955
          17

 c      1.25711680    -0.45701499    -0.01110661
 c      0.07386417    -1.11445986     0.04131811
 c     -0.99744302    -0.19849247    -0.08547671
 c     -0.97401178     1.30841307     1.04505333
 c     -0.41125077     1.09950117    -0.47507447
 c      0.94787680     0.72815973    -0.49596814
 h      0.08120803    -2.15159033     0.36888831
 h     -1.73009460     2.16976139     1.21351584
 h     -0.80848827     1.87704010    -1.15425368
 h      1.61190688     1.26699821    -1.06525344
 o      2.40421890    -0.99734182     0.42297892
 h      3.11582459    -0.45260336     0.07425444
 c     -2.49940604    -0.27687276    -0.57109541
 h     -2.43497068    -0.79972951    -1.49837603
 h     -2.99787734    -0.94550617     0.32468735
 h     -3.04907650     0.58528326    -0.66928561
 h     -0.15203960     1.42603735     2.05610177
          17

 c      1.26388847    -0.44789138     0.00370437
 c      0.07400902    -1.12544108     0.03928260
 c     -0.99705491    -0.20658160    -0.09030699
 c     -0.97157372     1.30134001     1.04339591
 c     -0.41592135     1.11838571    -0.47894970
 c      0.94389585     0.71763478    -0.49851922
 h      0.09442150    -2.11248899     0.38283655
 h     -1.70009353     2.17965846     1.18202062
 h     -0.79620187     1.92898832    -1.14657811
 h      1.58897755     1.24130521    -1.08395623
 o      2.40199167    -0.99157558     0.42100110
 h      3.07607405    -0.48852295     0.08993543
 c     -2.49624970    -0.27681389    -0.56965641
 h     -2.44171915    -0.78353151    -1.46879694
 h     -2.99005471    -0.97551155     0.31793619
 h     -3.04111393     0.61721883    -0.63974166
 h     -0.14694571     1.38310032     2.02629960
          17

 c      1.27090966    -0.44174417     0.01985590
 c      0.07351818    -1.13608388     0.03863807
 c     -1.00013131    -0.21148004    -0.09555501
 c     -0.96635529     1.29460408     1.04243747
 c     -0.42087081     1.13681461    -0.48154537
 c      0.94006287     0.71068384    -0.50224491
 h      0.10182291    -2.09149417     0.39983143
 h     -1.66904892     2.17292513     1.14662371
 h     -0.78316275     1.97099945    -1.13754020
 h      1.59030720     1.23735745    -1.11313484
 o      2.39805853    -0.98684824     0.41933877
 h      3.06916984    -0.50527436     0.09462316
 c     -2.49214195    -0.27984119    -0.56395510
 h     -2.45250034    -0.77972239    -1.45989691
 h     -2.97738052    -0.99141892     0.28713574
 h     -3.03681438     0.66466907    -0.60978246
 h     -0.16204233     1.33220325     1.96882307
          17

 c      1.27732043    -0.43877453     0.03712730
 c      0.07274953    -1.14501038     0.03913253
 c     -1.00643346    -0.21298986    -0.10121304
 c     -0.95840338     1.28784232     1.04158940
 c     -0.42586481     1.15425647    -0.48281004
 c      0.93669149     0.70790683    -0.50761395
 h      0.10330261    -2.09877076     0.42304810
 h     -1.64036434     2.15273744     1.10994125
 h     -0.76946809     2.00152511    -1.12689680
 h      1.61059885     1.25013138    -1.14826236
 o      2.39214817    -0.98365990     0.41841226
 h      3.10455097    -0.49664941     0.08394991
 c     -2.48768445    -0.28472325    -0.55409370
 h     -2.46734658    -0.78827184    -1.47508066
 h     -2.96135206    -0.99344369     0.23569437
 h     -3.02965277     0.71360388    -0.57915284
 h     -0.19421433     1.27530651     1.88929245
          17

 c      1.28230160    -0.43869210     0.05507736
 c      0.07191548    -1.15193716     0.04083413
 c     -1.01556835    -0.21103425    -0.10719586
 c     -0.94822149     1.28053262     1.03969451
 c     -0.43062728     1.17018693    -0.48269859
 c      0.93447154     0.70974965    -0.51519994
 h      0.09879397    -2.13161826     0.45125197
 h     -1.61850559     2.12433814     1.07475548
 h     -0.75592083     2.02070004    -1.11539565
 h      1.64016965     1.27110092    -1.18088267
 o      2.38590540    -0.98131356     0.41783388
 h      3.16161717    -0.47658200     0.06709087
 c     -2.48320638    -0.29060741    -0.54140786
 h     -2.48619049    -0.80284872    -1.50661015
 h     -2.94543837    -0.98510628     0.17108885
 h     -3.01503470     0.75196084    -0.54832399
 h     -0.23418418     1.21422347     1.80011950
          17

 c      1.28510440    -0.44080273     0.07309735
 c      0.07108877    -1.15747591     0.04410254
 c     -1.02700367    -0.20564765    -0.11334824
 c     -0.93718493     1.27222769     1.03474604
 c     -0.43486365     1.18409092    -0.48118481
 c      0.93403313     0.71618299    -0.52526216
 h      0.08828053    -2.17709612     0.47911812
 h     -1.60801051     2.09379052     1.04378974
 h     -0.74390261     2.03028401    -1.10465430
 h      1.67029681     1.29280173    -1.20373866
 o      2.38129495    -0.97905165     0.41714595
 h      3.21463023    -0.46062068     0.05461825
 c     -2.47864638    -0.29671724    -0.52804502
 h     -2.50819195    -0.81504332    -1.54202185
 h     -2.93610850    -0.97501494     0.10579291
 h     -2.99126710     0.77204007    -0.51807569
 h     -0.26245400     1.14907020     1.72419844
          17

 c      1.28510760    -0.44419350     0.09050581
 c      0.07018997    -1.16237241     0.04930060
 c     -1.04008253    -0.19699850    -0.11946236
 c     -0.92721562     1.26289615     1.02448986
 c     -0.43828750     1.19549541    -0.47829847
 c      0.93578224     0.72669958    -0.53764054
 h      0.07211545    -2.22100041     0.50077391
 h     -1.61191798     2.06584622     1.01958561
 h     -0.73512383     2.03324418    -1.09685322
 h      1.69511993     1.31046021    -1.21263381
 o      2.37960085    -0.97658333     0.41618809
 h      3.24788487    -0.45681706     0.05208346
 c     -2.47360617    -0.30202251    -0.51626645
 h     -2.53177645    -0.81833227    -1.57090595
 h     -2.94261423    -0.97668331     0.05543771
 h     -2.95907481     0.77038435    -0.48923324
 h     -0.25461378     1.07637419     1.68819739
          17

 c      1.28190886    -0.44793212     0.10664313
 c      0.06900516    -1.16706516     0.05661103
 c     -1.05404015    -0.18540884    -0.12529893
 c     -0.91868164     1.25262054     1.00869140
 c     -0.44064092     1.20404624    -0.47419639
 c      0.93987888     0.74047388    -0.55184182
 h      0.05108234    -2.25306571     0.51215731
 h     -1.63048732     2.04221573     1.00440559
 h     -0.73122661     2.03284976    -1.09413631
 h      1.71159675     1.32190577    -1.20627071
 o      2.38143262    -0.97392817     0.41499838
 h      3.25468099    -0.46751032     0.06111452
 c     -2.46781108    -0.30581734    -0.50756999
 h     -2.55510411    -0.80906177    -1.58705963
 h     -2.97164540    -1.00052645     0.03038502
 h     -2.92113101     0.74759878    -0.46257505
 h     -0.20759234     0.99448348     1.69620918
          17

 c      1.27542282    -0.45122269     0.12094144
 c      0.06724079    -1.17163535     0.06601632
 c     -1.06802230    -0.17133459    -0.13058762
 c     -0.90999390     1.24100595     0.98945692
 c     -0.44170973     1.20961199    -0.46922887
 c      0.94622683     0.75650320    -0.56714431
 h      0.02622141    -2.26768137     0.51140046
 h     -1.66081770     2.02110886     0.99993670
 h     -0.73331512     2.03144787    -1.09774704
 h      1.71929850     1.32725931    -1.18584016
 o      2.38681707    -0.97125490     0.41370889
 h      3.23489987    -0.49133904     0.08079099
 c     -2.46176899    -0.30875084    -0.50208065
 h     -2.57646148    -0.78595414    -1.58798850
 h     -3.01937253    -1.04274815     0.02785558
 h     -2.88199343     0.70888855    -0.43867869
 h     -0.14504291     0.91101775     1.72625537
          17

 c      1.26594567    -0.45349393     0.13296498
 c      0.06458471    -1.17587181     0.07733116
 c     -1.08113023    -0.15531941    -0.13502103
 c     -0.89988860     1.22763894     0.96899879
 c     -0.44133764     1.21235210    -0.46397111
 c      0.95443830     0.77367607    -0.58265651
 h     -0.00136687    -2.26329714     0.49853768
 h     -1.69731244     1.99807453     1.00688707
 h     -0.74160729     2.02954472    -1.10729922
 h      1.72064368     1.32890339    -1.15490301
 o      2.39510525    -0.96887698     0.41254990
 h      3.19583546    -0.52301229     0.10751016
 c     -2.45655063    -0.31261302    -0.49910014
 h     -2.59451736    -0.74962068    -1.57412460
 h     -3.07354667    -1.08920064     0.03749427
 h     -2.84820306     0.66475472    -0.41753958
 h     -0.08995731     0.83639211     1.75678296
          17

 c      1.25414649    -0.45441418     0.14241570
 c      0.06075202    -1.17929717     0.09022190
 c     -1.09250463    -0.13795718    -0.13828005
 c     -0.88816831     1.21243380     0.94886647
 c     -0.43943137     1.21268830    -0.45920854
 c      0.96380384     0.79079826    -0.59735345
 h     -0.03071334    -2.24223006     0.47531395
 h     -1.73311922     1.96798282     1.02475024
 h     -0.75540102     2.02584845    -1.12074168
 h      1.72129421     1.33154450    -1.11924197
 o      2.40472366    -0.96739314     0.41194801
 h      3.15622455    -0.55118627     0.13361625
 c     -2.45304485    -0.31926587    -0.49787132
 h     -2.60854978    -0.70248915    -1.54886052
 h     -3.12213641    -1.12706945     0.05039169
 h     -2.82758157     0.62973853    -0.39816612
 h     -0.05445040     0.77772174     1.77586449
          17

 c      1.24096615    -0.45384546     0.14910880
 c      0.05552463    -1.18113507     0.10420808
 c     -1.10143475    -0.11985861    -0.14008547
 c     -0.87525859     1.19550228     0.93020082
 c     -0.43595553     1.21118959    -0.45585531
 c      0.97337549     0.80666778    -0.61018438
 h     -0.06124047    -2.21110237     0.44515373
 h     -1.76181897     1.92689311     1.05192419
 h     -0.77335419     2.01820904    -1.13507601
 h      1.72941299     1.34147047    -1.08573736
 o      2.41328584    -0.96770599     0.41252373
 h      3.14552902    -0.55878253     0.14788601
 c     -2.45176729    -0.32975843    -0.49764072
 h     -2.61871868    -0.64886560    -1.51943792
 h     -3.15711764    -1.14912083     0.06131199
 h     -2.82642938     0.61599375    -0.37886057
 h     -0.04316040     0.73869203     1.77811221
          17

 c      1.22744971    -0.45176578     0.15293973
 c      0.04878706    -1.18030378     0.11868669
 c     -1.10746220    -0.10162068    -0.14024726
 c     -0.86178812     1.17699900     0.91394460
 c     -0.43093151     1.20844165    -0.45482049
 c      0.98231199     0.82030997    -0.62033320
 h     -0.09308432    -2.18094523     0.41284544
 h     -1.77855444     1.87293312     1.08610130
 h     -0.79389576     2.00475384    -1.14734717
 h      1.75192730     1.36380126    -1.05946462
 o      2.41932619    -0.97020835     0.41453234
 h      3.17822008    -0.53682688     0.14494813
 c     -2.45310554    -0.34371436    -0.49739647
 h     -2.62627549    -0.59437656    -1.49737631
 h     -3.17411140    -1.15274234     0.06757824
 h     -2.84575870     0.62429063    -0.35855652
 h     -0.05678079     0.72073370     1.76159858
          17

 c      1.21459743    -0.44821425     0.15387058
 c      0.04053020    -1.17564533     0.13304867
 c     -1.11043979    -0.08381670    -0.13869566
 c     -0.84840474     1.15708480     0.90083824
 c     -0.42444573     1.20495478    -0.45686230
 c      0.99036633     0.83129111    -0.62748107
 h     -0.12710430    -2.16450467     0.38320572
 h     -1.78060651     1.80642686     1.12469870
 h     -0.81559554     1.98465569    -1.15543479
 h      1.78911984     1.39873374    -1.04074825
 o      2.42375028    -0.97403578     0.41742244
 h      3.23220317    -0.49685785     0.13252312
 c     -2.45740132    -0.35960010    -0.49596842
 h     -2.63313858    -0.54401025    -1.49528338
 h     -3.17147728    -1.13854840     0.06809197
 h     -2.88099074     0.64384219    -0.33773861
 h     -0.09326377     0.72350206     1.72686333
          17

 c      1.20330065    -0.44328117     0.15193892
 c      0.03077016    -1.16652886     0.14687830
 c     -1.11052007    -0.06700896    -0.13548728
 c     -0.83578531     1.13599250     0.89122314
 c     -0.41665334     1.20111827    -0.46246046
 c      0.99798518     0.83975790    -0.63175700
 h     -0.16388189    -2.16910009     0.35887649
 h     -1.76779548     1.72978145     1.16523316
 h     -0.83743184     1.95845977    -1.15850920
 h      1.83371239     1.44094941    -1.02577893
 o      2.42799155    -0.97802450     0.42049721
 h      3.27828475    -0.45554081     0.12071494
 c     -2.46478896    -0.37566933    -0.49278243
 h     -2.64041047    -0.49986934    -1.51857423
 h     -3.15026415    -1.11005851     0.06330924
 h     -2.92538200     0.66114347    -0.31778642
 h     -0.14690540     0.74429063     1.67792851
          17

 c      1.19431466    -0.43710764     0.14726091
 c      0.01942840    -1.15334586     0.16003237
 c     -1.10808767    -0.05176307    -0.13078941
 c     -0.82483010     1.11417660     0.88464389
 c     -0.40776068     1.19718355    -0.47173005
 c      1.00589871     0.84614143    -0.63344994
 h     -0.20220006    -2.19067144     0.33955275
 h     -1.74295558     1.64737212     1.20569902
 h     -0.85896550     1.92811156    -1.15720508
 h      1.87568761     1.48297096    -1.00996654
 o      2.43276126    -0.98139986     0.42332227
 h      3.29981189    -0.42345756     0.11532961
 c     -2.47500034    -0.39036487    -0.48848762
 h     -2.64737010    -0.46167791    -1.56010282
 h     -3.11523250    -1.07458583     0.05619287
 h     -2.97288609     0.66634605    -0.29998820
 h     -0.20534475     0.77634971     1.62570980
          17

 c      1.18822451    -0.42988503     0.14001853
 c      0.00635531    -1.13721909     0.17249649
 c     -1.10366976    -0.03864541    -0.12485589
 c     -0.81690385     1.09243837     0.87941289
 c     -0.39798905     1.19326491    -0.48440510
 c      1.01471715     0.85087077    -0.63281535
 h     -0.23906730    -2.21698205     0.32375815
 h     -1.71237503     1.56530968     1.24500672
 h     -0.88040166     1.89673876    -1.15353585
 h      1.90687467     1.51840880    -0.99016091
 o      2.43816312    -0.98374253     0.42567521
 h      3.29075553    -0.40556755     0.11864807
 c     -2.48716670    -0.40208404    -0.48467171
 h     -2.65250493    -0.42928899    -1.60552794
 h     -3.07616634    -1.04454804     0.05365995
 h     -3.01902744     0.65431725    -0.28515653
 h     -0.24636129     0.80758790     1.59237151
          17

 c      1.18540460    -0.42186159     0.13043875
 c     -0.00850657    -1.11932062     0.18422806
 c     -1.09784639    -0.02819751    -0.11801453
 c     -0.81326979     1.07154859     0.87329331
 c     -0.38753783     1.18936514    -0.49993338
 c      1.02478504     0.85426397    -0.63004419
 h     -0.27126158    -2.23544862     0.31064427
 h     -1.68535486     1.49062464     1.28334530
 h     -0.90242237     1.86806573    -1.15041690
 h      1.92250421     1.54314897    -0.96498194
 o      2.44392322    -0.98488586     0.42747015
 h      3.25204544    -0.40285164     0.13068274
 c     -2.49994189    -0.40916901    -0.48312018
 h     -2.65487950    -0.40367282    -1.64171266
 h     -3.04611545    -1.03591077     0.06599272
 h     -3.06084786     0.62372387    -0.27362517
 h     -0.24543262     0.82600090     1.60370936
          17

 c      1.18599305    -0.41335053     0.11877665
 c     -0.02499953    -1.10049773     0.19511609
 c     -1.09118207    -0.02090431    -0.11069003
 c     -0.81324816     1.05139573     0.86626768
 c     -0.37657963     1.18543696    -0.51766590
 c      1.03617909     0.85651698    -0.62529399
 h     -0.29651590    -2.23748721     0.30034163
 h     -1.67128469     1.42931944     1.32184470
 h     -0.92566186     1.84540135    -1.15070136
 h      1.92115486     1.55542497    -0.93445371
 o      2.44939995    -0.98494553     0.42876161
 h      3.19141703    -0.41183242     0.14916747
 c     -2.51232309    -0.41071131    -0.48489831
 h     -2.65438517    -0.38634469    -1.66041506
 h     -3.03240742    -1.05889513     0.09941466
 h     -3.09684806     0.57634810    -0.26524887
 h     -0.20091883     0.83211156     1.65851914
          17

 c      1.18988716    -0.40472986     0.10531659
 c     -0.04272257    -1.08123124     0.20500915
 c     -1.08420406    -0.01714489    -0.10343123
 c     -0.81463441     1.03152892     0.86082040
 c     -0.36531499     1.18145761    -0.53700155
 c      1.04871666     0.85769922    -0.61871210
 h     -0.31382801    -2.21913120     0.29363786
 h     -1.67439133     1.38399970     1.36079118
 h     -0.94988219     1.83050314    -1.15598521
 h      1.90461101     1.55584723    -0.89969248
 o      2.45341613    -0.98449789     0.42981737
 h      3.12614546    -0.42171460     0.16844030
 c     -2.52430667    -0.40743804    -0.48961229
 h     -2.65139916    -0.37866772    -1.65849159
 h     -3.02930610    -1.10837818     0.14720064
 h     -3.12728784     0.51708881    -0.25923208
 h     -0.13432415     0.83490655     1.72788855
          17

 c      1.19676298    -0.39642080     0.09037975
 c     -0.06105929    -1.06169912     0.21375426
 c     -1.07742430    -0.01711777    -0.09689339
 c     -0.81591774     1.01212922     0.85937648
 c     -0.35404246     1.17745846    -0.55741155
 c      1.06193148     0.85772305    -0.61043585
 h     -0.32340124    -2.18064747     0.29167730
 h     -1.69126963     1.35338658     1.39784782
 h     -0.97337897     1.82302926    -1.16595565
 h      1.87808960     1.54778138    -0.86276920
 o      2.45430635    -0.98466394     0.43112762
 h      3.08247232    -0.41313724     0.17939632
 c     -2.53621293    -0.40126740    -0.49589244
 h     -2.64653269    -0.38151673    -1.63738520
 h     -3.02542050    -1.16969332     0.19452353
 h     -3.15483234     0.45420235    -0.25379385
 h     -0.06615071     0.84016835     1.78650325
          17

 c      1.20612493    -0.38885199     0.07432162
 c     -0.07922136    -1.04182002     0.22122402
 c     -1.07136406    -0.02075803    -0.09177887
 c     -0.81662008     0.99385935     0.86340098
 c     -0.34316092     1.17348724    -0.57840439
 c      1.07504738     0.85631634    -0.60059239
 h     -0.32657980    -2.12654131     0.29581745
 h     -1.71414332     1.33411092     1.42882490
 h     -0.99321649     1.82100120    -1.17878544
 h      1.85039555     1.53777908    -0.82657160
 o      2.45112222    -0.98620426     0.43296905
 h      3.07664869    -0.37283333     0.17661214
 c     -2.54787253    -0.39432099    -0.50227409
 h     -2.64059323    -0.39520441    -1.60309694
 h     -3.01282861    -1.22948078     0.22867320
 h     -3.18481316     0.39853313    -0.24600044
 h     -0.00854079     0.84953587     1.82146277
          17

 c      1.21738890    -0.38242987     0.05752355
 c     -0.09628755    -1.02126574     0.22733471
 c     -1.06655388    -0.02766335    -0.08875916
 c     -0.81670575     0.97743265     0.87352256
 c     -0.33310133     1.16954265    -0.59948054
 c      1.08709193     0.85311201    -0.58934170
 h     -0.32581085    -2.06595736     0.30760863
 h     -1.73540953     1.32258182     1.44990174
 h     -1.00616049     1.82186466    -1.19214598
 h      1.83242464     1.53468177    -0.79419498
 o      2.44482567    -0.98827018     0.43491681
 h      3.09577158    -0.31375607     0.16625369
 c     -2.55867317    -0.38831117    -0.50739151
 h     -2.63459748    -0.41956175    -1.56634340
 h     -2.98838225    -1.27911735     0.24229558
 h     -3.22330426     0.35992889    -0.23261954
 h      0.03210281     0.86273158     1.82786378
          17

 c      1.22995877    -0.37754060     0.04039277
 c     -0.11124812    -0.99954976     0.23206231
 c     -1.06351593    -0.03705440    -0.08840160
 c     -0.81620263     0.96336279     0.88970992
 c     -0.32424128     1.16553103    -0.62011605
 c      1.09730972     0.84800587    -0.57698759
 h     -0.32432132    -2.01203119     0.32883264
 h     -1.74987864     1.31584551     1.45900670
 h     -1.00965233     1.82347711    -1.20411800
 h      1.83231789     1.54554143    -0.76754360
 o      2.43697966    -0.98940166     0.43634604
 h      3.11798509    -0.25923893     0.15805181
 c     -2.56812689    -0.38411685    -0.50985379
 h     -2.62963111    -0.45416536    -1.54082909
 h     -2.95196930    -1.31381582     0.23237037
 h     -3.27243316     0.34169392    -0.21236247
 h      0.05257826     0.87880628     1.80497452
          17

 c      1.24325923    -0.37456245     0.02335981
 c     -0.12310913    -0.97640525     0.23547355
 c     -1.06274637    -0.04779320    -0.09112678
 c     -0.81512775     0.95187230     0.91135439
 c     -0.31684090     1.16126067    -0.63977717
 c      1.10563498     0.84161071    -0.56407113
 h     -0.32500277    -1.97745709     0.36135133
 h     -1.75517194     1.31181057     1.45612719
 h     -1.00241747     1.82471580    -1.21369606
 h      1.84997517     1.57025181    -0.74611226
 o      2.42863411    -0.98866292     0.43688738
 h      3.12985313    -0.22484328     0.15794941
 c     -2.57627049    -0.38173612    -0.50854302
 h     -2.62647393    -0.49832869    -1.53692201
 h     -2.90518563    -1.33145037     0.19896981
 h     -3.32751700     0.33898153    -0.18742903
 h      0.05213721     0.89659268     1.75495579
          17

 c      1.25673808    -0.37384939     0.00685564
 c     -0.13105311    -0.95241949     0.23780226
 c     -1.06469693    -0.05847553    -0.09720418
 c     -0.81360950     0.94289254     0.93724444
 c     -0.31100352     1.15645963    -0.65794752
 c      1.11263493     0.83523571    -0.55129628
 h     -0.32877356    -1.96643040     0.40627193
 h     -1.75157635     1.30931230     1.44320551
 h     -0.98469205     1.82575221    -1.22095580
 h      1.87766889     1.60141091    -0.72759141
 o      2.42034919    -0.98570071     0.43641706
 h      3.12602048    -0.21740030     0.16823460
 c     -2.58349014    -0.38074766    -0.50334986
 h     -2.62531703    -0.55014307    -1.55384349
 h     -2.85086838    -1.33238528     0.14492498
 h     -3.37995226     0.34323126    -0.16220587
 h      0.03366145     0.91484183     1.68363554
          17

 c      1.26985210    -0.37567438    -0.00873278
 c     -0.13453436    -0.92920582     0.23952789
 c     -1.06972452    -0.06761040    -0.10676355
 c     -0.81220765     0.93610288     0.96543202
 c     -0.30666398     1.15080262    -0.67415603
 c      1.11901051     0.83036317    -0.53934293
 h     -0.33413839    -1.97121421     0.46269937
 h     -1.74188164     1.30819353     1.42392561
 h     -0.95814255     1.82807124    -1.22699040
 h      1.90582853     1.62958372    -0.70957332
 o      2.41238070    -0.98058227     0.43497595
 h      3.10639791    -0.23761644     0.18887377
 c     -2.59011223    -0.38068598    -0.49535826
 h     -2.62596616    -0.60546714    -1.58031524
 h     -2.79311306    -1.32061947     0.07629527
 h     -3.42176749     0.34680652    -0.14085841
 h      0.00729621     0.93238959     1.60296359
          17

 c      1.28204522    -0.38014802    -0.02311596
 c     -0.13328373    -0.90870395     0.24131602
 c     -1.07797897    -0.07387018    -0.11979229
 c     -0.81234250     0.93095972     0.99319470
 c     -0.30361861     1.14395295    -0.68801515
 c      1.12524433     0.82817437    -0.52873447
 h     -0.33853633    -1.97826373     0.52759304
 h     -1.73103062     1.30933277     1.40326746
 h     -0.92542303     1.83415245    -1.23357812
 h      1.92720041     1.64757505    -0.69053525
 o      2.40470105    -0.97377507     0.43274923
 h      3.07591787    -0.28042299     0.21790088
 c     -2.59618849    -0.38092719    -0.48628310
 h     -2.62821430    -0.65863431    -1.60307013
 h     -2.73716951    -1.30596318     0.00294044
 h     -3.44776729     0.34456192    -0.12606894
 h     -0.00474881     0.94875907     1.53280164
          17

 c      1.29274185    -0.38714175    -0.03614855
 c     -0.12734566    -0.89236895     0.24382035
 c     -1.08925808    -0.07633622    -0.13611330
 c     -0.81583090     0.92673497     1.01789336
 c     -0.30160536     1.13564415    -0.69928857
 c      1.13152890     0.82933066    -0.51979709
 h     -0.33972107    -1.97576372     0.59692802
 h     -1.72513286     1.31441044     1.38662720
 h     -0.88928117     1.84662843    -1.24247516
 h      1.93783030     1.65167721    -0.66993563
 o      2.39684034    -0.96628454     0.43009441
 h      3.04698727    -0.33280407     0.25102992
 c     -2.60154471    -0.38050053    -0.47786455
 h     -2.63198879    -0.70405919    -1.61297248
 h     -2.68835568    -1.30451524    -0.06274662
 h     -3.45578381     0.33373731    -0.11888987
 h      0.02535723     0.96500931     1.49275159
          17

 c      1.30137696    -0.39623979    -0.04785240
 c     -0.11714203    -0.88085558     0.24749808
 c     -1.10291846    -0.07463366    -0.15535784
 c     -0.82245588     0.92273935     1.03875572
 c     -0.30040872     1.12580698    -0.70796886
 c      1.13779598     0.83390296    -0.51267087
 h     -0.33621904    -1.95653165     0.66684844
 h     -1.72953758     1.32519406     1.37854837
 h     -0.85144820     1.86694785    -1.25443724
 h      1.93684514     1.64160105    -0.64802335
 o      2.38777159    -0.95969087     0.42751815
 h      3.04102774    -0.37329281     0.28206490
 c     -2.60596080    -0.37864064    -0.47131939
 h     -2.63735594    -0.73725678    -1.60608797
 h     -2.64991162    -1.33088461    -0.11122810
 h     -3.44661732     0.31385173    -0.11889148
 h      0.10021116     0.98270540     1.48308314
          17

 c      1.30746012    -0.40674138    -0.05839692
 c     -0.10345112    -0.87409243     0.25252854
 c     -1.11792031    -0.06889752    -0.17694324
 c     -0.82967909     0.91864540     1.05661981
 c     -0.29992127     1.11468578    -0.71430049
 c      1.14371663     0.84136680    -0.50734016
 h     -0.32729430    -1.91789188     0.73428126
 h     -1.74596197     1.34222558     1.38137829
 h     -0.81205775     1.89421201    -1.26852025
 h      1.92639439     1.62044252    -0.62566932
 o      2.37673147    -0.95527421     0.42540357
 h      3.07512629    -0.38600810     0.30724895
 c     -2.60919311    -0.37593565    -0.46698877
 h     -2.64451170    -0.75524078    -1.58265326
 h     -2.62233132    -1.38433499    -0.14110386
 h     -3.42437449     0.28709930    -0.12414546
 h      0.19082008     1.00161045     1.48877723
          17

 c      1.31062081    -0.41773194    -0.06804491
 c     -0.08727504    -0.87147285     0.25882234
 c     -1.13300490    -0.05963079    -0.20009404
 c     -0.83543269     0.91449735     1.07234410
 c     -0.30011002     1.10285173    -0.71872463
 c      1.14866499     0.85065668    -0.50366816
 h     -0.31289643    -1.86106943     0.79732753
 h     -1.77060521     1.36369239     1.39470050
 h     -0.77015169     1.92510897    -1.28225610
 h      1.91191280     1.59483389    -0.60422205
 o      2.36473483    -0.95279813     0.42378223
 h      3.13800733    -0.37989876     0.32882974
 c     -2.61077924    -0.37428631    -0.46465564
 h     -2.65377770    -0.75680522    -1.54615629
 h     -2.60510859    -1.44917450    -0.15637172
 h     -3.39690802     0.25878050    -0.13106891
 h      0.26804668     1.02031849     1.49795099
          17

 c      1.31063132    -0.42823617    -0.07707450
 c     -0.06964894    -0.87202031     0.26605652
 c     -1.14691513    -0.04754427    -0.22391706
 c     -0.83903614     0.91053253     1.08641723
 c     -0.30091952     1.09109484    -0.72178170
 c      1.15175098     0.86033022    -0.50144649
 h     -0.29374318    -1.79092838     0.85579815
 h     -1.79588396     1.38589037     1.41617232
 h     -0.72482946     1.95504680    -1.29261145
 h      1.90175198     1.57429722    -0.58523143
 o      2.35379282    -0.95138786     0.42264244
 h      3.20230294    -0.37404950     0.34979047
 c     -2.61003659    -0.37567892    -0.46395743
 h     -2.66558886    -0.74291239    -1.50337529
 h     -2.59764079    -1.50813981    -0.16107329
 h     -3.37487989     0.23655269    -0.13473068
 h      0.31548364     1.03753574     1.50507689
          17

 c      1.30745665    -0.43739217    -0.08569619
 c     -0.05147907    -0.87451674     0.27369314
 c     -1.15857069    -0.03342619    -0.24748431
 c     -0.84061517     0.90700627     1.09907800
 c     -0.30219867     1.08027304    -0.72400995
 c      1.15209245     0.86895089    -0.50047385
 h     -0.27144359    -1.71565725     0.91187964
 h     -1.81402177     1.40480158     1.44285377
 h     -0.67615188     1.97964915    -1.29704254
 h      1.90422440     1.56802506    -0.56987463
 o      2.34541298    -0.95057593     0.42208859
 h      3.24762466    -0.38003355     0.37067979
 c     -2.60644563    -0.38128003    -0.46428834
 h     -2.68055555    -0.71697705    -1.46507888
 h     -2.59899477    -1.54962173    -0.15784967
 h     -3.36739192     0.22701660    -0.13062229
 h      0.32631175     1.05237072     1.50804811
          17

 c      1.30132109    -0.44457023    -0.09399483
 c     -0.03347873    -0.87769358     0.28103171
 c     -1.16717257    -0.01806027    -0.26989685
 c     -0.84058263     0.90408818     1.11039629
 c     -0.30368762     1.07118659    -0.72587211
 c      1.14932685     0.87563856    -0.50062997
 h     -0.24829559    -1.64515265     0.97012331
 h     -1.81940481     1.41729916     1.47204275
 h     -0.62541920     1.99589437    -1.29416514
 h      1.92192589     1.57936895    -0.55836694
 o      2.34032213    -0.95027511     0.42224131
 h      3.26401560    -0.40162043     0.39062952
 c     -2.60015897    -0.39111696    -0.46457302
 h     -2.69963543    -0.68417993    -1.44519774
 h     -2.60778502    -1.56760157    -0.14853570
 h     -3.37580349     0.23093732    -0.11742960
 h      0.29953920     1.06427370     1.50633180
          17

 c      1.29274866    -0.44940756    -0.10191268
 c     -0.01624073    -0.88057958     0.28743088
 c     -1.17224747    -0.00219059    -0.29032632
 c     -0.83950860     0.90182345     1.12027957
 c     -0.30504621     1.06449416    -0.72771185
 c      1.14387544     0.88031058    -0.50187522
 h     -0.22632723    -1.58716357     1.03515789
 h     -1.80927690     1.42156811     1.50157105
 h     -0.57499879     2.00277786    -1.28403044
 h      1.94897136     1.60352405    -0.55006759
 o      2.33860397    -0.95056780     0.42315518
 h      3.24916612    -0.43788245     0.40836157
 c     -2.59205034    -0.40438769    -0.46366140
 h     -2.72395171    -0.64882321    -1.45476159
 h     -2.62228231    -1.56012917    -0.13469727
 h     -3.39290067     0.24260170    -0.09772600
 h      0.23916266     1.07307375     1.50056363
          17

 c      1.28255286    -0.45177762    -0.10927018
 c     -0.00038260    -0.88282816     0.29268586
 c     -1.17364732     0.01348341    -0.30803937
 c     -0.83829813     0.90009590     1.12840532
 c     -0.30589397     1.06065840    -0.72972920
 c      1.13661850     0.88335841    -0.50418823
 h     -0.20602140    -1.54342917     1.10735970
 h     -1.78380290     1.41714591     1.52990518
 h     -0.52797097     2.00164674    -1.26816229
 h      1.97504898     1.63149766    -0.54417185
 o      2.33971933    -0.95166161     0.42479305
 h      3.20810448    -0.48404219     0.42261248
 c     -2.58329143    -0.42008532    -0.46129652
 h     -2.75354434    -0.61171902    -1.49254659
 h     -2.64058927    -1.52889182    -0.11763246
 h     -3.40851965     0.25416232    -0.07573007
 h      0.15635473     1.07938860     1.49323781
          17

 c      1.27175967    -0.45173556    -0.11580981
 c      0.01340495    -0.88465521     0.29718202
 c     -1.17151445     0.02829749    -0.32240861
 c     -0.83853941     0.89853388     1.13407263
 c     -0.30585045     1.05991199    -0.73197503
 c      1.12843180     0.88522390    -0.50752297
 h     -0.18617622    -1.51017744     1.18098257
 h     -1.74626368     1.40499272     1.55632798
 h     -0.48771265     1.99624461    -1.24941791
 h      1.99093582     1.65509020    -0.54017220
 o      2.34231303    -0.95401089     0.42702921
 h      3.15688812    -0.52995177     0.43240032
 c     -2.57497085    -0.43710104    -0.45838534
 h     -2.78625965    -0.57171122    -1.54457828
 h     -2.66089456    -1.48022986    -0.09782085
 h     -3.41450856     0.25947628    -0.05510804
 h      0.07375899     1.08565615     1.49039644
          17

 c      1.26146735    -0.44946016    -0.12125422
 c      0.02445334    -0.88645728     0.30161779
 c     -1.16622230     0.04161589    -0.33291348
 c     -0.84239038     0.89643431     1.13615520
 c     -0.30457871     1.06226320    -0.73438048
 c      1.11997550     0.88621867    -0.51181222
 h     -0.16509561    -1.48220268     1.24719468
 h     -1.70346944     1.38769775     1.58131803
 h     -0.45742069     1.99218530    -1.23154012
 h      1.99089550     1.66896649    -0.53790405
 o      2.34408124    -0.95843228     0.42966970
 h      3.12581872    -0.55891888     0.43730746
 c     -2.56784219    -0.45389928    -0.45632989
 h     -2.81861300    -0.52895670    -1.59383730
 h     -2.68194431    -1.42674793    -0.07391421
 h     -3.40620028     0.25525484    -0.03825415
 h      0.02442661     1.09682230     1.50216968
          17

 c      1.25266130    -0.44519952    -0.12536545
 c      0.03224504    -0.88851874     0.30662405
 c     -1.15829602     0.05284592    -0.33913858
 c     -0.85068496     0.89309126     1.13376699
 c     -0.30182840     1.06758146    -0.73684487
 c      1.11166131     0.88651094    -0.51699566
 h     -0.14170260    -1.45584946     1.29814848
 h     -1.66557089     1.36951884     1.60698455
 h     -0.43959532     1.99539324    -1.21820529
 h      1.97282512     1.67078406    -0.53743777
 o      2.34300847    -0.96556139     0.43251460
 h      3.14125537    -0.55719256     0.43729467
 c     -2.56218323    -0.46853207    -0.45646589
 h     -2.84734604    -0.48563591    -1.62759191
 h     -2.70359182    -1.38634114    -0.04212734
 h     -3.38220292     0.24095896    -0.02630897
 h      0.02891079     1.11650356     1.53513219
          17

 c      1.24605528    -0.43923974    -0.12797383
 c      0.03649240    -0.89091711     0.31255684
 c     -1.14831474     0.06148267    -0.34078151
 c     -0.86120681     0.88842454     1.12723741
 c     -0.29748195     1.07575934    -0.73935508
 c      1.10365493     0.88614116    -0.52304111
 h     -0.11590736    -1.42968787     1.32902424
 h     -1.64318402     1.35515697     1.63655925
 h     -0.43559484     2.00957481    -1.21166520
 h      1.93800746     1.66102308    -0.53897971
 o      2.33966586    -0.97479162     0.43543299
 h      3.19024931    -0.53141449     0.43208754
 c     -2.55785448    -0.47945641    -0.45974395
 h     -2.87015192    -0.44492854    -1.63877124
 h     -2.72628890    -1.37359897     0.00132309
 h     -3.34407429     0.21865065    -0.01916248
 h      0.07177436     1.14081902     1.58171276
          17

 c      1.24203541    -0.43192766    -0.12894466
 c      0.03717827    -0.89351163     0.31944055
 c     -1.13681640     0.06716836    -0.33767349
 c     -0.87099395     0.88289601     1.11769418
 c     -0.29160245     1.08683103    -0.74204753
 c      1.09587039     0.88500781    -0.52994146
 h     -0.08853570    -1.40422899     1.33853384
 h     -1.64163529     1.34675316     1.67170353
 h     -0.44539760     2.03419636    -1.21178230
 h      1.89124271     1.64318736    -0.54281736
 o      2.33599420    -0.98486332     0.43831420
 h      3.23968336    -0.49904968     0.42179094
 c     -2.55452975    -0.48662406    -0.46632638
 h     -2.88573780    -0.41000968    -1.62512210
 h     -2.74891232    -1.38818387     0.05441545
 h     -3.29627064     0.19299642    -0.01517897
 h      0.12330658     1.16225356     1.62760240
          17

 c      1.24068022    -0.42370455    -0.12813242
 c      0.03455792    -0.89594837     0.32695199
 c     -1.12423668     0.06973237    -0.32980985
 c     -0.87855642     0.87716983     1.10637605
 c     -0.28447763     1.10091549    -0.74515612
 c      1.08797551     0.88283332    -0.53769997
 h     -0.06114103    -1.38167549     1.32912130
 h     -1.65782279     1.34193542     1.70966433
 h     -0.46761976     2.06473152    -1.21628569
 h      1.84108773     1.62417758    -0.54929402
 o      2.33329599    -0.99481370     0.44101534
 h      3.26744368    -0.47279992     0.40729647
 c     -2.55178838    -0.49134584    -0.47555392
 h     -2.89382837    -0.38348446    -1.58867998
 h     -2.76813838    -1.41689339     0.10821382
 h     -3.24591865     0.17096297    -0.01083165
 h      0.16281881     1.17553261     1.66227474
          17

 c      1.24180648    -0.41510958    -0.12536649
 c      0.02911658    -0.89767845     0.33440879
 c     -1.11090004     0.06920133    -0.31737056
 c     -0.88372304     0.87191095     1.09443292
 c     -0.27662815     1.11802473    -0.74889623
 c      1.07950443     0.87922383    -0.54632207
 h     -0.03574670    -1.36585577     1.30723798
 h     -1.68351700     1.33560114     1.74417734
 h     -0.49977682     2.09491759    -1.22198537
 h      1.79874693     1.61349442    -0.55879008
 o      2.33208702    -1.00405282     0.44337371
 h      3.26444670    -0.45920813     0.38990056
 c     -2.54903354    -0.49520322    -0.48632169
 h     -2.89550261    -0.36700900    -1.53632342
 h     -2.78057375    -1.44546345     0.15242826
 h     -3.20125780     0.16030422    -0.00111216
 h      0.18010909     1.17820485     1.68018402
          17

 c      1.24502759    -0.40674785    -0.12046962
 c      0.02148869    -0.89801613     0.34083138
 c     -1.09704807     0.06577933    -0.30072717
 c     -0.88686278     0.86762119     1.08279490
 c     -0.26877226     1.13790358    -0.75336491
 c      1.07023162     0.87398951    -0.55581177
 h     -0.01443499    -1.36194075     1.28284510
 h     -1.71047631     1.32301002     1.76877094
 h     -0.53873473     2.11914256    -1.22598522
 h      1.77370520     1.61915820    -0.57167508
 o      2.33239441    -1.01223975     0.44523151
 h      3.22989895    -0.46071070     0.37095200
 c     -2.54559778    -0.49929864    -0.49710897
 h     -2.89394379    -0.36077777    -1.48115762
 h     -2.78426356    -1.46447067     0.17954688
 h     -3.16801319     0.16609351     0.01809871
 h      0.17133088     1.16956235     1.67895627
          17

 c      1.24981917    -0.39923748    -0.11328960
 c      0.01235618    -0.89630398     0.34523814
 c     -1.08289376     0.05981273    -0.28043251
 c     -0.88847568     0.86457230     1.07209027
 c     -0.26173826     1.15999008    -0.75849731
 c      1.06063553     0.86761661    -0.56617819
 h      0.00119580    -1.37507936     1.26627545
 h     -1.73288658     1.30126269     1.77887372
 h     -0.58123787     2.13383221    -1.22637336
 h      1.76796511     1.64165217    -0.58819398
 o      2.33385273    -1.01927004     0.44646254
 h      3.16987428    -0.47599799     0.35152164
 c     -2.54096820    -0.50400457    -0.50578183
 h     -2.89487329    -0.36307557    -1.44224215
 h     -2.77868464    -1.46924682     0.18548154
 h     -3.14619816     0.18722515     0.04666950
 h      0.13662441     1.15000597     1.65826651
          17

 c      1.25557162    -0.39312943    -0.10373762
 c      0.00238410    -0.89220532     0.34718274
 c     -1.06867984     0.05175213    -0.25719947
 c     -0.88916755     0.86279856     1.06259801
 c     -0.25632936     1.18346435    -0.76406471
 c      1.05186498     0.86128071    -0.57743782
 h      0.01028993    -1.40755674     1.26224295
 h     -1.74762075     1.26939811     1.77228443
 h     -0.62442879     2.13793032    -1.22246917
 h      1.77566598     1.67297619    -0.60833519
 o      2.33556662    -1.02540969     0.44702231
 h      3.09964509    -0.49805135     0.33169659
 c     -2.53491195    -0.50904074    -0.51018257
 h     -2.90424548    -0.37112804    -1.43687050
 h     -2.76432301    -1.45873731     0.16917446
 h     -3.13133627     0.21701872     0.07969075
 h      0.08018270     1.12109027     1.61997960
          17

 c      1.26162363    -0.38881004    -0.09182897
 c     -0.00776963    -0.88593987     0.34707695
 c     -1.05472124     0.04212352    -0.23187045
 c     -0.88987032     0.86206976     1.05413275
 c     -0.25316610     1.20732227    -0.76969375
 c      1.04518619     0.85629584    -0.58959720
 h      0.01240671    -1.45650354     1.26633290
 h     -1.75395600     1.22811763     1.74907951
 h     -0.66632140     2.13289847    -1.21483767
 h      1.78846990     1.70225015    -0.63183094
 o      2.33597626    -1.03146716     0.44703410
 h      3.04595222    -0.51163238     0.30930422
 c     -2.52764941    -0.51362071    -0.50959213
 h     -2.92256114    -0.38355525    -1.46643775
 h     -2.74249844    -1.43535526     0.13265432
 h     -3.11838440     0.24723009     0.11039958
 h      0.01270114     1.08616786     1.56965982
          17

 c      1.26729507    -0.38641771    -0.07771793
 c     -0.01742447    -0.87822258     0.34589826
 c     -1.04142918     0.03150678    -0.20538895
 c     -0.89217266     0.86184643     1.04585333
 c     -0.25255967     1.23044928    -0.77490306
 c      1.04151891     0.85362870    -0.60262441
 h      0.00717546    -1.51490315     1.26863211
 h     -1.75355399     1.17958344     1.71163574
 h     -0.70616378     2.12236849    -1.20513992
 h      1.79993372     1.72080978    -0.65828294
 o      2.33364453    -1.03835648     0.44675888
 h      3.03448855    -0.50058533     0.28050766
 c     -2.51977983    -0.51657115    -0.50516744
 h     -2.94331973    -0.40087243    -1.51501606
 h     -2.71556624    -1.40609966     0.08171339
 h     -3.10406679     0.27109396     0.13305571
 h     -0.04468448     1.05119192     1.51894722
          17

 c      1.27194874    -0.38580652    -0.06171348
 c     -0.02588036    -0.87000960     0.34467219
 c     -1.02931826     0.02050993    -0.17878699
 c     -0.89809699     0.86140761     1.03638847
 c     -0.25446648     1.25171757    -0.77916807
 c      1.04128400     0.85374981    -0.61643181
 h     -0.00561793    -1.57469470     1.25981083
 h     -1.75084528     1.12727783     1.66487245
 h     -0.74448411     2.11126816    -1.19573204
 h      1.80664361     1.72377445    -0.68729491
 o      2.32902062    -1.04579246     0.44621291
 h      3.06148367    -0.46893739     0.24595131
 c     -2.51179044    -0.51645190    -0.49891634
 h     -2.95829528    -0.42340430    -1.56323279
 h     -2.68717092    -1.38402628     0.02635372
 h     -3.08715661     0.28419165     0.14408551
 h     -0.06280089     1.02354332     1.48423809
          17

 c      1.27505718    -0.38658093    -0.04426945
 c     -0.03243438    -0.86229721     0.34419572
 c     -1.01898283     0.00973043    -0.15318063
 c     -0.90810774     0.86036922     1.02497022
 c     -0.25855485     1.27013642    -0.78202024
 c      1.04442978     0.85666366    -0.63087330
 h     -0.02583372    -1.62907117     1.23414199
 h     -1.75336332     1.07566694     1.61630514
 h     -0.78250754     2.10424054    -1.18891316
 h      1.80794583     1.70986121    -0.71859487
 o      2.32389528    -1.05255431     0.44509395
 h      3.10166314    -0.43673021     0.21184859
 c     -2.50380605    -0.51182697    -0.49272598
 h     -2.96157498    -0.45019483    -1.59751175
 h     -2.66151488    -1.38606736    -0.02169315
 h     -3.06812325     0.28442019     0.14220072
 h     -0.02808974     1.00658866     1.47386178
          17

 c      1.27622946    -0.38818150    -0.02595148
 c     -0.03641556    -0.85600466     0.34498512
 c     -1.01102786    -0.00028939    -0.12973260
 c     -0.91968251     0.85896307     1.01229573
 c     -0.26436310     1.28502629    -0.78315075
 c      1.05049825     0.86196512    -0.64574269
 h     -0.05290585    -1.67337129     1.18970931
 h     -1.77028118     1.02922916     1.57469063
 h     -0.82095212     2.10376470    -1.18599089
 h      1.80570665     1.68110006    -0.75219016
 o      2.31971450    -1.05774429     0.44315045
 h      3.13470401    -0.41970832     0.18394569
 c     -2.49576953    -0.50221869    -0.48767483
 h     -2.95005751    -0.47924051    -1.61094936
 h     -2.64089312    -1.42160975    -0.05633271
 h     -3.04897391     0.27214095     0.12841011
 h      0.03856901     0.99749203     1.47938210
          17

 c      1.27521918    -0.38997970    -0.00738156
 c     -0.03726243    -0.85186372     0.34728004
 c     -1.00596685    -0.00909883    -0.10955802
 c     -0.92978353     0.85768195     0.99968784
 c     -0.27146499     1.29611278    -0.78245713
 c      1.05866722     0.86888516    -0.66075932
 h     -0.08586910    -1.70539705     1.12783039
 h     -1.80708175     0.99090244     1.54603602
 h     -0.85893702     2.10912486    -1.18671536
 h      1.80439688     1.64280513    -0.78856726
 o      2.31726414    -1.06102575     0.44030502
 h      3.15030233    -0.42517152     0.16537203
 c     -2.48759580    -0.48902818    -0.48385471
 h     -2.92279022    -0.50799547    -1.60171797
 h     -2.62426485    -1.48155412    -0.08111921
 h     -3.03344950     0.25073606     0.10627944
 h      0.10578950     0.99256481     1.48858040
          17

 c      1.27193897    -0.39136954     0.01083440
 c     -0.03462225    -0.85028330     0.35102216
 c     -1.00413123    -0.01638298    -0.09360352
 c     -0.93705023     0.85705842     0.98853420
 c     -0.27953197     1.30346705    -0.78001377
 c      1.06780231     0.87638438    -0.67555299
 h     -0.12347631    -1.72583443     1.05262431
 h     -1.86006982     0.96154782     1.52997329
 h     -0.89394764     2.11708918    -1.18953856
 h      1.81087505     1.60304547    -0.82889866
 o      2.31686492    -1.06243324     0.43660856
 h      3.14506184    -0.45462913     0.15713315
 c     -2.47900007    -0.47485262    -0.48101539
 h     -2.88052844    -0.53387575    -1.57204432
 h     -2.60934616    -1.54606906    -0.10279305
 h     -3.02721989     0.22685409     0.08204429
 h      0.15248616     0.98982800     1.49440125
          17

 c      1.26648716    -0.39184356     0.02817201
 c     -0.02843536    -0.85121786     0.35583450
 c     -1.00561061    -0.02198579    -0.08253006
 c     -0.94166514     0.85755427     0.98012646
 c     -0.28829280     1.30734684    -0.77599944
 c      1.07666500     0.88341383    -0.68968521
 h     -0.16446008    -1.73885685     0.97065041
 h     -1.91813110     0.94112620     1.52134504
 h     -0.92281768     2.12364263    -1.19243042
 h      1.83230325     1.57006875    -0.87489306
 o      2.31844172    -1.06226425     0.43221054
 h      3.12114441    -0.50514510     0.15833627
 c     -2.46939371    -0.46215342    -0.47893748
 h     -2.82575129    -0.55478398    -1.52848292
 h     -2.59463812    -1.59812523    -0.12529159
 h     -3.03692316     0.20871783     0.06322211
 h      0.16846985     0.98850440     1.49413246
          17

 c      1.25918352    -0.39104036     0.04422736
 c     -0.01897197    -0.85414386     0.36109129
 c     -1.01022168    -0.02588082    -0.07662245
 c     -0.94443165     0.85945463     0.97539067
 c     -0.29747491     1.30804932    -0.77062704
 c      1.08435237     0.88933870    -0.70275135
 h     -0.20791194    -1.75201186     0.88983407
 h     -1.96932568     0.92978852     1.51453262
 h     -0.94286896     2.12551435    -1.19365644
 h      1.87146240     1.54764055    -0.92772385
 o      2.32137495    -1.06111771     0.42739736
 h      3.08823065    -0.56838310     0.16538977
 c     -2.45815804    -0.45244692    -0.47703582
 h     -2.76284489    -0.56967141    -1.48308887
 h     -2.57958492    -1.62782503    -0.14943531
 h     -3.06667711     0.20141197     0.05463555
 h      0.15047285     0.98847025     1.48737570
          17

 c      1.25060462    -0.38874589     0.05871647
 c     -0.00683765    -0.85831692     0.36615324
 c     -1.01750401    -0.02809672    -0.07575000
 c     -0.94625612     0.86282020     0.97470615
 c     -0.30677884     1.30582506    -0.76409638
 c      1.09063549     0.89415226    -0.71451666
 h     -0.25330610    -1.77350323     0.81690035
 h     -2.00495995     0.92799542     1.50575422
 h     -0.95262707     2.12096302    -1.19223169
 h      1.92331102     1.53268035    -0.98651920
 o      2.32423986    -1.05998157     0.42268091
 h      3.06732153    -0.62907152     0.17058275
 c     -2.44510722    -0.44604164    -0.47397111
 h     -2.69756227    -0.57888373    -1.45308133
 h     -2.56412072    -1.63114508    -0.17433730
 h     -3.11399425     0.20280859     0.05475340
 h      0.10026089     0.99011860     1.47532932
          17

 c      1.24159470    -0.38484006     0.07143377
 c      0.00697916    -0.86329313     0.37065322
 c     -1.02673584    -0.02863612    -0.07938961
 c     -0.94816997     0.86748084     0.97783637
 c     -0.31587761     1.30083929    -0.75656650
 c      1.09578692     0.89820556    -0.72493603
 h     -0.29941719    -1.80679541     0.75456339
 h     -2.02024736     0.93625034     1.49321997
 h     -0.95210952     2.11000265    -1.18810084
 h      1.97742705     1.51844973    -1.04816946
 o      2.32519007    -1.05989594     0.41868858
 h      3.08471697    -0.67057135     0.16407825
 c     -2.43072230    -0.44242540    -0.46828001
 h     -2.63463360    -0.58340260    -1.45403232
 h     -2.54839484    -1.60825235    -0.19831460
 h     -3.17027135     0.20565840     0.05720901
 h      0.02554178     0.99448605     1.46136756
          17

 c      1.23319348    -0.37922242     0.08219572
 c      0.02107847    -0.86922893     0.37453825
 c     -1.03696673    -0.02743157    -0.08670347
 c     -0.95163698     0.87304486     0.98385728
 c     -0.32442263     1.29316104    -0.74814039
 c      1.10015392     0.90181329    -0.73404989
 h     -0.34294269    -1.84775260     0.70164488
 h     -2.01395985     0.95488189     1.47669905
 h     -0.94283570     2.09433968    -1.18215166
 h      2.02327254     1.49908320    -1.10862118
 o      2.32387874    -1.06092950     0.41555211
 h      3.14235239    -0.69161663     0.14401946
 c     -2.41603607    -0.44091417    -0.45975842
 h     -2.57517280    -0.58288649    -1.48760286
 h     -2.53277949    -1.56310031    -0.21920060
 h     -3.22527461     0.20286331     0.05535518
 h     -0.05691070     1.00360864     1.45276454
          17

 c      1.22646771    -0.37178831     0.09081804
 c      0.03383863    -0.87662010     0.37786098
 c     -1.04708420    -0.02436043    -0.09665923
 c     -0.95863762     0.87893664     0.99115751
 c     -0.33205668     1.28278117    -0.73886402
 c      1.10391973     0.90507775    -0.74188652
 h     -0.37895857    -1.88799204     0.65587499
 h     -1.98862168     0.98398727     1.45730182
 h     -0.92756223     2.07705399    -1.17606924
 h      2.05323844     1.47145060    -1.16416335
 o      2.32187823    -1.06229081     0.41279009
 h      3.21216127    -0.70474069     0.11853890
 c     -2.40222431    -0.44080970    -0.44981184
 h     -2.51799483    -0.57541586    -1.53967443
 h     -2.51807498    -1.50456296    -0.23436458
 h     -3.27055874     0.19021568     0.04486847
 h     -0.12032552     1.02081780     1.46183773
          17

 c      1.22232000    -0.36248054     0.09713951
 c      0.04378269    -0.88586586     0.38060588
 c     -1.05593355    -0.01930845    -0.10817017
 c     -0.97041174     0.88459643     0.99805746
 c     -0.33844901     1.26967875    -0.72875878
 c      1.10707840     0.90788562    -0.74842352
 h     -0.40277124    -1.91988856     0.61589806
 h     -1.95170586     1.02361246     1.43768932
 h     -0.90961313     2.06181605    -1.17191744
 h      2.06319352     1.43499771    -1.21205895
 o      2.32073770    -1.06335885     0.40993133
 h      3.26721511    -0.71965213     0.09565609
 c     -2.39019438    -0.44106556    -0.44045965
 h     -2.46268609    -0.55962732    -1.59204227
 h     -2.50576363    -1.44826462    -0.24067000
 h     -3.30052056     0.16651631     0.02397842
 h     -0.14186355     1.04915212     1.49972011
          17

 c      1.22132779    -0.35137134     0.10106524
 c      0.04989849    -0.89702745     0.38264224
 c     -1.06247527    -0.01224619    -0.12020360
 c     -0.98535131     0.88986848     1.00403493
 c     -0.34335978     1.25394741    -0.71789699
 c      1.10946665     0.90995398    -0.75357414
 h     -0.41126507    -1.93897871     0.58152599
 h     -1.91674926     1.07432246     1.42243519
 h     -0.89180070     2.05152282    -1.17137430
 h      2.05223502     1.39116118    -1.25083622
 o      2.32124664    -1.06387126     0.40673143
 h      3.29324675    -0.74000155     0.07963006
 c     -2.38045461    -0.44024539    -0.43349633
 h     -2.41035177    -0.53595373    -1.63115407
 h     -2.49784825    -1.41503199    -0.23489410
 h     -3.31251628     0.13302020    -0.00705123
 h     -0.12641167     1.08697545     1.56263004
          17

 c      1.22365628    -0.33872340     0.10260676
 c      0.05179813    -0.90974861     0.38373763
 c     -1.06592766    -0.00328177    -0.13182180
 c     -0.99992690     0.89497176     1.00963028
 c     -0.34670468     1.23593443    -0.70647440
 c      1.11077144     0.91086959    -0.75716190
 h     -0.40338688    -1.94436912     0.55333762
 h     -1.90018165     1.13772185     1.41696529
 h     -0.87541506     2.04684267    -1.17487706
 h      2.02264379     1.34299798    -1.28062101
 o      2.32360731    -1.06376134     0.40310936
 h      3.28569259    -0.76590194     0.07187044
 c     -2.37319064    -0.43745838    -0.43018103
 h     -2.36294915    -0.50630708    -1.64943115
 h     -2.49544790    -1.41945072    -0.21557103
 h     -3.30713233     0.09312565    -0.04630265
 h     -0.09834873     1.12795320     1.63429359
          17

 c      1.22907537    -0.32500978     0.10190170
 c      0.04972265    -0.92322505     0.38358785
 c     -1.06586032     0.00729817    -0.14218477
 c     -1.01156371     0.90021963     1.01560910
 c     -0.34855032     1.21629790    -0.69483280
 c      1.11050851     0.91012117    -0.75888181
 h     -0.38030305    -1.93882224     0.53234213
 h     -1.91067062     1.21486671     1.42329286
 h     -0.86004043     2.04573576    -1.18127832
 h      1.98016191     1.29500897    -1.30365511
 o      2.32756539    -1.06307013     0.39910783
 h      3.24747757    -0.79533407     0.07152463
 c     -2.36833240    -0.43352325    -0.43112152
 h     -2.32265692    -0.47338814    -1.64409108
 h     -2.49705357    -1.45632316    -0.18532934
 h     -3.28892733     0.05231728    -0.09031091
 h     -0.07787062     1.16572248     1.69987153
          17

 c      1.23706707    -0.31088234     0.09920391
 c      0.04442813    -0.93620262     0.38185648
 c     -1.06224366     0.01898828    -0.15055605
 c     -1.01980844     0.90614117     1.02285669
 c     -0.34902872     1.19593754    -0.68341939
 c      1.10803715     0.90715594    -0.75828261
 h     -0.34543517    -1.92906841     0.51980174
 h     -1.94128050     1.30250144     1.43665322
 h     -0.84432152     2.04440589    -1.18833586
 h      1.93381950     1.25274040    -1.32466620
 o      2.33229424    -1.06195911     0.39494628
 h      3.19082544    -0.82400613     0.07462520
 c     -2.36539523    -0.43048608    -0.43637958
 h     -2.29147932    -0.44023894    -1.61642012
 h     -2.49938009    -1.50630539    -0.15008038
 h     -3.26711455     0.01788353    -0.13417383
 h     -0.07520530     1.19598817     1.75047830
          17

 c      1.24696386    -0.29709948     0.09485416
 c      0.03697709    -0.94708616     0.37822629
 c     -1.05545236     0.03105898    -0.15629663
 c     -1.02547938     0.91349159     1.03219993
 c     -0.34823831     1.17586122    -0.67270909
 c      1.10275269     0.90151143    -0.75486812
 h     -0.30389225    -1.92535001     0.51708148
 h     -1.97678580     1.39286891     1.44890242
 h     -0.82699454     2.03893205    -1.19365691
 h      1.89365840     1.22156253    -1.34991242
 o      2.33615095    -1.06076775     0.39114612
 h      3.14126408    -0.84462241     0.07215408
 c     -2.36341486    -0.43025093    -0.44560420
 h     -2.27089050    -0.41001125    -1.57217748
 h     -2.49962324    -1.55098580    -0.11600253
 h     -3.25410299    -0.00243354    -0.17237856
 h     -0.09374948     1.21630428     1.78174002
          17

 c      1.25806121    -0.28442931     0.08924170
 c      0.02843318    -0.95434177     0.37247187
 c     -1.04620445     0.04261202    -0.15884785
 c     -1.02956191     0.92294898     1.04407865
 c     -0.34619731     1.15706355    -0.66312636
 c      1.09451537     0.89302209    -0.74841197
 h     -0.26052693    -1.93782015     0.52524101
 h     -2.00433014     1.47750859     1.45349414
 h     -0.80754781     2.02658714    -1.19551708
 h      1.86563697     1.20456824    -1.38369895
 o      2.33715933    -1.05989937     0.38842750
 h      3.13031380    -0.84912224     0.05187506
 c     -2.36147398    -0.43386034    -0.45785865
 h     -2.26137782    -0.38565132    -1.52298721
 h     -2.49632908    -1.57879590    -0.08793789
 h     -3.25924667    -0.00355766    -0.20091439
 h     -0.13277136     1.22560366     1.79233283
          17

 c      1.26968166    -0.27356922     0.08277163
 c      0.01956829    -0.95719198     0.36456210
 c     -1.03546006     0.05268653    -0.15773372
 c     -1.03290132     0.93488623     1.05839920
 c     -0.34285181     1.14043050    -0.65498595
 c      1.08396101     0.88196222    -0.73929713
 h     -0.21742432    -1.96943650     0.54414873
 h     -2.01661338     1.54986851     1.44691873
 h     -0.78644834     2.00655532    -1.19334442
 h      1.84781018     1.20118851    -1.42453629
 o      2.33513938    -1.05931779     0.38689387
 h      3.16210139    -0.83720250     0.01155447
 c     -2.35945286    -0.44138193    -0.47139161
 h     -2.26204461    -0.36925009    -1.48700447
 h     -2.48915454    -1.58414984    -0.06926339
 h     -3.28136703     0.01380706    -0.21927218
 h     -0.18801957     1.22414479     1.78388385
          17

 c      1.28121302    -0.26512760     0.07585295
 c      0.01085038    -0.95599036     0.35473747
 c     -1.02431604     0.06039281    -0.15260308
 c     -1.03640176     0.94929320     1.07445150
 c     -0.33811810     1.12664692    -0.64844410
 c      1.07227377     0.86897712    -0.72847482
 h     -0.17388348    -2.01227927     0.57169037
 h     -2.01083009     1.60579037     1.42810392
 h     -0.76512393     1.98020998    -1.18794114
 h      1.83273769     1.20809720    -1.46561670
 o      2.33201938    -1.05849595     0.38575578
 h      3.20826150    -0.81722100    -0.03656796
 c     -2.35799207    -0.45216446    -0.48408962
 h     -2.27098870    -0.36145592    -1.48374059
 h     -2.47852524    -1.56586256    -0.06197873
 h     -3.30976998     0.04382156    -0.22989535
 h     -0.25045659     1.21398764     1.76236918
          17

 c      1.29212326    -0.25965703     0.06890235
 c      0.00269403    -0.95180918     0.34347038
 c     -1.01389539     0.06505121    -0.14328959
 c     -1.04131450     0.96574994     1.09079025
 c     -0.33194348     1.11610154    -0.64345908
 c      1.06069545     0.85489469    -0.71710495
 h     -0.12898609    -2.05265200     0.60414940
 h     -1.98738935     1.64335763     1.39767900
 h     -0.74581952     1.95106955    -1.18150829
 h      1.81290586     1.22123507    -1.49884885
 o      2.32962734    -1.05696030     0.38419231
 h      3.24240700    -0.79718244    -0.07960454
 c     -2.35774708    -0.46511562    -0.49483571
 h     -2.28674017    -0.36222088    -1.52027250
 h     -2.46552667    -1.52690254    -0.06638229
 h     -3.33215402     0.07908159    -0.23600867
 h     -0.30407090     1.19965797     1.74038922
          17

 c      1.30194546    -0.25766795     0.06233340
 c     -0.00436995    -0.94581396     0.33134193
 c     -1.00522263     0.06631129    -0.12985991
 c     -1.04910922     0.98351633     1.10540100
 c     -0.32438557     1.10883334    -0.63978349
 c      1.05023184     0.84057466    -0.70625829
 h     -0.08324492    -2.07833028     0.63744636
 h     -1.94965884     1.66309547     1.35761395
 h     -0.73124799     1.92418375    -1.17731531
 h      1.78375692     1.23713952    -1.51798485
 o      2.32895933    -1.05446717     0.38172323
 h      3.25144360    -0.78170859    -0.11003791
 c     -2.35894249    -0.47871671    -0.50432140
 h     -2.30870179    -0.37216960    -1.58403893
 h     -2.45197496    -1.47567430    -0.08022079
 h     -3.33979937     0.11317332    -0.24025195
 h     -0.32759072     1.18717542     1.73600299
          17

 c      1.31024392    -0.25960107     0.05652312
 c     -0.00969491    -0.93897116     0.31893721
 c     -0.99911333     0.06421493    -0.11262937
 c     -1.06018300     1.00187305     1.11680828
 c     -0.31569986     1.10459329    -0.63703017
 c      1.04158216     0.82681709    -0.69678491
 h     -0.03844332    -2.08169542     0.66811522
 h     -1.90490736     1.66901161     1.31117340
 h     -0.72384776     1.90456160    -1.17873432
 h      1.74409403     1.25340733    -1.51965232
 o      2.33042303    -1.05094819     0.37814708
 h      3.23173422    -0.77292724    -0.12472243
 c     -2.36144449    -0.49099504    -0.51425414
 h     -2.33590092    -0.39211340    -1.65413206
 h     -2.44045440    -1.42781087    -0.09765128
 h     -3.32837582     0.14140073    -0.24441387
 h     -0.30882677     1.17925859     1.76023877
          17

 c      1.31658164    -0.26576832     0.05176525
 c     -0.01258469    -0.93201007     0.30678855
 c     -0.99611115     0.05918569    -0.09213118
 c     -1.07250988     1.02020756     1.12515046
 c     -0.30641046     1.10303188    -0.63480704
 c      1.03514432     0.81428660    -0.68925130
 h      0.00306907    -2.05979361     0.69374427
 h     -1.86572754     1.67025794     1.26280234
 h     -0.72469333     1.89487275    -1.18769525
 h      1.69568132     1.26886082    -1.50347856
 o      2.33402095    -1.04647588     0.37348538
 h      3.18631128    -0.77111232    -0.12394514
 c     -2.36492832    -0.49980917    -0.52632150
 h     -2.36648293    -0.42193989    -1.71354592
 h     -2.43388516    -1.40413220    -0.10978491
 h     -3.29727896     0.16086749    -0.24953858
 h     -0.25925519     1.17272544     1.80476495
          17

 c      1.32050702    -0.27628474     0.04822490
 c     -0.01237090    -0.92542388     0.29533816
 c     -0.99647644     0.05194632    -0.06904129
 c     -1.08275211     1.03759457     1.13136248
 c     -0.29730656     1.10388058    -0.63283177
 c      1.03101377     0.80342587    -0.68387239
 h      0.03892614    -2.01383406     0.71322860
 h     -1.84853978     1.68060854     1.21702668
 h     -0.73271915     1.89397967    -1.20351221
 h      1.64300933     1.28383784    -1.47226750
 o      2.33928972    -1.04129464     0.36804374
 h      3.12588349    -0.77420558    -0.11238188
 c     -2.36899162    -0.50394043    -0.54150412
 h     -2.39814158    -0.46039366    -1.75223425
 h     -2.43430907    -1.41816739    -0.11011869
 h     -3.24925269     0.17075372    -0.25594623
 h     -0.20230190     1.16378925     1.85243313
          17

 c      1.32157182    -0.29102262     0.04590730
 c     -0.00849893    -0.91941483     0.28488593
 c     -1.00021004     0.04337120    -0.04409761
 c     -1.08849150     1.05316889     1.13620957
 c     -0.28930983     1.10697888    -0.63094451
 c      1.02896008     0.79437489    -0.68044829
 h      0.06713177    -1.94928666     0.72719831
 h     -1.86388885     1.71045159     1.17625166
 h     -0.74500884     1.89773489    -1.22316331
 h      1.59318309     1.30067447    -1.43227934
 o      2.34508179    -1.03590857     0.36257630
 h      3.07220489    -0.77634648    -0.10170231
 c     -2.37317011    -0.50423844    -0.55965102
 h     -2.42853982    -0.50533602    -1.76591319
 h     -2.44198781    -1.46278877    -0.10110100
 h     -3.19060287     0.17297233    -0.26300793
 h     -0.15663275     1.15145266     1.89063435
          17

 c      1.31939850    -0.30959207     0.04463883
 c     -0.00064283    -0.91379032     0.27551336
 c     -1.00709409     0.03431437    -0.01804005
 c     -1.08945233     1.06704976     1.14013524
 c     -0.28326407     1.11217638    -0.62904180
 c      1.02845147     0.78695514    -0.67839964
 h      0.08642943    -1.87658343     0.73879452
 h     -1.90555309     1.75660025     1.14063476
 h     -0.75796160     1.90126735    -1.24273317
 h      1.55508779     1.32380995    -1.39256875
 o      2.34979328    -1.03104477     0.35820987
 h      3.05417277    -0.76840203    -0.10925511
 c     -2.37683113    -0.50298821    -0.57985903
 h     -2.45553474    -0.55411684    -1.75485173
 h     -2.45603604    -1.51771537    -0.09114005
 h     -3.13131091     0.17275655    -0.26876949
 h     -0.13259870     1.13661873     1.91312569
          17

 c      1.31379659    -0.33135415     0.04406391
 c      0.01117045    -0.90794189     0.26702844
 c     -1.01673869     0.02548430     0.00844095
 c     -1.08684375     1.08009415     1.14322800
 c     -0.27975952     1.11924813    -0.62701148
 c      1.02884545     0.78084518    -0.67705593
 h      0.09659281    -1.81096104     0.75432251
 h     -1.95612516     1.80628795     1.11047480
 h     -0.76847110     1.90090961    -1.25882188
 h      1.53661356     1.35798927    -1.36160736
 o      2.35302077    -1.02709019     0.35541588
 h      3.08111253    -0.74693232    -0.14149348
 c     -2.37920502    -0.50249865    -0.60105537
 h     -2.47736985    -0.60403550    -1.72384913
 h     -2.47531909    -1.56478814    -0.08749101
 h     -3.08331153     0.17781384    -0.27010444
 h     -0.13438480     1.12085464     1.91786109
          17

 c      1.30489806    -0.35546550     0.04367546
 c      0.02649358    -0.90121367     0.25910072
 c     -1.02862916     0.01739435     0.03473417
 c     -1.08212652     1.09302697     1.14526637
 c     -0.27905106     1.12787457    -0.62470081
 c      1.02971755     0.77596635    -0.67612257
 h      0.09814778    -1.76797837     0.78178868
 h     -1.99960961     1.84784566     1.08685470
 h     -0.77463267     1.89504561    -1.26932743
 h      1.54062438     1.40405316    -1.34199594
 o      2.35632337    -1.02373670     0.35339988
 h      3.13017735    -0.71967224    -0.18421725
 c     -2.37975226    -0.50426573    -0.62195944
 h     -2.49297271    -0.65298288    -1.68322592
 h     -2.49870852    -1.59307949    -0.09385680
 h     -3.05543862     0.19418158    -0.26461072
 h     -0.16185095     1.10588431     1.90559378
          17

 c      1.29327638    -0.38094319     0.04288537
 c      0.04446866    -0.89373762     0.25174394
 c     -1.04217706     0.01036833     0.06030788
 c     -1.07660302     1.10613823     1.14577115
 c     -0.28105242     1.13765492    -0.62190210
 c      1.03099740     0.77270779    -0.67582183
 h      0.09144771    -1.75377361     0.82534464
 h     -2.02591413     1.87448837     1.07085845
 h     -0.77603365     1.88422502    -1.27375218
 h      1.56367033     1.45644386    -1.32911432
 o      2.36138419    -1.02057028     0.35121570
 h      3.17505183    -0.69566428    -0.22066387
 c     -2.37854349    -0.50856341    -0.64076110
 h     -2.50230838    -0.70023510    -1.64911493
 h     -2.52507016    -1.59772008    -0.11102018
 h     -3.04841883     0.22091279    -0.25361101
 h     -0.21069938     1.09341230     1.87995914
          17

 c      1.28003478    -0.40671619     0.04109380
 c      0.06376523    -0.88682912     0.24571957
 c     -1.05676101     0.00456278     0.08469775
 c     -1.07158973     1.11939325     1.14393977
 c     -0.28537785     1.14812040    -0.61834124
 c      1.03276891     0.77168895    -0.67653833
 h      0.07672405    -1.76046808     0.88055195
 h     -2.02996433     1.88344913     1.06309494
 h     -0.77378122     1.87095405    -1.27326489
 h      1.59891786     1.50602523    -1.31561974
 o      2.36907701    -1.01738057     0.34836032
 h      3.20058112    -0.67988779    -0.24147221
 c     -2.37614475    -0.51461546    -0.65542240
 h     -2.50618560    -0.74650153    -1.63887915
 h     -2.55332332    -1.57822425    -0.13764754
 h     -3.05620053     0.25037465    -0.24246665
 h     -0.27119389     1.08486784     1.84882941
          17

 c      1.26682697    -0.43166859     0.03773119
 c      0.08246666    -0.88230849     0.24226758
 c     -1.07174769    -0.00001453     0.10750148
 c     -1.06860215     1.13260019     1.13856113
 c     -0.29142398     1.15875454    -0.61368215
 c      1.03504122     0.77339134    -0.67846979
 h      0.05531965    -1.77399102     0.93752253
 h     -2.01045373     1.87479971     1.06355816
 h     -0.77025032     1.85919696    -1.27047741
 h      1.63953332     1.54446335    -1.29586099
 o      2.37959774    -1.01410245     0.34467453
 h      3.20079432    -0.67403215    -0.24341560
 c     -2.37325831    -0.52128903    -0.66485112
 h     -2.50481772    -0.79171516    -1.66007073
 h     -2.58269524    -1.53799468    -0.17050706
 h     -3.07134669     0.27367409    -0.23760442
 h     -0.32719568     1.08086744     1.82568012
          17

 c      1.25571614    -0.45470133     0.03228087
 c      0.09819862    -0.88171243     0.24258787
 c     -1.08652023    -0.00348010     0.12837222
 c     -1.06894654     1.14547007     1.12833619
 c     -0.29849581     1.16905749    -0.60758249
 c      1.03768372     0.77798699    -0.68154219
 h      0.02985767    -1.78290590     0.98694635
 h     -1.96994439     1.85137241     1.07149377
 h     -0.76837005     1.85332527    -1.26864897
 h      1.68017984     1.56633960    -1.26713669
 o      2.39264987    -1.01076320     0.34022729
 h      3.17634709    -0.67744283    -0.22765730
 c     -2.37050403    -0.52757903    -0.66964434
 h     -2.49669855    -0.83254045    -1.70448029
 h     -2.61326162    -1.48504264    -0.20426367
 h     -3.08822044     0.28458113    -0.24395499
 h     -0.36093369     1.08085003     1.82621283
          17

 c      1.24877666    -0.47484231     0.02431068
 c      0.10859559    -0.88599638     0.24758009
 c     -1.10053218    -0.00604124     0.14700206
 c     -1.07243600     1.15743829     1.11295774
 c     -0.30596682     1.17866844    -0.59981675
 c      1.04046139     0.78532413    -0.68546129
 h      0.00334087    -1.78090377     1.02277060
 h     -1.91670744     1.82006870     1.08524802
 h     -0.77041995     1.85645243    -1.27018886
 h      1.71729079     1.56941143    -1.22927846
 o      2.40743059    -1.00752738     0.33535918
 h      3.13536554    -0.68665352    -0.20040552
 c     -2.36821570    -0.53248755    -0.67148332
 h     -2.47972596    -0.86377326    -1.75608753
 h     -2.64674714    -1.43286799    -0.23140131
 h     -3.10340549     0.28039481    -0.26426909
 h     -0.36642630     1.08409261     1.85599189
          17

 c      1.24747340    -0.49139989     0.01353811
 c      0.11196476    -0.89545989     0.25774825
 c     -1.11336245    -0.00795743     0.16311153
 c     -1.07674839     1.16739239     1.09367731
 c     -0.31341557     1.18748223    -0.59039901
 c      1.04307342     0.79494746    -0.68976994
 h     -0.02165038    -1.76605501     1.04234035
 h     -1.86727558     1.79384676     1.10258760
 h     -0.77691684     1.86892314    -1.27514058
 h      1.74913901     1.55442235    -1.18406883
 o      2.42246046    -1.00482727     0.33085891
 h      3.09690223    -0.69361656    -0.17558212
 c     -2.36632173    -0.53495281    -0.67217025
 h     -2.45269973    -0.88135178    -1.80066808
 h     -2.68666680    -1.39797176    -0.24373722
 h     -3.11536093     0.26166260    -0.29933353
 h     -0.35453673     1.09102742     1.90348665
          17

 c      1.25209456    -0.50408587    -0.00008406
 c      0.10784727    -0.90968910     0.27309075
 c     -1.12473738    -0.00950427     0.17645634
 c     -1.07871584     1.17389675     1.07226151
 c     -0.32065168     1.19565525    -0.57959198
 c      1.04514705     0.80610957    -0.69388161
 h     -0.04339929    -1.74005127     1.04625679
 h     -1.84370178     1.78983918     1.12205862
 h     -0.78648866     1.88817445    -1.28091595
 h      1.77614167     1.52505477    -1.13489941
 o      2.43580563    -1.00335389     0.32788545
 h      3.08820104    -0.68621474    -0.17329028
 c     -2.36455223    -0.53453850    -0.67295119
 h     -2.41562556    -0.88348111    -1.82878145
 h     -2.73558290    -1.39031875    -0.23707150
 h     -3.12435475     0.23191664    -0.34824691
 h     -0.34044902     1.10245184     1.95094931
          17

 c      1.26162500    -0.51301665    -0.01632038
 c      0.09712847    -0.92753039     0.29295529
 c     -1.13451652    -0.01095883     0.18682693
 c     -1.07653196     1.17637888     1.05005790
 c     -0.32762780     1.20348267    -0.56779309
 c      1.04619947     0.81780165    -0.69711891
 h     -0.06137007    -1.70847309     1.03899888
 h     -1.85710287     1.81658155     1.14359768
 h     -0.79679777     1.91007657    -1.28354759
 h      1.80126102     1.48778468    -1.08640909
 o      2.44671451    -1.00336726     0.32682015
 h      3.11933898    -0.65957813    -0.20115695
 c     -2.36281623    -0.53213740    -0.67420116
 h     -2.36936632    -0.87036035    -1.83527338
 h     -2.79074825    -1.40512157    -0.21509034
 h     -3.13271930     0.19739173    -0.40864180
 h     -0.33412825     1.11840519     1.98491378
          17

 c      1.27417545    -0.51860095    -0.03467485
 c      0.08164102    -0.94715161     0.31594963
 c     -1.14266961    -0.01260644     0.19404342
 c     -1.07086238     1.17603240     1.02809933
 c     -0.33432960     1.21124564    -0.55539789
 c      1.04566585     0.82888440    -0.69880847
 h     -0.07653104    -1.68169910     1.03011940
 h     -1.89520844     1.86358416     1.16579883
 h     -0.80565609     1.93059127    -1.27934734
 h      1.82958552     1.45071647    -1.04356351
 o      2.45646947    -1.00419245     0.32656407
 h      3.16950843    -0.62406963    -0.24300297
 c     -2.36118888    -0.52944071    -0.67567961
 h     -2.31523676    -0.84380633    -1.81863807
 h     -2.84478500    -1.42868890    -0.18638331
 h     -3.14472249     0.16605259    -0.47717869
 h     -0.33979451     1.13809332     1.99785802
          17

 c      1.28765693    -0.52139980    -0.05446612
 c      0.06353723    -0.96631392     0.34010984
 c     -1.14926086    -0.01472529     0.19797329
 c     -1.06342880     1.17479636     1.00730008
 c     -0.34072480     1.21911321    -0.54270773
 c      1.04312908     0.83837157    -0.69844660
 h     -0.09121316    -1.67400470     1.03363176
 h     -1.93710281     1.91276209     1.18491947
 h     -0.81169175     1.94683541    -1.26600715
 h      1.86570522     1.42068977    -1.00994813
 o      2.46656574    -1.00499173     0.32583052
 h      3.21485697    -0.59255633    -0.27964227
 c     -2.35971077    -0.52788570    -0.67687203
 h     -2.25462614    -0.80718474    -1.78126907
 h     -2.89022412    -1.44864498    -0.15908394
 h     -3.16477275     0.14518206    -0.55058396
 h     -0.35795130     1.16027779     1.98670449
          17

 c      1.30028737    -0.52201010    -0.07493126
 c      0.04469178    -0.98314302     0.36364579
 c     -1.15442483    -0.01753932     0.19857419
 c     -1.05564956     1.17422068     0.98830511
 c     -0.34675917     1.22710410    -0.52988943
 c      1.03867155     0.84571941    -0.69583737
 h     -0.10740944    -1.69631532     1.06088321
 h     -1.96799355     1.95081017     1.19713606
 h     -0.81457408     1.95752526    -1.24306289
 h      1.90958331     1.40025826    -0.98631825
 o      2.47776979    -1.00522892     0.32384143
 h      3.24255745    -0.57268088    -0.30022722
 c     -2.35853914    -0.52807735    -0.67700921
 h     -2.18849303    -0.76544786    -1.73046233
 h     -2.92194540    -1.45745315    -0.13883795
 h     -3.19381237     0.13806920    -0.62656907
 h     -0.38660284     1.18362068     1.95192418
          17

 c      1.31079106    -0.52098708    -0.09532428
 c      0.02633161    -0.99708134     0.38592704
 c     -1.15832898    -0.02116061     0.19593774
 c     -1.04851429     1.17525465     0.97131653
 c     -0.35236075     1.23507549    -0.51696947
 c      1.03297064     0.85083801    -0.69106538
 h     -0.12441464    -1.74590690     1.11010280
 h     -1.98062053     1.97075258     1.19980569
 h     -0.81503347     1.96310434    -1.21199992
 h      1.95522471     1.38770469    -0.97091156
 o      2.49025461    -1.00462475     0.32022677
 h      3.24834548    -0.56755825    -0.30068420
 c     -2.35820359    -0.52976787    -0.67506356
 h     -2.11668119    -0.72472650    -1.67877916
 h     -2.93723072    -1.45171111    -0.12905521
 h     -3.22717199     0.14267107    -0.70348059
 h     -0.42126404     1.20691763     1.89797208
          17

 c      1.31837895    -0.51881408    -0.11497278
 c      0.00911778    -1.00874365     0.40738245
 c     -1.16113484    -0.02555011     0.19032325
 c     -1.04287406     1.17835965     0.95595617
 c     -0.35743148     1.24272444    -0.50385388
 c      1.02699047     0.85385518    -0.68434716
 h     -0.13945811    -1.80822299     1.16810001
 h     -1.97263670     1.96989730     1.19145562
 h     -0.81476967     1.96568377    -1.17612117
 h      1.99387170     1.37975821    -0.96104437
 o      2.50378523    -1.00308570     0.31489720
 h      3.23360705    -0.57705823    -0.28156671
 c     -2.35948810    -0.53224906    -0.67012426
 h     -2.03783707    -0.69084737    -1.64039344
 h     -2.93534558    -1.43112111    -0.13134026
 h     -3.25674155     0.15379003    -0.77929210
 h     -0.45417270     1.22934522     1.83475486
          17

 c      1.32264966    -0.51590847    -0.13329055
 c     -0.00655373    -1.01895498     0.42858485
 c     -1.16296682    -0.03051869     0.18216244
 c     -1.03961304     1.18359044     0.94123521
 c     -0.36184329     1.24962238    -0.49038622
 c      1.02160641     0.85491860    -0.67591326
 h     -0.15017659    -1.86787888     1.22110873
 h     -1.94497787     1.94845806     1.17156425
 h     -0.81612768     1.96860905    -1.14001966
 h      2.01790456     1.37381161    -0.95433231
 o      2.51771143    -1.00073444     0.30807149
 h      3.20565845    -0.59748276    -0.24834374
 c     -2.36291537    -0.53478010    -0.66220007
 h     -1.95177739    -0.66732725    -1.62199786
 h     -2.91763638    -1.39840527    -0.14533024
 h     -3.27480847     0.16613174    -0.85136301
 h     -0.47398243     1.25076753     1.77827023
          17

 c      1.32349948    -0.51263637    -0.14977287
 c     -0.02039538    -1.02823273     0.44978303
 c     -1.16390007    -0.03577603     0.17201174
 c     -1.03936067     1.19061921     0.92602096
 c     -0.36546693     1.25531704    -0.47646512
 c      1.01740860     0.85413613    -0.66596570
 h     -0.15553124    -1.91433792     1.26017016
 h     -1.90196092     1.90958061     1.14062330
 h     -0.82133275     1.97531950    -1.10840173
 h      2.02269610     1.36855720    -0.94909668
 o      2.53079658    -0.99803253     0.30043024
 h      3.18061076    -0.61977532    -0.21368289
 c     -2.36819393    -0.53663800    -0.65264280
 h     -1.86311492    -0.65510421    -1.61777919
 h     -2.88833814    -1.36032085    -0.16791507
 h     -3.27619056     0.17582789    -0.91686868
 h     -0.46921952     1.27166687     1.74532420
          17

 c      1.32106276    -0.50932097    -0.16399415
 c     -0.03220012    -1.03675552     0.47090473
 c     -1.16397069    -0.04100740     0.16046790
 c     -1.04162583     1.19873926     0.91009639
 c     -0.36823544     1.25949084    -0.46219960
 c      1.01464288     0.85158278    -0.65467353
 h     -0.15549830    -1.94192314     1.28095416
 h     -1.85312640     1.86083258     1.10068179
 h     -0.83136255     1.98760602    -1.08444863
 h      2.00695323     1.36388388    -0.94440429
 o      2.54126914    -0.99577308     0.29307900
 h      3.18266930    -0.62984233    -0.19665623
 c     -2.37415289    -0.53686100    -0.64355168
 h     -1.78054900    -0.65404038    -1.61625039
 h     -2.85550508    -1.32910043    -0.19241263
 h     -3.25859560     0.18063030    -0.97327523
 h     -0.43689126     1.29203818     1.74086006
          17

 c      1.31566537    -0.50624643    -0.17560820
 c     -0.04184006    -1.04444161     0.49165064
 c     -1.16318799    -0.04592983     0.14810499
 c     -1.04426428     1.20678011     0.89445394
 c     -0.37019405     1.26207624    -0.44799577
 c      1.01319302     0.84730878    -0.64217371
 h     -0.15064856    -1.94863090     1.28250875
 h     -1.81593407     1.81632990     1.05612686
 h     -0.84515300     2.00436024    -1.06871874
 h      1.97271881     1.36078233    -0.94010001
 o      2.54806632    -0.99438334     0.28658621
 h      3.22464767    -0.61987755    -0.20725135
 c     -2.37920110    -0.53426806    -0.63690708
 h     -1.71271221    -0.66383400    -1.60854447
 h     -2.82973362    -1.32094239    -0.20974592
 h     -3.22241562     0.17980359    -1.01872832
 h     -0.38628026     1.31060750     1.75385697
          17

 c      1.30776315    -0.50366771    -0.18433944
 c     -0.04925143    -1.05097292     0.51152735
 c     -1.16153233    -0.05031453     0.13545147
 c     -1.04432011     1.21325063     0.88038174
 c     -0.37147441     1.26322377    -0.43449659
 c      1.01257999     0.84133182    -0.62856408
 h     -0.14193633    -1.93568455     1.26672303
 h     -1.81319181     1.79425076     1.01284026
 h     -0.85987732     2.02196806    -1.05949402
 h      1.92542122     1.36143677    -0.93692742
 o      2.55203564    -0.99328787     0.28016662
 h      3.28932525    -0.59859026    -0.23335419
 c     -2.38207191    -0.52830619    -0.63384789
 h     -1.66560396    -0.68399675    -1.59064031
 h     -2.81788355    -1.34610462    -0.21424013
 h     -3.17072558     0.17434382    -1.05251234
 h     -0.33164338     1.32589440     1.76885553
          17

 c      1.29787414    -0.50183248    -0.18996046
 c     -0.05440030    -1.05573775     0.52980410
 c     -1.15894946    -0.05400583     0.12298409
 c     -1.04017486     1.21750864     0.86904463
 c     -0.37220238     1.26315814    -0.42244645
 c      1.01202509     0.83363703    -0.61389906
 h     -0.13065399    -1.90816032     1.23871176
 h     -1.85501095     1.80232998     0.97396317
 h     -0.87205774     2.03598078    -1.05414645
 h      1.87344405     1.36922395    -0.93659760
 o      2.55461171    -0.99168320     0.27275223
 h      3.35070709    -0.57876312    -0.25791612
 c     -2.38230530    -0.52006137    -0.63425384
 h     -1.64224484    -0.71372228    -1.56230505
 h     -2.81746190    -1.39766403    -0.20904557
 h     -3.10959209     0.16760258    -1.07571505
 h     -0.28483307     1.33716088     1.77511386
          17

 c      1.28653623    -0.50099189    -0.19227824
 c     -0.05725669    -1.05773088     0.54544315
 c     -1.15535930    -0.05692801     0.11112066
 c     -1.03286348     1.22054774     0.86149656
 c     -0.37243931     1.26204293    -0.41256248
 c      1.01067582     0.82424471    -0.59822891
 h     -0.11840907    -1.87623184     1.20762256
 h     -1.92500974     1.82871404     0.93851454
 h     -0.87865621     2.04268977    -1.05041599
 h      1.82593182     1.38783488    -0.94128026
 o      2.55668613    -0.98912127     0.26375472
 h      3.39195701    -0.56781877    -0.27122879
 c     -2.37984931    -0.51181919    -0.63713079
 h     -1.64303010    -0.75198522    -1.52585833
 h     -2.82102367    -1.45702062    -0.20219374
 h     -3.04802522     0.16570903    -1.09181368
 h     -0.25327953     1.34432384     1.76765940
          17

 c      1.27428768    -0.50139648    -0.19113698
 c     -0.05779543    -1.05561120     0.55717361
 c     -1.15067932    -0.05905078     0.10021852
 c     -1.02450483     1.22377543     0.85838241
 c     -0.37220211     1.25991424    -0.40541631
 c      1.00799988     0.81341006    -0.58172026
 h     -0.10689386    -1.85470049     1.18591174
 h     -1.99773205     1.85636658     0.90553999
 h     -0.87771530     2.03995452    -1.04709474
 h      1.78857394     1.41883042    -0.95206643
 o      2.55860082    -0.98547319     0.25300277
 h      3.40537268    -0.56833314    -0.26998467
 c     -2.37464526    -0.50583226    -0.64124754
 h     -1.66580755    -0.79785308    -1.48567861
 h     -2.82286051    -1.50688087    -0.20004388
 h     -2.99603721     0.17631532    -1.10605523
 h     -0.24057001     1.34769580     1.74574154
          17

 c      1.26165561    -0.50327951    -0.18643344
 c     -0.05602949    -1.04830755     0.56399185
 c     -1.14484346    -0.06034561     0.09056652
 c     -1.01681100     1.22803326     0.85978060
 c     -0.37150469     1.25666651    -0.40133507
 c      1.00404903     0.80182289    -0.56478162
 h     -0.09729532    -1.85621009     1.18368694
 h     -2.05510390     1.87440138     0.87567833
 h     -0.86862686     2.02747668    -1.04426485
 h      1.76076507     1.45914328    -0.96733504
 o      2.56031550    -0.98082369     0.24059675
 h      3.38959173    -0.57970766    -0.25495700
 c     -2.36690270    -0.50348705    -0.64553186
 h     -1.70560281    -0.85096152    -1.44829213
 h     -2.82057161    -1.53628196    -0.20541772
 h     -2.96002159     0.20427578    -1.12241138
 h     -0.24704092     1.34794385     1.71191556
          17

 c      1.24914943    -0.50682502    -0.17813684
 c     -0.05203624    -1.03597053     0.56587550
 c     -1.13781751    -0.06076298     0.08236402
 c     -1.01099035     1.23358216     0.86517345
 c     -0.37036884     1.25206438    -0.40033861
 c      0.99929392     0.79053103    -0.54802717
 h     -0.08984573    -1.88038397     1.20055086
 h     -2.08763787     1.87803820     0.85035404
 h     -0.85219273     2.00684033    -1.04334307
 h      1.73763814     1.50163567    -0.98300110
 o      2.56140064    -0.97546172     0.22688951
 h      3.34959918    -0.59829651    -0.23069418
 c     -2.35746139    -0.50492190    -0.64930745
 h     -1.75481452    -0.91192524    -1.42214864
 h     -2.81417844    -1.53996282    -0.21823976
 h     -2.93906502     0.24697191    -1.14019049
 h     -0.26943766     1.34619311     1.67230622
          17

 c      1.23725508    -0.51212610    -0.16630496
 c     -0.04592849    -1.01997688     0.56373140
 c     -1.12961693    -0.06023663     0.07570243
 c     -1.00809947     1.24029886     0.87340115
 c     -0.36880700     1.24577406    -0.40212842
 c      0.99426054     0.78061886    -0.53209738
 h     -0.08415401    -1.91393067     1.22641560
 h     -2.09138757     1.86612196     0.83112015
 h     -0.83049447     1.98135816    -1.04696165
 h      1.71427991     1.53828915    -0.99444321
 o      2.56083251    -0.96996771     0.21258163
 h      3.29995176    -0.61596501    -0.20707460
 c     -2.34748926    -0.50925129    -0.65234691
 h     -1.80535655    -0.98177066    -1.41538839
 h     -2.80537973    -1.51705637    -0.23623489
 h     -2.92694243     0.29519759    -1.15480001
 h     -0.29989639     1.34415549     1.63746858
          17

 c      1.22642540    -0.51913440    -0.15110097
 c     -0.03782567    -1.00200196     0.55868695
 c     -1.12031951    -0.05870848     0.07056724
 c     -1.00919048     1.24781080     0.88277138
 c     -0.36682006     1.23743428    -0.40615019
 c      0.98932735     0.77291891    -0.51750629
 h     -0.07974780    -1.94149055     1.24995051
 h     -2.06619406     1.83976675     0.81936663
 h     -0.80642235     1.95542780    -1.05845151
 h      1.68804498     1.56285386    -0.99812546
 o      2.55689527    -0.96526553     0.19875615
 h      3.26651883    -0.61926995    -0.19986766
 c     -2.33774694    -0.51524955    -0.65494581
 h     -1.85251743    -1.05937734    -1.43113778
 h     -2.79743185    -1.47076610    -0.25517695
 h     -2.91692049     0.33840491    -1.16139687
 h     -0.32627892     1.34397490     1.62166518
          17

 c      1.21706257    -0.52760407    -0.13282047
 c     -0.02787561    -0.98343292     0.55168436
 c     -1.11006985    -0.05615704     0.06686574
 c     -1.01482094     1.25559046     0.89168028
 c     -0.36444674     1.22679606    -0.41175216
 c      0.98470184     0.76787124    -0.50457726
 h     -0.07626400    -1.95234932     1.26339218
 h     -2.01612887     1.80239692     0.81605192
 h     -0.78271458     1.93307035    -1.08060743
 h      1.65881058     1.57186982    -0.99220164
 o      2.54829586    -0.96213034     0.18626565
 h      3.26935050    -0.59744246    -0.22090590
 c     -2.32822125    -0.52183397    -0.65800481
 h     -1.89630599    -1.13908129    -1.46475681
 h     -2.79546983    -1.40902245    -0.26887274
 h     -2.90437639     0.36850948    -1.15709561
 h     -0.33785299     1.34728978     1.63656104
          17

 c      1.20950864    -0.53705048    -0.11192080
 c     -0.01630853    -0.96530221     0.54346463
 c     -1.09907896    -0.05262106     0.06446136
 c     -1.02404156     1.26295511     0.89956365
 c     -0.36184667     1.21389784    -0.41840028
 c      0.98045566     0.76547875    -0.49342417
 h     -0.07346161    -1.94101318     1.26277641
 h     -1.95245682     1.76117721     0.82121793
 h     -0.76084271     1.91606007    -1.11398319
 h      1.62861956     1.56488464    -0.97660613
 o      2.53591843    -0.96034416     0.17479630
 h      3.29549112    -0.55600804    -0.26311818
 c     -2.31832106    -0.52802834    -0.66277030
 h     -1.93863908    -1.21239122    -1.50690918
 h     -2.80675494    -1.34463723    -0.26937993
 h     -2.88706478     0.38100901    -1.14125592
 h     -0.33443687     1.35400727     1.68137386
          17

 c      1.20407483    -0.54676034    -0.08902404
 c     -0.00348890    -0.94836045     0.53464421
 c     -1.08761426    -0.04820863     0.06320198
 c     -1.03402167     1.26885439     0.90701000
 c     -0.35933427     1.19914863    -0.42582578
 c      0.97654797     0.76530982    -0.48394134
 h     -0.07124069    -1.90616613     1.24708413
 h     -1.89816128     1.72924286     0.83333509
 h     -0.74061576     1.90305674    -1.15592576
 h      1.60149265     1.54464061    -0.95310878
 o      2.52169429    -0.95916386     0.16348171
 h      3.31695541    -0.50930416    -0.31035918
 c     -2.30729148    -0.53305734    -0.67032880
 h     -1.98077541    -1.27169180    -1.54818846
 h     -2.83885711    -1.29085574    -0.24894352
 h     -2.86470674     0.37507143    -1.11523484
 h     -0.32615072     1.36255790     1.74292307
          17

 c      1.20108139    -0.55585546    -0.06488932
 c      0.01005688    -0.93308917     0.52572987
 c     -1.07597417    -0.04309011     0.06294362
 c     -1.04109803     1.27190491     0.91494047
 c     -0.35730460     1.18324227    -0.43401430
 c      0.97282537     0.76654558    -0.47580561
 h     -0.06973450    -1.85032449     1.21798329
 h     -1.88462190     1.72379870     0.84950053
 h     -0.72087289     1.89059489    -1.20135141
 h      1.58336471     1.51722602    -0.92534772
 o      2.50703166    -0.95808331     0.15175291
 h      3.31534988    -0.46815151    -0.35110325
 c     -2.29481140    -0.53709644    -0.68101666
 h     -2.02288195    -1.31194313    -1.58121536
 h     -2.89338632    -1.25120420    -0.20512879
 h     -2.83884291     0.35377125    -1.08230593
 h     -0.32414953     1.37119775     1.80569626
          17

 c      1.20086205    -0.56338649    -0.04036259
 c      0.02365694    -0.91960724     0.51703007
 c     -1.06446055    -0.03749854     0.06355429
 c     -1.04356053     1.27155885     0.92389255
 c     -0.35609667     1.16697993    -0.44309865
 c      0.96905908     0.76813249    -0.46854085
 h     -0.06953222    -1.78069173     1.18053899
 h     -1.92430881     1.75169710     0.86798173
 h     -0.70054334     1.87495852    -1.24461077
 h      1.58136136     1.49119214    -0.89823868
 o      2.49271860    -0.95691810     0.13939929
 h      3.28329564    -0.43831671    -0.37958335
 c     -2.28135427    -0.54153970    -0.69409132
 h     -2.06433725    -1.33066104    -1.60098030
 h     -2.96136772    -1.21682008    -0.14439868
 h     -2.81306361     0.32447661    -1.04758147
 h     -0.33505004     1.37859556     1.85840192
          17

 c      1.20371493    -0.56843829    -0.01630521
 c      0.03657576    -0.90751642     0.50849866
 c     -1.05337361    -0.03173146     0.06490060
 c     -1.04311430     1.26889992     0.93389684
 c     -0.35589423     1.15112278    -0.45324351
 c      0.96513837     0.76913951    -0.46170919
 h     -0.07208068    -1.71064264     1.14453044
 h     -1.99389415     1.80017566     0.88922766
 h     -0.67931702     1.85357909    -1.28110377
 h      1.60116467     1.47415973    -0.87591577
 o      2.47916928    -0.95570623     0.12644091
 h      3.22058810    -0.42195207    -0.39392229
 c     -2.26772957    -0.54807749    -0.70811542
 h     -2.10392540    -1.32772922    -1.60492103
 h     -3.02857705    -1.17689318    -0.07805308
 h     -2.79289032     0.29820571    -1.01723513
 h     -0.36075047     1.38379524     1.89471692
          17

 c      1.20980264    -0.57022923     0.00649364
 c      0.04813739    -0.89595307     0.49972015
 c     -1.04302610    -0.02612035     0.06683538
 c     -1.04234769     1.26538162     0.94474279
 c     -0.35670934     1.13631470    -0.46454451
 c      0.96139560     0.76920548    -0.45515493
 h     -0.07995786    -1.65866809     1.12400532
 h     -2.06293621     1.85177727     0.91331554
 h     -0.65782853     1.82562042    -1.30815189
 h      1.64291100     1.46807591    -0.85900184
 o      2.46650535    -0.95469588     0.11309860
 h      3.13307991    -0.41764508    -0.39585168
 c     -2.25460705    -0.55771464    -0.72156833
 h     -2.13989864    -1.30577586    -1.59342864
 h     -3.08302441    -1.12610899    -0.01635764
 h     -2.78377783     0.28587512    -0.99646524
 h     -0.39983147     1.38618705     1.91232442
          17

 c      1.21902797    -0.56817994     0.02740177
 c      0.05775439    -0.88434875     0.49045951
 c     -1.03374989    -0.02097908     0.06918579
 c     -1.04305730     1.26192432     0.95603027
 c     -0.35840743     1.12303949    -0.47695178
 c      0.95871281     0.76862471    -0.44903723
 h     -0.09573193    -1.63891253     1.13008064
 h     -2.11283533     1.89491332     0.93925399
 h     -0.63757865     1.79209574    -1.32538152
 h      1.69974468     1.46835915    -0.84433525
 o      2.45446457    -0.95447631     0.09990066
 h      3.03442675    -0.41819002    -0.39264272
 c     -2.24264975    -0.57015716    -0.73310759
 h     -2.17008745    -1.27121268    -1.57108987
 h     -3.11725500    -1.06438170     0.03352808
 h     -2.78712425     0.29176789    -0.98719819
 h     -0.44837931     1.38558263     1.91258852
          17

 c      1.23090425    -0.56194294     0.04601150
 c      0.06480309    -0.87344332     0.48150006
 c     -1.02588361    -0.01655777     0.07174789
 c     -1.04635941     1.25893952     0.96706420
 c     -0.36072856     1.11158416    -0.49021826
 c      0.95820546     0.76798197    -0.44360797
 h     -0.11902481    -1.64868184     1.16026291
 h     -2.13534024     1.92351049     0.96561580
 h     -0.62076622     1.75581320    -1.33489259
 h      1.76122504     1.46810752    -0.82767569
 o      2.44238975    -0.95614233     0.08780178
 h      2.94670950    -0.40792255    -0.39922346
 c     -2.23270460    -0.58369966    -0.74141283
 h     -2.19229755    -1.23528088    -1.54826497
 h     -3.12756315    -0.99455002     0.06716691
 h     -2.79846820     0.31084265    -0.98805034
 h     -0.50012369     1.38233262     1.90103792
          17

 c      1.24445757    -0.55139480     0.06217648
 c      0.06868105    -0.86488721     0.47438380
 c     -1.01973769    -0.01302088     0.07429884
 c     -1.05305034     1.25652699     0.97680918
 c     -0.36330254     1.10201850    -0.50388511
 c      0.96080040     0.76780073    -0.43901326
 h     -0.14592478    -1.67250804     1.20078871
 h     -2.12806157     1.93474345     0.99091748
 h     -0.61003617     1.72107266    -1.34110859
 h      1.81769193     1.46208703    -0.80609719
 o      2.42999885    -0.96078122     0.07766992
 h      2.88845449    -0.37114025    -0.43010627
 c     -2.22558097    -0.59589628    -0.74504875
 h     -2.20508076    -1.21249334    -1.54008625
 h     -3.11297418    -0.92083406     0.08218368
 h     -2.81049363     0.33349523    -0.99645812
 h     -0.54668778     1.37737293     1.88762913
          17

 c      1.25828661    -0.53659819     0.07598943
 c      0.06909497    -0.86007002     0.47043645
 c     -1.01554319    -0.01044354     0.07662144
 c     -1.06364989     1.25461040     0.98410744
 c     -0.36568272     1.09423850    -0.51735412
 c      0.96699217     0.76843410    -0.43524939
 h     -0.17174523    -1.69551402     1.23785468
 h     -2.09232123     1.92790779     1.01368920
 h     -0.60801353     1.69272568    -1.34975658
 h      1.86242201     1.44793329    -0.77859712
 o      2.41845119    -0.96810859     0.06910038
 h      2.85665086    -0.31430653    -0.48028010
 c     -2.22172168    -0.60476075    -0.74309613
 h     -2.20831545    -1.21291680    -1.55756957
 h     -3.07501450    -0.84820391     0.07825877
 h     -2.81680749     0.35135201    -1.01032362
 h     -0.57926546     1.37187783     1.88436607
          17

 c      1.27084593    -0.51779281     0.08771527
 c      0.06618926    -0.85967221     0.47036710
 c     -1.01341092    -0.00881641     0.07852222
 c     -1.07806397     1.25300304     0.98827906
 c     -0.36742061     1.08810224    -0.53008547
 c      0.97679403     0.77009446    -0.43220815
 h     -0.19296737    -1.70871186     1.26267782
 h     -2.03337953     1.90468743     1.03247732
 h     -0.61652170     1.67436884    -1.36550384
 h      1.89202022     1.42584351    -0.74578064
 o      2.40943928    -0.97685142     0.06085106
 h      2.83817935    -0.25990848    -0.53166918
 c     -2.22105381    -0.60966119    -0.73618579
 h     -2.20284860    -1.23394305    -1.59619727
 h     -3.01859823    -0.78228279     0.05813469
 h     -2.81339702     0.35949153    -1.02838097
 h     -0.59237078     1.36630718     1.89846769
          17

 c      1.28078726    -0.49545586     0.09772971
 c      0.06045462    -0.86375205     0.47434952
 c     -1.01331969    -0.00806439     0.07983517
 c     -1.09511505     1.25130206     0.98961508
 c     -0.36816626     1.08358858    -0.54183096
 c      0.98979107     0.77290148    -0.42973441
 h     -0.20751889    -1.70827152     1.27116285
 h     -1.96290042     1.87106217     1.04606763
 h     -0.63573792     1.66649746    -1.38920678
 h      1.90633890     1.39816046    -0.70946416
 o      2.40402114    -0.98600934     0.05197800
 h      2.82520558    -0.22543873    -0.57086394
 c     -2.22285617    -0.61096802    -0.72641074
 h     -2.19002755    -1.26420952    -1.63944007
 h     -2.95417467    -0.72931284     0.02990879
 h     -2.79853215     0.35622623    -1.05003254
 h     -0.58686513     1.35972054     1.92636200
          17

 c      1.28720296    -0.47038310     0.10647435
 c      0.05257462    -0.87188372     0.48215713
 c     -1.01512779    -0.00806949     0.08042126
 c     -1.11233472     1.24853347     0.98904745
 c     -0.36773667     1.08083230    -0.55269340
 c      1.00519777     0.77690829    -0.42766315
 h     -0.21459478    -1.69422842     1.26286830
 h     -1.90270879     1.84065084     1.05423993
 h     -0.66389996     1.66627429    -1.41717701
 h      1.90854531     1.36926658    -0.67241037
 o      2.40250485    -0.99502663     0.04202000
 h      2.81540036    -0.21954511    -0.59185039
 c     -2.22560802    -0.60923289    -0.71651640
 h     -2.17161595    -1.29296976    -1.67108424
 h     -2.89979456    -0.69554145     0.00964610
 h     -2.77239666     0.34232653    -1.07512277
 h     -0.56859529     1.35048916     1.95662108
          17

 c      1.28971949    -0.44372662     0.11442288
 c      0.04331913    -0.88319651     0.49319552
 c     -1.01859114    -0.00869577     0.08017296
 c     -1.12651870     1.24310172     0.98742398
 c     -0.36610548     1.08000375    -0.56295614
 c      1.02189553     0.78211107    -0.42584316
 h     -0.21469632    -1.67033880     1.24094682
 h     -1.88203657     1.83404043     1.05851949
 h     -0.69784452     1.66921938    -1.44323856
 h      1.90527381     1.34550755    -0.63808259
 o      2.40462619    -1.00357859     0.03085602
 h      2.80922858    -0.24482189    -0.59352707
 c     -2.22739082    -0.60495860    -0.70911897
 h     -2.14947676    -1.31375040    -1.68083197
 h     -2.87657312    -0.68550652     0.01762332
 h     -2.73689903     0.32047199    -1.10375524
 h     -0.54467063     1.33749545     1.97756936
          17

 c      1.28846162    -0.41694495     0.12205154
 c      0.03350856    -0.89632815     0.50643504
 c     -1.02337871    -0.00982986     0.07901679
 c     -1.13593006     1.23421363     0.98530044
 c     -0.36333748     1.08116401    -0.57286833
 c      1.03854049     0.78848978    -0.42417686
 h     -0.20997663    -1.64501195     1.21305846
 h     -1.91417374     1.86173501     1.06058328
 h     -0.73393976     1.67123395    -1.46150550
 h      1.90578291     1.33431612    -0.61010887
 o      2.40969628    -1.01151486     0.01865950
 h      2.80893517    -0.29883894    -0.57873711
 c     -2.22734000    -0.59878539    -0.70519656
 h     -2.12508660    -1.32391249    -1.66417181
 h     -2.89171430    -0.69989359     0.06025997
 h     -2.69562270     0.29505157    -1.13627851
 h     -0.52100595     1.32053913     1.98142912
          17

 c      1.28395436    -0.39165127     0.12979683
 c      0.02399667    -0.90943231     0.52039015
 c     -1.02910475    -0.01141095     0.07691915
 c     -1.14177818     1.22316216     0.98311415
 c     -0.35953664     1.08420168    -0.58252835
 c      1.05390081     0.79615819    -0.42269106
 h     -0.20438400    -1.63176831     1.19175564
 h     -1.97993371     1.90931792     1.05987529
 h     -0.76885934     1.66972809    -1.46806156
 h      1.91831585     1.34158447    -0.59121074
 o      2.41666051    -1.01903031     0.00600433
 h      2.81933984    -0.37222523    -0.55570624
 c     -2.22627421    -0.59160071    -0.70339356
 h     -2.09925232    -1.32371547    -1.62113373
 h     -2.93134123    -0.73477586     0.12068855
 h     -2.65353796     0.27187137    -1.17339906
 h     -0.50153153     1.30014086     1.96475713
          17

 c      1.27702885    -0.36938017     0.13798175
 c      0.01553451    -0.92061482     0.53351414
 c     -1.03538792    -0.01340252     0.07390340
 c     -1.14618577     1.21183551     0.98105864
 c     -0.35483463     1.08884523    -0.59185128
 c      1.06733860     0.80556678    -0.42158408
 h     -0.20215516    -1.64487702     1.19019328
 h     -2.05166154     1.95507106     1.05534296
 h     -0.80006288     1.66390413    -1.46150709
 h      1.94461587     1.36814066    -0.58211116
 o      2.42406422    -1.02690397    -0.00597428
 h      2.84986582    -0.44610446    -0.54035060
 c     -2.22540974    -0.58430046    -0.70158181
 h     -2.07208996    -1.31610919    -1.55563407
 h     -2.97669559    -0.78322409     0.17641204
 h     -2.61589307     0.25669127    -1.21593426
 h     -0.48811587     1.27732999     1.92789170
          17

 c      1.26872673    -0.35134060     0.14673180
 c      0.00848152    -0.92895027     0.54511603
 c     -1.04189198    -0.01573117     0.07006099
 c     -1.15066383     1.20143436     0.97893829
 c     -0.34937337     1.09469992    -0.60057699
 c      1.07893306     0.81747226    -0.42116182
 h     -0.20430555    -1.68820269     1.21177597
 h     -2.11124822     1.98490749     1.04700168
 h     -0.82611830     1.65469022    -1.44298681
 h      1.97844795     1.40891721    -0.58153865
 o      2.43029907    -1.03609970    -0.01594336
 h      2.91196105    -0.49965969    -0.55046085
 c     -2.22559927    -0.57730030    -0.69805888
 h     -2.04294662    -1.30730430    -1.47562128
 h     -3.01512186    -0.83787023     0.21255107
 h     -2.58640594     0.25232579    -1.26369094
 h     -0.48034810     1.25354438     1.87479171
          17

 c      1.26013139    -0.33823864     0.15594770
 c      0.00274720    -0.93492044     0.55568859
 c     -1.04833037    -0.01824429     0.06555140
 c     -1.15618490     1.19247641     0.97617984
 c     -0.34326219     1.10127843    -0.60829707
 c      1.08909981     0.83258313    -0.42168193
 h     -0.20768209    -1.75046966     1.24658213
 h     -2.14960322     1.99227073     1.03566189
 h     -0.84695995     1.64457269    -1.41601920
 h      2.01010413     1.45599435    -0.58727300
 o      2.43474257    -1.04640149    -0.02371899
 h      3.00268644    -0.53249686    -0.58489069
 c     -2.22746582    -0.57024063    -0.69171517
 h     -2.01015635    -1.30705033    -1.39271214
 h     -3.04005832    -0.89233846     0.22213137
 h     -2.56616013     0.25654108    -1.31418479
 h     -0.47503662     1.23052970     1.81313062
          17

 c      1.25215692    -0.33023076     0.16535752
 c     -0.00189644    -0.93958171     0.56610906
 c     -1.05444845    -0.02070656     0.06060380
 c     -1.16350376     1.18508163     0.97195859
 c     -0.33654077     1.10803438    -0.61451215
 c      1.09820276     0.85119815    -0.42322818
 h     -0.20827911    -1.81495323     1.28076826
 h     -2.16281022     1.97501000     1.02242727
 h     -0.86394743     1.63724383    -1.38597328
 h      2.03132036     1.50208124    -0.59712674
 o      2.43809971    -1.05663928    -0.03030483
 h      3.10070808    -0.56091333    -0.62394370
 c     -2.23152968    -0.56232830    -0.68209660
 h     -1.97143511    -1.32569010    -1.31849750
 h     -3.04875948    -0.94148053     0.20330782
 h     -2.55420075     0.26316913    -1.36286018
 h     -0.46620054     1.21011647     1.75346512
          17

 c      1.24545294    -0.32700339     0.17457812
 c     -0.00558143    -0.94376891     0.57696671
 c     -1.06000378    -0.02282816     0.05551245
 c     -1.17313400     1.17915193     0.96553270
 c     -0.32919856     1.11443615    -0.61875419
 c      1.10640960     0.87307874    -0.42567471
 h     -0.20362626    -1.86851853     1.30431852
 h     -2.15019256     1.93373312     1.00842844
 h     -0.87934082     1.63675134    -1.35874946
 h      2.03723252     1.54213583    -0.60939741
 o      2.44122227    -1.06601607    -0.03656697
 h      3.18518404    -0.59621413    -0.65096419
 c     -2.23801750    -0.55326975    -0.66970050
 h     -1.92617610    -1.36635372    -1.25767383
 h     -3.04106486    -0.98124035     0.15768955
 h     -2.54887580     0.26522264    -1.40472141
 h     -0.44731960     1.19387847     1.70578796
          17

 c      1.24043837    -0.32792441     0.18316342
 c     -0.00830883    -0.94791455     0.58846359
 c     -1.06476527    -0.02431654     0.05061301
 c     -1.18491664     1.17439192     0.95671211
 c     -0.32127705     1.12009337    -0.62077398
 c      1.11367442     0.89751992    -0.42872179
 h     -0.19289610    -1.90342908     1.31206856
 h     -2.11459780     1.87191633     0.99472583
 h     -0.89490328     1.64604471    -1.33861448
 h      2.02646748     1.57365864    -0.62299748
 o      2.44455943    -1.07428186    -0.04287179
 h      3.24375097    -0.64148804    -0.65803364
 c     -2.24658581    -0.54380259    -0.65593438
 h     -1.87771774    -1.42051264    -1.20656018
 h     -3.01947949    -1.00890300     0.09009166
 h     -2.54870743     0.25730319    -1.43581673
 h     -0.41631711     1.18292545     1.67423567
          17

 c      1.23737364    -0.33220868     0.19065624
 c     -0.00997957    -0.95211625     0.60051156
 c     -1.06853454    -0.02493596     0.04624699
 c     -1.19755453     1.17015322     0.94598937
 c     -0.31299978     1.12487454    -0.62068306
 c      1.11973906     0.92348867    -0.43196007
 h     -0.17638045    -1.91633874     1.30247313
 h     -2.06506262     1.79774354     0.98234884
 h     -0.91029028     1.66561382    -1.32638216
 h      2.00092377     1.59668815    -0.63751287
 o      2.44820975    -1.08148495    -0.04925495
 h      3.27092722    -0.69533854    -0.64306388
 c     -2.25629832    -0.53509570    -0.64254073
 h     -1.83183300    -1.47430569    -1.15957313
 h     -2.99039127    -1.02430001     0.00931971
 h     -2.55263293     0.23649805    -1.45397018
 h     -0.37861418     1.17798195     1.65541047
          17

 c      1.23641671    -0.33906008     0.19664164
 c     -0.01041874    -0.95618435     0.61279705
 c     -1.07117416    -0.02455111     0.04273323
 c     -1.20848522     1.16517423     0.93414889
 c     -0.30479549     1.12891702    -0.61891716
 c      1.12412796     0.94974620    -0.43492891
 h     -0.15515425    -1.90761770     1.27679409
 h     -2.02155389     1.72711426     0.97250797
 h     -0.92272977     1.69334667    -1.31952805
 h      1.96572407     1.61388907    -0.65331590
 o      2.45197876    -1.08783303    -0.05553138
 h      3.26665935    -0.75393940    -0.60787958
 c     -2.26570429    -0.52787071    -0.63121936
 h     -1.79364604    -1.51645216    -1.11392113
 h     -2.96589468    -1.03201230    -0.07089932
 h     -2.55996681     0.20247348    -1.45914171
 h     -0.34404068     1.17946869     1.64250973
          17

 c      1.23765351    -0.34776910     0.20078891
 c     -0.00938476    -0.95959660     0.62477005
 c     -1.07262083    -0.02314992     0.04034371
 c     -1.21438609     1.15772571     0.92184959
 c     -0.29717548     1.13252143    -0.61605283
 c      1.12618156     0.97495258    -0.43715867
 h     -0.13099314    -1.88186192     1.23920354
 h     -2.01435660     1.68209658     0.96679801
 h     -0.92835154     1.72568938    -1.31402653
 h      1.92882618     1.63040493    -0.67165864
 o      2.45525755    -1.09367760    -0.06125506
 h      3.23793974    -0.81112871    -0.55878008
 c     -2.27300109    -0.52213494    -0.62340211
 h     -1.76635925    -1.54058524    -1.06964770
 h     -2.96301729    -1.04213408    -0.13395257
 h     -2.57037643     0.15751788    -1.45384600
 h     -0.32157192     1.18743643     1.62989588
          17

 c      1.24110282    -0.35776008     0.20287808
 c     -0.00657216    -0.96138059     0.63558722
 c     -1.07286499    -0.02085220     0.03927180
 c     -1.21348979     1.14711485     0.90957816
 c     -0.29056842     1.13602332    -0.61263726
 c      1.12523313     0.99783573    -0.43822570
 h     -0.10637170    -1.84937555     1.19743997
 h     -2.05975194     1.67351430     0.96628614
 h     -0.92386651     1.75905294    -1.30621754
 h      1.89901601     1.65243744    -0.69437268
 o      2.45670101    -1.09956770    -0.06556543
 h      3.20386494    -0.85747870    -0.50897656
 c     -2.27685820    -0.51786907    -0.61958242
 h     -1.75150043    -1.54430224    -1.02829855
 h     -2.99381283    -1.06338252    -0.16910360
 h     -2.58402423     0.10665204    -1.44367243
 h     -0.31636833     1.20149943     1.61480435
          17

 c      1.24670122    -0.36857926     0.20280771
 c     -0.00164523    -0.96010594     0.64414899
 c     -1.07192128    -0.01789260     0.03960046
 c     -1.20755682     1.13479369     0.89782494
 c     -0.28522762     1.13971264    -0.60910196
 c      1.12097651     1.01748888    -0.43785742
 h     -0.08417802    -1.82650210     1.16246182
 h     -2.13734153     1.68803250     0.96972613
 h     -0.90755611     1.79071363    -1.29378221
 h      1.88172595     1.68387260    -0.72269818
 o      2.45420403    -1.10619641    -0.06726260
 h      3.19633532    -0.88134158    -0.47746972
 c     -2.27745203    -0.51600258    -0.61881026
 h     -1.74944985    -1.52803736    -0.99197453
 h     -3.05278745    -1.09238641    -0.17870490
 h     -2.60178424     0.05702171    -1.43701286
 h     -0.32914000     1.22091176     1.59729690
          17

 c      1.25427994    -0.37982418     0.20058028
 c      0.00565015    -0.95444318     0.64950020
 c     -1.06983976    -0.01457054     0.04128746
 c     -1.19964510     1.12275987     0.88701274
 c     -0.28124097     1.14379888    -0.60572130
 c      1.11376836     1.03361918    -0.43604089
 h     -0.06673968    -1.82932095     1.14400664
 h     -2.21581862     1.70667581     0.97443575
 h     -0.87958570     1.81923148    -1.27604297
 h      1.87565386     1.72316307    -0.75576759
 o      2.44669771    -1.11387500    -0.06588155
 h      3.23227531    -0.87773523    -0.47212928
 c     -2.27603472    -0.51792689    -0.61948500
 h     -1.75952263    -1.49497053    -0.96298448
 h     -3.12245866    -1.11726019    -0.17185333
 h     -2.62483704     0.01545032    -1.44220800
 h     -0.35660719     1.24484486     1.57986762
          17

 c      1.26355764    -0.39106910     0.19627058
 c      0.01535881    -0.94430696     0.65148985
 c     -1.06672508    -0.01120517     0.04416642
 c     -1.19216087     1.11238773     0.87733265
 c     -0.27857610     1.14838859    -0.60259116
 c      1.10451319     1.04644955    -0.43301010
 h     -0.05469306    -1.86035728     1.14308674
 h     -2.27503990     1.71793587     0.97803217
 h     -0.84198769     1.84466618    -1.25399358
 h      1.87419608     1.76411928    -0.79043459
 o      2.43578371    -1.12217772    -0.06238638
 h      3.28825183    -0.85438796    -0.47873299
 c     -2.27398560    -0.52423026    -0.62045315
 h     -1.77933825    -1.45209717    -0.94401808
 h     -3.18671088    -1.12801911    -0.15621423
 h     -2.65302355    -0.01495741    -1.46239387
 h     -0.39227455     1.27275802     1.56710512
          17

 c      1.27416088    -0.40185561     0.18999370
 c      0.02732585    -0.93109426     0.65079629
 c     -1.06272593    -0.00812105     0.04796708
 c     -1.18673843     1.10446660     0.86876996
 c     -0.27711078     1.15346416    -0.59962999
 c      1.09427882     1.05637424    -0.42911108
 h     -0.04714252    -1.90566754     1.15171132
 h     -2.30568270     1.71677982     0.97879614
 h     -0.79840697     1.86868866    -1.23016086
 h      1.86986132     1.79956301    -0.82266940
 o      2.42365482    -1.13054767    -0.05789920
 h      3.33321683    -0.82187912    -0.48101652
 c     -2.27263190    -0.53420316    -0.62130609
 h     -1.80379848    -1.41169919    -0.93863774
 h     -3.23518248    -1.11973605    -0.13647627
 h     -2.68348859    -0.03574923    -1.49300451
 h     -0.42812084     1.30459317     1.56467206
          17

 c      1.28563565    -0.41172253     0.18189311
 c      0.04129829    -0.91660535     0.64827346
 c     -1.05801010    -0.00566166     0.05234786
 c     -1.18435267     1.09946638     0.86132996
 c     -0.27667153     1.15889050    -0.59661905
 c      1.08401628     1.06370259    -0.42467579
 h     -0.04270461    -1.94714994     1.16038311
 h     -2.30462503     1.70166775     0.97544658
 h     -0.75344590     1.89431673    -1.20809294
 h      1.85727373     1.82405478    -0.84896987
 o      2.41173485    -1.13864926    -0.05306254
 h      3.34969016    -0.78763833    -0.47068118
 c     -2.27324978    -0.54620263    -0.62201144
 h     -1.82528216    -1.39034621    -0.95126603
 h     -3.26210947    -1.09130460    -0.11542374
 h     -2.71163757    -0.05063925    -1.52512248
 h     -0.45792434     1.34028669     1.57666770
          17

 c      1.29744797    -0.42022743     0.17214033
 c      0.05698683    -0.90222915     0.64454125
 c     -1.05274397    -0.00419334     0.05693186
 c     -1.18525470     1.09772944     0.85530236
 c     -0.27711272     1.16449554    -0.59330156
 c      1.07446039     1.06857644    -0.41996453
 h     -0.04010332    -1.97170523     1.16268279
 h     -2.27255955     1.67310959     0.96696945
 h     -0.71147542     1.92478133    -1.19119454
 h      1.83395169     1.83471442    -0.86700883
 o      2.40082341    -1.14633236    -0.04817862
 h      3.33130470    -0.75631950    -0.44513260
 c     -2.27667690    -0.55866327    -0.62263920
 h     -1.83774767    -1.40071108    -0.98480252
 h     -3.26488355    -1.04405392    -0.09475907
 h     -2.73319829    -0.06279416    -1.55038547
 h     -0.48038773     1.37858832     1.60252964
          17

 c      1.30898951    -0.42695382     0.16093381
 c      0.07407680    -0.88881694     0.63995203
 c     -1.04707657    -0.00406171     0.06135401
 c     -1.18897580     1.09947446     0.85125689
 c     -0.27841233     1.17022109    -0.58951415
 c      1.06610886     1.07096925    -0.41514795
 h     -0.03828533    -1.97244524     1.15548935
 h     -2.21414431     1.63369801     0.95268264
 h     -0.67530681     1.96157711    -1.18115668
 h      1.80017324     1.83118972    -0.87582108
 o      2.39134119    -1.15357701    -0.04335705
 h      3.27884978    -0.73060087    -0.40509625
 c     -2.28277273    -0.57116180    -0.62354093
 h     -1.84244529    -1.44057660    -1.03622015
 h     -3.24380185    -0.98118161    -0.07517112
 h     -2.74539689    -0.07383923    -1.56338804
 h     -0.49874511     1.41650225     1.63678194
          17

 c      1.31959755    -0.43152533     0.14849533
 c      0.09221883    -0.87678208     0.63465512
 c     -1.04113101    -0.00550649     0.06531752
 c     -1.19434023     1.10454446     0.84972828
 c     -0.28069768     1.17623412    -0.58525642
 c      1.05920043     1.07069330    -0.41029375
 h     -0.03641411    -1.94742548     1.13813425
 h     -2.14083482     1.58957224     0.93257754
 h     -0.64566253     2.00300152    -1.17706942
 h      1.75885350     1.81563573    -0.87596104
 o      2.38331704    -1.16052217    -0.03853497
 h      3.20034507    -0.71053889    -0.35424984
 c     -2.29046026    -0.58423744    -0.62542063
 h     -1.84656936    -1.49523587    -1.09635552
 h     -3.20299491    -0.90777003    -0.05569147
 h     -2.74711941    -0.08400657    -1.56195279
 h     -0.51748140     1.45020194     1.67205089
          17

 c      1.32858568    -0.43363169     0.13506281
 c      0.11101901    -0.86615278     0.62863132
 c     -1.03500143    -0.00858756     0.06863133
 c     -1.19921861     1.11204005     0.85090400
 c     -0.28416358     1.18287723    -0.58063161
 c      1.05368418     1.06739648    -0.40534778
 h     -0.03393205    -1.89904071     1.11201985
 h     -2.07610741     1.55299983     0.90772037
 h     -0.62185023     2.04462062    -1.17606181
 h      1.71555259     1.79286121    -0.86974341
 o      2.37614873    -1.16762385    -0.03341591
 h      3.11466224    -0.69072243    -0.30015190
 c     -2.29814939    -0.59841730    -0.62907677
 h     -1.85722176    -1.54938052    -1.15474540
 h     -3.15183360    -0.83066131    -0.03249007
 h     -2.73875852    -0.09244648    -1.54683463
 h     -0.53977604     1.47641538     1.70216166
          17

 c      1.33528911    -0.43305585     0.12087798
 c      0.13004459    -0.85651790     0.62167957
 c     -1.02875096    -0.01317474     0.07120375
 c     -1.20066451     1.12034644     0.85459712
 c     -0.28894582     1.19050192    -0.57572807
 c      1.04922953     1.06059504    -0.40013860
 h     -0.03081234    -1.83477408     1.08093682
 h     -2.05448161     1.54151264     0.87952474
 h     -0.60284921     2.08120200    -1.17480517
 h      1.67802966     1.77007323    -0.86121958
 o      2.36856227    -1.17581691    -0.02751292
 h      3.05195980    -0.65742677    -0.25348494
 c     -2.30405612    -0.61386833    -0.63518210
 h     -1.87868377    -1.59300229    -1.20310300
 h     -3.10422469    -0.75698981     0.00156908
 h     -2.72212956    -0.09726495    -1.52154740
 h     -0.56683029     1.49323583     1.72353902
          17

 c      1.33916502    -0.42968153     0.10615367
 c      0.14885011    -0.84692781     0.61338095
 c     -1.02240018    -0.01900333     0.07299768
 c     -1.19730779     1.12840858     0.86049167
 c     -0.29503005     1.19932003    -0.57054880
 c      1.04537595     1.04984731    -0.39447619
 h     -0.02805176    -1.76858127     1.05173592
 h     -2.09335194     1.56347786     0.84749026
 h     -0.58798621     2.10852400    -1.17071639
 h      1.65423745     1.75495504    -0.85500321
 o      2.35988712    -1.18582927    -0.02064393
 h      3.03276608    -0.59955266    -0.21992942
 c     -2.30679413    -0.63067837    -0.64392527
 h     -1.91262080    -1.62118840    -1.23597873
 h     -3.07169403    -0.69131708     0.05288140
 h     -2.70037010    -0.09538872    -1.49211869
 h     -0.59794275     1.50032274     1.73551905
          17

 c      1.33998546    -0.42350423     0.09102111
 c      0.16699090    -0.83603265     0.60316525
 c     -1.01593995    -0.02572364     0.07399712
 c     -1.19139888     1.13674466     0.86804540
 c     -0.30223864     1.20933396    -0.56499509
 c      1.04184210     1.03510918    -0.38837125
 h     -0.02793098    -1.71952678     1.03382797
 h     -2.16880262     1.60670757     0.81096151
 h     -0.57712381     2.12433396    -1.16252650
 h      1.64860835     1.75162463    -0.85358729
 o      2.35139233    -1.19687025    -0.01327907
 h      3.04499320    -0.52949408    -0.19417654
 c     -2.30611801    -0.64900635    -0.65446408
 h     -1.95870855    -1.63274038    -1.25053324
 h     -3.05439283    -0.63490682     0.11895857
 h     -2.67739823    -0.08285393    -1.46585910
 h     -0.63059442     1.49891835     1.74048139
          17

 c      1.33801144    -0.41466533     0.07549775
 c      0.18389258    -0.82292845     0.59071068
 c     -1.00938716    -0.03290708     0.07420457
 c     -1.18613110     1.14612601     0.87623087
 c     -0.31029091     1.22032013    -0.55884914
 c      1.03875228     1.01700133    -0.38219616
 h     -0.03246024    -1.70201921     1.03472188
 h     -2.24663503     1.65419419     0.77221951
 h     -0.57061752     2.12868336    -1.15047021
 h      1.65958472     1.75762876    -0.85531434
 o      2.34476615    -1.20741415    -0.00593762
 h      3.06620828    -0.47030017    -0.16926144
 c     -2.30277710    -0.66872299    -0.66513893
 h     -2.01495955    -1.62966047    -1.24654344
 h     -3.04350037    -0.58866150     0.18774665
 h     -2.65649580    -0.05648135    -1.44826171
 h     -0.66086101     1.49173949     1.74372151
          17

 c      1.33399215    -0.40348149     0.05950616
 c      0.19859592    -0.80822317     0.57648392
 c     -1.00282105    -0.04008170     0.07363453
 c     -1.18356809     1.15670469     0.88377223
 c     -0.31885411     1.23183309    -0.55176708
 c      1.03651288     0.99667935    -0.37658207
 h     -0.04013011    -1.71325881     1.05364052
 h     -2.30574837     1.69531346     0.73483231
 h     -0.56921323     2.12396899    -1.13631196
 h      1.68129468     1.76572082    -0.85559755
 o      2.34090105    -1.21632951     0.00113657
 h      3.08275090    -0.43747339    -0.14192454
 c     -2.29783004    -0.68897684    -0.67440329
 h     -2.07787372    -1.61785713    -1.22691538
 h     -3.03049037    -0.55450936     0.24576587
 h     -2.63864686    -0.01676576    -1.43957420
 h     -0.68443735     1.48230947     1.75225670
          17

 c      1.32900695    -0.39046267     0.04293077
 c      0.20982694    -0.79370236     0.56162156
 c     -0.99637758    -0.04679974     0.07229431
 c     -1.18463512     1.16826202     0.88958038
 c     -0.32757020     1.24323632    -0.54330182
 c      1.03551930     0.97549596    -0.37218065
 h     -0.04595859    -1.73687921     1.08246734
 h     -2.33657727     1.72492625     0.70196612
 h     -0.57389513     2.11458406    -1.12315645
 h      1.70715511     1.76816159    -0.84979012
 o      2.34000772    -1.22296413     0.00788265
 h      3.08901446    -0.43787282    -0.11147226
 c     -2.29228797    -0.70805046    -0.68120578
 h     -2.14284524    -1.60842130    -1.19837814
 h     -3.01091856    -0.53443821     0.28357231
 h     -2.62242694     0.03078510    -1.43492238
 h     -0.69848051     1.47346434     1.77170052
          17

 c      1.32422290    -0.37633549     0.02570221
 c      0.21642937    -0.78113024     0.54730653
 c     -0.99023025    -0.05268795     0.07016988
 c     -1.18943869     1.18058474     0.89313078
 c     -0.33608929     1.25380372    -0.53297872
 c      1.03598568     0.95479224    -0.36952017
 h     -0.04498060    -1.75648138     1.11224762
 h     -2.33577700     1.74079572     0.67603683
 h     -0.58559142     2.10574453    -1.11476231
 h      1.73206964     1.75944568    -0.83489297
 o      2.34189176    -1.22700578     0.01432280
 h      3.08425914    -0.47248710    -0.07841699
 c     -2.28691447    -0.72371401    -0.68480278
 h     -2.20559938    -1.61638981    -1.17045495
 h     -2.98374383    -0.52963859     0.29634764
 h     -2.60561065     0.07770395    -1.42804932
 h     -0.70340498     1.46593410     1.80252151
          17

 c      1.32065385    -0.36205852     0.00788031
 c      0.21770451    -0.77167867     0.53439159
 c     -0.98457278    -0.05745339     0.06722685
 c     -1.19750674     1.19357523     0.89453277
 c     -0.34413233     1.26291639    -0.52043303
 c      1.03792504     0.93583852    -0.36897055
 h     -0.03427035    -1.76171806     1.13669382
 h     -2.30357333     1.74232543     0.65878248
 h     -0.60465378     2.10128107    -1.11414822
 h      1.75298806     1.73701676    -0.80985880
 o      2.34603196    -1.22848509     0.02052189
 h      3.07215253    -0.53697762    -0.04392964
 c     -2.28202859    -0.73426869    -0.68487463
 h     -2.26420654    -1.65213358    -1.15016170
 h     -2.95022259    -0.54015005     0.28322117
 h     -2.58667756     0.11582310    -1.41455238
 h     -0.70284801     1.45847224     1.83935126
          17

 c      1.31900189    -0.34879916    -0.01029685
 c      0.21354177    -0.76591650     0.52332110
 c     -0.97960606    -0.06086469     0.06342617
 c     -1.20795998     1.20712541     0.89427251
 c     -0.35155907     1.27026810    -0.50555943
 c      1.04117843     0.91979443    -0.37073860
 h     -0.01298126    -1.74794849     1.15243027
 h     -2.24367848     1.73054967     0.65116455
 h     -0.63028851     2.10144579    -1.12203077
 h      1.76892914     1.70127697    -0.77540262
 o      2.35143328    -1.22793711     0.02657279
 h      3.06332127    -0.61958047    -0.00962093
 c     -2.27752817    -0.73964714    -0.68191774
 h     -2.31854230    -1.71074635    -1.13657027
 h     -2.91372061    -0.56464035     0.24739203
 h     -2.56532134     0.13933979    -1.39283525
 h     -0.70178093     1.44929188     1.87411339
          17

 c      1.31962388    -0.33783814    -0.02842236
 c      0.20440986    -0.76390559     0.51415209
 c     -0.97553778    -0.06274441     0.05874308
 c     -1.21947211     1.22089589     0.89295649
 c     -0.35838639     1.27591277    -0.48856797
 c      1.04542095     0.90760247    -0.37484886
 h      0.01808554    -1.71495234     1.15858351
 h     -2.16568407     1.70938879     0.65268848
 h     -0.66042424     2.10265928    -1.13634111
 h      1.78117763     1.65570863    -0.73382987
 o      2.35641509    -1.22650326     0.03255598
 h      3.07851145    -0.69982267     0.02308182
 c     -2.27305295    -0.74119541    -0.67713550
 h     -2.36750914    -1.77554923    -1.12370101
 h     -2.88052074    -0.60021805     0.19749178
 h     -2.54235549     0.14553684    -1.36385747
 h     -0.70462483     1.43723465     1.89958512
          17

 c      1.32257839    -0.33038576    -0.04599213
 c      0.19125090    -0.76523736     0.50657763
 c     -0.97259681    -0.06298210     0.05318357
 c     -1.22993184     1.23404554     0.89127899
 c     -0.36473495     1.28012217    -0.46990873
 c      1.05013931     0.89981583    -0.38111600
 h      0.05676412    -1.66666603     1.15692493
 h     -2.09000532     1.68834346     0.65981919
 h     -0.69225033     2.09949300    -1.15326148
 h      1.79371330     1.60706618    -0.68881695
 o      2.35928751    -1.22520968     0.03845086
 h      3.13789684    -0.76025779     0.05426327
 c     -2.26792832    -0.74064626    -0.67206278
 h     -2.40848018    -1.83015129    -1.10670128
 h     -2.86092734    -0.64262356     0.14907731
 h     -2.51953213     0.13501367    -1.33082411
 h     -0.71435071     1.42208022     1.91117777
          17

 c      1.32764824    -0.32734996    -0.06251616
 c      0.17530548    -0.76901553     0.49992453
 c     -0.97104528    -0.06155790     0.04680227
 c     -1.23630545     1.24510691     0.89006833
 c     -0.37074163     1.28320603    -0.45014868
 c      1.05466086     0.89647094    -0.38916328
 h      0.09981884    -1.61175790     1.15267551
 h     -2.04991791     1.68397415     0.66479450
 h     -0.72301237     2.08705879    -1.16877629
 h      1.81304515     1.56466140    -0.64466930
 o      2.36028529    -1.22377342     0.04418130
 h      3.23143764    -0.80560716     0.08472672
 c     -2.26121039    -0.73952584    -0.66810586
 h     -2.43843784    -1.86417979    -1.08387523
 h     -2.86740414    -0.68762620     0.12121267
 h     -2.49945608     0.11197549    -1.29912872
 h     -0.73216842     1.40438364     1.90744638
          17

 c      1.33435308    -0.32915495    -0.07763348
 c      0.15789248    -0.77393414     0.49319047
 c     -0.97115851    -0.05856819     0.03971665
 c     -1.23644327     1.25289903     0.88980679
 c     -0.37648284     1.28541409    -0.42988442
 c      1.05838593     0.89719377    -0.39854345
 h      0.14375666    -1.56321558     1.15486986
 h     -2.07073597     1.70927551     0.66095626
 h     -0.75055131     2.06238150    -1.17974657
 h      1.84563997     1.53724570    -0.60466767
 o      2.36114501    -1.22142044     0.04977548
 h      3.32682755    -0.84955556     0.11355916
 c     -2.25241195    -0.73899832    -0.66548168
 h     -2.45471539    -1.87308918    -1.05595247
 h     -2.90531642    -0.73293976     0.12294675
 h     -2.48548043     0.08419509    -1.27613300
 h     -0.75717988     1.38522350     1.89052559
          17

 c      1.34203651    -0.33567484    -0.09118441
 c      0.14018772    -0.77874079     0.48536263
 c     -0.97318169    -0.05422942     0.03210466
 c     -1.23183344     1.25802911     0.88979842
 c     -0.38193466     1.28691383    -0.40969760
 c      1.06121995     0.90153333    -0.40888486
 h      0.18614165    -1.53342042     1.17321880
 h     -2.13775344     1.75603875     0.65208376
 h     -0.77352281     2.02478340    -1.18442429
 h      1.89278697     1.52829520    -0.56950029
 o      2.36325858    -1.21789750     0.05532474
 h      3.39902396    -0.89819870     0.13895118
 c     -2.24218888    -0.73990844    -0.66271304
 h     -2.45526145    -1.85678207    -1.02502702
 h     -2.96530782    -0.77716251     0.14472202
 h     -2.48119434     0.06101195    -1.26957087
 h     -0.78603590     1.36599308     1.86684901
          17

 c      1.34998589    -0.34627916    -0.10320995
 c      0.12315909    -0.78301134     0.47609510
 c     -0.97731285    -0.04883085     0.02418514
 c     -1.22580950     1.26198643     0.88867053
 c     -0.38697809     1.28779313    -0.39011495
 c      1.06377325     0.90912909    -0.41988307
 h      0.22563949    -1.52538164     1.21043498
 h     -2.21688964     1.80560971     0.64655469
 h     -0.79152187     1.97581227    -1.18271774
 h      1.94801002     1.53456053    -0.53776207
 o      2.36729930    -1.21337543     0.06091091
 h      3.43571952    -0.95123116     0.15939781
 c     -2.23180835    -0.74256274    -0.65798125
 h     -2.43889040    -1.81917692    -0.99393789
 h     -3.03101792    -0.81774788     0.17013841
 h     -2.48899697     0.04813011    -1.28370346
 h     -0.81348835     1.34816614     1.84687209
          17

 c      1.35751044    -0.35997528    -0.11388702
 c      0.10769490    -0.78729368     0.46598637
 c     -0.98368580    -0.04267933     0.01619850
 c     -1.22089696     1.26580260     0.88532480
 c     -0.39140391     1.28805990    -0.37157013
 c      1.06701969     0.91954713    -0.43118679
 h      0.26019809    -1.53107550     1.25878596
 h     -2.28401845     1.84503388     0.64921308
 h     -0.80519832     1.91899706    -1.17637961
 h      2.00070359     1.54959636    -0.50790682
 o      2.37345330    -1.20820398     0.06659004
 h      3.43320559    -1.00564008     0.17392820
 c     -2.22241739    -0.74621659    -0.65038228
 h     -2.40568695    -1.76927155    -0.96631522
 h     -3.08915323    -0.85175272     0.18762814
 h     -2.50840876     0.04316082    -1.31588665
 h     -0.83438395     1.33283976     1.84173386
          17

 c      1.36398486    -0.37560764    -0.12344101
 c      0.09461386    -0.79239684     0.45601798
 c     -0.99231537    -0.03608594     0.00840087
 c     -1.21839070     1.27000128     0.87951779
 c     -0.39490740     1.28765151    -0.35439211
 c      1.07182164     0.93213350    -0.44236404
 h      0.28664107    -1.53950003     1.30621506
 h     -2.32711666     1.86819823     0.66126448
 h     -0.81623294     1.85934227    -1.16897979
 h      2.04128027     1.56759423    -0.47931260
 o      2.38151416    -1.20279473     0.07238474
 h      3.39450937    -1.05731754     0.18217963
 c     -2.21484619    -0.74904912    -0.63987479
 h     -2.35726584    -1.72268179    -0.94707277
 h     -3.13169101    -0.87702489     0.19170154
 h     -2.53607696     0.03787402    -1.35790749
 h     -0.84652594     1.32022598     1.85654574
          17

 c      1.36889113    -0.39205083    -0.13207898
 c      0.08452494    -0.79882957     0.44697159
 c     -1.00303821    -0.02936630     0.00107646
 c     -1.21869435     1.27484365     0.87207136
 c     -0.39711321     1.28648632    -0.33885165
 c      1.07869308     0.94606032    -0.45295357
 h      0.30200798    -1.54288349     1.34282425
 h     -2.34113277     1.87290579     0.68199673
 h     -0.82691049     1.80231930    -1.16518437
 h      2.06356267     1.58479427    -0.45218849
 o      2.39068085    -1.19757233     0.07825102
 h      3.33224041    -1.10147216     0.18484830
 c     -2.20968192    -0.74885983    -0.62674629
 h     -2.29585497    -1.69912845    -0.94201914
 h     -3.15440728    -0.89252011     0.18061788
 h     -2.56748644     0.02408370    -1.40050352
 h     -0.85177038     1.30976727     1.88621079
          17

 c      1.37186216    -0.40833506    -0.13995904
 c      0.07774022    -0.80670779     0.43926872
 c     -1.01548264    -0.02281662    -0.00544443
 c     -1.22173354     1.28042175     0.86444256
 c     -0.39766630     1.28456032    -0.32528011
 c      1.08775358     0.96043979    -0.46252210
 h      0.30444878    -1.53756652     1.36267751
 h     -2.32491078     1.85912792     0.70976499
 h     -0.83911987     1.75239472    -1.16895491
 h      2.06505434     1.59946138    -0.42715398
 o      2.39908093    -1.19293660     0.08401281
 h      3.27583992    -1.13300444     0.18465543
 c     -2.20745991    -0.74444560    -0.61154172
 h     -2.22211264    -1.70970455    -0.95426955
 h     -3.15554100    -0.89818363     0.15477442
 h     -2.59845648    -0.00307526    -1.43641281
 h     -0.85397720     1.30079972     1.91926274
          17

 c      1.37269754    -0.42366905    -0.14719291
 c      0.07427544    -0.81583945     0.43302046
 c     -1.02908462    -0.01666947    -0.01078704
 c     -1.22717061     1.28664611     0.85807892
 c     -0.39636203     1.28202217    -0.31419375
 c      1.09872874     0.97439359    -0.47069975
 h      0.29337482    -1.52303516     1.36336938
 h     -2.28072589     1.82870747     0.74231444
 h     -0.85318415     1.71186387    -1.18136986
 h      2.04676760     1.61168912    -0.40486272
 o      2.40396584    -1.18917244     0.08938178
 h      3.26857354    -1.14830608     0.18606601
 c     -2.20856469    -0.73666280    -0.59536914
 h     -2.13591201    -1.74469679    -0.97978661
 h     -3.13571641    -0.89486900     0.11650231
 h     -2.62574244    -0.04490761    -1.46113551
 h     -0.85648835     1.29295608     1.94457787
          17

 c      1.37132560    -0.43738182    -0.15386879
 c      0.07388190    -0.82579322     0.42807511
 c     -1.04315464    -0.01106342    -0.01456782
 c     -1.23427438     1.29315674     0.85406137
 c     -0.39322807     1.27914764    -0.30628017
 c      1.11093915     0.98705587    -0.47720559
 h      0.26941757    -1.50125261     1.34567310
 h     -2.21631782     1.78635676     0.77675682
 h     -0.86749223     1.68090689    -1.19990392
 h      2.01332207     1.62350662    -0.38566275
 o      2.40463598    -1.18635938     0.09431112
 h      3.32187140    -1.14766385     0.18987152
 c     -2.21274838    -0.72753979    -0.57980219
 h     -2.04024111    -1.78284059    -1.00947678
 h     -3.09936907    -0.88458160     0.07103993
 h     -2.64718642    -0.09997245    -1.47282382
 h     -0.86112561     1.28613475     1.95487123
          17

 c      1.36778459    -0.44889283    -0.16005957
 c      0.07608526    -0.83591208     0.42399242
 c     -1.05696671    -0.00603752    -0.01644733
 c     -1.24148526     1.29914058     0.85300689
 c     -0.38850938     1.27623644    -0.30221284
 c      1.12332191     0.99753933    -0.48187099
 h      0.23443569    -1.47673066     1.31397891
 h     -2.14960640     1.74187495     0.80956654
 h     -0.87928591     1.65863707    -1.21987927
 h      1.97296542     1.63911554    -0.36928911
 o      2.40357901    -1.18449904     0.09910371
 h      3.39742871    -1.13347745     0.19153957
 c     -2.21883434    -0.71881634    -0.56653435
 h     -1.94144356    -1.80692018    -1.03471648
 h     -3.05745108    -0.87104520     0.02824367
 h     -2.66179731    -0.16480185    -1.47224151
 h     -0.86818615     1.28033840     1.94725710
          17

 c      1.36227107    -0.45776412    -0.16579757
 c      0.08024602    -0.84530247     0.41997518
 c     -1.06983363    -0.00153813    -0.01617683
 c     -1.24612185     1.30324288     0.85501636
 c     -0.38259311     1.27352543    -0.30244700
 c      1.13460564     1.00495777    -0.48464339
 h      0.19139171    -1.45697425     1.27713260
 h     -2.11192418     1.71127234     0.83729548
 h     -0.88582622     1.64409313    -1.23664800
 h      1.93611147     1.66431013    -0.35479180
 o      2.40315224    -1.18358769     0.10400178
 h      3.45869501    -1.10804345     0.18745108
 c     -2.22476701    -0.71149404    -0.55717686
 h     -1.84677734    -1.80808953    -1.04968321
 h     -3.02872091    -0.85993200     0.00305130
 h     -2.66991837    -0.23433657    -1.46297887
 h     -0.87655323     1.27554383     1.92306171
          17

 c      1.35516027    -0.46374979    -0.17104938
 c      0.08566869    -0.85291636     0.41493960
 c     -1.08114818     0.00256641    -0.01362792
 c     -1.24582657     1.30430854     0.85956962
 c     -0.37591197     1.27115808    -0.30713526
 c      1.14373512     1.00864729    -0.48553779
 h      0.14359709    -1.45179515     1.24755392
 h     -2.13143207     1.70820157     0.85824245
 h     -0.88517873     1.63667908    -1.24703672
 h      1.91097860     1.70361866    -0.34110154
 o      2.40447417    -1.18356473     0.10907599
 h      3.48759606    -1.07343623     0.17638579
 c     -2.22843986    -0.70611673    -0.55272556
 h     -1.76273109    -1.78381776    -1.05115140
 h     -3.03128991    -0.85700727     0.00922126
 h     -2.67345038    -0.30240952    -1.45157156
 h     -0.88359337     1.27161655     1.88802228
          17

 c      1.34697863    -0.46680130    -0.17571924
 c      0.09174209    -0.85793035     0.40802995
 c     -1.09040076     0.00646868    -0.00880485
 c     -1.24151035     1.30271258     0.86556724
 c     -0.36884871     1.26918588    -0.31614172
 c      1.15032574     1.00852273    -0.48454090
 h      0.09337878    -1.46908531     1.23516919
 h     -2.19898809     1.72846153     0.87251399
 h     -0.87655075     1.63625260    -1.24990131
 h      1.89870463     1.75597793    -0.32816038
 o      2.40783129    -1.18429073     0.11428770
 h      3.47801314    -1.03159994     0.15846146
 c     -2.22929317    -0.70322014    -0.55263732
 h     -1.69436205    -1.73561326    -1.03786263
 h     -3.06450319    -0.86414305     0.04673795
 h     -2.67575110    -0.36274012    -1.44653909
 h     -0.88510824     1.26831673     1.85263412
          17

 c      1.33836219    -0.46704141    -0.17967872
 c      0.09794975    -0.86028573     0.39935881
 c     -1.09722076     0.01041273    -0.00183865
 c     -1.23625553     1.29975902     0.87161184
 c     -0.36168981     1.26757749    -0.32905115
 c      1.15464713     1.00515728    -0.48157166
 h      0.04202293    -1.50858451     1.23885722
 h     -2.28055678     1.75695730     0.88061427
 h     -0.86042087     1.64313863    -1.24625088
 h      1.89371911     1.81377783    -0.31733417
 o      2.41297831    -1.18556764     0.11953647
 h      3.43135291    -0.98417628     0.13443376
 c     -2.22839149    -0.70331180    -0.55511344
 h     -1.64502793    -1.66804918    -1.01020396
 h     -3.10929655    -0.87884548     0.10156271
 h     -2.68046574    -0.41056761    -1.45515624
 h     -0.87617014     1.26548863     1.83042124
          17

 c      1.33000138    -0.46473071    -0.18279553
 c      0.10372076    -0.86070114     0.38996392
 c     -1.10142032     0.01466877     0.00702816
 c     -1.23239170     1.29642428     0.87655935
 c     -0.35461176     1.26622082    -0.34518164
 c      1.15718846     0.99945149    -0.47654809
 h     -0.00846994    -1.56163835     1.24714022
 h     -2.34942089     1.78220080     0.88337584
 h     -0.83853961     1.65815668    -1.23915824
 h      1.88877692     1.86677909    -0.31054226
 o      2.41911600    -1.18721324     0.12468894
 h      3.35742881    -0.93159994     0.10533035
 c     -2.22709665    -0.70642417    -0.55849760
 h     -1.61586351    -1.58908132    -0.97039802
 h     -3.14632805    -0.89769794     0.15796831
 h     -2.68934261    -0.44397929    -1.47903340
 h     -0.85348850     1.26335906     1.83141211
          17

 c      1.32255218    -0.46024493    -0.18494100
 c      0.10839807    -0.86012753     0.38103122
 c     -1.10299413     0.01949284     0.01745881
 c     -1.23079789     1.29317928     0.88021097
 c     -0.34767935     1.26492414    -0.36366046
 c      1.15832305     0.99228381    -0.46946606
 h     -0.05484836    -1.61733473     1.24728361
 h     -2.39171731     1.79833858     0.88186487
 h     -0.81363223     1.68255909    -1.23320422
 h      1.87870269     1.90623820    -0.30928301
 o      2.42468224    -1.18923654     0.12963137
 h      3.27853643    -0.87061747     0.07172051
 c     -2.22660459    -0.71184657    -0.56187426
 h     -1.60429249    -1.51136060    -0.92320803
 h     -3.16403394    -0.91826171     0.20495647
 h     -2.70107102    -0.46370434    -1.51280878
 h     -0.81822919     1.26268658     1.85434775
          17

 c      1.31651453    -0.45405645    -0.18598378
 c      0.11135644    -0.85933503     0.37338915
 c     -1.10208560     0.02508893     0.02903872
 c     -1.23133155     1.29021088     0.88327867
 c     -0.34089415     1.26345207    -0.38358097
 c      1.15822387     0.98436871    -0.46042690
 h     -0.09369007    -1.66704303     1.23095626
 h     -2.40160133     1.80290658     0.87712596
 h     -0.78855759     1.71759423    -1.23297397
 h      1.86119591     1.92654972    -0.31428572
 o      2.42767455    -1.19198695     0.13436441
 h      3.22537482    -0.79231340     0.03234780
 c     -2.22815225    -0.71813286    -0.56473452
 h     -1.60188967    -1.45319858    -0.87643564
 h     -3.15735438    -0.93906410     0.23613073
 h     -2.71239905    -0.47187670    -1.54750817
 h     -0.77595089     1.26447179     1.88765849
          17

 c      1.31213458    -0.44670941    -0.18578154
 c      0.11210709    -0.85880876     0.36744510
 c     -1.09894238     0.03156717     0.04128976
 c     -1.23339159     1.28758873     0.88668753
 c     -0.33429685     1.26162321    -0.40421224
 c      1.15688799     0.97623745    -0.44963167
 h     -0.12230776    -1.70535862     1.19463448
 h     -2.37776727     1.79534369     0.87011371
 h     -0.76505456     1.76348356    -1.24076510
 h      1.83641919     1.92538819    -0.32554938
 o      2.42755445    -1.19552602     0.13890071
 h      3.20764648    -0.69256533    -0.01411298
 c     -2.23296349    -0.72353491    -0.56667655
 h     -1.59575413    -1.43452074    -0.83885797
 h     -3.12544899    -0.95915500     0.24836616
 h     -2.71996899    -0.47104437    -1.57471249
 h     -0.73354108     1.26947622     1.91783834
          17

 c      1.30941562    -0.43879488    -0.18417331
 c      0.11036205    -0.85876580     0.36326407
 c     -1.09387916     0.03890050     0.05368435
 c     -1.23620461     1.28530682     0.89108741
 c     -0.32804193     1.25942376    -0.42514124
 c      1.15416287     0.96822357    -0.43736517
 h     -0.13909410    -1.72977250     1.13846232
 h     -2.32264402     1.77669825     0.86171429
 h     -0.74294870     1.81829760    -1.25504338
 h      1.80666034     1.90370555    -0.34247775
 o      2.42588833    -1.19877667     0.14292847
 h      3.20338423    -0.58582118    -0.06365166
 c     -2.24133397    -0.72714914    -0.56766367
 h     -1.57934627    -1.46364627    -0.81450299
 h     -3.07092578    -0.97788147     0.24136398
 h     -2.72144673    -0.46364832    -1.58866231
 h     -0.69669412     1.27802543     1.93511800
          17

 c      1.30818952    -0.43092636    -0.18097524
 c      0.10608027    -0.85916688     0.36061976
 c     -1.08725608     0.04690695     0.06566833
 c     -1.23875505     1.28320442     0.89676888
 c     -0.32236720     1.25703397    -0.44622504
 c      1.14974943     0.96041037    -0.42397667
 h     -0.14369443    -1.74063333     1.06555439
 h     -2.24403948     1.75045200     0.85267893
 h     -0.72060895     1.87782108    -1.27117252
 h      1.77639906     1.86612735    -0.36405860
 o      2.42422345    -1.20033350     0.14596500
 h      3.19136384    -0.49224726    -0.10936012
 c     -2.25183998    -0.72958176    -0.56822662
 h     -1.56093075    -1.52923658    -0.80070698
 h     -3.00053874    -0.99520284     0.21854983
 h     -2.71596131    -0.45171088    -1.58671548
 h     -0.66914044     1.29008726     1.93443528
          17

 c      1.30815328    -0.42370747    -0.17598879
 c      0.09948576    -0.85967831     0.35899081
 c     -1.07946198     0.05528093     0.07670076
 c     -1.23945692     1.28077761     0.90374630
 c     -0.31749340     1.25474212    -0.46741010
 c      1.14320608     0.95258002    -0.40985019
 h     -0.13727869    -1.74188885     0.98198166
 h     -2.15909869     1.72453330     0.84325112
 h     -0.69619127     1.93667361    -1.28371371
 h      1.75243804     1.82132962    -0.38917932
 o      2.42328322    -1.19923338     0.14763922
 h      3.16324884    -0.42550859    -0.14588781
 c     -2.26201935    -0.73198285    -0.56923243
 h     -1.55403625    -1.61117611    -0.79319941
 h     -2.92656069    -1.01275351     0.18920693
 h     -2.70420640    -0.43663212    -1.56931837
 h     -0.65263396     1.30540934     1.91474792
          17

 c      1.30888098    -0.41770065    -0.16901729
 c      0.09105994    -0.85960400     0.35757136
 c     -1.07089696     0.06365377     0.08629655
 c     -1.23597063     1.27702876     0.91185099
 c     -0.31354200     1.25282642    -0.48858180
 c      1.13404142     0.94431617    -0.39535616
 h     -0.12280456    -1.74225265     0.89672512
 h     -2.09670390     1.71293348     0.83236506
 h     -0.66861098     1.98976770    -1.28836419
 h      1.74296624     1.78063910    -0.41716134
 o      2.42326119    -1.19497848     0.14774068
 h      3.11896281    -0.39241964    -0.17018592
 c     -2.26928266    -0.73502570    -0.57172212
 h     -1.56713697    -1.69237949    -0.78946665
 h     -2.86641038    -1.03497190     0.16970960
 h     -2.68845238    -0.41894606    -1.54011217
 h     -0.64676628     1.32363174     1.87870724
          17

 c      1.30984373    -0.41340723    -0.15988254
 c      0.08147228    -0.85797321     0.35544883
 c     -1.06196049     0.07164050     0.09405000
 c     -1.22646973     1.27098499     0.92067428
 c     -0.31049780     1.25147383    -0.50951321
 c      1.12201885     0.93543674    -0.38082068
 h     -0.10453051    -1.75447882     0.81987842
 h     -2.08330500     1.72943196     0.81779590
 h     -0.63787181     2.03335555    -1.28277884
 h      1.75403669     1.75278856    -0.44810356
 o      2.42407043    -1.18742781     0.14619890
 h      3.06292593    -0.39463883    -0.18118478
 c     -2.27165185    -0.73892523    -0.57636055
 h     -1.60257064    -1.76143569    -0.78869809
 h     -2.83532558    -1.06715510     0.17669430
 h     -2.67248799    -0.39795382    -1.50603339
 h     -0.64816654     1.34444203     1.83329541
          17

 c      1.31044951    -0.41123713    -0.14844640
 c      0.07139161    -0.85412640     0.35203985
 c     -1.05304872     0.07886492     0.09963144
 c     -1.21219814     1.26298813     0.92920186
 c     -0.30821369     1.25074087    -0.52987314
 c      1.10755651     0.92649555    -0.36658308
 h     -0.08605947    -1.78872776     0.75794106
 h     -2.11355476     1.77195212     0.79966561
 h     -0.60499237     2.06560714    -1.26668096
 h      1.78484078     1.73771451    -0.48210917
 o      2.42537219    -1.17683030     0.14310963
 h      3.00368493    -0.42811056    -0.18022735
 c     -2.26862955    -0.74415543    -0.58228335
 h     -1.65874065    -1.81133719    -0.79104198
 h     -2.83456872    -1.10864909     0.21134072
 h     -2.66112054    -0.37160221    -1.47626302
 h     -0.64948298     1.36796156     1.79080889
          17

 c      1.31010455    -0.41144730    -0.13463689
 c      0.06132396    -0.84853599     0.34742813
 c     -1.04456773     0.08499335     0.10278365
 c     -1.19665476     1.25445770     0.93586506
 c     -0.30645600     1.25053316    -0.54924212
 c      1.09174809     0.91865796    -0.35308393
 h     -0.06863342    -1.84302543     0.71026435
 h     -2.15847416     1.82456659     0.78175050
 h     -0.57181981     2.08697860    -1.24177656
 h      1.82735446     1.72737187    -0.51797632
 o      2.42640606    -1.16407548     0.13885858
 h      2.95637293    -0.47910840    -0.17304422
 c     -2.26106357    -0.75160894    -0.58738856
 h     -1.73179602    -1.83825098    -0.79705718
 h     -2.85296849    -1.15109319     0.25826622
 h     -2.65857289    -0.33759647    -1.45827889
 h     -0.64058043     1.39526453     1.76675768
          17

 c      1.30831257    -0.41405900    -0.11847311
 c      0.05168417    -0.84273301     0.34213188
 c     -1.03693320     0.08976135     0.10332250
 c     -1.18261528     1.24664462     0.93958980
 c     -0.30495879     1.25058861    -0.56713294
 c      1.07593624     0.91304632    -0.34083352
 h     -0.05220768    -1.90397970     0.67198449
 h     -2.19421175     1.87273302     0.76796203
 h     -0.54081473     2.10043420    -1.21156575
 h      1.87104807     1.71250724    -0.55319219
 o      2.42578296    -1.15096631     0.13428558
 h      2.94520772    -0.52008142    -0.17230126
 c     -2.25031652    -0.76182464    -0.59009630
 h     -1.81626778    -1.84143513    -0.80743959
 h     -2.87844048    -1.18504315     0.30081763
 h     -2.66608774    -0.29595200    -1.45249579
 h     -0.61477621     1.42759901     1.77067512
          17

 c      1.30480775    -0.41879692    -0.10008717
 c      0.04291163    -0.83843705     0.33668495
 c     -1.03053423     0.09296937     0.10113302
 c     -1.17103956     1.24044883     0.94069045
 c     -0.30346339     1.25049439    -0.58304010
 c      1.06130634     0.91029409    -0.33030248
 h     -0.03722815    -1.95659309     0.63883952
 h     -2.20854469     1.90796190     0.76052688
 h     -0.51472188     2.11119551    -1.18077975
 h      1.90709623     1.68721420    -0.58497472
 o      2.42222516    -1.13918884     0.13026730
 h      2.99068348    -0.52639536    -0.19077766
 c     -2.23791344    -0.77440310    -0.59004462
 h     -1.90508802    -1.82443320    -0.82314388
 h     -2.90287758    -1.20421832     0.32893569
 h     -2.68113726    -0.25045730    -1.45168225
 h     -0.57522113     1.46379752     1.79730004
          17

 c      1.29959557    -0.42508269    -0.07974180
 c      0.03543953    -0.83697976     0.33148540
 c     -1.02568627     0.09447409     0.09617383
 c     -1.16166964     1.23659740     0.94039999
 c     -0.30176946     1.24980387    -0.59654001
 c      1.04872807     0.91048229    -0.32184217
 h     -0.02491794    -1.99050133     0.60866788
 h     -2.19681532     1.92617729     0.76026199
 h     -0.49600828     2.12528448    -1.15407418
 h      1.92980960     1.64956255    -0.61108936
 o      2.41651165    -1.12813440     0.12657348
 h      3.07875933    -0.51119519    -0.22296863
 c     -2.22541216    -0.78797141    -0.58753128
 h     -1.98983057    -1.79700372    -0.84597344
 h     -2.92154422    -1.20560216     0.33843724
 h     -2.69926541    -0.20706904    -1.44615891
 h     -0.53186545     1.49967901     1.83173101
          17

 c      1.29282723    -0.43210731    -0.05781448
 c      0.02960900    -0.83919219     0.32680981
 c     -1.02259370     0.09419379     0.08849963
 c     -1.15391187     1.23556010     0.93989131
 c     -0.29979392     1.24826519    -0.60742964
 c      1.03875945     0.91324955    -0.31565258
 h     -0.01684500    -2.00078413     0.58088836
 h     -2.15868201     1.92611460     0.76712289
 h     -0.48616433     2.14666385    -1.13419062
 h      1.93664191     1.60077026    -0.63019663
 o      2.41065226    -1.11637838     0.12242301
 h      3.17547472    -0.50160771    -0.25398444
 c     -2.21418522    -0.80049601    -0.58286080
 h     -2.06230244    -1.77504389    -0.87922420
 h     -2.93179525    -1.18853437     0.32879245
 h     -2.71632472    -0.17128215    -1.42857840
 h     -0.49416192     1.53036709     1.86014978
          17

 c      1.28469286    -0.43896021    -0.03474649
 c      0.02560411    -0.84542632     0.32283767
 c     -1.02132314     0.09211949     0.07828761
 c     -1.14715317     1.23740152     0.93988284
 c     -0.29759873     1.24601816    -0.61580086
 c      1.03165351     0.91792217    -0.31177283
 h     -0.01458284    -1.98724680     0.55588155
 h     -2.09731383     1.90904372     0.78040605
 h     -0.48530242     2.17471415    -1.12089372
 h      1.92818418     1.54454453    -0.64206317
 o      2.40614042    -1.10337882     0.11741317
 h      3.25582270    -0.51104181    -0.27468288
 c     -2.20513109    -0.81009994    -0.57620909
 h     -2.11748057    -1.77316525    -0.92660157
 h     -2.93252425    -1.15415456     0.30192233
 h     -2.72953510    -0.14664863    -1.39540622
 h     -0.46799539     1.55209542     1.87401465
          17

 c      1.27542467    -0.44475633    -0.01099188
 c      0.02342144    -0.85552180     0.31964967
 c     -1.02179168     0.08832319     0.06584829
 c     -1.14061933     1.24165449     0.94069000
 c     -0.29536075     1.24355765    -0.62195876
 c      1.02729729     0.92360797    -0.31006845
 h     -0.01956229    -1.95444394     0.53476805
 h     -2.02075194     1.87990069     0.79855145
 h     -0.49236491     2.20448602    -1.11174277
 h      1.90866120     1.48688302    -0.64789030
 o      2.40378078    -1.08926087     0.11149941
 h      3.30647389    -0.54196683    -0.28170074
 c     -2.19853995    -0.81614789    -0.56800381
 h     -2.15461043    -1.79249900    -0.98811586
 h     -2.92449519    -1.10537540     0.26224993
 h     -2.73765951    -0.13441883    -1.34664088
 h     -0.45587530     1.56259995     1.86957490
          17

 c      1.26534951    -0.44873574     0.01301752
 c      0.02288123    -0.86869165     0.31720653
 c     -1.02377998     0.08295018     0.05161004
 c     -1.13306371     1.24715262     0.94236248
 c     -0.29330804     1.24149291    -0.62625520
 c      1.02513284     0.92927022    -0.31021530
 h     -0.03305253    -1.91280756     0.51950324
 h     -1.94492474     1.84965696     0.81866697
 h     -0.50570481     2.22941337    -1.10386317
 h      1.88654377     1.43584057    -0.65068259
 o      2.40391795    -1.07441687     0.10481323
 h      3.32147554    -0.59181106    -0.27475432
 c     -2.19417594    -0.81926365    -0.55924431
 h     -2.17496002    -1.82039399    -1.05772767
 h     -2.91153357    -1.04715443     0.21771391
 h     -2.74097846    -0.13352152    -1.28542446
 h     -0.45753095     1.56100527     1.84684606
          17

 c      1.25493735    -0.45033907     0.03688836
 c      0.02367927    -0.88346201     0.31533551
 c     -1.02696878     0.07619773     0.03607505
 c     -1.12273160     1.25201036     0.94471056
 c     -0.29166731     1.24031547    -0.62896700
 c      1.02423434     0.93386845    -0.31173531
 h     -0.05626651    -1.87933907     0.51298058
 h     -1.89422809     1.83601858     0.83656398
 h     -0.52360793     2.24397944    -1.09522963
 h      1.87346945     1.40016205    -0.65492563
 o      2.40649225    -1.05934665     0.09759539
 h      3.30058200    -0.65513497    -0.25563827
 c     -2.19128212    -0.82039618    -0.55130494
 h     -2.18016482    -1.84185119    -1.12642422
 h     -2.90174305    -0.98631063     0.18055425
 h     -2.74146155    -0.14034297    -1.21801862
 h     -0.46977892     1.54781734     1.80956666
          17

 c      1.24481765    -0.44926312     0.06026987
 c      0.02545322    -0.89809569     0.31380001
 c     -1.03097961     0.06829373     0.01976253
 c     -1.10858896     1.25447313     0.94705970
 c     -0.29063256     1.24028452    -0.63025922
 c      1.02376353     0.93665457    -0.31418107
 h     -0.09038521    -1.87282443     0.51825943
 h     -1.88812276     1.85359072     0.84906925
 h     -0.54458847     2.24507005    -1.08509489
 h      1.87893054     1.38590307    -0.66445861
 o      2.41081380    -1.04467275     0.09026016
 h      3.25230519    -0.72310104    -0.22922286
 c     -2.18871140    -0.82037818    -0.54539658
 h     -2.17219361    -1.84657974    -1.18597583
 h     -2.90556372    -0.92978846     0.16456381
 h     -2.74303940    -0.14849288    -1.15355991
 h     -0.48556040     1.52521048     1.76626615
          17

 c      1.23575628    -0.44546608     0.08284397
 c      0.02774756    -0.91176029     0.31251987
 c     -1.03540210     0.05948753     0.00315915
 c     -1.09219154     1.25431862     0.94796119
 c     -0.29034778     1.24139479    -0.63019316
 c      1.02359440     0.93746833    -0.31739826
 h     -0.13546255    -1.90044856     0.53611365
 h     -1.91984629     1.89744601     0.85702334
 h     -0.56754845     2.23236521    -1.07397926
 h      1.90312588     1.39298324    -0.67940925
 o      2.41499060    -1.03125701     0.08359768
 h      3.20297845    -0.78162266    -0.20655074
 c     -2.18564727    -0.81999217    -0.54188067
 h     -2.15334044    -1.82952917    -1.23043301
 h     -2.92778243    -0.88214548     0.17665555
 h     -2.75104123    -0.14989228    -1.10216366
 h     -0.49333459     1.49727595     1.73113908
          17

 c      1.22855812    -0.43909314     0.10430795
 c      0.02987991    -0.92517209     0.31173404
 c     -1.03981617     0.05004785    -0.01330530
 c     -1.07666659     1.25246337     0.94568109
 c     -0.29089385     1.24337260    -0.62873368
 c      1.02434250     0.93669174    -0.32154949
 h     -0.18837634    -1.95047295     0.56324937
 h     -1.96511073     1.94929964     0.86354966
 h     -0.59194420     2.20835990    -1.06357348
 h      1.93674606     1.41572305    -0.69594846
 o      2.41584993    -1.02006829     0.07880274
 h      3.19892281    -0.81413617    -0.20510123
 c     -2.18235342    -0.81974547    -0.54013161
 h     -2.12597016    -1.78976843    -1.25638408
 h     -2.96160130    -0.84549907     0.21132658
 h     -2.76952509    -0.13857779    -1.07073326
 h     -0.48051088     1.46867903     1.72009189
          17

 c      1.22385148    -0.43036139     0.12437657
 c      0.03102196    -0.93964089     0.31183605
 c     -1.04381600     0.04024183    -0.02926767
 c     -1.06409421     1.24990500     0.93947212
 c     -0.29226874     1.24569610    -0.62575955
 c      1.02676948     0.93492918    -0.32687924
 h     -0.24320212    -2.00335906     0.59420671
 h     -2.00351182     1.99380625     0.87104440
 h     -0.61795995     2.17806899    -1.05658797
 h      1.96788589     1.44660125    -0.70916076
 o      2.41228266    -1.01123118     0.07631084
 h      3.25540878    -0.81803373    -0.23022185
 c     -2.17999470    -0.81940665    -0.53929005
 h     -2.09231960    -1.72999083    -1.26315043
 h     -2.99432930    -0.82122850     0.25630943
 h     -2.79783276    -0.11496201    -1.05948189
 h     -0.44299245     1.44096943     1.73873513
          17

 c      1.22190549    -0.41951447     0.14280906
 c      0.03049484    -0.95601184     0.31312403
 c     -1.04703425     0.03031380    -0.04443163
 c     -1.05464836     1.24747690     0.93016908
 c     -0.29438307     1.24768739    -0.62109979
 c      1.03132416     0.93275731    -0.33352866
 h     -0.29377652    -2.04388774     0.62415198
 h     -2.02375333     2.02246529     0.88056134
 h     -0.64644544     2.14790390    -1.05631337
 h      1.98747263     1.47910836    -0.71536427
 o      2.40700562    -1.00403657     0.07522323
 h      3.32972784    -0.80515928    -0.26613228
 c     -2.17995430    -0.81796437    -0.53873469
 h     -2.05432465    -1.65699628    -1.25356741
 h     -3.01538566    -0.81043966     0.30019696
 h     -2.83063844    -0.08535799    -1.06318447
 h     -0.39005491     1.41162171     1.77603897
          17

 c      1.22263578    -0.40687729     0.15942494
 c      0.02797762    -0.97441492     0.31570957
 c     -1.04916118     0.02048622    -0.05855145
 c     -1.04750753     1.24570104     0.91926934
 c     -0.29711511     1.24872049    -0.61461372
 c      1.03806136     0.93062950    -0.34149239
 h     -0.33533116    -2.06391837     0.64989772
 h     -2.02095413     2.03149742     0.89225077
 h     -0.67825334     2.12326687    -1.06559964
 h      1.99061574     1.50865058    -0.71268714
 o      2.40252408    -0.99800347     0.07471828
 h      3.38393325    -0.78425942    -0.29846396
 c     -2.18336349    -0.81394560    -0.53785440
 h     -2.01314343    -1.58256828    -1.23530159
 h     -3.01868919    -0.81373222     0.33504768
 h     -2.86139242    -0.05756734    -1.07519805
 h     -0.33617032     1.37781587     1.81468435
          17

 c      1.22569250    -0.39289818     0.17409601
 c      0.02353093    -0.99438940     0.31953549
 c     -1.04995132     0.01096976    -0.07141343
 c     -1.04175634     1.24473865     0.90800647
 c     -0.30042295     1.24846800    -0.60630576
 c      1.04671404     0.92884751    -0.35062894
 h     -0.36484719    -2.06100414     0.66983822
 h     -1.99421826     2.02002220     0.90581484
 h     -0.71305306     2.10577515    -1.08545358
 h      1.97623320     1.53261396    -0.70087993
 o      2.40001672    -0.99293915     0.07442281
 h      3.40127316    -0.75927667    -0.32020849
 c     -2.19099077    -0.80579525    -0.53583865
 h     -1.96841493    -1.52230971    -1.22064359
 h     -3.00194622    -0.83113085     0.35621098
 h     -2.88504305    -0.03763101    -1.09004954
 h     -0.29271183     1.33872967     1.84138661
          17

 c      1.23057366    -0.37814208     0.18672952
 c      0.01752385    -1.01501320     0.32440642
 c     -1.04922241     0.00196288    -0.08282842
 c     -1.03658185     1.24444837     0.89715878
 c     -0.30441669     1.24698249    -0.59639371
 c      1.05674632     0.92753437    -0.36067038
 h     -0.38110307    -2.03724414     0.68383955
 h     -1.94598926     1.98964327     0.92078449
 h     -0.74860527     2.09248871    -1.11427209
 h      1.94673191     1.55048456    -0.68111409
 o      2.39987054    -0.98874824     0.07421917
 h      3.37718796    -0.73200478    -0.32866278
 c     -2.20319167    -0.79254523    -0.53212455
 h     -1.91897252    -1.48847462    -1.22034629
 h     -2.96586752    -0.86211135     0.36202440
 h     -2.89881113    -0.02898123    -1.10401923
 h     -0.26626322     1.29519012     1.84877751
          17

 c      1.23674307    -0.36324560     0.19725029
 c      0.01055751    -1.03494289     0.32998627
 c     -1.04686332    -0.00637446    -0.09264612
 c     -1.03109522     1.24437312     0.88714947
 c     -0.30931057     1.24453729    -0.58526175
 c      1.06735745     0.92658753    -0.37122544
 h     -0.38500858    -1.99940958     0.69350074
 h     -1.88313180     1.94538933     0.93675194
 h     -0.78135407     2.07796222    -1.14845958
 h      1.90808057     1.56429004    -0.65588180
 o      2.40197939    -0.98536396     0.07414808
 h      3.31442920    -0.70305392    -0.32385922
 c     -2.21959506    -0.77455460    -0.52724655
 h     -1.86661772    -1.48067038    -1.23403423
 h     -2.91419381    -0.90569532     0.35427509
 h     -2.90216494    -0.03257424    -1.11494413
 h     -0.25964798     1.24885421     1.83397300
          17

 c      1.24372197    -0.34886367     0.20559119
 c      0.00342075    -1.05240546     0.33576079
 c     -1.04286618    -0.01397195    -0.10078374
 c     -1.02407201     1.24361913     0.87810139
 c     -0.31530444     1.24140515    -0.57335124
 c      1.07750388     0.92564722    -0.38180306
 h     -0.38019658    -1.95973443     0.70273263
 h     -1.81926135     1.89765175     0.95381533
 h     -0.80776293     2.05703123    -1.18381117
 h      1.86958057     1.57899315    -0.62871208
 o      2.40565332    -0.98280877     0.07447401
 h      3.22455832    -0.67086807    -0.30958822
 c     -2.23889419    -0.75324218    -0.52279515
 h     -1.81790804    -1.48790622    -1.25141330
 h     -2.85409499    -0.96092022     0.33917488
 h     -2.89685942    -0.04702229    -1.12210869
 h     -0.27271740     1.20165888     1.79749781
          17

 c      1.25112416    -0.33561995     0.21169910
 c     -0.00299749    -1.06535799     0.34104326
 c     -1.03736182    -0.02089160    -0.10724602
 c     -1.01396067     1.24087111     0.86976361
 c     -0.32248751     1.23774165    -0.56107663
 c      1.08609275     0.92419654    -0.39190424
 h     -0.37276340    -1.93474303     0.71772487
 h     -1.77507261     1.86242988     0.97329436
 h     -0.82533559     2.02641105    -1.21666098
 h      1.84164337     1.60142899    -0.60316790
 o      2.40927917    -0.98142746     0.07589807
 h      3.13371915    -0.62812489    -0.29682849
 c     -2.25917506    -0.73017071    -0.52049576
 h     -1.78060209    -1.49826888    -1.26213831
 h     -2.79519868    -1.02775356     0.32694283
 h     -2.88721536    -0.06847768    -1.12656648
 h     -0.30206183     1.15536318     1.74349417
          17

 c      1.25861610    -0.32405232     0.21556069
 c     -0.00801178    -1.07218048     0.34521064
 c     -1.03062595    -0.02733341    -0.11212580
 c     -0.99988476     1.23515940     0.86141619
 c     -0.33078783     1.23357484    -0.54879312
 c      1.09242315     0.92191644    -0.40118187
 h     -0.36804725    -1.93774386     0.74414515
 h     -1.76818691     1.85295584     0.99739705
 h     -0.83302887     1.98506732    -1.24450612
 h      1.83067135     1.63626056    -0.58116155
 o      2.41067845    -0.98205639     0.07952088
 h      3.07791535    -0.55942882    -0.30333223
 c     -2.27855169    -0.70668902    -0.52127793
 h     -1.76030818    -1.50358693    -1.26075826
 h     -2.74521976    -1.10672140     0.32635616
 h     -2.88026496    -0.09057927    -1.13169233
 h     -0.33956679     1.11087163     1.68136600
          17

 c      1.26585145    -0.31455466     0.21722942
 c     -0.01153630    -1.07262844     0.34814273
 c     -1.02305587    -0.03360720    -0.11559368
 c     -0.98323923     1.22710546     0.85197962
 c     -0.33994590     1.22883496    -0.53679309
 c      1.09652951     0.91907169    -0.40952614
 h     -0.36586952    -1.96803324     0.78196169
 h     -1.79594064     1.86601061     1.02621574
 h     -0.83133218     1.93406884    -1.26633841
 h      1.83496332     1.68146414    -0.56218304
 o      2.40967670    -0.98487648     0.08554706
 h      3.06321122    -0.46016522    -0.33324534
 c     -2.29572138    -0.68418556    -0.52465159
 h     -1.75980876    -1.49931461    -1.24632073
 h     -2.70546949    -1.19511852     0.33644324
 h     -2.88461755    -0.10560478    -1.14277248
 h     -0.37104091     1.06722625     1.62776566
          17

 c      1.27249993    -0.30736173     0.21680659
 c     -0.01398656    -1.06777916     0.35028990
 c     -1.01513667    -0.04008990    -0.11787717
 c     -0.96708119     1.21860985     0.84044142
 c     -0.34950668     1.22338551    -0.52530196
 c      1.09898256     0.91643356    -0.41696653
 h     -0.36113974    -2.01158285     0.82467653
 h     -1.83908035     1.88583511     1.05644256
 h     -0.82223872     1.87632920    -1.28289808
 h      1.84685596     1.72903975    -0.54452537
 o      2.40836612    -0.98843751     0.09278317
 h      3.06086184    -0.35222355    -0.36893303
 c     -2.31008382    -0.66409834    -0.52918565
 h     -1.77951680    -1.48360721    -1.22082533
 h     -2.67302414    -1.28453719     0.34724243
 h     -2.90676802    -0.10800131    -1.16380512
 h     -0.37993133     1.02135972     1.60298650
          17

 c      1.27831074    -0.30258077     0.21439602
 c     -0.01579963    -1.05907041     0.35226112
 c     -1.00739716    -0.04718637    -0.11922673
 c     -0.95358213     1.21134689     0.82697698
 c     -0.35883707     1.21705454    -0.51448627
 c      1.10042753     0.91483517    -0.42353082
 h     -0.34880717    -2.05214859     0.86414073
 h     -1.87918371     1.89831535     1.08396333
 h     -0.80904135     1.81618166    -1.29677986
 h      1.85808224     1.76987781    -0.52683954
 o      2.40830317    -0.99119196     0.10014655
 h      3.05016396    -0.25931353    -0.39453193
 c     -2.32170334    -0.64732805    -0.53373005
 h     -1.81775870    -1.45709358    -1.18837008
 h     -2.64562245    -1.36441344     0.34865265
 h     -2.94665362    -0.09815162    -1.19289529
 h     -0.36024427     0.97164935     1.61517546
          17

 c      1.28310246    -0.30021216     0.21008002
 c     -0.01718696    -1.04769789     0.35451057
 c     -1.00035698    -0.05528595    -0.11987934
 c     -0.94297066     1.20598002     0.81357360
 c     -0.36719268     1.20968890    -0.50450422
 c      1.10133231     0.91484501    -0.42919016
 h     -0.32635879    -2.07810354     0.89416722
 h     -1.90517055     1.89559793     1.10560586
 h     -0.79570584     1.75848151    -1.31192948
 h      1.86283392     1.79727536    -0.50862661
 o      2.41007021    -0.99222788     0.10710204
 h      3.02486358    -0.19511201    -0.40274704
 c     -2.33123827    -0.63389817    -0.53783841
 h     -1.87051312    -1.42350198    -1.15529551
 h     -2.62300983    -1.42622472     0.33532708
 h     -2.99761951    -0.08155538    -1.22212533
 h     -0.32272172     0.92239341     1.65107983
          17

 c      1.28671771    -0.30015322     0.20391653
 c     -0.01814199    -1.03454359     0.35728578
 c     -0.99448725    -0.06470092    -0.12003625
 c     -0.93465286     1.20248096     0.80272847
 c     -0.37385561     1.20124308    -0.49560631
 c      1.10195607     0.91667929    -0.43386212
 h     -0.29357468    -2.08307625     0.91117349
 h     -1.91190722     1.87458666     1.11934230
 h     -0.78570683     1.70715648    -1.33200651
 h      1.85822556     1.80784858    -0.49006285
 o      2.41375450    -0.99110666     0.11344793
 h      2.98583303    -0.16585239    -0.39148821
 c     -2.33967761    -0.62311594    -0.54130156
 h     -1.93102730    -1.39067865    -1.13081717
 h     -2.60616445    -1.46472837     0.30644086
 h     -3.05077929    -0.06454375    -1.24223604
 h     -0.28280017     0.88103426     1.69054968
          17

 c      1.28898329    -0.30220560     0.19595009
 c     -0.01850082    -1.02025247     0.36067428
 c     -0.99019042    -0.07560621    -0.11986897
 c     -0.92813266     1.20061927     0.79627867
 c     -0.37829893     1.19184930    -0.48824510
 c      1.10237770     0.92022016    -0.43742714
 h     -0.25172906    -2.06485575     0.91377365
 h     -1.89824832     1.83525742     1.12423010
 h     -0.78082962     1.66390754    -1.35811266
 h      1.84397882     1.80142450    -0.47174346
 o      2.41920746    -0.98770046     0.11917281
 h      2.93739228    -0.17295795    -0.36166221
 c     -2.34801759    -0.61388361    -0.54376114
 h     -1.99078062    -1.36988634    -1.12639087
 h     -2.59654643    -1.47767907     0.26424024
 h     -3.09867082    -0.05146315    -1.24633974
 h     -0.25112317     0.85351500     1.71929751
          17

 c      1.28969496    -0.30609315     0.18622966
 c     -0.01797885    -1.00525943     0.36463294
 c     -0.98778828    -0.08799544    -0.11954120
 c     -0.92303169     1.20008155     0.79518175
 c     -0.38028397     1.18178751    -0.48306091
 c      1.10249914     0.92503441    -0.43974848
 h     -0.20309694    -2.02491125     0.90257054
 h     -1.86661896     1.78015328     1.12059421
 h     -0.78084458     1.62812776    -1.38772858
 h      1.82234442     1.78105175    -0.45449098
 o      2.42606145    -0.98223400     0.12446705
 h      2.88725208    -0.21233912    -0.31740048
 c     -2.35687432    -0.60527988    -0.54495565
 h     -2.04333611    -1.36962621    -1.15096359
 h     -2.59576172    -1.46560328     0.21311156
 h     -3.13644042    -0.04417692    -1.23079592
 h     -0.23299768     0.84308646     1.73008352
          17

 c      1.28864889    -0.31148250     0.17482022
 c     -0.01619389    -0.98972232     0.36896510
 c     -0.98750871    -0.10165736    -0.11922114
 c     -0.91877744     1.20038103     0.79956142
 c     -0.37985992     1.17137010    -0.48068259
 c      1.10202164     0.93036692    -0.44069863
 h     -0.15073734    -1.96904555     0.88049617
 h     -1.82432730     1.71492742     1.11060485
 h     -0.78423737     1.59803892    -1.41592903
 h      1.79835940     1.75328356    -0.43916752
 o      2.43354653    -0.97561193     0.12990057
 h      2.84912567    -0.26907965    -0.26883547
 c     -2.36619130    -0.59722587    -0.54532704
 h     -2.08800962    -1.38706185    -1.20399987
 h     -2.60551415    -1.43229255     0.15938667
 h     -3.16181307    -0.04239041    -1.19487876
 h     -0.23011343     0.85075443     1.72057548
          17

 c      1.28575671    -0.31798658     0.16178817
 c     -0.01271605    -0.97339099     0.37326252
 c     -0.98947620    -0.11618680    -0.11907317
 c     -0.91430503     1.20076022     0.80869636
 c     -0.37731593     1.16084590    -0.48148799
 c      1.10045377     0.93518115    -0.44019284
 h     -0.09823931    -1.90882494     0.85352993
 h     -1.78597944     1.64917599     1.09906165
 h     -0.78922394     1.57194650    -1.43764107
 h      1.77967182     1.72783870    -0.42643132
 o      2.44023009    -0.96987607     0.13665703
 h      2.84584992    -0.31020645    -0.23555210
 c     -2.37539481    -0.59024834    -0.54608387
 h     -2.12788224    -1.40966356    -1.27554920
 h     -2.62779094    -1.38597013     0.11168500
 h     -3.17501157    -0.04385236    -1.14050378
 h     -0.24132452     0.87561209     1.69224355
          17

 c      1.28123853    -0.32514251     0.14716055
 c     -0.00718775    -0.95560219     0.37691814
 c     -0.99371166    -0.13104040    -0.11923559
 c     -0.90819055     1.20034715     0.82104300
 c     -0.37312380     1.15037737    -0.48549068
 c      1.09727237     0.93842373    -0.43822266
 h     -0.04898315    -1.86152347     0.83058688
 h     -1.77279804     1.59493804     1.09284267
 h     -0.79442324     1.54890679    -1.44931435
 h      1.77428561     1.71474980    -0.41654394
 o      2.44468947    -0.96699855     0.14583412
 h      2.89743989    -0.30433037    -0.23499531
 c     -2.38366672    -0.58468743    -0.54862985
 h     -2.16582414    -1.42467158    -1.35308092
 h     -2.66507650    -1.33951784     0.08071671
 h     -3.17910069    -0.04415885    -1.07223683
 h     -0.26192204     0.91460386     1.65109341
          17

 c      1.27571182    -0.33239768     0.13091771
 c      0.00050902    -0.93583350     0.37942197
 c     -1.00013584    -0.14561644    -0.11979777
 c     -0.89994344     1.19882935     0.83452611
 c     -0.36786684     1.14005738    -0.49236923
 c      1.09231172     0.93953963    -0.43486990
 h     -0.00495654    -1.84340135     0.81999900
 h     -1.79995539     1.55952358     1.09641100
 h     -0.79915517     1.52890616    -1.44965845
 h      1.78572429     1.71865728    -0.40947459
 o      2.44749356    -0.96585350     0.15672708
 h      2.98968321    -0.27023895    -0.25516186
 c     -2.39007742    -0.58069769    -0.55392231
 h     -2.20336882    -1.42391576    -1.42611772
 h     -2.71945396    -1.30584520     0.07575919
 h     -3.18035647    -0.03650317    -0.99696901
 h     -0.28158015     0.96199446     1.60998547
          17

 c      1.27004927    -0.33916905     0.11305255
 c      0.01020721    -0.91474761     0.38086435
 c     -1.00856329    -0.15931713    -0.12078075
 c     -0.89151441     1.19691483     0.84697807
 c     -0.36215691     1.12991687    -0.50155333
 c      1.08607178     0.93877202    -0.43029400
 h      0.03337681    -1.85696386     0.82334724
 h     -1.85997938     1.53961273     1.10737705
 h     -0.80353828     1.51285022    -1.43982513
 h      1.80989323     1.73545783    -0.40522858
 o      2.45022285    -0.96431769     0.16798824
 h      3.09123867    -0.24310525    -0.27370898
 c     -2.39396872    -0.57895966    -0.56197610
 h     -2.24116756    -1.40348296    -1.48709458
 h     -2.78933093    -1.28860227     0.09750210
 h     -3.18675098    -0.01280057    -0.92192407
 h     -0.28369224     1.01016211     1.58927308
          17

 c      1.26520552    -0.34494462     0.09361920
 c      0.02155561    -0.89430110     0.38194258
 c     -1.01867185    -0.17161128    -0.12212249
 c     -0.88593647     1.19547219     0.85683810
 c     -0.35656032     1.11992840    -0.51230357
 c      1.07950827     0.93687630    -0.42472510
 h      0.06573006    -1.88881965     0.83496590
 h     -1.93029066     1.52713517     1.12007727
 h     -0.80850519     1.50246313    -1.42325179
 h      1.83785360     1.75582889    -0.40389941
 o      2.45388008    -0.96138538     0.17888208
 h      3.18022328    -0.24017932    -0.27846254
 c     -2.39559551    -0.58059046    -0.57203385
 h     -2.27937737    -1.36237923    -1.53105684
 h     -2.86723936    -1.28038723     0.13608818
 h     -3.20253008     0.03216472    -0.85098470
 h     -0.25426828     1.05422981     1.60591366
          17

 c      1.26211054    -0.34935821     0.07274002
 c      0.03406119    -0.87664759     0.38342135
 c     -1.02996477    -0.18211242    -0.12367939
 c     -0.88447519     1.19464338     0.86438868
 c     -0.35155158     1.11002206    -0.52380971
 c      1.07358149     0.93465094    -0.41846362
 h      0.09153079    -1.92154947     0.84781603
 h     -1.99098301     1.51632031     1.13038875
 h     -0.81562789     1.50002128    -1.40494703
 h      1.86080718     1.77088684    -0.40547880
 o      2.45888215    -0.95683171     0.18913874
 h      3.24488136    -0.26585829    -0.26518039
 c     -2.39630492    -0.58605996    -0.58324508
 h     -2.31776931    -1.30191067    -1.55563128
 h     -2.94298230    -1.27148107     0.17811855
 h     -3.22303042     0.09608663    -0.78350685
 h     -0.19800416     1.09579718     1.65463574
          17

 c      1.26158474    -0.35222118     0.05060166
 c      0.04709975    -0.86333933     0.38578554
 c     -1.04177610    -0.19061363    -0.12524887
 c     -0.88649313     1.19417470     0.87120700
 c     -0.34752630     1.10012767    -0.53532814
 c      1.06898924     0.93270657    -0.41186324
 h      0.11041910    -1.94239414     0.85725008
 h     -2.03035286     1.50462853     1.13634479
 h     -0.82647561     1.50775414    -1.38987169
 h      1.87272460     1.77491754    -0.40976701
 o      2.46532517    -0.95076835     0.19870544
 h      3.27942941    -0.31878883    -0.23349942
 c     -2.39790928    -0.59471766    -0.59480959
 h     -2.35580896    -1.22588028    -1.56177141
 h     -3.00789385    -1.25599491     0.21279785
 h     -3.23755829     0.16997056    -0.71772540
 h     -0.13415559     1.13807237     1.71388067
          17

 c      1.26425674    -0.35352845     0.02745981
 c      0.06000318    -0.85520268     0.38920667
 c     -1.05333879    -0.19706512    -0.12660889
 c     -0.89095909     1.19386001     0.87857117
 c     -0.34487319     1.09024594    -0.54633875
 c      1.06609640     0.93143167    -0.40530312
 h      0.12248457    -1.94454194     0.86128107
 h     -2.04317799     1.49153081     1.13737195
 h     -0.84151403     1.52687008    -1.38075260
 h      1.87080301     1.76569067    -0.41641850
 o      2.47306133    -0.94350609     0.20766946
 h      3.28269593    -0.39414042    -0.18560586
 c     -2.40189605    -0.60514762    -0.60565825
 h     -2.39287091    -1.14120697    -1.55556711
 h     -3.05632561    -1.23212412     0.23316624
 h     -3.23651214     0.24327285    -0.65363362
 h     -0.08007245     1.18169477     1.76504784
          17

 c      1.27049075    -0.35345425     0.00365135
 c      0.07219606    -0.85244014     0.39359140
 c     -1.06388174    -0.20153431    -0.12756406
 c     -0.89704292     1.19356074     0.88702471
 c     -0.34402937     1.08050805    -0.55663496
 c      1.06492683     0.93099503    -0.39916068
 h      0.12819773    -1.92607340     0.85995722
 h     -2.02882991     1.47764801     1.13381262
 h     -0.85925337     1.55667921    -1.37678094
 h      1.85536912     1.74423553    -0.42504675
 o      2.48150847    -0.93562993     0.21632466
 h      3.26098184    -0.48243403    -0.12723601
 c     -2.40908373    -0.61560385    -0.61420397
 h     -2.42867766    -1.05782516    -1.55025572
 h     -3.08537927    -1.20069612     0.23531236
 h     -3.21478035     0.30754678    -0.59290097
 h     -0.04590409     1.22536271     1.79785797
          17

 c      1.28035063    -0.35233331    -0.02039644
 c      0.08329866    -0.85468690     0.39859913
 c     -1.07271283    -0.20417458    -0.12797567
 c     -0.90398980     1.19312675     0.89657923
 c     -0.34544311     1.07117162    -0.56624945
 c      1.06514385     0.93131279    -0.39378815
 h      0.12831466    -1.88953211     0.85512539
 h     -1.99099720     1.46451318     1.12684570
 h     -0.87651768     1.59452050    -1.37436783
 h      1.83005203     1.71495333    -0.43536324
 o      2.48909809    -0.92820756     0.22536282
 h      3.23673655    -0.56625295    -0.07067638
 c     -2.41962004    -0.62443744    -0.61858875
 h     -2.46377171    -0.98547234    -1.56375528
 h     -3.09451861    -1.16421541     0.21783773
 h     -3.17146280     0.35734271    -0.53781851
 h     -0.03633384     1.26710904     1.80794381
          17

 c      1.29360369    -0.35060921    -0.04417966
 c      0.09315352    -0.86097067     0.40362066
 c     -1.07926903    -0.20520374    -0.12776117
 c     -0.91084807     1.19232885     0.90689581
 c     -0.34945918     1.06255369    -0.57527933
 c      1.06602997     0.93200281    -0.38948736
 h      0.12383270    -1.84264997     0.85077964
 h     -1.93897935     1.45480641     1.11868337
 h     -0.88967808     1.63656098    -1.36919590
 h      1.80201479     1.68583201    -0.44736329
 o      2.49301700    -0.92264958     0.23585844
 h      3.25294704    -0.62272972    -0.03439357
 c     -2.43310173    -0.63061675    -0.61787255
 h     -2.49908127    -0.92744662    -1.60599295
 h     -3.08585650    -1.12677283     0.18237313
 h     -3.10872114     0.38998129    -0.49052263
 h     -0.05252979     1.30492968     1.79448282
          17

 c      1.30973087    -0.34875242    -0.06716812
 c      0.10178372    -0.86967531     0.40776253
 c     -1.08314721    -0.20489170    -0.12687436
 c     -0.91630624     1.19079837     0.91733277
 c     -0.35621601     1.05495483    -0.58375081
 c      1.06658347     0.93245506    -0.38648744
 h      0.11590460    -1.79910395     0.85356889
 h     -1.88927409     1.45277082     1.11272067
 h     -0.89588588     1.67884066    -1.35794470
 h      1.78088113     1.66735814    -0.46147619
 o      2.49215992    -0.91925680     0.24810409
 h      3.32734911    -0.64722947    -0.02422492
 c     -2.44867148    -0.63373342    -0.61315126
 h     -2.53446909    -0.87956656    -1.66798614
 h     -3.06544146    -1.09479582     0.13533428
 h     -3.03099203     0.40529138    -0.45260570
 h     -0.09261390     1.33706830     1.75945355
          17

 c      1.32797280    -0.34719790    -0.08886368
 c      0.10933960    -0.87884792     0.40997737
 c     -1.08412991    -0.20355487    -0.12528727
 c     -0.91905600     1.18802934     0.92692846
 c     -0.36560445     1.04860974    -0.59157475
 c      1.06590728     0.93218679    -0.38495622
 h      0.10555758    -1.77547373     0.87177124
 h     -1.86270183     1.46371516     1.11272243
 h     -0.89373351     1.71808009    -1.33906549
 h      1.77445976     1.66815081    -0.47833578
 o      2.48922187    -0.91703456     0.26116059
 h      3.41993859    -0.65657238    -0.02599139
 c     -2.46492182    -0.63338457    -0.60702658
 h     -2.56854475    -0.83647615    -1.73050938
 h     -3.04496577    -1.07814239     0.08998156
 h     -2.94464753     0.40571362    -0.42492790
 h     -0.15041643     1.36241605     1.70861138
          17

 c      1.34747339    -0.34632420    -0.10883211
 c      0.11605753    -0.88716612     0.40952445
 c     -1.08218574    -0.20154343    -0.12298239
 c     -0.91914294     1.18356542     0.93438793
 c     -0.37727315     1.04366367    -0.59855745
 c      1.06373388     0.93132662    -0.38506574
 h      0.09346087    -1.78069955     0.91040730
 h     -1.87142189     1.49073348     1.12022454
 h     -0.88341332     1.75219805    -1.31289555
 h      1.78306424     1.68902700    -0.49793915
 o      2.48687014    -0.91532018     0.27424919
 h      3.49268573    -0.66262033    -0.02774001
 c     -2.47998471    -0.62901006    -0.60230885
 h     -2.59967872    -0.79540139    -1.77740366
 h     -3.03992410    -1.08886019     0.06400396
 h     -2.85784264     0.39683754    -0.40730885
 h     -0.21256040     1.38153613     1.65421917
          17

 c      1.36740191    -0.34641992    -0.12672619
 c      0.12218353    -0.89473224     0.40645446
 c     -1.07743514    -0.19921235    -0.11995495
 c     -0.91906228     1.17719464     0.93807226
 c     -0.39065237     1.04016170    -0.60442269
 c      1.06048200     0.93063036    -0.38703347
 h      0.08036540    -1.80745985     0.96586186
 h     -1.90756381     1.53081706     1.13274755
 h     -0.86662691     1.78063810    -1.28150148
 h      1.79922823     1.72243230    -0.51905557
 o      2.48648893    -0.91390984     0.28702539
 h      3.52824929    -0.66970370    -0.02430723
 c     -2.49251684    -0.62069177    -0.60057395
 h     -2.62649047    -0.75572728    -1.79958923
 h     -3.05830829    -1.13278095     0.06596357
 h     -2.77990694     0.38776445    -0.39805979
 h     -0.25683893     1.39828390     1.61699094
          17

 c      1.38699096    -0.34764154    -0.14229500
 c      0.12791654    -0.90250709     0.40142999
 c     -1.07011734    -0.19689524    -0.11621856
 c     -0.92213380     1.16893408     0.93662277
 c     -0.40499606     1.03804222    -0.60884334
 c      1.05680377     0.93096748    -0.39106931
 h      0.06756804    -1.83916660     1.02798995
 h     -1.95214769     1.57648332     1.14591483
 h     -0.84632231     1.80450069    -1.24836100
 h      1.81326200     1.75802068    -0.53974278
 o      2.48867780    -0.91277185     0.29936216
 h      3.52144759    -0.67894462    -0.01400688
 c     -2.50260669    -0.60988298    -0.60139558
 h     -2.64784355    -0.71790931    -1.79397921
 h     -3.09168117    -1.20084193     0.08517550
 h     -2.71963985     0.38958769    -0.39405208
 h     -0.26242261     1.41849415     1.61677314
          17

 c      1.40552677    -0.35000323    -0.15537208
 c      0.13343309    -0.91133233     0.39518148
 c     -1.06060215    -0.19489130    -0.11181337
 c     -0.92948225     1.15933773     0.93058815
 c     -0.41945710     1.03715349    -0.61150878
 c      1.05321143     0.93288864    -0.39729987
 h      0.05657946    -1.86145842     1.08634409
 h     -1.98907184     1.62023076     1.15602608
 h     -0.82614474     1.82624529    -1.21773381
 h      1.81777851     1.78748286    -0.55821093
 o      2.49355476    -0.91192678     0.31124172
 h      3.47418453    -0.69007440     0.00298950
 c     -2.51106657    -0.59848290    -0.60339845
 h     -2.66292491    -0.68296564    -1.76220623
 h     -3.12528075    -1.27574091     0.10416594
 h     -2.68312667     0.41017316    -0.39194093
 h     -0.23146575     1.44210462     1.65107099
          17

 c      1.42234101    -0.35339785    -0.16585135
 c      0.13892114    -0.92159076     0.38823281
 c     -1.04941516    -0.19344843    -0.10681241
 c     -0.94000311     1.14945581     0.92210243
 c     -0.43319887     1.03733238    -0.61221038
 c      1.04998786     0.93651159    -0.40573372
 h      0.04866955    -1.86607554     1.13330801
 h     -2.00902893     1.65648140     1.16064900
 h     -0.80954834     1.84861219    -1.19356858
 h      1.80885902     1.80598707    -0.57326047
 o      2.50065089    -0.91145595     0.32278155
 h      3.39699353    -0.70124664     0.02412004
 c     -2.51855052    -0.58748225    -0.60515172
 h     -2.67152361    -0.65233753    -1.71081549
 h     -3.14868340    -1.34263795     0.11111860
 h     -2.67262595     0.44837914    -0.38982267
 h     -0.18536063     1.46178299     1.69833639
          17

 c      1.43681665    -0.35764294    -0.17366482
 c      0.14458566    -0.93327181     0.38088356
 c     -1.03721981    -0.19273622    -0.10131445
 c     -0.95226865     1.14017395     0.91307210
 c     -0.44551321     1.03852916    -0.61092227
 c      1.04720982     0.94157443    -0.41625944
 h      0.04473349    -1.84994136     1.16434171
 h     -2.00808210     1.68162835     1.15842856
 h     -0.79886208     1.87294117    -1.17823882
 h      1.78576071     1.81203082    -0.58438091
 o      2.50839830    -0.91162609     0.33441451
 h      3.31715396    -0.70706994     0.04147196
 c     -2.52534379    -0.57678107    -0.60510699
 h     -2.67439471    -0.62773280    -1.65266802
 h     -3.15690277    -1.39214947     0.10083453
 h     -2.68726417     0.49471216    -0.38756333
 h     -0.14351582     1.47057208     1.73928774
          17

 c      1.44839618    -0.36251353    -0.17878138
 c      0.15063131    -0.94607628     0.37324541
 c     -1.02474643    -0.19282950    -0.09543205
 c     -0.96520660     1.13196075     0.90462118
 c     -0.45588949     1.04088473    -0.60783441
 c      1.04475245     0.94750543    -0.42865694
 h      0.04531090    -1.81382094     1.17763669
 h     -1.98618268     1.69384410     1.14893265
 h     -0.79487898     1.89796666    -1.17188959
 h      1.75064229     1.80726839    -0.59177838
 o      2.51390175    -0.91303000     0.34707312
 h      3.28259855    -0.69666715     0.03897359
 c     -2.53143754    -0.56579740    -0.60147770
 h     -2.67334928    -0.61075632    -1.60703425
 h     -3.14843023    -1.41926047     0.07229572
 h     -2.72419509     0.53731121    -0.38576488
 h     -0.11697809     1.46491968     1.76327486
          17

 c      1.45659467    -0.36774694    -0.18123306
 c      0.15723403    -0.95944637     0.36523038
 c     -1.01270483    -0.19370235    -0.08927848
 c     -0.97794168     1.12491810     0.89728810
 c     -0.46401139     1.04467345    -0.60329951
 c      1.04225570     0.95345965    -0.44261288
 h      0.05056453    -1.76187440     1.17431568
 h     -1.94687526     1.69327690     1.13267445
 h     -0.79718700     1.92016736    -1.17285882
 h      1.70859610     1.79671061    -0.59641626
 o      2.51585341    -0.91597924     0.36126741
 h      3.31619963    -0.66392617     0.00747165
 c     -2.53670126    -0.55397280    -0.59279556
 h     -2.67020547    -0.60233542    -1.59253472
 h     -3.12393855    -1.42220960     0.02718727
 h     -2.77938567     0.56655776    -0.38484970
 h     -0.11084884     1.44381065     1.76571505
          17

 c      1.46106914    -0.37307006    -0.18111990
 c      0.16452912    -0.97253556     0.35646704
 c     -1.00172036    -0.19522345    -0.08295678
 c     -0.98953407     1.11880380     0.89121728
 c     -0.46971505     1.05014643    -0.59773053
 c      1.03912853     0.95836790    -0.45774473
 h      0.06015861    -1.70200508     1.15944375
 h     -1.89806353     1.68280885     1.11130115
 h     -0.80481990     1.93532912    -1.17871441
 h      1.66736874     1.78864483    -0.59993071
 o      2.51684682    -0.91970037     0.37594087
 h      3.37868268    -0.62038190    -0.03695503
 c     -2.54105807    -0.54090755    -0.57914603
 h     -2.66476327    -0.60211574    -1.61273504
 h     -3.08614469    -1.40265510    -0.03025312
 h     -2.84817091     0.57646629    -0.38474528
 h     -0.12674129     1.40770518     1.74555267
          17

 c      1.46170604    -0.37826594    -0.17856850
 c      0.17262482    -0.98420905     0.34621290
 c     -0.99231185    -0.19716024    -0.07656668
 c     -0.99883573     1.11298100     0.88621423
 c     -0.47295132     1.05738460    -0.59151727
 c      1.03472577     0.96114934    -0.47365180
 h      0.07313829    -1.64597309     1.14312247
 h     -1.85295732     1.66904070     1.08776901
 h     -0.81675258     1.94009371    -1.18717304
 h      1.63540247     1.79247826    -0.60412003
 o      2.51935638    -0.92328033     0.38987705
 h      3.43116302    -0.57954214    -0.07581589
 c     -2.54439077    -0.52620858    -0.56249094
 h     -2.65482724    -0.60822958    -1.65289479
 h     -3.04064102    -1.36747430    -0.09262488
 h     -2.92571349     0.56457679    -0.38490158
 h     -0.16351782     1.35813966     1.70448161
          17

 c      1.45862828    -0.38321099    -0.17370807
 c      0.18158718    -0.99328168     0.33350599
 c     -0.98490562    -0.19919189    -0.07021999
 c     -1.00474265     1.10647013     0.88172215
 c     -0.47376366     1.06623297    -0.58498838
 c      1.02871757     0.96118642    -0.49000246
 h      0.08818874    -1.60679363     1.13877542
 h     -1.82810227     1.66156451     1.06576774
 h     -0.83213747     1.93280628    -1.19660385
 h      1.61770614     1.81337529    -0.60996845
 o      2.52438816    -0.92614552     0.40237769
 h      3.45623046    -0.54890954    -0.09929879
 c     -2.54622435    -0.50918768    -0.54553803
 h     -2.63848854    -0.61781116    -1.69344290
 h     -2.99691297    -1.33154987    -0.14909170
 h     -3.00744646     0.53172865    -0.38442692
 h     -0.21626280     1.29786193     1.64791479
          17

 c      1.45216395    -0.38785538    -0.16668342
 c      0.19134715    -0.99912921     0.31785972
 c     -0.97985148    -0.20093621    -0.06405355
 c     -1.00718084     1.09839540     0.87677421
 c     -0.47227026     1.07631429    -0.57840370
 c      1.02135416     0.95871112    -0.50658591
 h      0.10462621    -1.59180790     1.15498775
 h     -1.83457989     1.66743454     1.04769009
 h     -0.85039566     1.91372941    -1.20622835
 h      1.61292580     1.84773233    -0.61711565
 o      2.53209300    -0.92794885     0.41308239
 h      3.44861913    -0.53189803    -0.10332486
 c     -2.54573560    -0.48890855    -0.53063378
 h     -2.61526939    -0.62780892    -1.72023848
 h     -2.96653815    -1.31644115    -0.18810440
 h     -3.08961993     0.48206877    -0.38219976
 h     -0.27339758     1.23118911     1.58778603
          17

 c      1.44281821    -0.39217263    -0.15768151
 c      0.20161706    -1.00212292     0.29996368
 c     -0.97741327    -0.20198884    -0.05822687
 c     -1.00812104     1.08860925     0.86992612
 c     -0.46864111     1.08709402    -0.57195842
 c      1.01330352     0.95460188    -0.52326138
 h      0.12309426    -1.59778671     1.18716171
 h     -1.86846938     1.68443078     1.03304527
 h     -0.87124770     1.88485221    -1.21615478
 h      1.61532191     1.88536150    -0.62451613
 o      2.54217722    -0.92848106     0.42182709
 h      3.40918259    -0.52951740    -0.08707423
 c     -2.54241783    -0.46535372    -0.51903261
 h     -2.58583514    -0.63545662    -1.72585066
 h     -2.95502738    -1.33589697    -0.20480329
 h     -3.17005207     0.42282121    -0.37691974
 h     -0.31416001     1.16350043     1.54515851
          17

 c      1.43125108    -0.39611442    -0.14694608
 c      0.21192868    -1.00325213     0.28133918
 c     -0.97773835    -0.20198093    -0.05290415
 c     -1.01051639     1.07776434     0.85981923
 c     -0.46308001     1.09797264    -0.56580276
 c      1.00529572     0.94984616    -0.53987930
 h      0.14470346    -1.61536541     1.22140087
 h     -1.91470478     1.70325117     1.01993477
 h     -0.89466706     1.84935608    -1.22723374
 h      1.61887627     1.91548102    -0.63139065
 o      2.55393986    -0.92769988     0.42866664
 h      3.34470402    -0.54010432    -0.05318011
 c     -2.53661045    -0.44050193    -0.51076910
 h     -2.55150850    -0.63846343    -1.70777030
 h     -2.95605470    -1.38109477    -0.20431493
 h     -3.24837517     0.36256175    -0.36724801
 h     -0.31732879     1.09830629     1.54228182
          17

 c      1.41825688    -0.39958520    -0.13477727
 c      0.22170328    -1.00352820     0.26349840
 c     -0.98083114    -0.20064935    -0.04822833
 c     -1.01537216     1.06682399     0.84698751
 c     -0.45582570     1.10839019    -0.56009845
 c      0.99791994     0.94519950    -0.55625344
 h      0.16992849    -1.63588174     1.24422474
 h     -1.95820990     1.71482112     1.00699086
 h     -0.92064698     1.81075198    -1.24060422
 h      1.61952282     1.93042345    -0.63759621
 o      2.56597602    -0.92591388     0.43408845
 h      3.27291549    -0.55650377    -0.01102753
 c     -2.52906263    -0.41707320    -0.50531942
 h     -2.51401609    -0.63522814    -1.66718796
 h     -2.95871745    -1.43150608    -0.19486527
 h     -3.32440477     0.30767648    -0.35220104
 h     -0.28497425     1.03578325     1.57944547
          17

 c      1.40474276    -0.40241903    -0.12153155
 c      0.23027871    -1.00375733     0.24755448
 c     -0.98654058    -0.19787088    -0.04428448
 c     -1.02147971     1.05639744     0.83379486
 c     -0.44717858     1.11792449    -0.55507888
 c      0.99158541     0.94109669    -0.57216853
 h      0.19838566    -1.65384705     1.24700422
 h     -1.98907101     1.71357374     0.99364954
 h     -0.94874024     1.77189966    -1.25690762
 h      1.61547415     1.92639486    -0.64356177
 o      2.57575959    -0.92408789     0.43933883
 h      3.22937323    -0.56137501     0.01821445
 c     -2.52054115    -0.39692433    -0.50199461
 h     -2.47533576    -0.62517960    -1.60927329
 h     -2.95506634    -1.47086639    -0.18237356
 h     -3.39548537     0.25996664    -0.33163153
 h     -0.24065448     0.97715749     1.63507577
          17

 c      1.39169442    -0.40436196    -0.10762166
 c      0.23693363    -1.00454228     0.23420572
 c     -0.99456731    -0.19364637    -0.04106794
 c     -1.02748165     1.04663875     0.82244960
 c     -0.43753890     1.12634395    -0.55106802
 c      0.98652452     0.93765018    -0.58739505
 h      0.22904337    -1.66666298     1.22594364
 h     -2.00236126     1.69728183     0.97988796
 h     -0.97758972     1.73442707    -1.27555962
 h      1.60702660     1.90326087    -0.65014171
 o      2.58088834    -0.92332966     0.44573263
 h      3.24799680    -0.53564326     0.01284404
 c     -2.51181439    -0.38081760    -0.49981089
 h     -2.43744746    -0.60926278    -1.54472560
 h     -2.94103032    -1.49053593    -0.17018140
 h     -3.45596736     0.21798003    -0.30639300
 h     -0.20518341     0.92566415     1.68861623
          17

 c      1.38009712    -0.40507683    -0.09350327
 c      0.24094716    -1.00629312     0.22377527
 c     -1.00448945    -0.18807056    -0.03849150
 c     -1.03256404     1.03747441     0.81429869
 c     -0.42741520     1.13358313    -0.54844267
 c      0.98277993     0.93463899    -0.60169883
 h      0.26042870    -1.67410750     1.18128653
 h     -1.99713199     1.66640495     0.96612824
 h     -1.00487090     1.69890615    -1.29466785
 h      1.59655797     1.86451879    -0.65851412
 o      2.58233057    -0.92303811     0.45256869
 h      3.30993366    -0.48818304    -0.01602602
 c     -2.50360406    -0.36881265    -0.49732078
 h     -2.40185408    -0.59030713    -1.49087029
 h     -2.91510763    -1.48731972    -0.16008377
 h     -3.49946512     0.17985532    -0.27804643
 h     -0.18936654     0.88437916     1.72832516
          17

 c      1.37079946    -0.40420624    -0.07962890
 c      0.24171964    -1.00916979     0.21619001
 c     -1.01579714    -0.18130106    -0.03642010
 c     -1.03617952     1.02869383     0.81001782
 c     -0.41737795     1.13966252    -0.54754819
 c      0.98018637     0.93149899    -0.61484012
 h      0.29078112    -1.67849782     1.11722558
 h     -1.97623671     1.62394397     0.95327408
 h     -1.02778878     1.66553972    -1.31169523
 h      1.58874174     1.81744904    -0.67014406
 o      2.58243101    -0.92182603     0.45835106
 h      3.37522989    -0.44100730    -0.04403216
 c     -2.49648078    -0.36065138    -0.49294373
 h     -2.36925976    -0.57208106    -1.46734416
 h     -2.87740319    -1.46162185    -0.15297201
 h     -3.52122952     0.14493550    -0.24837065
 h     -0.19725976     0.85539651     1.74875024
          17

 c      1.36436072    -0.40147106    -0.06638539
 c      0.23889479    -1.01295994     0.21090816
 c     -1.02792893    -0.17353235    -0.03471236
 c     -1.03771811     1.01993258     0.80983620
 c     -0.40798192     1.14461318    -0.54860636
 c      0.97839593     0.92740208    -0.62657444
 h      0.31832538    -1.68550956     1.04243100
 h     -1.94694824     1.57571527     0.94278382
 h     -1.04383888     1.63478251    -1.32439163
 h      1.59027514     1.77236224    -0.68673676
 o      2.58251770    -0.91889350     0.46229146
 h      3.42073346    -0.40709651    -0.05779676
 c     -2.49068124    -0.35608170    -0.48607893
 h     -2.34065452    -0.55621484    -1.48296857
 h     -2.82936387    -1.41718939    -0.14893443
 h     -3.51932941     0.11408481    -0.21886967
 h     -0.22923927     0.83990331     1.74798588
          17

 c      1.36095688    -0.39675378    -0.05404362
 c      0.23240908    -1.01699629     0.20693675
 c     -1.04030746    -0.16497994    -0.03326051
 c     -1.03640121     1.01068895     0.81362448
 c     -0.39969627     1.14844096    -0.55165296
 c      0.97705894     0.92157126    -0.63667292
 h      0.34180124    -1.70461854     0.96958056
 h     -1.92114319     1.53020717     0.93656905
 h     -1.05144678     1.60761208    -1.33150771
 h      1.60767755     1.73907301    -0.71004318
 o      2.58309011    -0.91394122     0.46414901
 h      3.43706468    -0.39156256    -0.05263107
 c     -2.48589757    -0.35487239    -0.47783179
 h     -2.31891905    -0.54068800    -1.52754433
 h     -2.77403981    -1.36242365    -0.14688247
 h     -3.49508328     0.08952703    -0.19037115
 h     -0.28297098     0.83824219     1.72680770
          17

 c      1.36038210    -0.39013532    -0.04273342
 c      0.22247828    -1.02038638     0.20322450
 c     -1.05236641    -0.15587257    -0.03202295
 c     -1.03164482     1.00054870     0.82085549
 c     -0.39285803     1.15112248    -0.55651457
 c      0.97618581     0.91378422    -0.64497364
 h      0.36077528    -1.74620821     0.91065022
 h     -1.91202866     1.49626938     0.93632642
 h     -1.05033606     1.58552957    -1.33316144
 h      1.64291256     1.72106506    -0.74134547
 o      2.58423824    -0.90693074     0.46394587
 h      3.42188729    -0.39541149    -0.02811685
 c     -2.48130998    -0.35638330    -0.47024391
 h     -2.30779701    -0.52263527    -1.58168534
 h     -2.71639664    -1.31243343    -0.14385035
 h     -3.45321040     0.07454335    -0.16275995
 h     -0.35241974     0.84961087     1.68989835
          17

 c      1.36212889    -0.38188433    -0.03244403
 c      0.20962544    -1.02270014     0.19938242
 c     -1.06356297    -0.14644324    -0.03102946
 c     -1.02400927     0.98964388     0.83038339
 c     -0.38763476     1.15261331    -0.56281837
 c      0.97634520     0.90456382    -0.65144767
 h      0.37464869    -1.81362725     0.86858881
 h     -1.92589573     1.47824775     0.94233782
 h     -1.04165083     1.57045896    -1.33091998
 h      1.69085612     1.71325190    -0.78077109
 o      2.58574568    -0.89802577     0.46189025
 h      3.37819415    -0.41647380     0.01308435
 c     -2.47585775    -0.35940862    -0.46528715
 h     -2.30984165    -0.50078651    -1.62886706
 h     -2.66246622    -1.28792526    -0.13499951
 h     -3.40152326     0.07298654    -0.13482198
 h     -0.42498366     0.87139730     1.64972755
          17

 c      1.36550591    -0.37241372    -0.02305240
 c      0.19469703    -1.02440037     0.19584755
 c     -1.07337379    -0.13692389    -0.03035974
 c     -1.01584899     0.97885847     0.84009121
 c     -0.38400107     1.15285432    -0.57002986
 c      0.97840285     0.89479302    -0.65621969
 h      0.38136846    -1.89841821     0.83579773
 h     -1.95679294     1.47343688     0.95308575
 h     -1.02780437     1.56456359    -1.32758055
 h      1.74208932     1.70643722    -0.82705969
 o      2.58687139    -0.88772033     0.45848113
 h      3.31768973    -0.44735125     0.06356156
 c     -2.46870077    -0.36302849    -0.46430522
 h     -2.32579996    -0.47543037    -1.65880399
 h     -2.61638894    -1.30393347    -0.11680680
 h     -3.34920327     0.08829424    -0.10445754
 h     -0.47926165     0.89909759     1.63116056
          17

 c      1.36974951    -0.36222552    -0.01436805
 c      0.17870542    -1.02638401     0.19324547
 c     -1.08129725    -0.12756366    -0.03011512
 c     -1.01007777     0.96927984     0.84764445
 c     -0.38174625     1.15178919    -0.57755261
 c      0.98309630     0.88525642    -0.65952722
 h      0.37819735    -1.98605058     0.80213768
 h     -1.99200094     1.47550137     0.96634721
 h     -1.01186916     1.56990764    -1.32647972
 h      1.78748349     1.69267648    -0.87805312
 o      2.58583588    -0.87714133     0.45474940
 h      3.26892000    -0.47062617     0.10739652
 c     -2.45968289    -0.36770930    -0.46760534
 h     -2.35493006    -0.44762196    -1.66651321
 h     -2.57858003    -1.35538678    -0.09188269
 h     -3.30296077     0.12166142    -0.06988075
 h     -0.49433127     0.92921772     1.66181994
          17

 c      1.37411711    -0.35183863    -0.00618996
 c      0.16260899    -1.02936701     0.19191095
 c     -1.08687655    -0.11867107    -0.03043511
 c     -1.00759468     0.96160669     0.85328659
 c     -0.38055422     1.14940408    -0.58489524
 c      0.99080023     0.87646524    -0.66166275
 h      0.36320268    -2.06355113     0.76096423
 h     -2.02017580     1.47877381     0.98025177
 h     -0.99641582     1.58781864    -1.33019832
 h      1.82058739     1.66732841    -0.93133451
 o      2.58012213    -0.86787405     0.45202722
 h      3.27267612    -0.46185157     0.12407519
 c     -2.44940301    -0.37471250    -0.47451158
 h     -2.39541184    -0.41871909    -1.65128755
 h     -2.54810084    -1.42235135    -0.06751149
 h     -3.26331116     0.16999960    -0.03162302
 h     -0.47206015     0.96216314     1.73881462
          17

 c      1.37794017    -0.34171413     0.00164220
 c      0.14718670    -1.03368378     0.19185699
 c     -1.08973576    -0.11060380    -0.03151368
 c     -1.00740385     0.95637891     0.85967156
 c     -0.38013860     1.14578391    -0.59179931
 c      1.00148105     0.86866636    -0.66292798
 h      0.33572510    -2.12223303     0.70967959
 h     -2.03430993     1.47966297     0.99360355
 h     -0.98227409     1.61808375    -1.33910097
 h      1.83804219     1.62893475    -0.98467822
 o      2.56982376    -0.86003217     0.45032004
 h      3.32939273    -0.42061602     0.11472733
 c     -2.43891346    -0.38478850    -0.48373571
 h     -2.44468421    -0.39024425    -1.61681084
 h     -2.52467814    -1.48563940    -0.05037400
 h     -3.22538227     0.22584260     0.00671781
 h     -0.43236979     0.99799990     1.83060848
          17

 c      1.38065099    -0.33222651     0.00923858
 c      0.13300575    -1.03933448     0.19289117
 c     -1.08961162    -0.10368558    -0.03356997
 c     -1.00840652     0.95409926     0.86899775
 c     -0.38032289     1.14114374    -0.59824297
 c      1.01473198     0.86188862    -0.66359364
 h      0.29618963    -2.15744396     0.64843048
 h     -2.03149903     1.47651365     1.00589908
 h     -0.96818621     1.65849290    -1.35081016
 h      1.83946150     1.57869792    -1.03641822
 o      2.55776699    -0.85225152     0.44851639
 h      3.39733714    -0.37071760     0.09883201
 c     -2.42924728    -0.39790576    -0.49359095
 h     -2.49995439    -0.36366545    -1.57217961
 h     -2.50860097    -1.53297488    -0.04449699
 h     -3.18352369     0.27987782     0.04011952
 h     -0.39191252     1.03443645     1.91008507
          17

 c      1.38180320    -0.32369080     0.01668763
 c      0.12043491    -1.04604457     0.19470386
 c     -1.08637276    -0.09812594    -0.03680121
 c     -1.00981603     0.95502523     0.88221235
 c     -0.38099612     1.13580425    -0.60434567
 c      1.02981026     0.85597328    -0.66385138
 h      0.24587707    -2.16804448     0.57909789
 h     -2.01251295     1.46942137     1.01726139
 h     -0.95170717     1.70517971    -1.36116803
 h      1.82748581     1.52020829    -1.08593733
 o      2.54611079    -0.84361665     0.44595533
 h      3.44602214    -0.32917313     0.08894565
 c     -2.42104982    -0.41362905    -0.50213717
 h     -2.55913197    -0.33982792    -1.53190306
 h     -2.50028433    -1.55808719    -0.05164744
 h     -3.13470299     0.32377967     0.06434917
 h     -0.35957147     1.06869505     1.96319604
          17

 c      1.38107952    -0.31638860     0.02407670
 c      0.10966077    -1.05324674     0.19690437
 c     -1.08001575    -0.09398406    -0.04134060
 c     -1.01091225     0.95904400     0.89938204
 c     -0.38202129     1.13012736    -0.61023987
 c      1.04566796     0.85058931    -0.66375678
 h      0.18681776    -2.15668680     0.50484760
 h     -1.98188132     1.46030033     1.02837398
 h     -0.93056910     1.75356278    -1.36588706
 h      1.80790003     1.45925724    -1.13429460
 o      2.53593195    -0.83383370     0.44247166
 h      3.46233756    -0.30316913     0.08970604
 c     -2.41447727    -0.43143669    -0.50766130
 h     -2.62149234    -0.31846937    -1.51086655
 h     -2.50009124    -1.55895774    -0.07188745
 h     -3.07910996     0.35162882     0.07712010
 h     -0.33940131     1.09852510     1.98431720
          17

 c      1.37828917    -0.31057902     0.03149705
 c      0.10071845    -1.05999121     0.19903908
 c     -1.07064818    -0.09117726    -0.04722270
 c     -1.01084686     0.96565964     0.92004369
 c     -0.38317983     1.12445083    -0.61598236
 c      1.06105598     0.84530303    -0.66320171
 h      0.12161872    -2.13092874     0.42988201
 h     -1.94807616     1.45299649     1.04038302
 h     -0.90360201     1.79935432    -1.36182273
 h      1.78886178     1.40292468    -1.18451839
 o      2.52771881    -0.82292542     0.43812484
 h      3.44242694    -0.29479447     0.10202431
 c     -2.40940340    -0.45071880    -0.50957336
 h     -2.68617938    -0.29904000    -1.51415509
 h     -2.50829571    -1.53738445    -0.10358681
 h     -3.01943906     0.36021218     0.07828080
 h     -0.33284384     1.12232679     1.97234131
          17

 c      1.37336428    -0.30650459     0.03904250
 c      0.09356239    -1.06490401     0.20064845
 c     -1.05848875    -0.08952426    -0.05437056
 c     -1.00870221     0.97408504     0.94336980
 c     -0.38416881     1.11904210    -0.62152276
 c      1.07481297     0.83978244    -0.66202090
 h      0.05288202    -2.10389460     0.35877152
 h     -1.92233113     1.45268891     1.05458665
 h     -0.87101684     1.83930830    -1.34754844
 h      1.77793598     1.35707560    -1.24029634
 o      2.52157924    -0.81110169     0.43308801
 h      3.38814512    -0.30300829     0.12477196
 c     -2.40570874    -0.47053782    -0.50876507
 h     -2.74959611    -0.28231138    -1.53346616
 h     -2.52517646    -1.50021461    -0.14295717
 h     -2.96010555     0.34905165     0.06964918
 h     -0.33926321     1.13914836     1.92949022
          17

 c      1.36635928    -0.30439258     0.04680470
 c      0.08816720    -1.06650890     0.20140503
 c     -1.04389737    -0.08880461    -0.06261495
 c     -1.00396592     0.98347260     0.96816900
 c     -0.38462318     1.11407105    -0.62670863
 c      1.08625807     0.83405309    -0.66027133
 h     -0.01772850    -2.09084054     0.29490036
 h     -1.91416948     1.46358848     1.07178945
 h     -0.83431041     1.87169648    -1.32345076
 h      1.77783871     1.32329355    -1.30257109
 o      2.51709934    -0.79882781     0.42767392
 h      3.30906641    -0.32240452     0.15427152
 c     -2.40322980    -0.48946162    -0.50696537
 h     -2.80591861    -0.27027041    -1.55544066
 h     -2.55140641    -1.46162713    -0.18354095
 h     -2.90678948     0.32071623     0.05491633
 h     -0.35484231     1.14895206     1.86256444
          17

 c      1.35745029    -0.30442961     0.05485594
 c      0.08452805    -1.06409161     0.20123652
 c     -1.02740809    -0.08880397    -0.07173345
 c     -0.99731375     0.99316719     0.99267237
 c     -0.38413949     1.10959706    -0.63130620
 c      1.09531114     0.82851558    -0.65841662
 h     -0.08930365    -2.09946883     0.23915312
 h     -1.92525069     1.48577605     1.09177477
 h     -0.79602130     1.89658856    -1.29158447
 h      1.78525547     1.29854546    -1.36716163
 o      2.51284761    -0.78712300     0.42248282
 h      3.23020168    -0.33835107     0.18190748
 c     -2.40150149    -0.50577058    -0.50600629
 h     -2.84968714    -0.26475411    -1.56973319
 h     -2.58859142    -1.44258790    -0.21706437
 h     -2.86615286     0.28141843     0.03974531
 h     -0.36947783     1.15345090     1.78657382
          17

 c      1.34691963    -0.30670080     0.06321174
 c      0.08249153    -1.05828268     0.20024314
 c     -1.00972972    -0.08932573    -0.08148382
 c     -0.99100431     1.00269462     1.01429665
 c     -0.38230119     1.10557630    -0.63503749
 c      1.10221299     0.82367928    -0.65715480
 h     -0.15959058    -2.12345005     0.19100103
 h     -1.94824083     1.51472770     1.11365965
 h     -0.75937739     1.91589288    -1.25533312
 h      1.79415411     1.27804850    -1.42656089
 o      2.50620088    -0.77776257     0.41845247
 h      3.19490836    -0.32394398     0.19353030
 c     -2.39979430    -0.51848985    -0.50728103
 h     -2.87721075    -0.26663487    -1.57096593
 h     -2.63818070    -1.45939945    -0.23773640
 h     -2.84519401     0.24080745     0.03151136
 h     -0.36316265     1.15718699     1.72765062
          17

 c      1.33511313    -0.31110367     0.07177664
 c      0.08167823    -1.05052351     0.19852476
 c     -0.99171152    -0.09018114    -0.09163266
 c     -0.98776730     1.01170783     1.03064595
 c     -0.37872208     1.10190754    -0.63764952
 c      1.10720119     0.81990923    -0.65710101
 h     -0.22416542    -2.14880817     0.15048027
 h     -1.97220952     1.54427000     1.13668274
 h     -0.72776589     1.93286709    -1.21872866
 h      1.79937813     1.25793358    -1.47350699
 o      2.49617825    -0.77165261     0.41597294
 h      3.22061543    -0.26645543     0.18405517
 c     -2.39764370    -0.52851210    -0.51127416
 h     -2.88670183    -0.27573239    -1.55790711
 h     -2.69744757    -1.50757800    -0.24669905
 h     -2.84931455     0.20858708     0.03721372
 h     -0.31359914     1.16559093     1.71090027
          17

 c      1.32240959    -0.31731456     0.08032411
 c      0.08161099    -1.04224866     0.19614390
 c     -0.97429424    -0.09118637    -0.10197630
 c     -0.98804356     1.02032463     1.04193111
 c     -0.37310927     1.09853535    -0.63901496
 c      1.11037850     0.81733644    -0.65860247
 h     -0.27808007    -2.16333718     0.11845582
 h     -1.98816550     1.56944252     1.16036845
 h     -0.70402053     1.95083192    -1.18537187
 h      1.79801744     1.23611335    -1.50309141
 o      2.48535381    -0.76740190     0.41435904
 h      3.26883992    -0.19034909     0.16608882
 c     -2.39525333    -0.53762700    -0.51748339
 h     -2.87821059    -0.29097217    -1.53271737
 h     -2.75854533    -1.56716755    -0.24942480
 h     -2.87899643     0.18796861     0.05907970
 h     -0.22332640     1.17839097     1.73195081
          17

 c      1.30923573    -0.32485676     0.08854239
 c      0.08184764    -1.03455820     0.19316673
 c     -0.95844137    -0.09216147    -0.11232455
 c     -0.98984444     1.02896224     1.05025225
 c     -0.36533003     1.09558508    -0.63919867
 c      1.11172746     0.81586292    -0.66169315
 h     -0.31740313    -2.16003037     0.09599398
 h     -1.99104453     1.58741814     1.18428588
 h     -0.68973807     1.97140731    -1.15732593
 h      1.78943518     1.21219503    -1.51330103
 o      2.47610174    -0.76357826     0.41302490
 h      3.30404770    -0.12081164     0.15076291
 c     -2.39326931    -0.54688574    -0.52461156
 h     -2.85389882    -0.31039339    -1.50110155
 h     -2.81276662    -1.61981544    -0.25081080
 h     -2.92821689     0.17326335     0.09215750
 h     -0.11953105     1.19052226     1.76529334
          17

 c      1.29607290    -0.33318704     0.09609216
 c      0.08202453    -1.02820331     0.18968697
 c     -0.94505268    -0.09292992    -0.12247434
 c     -0.99108463     1.03780196     1.05721261
 c     -0.35545356     1.09342889    -0.63844486
 c      1.11114305     0.81519473    -0.66610000
 h     -0.33972006    -2.13671715     0.08395069
 h     -1.97948482     1.59737284     1.20801657
 h     -0.68499817     1.99342839    -1.13472871
 h      1.77512411     1.18727635    -1.50510780
 o      2.46949172    -0.75950096     0.41175471
 h      3.31063080    -0.07052622     0.14294267
 c     -2.39227123    -0.55653827    -0.53088260
 h     -2.81846327    -0.33097219    -1.47294776
 h     -2.85355209    -1.65492471    -0.25381298
 h     -2.98728735     0.15543464     0.12755137
 h     -0.02687181     1.19825930     1.79179518
          17

 c      1.28344134    -0.34176114     0.10264878
 c      0.08187068    -1.02359349     0.18582980
 c     -0.93488216    -0.09332014    -0.13220522
 c     -0.99034648     1.04670220     1.06351707
 c     -0.34374823     1.09260510    -0.63709580
 c      1.10843262     0.81488195    -0.67125195
 h     -0.34427541    -2.09541387     0.08281213
 h     -1.95532115     1.60027992     1.23130841
 h     -0.68861986     2.01347122    -1.11640817
 h      1.75880107     1.16386175    -1.48265933
 o      2.46583587    -0.75491514     0.41050259
 h      3.28410708    -0.04463051     0.14422878
 c     -2.39247816    -0.56660267    -0.53444761
 h     -2.77857305    -0.34884071    -1.46141091
 h     -2.87680714    -1.66814080    -0.25993882
 h     -3.04688173     0.12788419     0.15696739
 h      0.04083428     1.20023157     1.80287419
          17

 c      1.27186127    -0.35008915     0.10793265
 c      0.08125267    -1.02071477     0.18175100
 c     -0.92847786    -0.09316495    -0.14128234
 c     -0.98663691     1.05529434     1.06934342
 c     -0.33065173     1.09364137    -0.63548886
 c      1.10331720     0.81436969    -0.67631623
 h     -0.33236947    -2.04269886     0.09259556
 h     -1.92321444     1.59878236     1.25426684
 h     -0.69870697     2.02750021    -1.10091249
 h      1.74645047     1.14571758    -1.45320873
 o      2.46502564    -0.74978403     0.40928651
 h      3.22586902    -0.04400658     0.15462520
 c     -2.39390796    -0.57702936    -0.53399928
 h     -2.73984075    -0.36079680    -1.47703889
 h     -2.88039477    -1.65926245    -0.26974903
 h     -3.09993742     0.08795243     0.17465475
 h      0.07725194     1.19632868     1.79585500
          17

 c      1.26180215    -0.35778719     0.11173389
 c      0.08025291    -1.01897193     0.17763233
 c     -0.92615352    -0.09230466    -0.14945872
 c     -0.97917717     1.06307543     1.07460068
 c     -0.31674392     1.09689520    -0.63388010
 c      1.09553489     0.81309491    -0.68036637
 h     -0.30810181    -1.99100624     0.11279521
 h     -1.88987757     1.59680146     1.27745197
 h     -0.71316735     2.03243511    -1.08726853
 h      1.74526437     1.13713972    -1.42547090
 o      2.46653234    -0.74433682     0.40819576
 h      3.14336897    -0.06450572     0.17243444
 c     -2.39668353    -0.58750917    -0.52952166
 h     -2.70329064    -0.36650673    -1.51886391
 h     -2.86391830    -1.63164871    -0.28299519
 h     -3.14187775     0.03622165     0.17753132
 h      0.08027782     1.18696737     1.77086963
          17

 c      1.25363119    -0.36461527     0.11392704
 c      0.07918689    -1.01715889     0.17364981
 c     -0.92799856    -0.09060213    -0.15648182
 c     -0.96749101     1.06952349     1.07902835
 c     -0.30272443     1.10247280    -0.63241067
 c      1.08514060     0.81066102    -0.68276351
 h     -0.27844797    -1.95856071     0.14268747
 h     -1.86210130     1.59840475     1.30165437
 h     -0.73009328     2.02704529    -1.07530320
 h      1.76032954     1.14118800    -1.40538335
 o      2.46912166    -0.73942539     0.40750699
 h      3.05496466    -0.09123944     0.19245983
 c     -2.40090332    -0.59731749    -0.52232492
 h     -2.66647355    -0.36861486    -1.57381832
 h     -2.82910167    -1.59323028    -0.29849003
 h     -3.17052159    -0.02428741     0.16498538
 h      0.05112224     1.17284387     1.72995139
          17

 c      1.24758723    -0.37046203     0.11445858
 c      0.07833423    -1.01406596     0.16989788
 c     -0.93391388    -0.08796018    -0.16210392
 c     -0.95180231     1.07425226     1.08218103
 c     -0.28938763     1.11022359    -0.63109913
 c      1.07284954     0.80700364    -0.68350931
 h     -0.25020564    -1.96216546     0.18221824
 h     -1.84364605     1.60594821     1.32721117
 h     -0.74804226     2.01223297    -1.06567995
 h      1.79067603     1.15778023    -1.39206024
 o      2.47063900    -0.73700361     0.40782401
 h      2.99383769    -0.09113225     0.20400341
 c     -2.40620356    -0.60529752    -0.51428726
 h     -2.62745919    -0.37062798    -1.62579056
 h     -2.78046189    -1.55850077    -0.31389541
 h     -3.18638212    -0.08854045     0.13890973
 h     -0.00409310     1.15496919     1.67785552
          17

 c      1.24379408    -0.37525751     0.11330245
 c      0.07745512    -1.00973752     0.16638884
 c     -0.94364480    -0.08431883    -0.16608873
 c     -0.93360970     1.07711081     1.08324468
 c     -0.27757880     1.11978771    -0.62984686
 c      1.06000421     0.80237379    -0.68314441
 h     -0.22457761    -2.00269792     0.23198974
 h     -1.83318187     1.61877928     1.35331132
 h     -0.76625683     1.99088967    -1.05978644
 h      1.82921302     1.18367184    -1.37898476
 o      2.46960912    -0.73870695     0.40959577
 h      2.98326822    -0.03614325     0.19902708
 c     -2.41161397    -0.61001272    -0.50724020
 h     -2.58642951    -0.37532674    -1.66266625
 h     -2.72459455    -1.54813497    -0.32605392
 h     -3.19342138    -0.14981733     0.10394003
 h     -0.06956867     1.13483793     1.62480702
          17

 c      1.24229254    -0.37890170     0.11042566
 c      0.07582981    -1.00570315     0.16322533
 c     -0.95679017    -0.07963352    -0.16821115
 c     -0.91606113     1.07814686     1.08072709
 c     -0.26812014     1.13067793    -0.62845835
 c      1.04813837     0.79715835    -0.68232389
 h     -0.19750869    -2.06258027     0.29110277
 h     -1.82548458     1.63387879     1.37806574
 h     -0.78472984     1.96730953    -1.05947513
 h      1.86676086     1.21429998    -1.35894187
 o      2.46737265    -0.74289215     0.41226768
 h      3.00278406     0.04896129     0.18602859
 c     -2.41596048    -0.61060795    -0.50265625
 h     -2.54504332    -0.38438694    -1.67781361
 h     -2.66568488    -1.57851505    -0.33302418
 h     -3.19956083    -0.20056526     0.06732454
 h     -0.11410042     1.11428976     1.59000742
          17

 c      1.24302961    -0.38131532     0.10580298
 c      0.07281932    -1.00372552     0.16066835
 c     -0.97280065    -0.07387265    -0.16825932
 c     -0.90267709     1.07757014     1.07296217
 c     -0.26172198     1.14238296    -0.62669183
 c      1.03856976     0.79172870    -0.68152817
 h     -0.16531925    -2.12018994     0.35625440
 h     -1.81475122     1.64781345     1.39927135
 h     -0.80389750     1.94606702    -1.06660195
 h      1.89572212     1.24551993    -1.32728027
 o      2.46568326    -0.74709839     0.41512284
 h      3.02531263     0.12577566     0.17642421
 c     -2.41842413    -0.60804924    -0.50136799
 h     -2.50551761    -0.39844910    -1.66939598
 h     -2.60182080    -1.64494257    -0.33635136
 h     -3.21496758    -0.23452136     0.03710376
 h     -0.10277524     1.09409250     1.59508308
          17

 c      1.24578338    -0.38253164     0.09944061
 c      0.06816802    -1.00488776     0.15902040
 c     -0.99099682    -0.06705440    -0.16605422
 c     -0.89363060     1.07572536     1.06026011
 c     -0.25891413     1.15447182    -0.62434833
 c      1.03218878     0.78639857    -0.68100978
 h     -0.12718700    -2.16013171     0.42314681
 h     -1.79726365     1.65829015     1.41512356
 h     -0.82390892     1.93056770    -1.08236617
 h      1.91146149     1.27436953    -1.28243139
 o      2.46537953    -0.74999032     0.41781425
 h      3.03786917     0.17358130     0.17571643
 c     -2.41867144    -0.60458004    -0.50339879
 h     -2.47011163    -0.41723232    -1.63994501
 h     -2.52998543    -1.72469818    -0.33941174
 h     -3.24621819    -0.24983914     0.01792164
 h     -0.03847035     1.07291917     1.63844460
          17

 c      1.25012674    -0.38272333     0.09138416
 c      0.06198870    -1.00949685     0.15852672
 c     -1.01060709    -0.05927466    -0.16146748
 c     -0.88609715     1.07285139     1.04478046
 c     -0.26002846     1.16665455    -0.62133432
 c      1.02937852     0.78142834    -0.68083045
 h     -0.08446875    -2.17430190     0.48778061
 h     -1.77193389     1.66443739     1.42450913
 h     -0.84385310     1.92196386    -1.10665758
 h      1.91239601     1.29928138    -1.22535829
 o      2.46673142    -0.75104138     0.42022577
 h      3.03626363     0.18452494     0.18558482
 c     -2.41693247    -0.60205894    -0.50790126
 h     -2.44089048    -0.43959339    -1.59692104
 h     -2.45106283    -1.79517071    -0.34451538
 h     -3.29053125    -0.25031528     0.00798616
 h      0.04285251     1.05000217     1.69657860
          17

 c      1.25546538    -0.38218240     0.08171725
 c      0.05466585    -1.01726305     0.15934526
 c     -1.03081948    -0.05070087    -0.15443444
 c     -0.87771012     1.06903099     1.02834370
 c     -0.26518897     1.17875825    -0.61766373
 c      1.02999396     0.77702291    -0.68089323
 h     -0.03967225    -2.16014371     0.54701967
 h     -1.73967143     1.66647901     1.42708183
 h     -0.86160465     1.91916023    -1.13783021
 h      1.89995394     1.32028608    -1.15901558
 o      2.46973583    -0.75014903     0.42234542
 h      3.02057549     0.15752599     0.20591354
 c     -2.41390126    -0.60146353    -0.51328923
 h     -2.41949356    -0.46356326    -1.55374049
 h     -2.36898481    -1.84210593    -0.35241697
 h     -3.33775830    -0.24275038     0.00133630
 h      0.11254883     1.02595963     1.74948103
          17

 c      1.26112458    -0.38128871     0.07055548
 c      0.04675653    -1.02744463     0.16153323
 c     -1.05084231    -0.04155213    -0.14498262
 c     -0.86725553     1.06429892     1.01192572
 c     -0.27428163     1.19063798    -0.61342619
 c      1.03337700     0.77330617    -0.68096255
 h      0.00415181    -2.11955131     0.59895676
 h     -1.70280376     1.66550659     1.42328700
 h     -0.87448032     1.91978813    -1.17308392
 h      1.87872995     1.33937541    -1.08792700
 o      2.47415224    -0.74758645     0.42424044
 h      2.99450909     0.09752421     0.23519377
 c     -2.41033978    -0.60321712    -0.51764909
 h     -2.40681187    -0.48673257    -1.52839569
 h     -2.28868879    -1.85866930    -0.36292344
 h     -3.37707347    -0.23355317    -0.00782636
 h      0.15689973     1.00171197     1.78647507
          17

 c      1.26646444    -0.38047919     0.05803977
 c      0.03889319    -1.03889486     0.16500311
 c     -1.06995941    -0.03208158    -0.13326435
 c     -0.85419223     1.05869910     0.99598811
 c     -0.28693683     1.20209481    -0.60874673
 c      1.03844233     0.77029272    -0.68071091
 h      0.04381048    -2.05899033     0.64357684
 h     -1.66458184     1.66328826     1.41427747
 h     -0.88020321     1.92137073    -1.20917508
 h      1.85628633     1.36070972    -1.01747289
 o      2.47929731    -0.74430146     0.42611144
 h      2.96826935     0.02024977     0.26962213
 c     -2.40680885    -0.60741912    -0.51957560
 h     -2.40281605    -0.50736048    -1.53497699
 h     -2.21511520    -1.84301595    -0.37531823
 h     -3.40096709    -0.22734349    -0.02303446
 h      0.17087124     0.97803786     1.80260526
          17

 c      1.27100889    -0.38020265     0.04432878
 c      0.03167809    -1.05005922     0.16943237
 c     -1.08756821    -0.02256228    -0.11957663
 c     -0.83834211     1.05232575     0.98077235
 c     -0.30255597     1.21284647    -0.60375381
 c      1.04392552     0.76794336    -0.67983865
 h      0.07649968    -1.99021552     0.68389536
 h     -1.62851224     1.66188190     1.40161381
 h     -0.87760490     1.92210245    -1.24308781
 h      1.84117518     1.38962136    -0.95239169
 o      2.48366550    -0.74243233     0.42836647
 h      2.96400423    -0.03975234     0.30192153
 c     -2.40360476    -0.61386579    -0.51913148
 h     -2.40673674    -0.52527115    -1.57213946
 h     -2.15281777    -1.79714315    -0.38849751
 h     -3.40593880    -0.22697805    -0.04540263
 h      0.15374487     0.95553887     1.79580653
          17

 c      1.27454855    -0.38085180     0.02959496
 c      0.02557157    -1.05910748     0.17419384
 c     -1.10320456    -0.01327320    -0.10435647
 c     -0.81985410     1.04538295     0.96644424
 c     -0.32037033     1.22254482    -0.59856254
 c      1.04880350     0.76639062    -0.67823812
 h      0.10057967    -1.92935409     0.72675926
 h     -1.59746155     1.66299138     1.38674011
 h     -0.86688976     1.92117897    -1.27249936
 h      1.83859188     1.42948766    -0.89494293
 o      2.48544516    -0.74436778     0.43137023
 h      3.00736221    -0.04454556     0.32545811
 c     -2.40080161    -0.62203663    -0.51770124
 h     -2.41717938    -0.54115711    -1.62444890
 h     -2.10545717    -1.72741367    -0.40099015
 h     -3.39218465    -0.23383779    -0.07403218
 h      0.10777293     0.93461070     1.76600245
          17

 c      1.27713724    -0.38270934     0.01402629
 c      0.02083102    -1.06449479     0.17854646
 c     -1.11655957    -0.00448730    -0.08815482
 c     -0.79935419     1.03825639     0.95306605
 c     -0.33950836     1.23081227    -0.59326285
 c      1.05261243     0.76616806    -0.67604108
 h      0.11589527    -1.89069590     0.78045771
 h     -1.57283088     1.66728838     1.37045594
 h     -0.84955636     1.91883636    -1.29603845
 h      1.84700729     1.47849629    -0.84455492
 o      2.48502932    -0.74930091     0.43489540
 h      3.08834549    -0.00787372     0.34315464
 c     -2.39833471    -0.63098357    -0.51696414
 h     -2.43218210    -0.55548819    -1.67451871
 h     -2.07455351    -1.64679270    -0.41090537
 h     -3.36357753    -0.24786693    -0.10632174
 h      0.03917052     0.91522389     1.71603396
          17

 c      1.27898778    -0.38596085    -0.00216758
 c      0.01759689    -1.06577313     0.18220812
 c     -1.12748325     0.00352661    -0.07159850
 c     -0.77824314     1.03157653     0.94030828
 c     -0.35905351     1.23727764    -0.58791283
 c      1.05536111     0.76811866    -0.67347029
 h      0.12269095    -1.87711797     0.84778159
 h     -1.55429164     1.67416778     1.35275669
 h     -0.82807494     1.91622083    -1.31334628
 h      1.85984008     1.53015682    -0.79950051
 o      2.48428460    -0.75480950     0.43857451
 h      3.17365882     0.03045325     0.36017948
 c     -2.39610052    -0.63911478    -0.51830894
 h     -2.44951186    -0.56832182    -1.71025010
 h     -2.05740882    -1.57766993    -0.41577968
 h     -3.32807768    -0.26731971    -0.13807276
 h     -0.03845316     0.89624098     1.65508666
          17

 c      1.28037734    -0.39070977    -0.01876397
 c      0.01599006    -1.06363775     0.18566365
 c     -1.13596615     0.01047410    -0.05535243
 c     -0.75901433     1.02629022     0.92692852
 c     -0.37810602     1.24161473    -0.58254462
 c      1.05721206     0.77303814    -0.67067455
 h      0.12058283    -1.87915792     0.92226185
 h     -1.54022953     1.68213045     1.33321273
 h     -0.80540982     1.91507983    -1.32489725
 h      1.86986792     1.57687797    -0.75850662
 o      2.48441009    -0.75955183     0.44225500
 h      3.24086216     0.04804179     0.37804196
 c     -2.39397234    -0.64445362    -0.52277213
 h     -2.46698147    -0.57951331    -1.72535043
 h     -2.04670579    -1.54849882    -0.41275797
 h     -3.29762297    -0.28861697    -0.16374581
 h     -0.09961421     0.87396295     1.60429042
          17

 c      1.28158856    -0.39695186    -0.03555387
 c      0.01608000    -1.05912181     0.18974458
 c     -1.14211289     0.01598078    -0.04009188
 c     -0.74460444     1.02360372     0.91105226
 c     -0.39583792     1.24359300    -0.57721479
 c      1.05826917     0.78138769    -0.66767484
 h      0.10922348    -1.88402016     0.99306133
 h     -1.52861061     1.68955900     1.31160501
 h     -0.78446186     1.91725827    -1.33155392
 h      1.87196215     1.61280381    -0.72115670
 o      2.48586107    -0.76308933     0.44588725
 h      3.27958128     0.03728376     0.39630380
 c     -2.39146542    -0.64616861    -0.53092141
 h     -2.48264824    -0.58881192    -1.71804176
 h     -2.03744256    -1.57428709    -0.40028007
 h     -3.28521642    -0.30735893    -0.17767400
 h     -0.11359931     0.84191804     1.59304157
          17

 c      1.28287674    -0.40453752    -0.05238266
 c      0.01783568    -1.05301038     0.19513496
 c     -1.14611916     0.01954720    -0.02649238
 c     -0.73564732     1.02428828     0.89289657
 c     -0.41153367     1.24313385    -0.57210816
 c      1.05852854     0.79318410    -0.66438507
 h      0.08909003    -1.88218438     1.05083827
 h     -1.51791454     1.69545433     1.28837744
 h     -0.76756169     1.92407472    -1.33395773
 h      1.86369111     1.63482595    -0.68763314
 o      2.48869052    -0.76540063     0.44944543
 h      3.28607941    -0.00245506     0.41393832
 c     -2.38773821    -0.64566824    -0.54249541
 h     -2.49494873    -0.59586816    -1.69054513
 h     -2.03431511    -1.64064557    -0.38033217
 h     -3.29763280    -0.32117737    -0.17676819
 h     -0.07613581     0.79841664     1.62714752
          17

 c      1.28445771    -0.41315860    -0.06916574
 c      0.02112442    -1.04575245     0.20221266
 c     -1.14822664     0.02059257    -0.01517712
 c     -0.73005962     1.02815369     0.87550141
 c     -0.42461459     1.24034246    -0.56760292
 c      1.05788325     0.80799948    -0.66065254
 h      0.06146712    -1.86843996     1.08969799
 h     -1.50763530     1.69978165     1.26473907
 h     -0.75618799     1.93583367    -1.33203292
 h      1.84517872     1.64272271    -0.65839085
 o      2.49265524    -0.76673221     0.45290862
 h      3.26149652    -0.06728972     0.42971785
 c     -2.38261968    -0.64505819    -0.55623234
 h     -2.50289570    -0.60027056    -1.64981397
 h     -2.04518380    -1.72023744    -0.35742852
 h     -3.32949788    -0.33175213    -0.16283158
 h     -0.01403675     0.75196254     1.67984593
          17

 c      1.28650814    -0.42238059    -0.08585677
 c      0.02573324    -1.03754799     0.21107664
 c     -1.14865108     0.01859729    -0.00661883
 c     -0.72583266     1.03468368     0.86170189
 c     -0.43465183     1.23548441    -0.56421315
 c      1.05610963     0.82500390    -0.65629923
 h      0.02814831    -1.84096986     1.10699838
 h     -1.49821201     1.70341124     1.24249904
 h     -0.75099193     1.95172874    -1.32490919
 h      1.81908935     1.63926290    -0.63389296
 o      2.49702129    -0.76773714     0.45625585
 h      3.21480914    -0.14659159     0.44227120
 c     -2.37684935    -0.64574217    -0.57006516
 h     -2.50649892    -0.60155259    -1.60887175
 h     -2.07368359    -1.79165314    -0.33605345
 h     -3.36733199    -0.34283111    -0.14138348
 h      0.04760364     0.71251480     1.72578493
          17

 c      1.28916476    -0.43170821    -0.10239308
 c      0.03140071    -1.02840920     0.22157607
 c     -1.14752753     0.01324234    -0.00108220
 c     -0.72190226     1.04340481     0.85302852
 c     -0.44136890     1.22891595    -0.56246764
 c      1.05283321     0.84303298    -0.65116671
 h     -0.00880476    -1.80072797     1.10307479
 h     -1.49077051     1.70787992     1.22373439
 h     -0.75202245     1.97014740    -1.31132737
 h      1.79075574     1.63034954    -0.61438362
 o      2.50003462    -0.76987242     0.45946112
 h      3.17123040    -0.21665674     0.45013490
 c     -2.37135802    -0.64843823    -0.58156682
 h     -2.50708801    -0.59915958    -1.58572712
 h     -2.11912301    -1.84249480    -0.31958876
 h     -3.39803489    -0.35722941    -0.11854270
 h      0.09540598     0.68635931     1.75238104
          17

 c      1.29250428    -0.44064227    -0.11866361
 c      0.03785049    -1.01815261     0.23327376
 c     -1.14488082     0.00449240     0.00138360
 c     -0.71781242     1.05384673     0.85005151
 c     -0.44464854     1.22100356    -0.56277823
 c      1.04754684     0.86072107    -0.64516177
 h     -0.04730741    -1.75159190     1.08163744
 h     -1.48665099     1.71491036     1.21033156
 h     -0.75897134     1.98915805    -1.29024733
 h      1.76765967     1.62439367    -0.59970782
 o      2.49892840    -0.77530460     0.46249286
 h      3.17256485    -0.24242155     0.45198285
 c     -2.36686059    -0.65349328    -0.58885371
 h     -2.50642832    -0.59261147    -1.59470059
 h     -2.17842671    -1.86665432    -0.31027377
 h     -3.41299532    -0.37586528    -0.09914237
 h      0.12343319     0.67675794     1.75509192
          17

 c      1.29649143    -0.44870914    -0.13452047
 c      0.04483023    -1.00634832     0.24536270
 c     -1.14062499    -0.00738692     0.00091812
 c     -0.71342838     1.06551468     0.85274687
 c     -0.44455048     1.21206318    -0.56533355
 c      1.03980569     0.87679973    -0.63828093
 h     -0.08569894    -1.70101526     1.05069198
 h     -1.48672931     1.72573886     1.20350783
 h     -0.77133895     2.00695134    -1.26132432
 h      1.75692354     1.62951388    -0.58934744
 o      2.49313295    -0.78435473     0.46531882
 h      3.22734419    -0.21844618     0.44711339
 c     -2.36392761    -0.66099678    -0.59166121
 h     -2.50475725    -0.58210521    -1.63411223
 h     -2.24736140    -1.86220157    -0.30933170
 h     -3.40825275    -0.39804830    -0.08627214
 h      0.12944124     0.68523162     1.73320810
          17

 c      1.30096656    -0.45549097    -0.14978672
 c      0.05217328    -0.99233770     0.25667979
 c     -1.13460758    -0.02187695    -0.00221115
 c     -0.70884542     1.07795082     0.86066758
 c     -0.44133166     1.20233248    -0.57005084
 c      1.02960571     0.89052640    -0.63058592
 h     -0.12342008    -1.65994949     1.02246896
 h     -1.49080784     1.74053971     1.20348966
 h     -0.78850856     2.02211713    -1.22510938
 h      1.76101294     1.64888986    -0.58280090
 o      2.48528288    -0.79495892     0.46787917
 h      3.29514139    -0.17751185     0.43601831
 c     -2.36300657    -0.67074872    -0.59123253
 h     -2.50065293    -0.56893567    -1.68753661
 h     -2.32103497    -1.83095705    -0.31699242
 h     -3.38383740    -0.42180759    -0.08128493
 h      0.11356439     0.71203467     1.68839244
          17

 c      1.30571674    -0.46065752    -0.16423852
 c      0.05981342    -0.97554981     0.26609565
 c     -1.12668529    -0.03829594    -0.00768213
 c     -0.70444653     1.09084280     0.87293796
 c     -0.43545852     1.19197952    -0.57659793
 c      1.01760363     0.90187868    -0.62216260
 h     -0.16101515    -1.63931881     1.00911714
 h     -1.49745030     1.75829109     1.20952041
 h     -0.80975238     2.03373691    -1.18299649
 h      1.77560215     1.67859906    -0.57989259
 o      2.47753468    -0.80551708     0.47007442
 h      3.34396221    -0.14495090     0.42000726
 c     -2.36422290    -0.68217989    -0.58925342
 h     -2.49282600    -0.55503826    -1.73659728
 h     -2.39419970    -1.77969301    -0.33230333
 h     -3.34372930    -0.44389560    -0.08365387
 h      0.07912617     0.75568917     1.62542343
          17

 c      1.31054651    -0.46396127    -0.17761704
 c      0.06761039    -0.95612939     0.27325576
 c     -1.11679262    -0.05589638    -0.01516719
 c     -0.70115591     1.10416509     0.88804549
 c     -0.42760305     1.18114174    -0.58446779
 c      1.00491009     0.91128476    -0.61311614
 h     -0.19800201    -1.64270756     1.01426574
 h     -1.50440426     1.77716776     1.22021744
 h     -0.83419778     2.04131280    -1.13700516
 h      1.79236471     1.71068136    -0.58058257
 o      2.47088289    -0.81529750     0.47178349
 h      3.36031083    -0.13194880     0.40054184
 c     -2.36716455    -0.69421098    -0.58727740
 h     -2.48108921    -0.54228576    -1.76849955
 h     -2.46198614    -1.72252970    -0.35269202
 h     -3.29642847    -0.45957495    -0.09050222
 h      0.03609403     0.81145972     1.55523447
          17

 c      1.31530961    -0.46521845    -0.18966269
 c      0.07518027    -0.93516468     0.27880874
 c     -1.10498391    -0.07394246    -0.02434474
 c     -0.70087598     1.11830162     0.90353493
 c     -0.41861111     1.16997162    -0.59308117
 c      0.99273305     0.91922723    -0.60358412
 h     -0.23070526    -1.66344703     1.03048479
 h     -1.50940569     1.79522864     1.23407230
 h     -0.86077456     2.04459795    -1.08950569
 h      1.80326899     1.73757724    -0.58464289
 o      2.46568745    -0.82400298     0.47287580
 h      3.34054942    -0.14240123     0.37900475
 c     -2.37077569    -0.70521405    -0.58669987
 h     -2.46620289    -0.53209342    -1.77659051
 h     -2.52150114    -1.68166043    -0.37385795
 h     -3.25471960    -0.46270092    -0.09636631
 h      0.00680507     0.86953672     1.49914613
          17

 c      1.31989391    -0.46431215    -0.20013932
 c      0.08205359    -0.91415537     0.28377901
 c     -1.09144783    -0.09175339    -0.03489785
 c     -0.70612618     1.13374673     0.91654872
 c     -0.40943431     1.15865925    -0.60189328
 c      0.98216621     0.92603995    -0.59374255
 h     -0.25372730    -1.69041072     1.04656491
 h     -1.51114574     1.81115258     1.24985578
 h     -0.88819476     2.04343897    -1.04297730
 h      1.80286004     1.75433282    -0.59157477
 o      2.46193732    -0.83157119     0.47322343
 h      3.28671570    -0.17609443     0.35660052
 c     -2.37366626    -0.71364529    -0.58856639
 h     -2.44942723    -0.52521773    -1.75917890
 h     -2.57288378    -1.67883837    -0.39157555
 h     -3.23164967    -0.44712976    -0.09488731
 h      0.02224707     0.91821897     1.48344616
          17

 c      1.32417914    -0.46121279    -0.20883880
 c      0.08794064    -0.89446534     0.28898603
 c     -1.07650549    -0.10871648    -0.04653520
 c     -0.71715679     1.15007633     0.92626658
 c     -0.40103142     1.14741802    -0.61047097
 c      0.97410160     0.93187522    -0.58380440
 h     -0.26267632    -1.71409761     1.05403090
 h     -1.51020099     1.82488652     1.26685419
 h     -0.91502937     2.03772494    -0.99984674
 h      1.78872004     1.75893387    -0.60069807
 o      2.45917843    -0.83823745     0.47273666
 h      3.20783225    -0.22767220     0.33387915
 c     -2.37511311    -0.71931783    -0.59293935
 h     -2.43215635    -0.52156484    -1.71927561
 h     -2.61661211    -1.71756252    -0.40504259
 h     -3.23212518    -0.41003182    -0.08335808
 h      0.08843001     0.95620540     1.51162351
          17

 c      1.32799807    -0.45599205    -0.21556834
 c      0.09282956    -0.87714397     0.29490599
 c     -1.06060355    -0.12428684    -0.05901497
 c     -0.73099562     1.16605167     0.93422937
 c     -0.39426842     1.13644834    -0.61848503
 c      0.96915555     0.93671764    -0.57399909
 h     -0.25521108    -1.72849771     1.04850805
 h     -1.50903810     1.83769610     1.28490050
 h     -0.93988307     2.02747424    -0.96241583
 h      1.76143172     1.75218800    -0.61128124
 o      2.45612364    -0.84486960     0.47147805
 h      3.12637518    -0.28130341     0.30896987
 c     -2.37568862    -0.72344995    -0.59857243
 h     -2.41575109    -0.51995715    -1.66565437
 h     -2.65051293    -1.78029827    -0.41672208
 h     -3.24872515    -0.35460764    -0.06572053
 h      0.17505605     0.99176682     1.56059156
          17

 c      1.33112297    -0.44880682    -0.22014268
 c      0.09695000    -0.86292081     0.30172696
 c     -1.04430370    -0.13800033    -0.07214609
 c     -0.74461672     1.18071904     0.94184180
 c     -0.38983121     1.12590195    -0.62565303
 c      0.96756409     0.94037502    -0.56453551
 h     -0.23090020    -1.73086643     1.02897965
 h     -1.51073229     1.85129717     1.30410630
 h     -0.96162199     2.01300502    -0.93281949
 h      1.72471923     1.73785719    -0.62270740
 o      2.45044203    -0.85323058     0.46986349
 h      3.08199309    -0.30671819     0.27451954
 c     -2.37653618    -0.72741366    -0.60332109
 h     -2.40151763    -0.51784217    -1.61420361
 h     -2.67165170    -1.84496077    -0.42909851
 h     -3.26814756    -0.28864595    -0.04950680
 h      0.25192953     1.03045538     1.60953521
          17

 c      1.33329734    -0.43984406    -0.22239590
 c      0.10068959    -0.85219353     0.30938802
 c     -1.02824829    -0.14951023    -0.08578079
 c     -0.75625271     1.19364363     0.94970459
 c     -0.38814950     1.11586106    -0.63171238
 c      0.96908396     0.94245282    -0.55558056
 h     -0.19096081    -1.72153173     0.99721738
 h     -1.51744717     1.86665919     1.32435242
 h     -0.97959155     1.99506515    -0.91297929
 h      1.68556584     1.72289123    -0.63471387
 o      2.44093616    -0.86426915     0.46828944
 h      3.09722460    -0.28693511     0.22389466
 c     -2.37850427    -0.73210262    -0.60485331
 h     -2.39052387    -0.51152815    -1.58545033
 h     -2.67855729    -1.89562319    -0.44329168
 h     -3.27922878    -0.22082274    -0.04119740
 h      0.30285520     1.07345399     1.64782919
          17

 c      1.33432601    -0.42927422    -0.22218417
 c      0.10451401    -0.84495237     0.31755923
 c     -1.01309390    -0.15862769    -0.09979406
 c     -0.76511531     1.20478366     0.95800730
 c     -0.38935436     1.10634108    -0.63641866
 c      0.97303401     0.94242104    -0.54725841
 h     -0.13820720    -1.70444206     0.95787059
 h     -1.52949637     1.88317049     1.34480747
 h     -0.99373169     1.97483439    -0.90453630
 h      1.65313694     1.71656640    -0.64760995
 o      2.42965950    -0.87624622     0.46618880
 h      3.14338719    -0.24849827     0.16620599
 c     -2.38194650    -0.73784787    -0.60179342
 h     -2.38321767    -0.49848917    -1.59255329
 h     -2.67138987    -1.92336460    -0.45927191
 h     -3.27559315    -0.15839167    -0.04440020
 h      0.32115649     1.11985237     1.67087700
          17

 c      1.33414978    -0.41726847    -0.21937566
 c      0.10890086    -0.84067527     0.32561119
 c     -0.99944133    -0.16535597    -0.11405193
 c     -0.77100930     1.21436220     0.96680780
 c     -0.39329256     1.09731510    -0.63955204
 c      0.97863305     0.93993904    -0.53967705
 h     -0.07692344    -1.68811452     0.91872401
 h     -1.54541792     1.89867135     1.36384312
 h     -1.00451249     1.95376319    -0.90875823
 h      1.63504466     1.72671046    -0.66206976
 o      2.41885958    -0.88730090     0.46274780
 h      3.18808766    -0.22052114     0.11460998
 c     -2.38681418    -0.74434505    -0.59470025
 h     -2.37949960    -0.48049617    -1.62911965
 h     -2.65150611    -1.92452082    -0.47619784
 h     -3.25506501    -0.10662311    -0.06002888
 h      0.30506237     1.16795465     1.67687409
          17

 c      1.33284955    -0.40404354    -0.21385716
 c      0.11422309    -0.83838285     0.33270838
 c     -0.98779304    -0.16990481    -0.12837934
 c     -0.77411866     1.22274322     0.97607639
 c     -0.39959022     1.08876417    -0.64092678
 c      0.98545723     0.93533814    -0.53300594
 h     -0.01192199    -1.68485637     0.88953661
 h     -1.56285278     1.91025227     1.37940415
 h     -1.01267596     1.93322487    -0.92641929
 h      1.63259577     1.75414249    -0.67820908
 o      2.40969051    -0.89655983     0.45750081
 h      3.21546204    -0.21667983     0.07673300
 c     -2.39271941    -0.75081140    -0.58541414
 h     -2.37917417    -0.46263301    -1.67610048
 h     -2.62125570    -1.89979276    -0.49263522
 h     -3.21871684    -0.06879693    -0.08689625
 h      0.25597792     1.21568742     1.66571122
          17

 c      1.33063161    -0.38988227    -0.20555430
 c      0.12057202    -0.83717326     0.33820757
 c     -0.97853699    -0.17267194    -0.14254239
 c     -0.77498723     1.23032154     0.98558140
 c     -0.40773702     1.08074597    -0.64040438
 c      0.99351605     0.92972603    -0.52753085
 h      0.05336621    -1.70460981     0.87745307
 h     -1.57959064     1.91520638     1.38954311
 h     -1.01884146     1.91403477    -0.95764702
 h      1.64050178     1.79146530    -0.69487445
 o      2.40263674    -0.90374694     0.45025915
 h      3.21971416    -0.24126057     0.05587677
 c     -2.39895533    -0.75624949    -0.57580422
 h     -2.38202848    -0.44979750    -1.71616033
 h     -2.58403919    -1.85492424    -0.50672769
 h     -3.17052406    -0.04590654    -0.12205330
 h      0.17924149     1.26070722     1.63949757
          17

 c      1.32781128    -0.37512552    -0.19444983
 c      0.12771458    -0.83700820     0.34212757
 c     -0.97194003    -0.17418951    -0.15625009
 c     -0.77474341     1.23742323     0.99463393
 c     -0.41716726     1.07345656    -0.63791197
 c      1.00291161     0.92455253    -0.52360081
 h      0.11755452    -1.74604152     0.88171540
 h     -1.59432535     1.91169080     1.39283010
 h     -1.02310862     1.89600697    -1.00173068
 h      1.65139046     1.82796141    -0.71013666
 o      2.39783297    -0.90889319     0.44100946
 h      3.20026514    -0.29377617     0.05274904
 c     -2.40449860    -0.75950051    -0.56731740
 h     -2.38770880    -0.44510689    -1.73890132
 h     -2.54433113    -1.80258191    -0.51636540
 h     -3.11755416    -0.03583568    -0.16080705
 h      0.08752801     1.30073858     1.60492931
          17

 c      1.32477878    -0.36014827    -0.18058864
 c      0.13527754    -0.83870386     0.34505051
 c     -0.96813309    -0.17506037    -0.16916843
 c     -0.77550449     1.24416909     1.00171930
 c     -0.42732224     1.06724961    -0.63346332
 c      1.01355904     0.92113804    -0.52152976
 h      0.17947418    -1.79692382     0.89494661
 h     -1.60707521     1.89906844     1.38858224
 h     -1.02486828     1.87780324    -1.05693916
 h      1.65958511     1.85460142    -0.72223737
 o      2.39507781    -0.91230237     0.42992288
 h      3.16163715    -0.36952621     0.06538770
 c     -2.40807753    -0.75929674    -0.56103658
 h     -2.39567060    -0.44998619    -1.73988280
 h     -2.50704324    -1.76271531    -0.51946205
 h     -3.07000177    -0.03243872    -0.19680126
 h      0.00611662     1.33479246     1.57741505
          17

 c      1.32195417    -0.34531553    -0.16407684
 c      0.14288177    -0.84317041     0.34761268
 c     -0.96708925    -0.17590665    -0.18094008
 c     -0.78005783     1.25033588     1.00460982
 c     -0.43768169     1.06259392    -0.62717978
 c      1.02513917     0.92043957    -0.52153086
 h      0.23699518    -1.84323037     0.90901986
 h     -1.61938701     1.87805950     1.37697803
 h     -1.02296521     1.85723851    -1.12047463
 h      1.66214616     1.86597559    -0.73010987
 o      2.39352727    -0.91472575     0.41750074
 h      3.11822508    -0.45683534     0.08686728
 c     -2.40846154    -0.75484221    -0.55770800
 h     -2.40519241    -0.46454741    -1.71898636
 h     -2.47582087    -1.75469717    -0.51436007
 h     -3.03956801    -0.02627331    -0.22299918
 h     -0.03055865     1.36480321     1.58004215
          17

 c      1.31975443    -0.33090766    -0.14509194
 c      0.15013959    -0.85091533     0.35020876
 c     -0.96861400    -0.17732902    -0.19121524
 c     -0.78923633     1.25562229     1.00225454
 c     -0.44776974     1.05997762    -0.61930875
 c      1.03715008     0.92295414    -0.52368225
 h      0.28754899    -1.87513431     0.91833677
 h     -1.63432597     1.85074863     1.35911723
 h     -1.01613675     1.83193928    -1.18867717
 h      1.65867068     1.86049251    -0.73353004
 o      2.39117852    -0.91756554     0.40479118
 h      3.10219391    -0.53392859     0.10191961
 c     -2.40495314    -0.74672801    -0.55754058
 h     -2.41544993    -0.48774201    -1.67997172
 h     -2.45186830    -1.78143042    -0.50020318
 h     -3.03476537    -0.00953357    -0.23421634
 h     -0.00994940     1.39279468     1.62191158
          17

 c      1.31856286    -0.31703390    -0.12391003
 c      0.15664400    -0.86198037     0.35296386
 c     -0.97235657    -0.17985716    -0.19968064
 c     -0.80060544     1.26010434     0.99600794
 c     -0.45715564     1.05979435    -0.61020514
 c      1.04894539     0.92864385    -0.52789714
 h      0.32883251    -1.88787168     0.92008275
 h     -1.65583380     1.82016427     1.33693473
 h     -1.00349803     1.80006652    -1.25743686
 h      1.65112209     1.84046666    -0.73319892
 o      2.38583573    -0.92206584     0.39290550
 h      3.14812634    -0.58207177     0.09483339
 c     -2.39773383    -0.73657974    -0.55988303
 h     -2.42570956    -0.51730076    -1.63135609
 h     -2.43501567    -1.82668302    -0.47723063
 h     -3.05547711     0.01710211    -0.22981893
 h      0.04241734     1.41602701     1.68404817
          17

 c      1.31863899    -0.30358045    -0.10093348
 c      0.16198980    -0.87600554     0.35578510
 c     -0.97783129    -0.18388339    -0.20607855
 c     -0.81140261     1.26398571     0.98762496
 c     -0.46545851     1.06225073    -0.60025891
 c      1.05974272     0.93687279    -0.53389611
 h      0.35916341    -1.88103422     0.91372626
 h     -1.68714521     1.78914882     1.31268464
 h     -0.98487354     1.76084128    -1.32268850
 h      1.64396908     1.81250009    -0.73085194
 o      2.37860573    -0.92771872     0.38162887
 h      3.23849139    -0.61118731     0.07178476
 c     -2.38771550    -0.72580646    -0.56312893
 h     -2.43570362    -0.54976797    -1.58766194
 h     -2.42485142    -1.86989835    -0.44676929
 h     -3.09312125     0.04456788    -0.21355665
 h      0.09619469     1.43084816     1.74332558
          17

 c      1.32002406    -0.29025685    -0.07666504
 c      0.16582004    -0.89225984     0.35839303
 c     -0.98443461    -0.18960458    -0.21022310
 c     -0.82016799     1.26742669     0.97815529
 c     -0.47234942     1.06730802    -0.58983118
 c      1.06865781     0.94646089    -0.54121197
 h      0.37770630    -1.85832362     0.90084696
 h     -1.72882970     1.75903340     1.28803420
 h     -0.96090780     1.71477060    -1.38089755
 h      1.64404612     1.78719643    -0.72918609
 o      2.37236282    -0.93361630     0.37021878
 h      3.32867037    -0.63809465     0.04786152
 c     -2.37603453    -0.71524701    -0.56514896
 h     -2.44603630    -0.58142928    -1.56728785
 h     -2.42078851    -1.89641567    -0.41077038
 h     -3.13626278     0.06239121    -0.19090954
 h      0.13350890     1.43580753     1.78614745
          17

 c      1.32255511    -0.27672032    -0.05163538
 c      0.16784396    -0.90961179     0.36031635
 c     -0.99146323    -0.19699891    -0.21200945
 c     -0.82659520     1.27062387     0.96815964
 c     -0.47755330     1.07467268    -0.57921815
 c      1.07488498     0.95604328    -0.54927899
 h      0.38481181    -1.82802966     0.88541255
 h     -1.77770312     1.72916495     1.26350919
 h     -0.93300623     1.66358460    -1.42946507
 h      1.65856598     1.77582945    -0.73106787
 o      2.36893270    -0.93948716     0.35837156
 h      3.39113711    -0.66934477     0.03101555
 c     -2.36372548    -0.70532310    -0.56440783
 h     -2.45778331    -0.61039693    -1.58184099
 h     -2.42201453    -1.89851589    -0.37128048
 h     -3.17513306     0.06359510    -0.16692935
 h      0.14608464     1.43107363     1.80636386
          17

 c      1.32594856    -0.26270854    -0.02633792
 c      0.16781778    -0.92653156     0.36089760
 c     -0.99814504    -0.20583874    -0.21140491
 c     -0.83107385     1.27380746     0.95797706
 c     -0.48085366     1.08383750    -0.56863426
 c      1.07808840     0.96475289    -0.55760621
 h      0.38235215    -1.80307876     0.87390342
 h     -1.82769529     1.69777075     1.23879447
 h     -0.90317537     1.60996628    -1.46700115
 h      1.69048731     1.78336001    -0.73791694
 o      2.36909463    -0.94539604     0.34608528
 h      3.41459375    -0.70543292     0.02376110
 c     -2.35174536    -0.69618895    -0.56100064
 h     -2.47090730    -0.63723017    -1.62497367
 h     -2.42758720    -1.87373659    -0.33012862
 h     -3.20298093     0.04537213    -0.14542021
 h      0.13077838     1.41753164     1.80176403
          17

 c      1.32989396    -0.24812041    -0.00119740
 c      0.16556951    -0.94138385     0.35945405
 c     -1.00369301    -0.21573170    -0.20843230
 c     -0.83432449     1.27715479     0.94778255
 c     -0.48209767     1.09416259    -0.55821249
 c      1.07867185     0.97261834    -0.56588285
 h      0.37322768    -1.79771848     0.87359942
 h     -1.87204414     1.66327710     1.21344638
 h     -0.87380558     1.55714471    -1.49341537
 h      1.73525430     1.80446185    -0.74881291
 o      2.37301170    -0.95148230     0.33346522
 h      3.39648083    -0.74461821     0.02610589
 c     -2.34101508    -0.68792011    -0.55619635
 h     -2.48367295    -0.66283844    -1.67811178
 h     -2.43656547    -1.82381745    -0.28878347
 h     -3.21593865     0.00824825    -0.12884968
 h      0.08759734     1.39639867     1.77256965
          17

 c      1.33413324    -0.23302813     0.02342970
 c      0.16113686    -0.95316018     0.35569774
 c     -1.00738326    -0.22617921    -0.20315979
 c     -0.83724084     1.28071879     0.93750005
 c     -0.48119715     1.10497727    -0.54802194
 c      1.07754276     0.98018303    -0.57390135
 h      0.35937942    -1.81914942     0.88777352
 h     -1.90523556     1.62508086     1.18737576
 h     -0.84741983     1.50841601    -1.50976325
 h      1.78346900     1.82820224    -0.76154197
 o      2.38031745    -0.95788034     0.32068304
 h      3.34120018    -0.78396158     0.03621607
 c     -2.33227737    -0.68053207    -0.55133999
 h     -2.49385510    -0.68719951    -1.72374042
 h     -2.44817411    -1.75495472    -0.24808837
 h     -3.21289644    -0.04451225    -0.11838889
 h      0.01994892     1.36919131     1.72182313
          17

 c      1.33850615    -0.21765041     0.04723922
 c      0.15486002    -0.96200312     0.35005600
 c     -1.00864449    -0.23664385    -0.19569772
 c     -0.84099728     1.28439849     0.92657290
 c     -0.47812614     1.11567630    -0.53810118
 c      1.07567500     0.98792356    -0.58143321
 h      0.34035697    -1.86164893     0.91196074
 h     -1.92406153     1.58368835     1.16097390
 h     -0.82640910     1.46667941    -1.51784082
 h      1.82587675     1.84482349    -0.77408080
 o      2.38979262    -0.96474542     0.30807465
 h      3.26513884    -0.81880022     0.04897938
 c     -2.32588712    -0.67383233    -0.54747300
 h     -2.49979329    -0.70974842    -1.75071480
 h     -2.46205553    -1.67886917    -0.20760197
 h     -3.19598500    -0.10690800    -0.11371197
 h     -0.06284315     1.33783886     1.65786673
          17

 c      1.34294865    -0.20230156     0.06995554
 c      0.14724317    -0.96878864     0.34342269
 c     -1.00713724    -0.24661933    -0.18619743
 c     -0.84735472     1.28796169     0.91359447
 c     -0.47291684     1.12579098    -0.52850201
 c      1.07386892     0.99601059    -0.58818377
 h      0.31470352    -1.91172139     0.93684957
 h     -1.92815725     1.54056458     1.13504804
 h     -0.81277709     1.43407117    -1.51959879
 h      1.85594221     1.84850520    -0.78519140
 o      2.39868510    -0.97235615     0.29636523
 h      3.20777451    -0.84137122     0.05270011
 c     -2.32162472    -0.66739068    -0.54549028
 h     -2.50064078    -0.72993628    -1.75353646
 h     -2.47848445    -1.61251903    -0.16486747
 h     -3.17157586    -0.16997219    -0.11249495
 h     -0.14121908     1.30450882     1.59879065
          17

 c      1.34743504    -0.18730805     0.09130177
 c      0.13877791    -0.97440613     0.33669319
 c     -1.00280147    -0.25568573    -0.17485312
 c     -0.85848219     1.29117888     0.89637261
 c     -0.46565369     1.13502499    -0.51934227
 c      1.07268805     1.00432213    -0.59381095
 h      0.28182260    -1.95666110     0.95363659
 h     -1.92060604     1.49795204     1.11072091
 h     -0.80792277     1.41177169    -1.51656392
 h      1.87024283     1.83728387    -0.79440025
 o      2.40348621    -0.98104954     0.28651651
 h      3.22038137    -0.84279570     0.03198172
 c     -2.31867993    -0.66092984    -0.54620001
 h     -2.49628088    -0.74746635    -1.73089966
 h     -2.49791154    -1.57231759    -0.11637230
 h     -3.15053464    -0.22246549    -0.11014830
 h     -0.18684342     1.27028417     1.57207675
          17

 c      1.35190096    -0.17291030     0.11097846
 c      0.12988246    -0.97945056     0.33054546
 c     -0.99586033    -0.26354467    -0.16191547
 c     -0.87489202     1.29394884     0.87388643
 c     -0.45646286     1.14325650    -0.51086382
 c      1.07243951     1.01250264    -0.59795971
 h      0.24236122    -1.98817809     0.95643640
 h     -1.90875245     1.45861773     1.08940368
 h     -0.81248496     1.39998577    -1.50949275
 h      1.86834507     1.81249238    -0.80188854
 o      2.40464822    -0.99059293     0.27836802
 h      3.29256941    -0.82432852    -0.01031539
 c     -2.31608749    -0.65492810    -0.54985920
 h     -2.48726183    -0.76238883    -1.68556273
 h     -2.51940227    -1.56361695    -0.06167739
 h     -3.14467371    -0.25410420    -0.10131427
 h     -0.18642054     1.23424334     1.59214087
          17

 c      1.35626010    -0.15927153     0.12868717
 c      0.12092821    -0.98422804     0.32542931
 c     -0.98678593    -0.27002305    -0.14770866
 c     -0.89398836     1.29605384     0.84800229
 c     -0.44550338     1.15051098    -0.50345108
 c      1.07314568     1.01998033    -0.60027342
 h      0.19780811    -2.00235553     0.94230232
 h     -1.90370304     1.42526605     1.07277853
 h     -0.82626193     1.39806539    -1.49838670
 h      1.85302538     1.77861903    -0.80855970
 o      2.40538390    -1.00029287     0.27088641
 h      3.37117334    -0.79547699    -0.05723411
 c     -2.31348317    -0.65042388    -0.55546866
 h     -2.47491330    -0.77533693    -1.62588904
 h     -2.53992507    -1.57807269    -0.00612585
 h     -3.15867480    -0.26038327    -0.08391685
 h     -0.15957691     1.19721779     1.64047172
          17

 c      1.36046231    -0.14656407     0.14417618
 c      0.11228315    -0.98881150     0.32160147
 c     -0.97625253    -0.27503336    -0.13263301
 c     -0.91265756     1.29712921     0.82140615
 c     -0.43297338     1.15691933    -0.49756501
 c      1.07450732     1.02596341    -0.60038139
 h      0.15011675    -1.99899525     0.91079720
 h     -1.91581462     1.39960025     1.06223629
 h     -0.84822817     1.40473941    -1.48277744
 h      1.83075471     1.74340133    -0.81627803
 o      2.40760085    -1.00957342     0.26337934
 h      3.42381719    -0.76378033    -0.09738002
 c     -2.31130666    -0.64812976    -0.56061638
 h     -2.46166898    -0.78805042    -1.56814665
 h     -2.55601746    -1.60233758     0.04231147
 h     -3.18596976    -0.24402210    -0.06174776
 h     -0.13259540     1.16294063     1.69017518
          17

 c      1.36450387    -0.13502293     0.15727208
 c      0.10432735    -0.99303189     0.31912564
 c     -0.96508271    -0.27852099    -0.11715066
 c     -0.92932202     1.29694655     0.79608422
 c     -0.41913141     1.16267239    -0.49365163
 c      1.07595141     1.02952100    -0.59790273
 h      0.10148002    -1.98163769     0.86391607
 h     -1.94776298     1.38178628     1.05745965
 h     -0.87664340     1.41836440    -1.46214458
 h      1.81118508     1.71697133    -0.82792665
 o      2.41192654    -1.01800936     0.25552987
 h      3.43833060    -0.73385272    -0.12558341
 c     -2.31021177    -0.64808900    -0.56216664
 h     -2.45090987    -0.80364352    -1.53503021
 h     -2.56540768    -1.62545476     0.07712276
 h     -3.21453801    -0.21155777    -0.04182880
 h     -0.12086798     1.13504751     1.72458269
          17

 c      1.36841074    -0.12496120     0.16789509
 c      0.09745662    -0.99640080     0.31783898
 c     -0.95417131    -0.28041787    -0.10175059
 c     -0.94394519     1.29547060     0.77343232
 c     -0.40432680     1.16797761    -0.49206251
 c      1.07695733     1.02990785    -0.59253430
 h      0.05405586    -1.95833164     0.80630267
 h     -1.99247878     1.37094880     1.05562952
 h     -0.90922089     1.43713886    -1.43632954
 h      1.80338568     1.70813837    -0.84651064
 o      2.41838877    -1.02525367     0.24720905
 h      3.41220782    -0.70864647    -0.13987770
 c     -2.31065518    -0.65000575    -0.55784059
 h     -2.44495075    -0.82485234    -1.54240032
 h     -2.56723532    -1.64055168     0.09461318
 h     -3.23404927    -0.16972130    -0.03045453
 h     -0.13077880     1.11589678     1.73615303
          17

 c      1.37221811    -0.11677076     0.17606622
 c      0.09209708    -0.99807382     0.31736302
 c     -0.94440133    -0.28061005    -0.08690053
 c     -0.95721130     1.29276427     0.75445117
 c     -0.38903155     1.17302569    -0.49298092
 c      1.07759864     1.02706090    -0.58424433
 h      0.00946996    -1.94188980     0.74488777
 h     -2.03844257     1.36605729     1.05257090
 h     -0.94332662     1.45927670    -1.40584890
 h      1.80954986     1.71863528    -0.87299124
 o      2.42666898    -1.03103155     0.23841312
 h      3.34889810    -0.68978338    -0.14044872
 c     -2.31295960    -0.65372011    -0.54771975
 h     -2.44273590    -0.85068094    -1.58321142
 h     -2.56172326    -1.64421901     0.09370786
 h     -3.23828971    -0.12397050    -0.03149621
 h     -0.16396856     1.10677060     1.72243887
          17

 c      1.37595462    -0.11090940     0.18190618
 c      0.08870513    -0.99714164     0.31729677
 c     -0.93658611    -0.27893455    -0.07301124
 c     -0.96984119     1.28892053     0.73970242
 c     -0.37385129     1.17797168    -0.49636496
 c      1.07868260     1.02172730    -0.57339158
 h     -0.03157238    -1.94626352     0.68638936
 h     -2.07563571     1.36634900     1.04449064
 h     -0.97619557     1.48314821    -1.37205399
 h      1.82333373     1.74166324    -0.90486512
 o      2.43598052    -1.03523202     0.22933364
 h      3.25998395    -0.67627110    -0.13074174
 c     -2.31725769    -0.65923243    -0.53360416
 h     -2.44126952    -0.87679312    -1.63496604
 h     -2.55001040    -1.63599293     0.07562868
 h     -3.22479879    -0.07834792    -0.04640998
 h     -0.21931589     1.10812380     1.68427284
          17

 c      1.37962720    -0.10786520     0.18562258
 c      0.08766681    -0.99338626     0.31755103
 c     -0.93142895    -0.27520738    -0.06041336
 c     -0.98239492     1.28405674     0.72916090
 c     -0.35949164     1.18292333    -0.50193378
 c      1.08126480     1.01503478    -0.56060388
 h     -0.06852007    -1.97732661     0.63318512
 h     -2.09798145     1.37135480     1.02886783
 h     -1.00516610     1.50740025    -1.33712839
 h      1.83532197     1.76690058    -0.93740732
 o      2.44464087    -1.03817712     0.22057755
 h      3.17218406    -0.66038947    -0.12097232
 c     -2.32332202    -0.66637393    -0.51749775
 h     -2.43819942    -0.89883791    -1.67743598
 h     -2.53425802    -1.61870666     0.04401728
 h     -3.19419719    -0.03559297    -0.07465637
 h     -0.29278569     1.11948103     1.62627109
          17

 c      1.38320375    -0.10809176     0.18748420
 c      0.08911315    -0.98771707     0.31838673
 c     -0.92946217    -0.26928952    -0.04933282
 c     -0.99544845     1.27835928     0.72196051
 c     -0.34667336     1.18793270    -0.50920310
 c      1.08615559     1.00804377    -0.54656742
 h     -0.09946548    -2.02716419     0.58272529
 h     -2.10356534     1.38082654     1.00457629
 h     -1.02793143     1.53105140    -1.30392194
 h      1.83834873     1.78557937    -0.96584289
 o      2.45009350    -1.04087491     0.21325814
 h      3.12723496    -0.62401647    -0.12954703
 c     -2.33052310    -0.67457725    -0.50111947
 h     -2.43239587    -0.91401515    -1.69867069
 h     -2.51784730    -1.59963147     0.00542035
 h     -3.14993709     0.00299341    -0.11398734
 h     -0.37533566     1.13892228     1.55976553
          17

 c      1.38662391    -0.11193842     0.18778016
 c      0.09285935    -0.98156506     0.32005874
 c     -0.93096403    -0.26117086    -0.03986607
 c     -1.00990431     1.27213396     0.71605760
 c     -0.33601302     1.19298622    -0.51755424
 c      1.09373408     1.00157021    -0.53189523
 h     -0.12133185    -2.08041693     0.53162608
 h     -2.09454096     1.39471943     0.97173521
 h     -1.04279496     1.55354684    -1.27565801
 h      1.82906070     1.79226062    -0.98655159
 o      2.45151601    -1.04382969     0.20782742
 h      3.14045067    -0.55802463    -0.16437529
 c     -2.33789783    -0.68287271    -0.48599049
 h     -2.42350807    -0.92097758    -1.69350183
 h     -2.50522149    -1.59087410    -0.03092631
 h     -3.09818837     0.03793354    -0.16070846
 h     -0.44988542     1.16257591     1.50733798
          17

 c      1.38985440    -0.11960390     0.18676570
 c      0.09848289    -0.97607129     0.32256611
 c     -0.93589359    -0.25102609    -0.03197039
 c     -1.02674646     1.26569972     0.70859495
 c     -0.32790969     1.19799378    -0.52632026
 c      1.10394115     0.99615359    -0.51706504
 h     -0.13136582    -2.12333282     0.47854221
 h     -2.07736983     1.41329201     0.93151052
 h     -1.04884423     1.57473293    -1.25554684
 h      1.80755416     1.78478205    -0.99743657
 o      2.45109134    -1.04575780     0.20322967
 h      3.17977557    -0.48289035    -0.20916711
 c     -2.34435721    -0.69028490    -0.47331549
 h     -2.41152236    -0.91946118    -1.66152297
 h     -2.50070785    -1.60512894    -0.05596275
 h     -3.04711377     0.07168761    -0.21028648
 h     -0.49470125     1.18608603     1.49935750
          17

 c      1.39290228    -0.13111738     0.18462518
 c      0.10541915    -0.97180461     0.32565490
 c     -0.94388747    -0.23921308    -0.02548294
 c     -1.04541168     1.25905540     0.69835226
 c     -0.32248827     1.20278261    -0.53488412
 c      1.11632688     0.99202558    -0.50237153
 h     -0.12796049    -2.14718354     0.42414456
 h     -2.06273041     1.43734287     0.88586211
 h     -1.04595173     1.59474235    -1.24638495
 h      1.77691926     1.76408405    -0.99815535
 o      2.45083284    -1.04532129     0.19841837
 h      3.21548983    -0.42097953    -0.24741667
 c     -2.34905519    -0.69659899    -0.46351839
 h     -2.39652450    -0.91019187    -1.60653302
 h     -2.50656613    -1.64562872    -0.06580201
 h     -3.00475670     0.10747108    -0.25851543
 h     -0.50340726     1.20886754     1.54609904
          17

 c      1.39575822    -0.14631904     0.18146589
 c      0.11304604    -0.96883352     0.32891068
 c     -0.95433396    -0.22621492    -0.02015475
 c     -1.06336027     1.25197010     0.68709386
 c     -0.31962578     1.20712181    -0.54275136
 c      1.13009645     0.98904208    -0.48786772
 h     -0.11070387    -2.14800999     0.37024000
 h     -2.06265919     1.46827106     0.83699741
 h     -1.03453480     1.61381164    -1.25014315
 h      1.74315223     1.73447995    -0.99056583
 o      2.45172944    -1.04192750     0.19289488
 h      3.23401832    -0.38375073    -0.27105593
 c     -2.35169112    -0.70249499    -0.45596898
 h     -2.37863465    -0.89518114    -1.53757264
 h     -2.52228552    -1.70166634    -0.06294048
 h     -2.97613996     0.14640341    -0.30261724
 h     -0.49305406     1.23323980     1.62288249
          17

 c      1.39834513    -0.16484896     0.17733033
 c      0.12077725    -0.96685595     0.33184835
 c     -0.96649632    -0.21254912    -0.01567732
 c     -1.07844721     1.24443083     0.67714503
 c     -0.31903584     1.21077523    -0.54957253
 c      1.14417154     0.98663277    -0.47331815
 h     -0.08025934    -2.12592495     0.31908157
 h     -2.08340956     1.50708501     0.78634663
 h     -1.01513415     1.63205000    -1.26754028
 h      1.71495920     1.70390202    -0.97919120
 o      2.45421912    -1.03550044     0.18649623
 h      3.23088737    -0.37538389    -0.27720763
 c     -2.35250443    -0.70865018    -0.44914688
 h     -2.35799016    -0.87817165    -1.47088249
 h     -2.54573587    -1.75683001    -0.05231722
 h     -2.96192074     0.18526982    -0.34131950
 h     -0.48284798     1.25989976     1.69968525
          17

 c      1.40049906    -0.18616412     0.17222175
 c      0.12815507    -0.96526018     0.33398618
 c     -0.97962763    -0.19868886    -0.01171148
 c     -1.09025503     1.23679269     0.66996096
 c     -0.32036161     1.21354900    -0.55515784
 c      1.15736720     0.98393493    -0.45827055
 h     -0.03835029    -2.08522279     0.27288243
 h     -2.11995786     1.55251463     0.73422408
 h     -0.98800423     1.64917658    -1.29773535
 h      1.70209096     1.68236949    -0.97049154
 o      2.45847464    -1.02629058     0.17924763
 h      3.20645818    -0.39578038    -0.26592059
 c     -2.35205136    -0.71513824    -0.44104422
 h     -2.33456389    -0.86426286    -1.42897251
 h     -2.57438299    -1.79775802    -0.03816738
 h     -2.95971123     0.21759351    -0.37410413
 h     -0.48360933     1.28787980     1.75821764
          17

 c      1.40197811    -0.20958730     0.16613967
 c      0.13491277    -0.96310715     0.33491950
 c     -0.99304086    -0.18501599    -0.00791741
 c     -1.09960447     1.22969783     0.66618632
 c     -0.32324108     1.21531707    -0.55948180
 c      1.16877441     0.98026938    -0.44238024
 h      0.01223797    -2.03522580     0.23327876
 h     -2.15963359     1.60063904     0.68099035
 h     -0.95297793     1.66435453    -1.33827756
 h      1.71106962     1.67683926    -0.96930577
 o      2.46438667    -1.01488434     0.17137168
 h      3.16617228    -0.44026616    -0.24036694
 c     -2.35097823    -0.72169172    -0.43024647
 h     -2.30802291    -0.85751776    -1.42885343
 h     -2.60579877    -1.81648464    -0.02337086
 h     -2.96627119     0.23667808    -0.40061919
 h     -0.49974633     1.31577784     1.78987833
          17

 c      1.40250469    -0.23435898     0.15910665
 c      0.14096674    -0.95915646     0.33439974
 c     -1.00614063    -0.17180123    -0.00399055
 c     -1.10761717     1.22387296     0.66592382
 c     -0.32732953     1.21601841    -0.56265913
 c      1.17812014     0.97565190    -0.42580204
 h      0.06799329    -1.99043735     0.20069198
 h     -2.18997283     1.64658923     0.62796386
 h     -0.90970565     1.67626550    -1.38538526
 h      1.74104538     1.68575599    -0.97448697
 o      2.47123642    -1.00242850     0.16346349
 h      3.12537877    -0.49575643    -0.20963138
 c     -2.34982611    -0.72814322    -0.41728133
 h     -2.27859743    -0.85848412    -1.46568930
 h     -2.63782107    -1.80971630    -0.00959569
 h     -2.97876510     0.23776983    -0.42055035
 h     -0.53224867     1.34224493     1.79149521
          17

 c      1.40185646    -0.25965205     0.15116310
 c      0.14631393    -0.95223792     0.33236631
 c     -1.01844398    -0.15919978     0.00029647
 c     -1.11522946     1.21995260     0.66890582
 c     -0.33228543     1.21563293    -0.56489339
 c      1.18567317     0.97070206    -0.40915370
 h      0.12565370    -1.96651792     0.17423480
 h     -2.20284228     1.68617946     0.57720123
 h     -0.85812065     1.68343468    -1.43452966
 h      1.78489341     1.70046379    -0.97946958
 o      2.47723393    -0.99088220     0.15671419
 h      3.11592916    -0.53651119    -0.19216295
 c     -2.34889435    -0.73442309    -0.40413790
 h     -2.24801917    -0.86542150    -1.51798673
 h     -2.66871061    -1.77812515     0.00262933
 h     -2.99509531     0.21877301    -0.43371809
 h     -0.58009252     1.36615708     1.76341227
          17

 c      1.39997557    -0.28454064     0.14233196
 c      0.15091155    -0.94207944     0.32884491
 c     -1.02959741    -0.14725722     0.00507070
 c     -1.12314790     1.21838177     0.67449855
 c     -0.33774682     1.21415957    -0.56640990
 c      1.19183571     0.96612505    -0.39312525
 h      0.18293935    -1.97069370     0.15314752
 h     -2.19479023     1.71654321     0.53090876
 h     -0.79887617     1.68462752    -1.48115417
 h      1.83390827     1.71138629    -0.97689693
 o      2.48071236    -0.98196508     0.15218281
 h      3.16668232    -0.54094879    -0.20401235
 c     -2.34823628    -0.74034328    -0.39276785
 h     -2.21880945    -0.87669863    -1.56521424
 h     -2.69750123    -1.72649622     0.01409730
 h     -3.01399864     0.18041666    -0.44023415
 h     -0.64026373     1.38689108     1.70992030
          17

 c      1.39698975    -0.30799069     0.13259570
 c      0.15468999    -0.92976527     0.32381087
 c     -1.03937972    -0.13592227     0.01037002
 c     -1.13199460     1.21933135     0.68149413
 c     -0.34331937     1.21160406    -0.56739251
 c      1.19687224     0.96238459    -0.37821322
 h      0.23764318    -1.99606739     0.13847702
 h     -2.16639949     1.73629192     0.49095689
 h     -0.73357956     1.67915970    -1.52134379
 h      1.88094936     1.71186864    -0.96172825
 o      2.48318055    -0.97520115     0.14922015
 h      3.25548225    -0.52293257    -0.23376742
 c     -2.34765293    -0.74550023    -0.38453642
 h     -2.19329720    -0.89146250    -1.59462858
 h     -2.72459752    -1.66435305     0.02739094
 h     -3.03529214     0.12646495    -0.44064663
 h     -0.70660497     1.40503916     1.64208192
          17

 c      1.39316796    -0.32896631     0.12191184
 c      0.15761557    -0.91711415     0.31722704
 c     -1.04768694    -0.12507825     0.01617954
 c     -1.14245780     1.22255832     0.68776881
 c     -0.34857534     1.20797536    -0.56793653
 c      1.20087018     0.95964396    -0.36467475
 h      0.28660155    -2.02820260     0.13241077
 h     -2.12208605     1.74576299     0.45841625
 h     -0.66474526     1.66707355    -1.55236243
 h      1.92122911     1.69878975    -0.93173923
 o      2.48728123    -0.96957334     0.14667632
 h      3.34172990    -0.50465225    -0.26201765
 c     -2.34665282    -0.74935482    -0.38035287
 h     -2.17329699    -0.90941036    -1.59995163
 h     -2.75218023    -1.60537771     0.04713710
 h     -3.06023408     0.06380363    -0.43604450
 h     -0.76816575     1.42380286     1.58217192
          17

 c      1.38890388    -0.34658689     0.11024020
 c      0.15965690    -0.90582550     0.30915656
 c     -1.05450490    -0.11459300     0.02246146
 c     -1.15509662     1.22732414     0.69054978
 c     -0.35306120     1.20328992    -0.56803316
 c      1.20377738     0.95780755    -0.35256279
 h      0.32622193    -2.05427118     0.13659462
 h     -2.07060316     1.74760268     0.43292176
 h     -0.59551309     1.64917246    -1.57302112
 h      1.95224627     1.67210748    -0.88707378
 o      2.49450969    -0.96470818     0.14397344
 h      3.40187272    -0.49651280    -0.27869280
 c     -2.34457644    -0.75158140    -0.38074582
 h     -2.16009230    -0.93054311    -1.57918406
 h     -2.78295674    -1.56280264     0.07858686
 h     -3.09148184     0.00156703    -0.42803073
 h     -0.81095869     1.44956882     1.56136310
          17

 c      1.38470905    -0.36022088     0.09755905
 c      0.16073527    -0.89712842     0.29978793
 c     -1.05987618    -0.10438668     0.02915346
 c     -1.16938683     1.23282823     0.68862648
 c     -0.35631326     1.19758374    -0.56759223
 c      1.20541862     0.95656125    -0.34175357
 h      0.35339093    -2.06642871     0.15150395
 h     -2.02552620     1.74746942     0.41199415
 h     -0.52926654     1.62689447    -1.58382557
 h      1.97384514     1.63454656    -0.82985736
 o      2.50535389    -0.96056938     0.14093401
 h      3.42638604    -0.50137440    -0.28047258
 c     -2.34106557    -0.75250841    -0.38562557
 h     -2.15434165    -0.95513319    -1.53391551
 h     -2.81648962    -1.54160475     0.12372465
 h     -3.13160946    -0.05165156    -0.41841495
 h     -0.82878438     1.48654773     1.59476482
          17

 c      1.38116846    -0.36952426     0.08387815
 c      0.16074201    -0.89176801     0.28939946
 c     -1.06387154    -0.09447932     0.03614563
 c     -1.18335912     1.23885403     0.68398201
 c     -0.35789278     1.19092309    -0.56647587
 c      1.20547266     0.95539757    -0.33196424
 h      0.36586269    -2.06146099     0.17666026
 h     -2.00291062     1.75335369     0.39139153
 h     -0.46923231     1.60209510    -1.58682328
 h      1.98861849     1.59154939    -0.76396578
 o      2.51967689    -0.95719662     0.13756345
 h      3.41340217    -0.51870663    -0.26737661
 c     -2.33654073    -0.75296329    -0.39400246
 h     -2.15574604    -0.98403880    -1.47041605
 h     -2.84714651    -1.53633669     0.17864667
 h     -3.18009705    -0.09149401    -0.40879915
 h     -0.82980605     1.53010542     1.66216948
          17

 c      1.37885611    -0.37446267     0.06925162
 c      0.15959382    -0.89004763     0.27831832
 c     -1.06657678    -0.08499444     0.04327216
 c     -1.19519298     1.24569419     0.67940641
 c     -0.35744579     1.18341922    -0.56450626
 c      1.20346324     0.95367515    -0.32280395
 h      0.36233802    -2.03995405     0.21099504
 h     -2.01297248     1.77094054     0.36794619
 h     -0.41814354     1.57677348    -1.58511401
 h      2.00209193     1.55087791    -0.69446067
 o      2.53678968    -0.95468494     0.13401582
 h      3.36783908    -0.54519173    -0.24224543
 c     -2.33213410    -0.75355055    -0.40396292
 h     -2.16249558    -1.01957659    -1.40209478
 h     -2.86716340    -1.53744737     0.23591750
 h     -3.23165430    -0.11892042    -0.40055276
 h     -0.82571619     1.57200836     1.73319089
          17

 c      1.37823282    -0.37534143     0.05378889
 c      0.15727580    -0.89181623     0.26688798
 c     -1.06808905    -0.07614139     0.05030789
 c     -1.20453377     1.25407303     0.67644004
 c     -0.35475670     1.17524292    -0.56149318
 c      1.19889091     0.95080770    -0.31391176
 h      0.34256796    -2.00616731     0.25316437
 h     -2.05196856     1.79801213     0.34298281
 h     -0.37803718     1.55275647    -1.58205545
 h      2.02115790     1.52078318    -0.62604002
 o      2.55516495    -0.95337131     0.13074181
 h      3.30668058    -0.57211726    -0.21310053
 c     -2.32919617    -0.75423498    -0.41289744
 h     -2.17106096    -1.06669565    -1.35017081
 h     -2.87055084    -1.53712419     0.28844974
 h     -3.27825219    -0.13774912    -0.39508300
 h     -0.82406040     1.60648122     1.78775377
          17

 c      1.37956073    -0.37281390     0.03765363
 c      0.15383759    -0.89640472     0.25543256
 c     -1.06851181    -0.06818184     0.05697589
 c     -1.21215579     1.26492967     0.67542976
 c     -0.34977439     1.16663368    -0.55729332
 c      1.19159545     0.94658690    -0.30514123
 h      0.30754524    -1.96849735     0.30190139
 h     -2.10593202     1.82625002     0.32138836
 h     -0.35022616     1.53137108    -1.58031873
 h      2.04964641     1.50652968    -0.56089327
 o      2.57197984    -0.95416962     0.12874441
 h      3.26734456    -0.58062416    -0.19712206
 c     -2.32875705    -0.75456174    -0.41847510
 h     -2.17783921    -1.13157506    -1.33391075
 h     -2.85438185    -1.53075448     0.33138235
 h     -3.31256335    -0.15179850    -0.39385181
 h     -0.82846382     1.63062724     1.81607330
          17

 c      1.38284828    -0.36783647     0.02104505
 c      0.14937146    -0.90264421     0.24420818
 c     -1.06794062    -0.06136259     0.06297798
 c     -1.21901087     1.27895354     0.67618347
 c     -0.34261432     1.15789576    -0.55187430
 c      1.18206122     0.94139594    -0.29660337
 h      0.25946595    -1.93907433     0.35658079
 h     -2.16039146     1.84749680     0.30792162
 h     -0.33538485     1.51324381    -1.58110428
 h      2.08429358     1.50798745    -0.49818914
 o      2.58448820    -0.95808823     0.12904868
 h      3.28739929    -0.55032318    -0.21200434
 c     -2.33113400    -0.75443408    -0.42027851
 h     -2.18233408    -1.21435343    -1.35199764
 h     -2.81844628    -1.51640712     0.36232577
 h     -3.32997606    -0.16354760    -0.39808329
 h     -0.84028758     1.64338908     1.81448529
          17

 c      1.38787547    -0.36156569     0.00417308
 c      0.14402050    -0.90924403     0.23337362
 c     -1.06645615    -0.05584802     0.06802878
 c     -1.22577091     1.29636044     0.67830412
 c     -0.33354813     1.14938602    -0.54534108
 c      1.17125374     0.93606497    -0.28850017
 h      0.20099680    -1.92949760     0.41753931
 h     -2.20510543     1.85680055     0.30536972
 h     -0.33364186     1.49829560    -1.58386748
 h      2.11618646     1.52098180    -0.43598888
 o      2.59372484    -0.96426123     0.13099077
 h      3.34679360    -0.49139060    -0.24854525
 c     -2.33596938    -0.75449718    -0.41969754
 h     -2.18689562    -1.30555848    -1.38415052
 h     -2.76470717    -1.49429375     0.38111466
 h     -3.32910508    -0.17391581    -0.40851319
 h     -0.85949070     1.64499485     1.78329576
          17

 c      1.39432754    -0.35525423    -0.01274195
 c      0.13800044    -0.91556485     0.22309247
 c     -1.06413165    -0.05168319     0.07187144
 c     -1.23282509     1.31688836     0.68117006
 c     -0.32299114     1.14149198    -0.53791041
 c      1.16019401     0.93153771    -0.28095928
 h      0.13446492    -1.94251520     0.48477787
 h     -2.23427975     1.85235947     0.31456702
 h     -0.34458512     1.48593612    -1.58666479
 h      2.13576412     1.54042008    -0.37313515
 o      2.60217155    -0.97089191     0.13318214
 h      3.40403931    -0.42930979    -0.28599877
 c     -2.34250401    -0.75557156    -0.41833393
 h     -2.19373139    -1.39293227    -1.41031536
 h     -2.69703043    -1.46671862     0.38981099
 h     -3.31179595    -0.18239623    -0.42534846
 h     -0.88460473     1.63706370     1.72703761
          17

 c      1.40189817    -0.35011559    -0.02946421
 c      0.13150392    -0.92197507     0.21372403
 c     -1.06103579    -0.04879833     0.07428510
 c     -1.24042200     1.33981521     0.68369486
 c     -0.31149229     1.13460460    -0.52985192
 c      1.14970137     0.92862304    -0.27398826
 h      0.06251623    -1.96883221     0.55553443
 h     -2.24585085     1.83480636     0.33478576
 h     -0.36721798     1.47534517    -1.58689980
 h      2.13619839     1.56222028    -0.30966762
 o      2.61109941    -0.97677714     0.13477612
 h      3.43734916    -0.38018426    -0.31233292
 c     -2.34969142    -0.75816084    -0.41734478
 h     -2.20379602    -1.46713237    -1.41886957
 h     -2.62098207    -1.43826123     0.39311728
 h     -3.28311144    -0.18715535    -0.44833496
 h     -0.91186983     1.62330602     1.65704951
          17

 c      1.41029964    -0.34716708    -0.04575925
 c      0.12459215    -0.92928485     0.20581131
 c     -1.05721884    -0.04704850     0.07509045
 c     -1.24879408     1.36395687     0.68402387
 c     -0.29971725     1.12909108    -0.52142913
 c      1.14035299     0.92786491    -0.26749153
 h     -0.01093217    -1.99439727     0.62428691
 h     -2.24146727     1.80683975     0.36385096
 h     -0.39995658     1.46572314    -1.58212401
 h      2.11420887     1.58383069    -0.24643149
 o      2.62086808    -0.98125981     0.13536858
 h      3.43966696    -0.35150835    -0.32265100
 c     -2.35628832    -0.76242170    -0.41755874
 h     -2.21708718    -1.52248413    -1.40507483
 h     -2.54310616    -1.41525813     0.39825740
 h     -3.25083708    -0.18526234    -0.47685126
 h     -0.93387606     1.61028852     1.59520751
          17

 c      1.41922768    -0.34711042    -0.06141475
 c      0.11723241    -0.93808601     0.19987767
 c     -1.05269556    -0.04627291     0.07415020
 c     -1.25800749     1.38784712     0.67986467
 c     -0.28841316     1.12526930    -0.51286618
 c      1.13251395     0.92946873    -0.26130137
 h     -0.08124152    -2.00827431     0.68508092
 h     -2.22750770     1.77323599     0.39795269
 h     -0.44071242     1.45645408    -1.57067378
 h      2.06988119     1.60427187    -0.18459039
 o      2.63142196    -0.98398979     0.13477926
 h      3.41090155    -0.34617491    -0.31562794
 c     -2.36113698    -0.76835950    -0.41949384
 h     -2.23298710    -1.55615281    -1.36847489
 h     -2.46946933    -1.40334659     0.41256314
 h     -3.22341822    -0.17367676    -0.50996795
 h     -0.94045268     1.60578887     1.57062599
          17

 c      1.42832691    -0.35028022    -0.07624725
 c      0.10939074    -0.94855090     0.19627902
 c     -1.04744450    -0.04636000     0.07136438
 c     -1.26718931     1.41033596     0.67048132
 c     -0.27835137     1.12338427    -0.50434574
 c      1.12633818     0.93325819    -0.25521850
 h     -0.14411330    -2.00485732     0.73325815
 h     -2.21636652     1.74070422     0.43165582
 h     -0.48705900     1.44718020    -1.55207883
 h      2.00655587     1.62427435    -0.12517308
 o      2.64243070    -0.98487220     0.13299772
 h      3.35582775    -0.36342886    -0.29258202
 c     -2.36356820    -0.77598077    -0.42309035
 h     -2.25036906    -1.56779120    -1.31179938
 h     -2.40458774    -1.40377231     0.43893948
 h     -3.20616569    -0.15136198    -0.54630254
 h     -0.92673709     1.61239467     1.59650764
          17

 c      1.43717717    -0.35666304    -0.09009054
 c      0.10109239    -0.96049359     0.19516375
 c     -1.04143351    -0.04728553     0.06667558
 c     -1.27417717     1.43095103     0.65794468
 c     -0.27025704     1.12358819    -0.49601089
 c      1.12173311     0.93866645    -0.24907203
 h     -0.19617151    -1.98301861     0.76595873
 h     -2.22422644     1.71619083     0.45938663
 h     -0.53646552     1.43783477    -1.52722046
 h      1.93083448     1.64658276    -0.06857473
 o      2.65313231    -0.98423504     0.13028782
 h      3.28665751    -0.39620838    -0.25910965
 c     -2.36357746    -0.78512527    -0.42753931
 h     -2.26755555    -1.56035632    -1.24140965
 h     -2.35188642    -1.41242556     0.47384472
 h     -3.19849553    -0.12117164    -0.58369630
 h     -0.89976249     1.62519543     1.65400207
          17

 c      1.44530596    -0.36596594    -0.10277782
 c      0.09245648    -0.97345371     0.19647191
 c     -1.03465899    -0.04910364     0.06008360
 c     -1.27708204     1.44965681     0.64494687
 c     -0.26473545     1.12592811    -0.48795580
 c      1.11836895     0.94479934    -0.24278735
 h     -0.23518783    -1.94512726     0.78222987
 h     -2.26042524     1.70303064     0.47860462
 h     -0.58655499     1.42865989    -1.49821023
 h      1.85183243     1.67587110    -0.01409212
 o      2.66194808    -0.98325209     0.12744348
 h      3.22917733    -0.42442505    -0.22911233
 c     -2.36163029    -0.79505239    -0.43139844
 h     -2.28224083    -1.54232858    -1.16893715
 h     -2.31437190    -1.42287542     0.51032751
 h     -3.19524881    -0.08927128    -0.61928468
 h     -0.87074990     1.63842742     1.71472513
          17

 c      1.45223798    -0.37769502    -0.11413542
 c      0.08372500    -0.98671597     0.19991823
 c     -1.02717507    -0.05191588     0.05164906
 c     -1.27578553     1.46670460     0.63312062
 c     -0.26220856     1.13034365    -0.48023443
 c      1.11585352     0.95066823    -0.23640137
 h     -0.26038302    -1.89691333     0.78339355
 h     -2.31740454     1.69920355     0.49078798
 h     -0.63530462     1.42016345    -1.46801399
 h      1.77840626     1.71693210     0.03992067
 o      2.66671476    -0.98390081     0.12569597
 h      3.21893099    -0.41583557    -0.22319675
 c     -2.35833402    -0.80420624    -0.43278212
 h     -2.29164782    -1.52985311    -1.11229525
 h     -2.29440294    -1.42958361     0.54194378
 h     -3.19040031    -0.06255326    -0.65018487
 h     -0.84761335     1.64895090     1.75949890
          17

 c      1.45757599    -0.39121999    -0.12399538
 c      0.07529631    -0.99926634     0.20494418
 c     -1.01909747    -0.05583158     0.04149235
 c     -1.27146126     1.48240766     0.62322727
 c     -0.26288679     1.13668149    -0.47289247
 c      1.11402047     0.95561507    -0.22995911
 h     -0.27302678    -1.84808144     0.77382417
 h     -2.37708035     1.70061761     0.49858833
 h     -0.68111446     1.41297590    -1.43988215
 h      1.71512706     1.77067356     0.09458968
 o      2.66725622    -0.98648410     0.12512473
 h      3.26008645    -0.36580662    -0.24323386
 c     -2.35417380    -0.81074380    -0.42994513
 h     -2.29348998    -1.54176448    -1.08978055
 h     -2.29328730    -1.42904920     0.56440565
 h     -3.17966360    -0.04640340    -0.67418459
 h     -0.83435465     1.65560131     1.77883565
          17

 c      1.46104953    -0.40583720    -0.13220565
 c      0.06775714    -1.00978104     0.21069030
 c     -1.01058266    -0.06093091     0.02979526
 c     -1.26541888     1.49695158     0.61563651
 c     -0.26677735     1.14471987    -0.46600406
 c      1.11300592     0.95960248    -0.22337619
 h     -0.27698656    -1.81252936     0.76145706
 h     -2.42307658     1.70423817     0.50365689
 h     -0.72269027     1.40766698    -1.41670263
 h      1.66118358     1.83145724     0.14879687
 o      2.66569480    -0.98906705     0.12445491
 h      3.32005943    -0.30632524    -0.26910771
 c     -2.34934450    -0.81408766    -0.42256811
 h     -2.28751586    -1.58255278    -1.10469456
 h     -2.31117751    -1.41968864     0.57568241
 h     -3.16127997    -0.04369480    -0.69003198
 h     -0.83243846     1.65822481     1.76928537
          17

 c      1.46249086    -0.42082867    -0.13863213
 c      0.06179559    -1.01690965     0.21617814
 c     -1.00180837    -0.06725247     0.01679700
 c     -1.25863401     1.51038631     0.61048314
 c     -0.27371331     1.15419073    -0.45969871
 c      1.11300004     0.96303555    -0.21644946
 h     -0.27767809    -1.80507635     0.75571622
 h     -2.44529392     1.70855106     0.50655740
 h     -0.75881549     1.40461063    -1.40046248
 h      1.61356160     1.88950011     0.19939492
 o      2.66371915    -0.99020087     0.12276673
 h      3.37275479    -0.26230728    -0.28602945
 c     -2.34376313    -0.81543997    -0.41201584
 h     -2.27550667    -1.63683043    -1.14199822
 h     -2.34713937    -1.40157629     0.57583610
 h     -3.13592531    -0.05458201    -0.69754075
 h     -0.84163738     1.65723509     1.73150812
          17

 c      1.46180085    -0.43549317    -0.14316880
 c      0.05787387    -1.02003722     0.22084879
 c     -0.99297788    -0.07480103     0.00278244
 c     -1.25179372     1.52266815     0.60758487
 c     -0.28339123     1.16479521    -0.45416919
 c      1.11400041     0.96637490    -0.20898353
 h     -0.27810342    -1.83254985     0.76116241
 h     -2.43929956     1.71304857     0.50724103
 h     -0.78819205     1.40395072    -1.39198882
 h      1.57024433     1.93543612     0.24291214
 o      2.66215175    -0.98935741     0.11971163
 h      3.40564054    -0.24429694    -0.28810229
 c     -2.33719805    -0.81638491    -0.40005672
 h     -2.25971780    -1.68572049    -1.18335062
 h     -2.39929327    -1.37643816     0.56712531
 h     -3.10647579    -0.07656896    -0.69776901
 h     -0.85999931     1.65354581     1.67060106
          17

 c      1.45894339    -0.44915867    -0.14574887
 c      0.05599941    -1.01982649     0.22493336
 c     -0.98433486    -0.08355209    -0.01193000
 c     -1.24545631     1.53366867     0.60619736
 c     -0.29540474     1.17621146    -0.44965628
 c      1.11576677     0.96990746    -0.20087996
 h     -0.27601286    -1.88743836     0.77313201
 h     -2.40524712     1.71785158     0.50533210
 h     -0.80947641     1.40566425    -1.39102736
 h      1.53106277     1.96289881     0.27683111
 o      2.66133488    -0.98650000     0.11523890
 h      3.41368272    -0.25507984    -0.27402552
 c     -2.32932668    -0.81798856    -0.38809877
 h     -2.24197629    -1.71724190    -1.21608958
 h     -2.46511339    -1.34764995     0.55419718
 h     -3.07777688    -0.10464182    -0.69320675
 h     -0.88297243     1.64874707     1.59855120
          17

 c      1.45395237    -0.46119921    -0.14634560
 c      0.05597437    -1.01771564     0.22906998
 c     -0.97616629    -0.09344901    -0.02700020
 c     -1.24013058     1.54315660     0.60474143
 c     -0.30926194     1.18809706    -0.44641701
 c      1.11788754     0.97369139    -0.19215855
 h     -0.26678734    -1.95374160     0.78230747
 h     -2.34805870     1.72366013     0.50014971
 h     -0.82149839     1.40966170    -1.39655470
 h      1.49727961     1.96900701     0.30001234
 o      2.66131482    -0.98186607     0.10946327
 h      3.39627893    -0.29299862    -0.24502296
 c     -2.31976731    -0.82081758    -0.37713986
 h     -2.22360687    -1.72604439    -1.23311908
 h     -2.54188156    -1.31955823     0.54330057
 h     -3.05584726    -0.13198345    -0.68762908
 h     -0.90226251     1.64529798     1.53733806
          17

 c      1.44694471    -0.47105795    -0.14496370
 c      0.05771019    -1.01510733     0.23376465
 c     -0.96877936    -0.10439915    -0.04208163
 c     -1.23600900     1.55083002     0.60118381
 c     -0.32438488     1.20009027    -0.44469569
 c      1.11985506     0.97755173    -0.18295685
 h     -0.24728192    -2.01632680     0.78110545
 h     -2.27908119     1.73203171     0.49049918
 h     -0.82353952     1.41586403    -1.40717133
 h      1.47108398     1.95424752     0.31279567
 o      2.66175767    -0.97600592     0.10267550
 h      3.35833523    -0.35115980    -0.20507102
 c     -2.30825650    -0.82513523    -0.36776370
 h     -2.20554656    -1.71101404    -1.23101471
 h     -2.62676838    -1.29563433     0.53943048
 h     -3.04571375    -0.15207864    -0.68512974
 h     -0.90740773     1.64589017     1.51466728
          17

 c      1.43814133    -0.47826337    -0.14162961
 c      0.06127087    -1.01302512     0.23922447
 c     -0.96245183    -0.11627520    -0.05683934
 c     -1.23216737     1.55647854     0.59492189
 c     -0.34009823     1.21181171    -0.44471484
 c      1.12111567     0.98105528    -0.17354305
 h     -0.21671783    -2.06471334     0.76560678
 h     -2.21770484     1.74586677     0.47443432
 h     -0.81553613     1.42423111    -1.42144858
 h      1.45534332     1.92261768     0.31718569
 o      2.66156234    -0.97007517     0.09546734
 h      3.31613868    -0.41263264    -0.16295083
 c     -2.29501031    -0.83093707    -0.36005714
 h     -2.18838362    -1.67408599    -1.20914088
 h     -2.71585759    -1.27656214     0.54285359
 h     -3.04835195    -0.16172552    -0.68841831
 h     -0.89386323     1.65121230     1.54208585
          17

 c      1.42788541    -0.48242786    -0.13638928
 c      0.06677308    -1.01210059     0.24540644
 c     -0.95737505    -0.12891742    -0.07096203
 c     -1.22654301     1.56009486     0.58789838
 c     -0.35562358     1.22286940    -0.44667258
 c      1.12109287     0.98347692    -0.16434164
 h     -0.17604673    -2.09298075     0.73492015
 h     -2.18674892     1.76915030     0.44978204
 h     -0.79814338     1.43477360    -1.43814760
 h      1.45353602     1.88192358     0.31710742
 o      2.65846460    -0.96608561     0.08878737
 h      3.30359161    -0.44651992    -0.13314346
 c     -2.28093963    -0.83782191    -0.35363083
 h     -2.17227742    -1.62059293    -1.17017169
 h     -2.80318853    -1.26041227     0.54892295
 h     -3.05943773    -0.16234913    -0.69772121
 h     -0.86809979     1.65902768     1.60144663
          17

 c      1.41661797    -0.48323151    -0.12931864
 c      0.07428778    -1.01261501     0.25208493
 c     -0.95361422    -0.14213574    -0.08416199
 c     -1.21797375     1.56192040     0.58267905
 c     -0.37010291     1.23287152    -0.45072634
 c      1.11920916     0.98387642    -0.15591512
 h     -0.12731194    -2.09909883     0.69036093
 h     -2.19572505     1.80402984     0.41635391
 h     -0.77265093     1.44756196    -1.45628326
 h      1.46949055     1.84293698     0.31809030
 o      2.65075287    -0.96542459     0.08318687
 h      3.34565402    -0.43186926    -0.12375859
 c     -2.26741834    -0.84484110    -0.34767555
 h     -2.15673295    -1.56095285    -1.12209097
 h     -2.88160023    -1.24463837     0.55147411
 h     -3.07156606    -0.15821510    -0.71136116
 h     -0.84009788     1.66648967     1.66546553
          17

 c      1.40480013    -0.48042623    -0.12053427
 c      0.08378841    -1.01448345     0.25888342
 c     -0.95109624    -0.15571651    -0.09616922
 c     -1.20755246     1.56257032     0.58080252
 c     -0.38267253     1.24144369    -0.45696543
 c      1.11499552     0.98147131    -0.14878646
 h     -0.07334151    -2.08504550     0.63509702
 h     -2.23075901     1.84753780     0.37789867
 h     -0.74078409     1.46269521    -1.47509629
 h      1.50613784     1.81525827     0.32511613
 o      2.64007118    -0.96684370     0.07809028
 h      3.41497618    -0.38985949    -0.12489297
 c     -2.25586362    -0.85045535    -0.34090285
 h     -2.14027980    -1.51227559    -1.08051493
 h     -2.94457968    -1.22761930     0.54591815
 h     -3.07761744    -0.15371465    -0.72716471
 h     -0.81680042     1.67168525     1.71501479
          17

 c      1.39288031    -0.47389019    -0.11018398
 c      0.09514990    -1.01717179     0.26528424
 c     -0.94962253    -0.16942791    -0.10672771
 c     -1.19733312     1.56283180     0.58276641
 c     -0.39259261     1.24825346    -0.46535870
 c      1.10834359     0.97620510    -0.14312088
 h     -0.01757822    -2.05792314     0.57406707
 h     -2.26922892     1.89355233     0.34036513
 h     -0.70445889     1.48022706    -1.49399587
 h      1.56289330     1.80093647     0.33892275
 o      2.62875471    -0.96868100     0.07288103
 h      3.47413944    -0.34799075    -0.12601490
 c     -2.24743300    -0.85297670    -0.33186625
 h     -2.12080382    -1.49413097    -1.06496044
 h     -2.98750155    -1.20897289     0.53031620
 h     -3.07268010    -0.15184382    -0.74344442
 h     -0.80165979     1.67360149     1.74021290
          17

 c      1.38130979    -0.46367467    -0.09843436
 c      0.10815417    -1.01962458     0.27066939
 c     -0.94890015    -0.18302474    -0.11560155
 c     -1.18888886     1.56333980     0.58843267
 c     -0.39937139     1.25303719    -0.47569096
 c      1.09967728     0.96888953    -0.13861830
 h      0.03630594    -2.03106910     0.51355577
 h     -2.29443655     1.93650213     0.30908311
 h     -0.66556950     1.50009116    -1.51247212
 h      1.63392561     1.79311058     0.35486014
 o      2.61802495    -0.97008630     0.06732028
 h      3.50368308    -0.32010015    -0.12273054
 c     -2.24274230    -0.85185819    -0.32033132
 h     -2.09793277    -1.51358372    -1.08223449
 h     -3.00813131    -1.18931495     0.50545563
 h     -3.05447418    -0.15382653    -0.75936236
 h     -0.79588806     1.67181759     1.73741438
          17

 c      1.37055787    -0.45001097    -0.08546433
 c      0.12245589    -1.02050286     0.27447354
 c     -0.94859400    -0.19626425    -0.12259963
 c     -1.18302242     1.56446683     0.59718603
 c     -0.40281979     1.25562054    -0.48753055
 c      1.08980017     0.96071920    -0.13477777
 h      0.08532719    -2.02156574     0.45948014
 h     -2.29779498     1.97263574     0.28780290
 h     -0.62585890     1.52204726    -1.52998474
 h      1.70996589     1.78194117     0.36612303
 o      2.60831781    -0.97070335     0.06136982
 h      3.49659558    -0.31131606    -0.11394632
 c     -2.24167483    -0.84824025    -0.30797247
 h     -2.07487059    -1.55837088    -1.11784841
 h     -3.00699981    -1.17009778     0.47482461
 h     -3.02320779    -0.15920250    -0.77504210
 h     -0.79916574     1.66635164     1.70763847
          17

 c      1.36111335    -0.43330160    -0.07146244
 c      0.13754068    -1.01905068     0.27642234
 c     -0.94839397    -0.20892124    -0.12760667
 c     -1.17999801     1.56634095     0.60788106
 c     -0.40302555     1.25592509    -0.50025705
 c      1.07959268     0.95279619    -0.13118654
 h      0.12813659    -2.04025523     0.41471975
 h     -2.27649327     1.99982460     0.27886455
 h     -0.58685718     1.54565658    -1.54587448
 h      1.78168976     1.76025182     0.36719727
 o      2.59965507    -0.97040049     0.05507886
 h      3.45244275    -0.32245972    -0.09999200
 c     -2.24351446    -0.84371730    -0.29702255
 h     -2.05598201    -1.61081692    -1.15186241
 h     -2.98799566    -1.15371261     0.44467713
 h     -2.98137082    -0.16603471    -0.79163879
 h     -0.80948895     1.65767979     1.65711759
          17

 c      1.35346434    -0.41412676    -0.05662062
 c      0.15278187    -1.01589263     0.27657886
 c     -0.94805587    -0.22079127    -0.13059452
 c     -1.17982366     1.56887412     0.61870654
[truncated: 34,518 more chars]
