# Supplementary material for: Photochemical permutation of meta-substituted phenols
Source: Nat Commun. 2025 Aug 13;16:7502. doi: 10.1038/s41467-025-62549-5 (PMC12350626; doi:10.1038/s41467-025-62549-5)
Supplement: Supplementary file 3 — Source Data [file 41467_2025_62549_MOESM3_ESM.zip › Source data/NAMD_trajectories/trajectory030.xyz]

          17

 c      1.20577565    -0.38716197     0.00081836
 c     -0.05683479    -1.01446142    -0.03482002
 c     -1.23785547    -0.24053777     0.01211603
 c     -1.16692121     1.15741464    -0.00515217
 c      0.18473128     1.74640355    -0.04481758
 c      1.35986469     1.00830506    -0.01439254
 h     -0.03251088    -2.14745122     0.18335329
 h     -1.88486098     1.66967711    -0.62749992
 h      0.27129452     2.88378939     0.18460796
 h      2.47676851     1.46156702     0.06368632
 o      2.20683673    -1.19034490     0.01211803
 h      3.06141199    -0.63948314     0.16073009
 c     -2.64809300    -0.80398364     0.00032551
 h     -2.76880852    -1.98036226    -0.08751016
 h     -3.14935740    -0.58316501     0.80840504
 h     -3.24688056    -0.56067204    -0.77026540
 h     -1.64170971     1.32145719     0.91601148
          17

 c      1.20361841    -0.39088233    -0.00520100
 c     -0.05179828    -1.01047321    -0.03304356
 c     -1.24125906    -0.24642275     0.00785638
 c     -1.16220687     1.16427322    -0.00132974
 c      0.18822053     1.75261343    -0.04596874
 c      1.36170416     1.01288653    -0.01637828
 h     -0.05511570    -2.16325704     0.19160075
 h     -1.89880372     1.67432051    -0.60756163
 h      0.27833744     2.87039637     0.17411577
 h      2.45310786     1.46789115     0.05753069
 o      2.20617274    -1.19189858     0.01573503
 h      3.01737985    -0.66170037     0.16893701
 c     -2.64398882    -0.81037756    -0.00336384
 h     -2.77181750    -1.97730511    -0.09431654
 h     -3.18218302    -0.59323854     0.84590398
 h     -3.25150718    -0.57218636    -0.77287232
 h     -1.65584488     1.33790388     0.94788042
          17

 c      1.20187762    -0.39308523    -0.01162892
 c     -0.04818915    -1.00845075    -0.03028873
 c     -1.24550672    -0.25465488     0.00218494
 c     -1.15753206     1.17244760     0.00303839
 c      0.19230995     1.76049149    -0.04628607
 c      1.36445184     1.01735476    -0.01828997
 h     -0.07901156    -2.15916195     0.19335054
 h     -1.91686789     1.68153532    -0.59775402
 h      0.28325452     2.84504683     0.15672790
 h      2.40730135     1.46781705     0.04978291
 o      2.20702991    -1.19414295     0.01955233
 h      2.97267572    -0.68984288     0.17538430
 c     -2.63691724    -0.82038269    -0.00668408
 h     -2.76517673    -1.95824951    -0.09706911
 h     -3.22758604    -0.59322031     0.90813888
 h     -3.27407389    -0.56539001    -0.80551294
 h     -1.67365965     1.36485518     0.99300374
          17

 c      1.20060345    -0.39371925    -0.01842466
 c     -0.04628750    -1.00845823    -0.02661424
 c     -1.25039889    -0.26450283    -0.00471037
 c     -1.15359920     1.18179640     0.00862661
 c      0.19675970     1.76918491    -0.04593206
 c      1.36734842     1.02130255    -0.02019820
 h     -0.10240913    -2.13551652     0.18881170
 h     -1.93588388     1.69013846    -0.59565954
 h      0.28663267     2.81690649     0.13398169
 h      2.34869846     1.46440826     0.04117382
 o      2.20807251    -1.19782330     0.02331691
 h      2.94871676    -0.71084346     0.18415654
 c     -2.62907742    -0.83267369    -0.00893759
 h     -2.74920466    -1.92889119    -0.09621572
 h     -3.27028030    -0.58890326     0.97059819
 h     -3.30389265    -0.54490667    -0.85257605
 h     -1.68907719     1.39883453     1.04016937
          17

 c      1.19987579    -0.39282501    -0.02552577
 c     -0.04626477    -1.01013646    -0.02216977
 c     -1.25572378    -0.27518141    -0.01258969
 c     -1.15100469     1.19218489     0.01577522
 c      0.20126092     1.77748633    -0.04512317
 c      1.36906372     1.02412356    -0.02220172
 h     -0.12373739    -2.09738388     0.17909505
 h     -1.95183667     1.69840848    -0.59793240
 h      0.28951655     2.79883701     0.10799398
 h      2.29342397     1.46374057     0.03277555
 o      2.20824016    -1.20345566     0.02680341
 h      2.96121233    -0.71483191     0.19877314
 c     -2.62215793    -0.84565460    -0.01028090
 h     -2.72539267    -1.89934569    -0.09276295
 h     -3.30097823    -0.58370455     1.01839027
 h     -3.32940405    -0.51671392    -0.89740472
 h     -1.69776023     1.43656718     1.08077814
          17

 c      1.19981684    -0.39051334    -0.03284246
 c     -0.04817080    -1.01265107    -0.01720439
 c     -1.26126637    -0.28592240    -0.02118153
 c     -1.15015181     1.20344367     0.02456179
 c      0.20549233     1.78426577    -0.04405038
 c      1.36797568     1.02509755    -0.02440450
 h     -0.14196303    -2.05513144     0.16629432
 h     -1.96119403     1.70488647    -0.60149990
 h      0.29302270     2.80261354     0.08047604
 h      2.26123226     1.47392214     0.02573813
 o      2.20787018    -1.21063674     0.03007850
 h      3.00251237    -0.70647415     0.21792455
 c     -2.61702934    -0.85763611    -0.01100405
 h     -2.69620634    -1.88329602    -0.08822838
 h     -3.31530857    -0.57946809     1.04440358
 h     -3.34319461    -0.48609135    -0.92896613
 h     -1.69725634     1.47522769     1.10935914
          17

 c      1.20056328    -0.38700075    -0.04026414
 c     -0.05191252    -1.01474817    -0.01204814
 c     -1.26681647    -0.29602429    -0.03019657
 c     -1.15124942     1.21536650     0.03493530
 c      0.20918185     1.78917139    -0.04279539
 c      1.36325434     1.02387003    -0.02685099
 h     -0.15687611    -2.02377793     0.15328073
 h     -1.96171905     1.70881025    -0.60425880
 h      0.29765517     2.83103500     0.05168170
 h      2.26321662     1.49949244     0.02055840
 o      2.20814122    -1.21842954     0.03341489
 h      3.05070961    -0.69875495     0.23684759
 c     -2.61404193    -0.86727520    -0.01129915
 h     -2.66412615    -1.89233019    -0.08414377
 h     -3.31162659    -0.57731260     1.04581254
 h     -3.34176442    -0.45724431    -0.94158522
 h     -1.68652230     1.51243132     1.12287200
          17

 c      1.20222883    -0.38264492    -0.04767475
 c     -0.05727921    -1.01521175    -0.00702121
 c     -1.27217548    -0.30488536    -0.03933511
 c     -1.15432270     1.22772401     0.04679630
 c      0.21213270     1.79286941    -0.04136243
 c      1.35574729     1.02093600    -0.02948686
 h     -0.16883807    -2.01762751     0.14265936
 h     -1.95278243     1.71024399    -0.60534004
 h      0.30304366     2.87530862     0.02077361
 h      2.29170422     1.53575269     0.01665824
 o      2.20993972    -1.22607580     0.03703417
 h      3.08792985    -0.70139106     0.25147468
 c     -2.61331117    -0.87426994    -0.01131363
 h     -2.63078513    -1.92721192    -0.08132564
 h     -3.28986532    -0.57797224     1.02229003
 h     -3.32425118    -0.43339479    -0.93329393
 h     -1.66558753     1.54621153     1.12019012
          17

 c      1.20489039    -0.37791930    -0.05496763
 c     -0.06404571    -1.01368808    -0.00230331
 c     -1.27716651    -0.31203097    -0.04829152
 c     -1.15920183     1.24026908     0.06000176
 c      0.21421112     1.79649246    -0.03978763
 c      1.34723988     1.01733837    -0.03221179
 h     -0.17771682    -2.04054994     0.13527850
 h     -1.93538688     1.71005442    -0.60514306
 h      0.30841088     2.92143145    -0.01284513
 h      2.32871917     1.57231519     0.01303618
 o      2.21359236    -1.23314216     0.04103283
 h      3.10489693    -0.71849041     0.25967622
 c     -2.61473447    -0.87945061    -0.01122739
 h     -2.59744073    -1.97662894    -0.07978393
 h     -3.25144449    -0.58175079     0.97589931
 h     -3.29178692    -0.41678488    -0.90496588
 h     -1.63556199     1.57510936     1.10219309
          17

 c      1.20858415    -0.37334604    -0.06205450
 c     -0.07202831    -1.01096435     0.00208042
 c     -1.28164357    -0.31713765    -0.05675788
 c     -1.16549344     1.25271764     0.07429086
 c      0.21533814     1.80100219    -0.03818392
 c      1.33931197     1.01407010    -0.03493921
 h     -0.18237028    -2.08260869     0.13015128
 h     -1.91199177     1.70978540    -0.60521123
 h      0.31307862     2.95735452    -0.04896391
 h      2.35882908     1.59998992     0.00897808
 o      2.21897581    -1.23944777     0.04540114
 h      3.09947201    -0.74989625     0.26100946
 c     -2.61781492    -0.88412445    -0.01132137
 h     -2.56579910    -2.02541519    -0.07927104
 h     -3.20015619    -0.58807025     0.91259183
 h     -3.24766004    -0.40837343    -0.86051585
 h     -1.59898834     1.59848896     1.07257516
          17

 c      1.21328888    -0.36943635    -0.06886611
 c     -0.08100785    -1.00828272     0.00614525
 c     -1.28549036    -0.32003660    -0.06442900
 c     -1.17256446     1.26470257     0.08913149
 c      0.21549609     1.80692955    -0.03671438
 c      1.33296161     1.01184032    -0.03760927
 h     -0.18158937    -2.12801228     0.12590115
 h     -1.88603520     1.71136510    -0.60782622
 h      0.31662796     2.97568718    -0.08682111
 h      2.37299791     1.61325609     0.00418536
 o      2.22555933    -1.24503888     0.05002920
 h      3.07620473    -0.79181781     0.25664692
 c     -2.62142503    -0.88962262    -0.01212440
 h     -2.53798776    -2.06161763    -0.07965064
 h     -3.14397934    -0.59437931     0.84541040
 h     -3.19811043    -0.40700331    -0.80800941
 h     -1.56036745     1.61716660     1.03921949
          17

 c      1.21891166    -0.36663669    -0.07534363
 c     -0.09065644    -1.00663174     0.00986978
 c     -1.28861325    -0.32068615    -0.07101243
 c     -1.17960219     1.27574153     0.10357432
 c      0.21472727     1.81436327    -0.03555022
 c      1.32866743     1.01107473    -0.04018407
 h     -0.17500607    -2.16349221     0.12172580
 h     -1.86103969     1.71657727    -0.61513499
 h      0.31888105     2.97363448    -0.12548208
 h      2.36753228     1.60985983    -0.00136286
 o      2.23231510    -1.25023241     0.05468377
 h      3.04792110    -0.83635605     0.24975506
 c     -2.62366977    -0.89735872    -0.01453655
 h     -2.51611215    -2.07831398    -0.08092551
 h     -3.09626327    -0.59478799     0.79712069
 h     -3.15303997    -0.40819918    -0.76071771
 h     -1.52621738     1.63404833     1.01490020
          17

 c      1.22529013    -0.36527214    -0.08142321
 c     -0.10053695    -1.00654242     0.01319648
 c     -1.29094328    -0.31911969    -0.07624907
 c     -1.18584109     1.28533059     0.11641257
 c      0.21311457     1.82299075    -0.03483475
 c      1.32648837     1.01192762    -0.04264611
 h     -0.16315719    -2.18101128     0.11740354
 h     -1.83955052     1.72642926    -0.62795617
 h      0.31989400     2.95258520    -0.16408619
 h      2.34288607     1.59018149    -0.00755567
 o      2.23773404    -1.25559255     0.05901543
 h      3.03556888    -0.87211016     0.24538113
 c     -2.62248846    -0.90869772    -0.01932375
 h     -2.50184816    -2.07323024    -0.08320392
 h     -3.07041998    -0.58189325     0.79207744
 h     -3.12441646    -0.40442003    -0.73481362
 h     -1.50336856     1.65341261     1.01395534
          17

 c      1.23220509    -0.36548782    -0.08702486
 c     -0.11014135    -1.00815470     0.01605354
 c     -1.29245633    -0.31540042    -0.07993709
 c     -1.19091123     1.29326090     0.12688621
 c      0.21074264     1.83211559    -0.03464969
 c      1.32607090     1.01424190    -0.04499876
 h     -0.14720707    -2.17740985     0.11302442
 h     -1.82252374     1.74076428    -0.64495174
 h      0.32001888     2.91817880    -0.20211317
 h      2.30374990     1.55727361    -0.01423709
 o      2.24060033    -1.26154765     0.06274803
 h      3.05608765    -0.89059525     0.24745917
 c     -2.61727500    -0.92382598    -0.02590397
 h     -2.49604800    -2.04882868    -0.08674180
 h     -3.06708020    -0.55521873     0.83266813
 h     -3.11998618    -0.39019635    -0.73998529
 h     -1.49531088     1.67742459     1.04291856
          17

 c      1.23938837    -0.36722919    -0.09205487
 c     -0.11894162    -1.01127332     0.01836338
 c     -1.29320108    -0.30961868    -0.08194239
 c     -1.19495781     1.29985356     0.13522812
 c      0.20766619     1.84067344    -0.03497735
 c      1.32655365     1.01748341    -0.04726348
 h     -0.12870854    -2.15387677     0.10886360
 h     -1.80957441     1.75837617    -0.66284390
 h      0.31997761     2.88042545    -0.23982655
 h      2.26034747     1.51750560    -0.02121508
 o      2.24120436    -1.26787901     0.06595256
 h      3.10336230    -0.89458350     0.25449934
 c     -2.60932492    -0.94088353    -0.03283741
 h     -2.49839005    -2.01347253    -0.09197500
 h     -3.07461623    -0.52376236     0.89661645
 h     -3.13735534    -0.36881084    -0.77080362
 h     -1.50039474     1.70320279     1.09427823
          17

 c      1.24653148    -0.37028819    -0.09641973
 c     -0.12645087    -1.01532629     0.02003846
 c     -1.29329068    -0.30192354    -0.08219423
 c     -1.19837035     1.30572852     0.14224297
 c      0.20390952     1.84739447    -0.03568169
 c      1.32652293     1.02074587    -0.04947031
 h     -0.10939947    -2.11618963     0.10542693
 h     -1.79973615     1.77748462    -0.67749706
 h      0.32077078     2.85206546    -0.27861531
 h      2.22913724     1.48067929    -0.02825875
 o      2.24090597    -1.27399392     0.06892316
 h      3.15515182    -0.89357355     0.26157967
 c     -2.60046148    -0.95679430    -0.03930957
 h     -2.50731961    -1.98238018    -0.09951897
 h     -3.08203587    -0.49746004     0.96023841
 h     -3.16727468    -0.34989774    -0.81241720
 h     -1.51430185     1.72501095     1.15277992
          17

 c      1.25330737    -0.37439293    -0.10004203
 c     -0.13228544    -1.01929082     0.02097678
 c     -1.29284647    -0.29254645    -0.08067721
 c     -1.20150025     1.31143436     0.14865212
 c      0.19951015     1.85129036    -0.03658295
 c      1.32447930     1.02305538    -0.05163695
 h     -0.09090739    -2.07528259     0.10355130
 h     -1.79215453     1.79627179    -0.68512791
 h      0.32316848     2.84311932    -0.32027819
 h      2.22757125     1.45678999    -0.03523058
 o      2.24089560    -1.27944620     0.07189552
 h      3.19251900    -0.89507037     0.26480774
 c     -2.59205864    -0.96856662    -0.04514419
 h     -2.52066762    -1.97416060    -0.11008558
 h     -3.08348050    -0.48247245     1.00904924
 h     -3.20052853    -0.34214080    -0.85122217
 h     -1.53293107     1.73798897     1.20469091
          17

 c      1.25939912    -0.37928746    -0.10287349
 c     -0.13621055    -1.02178545     0.02107001
 c     -1.29193590    -0.28179299    -0.07742711
 c     -1.20458028     1.31729815     0.15490182
 c      0.19458429     1.85223416    -0.03764083
 c      1.32001074     1.02399106    -0.05374619
 h     -0.07437584    -2.04604514     0.10438088
 h     -1.78646938     1.81328868    -0.68314086
 h      0.32694293     2.85427018    -0.36499220
 h      2.26049668     1.44908230    -0.04229371
 o      2.24181490    -1.28403700     0.07497780
 h      3.20559595    -0.90264974     0.26240012
 c     -2.58489731    -0.97453956    -0.05039718
 h     -2.53689217    -1.99874413    -0.12393589
 h     -3.07668918    -0.48162588     1.03601110
 h     -3.23067188    -0.35031348    -0.87859351
 h     -1.55329641     1.73946448     1.24115757
          17

 c      1.26452902    -0.38476336    -0.10490134
 c     -0.13813334    -1.02159873     0.02024271
 c     -1.29054205    -0.27000511    -0.07253325
 c     -1.20774586     1.32343543     0.16125373
 c      0.18934388     1.85096783    -0.03905483
 c      1.31427110     1.02386240    -0.05575900
 h     -0.06042068    -2.04117121     0.10896248
 h     -1.78294844     1.82770211    -0.67053611
 h      0.33074803     2.87675020    -0.41018534
 h      2.31450818     1.45222232    -0.04974958
 o      2.24383279    -1.28774828     0.07818030
 h      3.19218898    -0.91687356     0.25419831
 c     -2.57935995    -0.97509197    -0.05521758
 h     -2.55527610    -2.04752109    -0.14015932
 h     -3.06127487    -0.49570371     1.03835742
 h     -3.25381258    -0.37577501    -0.89012327
 h     -1.57334972     1.72863894     1.25768712
          17

 c      1.26848173    -0.39065049    -0.10614574
 c     -0.13802493    -1.01846598     0.01851678
 c     -1.28857459    -0.25752212    -0.06614453
 c     -1.21105825     1.32979318     0.16788736
 c      0.18405025     1.84852878    -0.04115269
 c      1.30893912     1.02319091    -0.05764759
 h     -0.04978646    -2.06215986     0.11749895
 h     -1.78249500     1.83941972    -0.64802939
 h      0.33287490     2.89881956    -0.45186666
 h      2.36995477     1.45854882    -0.05767045
 o      2.24668009    -1.29071290     0.08143356
 h      3.15711070    -0.93572287     0.24136545
 c     -2.57565794    -0.97184804    -0.05978920
 h     -2.57472807    -2.10121797    -0.15694887
 h     -3.03795652    -0.52422179     1.01598914
 h     -3.26797114    -0.41749004    -0.88441630
 h     -1.59169882     1.70607317     1.25308896
          17

 c      1.27110925    -0.39680607    -0.10664924
 c     -0.13586880    -1.01317700     0.01603423
 c     -1.28589916    -0.24466621    -0.05847420
 c     -1.21450016     1.33617677     0.17491398
 c      0.17896352     1.84576215    -0.04422611
 c      1.30526464     1.02232902    -0.05940367
 h     -0.04378510    -2.09813074     0.12903375
 h     -1.78657125     1.84910226    -0.61795671
 h      0.33198094     2.91117992    -0.48653059
 h      2.41187197     1.46268572    -0.06585148
 o      2.24955161    -1.29324735     0.08458147
 h      3.11370448    -0.95408542     0.22647258
 c     -2.57385027    -0.96653329    -0.06428342
 h     -2.59336011    -2.14289662    -0.17251227
 h     -3.00857090    -0.56555608     0.97152123
 h     -3.27298424    -0.47250506    -0.86273169
 h     -1.60757068     1.67345579     1.22915366
          17

 c      1.27232373    -0.40310787    -0.10646171
 c     -0.13170862    -1.00687475     0.01300613
 c     -1.28237011    -0.23174705    -0.04979918
 c     -1.21794493     1.34226500     0.18227967
 c      0.17431085     1.84316557    -0.04844724
 c      1.30388928     1.02143131    -0.06103191
 h     -0.04371205    -2.13412349     0.14196825
 h     -1.79695807     1.85798694    -0.58386740
 h      0.32733739     2.90859092    -0.51205732
 h      2.43193609     1.46196779    -0.07396939
 o      2.25109381    -1.29586755     0.08739537
 h      3.08407693    -0.96360005     0.21325131
 c     -2.57365822    -0.96063142    -0.06890893
 h     -2.60894022    -2.16250441    -0.18556223
 h     -2.97673096    -0.61645669     0.91197043
 h     -3.27115317    -0.53585074    -0.82953693
 h     -1.62112715     1.63363977     1.19126227
          17

 c      1.27208829    -0.40942685    -0.10562731
 c     -0.12570389    -1.00046031     0.00964993
 c     -1.27787678    -0.21906690    -0.04044877
 c     -1.22111857     1.34764207     0.18958403
 c      0.17025746     1.84090126    -0.05384681
 c      1.30497561     1.02051850    -0.06254548
 h     -0.05019574    -2.15822344     0.15471130
 h     -1.81523824     1.86743583    -0.54967368
 h      0.31881343     2.88968282    -0.52785572
 h      2.42698437     1.45564523    -0.08172364
 o      2.25013687    -1.29904103     0.08970819
 h      3.08758865    -0.95688591     0.20446542
 c     -2.57420110    -0.95551308    -0.07408782
 h     -2.61926804    -2.15610046    -0.19538494
 h     -2.94891905    -0.67128302     0.85183271
 h     -3.26839679    -0.60039170    -0.79343768
 h     -1.63409893     1.59070018     1.14949405
          17

 c      1.27041557    -0.41559631    -0.10417651
 c     -0.11812759    -0.99444818     0.00615704
 c     -1.27239737    -0.20691460    -0.03077888
 c     -1.22361321     1.35189397     0.19598591
 c      0.16687470     1.83882130    -0.06030596
 c      1.30830891     1.01950642    -0.06396391
 h     -0.06310995    -2.16349430     0.16598706
 h     -1.84202476     1.87825719    -0.51845749
 h      0.30684056     2.85671823    -0.53489510
 h      2.39799225     1.44442297    -0.08892762
 o      2.24698936    -1.30269667     0.09158901
 h      3.12037497    -0.93561293     0.19915130
 c     -2.57392696    -0.95241398    -0.08059852
 h     -2.62226812    -2.12464071    -0.20185066
 h     -2.93462067    -0.72244564     0.81410549
 h     -3.27441028    -0.65771544    -0.76663512
 h     -1.65013660     1.54943119     1.11836906
          17

 c      1.26737790    -0.42141037    -0.10212313
 c     -0.10932985    -0.98902294     0.00268184
 c     -1.26602996    -0.19555237    -0.02113674
 c     -1.22507801     1.35478548     0.20054073
 c      0.16412342     1.83645788    -0.06754461
 c      1.31328285     1.01818380    -0.06530783
 h     -0.08175893    -2.14754369     0.17492211
 h     -1.87628704     1.89014711    -0.49149829
 h      0.29242515     2.81577764    -0.53589197
 h      2.35045196     1.43058774    -0.09557576
 o      2.24311824    -1.30631059     0.09324174
 h      3.16028787    -0.90905058     0.19420894
 c     -2.57133744    -0.95184297    -0.08907980
 h     -2.61597645    -2.07396017    -0.20554089
 h     -2.94173596    -0.76445290     0.81909181
 h     -3.29852379    -0.70103669    -0.75974876
 h     -1.67320074     1.51371797     1.11175087
          17

 c      1.26312110    -0.42665275    -0.09946548
 c     -0.09970196    -0.98408374    -0.00066573
 c     -1.25897733    -0.18519574    -0.01182962
 c     -1.22559232     1.35639000     0.20296341
 c      0.16186949     1.83302900    -0.07512572
 c      1.31878559     1.01615693    -0.06658806
 h     -0.10507015    -2.11210987     0.18112365
 h     -1.91526387     1.90165614    -0.46815008
 h      0.27710778     2.77673173    -0.53540614
 h      2.29585820     1.41860784    -0.10193418
 o      2.23983079    -1.30939539     0.09481355
 h      3.18758615    -0.88592046     0.18740329
 c     -2.56635690    -0.95289098    -0.09896360
 h     -2.59867270    -2.01589942    -0.20792622
 h     -2.96853701    -0.79801577     0.86373539
 h     -3.34165512    -0.72817483    -0.77387201
 h     -1.70346688     1.48485707     1.13361261
          17

 c      1.25787150    -0.43113606    -0.09619199
 c     -0.08965297    -0.97921677    -0.00383417
 c     -1.25150879    -0.17598676    -0.00310633
 c     -1.22578437     1.35698111     0.20390254
 c      0.15992825     1.82761656    -0.08253970
 c      1.32317974     1.01283045    -0.06779290
 h     -0.13179315    -2.06333571     0.18485635
 h     -1.95507084     1.91070320    -0.44656586
 h      0.26263561     2.75117235    -0.53896546
 h      2.25204207     1.41543605    -0.10863938
 o      2.23783205    -1.31167164     0.09635948
 h      3.19182722    -0.87136421     0.17790132
 c     -2.56039383    -0.95353296    -0.10882685
 h     -2.56923194    -1.96878877    -0.21131836
 h     -3.00508307    -0.82667580     0.92530490
 h     -3.39431467    -0.74096366    -0.80015431
 h     -1.73558396     1.46211276     1.17547332
          17

 c      1.25193294    -0.43474009    -0.09229087
 c     -0.07958640    -0.97365631    -0.00684668
 c     -1.24392467    -0.16797057     0.00484519
 c     -1.22646086     1.35681439     0.20436697
 c      0.15812206     1.81964679    -0.08943149
 c      1.32486585     1.00761673    -0.06889591
 h     -0.16082612    -2.01212247     0.18726617
 h     -1.99164485     1.91528160    -0.42469969
 h      0.25026246     2.74681177    -0.55038562
 h      2.23668366     1.42816461    -0.11653593
 o      2.23731020    -1.31303765     0.09787214
 h      3.17047537    -0.86727442     0.16580123
 c     -2.55508271    -0.95167625    -0.11754969
 h     -2.52723731    -1.95210022    -0.21818304
 h     -3.04151244    -0.85257544     0.98220353
 h     -3.44362783    -0.74259887    -0.82742765
 h     -1.76222223     1.44451529     1.22417870
          17

 c      1.24567399    -0.43744738    -0.08776052
 c     -0.06987292    -0.96642315    -0.00978902
 c     -1.23652313    -0.16108787     0.01188621
 c     -1.22822456     1.35603307     0.20519129
 c      0.15631442     1.80936584    -0.09583092
 c      1.32347370     1.00046567    -0.06991070
 h     -0.19160882    -1.97244739     0.19027998
 h     -2.02161847     1.91402398    -0.40108902
 h      0.24024826     2.76194160    -0.56900178
 h      2.25345188     1.45797527    -0.12594540
 o      2.23799939    -1.31355519     0.09930424
 h      3.12793547    -0.87246602     0.15179672
 c     -2.55153177    -0.94652403    -0.12462234
 h     -2.47304885    -1.97213256    -0.22967576
 h     -3.07136503    -0.87631653     1.02155007
 h     -3.47935292    -0.73614374    -0.84751330
 h     -1.77776093     1.43157403     1.26906523
          17

 c      1.23951636    -0.43934749    -0.08261781
 c     -0.06087246    -0.95684873    -0.01271965
 c     -1.22957872    -0.15519955     0.01791050
 c     -1.23135680     1.35468347     0.20693801
 c      0.15439616     1.79772552    -0.10209957
 c      1.32014751     0.99209333    -0.07093050
 h     -0.22393453    -1.95518141     0.19556275
 h     -2.04292113     1.90650943    -0.37527228
 h      0.23216894     2.78673227    -0.59029547
 h      2.28866717     1.49764135    -0.13611940
 o      2.23910613    -1.31350899     0.10058133
 h      3.07680594    -0.88177504     0.13700874
 c     -2.55017454    -0.93913755    -0.12996882
 h     -2.40908987    -2.01493363    -0.24491773
 h     -3.09098351    -0.89780586     1.03714573
 h     -3.49525397    -0.72411091    -0.85596889
 h     -1.77912687     1.42312235     1.30365177
          17

 c      1.23392673    -0.44059612    -0.07690185
 c     -0.05304824    -0.94519996    -0.01553749
 c     -1.22333787    -0.15014251     0.02283021
 c     -1.23584635     1.35275106     0.20999653
 c      0.15226807     1.78582694    -0.10866400
 c      1.31643281     0.98353101    -0.07208166
 h     -0.25663735    -1.96064177     0.20293362
 h     -2.05513681     1.89337853    -0.34794045
 h      0.22552413     2.80961020    -0.60908480
 h      2.32419954     1.53692671    -0.14575572
 o      2.23928699    -1.31346544     0.10162682
 h      3.03837101    -0.88533177     0.12263268
 c     -2.55084979    -0.93131060    -0.13367648
 h     -2.34042757    -2.05904375    -0.26212102
 h     -3.09845638    -0.91673281     1.02669918
 h     -3.48862938    -0.70837336    -0.85138416
 h     -1.76517235     1.41910028     1.32473778
          17

 c      1.22939542    -0.44135244    -0.07067240
 c     -0.04703168    -0.93262514    -0.01797399
 c     -1.21801573    -0.14578670     0.02657074
 c     -1.24143788     1.35018361     0.21467297
 c      0.14985004     1.77452136    -0.11583104
 c      1.31342998     0.97568156    -0.07346580
 h     -0.28672044    -1.97898359     0.21021840
 h     -2.05968070     1.87632599    -0.32092715
 h      0.21999161     2.82178871    -0.62173567
 h      2.34712224     1.56770585    -0.15371028
 o      2.23728901    -1.31400808     0.10241484
 h      3.03261508    -0.87316632     0.10914869
 c     -2.55299539    -0.92446174    -0.13582229
 h     -2.27317962    -2.08821524    -0.27979405
 h     -3.09311118    -0.93279509     0.99056332
 h     -3.46000203    -0.69011503    -0.83497909
 h     -1.73601133     1.41946065     1.33139675
          17

 c      1.22638797    -0.44172701    -0.06400354
 c     -0.04350087    -0.92048178    -0.01972694
 c     -1.21378826    -0.14206317     0.02907708
 c     -1.24766806     1.34690624     0.22120035
 c      0.14709392     1.76430476    -0.12374786
 c      1.31168375     0.96919540    -0.07514424
 h     -0.31039393    -1.99775854     0.21475973
 h     -2.05969772     1.85793120    -0.29700173
 h      0.21540714     2.81844193    -0.62663913
 h      2.35081216     1.58511565    -0.15924626
 o      2.23322567    -1.31507544     0.10298594
 h      3.05811633    -0.84615081     0.09611484
 c     -2.55572719    -0.91943198    -0.13644799
 h     -2.21297264    -2.09378245    -0.29706199
 h     -3.07565761    -0.94582882     0.93200954
 h     -3.41351001    -0.66962236    -0.81088357
 h     -1.69275157     1.42414429     1.32463286
          17

 c      1.22526943    -0.44176629    -0.05697409
 c     -0.04298399    -0.90982783    -0.02057140
 c     -1.21078869    -0.13895421     0.03033071
 c     -1.25391639     1.34284758     0.22964711
 c      0.14398242     1.75533484    -0.13241863
 c      1.31131981     0.96447495    -0.07714431
 h     -0.32458189    -2.00760819     0.21465757
 h     -2.05937917     1.84116239    -0.27928511
 h      0.21170719     2.79851920    -0.62400665
 h      2.33338647     1.58706479    -0.16202195
 o      2.22843122    -1.31598305     0.10337718
 h      3.09435148    -0.81573449     0.08327043
 c     -2.55774304    -0.91667479    -0.13566830
 h     -2.16436312    -2.07273540    -0.31358280
 h     -3.04908525    -0.95595187     0.85906489
 h     -3.35767144    -0.64580656    -0.78683121
 h     -1.63759281     1.43309886     1.30778092
          17

 c      1.22621916    -0.44146465    -0.04965950
 c     -0.04571883    -0.90128949    -0.02038942
 c     -1.20911195    -0.13645703     0.03037439
 c     -1.25951289     1.33798675     0.23973595
 c      0.14051705     1.74744218    -0.14171681
 c      1.31214009     0.96166489    -0.07946426
 h     -0.32760999    -2.00369687     0.20906039
 h     -2.06247911     1.82845449    -0.27015978
 h      0.20891719     2.76465330    -0.61572562
 h      2.29681019     1.57391993    -0.16206351
 o      2.22418626    -1.31609352     0.10359175
 h      3.12185949    -0.79306852     0.07096731
 c     -2.55724874    -0.91640510    -0.13397304
 h     -2.13061725    -2.02610504    -0.32948201
 h     -3.02032545    -0.96380816     0.78764766
 h     -3.30475558    -0.61582330    -0.77384898
 h     -1.57403887     1.44638510     1.28741593
          17

 c      1.22916933    -0.44077553    -0.04212976
 c     -0.05158489    -0.89508804    -0.01916187
 c     -1.20882483    -0.13454140     0.02933645
 c     -1.26390794     1.33239643     0.25069436
 c      0.13670327     1.74011184    -0.15138414
 c      1.31360399     0.96059119    -0.08206785
 h     -0.31931620    -1.98544606     0.19804024
 h     -2.07053504     1.82069758    -0.26999421
 h      0.20718453     2.72342893    -0.60539506
 h      2.24735592     1.54893195    -0.15981845
 o      2.22123129    -1.31508838     0.10362066
 h      3.12998482    -0.78447045     0.05977970
 c     -2.55235546    -0.91849305    -0.13264328
 h     -2.11322957    -1.95884274    -0.34548199
 h     -3.00107555    -0.97074629     0.74231473
 h     -3.26563953    -0.57627095    -0.78199120
 h     -1.50667537     1.46437787     1.27370806
          17

 c      1.23379576    -0.43961632    -0.03445249
 c     -0.06009373    -0.89106197    -0.01695742
 c     -1.20997308    -0.13312119     0.02743721
 c     -1.26684323     1.32624971     0.26142750
 c      0.13253983     1.73250808    -0.16104950
 c      1.31472489     0.96066815    -0.08487043
 h     -0.30106742    -1.95642191     0.18247369
 h     -2.08212601     1.81692563    -0.27656636
 h      0.20681204     2.68517550    -0.59815353
 h      2.19699138     1.51924442    -0.15627050
 o      2.21983635    -1.31293022     0.10346065
 h      3.11580008    -0.79191270     0.05019263
 c     -2.54229265    -0.92207328    -0.13331327
 h     -2.11073204    -1.88146768    -0.36340940
 h     -3.00228709    -0.97814413     0.74393829
 h     -3.24202793    -0.52686880    -0.81268378
 h     -1.43989845     1.48775981     1.27771584
          17

 c      1.23956197    -0.43788286    -0.02669622
 c     -0.07043645    -0.88865437    -0.01392269
 c     -1.21258675    -0.13206131     0.02496448
 c     -1.26840623     1.31982533     0.27116300
 c      0.12801889     1.72371401    -0.17033730
 c      1.31409378     0.96091182    -0.08773806
 h     -0.27573069    -1.92461132     0.16397788
 h     -2.09383566     1.81503002    -0.28577113
 h      0.20815396     2.66128348    -0.59940866
 h      2.16321742     1.49590251    -0.15288886
 o      2.21986494    -1.30982245     0.10312607
 h      3.08305491    -0.81357885     0.04239822
 c     -2.52849618    -0.92527294    -0.13617779
 h     -2.11702686    -1.81273103    -0.38719558
 h     -3.02288694    -0.98591215     0.78789614
 h     -3.22636070    -0.47250647    -0.85705188
 h     -1.37627867     1.51667942     1.30443994
          17

 c      1.24580292    -0.43548298    -0.01892949
 c     -0.08160667    -0.88696834    -0.01025488
 c     -1.21668529    -0.13123309     0.02223276
 c     -1.26886072     1.31353238     0.27997661
 c      0.12313974     1.71326259    -0.17909129
 c      1.31051276     0.96036794    -0.09054019
 h     -0.24718566    -1.90178495     0.14464685
 h     -2.10198333     1.81285639    -0.29307774
 h      0.21121257     2.65811519    -0.61209389
 h      2.16171780     1.48916847    -0.15096365
 o      2.22069605    -1.30623987     0.10266640
 h      3.04327111    -0.84325935     0.03599703
 c     -2.51377841    -0.92557039    -0.13979648
 h     -2.12209358    -1.77764308    -0.42320756
 h     -3.05116024    -0.99286690     0.84923481
 h     -3.20947795    -0.42037957    -0.90283777
 h     -1.31675985     1.54947998     1.34809121
          17

 c      1.25182455    -0.43237709    -0.01121556
 c     -0.09259533    -0.88510770    -0.00612786
 c     -1.22226140    -0.13057388     0.01954885
 c     -1.26838894     1.30785440     0.28853599
 c      0.11792418     1.70154372    -0.18753207
 c      1.30412956     0.95887357    -0.09323719
 h     -0.21901983    -1.89938411     0.12623548
 h     -2.10391463     1.80895640    -0.29474526
 h      0.21519612     2.67230322    -0.63461371
 h      2.19297017     1.50001084    -0.15059677
 o      2.22115930    -1.30294386     0.10218719
 h      3.01654779    -0.87002909     0.02965217
 c     -2.50030582    -0.92137242    -0.14282471
 h     -2.12008524    -1.79068657    -0.47594179
 h     -3.07583322    -0.99814751     0.90502065
 h     -3.18565274    -0.37639186    -0.94033037
 h     -1.26233745     1.58278797     1.39640806
          17

 c      1.25701329    -0.42857643    -0.00360857
 c     -0.10258505    -0.88280185    -0.00160360
 c     -1.22922891    -0.13009860     0.01719292
 c     -1.26699262     1.30321650     0.29753969
 c      0.11240457     1.68957108    -0.19613751
 c      1.29648595     0.95710667    -0.09587195
 h     -0.19320681    -1.92104815     0.10915918
 h     -2.09857132     1.80288357    -0.28842133
 h      0.21865146     2.69345256    -0.66212588
 h      2.24140063     1.51974559    -0.15086318
 o      2.22006069    -1.30067355     0.10182240
 h      3.02293487    -0.88321607     0.02154246
 c     -2.48863180    -0.91349755    -0.14513034
 h     -2.11659881    -1.83936497    -0.54086325
 h     -3.09029529    -1.00132252     0.94179965
 h     -3.15301069    -0.34392319    -0.96370314
 h     -1.21465280     1.61289664     1.43799439
          17

 c      1.26091765    -0.42411115     0.00384578
 c     -0.11100398    -0.88068300     0.00336104
 c     -1.23736406    -0.12986863     0.01541140
 c     -1.26453384     1.29989012     0.30747013
 c      0.10660504     1.67841813    -0.20539176
 c      1.28934803     0.95588285    -0.09848622
 h     -0.17030505    -1.95928955     0.09259313
 h     -2.08663842     1.79525083    -0.27332538
 h      0.22004592     2.71059203    -0.68949582
 h      2.28866996     1.53831469    -0.15087123
 o      2.21743717    -1.29949718     0.10161126
 h      3.06231807    -0.88283662     0.01135771
 c     -2.47853944    -0.90401101    -0.14741788
 h     -2.12091858    -1.89829496    -0.60713526
 h     -3.09161549    -1.00209763     0.95324011
 h     -3.11244227    -0.32413225    -0.97042708
 h     -1.17548047     1.63680470     1.46552935
          17

 c      1.26327073    -0.41902492     0.01111229
 c     -0.11746858    -0.87981500     0.00881608
 c     -1.24626492    -0.12995552     0.01441684
 c     -1.26079519     1.29796461     0.31861485
 c      0.10054625     1.66887269    -0.21563979
 c      1.28396509     0.95573914    -0.10108642
 h     -0.15063260    -2.00096379     0.07561544
 h     -2.07049378     1.78767976    -0.25023662
 h      0.21818161     2.71598284    -0.71306323
 h      2.32198762     1.54911686    -0.15023119
 o      2.21458151    -1.29886927     0.10145995
 h      3.11394480    -0.87854730     0.00090889
 c     -2.46989565    -0.89465755    -0.15039196
 h     -2.13798642    -1.94774672    -0.66516446
 h     -3.07911610    -1.00028482     0.93727868
 h     -3.06685576    -0.31633980    -0.96084383
 h     -1.14621996     1.65247595     1.47560182
          17

 c      1.26397150    -0.41339478     0.01817227
 c     -0.12175560    -0.88108423     0.01475503
 c     -1.25534485    -0.13042085     0.01439063
 c     -1.25553168     1.29735581     0.33112574
 c      0.09426430     1.66135646    -0.22705898
 c      1.28101167     0.95692065    -0.10365346
 h     -0.13476750    -2.03433863     0.05791681
 h     -2.05389931     1.78258506    -0.22127554
 h      0.21230004     2.70584607    -0.73102419
 h      2.33463505     1.54909616    -0.14898081
 o      2.21277171    -1.29826893     0.10125421
 h      3.15659353    -0.87911074    -0.00770825
 c     -2.46269211    -0.88661036    -0.15444514
 h     -2.16835421    -1.97677004    -0.70899792
 h     -3.05382946    -0.99590556     0.89499014
 h     -3.02106620    -0.31791234    -0.93836084
 h     -1.12765248     1.65878212     1.46786554
          17

 c      1.26305513    -0.40734278     0.02502729
 c     -0.12380815    -0.88494538     0.02111574
 c     -1.26386950    -0.13131014     0.01548103
 c     -1.24854844     1.29783744     0.34498928
 c      0.08782390     1.65593571    -0.23966434
 c      1.28071246     0.95945910    -0.10615629
 h     -0.12338538    -2.05206116     0.03974460
 h     -2.04117584     1.78262773    -0.18930769
 h      0.20206363     2.68010315    -0.74337261
 h      2.32448802     1.53777181    -0.14743956
 o      2.21269424    -1.29741498     0.10092500
 h      3.17780089    -0.88869829    -0.01319380
 c     -2.45679941    -0.88072410    -0.15972434
 h     -2.21019739    -1.98042997    -0.73560184
 h     -3.01888135    -0.98937582     0.83116933
 h     -2.98190452    -0.32380269    -0.90991489
 h     -1.11978109     1.65553817     1.44483168
          17

 c      1.26066647    -0.40103106     0.03169734
 c     -0.12372699    -0.89141650     0.02780243
 c     -1.27103931    -0.13265072     0.01779470
 c     -1.23982381     1.29908982     0.35987463
 c      0.08131172     1.65232151    -0.25329657
 c      1.28289745     0.96320484    -0.10855772
 h     -0.11702868    -2.05132648     0.02161356
 h     -2.03571025     1.78975081    -0.15689466
 h      0.18755137     2.64232661    -0.75195731
 h      2.29341082     1.51683384    -0.14613882
 o      2.21449024    -1.29620271     0.10045081
 h      3.17323553    -0.90786525    -0.01507956
 c     -2.45175780    -0.87766832    -0.16642028
 h     -2.26050629    -1.95765271    -0.74400985
 h     -2.98073844    -0.98180345     0.75648961
 h     -2.95760557    -0.32664692    -0.88540415
 h     -1.12163342     1.64378392     1.41256539
          17

 c      1.25703888    -0.39464766     0.03821445
 c     -0.12173782    -0.90012084     0.03470618
 c     -1.27610158    -0.13445682     0.02138220
 c     -1.22962556     1.30074951     0.37493886
 c      0.07481246     1.64985554    -0.26759062
 c      1.28693956     0.96778809    -0.11081298
 h     -0.11597871    -2.03359181     0.00406123
 h     -2.03839884     1.80418282    -0.12526638
 h      0.16927469     2.59993996    -0.76069611
 h      2.24807577     1.49052429    -0.14581962
 o      2.21783119    -1.29465702     0.09985607
 h      3.14561495    -0.93441388    -0.01367787
 c     -2.44678013    -0.87772531    -0.17527098
 h     -2.31546607    -1.91084490    -0.73523663
 h     -2.95060810    -0.97522115     0.68990371
 h     -2.95516966    -0.31906946    -0.87399637
 h     -1.13111209     1.62621072     1.38184068
          17

 c      1.25247729    -0.38839627     0.04461354
 c     -0.11814539    -0.91029271     0.04172589
 c     -1.27846302    -0.13674126     0.02622588
 c     -1.21849942     1.30245674     0.38883607
 c      0.06838667     1.64757781    -0.28197689
 c      1.29162608     0.97254609    -0.11286549
 h     -0.12019517    -2.00474563    -0.01255849
 h     -2.04718751     1.82414736    -0.09409460
 h      0.14808041     2.56352577    -0.77538620
 h      2.20160607     1.46642707    -0.14745560
 o      2.22185259    -1.29295643     0.09922657
 h      3.10589913    -0.96319367    -0.01028810
 c     -2.44121226    -0.88031810    -0.18764886
 h     -2.37050342    -1.84746508    -0.71327639
 h     -2.94232442    -0.97189937     0.65477868
 h     -2.97621119    -0.29816255    -0.87810648
 h     -1.14527840     1.60702536     1.36765547
          17

 c      1.24734239    -0.38249055     0.05092308
 c     -0.11328525    -0.92078802     0.04879633
 c     -1.27776660    -0.13953207     0.03223722
 c     -1.20708635     1.30398307     0.40028521
 c      0.06207730     1.64455064    -0.29582601
 c      1.29524238     0.97656796    -0.11464884
 h     -0.12933113    -1.97524185    -0.02830986
 h     -2.05812086     1.84654571    -0.06221548
 h      0.12476561     2.54319672    -0.80195528
 h      2.17278399     1.45493753    -0.15220235
 o      2.22507774    -1.29146682     0.09872727
 h      3.07469798    -0.98584749    -0.00743593
 c     -2.43545706    -0.88371127    -0.20404879
 h     -2.42066283    -1.78361695    -0.68722765
 h     -2.96206865    -0.97211216     0.66138917
 h     -3.01550510    -0.26748547    -0.89182410
 h     -1.16137960     1.58997772     1.38317873
          17

 c      1.24202577    -0.37714976     0.05715931
 c     -0.10748092    -0.93026967     0.05591137
 c     -1.27392379    -0.14288283     0.03926572
 c     -1.19593146     1.30541334     0.40902409
 c      0.05593725     1.64041475    -0.30876412
 c      1.29639742     0.97914591    -0.11611715
 h     -0.14285595    -1.95820513    -0.04382567
 h     -2.06697387     1.86801979    -0.02857202
 h      0.09961800     2.54228464    -0.84293144
 h      2.17654521     1.46409662    -0.16103596
 o      2.22593223    -1.29057647     0.09854666
 h      3.07443716    -0.99388725    -0.00795056
 c     -2.43116789    -0.88515099    -0.22268535
 h     -2.46231416    -1.74600238    -0.67212425
 h     -3.00124522    -0.97344166     0.69601414
 h     -3.06413682    -0.23404346    -0.90606338
 h     -1.17769308     1.57534875     1.42951619
          17

 c      1.23691918    -0.37258507     0.06332538
 c     -0.10102744    -0.93774813     0.06309899
 c     -1.26710057    -0.14684757     0.04712178
 c     -1.18545334     1.30707360     0.41600391
 c      0.05001855     1.63564094    -0.32088154
 c      1.29519924     0.98042644    -0.11730690
 h     -0.16011187    -1.96333722    -0.05993469
 h     -2.07045352     1.88574877     0.00726011
 h      0.07255552     2.55455114    -0.89527652
 h      2.21026947     1.49212285    -0.17403070
 o      2.22414468    -1.29025300     0.09872509
 h      3.10752215    -0.98621214    -0.01222090
 c     -2.43002241    -0.88212584    -0.24108983
 h     -2.49516597    -1.75845823    -0.68095067
 h     -3.04560684    -0.97326905     0.73679187
 h     -3.11336650    -0.20447849    -0.91359371
 h     -1.19294700     1.56012776     1.49411989
          17

 c      1.23239407    -0.36897185     0.06941154
 c     -0.09422433    -0.94318645     0.07033520
 c     -1.25765718    -0.15142384     0.05560531
 c     -1.17595941     1.30922961     0.42258296
 c      0.04433258     1.63113652    -0.33257663
 c      1.29301556     0.98129347    -0.11835625
 h     -0.17996402    -1.98993893    -0.07663206
 h     -2.06679219     1.89787452     0.04497037
 h      0.04374359     2.56878745    -0.95236791
 h      2.25659263     1.52880721    -0.19011808
 o      2.22096769    -1.29001101     0.09912335
 h      3.15302026    -0.96974566    -0.01771859
 c     -2.43305715    -0.87467525    -0.25836986
 h     -2.51994253    -1.81525764    -0.71080723
 h     -3.08437934    -0.97023803     0.76806113
 h     -3.15646602    -0.18338900    -0.91049259
 h     -1.20555589     1.54120424     1.56048502
          17

 c      1.22879012    -0.36642174     0.07539371
 c     -0.08740996    -0.94744467     0.07749417
 c     -1.24610205    -0.15654340     0.06450996
 c     -1.16760056     1.31192096     0.42986272
 c      0.03884595     1.62770945    -0.34425734
 c      1.29124293     0.98266874    -0.11944656
 h     -0.20041799    -2.02750478    -0.09251983
 h     -2.05602680     1.90373073     0.08356989
 h      0.01383209     2.57490279    -1.00750345
 h      2.29781135     1.56347182    -0.20772076
 o      2.21780032    -1.28936189     0.09958997
 h      3.18839820    -0.95199677    -0.02169874
 c     -2.44079511    -0.86485717    -0.27492149
 h     -2.53572676    -1.88799010    -0.74795850
 h     -3.11140168    -0.96404826     0.78156666
 h     -3.18902627    -0.17317720    -0.89571145
 h     -1.21375539     1.51715706     1.61591475
          17

 c      1.22639716    -0.36495904     0.08123182
 c     -0.08093141    -0.95163282     0.08440084
 c     -1.23307252    -0.16211081     0.07360394
 c     -1.16032308     1.31497006     0.43856171
 c      0.03350337     1.62582767    -0.35617576
 c      1.29072912     0.98514098    -0.12074291
 h     -0.21896464    -2.06310024    -0.10547782
 h     -2.04012095     1.90395528     0.12148853
 h     -0.01626368     2.56651890    -1.05582305
 h      2.32263414     1.58894691    -0.22537487
 o      2.21548876    -1.28801645     0.10004533
 h      3.20048815    -0.93757193    -0.02256686
 c     -2.45320574    -0.85455155    -0.29110857
 h     -2.54178022    -1.95178711    -0.78128751
 h     -3.12366913    -0.95506146     0.77385694
 h     -3.20898221    -0.17416409    -0.87056542
 h     -1.21595696     1.48809903     1.65292544
          17

 c      1.22542060    -0.36451497     0.08687210
 c     -0.07507076    -0.95660948     0.09090643
 c     -1.21929825    -0.16802158     0.08261643
 c     -1.15386728     1.31804565     0.44910331
 c      0.02825225     1.62560336    -0.36839092
 c      1.29180495     0.98895091    -0.12237170
 h     -0.23329593    -2.08696992    -0.11360474
 h     -2.02282369     1.90040931     0.15674648
 h     -0.04565365     2.54100442    -1.09472596
 h      2.32578213     1.60152926    -0.24195971
 o      2.21436137    -1.28586359     0.10047522
 h      3.18491271    -0.92841440    -0.01980008
 c     -2.46968309    -0.84489895    -0.30687806
 h     -2.53863832    -1.99248881    -0.80517250
 h     -3.12029547    -0.94410611     0.74458765
 h     -3.21699350    -0.18432492    -0.83866745
 h     -1.21087899     1.45507101     1.66808470
          17

 c      1.22595114    -0.36493467     0.09225098
 c     -0.06999558    -0.96283382     0.09692265
 c     -1.20554232    -0.17415238     0.09124262
 c     -1.14783079     1.32074059     0.46167131
 c      0.02305572     1.62683310    -0.38076580
 c      1.29442015     0.99405280    -0.12441530
 h     -0.24174714    -2.09403956    -0.11567422
 h     -2.00894338     1.89570360     0.18729605
 h     -0.07369193     2.49897407    -1.12389705
 h      2.30644820     1.60018709    -0.25674573
 o      2.21432145    -1.28294463     0.10091826
 h      3.14464470    -0.92419485    -0.01376316
 c     -2.48907456    -0.83664594    -0.32189139
 h     -2.52778007    -2.00347950    -0.81756765
 h     -3.10228692    -0.93243735     0.69624619
 h     -3.21717063    -0.19866045    -0.80610762
 h     -1.19754092     1.41964508     1.66104424
          17

 c      1.22794185    -0.36599801     0.09729976
 c     -0.06573956    -0.97037076     0.10242713
 c     -1.19253710    -0.18034534     0.09916512
 c     -1.14180648     1.32267366     0.47615419
 c      0.01790443     1.62902311    -0.39294629
 c      1.29818668     1.00014011    -0.12690546
 h     -0.24344036    -2.08369563    -0.11124441
 h     -2.00278186     1.89217391     0.21158405
 h     -0.10017331     2.44407253    -1.14554025
 h      2.26787574     1.58635663    -0.26949229
 o      2.21479499    -1.27948854     0.10147143
 h      3.09089571    -0.92175532    -0.00581085
 c     -2.50970643    -0.83043925    -0.33578303
 h     -2.51117167    -1.98265279    -0.81844294
 h     -3.07305547    -0.92179581     0.63517529
 h     -3.21732027    -0.20895600    -0.78115905
 h     -1.17525545     1.38374266     1.63459339
          17

 c      1.23119349    -0.36745153     0.10195049
 c     -0.06219442    -0.97889400     0.10746673
 c     -1.18092861    -0.18640287     0.10608604
 c     -1.13555393     1.32359796     0.49198437
 c      0.01283689     1.63141632    -0.40432906
 c      1.30230608     1.00662074    -0.12980465
 h     -0.23835577    -2.05965567    -0.10071639
 h     -2.00619693     1.89064877     0.22918606
 h     -0.12554895     2.38283912    -1.16476529
 h      2.21827316     1.56452299    -0.28073561
 o      2.21465583    -1.27597595     0.10229872
 h      3.04437134    -0.91413790     0.00156578
 c     -2.52957234    -0.82673065    -0.34856570
 h     -2.49095370    -1.93151408    -0.80931300
 h     -3.03943643    -0.91446673     0.57356775
 h     -3.22652463    -0.20588547    -0.77214511
 h     -1.14364923     1.34950291     1.59581610
          17

 c      1.23535701    -0.36903746     0.10614236
 c     -0.05911295    -0.98766085     0.11216560
 c     -1.17124086    -0.19209744     0.11176194
 c     -1.12910281     1.32345185     0.50796912
 c      0.00795373     1.63311261    -0.41410275
 c      1.30546858     1.01258558    -0.13297501
 h     -0.22742093    -2.03023536    -0.08542452
 h     -2.01761592     1.88991560     0.24115987
 h     -0.15101591     2.32359996    -1.18919970
 h      2.17204377     1.54301296    -0.29224041
 o      2.21269074    -1.27301016     0.10357463
 h      3.02794173    -0.89281460     0.00564336
 c     -2.54689827    -0.82520694    -0.36102205
 h     -2.46906961    -1.85645824    -0.79376110
 h     -3.01185213    -0.91306824     0.53017463
 h     -3.24894019    -0.18465585    -0.78313613
 h     -1.10258398     1.31899792     1.55761204
          17

 c      1.23996568    -0.37052054     0.10982816
 c     -0.05614782    -0.99555772     0.11671899
 c     -1.16386273    -0.19719647     0.11602901
 c     -1.12273093     1.32232216     0.52240769
 c      0.00338563     1.63337752    -0.42150852
 c      1.30605780     1.01696513    -0.13618575
 h     -0.21242911    -2.00784782    -0.06754109
 h     -2.03286568     1.88741313     0.24984492
 h     -0.17804231     2.27319059    -1.22614958
 h      2.14743879     1.53262895    -0.30697839
 o      2.20890768    -1.27076399     0.10532834
 h      3.04576652    -0.85666981     0.00596795
 c     -2.56089218    -0.82420564    -0.37420418
 h     -2.44649960    -1.77222749    -0.77893801
 h     -3.00021454    -0.91962383     0.52316320
 h     -3.27976139    -0.14921783    -0.81133781
 h     -1.05178893     1.29371477     1.53746975
          17

 c      1.24450868    -0.37170787     0.11297659
 c     -0.05296625    -1.00143381     0.12132832
 c     -1.15905322    -0.20149401     0.11880926
 c     -1.11682793     1.32034657     0.53391880
 c     -0.00081827     1.63200446    -0.42629581
 c      1.30309268     1.01910922    -0.13926867
 h     -0.19537117    -2.00520019    -0.04930973
 h     -2.04708584     1.88054836     0.25818519
 h     -0.20714054     2.23291499    -1.27755638
 h      2.15568197     1.54003576    -0.32724329
 o      2.20476450    -1.26876727     0.10742036
 h      3.07921368    -0.81526455     0.00476348
 c     -2.57214778    -0.82083147    -0.38777225
 h     -2.42195208    -1.70487752    -0.77689660
 h     -3.00609395    -0.93411220     0.55424171
 h     -3.30927585    -0.10916616    -0.84963292
 h     -0.99075687     1.27431440     1.54846428
          17

 c      1.24851326    -0.37245287     0.11556768
 c     -0.04940073    -1.00476260     0.12608006
 c     -1.15695646    -0.20482769     0.12010383
 c     -1.11162514     1.31758218     0.54251769
 c     -0.00478485     1.62933553    -0.42893440
 c      1.29714662     1.01931607    -0.14233484
 h     -0.17725575    -2.02764900    -0.03165323
 h     -2.05643427     1.86772561     0.26891642
 h     -0.23699337     2.19831957    -1.33772573
 h      2.19038918     1.56131556    -0.35194393
 o      2.20183581    -1.26644699     0.10970123
 h      3.10743458    -0.77983465     0.00444061
 c     -2.58211381    -0.81229434    -0.39977204
 h     -2.39194537    -1.68183634    -0.80038812
 h     -3.02245182    -0.95435566     0.60600855
 h     -3.32900011    -0.07380613    -0.89073422
 h     -0.92034856     1.26130266     1.58747133
          17

 c      1.25159823    -0.37264708     0.11758586
 c     -0.04550294    -1.00602285     0.13089923
 c     -1.15760610    -0.20708295     0.11998075
 c     -1.10697052     1.31395243     0.54944113
 c     -0.00877464     1.62590469    -0.43030532
 c      1.28978801     1.01845576    -0.14570955
 h     -0.15772055    -2.06870868    -0.01366265
 h     -2.05899387     1.84876242     0.28399037
 h     -0.26507995     2.16320231    -1.39684257
 h      2.23413567     1.58607020    -0.37727589
 o      2.20110573    -1.26346330     0.11208955
 h      3.11820952    -0.75753728     0.00635736
 c     -2.59177442    -0.79840179    -0.40882870
 h     -2.35637425    -1.70384421    -0.85014637
 h     -3.04120003    -0.97743662     0.65741895
 h     -3.33408811    -0.04909620    -0.92918967
 h     -0.84449000     1.25545610     1.63779360
          17

 c      1.25348874    -0.37221799     0.11901571
 c     -0.04145244    -1.00627768     0.13564501
 c     -1.16092182    -0.20820994     0.11855356
 c     -1.10239881     1.30931140     0.55606240
 c     -0.01307173     1.62212607    -0.43126342
 c      1.28248506     1.01729393    -0.14969887
 h     -0.13602250    -2.11486355     0.00624672
 h     -2.05502020     1.82488242     0.30438079
 h     -0.28894651     2.12303631    -1.44580894
 h      2.27110416     1.60513352    -0.39946573
 o      2.20298693    -1.25970519     0.11456425
 h      3.10748667    -0.75127200     0.01092493
 c     -2.60104979    -0.78151440    -0.41507719
 h     -2.32180368    -1.74460612    -0.91336358
 h     -3.05717025    -1.00062452     0.69369194
 h     -3.32312178    -0.03738668    -0.96158644
 h     -0.76897320     1.25721110     1.68207187
          17

 c      1.25401085    -0.37113797     0.11984241
 c     -0.03745973    -1.00651451     0.14021361
 c     -1.16670481    -0.20824261     0.11595795
 c     -1.09732201     1.30350691     0.56332161
 c     -0.01791163     1.61820471    -0.43242264
 c      1.27620496     1.01626507    -0.15448627
 h     -0.11198395    -2.15322924     0.02910781
 h     -2.04678637     1.79848794     0.33017034
 h     -0.30695347     2.07581299    -1.47857691
 h      2.29153874     1.61315593    -0.41603227
 o      2.20740961    -1.25524654     0.11715045
 h      3.07790367    -0.76026328     0.01780964
 c     -2.60935616    -0.76408135    -0.41913121
 h     -2.29561804    -1.77903314    -0.97636733
 h     -3.06792364    -1.02161882     0.70670880
 h     -3.29743386    -0.03803432    -0.98639888
 h     -0.69930741     1.26622217     1.70892567
          17

 c      1.25308390    -0.36943726     0.12005451
 c     -0.03372965    -1.00733404     0.14456373
 c     -1.17463775    -0.20729160     0.11234103
 c     -1.09116360     1.29641119     0.57172403
 c     -0.02345315     1.61416621    -0.43412472
 c      1.27146634     1.01552868    -0.16014144
 h     -0.08612786    -2.17521831     0.05510586
 h     -2.03798784     1.77271157     0.36081843
 h     -0.31847014     2.02159542    -1.49252013
 h      2.29093309     1.60799555    -0.42573996
 o      2.21377418    -1.25037740     0.11992325
 h      3.03947386    -0.77954159     0.02586177
 c     -2.61604101    -0.74775543    -0.42142358
 h     -2.28221578    -1.79335453    -1.03032420
 h     -3.07278591    -1.03862315     0.69301814
 h     -3.26077862    -0.04771798    -1.00412574
 h     -0.63972849     1.28144281     1.71283781
          17

 c      1.25071705    -0.36721543     0.11964729
 c     -0.03044379    -1.00892750     0.14870018
 c     -1.18429939    -0.20551714     0.10786482
 c     -1.08348085     1.28795732     0.58145287
 c     -0.02975788     1.60990658    -0.43645011
 c      1.26842776     1.01505280    -0.16664792
 h     -0.05944069    -2.17691025     0.08378828
 h     -2.03247990     1.75066578     0.39556831
 h     -0.32391583     1.96196095    -1.48840569
 h      2.26880185     1.58989226    -0.42835491
 o      2.22086160    -1.24566735     0.12301869
 h      3.01090956    -0.79902873     0.03294861
 c     -2.62043756    -0.73364622    -0.42216377
 h     -2.28326006    -1.78196057    -1.07037981
 h     -3.07232770    -1.05045184     0.65264783
 h     -3.21908330    -0.06056673    -1.01755259
 h     -0.59303303     1.30133358     1.69257115
          17

 c      1.24700792    -0.36465065     0.11862737
 c     -0.02773747    -1.01111987     0.15265485
 c     -1.19519331    -0.20309841     0.10272052
 c     -1.07413121     1.27818483     0.59240080
 c     -0.03675600     1.60523524    -0.43920116
 c      1.26686999     1.01464895    -0.17391253
 h     -0.03313645    -2.15868112     0.11432098
 h     -2.03248446     1.73450953     0.43385380
 h     -0.32486394     1.89964199    -1.47069066
 h      2.22863571     1.56135473    -0.42467158
 o      2.22720235    -1.24178118     0.12659495
 h      3.01369063    -0.80672617     0.03659303
 c     -2.62187064    -0.72252811    -0.42152366
 h     -2.29860842    -1.74382919    -1.09410892
 h     -3.06843696    -1.05685137     0.58926198
 h     -3.17945415    -0.06900634    -1.03135260
 h     -0.56043537     1.32402002     1.65045240
          17

 c      1.24212179    -0.36201735     0.11702154
 c     -0.02567298    -1.01337727     0.15647263
 c     -1.20678498    -0.20020826     0.09715150
 c     -1.06344084     1.26724739     0.60410602
 c     -0.04420389     1.59992827    -0.44187243
 c      1.26606798     1.01395697    -0.18175257
 h     -0.00846241    -2.12525248     0.14569386
 h     -2.03724991     1.72482328     0.47542608
 h     -0.32414400     1.83818148    -1.44792373
 h      2.17911927     1.52777508    -0.41686632
 o      2.23231617    -1.23881961     0.13069567
 h      3.05252929    -0.79951757     0.03616164
 c     -2.61976656    -0.71468326    -0.41999673
 h     -2.32671505    -1.68113806    -1.10093700
 h     -3.06501560    -1.05922690     0.51157846
 h     -3.14775884    -0.06629631    -1.04989844
 h     -0.54096913     1.34749240     1.59291503
          17

 c      1.23624310    -0.35972874     0.11489163
 c     -0.02421762    -1.01479921     0.16019388
 c     -1.21854707    -0.19699163     0.09147840
 c     -1.05229106     1.25532967     0.61564585
 c     -0.05168152     1.59382586    -0.44373087
 c      1.26467422     1.01242767    -0.18988668
 h      0.01352808    -2.08596784     0.17695539
 h     -2.04327179     1.72075071     0.52008444
 h     -0.32551862     1.78116737    -1.43181870
 h      2.13538598     1.49805163    -0.40882976
 o      2.23714506    -1.23612636     0.13520062
 h      3.10883508    -0.78628418     0.03362903
 c     -2.61378815    -0.70949182    -0.41876607
 h     -2.36445533    -1.59980171    -1.09280644
 h     -3.06906617    -1.06161115     0.43490991
 h     -3.12594226    -0.04984313    -1.07380763
 h     -0.53033109     1.37006469     1.53186315
          17

 c      1.22949933    -0.35845123     0.11236843
 c     -0.02319192    -1.01423560     0.16383229
 c     -1.23003539    -0.19351936     0.08612751
 c     -1.04206789     1.24245333     0.62565965
 c     -0.05866010     1.58700909    -0.44420094
 c      1.26098208     1.00953023    -0.19804294
 h      0.03223195    -2.05375501     0.20751605
 h     -2.04589960     1.72079977     0.56726887
 h     -0.33230659     1.73095037    -1.43280523
 h      2.11583932     1.48272246    -0.40532719
 o      2.24285308    -1.23293886     0.13995848
 h      3.16007872    -0.77718483     0.03140454
 c     -2.60389842    -0.70521080    -0.41937889
 h     -2.40660106    -1.51172024    -1.07644415
 h     -3.09020478    -1.07019706     0.37834883
 h     -3.11187292    -0.02197985    -1.09874907
 h     -0.52018435     1.39116024     1.48468814
          17

 c      1.22170554    -0.35959145     0.10978475
 c     -0.02188820    -1.01074317     0.16738298
 c     -1.24112466    -0.18953309     0.08175465
 c     -1.03441181     1.22806912     0.63291128
 c     -0.06442130     1.58014163    -0.44352728
 c      1.25381669     1.00555717    -0.20637800
 h      0.04756602    -2.04032206     0.23730439
 h     -2.04095353     1.72399605     0.61582701
 h     -0.34514316     1.68800328    -1.45301649
 h      2.12996402     1.48710075    -0.40919581
 o      2.25008422    -1.22871564     0.14487657
 h      3.19203972    -0.77773214     0.03085409
 c     -2.59059652    -0.69938460    -0.42227191
 h     -2.44589918    -1.43741977    -1.06656454
 h     -3.13439409    -1.08848432     0.35268974
 h     -3.10178524     0.01267678    -1.11804967
 h     -0.50131779     1.41156834     1.46792890
          17

 c      1.21555055    -0.35898618     0.10575729
 c     -0.02371894    -1.00525695     0.17078803
 c     -1.25076592    -0.18707367     0.07793005
 c     -1.02895058     1.21474687     0.63622214
 c     -0.07083804     1.57288558    -0.44138205
 c      1.24543359     0.99920393    -0.21416548
 h      0.05845548    -2.04985033     0.26445835
 h     -2.02811784     1.72734343     0.66496404
 h     -0.36527201     1.64560543    -1.48907234
 h      2.16943370     1.50698955    -0.41294172
 o      2.25891185    -1.22372556     0.15023348
 h      3.20016821    -0.78850094     0.03123001
 c     -2.57565015    -0.68982845    -0.42513461
 h     -2.47450841    -1.40113371    -1.08331371
 h     -3.19838551    -1.11327092     0.34917989
 h     -3.09194601     0.04944406    -1.12634642
 h     -0.46664757     1.42870765     1.48947505
          17

 c      1.21093011    -0.35749512     0.10020378
 c     -0.02803013    -0.99827933     0.17401098
 c     -1.25861134    -0.18580679     0.07484015
 c     -1.02535528     1.20277223     0.63746037
 c     -0.07812423     1.56541137    -0.43932361
 c      1.23742359     0.99161611    -0.22184669
 h      0.06427764    -2.07536207     0.29044678
 h     -2.00766018     1.73016802     0.71337052
 h     -0.38998148     1.60118769    -1.52803101
 h      2.21551924     1.53311950    -0.41098535
 o      2.26913588    -1.21801881     0.15601502
 h      3.18514768    -0.80782581     0.03255423
 c     -2.56071883    -0.67644713    -0.42668483
 h     -2.49142419    -1.40918364    -1.13371524
 h     -3.26872880    -1.13552207     0.35260518
 h     -3.08026458     0.08503666    -1.12041905
 h     -0.42456644     1.43984210     1.53534800
          17

 c      1.20672815    -0.35705097     0.09555485
 c     -0.03244912    -0.98861237     0.17839158
 c     -1.26605233    -0.18756691     0.07335064
 c     -1.02337098     1.19367632     0.63772845
 c     -0.08377673     1.55555074    -0.43812093
 c      1.23073978     0.98615793    -0.23013616
 h      0.05212232    -2.11680476     0.30268484
 h     -1.98026816     1.73142115     0.76111500
 h     -0.41207927     1.56721412    -1.55684644
 h      2.25701605     1.56169538    -0.41141051
 o      2.27930497    -1.21144441     0.16109408
 h      3.14112639    -0.83264517     0.03578821
 c     -2.54706226    -0.66127048    -0.42740818
 h     -2.50100031    -1.44954405    -1.20126173
 h     -3.33460347    -1.14718220     0.34880806
 h     -3.06530338     0.11812051    -1.09968370
 h     -0.38810086     1.43949816     1.58404505
          17

 c      1.20556877    -0.35511056     0.08992457
 c     -0.04069249    -0.97940369     0.18269684
 c     -1.26935482    -0.19140735     0.07237965
 c     -1.02082236     1.18778543     0.63929417
 c     -0.09141364     1.54381677    -0.43855250
 c      1.22693554     0.98046425    -0.23807299
 h      0.03387346    -2.14707251     0.31063662
 h     -1.95183156     1.73206426     0.80470937
 h     -0.43254510     1.53659347    -1.57072265
 h      2.27721050     1.58086424    -0.40656501
 o      2.28817795    -1.20487605     0.16644722
 h      3.10370562    -0.84985631     0.03779951
 c     -2.53619251    -0.64665881    -0.42871418
 h     -2.50338901    -1.49164598    -1.26516675
 h     -3.38479405    -1.14451529     0.33371076
 h     -3.04678377     0.14672869    -1.06521196
 h     -0.36355585     1.42511188     1.62492798
          17

 c      1.20742555    -0.35209195     0.08337931
 c     -0.05232897    -0.97154673     0.18694820
 c     -1.26830344    -0.19697725     0.07213749
 c     -1.01720979     1.18501294     0.64287977
 c     -0.10103774     1.53030780    -0.44092019
 c      1.22629846     0.97492196    -0.24575578
 h      0.00996886    -2.15764674     0.31365448
 h     -1.92650789     1.73367530     0.84356733
 h     -0.45040189     1.50932403    -1.56653658
 h      2.27185022     1.58806247    -0.39599390
 o      2.29384702    -1.19907349     0.17236700
 h      3.10114074    -0.84675801     0.03385895
 c     -2.52874013    -0.63405106    -0.43149528
 h     -2.49990284    -1.52115149    -1.31267976
 h     -3.41411704    -1.12634173     0.30574415
 h     -3.02568856     0.17158289    -1.02019653
 h     -0.35402178     1.39611536     1.65099721
          17

 c      1.21204507    -0.34842177     0.07606167
 c     -0.06674226    -0.96548107     0.19111774
 c     -1.26294669    -0.20392021     0.07278430
 c     -1.01225763     1.18511661     0.64880297
 c     -0.11244825     1.51505298    -0.44516139
 c      1.22867126     0.96982869    -0.25324750
 h     -0.01889705    -2.14528586     0.31154263
 h     -1.90778492     1.73748464     0.87736997
 h     -0.46570826     1.48586715    -1.54481113
 h      2.24097127     1.58294351    -0.38028060
 o      2.29595371    -1.19416959     0.17893080
 h      3.13800880    -0.82122660     0.02255886
 c     -2.52488460    -0.62426037    -0.43604760
 h     -2.49158347    -1.53090206    -1.33817224
 h     -3.42029406    -1.09333513     0.26580940
 h     -3.00423922     0.19543198    -0.96958718
 h     -0.35999523     1.35343044     1.65894571
          17

 c      1.21898462    -0.34450638     0.06816364
 c     -0.08311381    -0.96128574     0.19513801
 c     -1.25367357    -0.21184667     0.07439706
 c     -1.00595720     1.18779400     0.65708615
 c     -0.12527527     1.49804126    -0.45084795
 c      1.23346882     0.96533852    -0.26058512
 h     -0.05190411    -2.11132035     0.30450796
 h     -1.89749521     1.74376690     0.90572385
 h     -0.47971183     1.46683667    -1.50986646
 h      2.18885836     1.56756690    -0.36073527
 o      2.29611303    -1.18949841     0.18586835
 h      3.18870462    -0.78460960     0.00802560
 c     -2.52433008    -0.61770422    -0.44235208
 h     -2.47952393    -1.51778203    -1.34008095
 h     -3.40387910    -1.04782286     0.21688950
 h     -2.98532132     0.22264030    -0.91921760
 h     -0.37990573     1.29908004     1.64848442
          17

 c      1.22768843    -0.34073879     0.05990503
 c     -0.10042419    -0.95870212     0.19890807
 c     -1.24125247    -0.22029328     0.07695163
 c     -0.99862877     1.19273363     0.66743618
 c     -0.13899211     1.47925517    -0.45714159
 c      1.23956225     0.96131350    -0.26777799
 h     -0.08813604    -2.06199139     0.29318101
 h     -1.89540326     1.75162027     0.92794216
 h     -0.49511167     1.45277289    -1.47030272
 h      2.12562608     1.54766694    -0.33925465
 o      2.29601250    -1.18437083     0.19285879
 h      3.22735282    -0.74901316    -0.00478149
 c     -2.52630534    -0.61433346    -0.45038263
 h     -2.46491915    -1.48133239    -1.31953607
 h     -3.36944170    -0.99420583     0.16475649
 h     -2.97113782     0.25730243    -0.87420262
 h     -0.40983000     1.23600586     1.62294926
          17

 c      1.23756330    -0.33751047     0.05151499
 c     -0.11746785    -0.95709333     0.20229949
 c     -1.22681970    -0.22867808     0.08031787
 c     -0.99096022     1.19963824     0.67910975
 c     -0.15294744     1.45869846    -0.46283863
 c      1.24515961     0.95715132    -0.27482350
 h     -0.12661484    -2.00950990     0.27865037
 h     -1.89955197     1.75929152     0.94316740
 h     -0.51601429     1.44407184    -1.43838243
 h      2.06885045     1.53429050    -0.31798519
 o      2.29661452    -1.17840342     0.19969771
 h      3.24022131    -0.72171828    -0.01273525
 c     -2.52953070    -0.61332528    -0.46033862
 h     -2.44896612    -1.42414572    -1.28075234
 h     -3.32793126    -0.93961267     0.11945822
 h     -2.96174929     0.30036202    -0.83743043
 h     -0.44272623     1.16771282     1.59089927
          17

 c      1.24803192    -0.33521899     0.04322021
 c     -0.13287996    -0.95552194     0.20517991
 c     -1.21180365    -0.23627840     0.08426355
 c     -0.98394089     1.20828643     0.69086130
 c     -0.16650412     1.43640789    -0.46674324
 c      1.24819561     0.95193855    -0.28177919
 h     -0.16649175    -1.97149034     0.26225514
 h     -1.90707613     1.76482550     0.95076610
 h     -0.54657102     1.44114208    -1.42571371
 h      2.03925458     1.54181987    -0.29835086
 o      2.29830938    -1.17146178     0.20629150
 h      3.22320509    -0.70597737    -0.01445092
 c     -2.53226429    -0.61285718    -0.47251137
 h     -2.43248776    -1.35410418    -1.23325939
 h     -3.29747042    -0.89328980     0.09562370
 h     -2.95495591     0.34820110    -0.80948297
 h     -0.46853713     1.09716760     1.56663806
          17

 c      1.25855495    -0.33427406     0.03524139
 c     -0.14519679    -0.95332818     0.20747015
 c     -1.19777850    -0.24225234     0.08847095
 c     -0.97848691     1.21859503     0.70143214
 c     -0.17931034     1.41246939    -0.46835029
 c      1.24769456     0.94538093    -0.28883041
 h     -0.20727164    -1.96403947     0.24491353
 h     -1.91510335     1.76669435     0.95069522
 h     -0.58799288     1.44445499    -1.43560485
 h      2.04498518     1.57706091    -0.28020373
 o      2.30107265    -1.16361106     0.21264165
 h      3.17936487    -0.70185349    -0.01003799
 c     -2.53308709    -0.61033435    -0.48635734
 h     -2.41504458    -1.28794361    -1.19551594
 h     -3.29455408    -0.86224070     0.10599613
 h     -2.94773195     0.39426784    -0.78982970
 h     -0.47802454     1.02565776     1.56453246
          17

 c      1.26862834    -0.33506897     0.02778724
 c     -0.15303289    -0.95107813     0.20917836
 c     -1.18625172    -0.24572899     0.09257770
 c     -0.97481392     1.23042420     0.71055920
 c     -0.19145401     1.38707077    -0.46814801
 c      1.24452540     0.93850216    -0.29618423
 h     -0.24834397    -1.98963317     0.22661575
 h     -1.92158539     1.76423178     0.94363601
 h     -0.63677440     1.45396153    -1.46012687
 h      2.07298663     1.63088372    -0.26300384
 o      2.30441326    -1.15516915     0.21887322
 h      3.11983128    -0.70544467    -0.00156310
 c     -2.53228499    -0.60319426    -0.49948115
 h     -2.39424789    -1.24981309    -1.19349532
 h     -3.31765532    -0.84613453     0.14876259
 h     -2.93774297     0.43202738    -0.77786383
 h     -0.46975278     0.95474979     1.58731329
          17

 c      1.27777262    -0.33788954     0.02103233
 c     -0.15538409    -0.95056236     0.21032760
 c     -1.17840236    -0.24597713     0.09624438
 c     -0.97233274     1.24327095     0.71915016
 c     -0.20329363     1.36053227    -0.46713230
 c      1.24019863     0.93281912    -0.30393336
 h     -0.28801611    -2.03505823     0.20704631
 h     -1.92586854     1.75780300     0.93091434
 h     -0.68662780     1.46847575    -1.48616755
 h      2.10326845     1.68727836    -0.24718445
 o      2.30720894    -1.14683404     0.22530028
 h      3.06645616    -0.70692925     0.00590524
 c     -2.53134716    -0.59049798    -0.50939331
 h     -2.36882050    -1.25174586    -1.24010639
 h     -3.34968827    -0.83989667     0.20803957
 h     -2.92403228     0.45709964    -0.77318847
 h     -0.45092948     0.88960006     1.62395027
          17

 c      1.28553032    -0.34280720     0.01508647
 c     -0.15189479    -0.95361118     0.21086416
 c     -1.17480357    -0.24260959     0.09921740
 c     -0.97019896     1.25636698     0.72834292
 c     -0.21520144     1.33325645    -0.46619290
 c      1.23578612     0.92938990    -0.31206367
 h     -0.32361444    -2.08270390     0.18638917
 h     -1.92878760     1.74870771     0.91431192
 h     -0.73155349     1.48587366    -1.50248494
 h      2.12154987     1.73370576    -0.23376967
 o      2.30803646    -1.13957368     0.23237522
 h      3.04650687    -0.69251881     0.00516815
 c     -2.53117240    -0.57386481    -0.51609698
 h     -2.34318915    -1.27810990    -1.31752661
 h     -3.37441642    -0.83881616     0.26691727
 h     -2.90709972     0.46818737    -0.77559219
 h     -0.43074380     0.83758502     1.66041967
          17

 c      1.29149359    -0.34961952     0.00996977
 c     -0.14296887    -0.96119263     0.21064509
 c     -1.17525759    -0.23570689     0.10134952
 c     -0.96772683     1.26896901     0.73885916
 c     -0.22744468     1.30565073    -0.46586823
 c      1.23179455     0.92861109    -0.32049855
 h     -0.35236184    -2.11940448     0.16533274
 h     -1.93220850     1.73883902     0.89580945
 h     -0.76735131     1.50371213    -1.50227772
 h      2.12054092     1.76305887    -0.22371180
 o      2.30671705    -1.13377089     0.24025447
 h      3.06785146    -0.65835553    -0.00605462
 c     -2.53184468    -0.55565281    -0.52081161
 h     -2.32372755    -1.30603889    -1.39864697
 h     -3.38263697    -0.83972210     0.31385275
 h     -2.88871886     0.46718009    -0.78511782
 h     -0.41581086     0.80494616     1.68712994
          17

 c      1.29534979    -0.35787130     0.00560884
 c     -0.12967421    -0.97329539     0.20947671
 c     -1.17885379    -0.22577333     0.10258408
 c     -0.96450343     1.28051348     0.75096389
 c     -0.24017076     1.27807361    -0.46634648
 c      1.22833053     0.93034019    -0.32912280
 h     -0.37192622    -2.13805180     0.14476025
 h     -1.93805778     1.73013840     0.87728575
 h     -0.79183192     1.51975909    -1.48297753
 h      2.09779385     1.77237061    -0.21764303
 o      2.30485917    -1.12880382     0.24856425
 h      3.10980400    -0.61717361    -0.02132036
 c     -2.53312992    -0.53764882    -0.52439101
 h     -2.31436431    -1.32131107    -1.46533845
 h     -3.37073430    -0.84054123     0.34225230
 h     -2.87166095     0.45893928    -0.80219426
 h     -0.40966329     0.79542407     1.69951022
          17

 c      1.29690494    -0.36695324     0.00185932
 c     -0.11345565    -0.98918371     0.20716448
 c     -1.18423160    -0.21355364     0.10291689
 c     -0.96042333     1.29066715     0.76458852
 c     -0.25341066     1.25080298    -0.46750996
 c      1.22520055     0.93401735    -0.33779906
 h     -0.38061663    -2.13656917     0.12553679
 h     -1.94712797     1.72402889     0.86029086
 h     -0.80472590     1.53239565    -1.44566170
 h      2.05441217     1.76194770    -0.21579599
 o      2.30422686    -1.12393873     0.25685595
 h      3.14852814    -0.58360643    -0.03281103
 c     -2.53469474    -0.52108836    -0.52720336
 h     -2.31650356    -1.31770135    -1.50844135
 h     -3.33863039    -0.83994594     0.34894815
 h     -2.85918755     0.45037680    -0.82758485
 h     -0.41338655     0.81025285     1.69678380
          17

 c      1.29608829    -0.37622714    -0.00145528
 c     -0.09579234    -1.00766340     0.20355732
 c     -1.18990571    -0.19982655     0.10235529
 c     -0.95572267     1.29935034     0.77937217
 c     -0.26705553     1.22400869    -0.46894038
 c      1.22188656     0.93869939    -0.34639680
 h     -0.37758543    -2.11720815     0.10836404
 h     -1.95833422     1.72112051     0.84601099
 h     -0.80782910     1.54108231    -1.39500356
 h      1.99526532     1.73581339    -0.21785478
 o      2.30589669    -1.11880486     0.26487323
 h      3.17013446    -0.56602070    -0.03579482
 c     -2.53617316    -0.50675400    -0.52944104
 h     -2.33001258    -1.29348963    -1.52398461
 h     -3.28891415    -0.83733589     0.33356290
 h     -2.85409751     0.44800125    -0.86182892
 h     -0.42583236     0.84817838     1.68157115
          17

 c      1.29296208    -0.38513981    -0.00450480
 c     -0.07791900    -1.02721457     0.19858166
 c     -1.19451640    -0.18526042     0.10088984
 c     -0.95099656     1.30675537     0.79458263
 c     -0.28081397     1.19771452    -0.46990082
 c      1.21742351     0.94299459    -0.35484198
 h     -0.36324490    -2.08682478     0.09360865
 h     -1.96896640     1.72135193     0.83538002
 h     -0.80535270     1.54697814    -1.33954105
 h      1.93037053     1.70339443    -0.22259438
 o      2.31032689    -1.11331228     0.27252508
 h      3.16932125    -0.56735872    -0.02839955
 c     -2.53718495    -0.49481584    -0.53143751
 h     -2.35376872    -1.24963783    -1.51109081
 h     -3.22713102    -0.83320710     0.29909282
 h     -2.85758579     0.45453895    -0.90408132
 h     -0.44310162     0.90507450     1.66078651
          17

 c      1.28773742    -0.39330879    -0.00741957
 c     -0.06066483    -1.04602647     0.19226356
 c     -1.19696419    -0.17035861     0.09848576
 c     -0.94717438     1.31332921     0.80900844
 c     -0.29421648     1.17177517    -0.46940836
 c      1.21035780     0.94503971    -0.36316634
 h     -0.33978422    -2.05746794     0.08108552
 h     -1.97579097     1.72440969     0.82914998
 h     -0.80373219     1.55337149    -1.29096759
 h      1.87545802     1.68062310    -0.22752697
 o      2.31747522    -1.10754631     0.27983591
 h      3.14718982    -0.58653238    -0.01098034
 c     -2.53726316    -0.48464947    -0.53389203
 h     -2.38570446    -1.18961087    -1.47190506
 h     -3.16286762    -0.82996972     0.25363929
 h     -2.86881392     0.46749068    -0.95114971
 h     -0.45778281     0.97375439     1.64697880
          17

 c      1.28078089    -0.40057614    -0.01026769
 c     -0.04444810    -1.06215942     0.18472604
 c     -1.19646047    -0.15547657     0.09508908
 c     -0.94531615     1.31958322     0.82116160
 c     -0.30679770     1.14597301    -0.46658950
 c      1.19926287     0.94303664    -0.37145360
 h     -0.31103057    -2.04489825     0.07004226
 h     -1.97636312     1.73014182     0.82780552
 h     -0.80941408     1.56466084    -1.26025894
 h      1.84618017     1.68430890    -0.22975619
 o      2.32673654    -1.10179341     0.28696016
 h      3.11201388    -0.61794940     0.01355045
 c     -2.53575712    -0.47482201    -0.53777557
 h     -2.42250284    -1.12066224    -1.41366590
 h     -3.11019385    -0.83279584     0.21182137
 h     -2.88564867     0.48128208    -0.99787508
 h     -0.46019814     1.04597004     1.65629503
          17

 c      1.27260602    -0.40701649    -0.01304872
 c     -0.02948723    -1.07415920     0.17612800
 c     -1.19253921    -0.14088064     0.09063465
 c     -0.94600317     1.32567022     0.83023757
 c     -0.31844848     1.12030916    -0.46127081
 c      1.18388092     0.93654526    -0.37961240
 h     -0.28046864    -2.06151589     0.05988026
 h     -1.97003637     1.73881033     0.83139632
 h     -0.82466590     1.58304835    -1.25117366
 h      1.84502425     1.71737532    -0.22885440
 o      2.33675316    -1.09666894     0.29425089
 h      3.08227232    -0.64972061     0.03864182
 c     -2.53208361    -0.46325111    -0.54347425
 h     -2.45929636    -1.05656917    -1.35308437
 h     -3.08350315    -0.84819834     0.19054166
 h     -2.90578425     0.49068447    -1.03867228
 h     -0.44475820     1.11746107     1.69769659
          17

 c      1.26385725    -0.41286943    -0.01571120
 c     -0.01609955    -1.08187876     0.16656853
 c     -1.18505361    -0.12681769     0.08505198
 c     -0.94878636     1.33126516     0.83703457
 c     -0.32954674     1.09524163    -0.45419458
 c      1.16531148     0.92680785    -0.38730206
 h     -0.24854205    -2.10668114     0.05134558
 h     -1.95833821     1.75113643     0.83948056
 h     -0.84580107     1.60599152    -1.25796652
 h      1.85924434     1.76506985    -0.22784537
 o      2.34560492    -1.09303215     0.30220812
 h      3.08394164    -0.66557619     0.05508247
 c     -2.52643001    -0.44778203    -0.54938978
 h     -2.49062525    -1.01880347    -1.31841031
 h     -3.08733400    -0.87786050     0.19583845
 h     -2.92736683     0.49280658    -1.06902986
 h     -0.41607087     1.18955770     1.76240651
          17

 c      1.25527024    -0.41841580    -0.01818842
 c     -0.00472825    -1.08645455     0.15609051
 c     -1.17414982    -0.11356586     0.07829214
 c     -0.95256568     1.33601600     0.84330444
 c     -0.34065377     1.07157774    -0.44655691
 c      1.14492206     0.91551722    -0.39416790
 h     -0.21314307    -2.16676490     0.04644852
 h     -1.94447286     1.76810767     0.85126861
 h     -0.86634211     1.62789082    -1.27050604
 h      1.87354004     1.80902026    -0.23041893
 o      2.35232123    -1.09115628     0.31099641
 h      3.12718917    -0.65878764     0.05895420
 c     -2.51979364    -0.42756717    -0.55287371
 h     -2.51356757    -1.02445794    -1.33221212
 h     -3.11280400    -0.91472215     0.21728740
 h     -2.94909945     0.48740017    -1.08626384
 h     -0.38465302     1.26401105     1.83124599
          17

 c      1.24758677    -0.42389176    -0.02042461
 c      0.00426880    -1.08943340     0.14477727
 c     -1.16022104    -0.10145833     0.07037873
 c     -0.95630173     1.33982732     0.85058897
 c     -0.35216522     1.05022276    -0.43947262
 c      1.12368984     0.90396134    -0.39999816
 h     -0.17250568    -2.22495692     0.04710910
 h     -1.93206862     1.79055903     0.86582278
 h     -0.88081049     1.64339641    -1.28000011
 h      1.87765781     1.83664417    -0.23898880
 o      2.35789435    -1.09025744     0.32015943
 h      3.19113936    -0.64003182     0.05637016
 c     -2.51322583    -0.40435498    -0.55357072
 h     -2.52820079    -1.06543959    -1.38337728
 h     -3.14655629    -0.94828959     0.23959444
 h     -2.97023213     0.47639202    -1.08967374
 h     -0.35944866     1.33988134     1.88768228
          17

 c      1.24146252    -0.42947231    -0.02237701
 c      0.01074612    -1.09211309     0.13279622
 c     -1.14388554    -0.09091043     0.06143314
 c     -0.95933313     1.34282988     0.85982851
 c     -0.36417710     1.03204627    -0.43377022
 c      1.10220697     0.89293663    -0.40471191
 h     -0.12662823    -2.26843331     0.05433245
 h     -1.92361710     1.81858016     0.88215798
 h     -0.88611089     1.64909157    -1.28106181
 h      1.86641453     1.84156353    -0.25466035
 o      2.36373666    -1.08940471     0.32914606
 h      3.24879518    -0.62272396     0.05507124
 c     -2.50748039    -0.38111346    -0.55286325
 h     -2.53464007    -1.11868221    -1.44312399
 h     -3.17791965    -0.97031988     0.25192865
 h     -2.99064450     0.46328682    -1.08049446
 h     -0.34550093     1.41433141     1.92192943
          17

 c      1.23739837    -0.43527866    -0.02401166
 c      0.01477424    -1.09536713     0.12037621
 c     -1.12597115    -0.08244205     0.05167033
 c     -0.96141318     1.34530150     0.87144176
 c     -0.37649183     1.01784672    -0.42999030
 c      1.08082745     0.88286435    -0.40830748
 h     -0.07703754    -2.28981317     0.06823418
 h     -1.91939275     1.85100272     0.89923436
 h     -0.88142249     1.64374313    -1.27159105
 h      1.83814569     1.82183984    -0.27766232
 o      2.37063387    -1.08804349     0.33762200
 h      3.28374607    -0.61441856     0.05937136
 c     -2.50291093    -0.36019504    -0.55175950
 h     -2.53290476    -1.16609660    -1.49113223
 h     -3.20006083    -0.97610319     0.24891187
 h     -3.01095998     0.45265667    -1.06163810
 h     -0.34465912     1.48393594     1.92975648
          17

 c      1.23569705    -0.44137996    -0.02530446
 c      0.01661221    -1.09965940     0.10777338
 c     -1.10746376    -0.07665881     0.04138541
 c     -0.96263895     1.34759932     0.88543966
 c     -0.38866753     1.00830620    -0.42839846
 c      1.05973690     0.87384139    -0.41083173
 h     -0.02620636    -2.28648247     0.08832813
 h     -1.91758249     1.88535959     0.91593892
 h     -0.86791232     1.62828209    -1.25242619
 h      1.79404340     1.77917250    -0.30760440
 o      2.37878731    -1.08593513     0.34543638
 h      3.28947750    -0.61767727     0.07065590
 c     -2.49951891    -0.34305377    -0.55061610
 h     -2.52348211    -1.19764969    -1.51794342
 h     -3.20916638    -0.96386034     0.22909440
 h     -3.03230379     0.44932452    -1.03691307
 h     -0.35642067     1.54541261     1.91100627
          17

 c      1.23644094    -0.44779308    -0.02624460
 c      0.01668221    -1.10505283     0.09524713
 c     -1.08941300    -0.07417505     0.03092687
 c     -0.96335366     1.35006668     0.90143720
 c     -0.40008379     1.00387374    -0.42893718
 c      1.03891323     0.86557550    -0.41237237
 h      0.02288971    -2.26019098     0.11379884
 h     -1.91547910     1.91843475     0.93114532
 h     -0.84872542     1.60607978    -1.22750263
 h      1.73877182     1.71961510    -0.34355859
 o      2.38797505    -1.08306230     0.35256558
 h      3.26678174    -0.63157999     0.08828680
 c     -2.49710308    -0.33041382    -0.54956514
 h     -2.50727723    -1.20831607    -1.52023137
 h     -3.20388984    -0.93425305     0.19396777
 h     -3.05533667     0.45684697    -1.00969101
 h     -0.37802887     1.59612806     1.86934385
          17

 c      1.23949370    -0.45449110    -0.02683566
 c      0.01553086    -1.11116573     0.08304131
 c     -1.07281303    -0.07548386     0.02064924
 c     -0.96410416     1.35289895     0.91855797
 c     -0.41003337     1.00459314    -0.43113760
 c      1.01800057     0.85723787    -0.41305278
 h      0.06717808    -2.21750963     0.14380347
 h     -1.91084590     1.94707966     0.94385005
 h     -0.82906000     1.58335348    -1.20428888
 h      1.68209898     1.65544007    -0.38422969
 o      2.39751762    -1.07964503     0.35912155
 h      3.22429069    -0.65147748     0.10948300
 c     -2.49536985    -0.32230597    -0.54888179
 h     -2.48545936    -1.19585203    -1.49779027
 h     -3.18568218    -0.89060076     0.14808241
 h     -3.07897558     0.47593939    -0.98174601
 h     -0.40373902     1.63491560     1.81332879
          17

 c      1.24452800    -0.46142141    -0.02709325
 c      0.01375338    -1.11713164     0.07135451
 c     -1.05849401    -0.08081208     0.01085443
 c     -0.96567162     1.35598795     0.93532344
 c     -0.41788339     1.01001029    -0.43413203
 c      0.99628361     0.84746625    -0.41298856
 h      0.10406668    -2.17048392     0.17794628
 h     -1.90277460     1.96889555     0.95333477
 h     -0.81548729     1.56854069    -1.19306516
 h      1.63935788     1.60538063    -0.42870512
 o      2.40609219    -1.07624447     0.36541102
 h      3.18147797    -0.66736606     0.12840835
 c     -2.49387193    -0.31802410    -0.54915605
 h     -2.45939163    -1.16013831    -1.45270022
 h     -3.16014269    -0.83976184     0.10013082
 h     -3.09999284     0.50415810    -0.95321745
 h     -0.42371014     1.66340555     1.75784602
          17

 c      1.25107189    -0.46853273    -0.02704311
 c      0.01189177    -1.12176115     0.06030256
 c     -1.04706283    -0.09001572     0.00174435
 c     -0.96898733     1.35886157     0.94986174
 c     -0.42336933     1.01937350    -0.43700480
 c      0.97327839     0.83512419    -0.41222214
 h      0.13209044    -2.13508534     0.21684294
 h     -1.89194311     1.98264381     0.95930505
 h     -0.81334461     1.56883019    -1.20261895
 h      1.62460977     1.58606815    -0.47753629
 o      2.41192291    -1.07370210     0.37189832
 h      3.16584083    -0.66499852     0.13687454
 c     -2.49181678    -0.31612231    -0.55121193
 h     -2.43057040    -1.10400642    -1.39024303
 h     -3.13845595    -0.79263861     0.06382792
 h     -3.11402413     0.53712896    -0.92359664
 h     -0.42485011     1.68660047     1.72202912
          17

 c      1.25856213    -0.47578867    -0.02672680
 c      0.01038751    -1.12416745     0.04994374
 c     -1.03889499    -0.10255801    -0.00659576
 c     -0.97455317     1.36100190     0.96088281
 c     -0.42690805     1.03206666    -0.43939215
 c      0.94986031     0.82062810    -0.41084511
 h      0.15079638    -2.12419502     0.26183336
 h     -1.88048437     1.98843390     0.96196371
 h     -0.82319411     1.58510679    -1.23355853
 h      1.63727346     1.59656430    -0.53144418
 o      2.41428894    -1.07239529     0.37877731
 h      3.18927618    -0.63798473     0.13135392
 c     -2.48821802    -0.31460091    -0.55550110
 h     -2.40033440    -1.03594352    -1.32175334
 h     -3.13457315    -0.76105546     0.05449228
 h     -3.11707669     0.57020647    -0.89270741
 h     -0.39789961     1.70920708     1.71825120
          17

 c      1.26640484    -0.48314590    -0.02621037
 c      0.00964621    -1.12454219     0.04044398
 c     -1.03414609    -0.11756240    -0.01418259
 c     -0.98170196     1.36236733     0.96863781
 c     -0.42954777     1.04774614    -0.44163328
 c      0.92815706     0.80576816    -0.40922794
 h      0.15945099    -2.13855771     0.31288259
 h     -1.87160802     1.98771300     0.96199843
 h     -0.84050435     1.61144687    -1.27716734
 h      1.66274308     1.62006642    -0.58833549
 o      2.41450674    -1.07167027     0.38565943
 h      3.23247785    -0.59692166     0.11804671
 c     -2.48286062    -0.31136720    -0.56079422
 h     -2.36895884    -0.97421573    -1.26873407
 h     -3.15396626    -0.74944654     0.07794726
 h     -3.10651270     0.59961137    -0.86107465
 h     -0.34660007     1.72959307     1.74104513
          17

 c      1.27403530    -0.49052788    -0.02557729
 c      0.01006046    -1.12410281     0.03220736
 c     -1.03277041    -0.13392549    -0.02109649
 c     -0.98890186     1.36327838     0.97431462
 c     -0.43252553     1.06606816    -0.44429378
 c      0.91028317     0.79230025    -0.40792369
 h      0.15654241    -2.16708247     0.36683615
 h     -1.86887815     1.98288207     0.96049515
 h     -0.85904907     1.63990111    -1.32155320
 h      1.68597102     1.63974032    -0.64394420
 o      2.41432523    -1.07062857     0.39203352
 h      3.26988445    -0.55666686     0.10541312
 c     -2.47690248    -0.30476226    -0.56392122
 h     -2.33482272    -0.94419113    -1.25965417
 h     -3.18707391    -0.75190419     0.12417025
 h     -3.08142721     0.62306819    -0.82980281
 h     -0.28474618     1.74141486     1.77410744
          17

 c      1.28094782    -0.49782204    -0.02491149
 c      0.01190109    -1.12427980     0.02577173
 c     -1.03455628    -0.15047958    -0.02744249
 c     -0.99468541     1.36398294     0.97893567
 c     -0.43684604     1.08647744    -0.44774184
 c      0.89765596     0.78132985    -0.40744852
 h      0.14097750    -2.19580316     0.41856686
 h     -1.87502668     1.97636583     0.95879000
 h     -0.87381012     1.66437802    -1.35711964
 h      1.69787256     1.64555355    -0.69411173
 o      2.41484466    -1.06871167     0.39759122
 h      3.28640376    -0.52678481     0.09878909
 c     -2.47170720    -0.29495065    -0.56271294
 h     -2.29800720    -0.95453833    -1.30448126
 h     -3.21919302    -0.75975703     0.17675330
 h     -3.04284558     0.64039956    -0.80031677
 h     -0.22629270     1.73951948     1.80318229
          17

 c      1.28670733    -0.50488494    -0.02428655
 c      0.01522093    -1.12612129     0.02163006
 c     -1.03916387    -0.16616442    -0.03333524
 c     -0.99813934     1.36458133     0.98302972
 c     -0.44307802     1.10821054    -0.45205156
 c      0.89094552     0.77340543    -0.40819422
 h      0.11300852    -2.21428070     0.46311622
 h     -1.89061113     1.96943273     0.95831521
 h     -0.88183102     1.68154302    -1.37812151
 h      1.69466252     1.63323617    -0.73574381
 o      2.41656365    -1.06569221     0.40221229
 h      3.27651137    -0.51157916     0.10051257
 c     -2.46764594    -0.28447060    -0.55794996
 h     -2.26473500    -0.98534330    -1.38100808
 h     -3.23982975    -0.76688569     0.22259945
 h     -2.99378907     0.65397153    -0.77421884
 h     -0.18090885     1.72185808     1.81994026
          17

 c      1.29095361    -0.51155177    -0.02376093
 c      0.01984007    -1.13015154     0.02013990
 c     -1.04613358    -0.18014425    -0.03889590
 c     -0.99895831     1.36513082     0.98674181
 c     -0.45131651     1.13036797    -0.45704925
 c      0.89018368     0.76870258    -0.41042148
 h      0.07416228    -2.21686931     0.49681257
 h     -1.91337583     1.96161141     0.96048691
 h     -0.88210334     1.69045883    -1.38239323
 h      1.67620061     1.60236049    -0.76693696
 o      2.41955614    -1.06158585     0.40590846
 h      3.24139664    -0.51144983     0.11076185
 c     -2.46446148    -0.27600118    -0.55122643
 h     -2.24210779    -1.01374055    -1.46195355
 h     -3.24386894    -0.76985721     0.25376874
 h     -2.93876911     0.66825683    -0.75319142
 h     -0.15410013     1.68869066     1.82072872
          17

 c      1.29341268    -0.51764829    -0.02337404
 c      0.02536959    -1.13641435     0.02149876
 c     -1.05486432    -0.19183969    -0.04423261
 c     -0.99731718     1.36567715     0.98996085
 c     -0.46123421     1.15196570    -0.46234137
 c      0.89485406     0.76708470    -0.41424761
 h      0.02682236    -2.20210747     0.51757653
 h     -1.93891247     1.95115601     0.96661025
 h     -0.87541086     1.69225822    -1.37108666
 h      1.64545260     1.55572574    -0.78716490
 o      2.42346410    -1.05666832     0.40882569
 h      3.18899570    -0.52254680     0.12745880
 c     -2.46187483    -0.27118222    -0.54358462
 h     -2.23392741    -1.02707885    -1.53040535
 h     -3.23001235    -0.76701325     0.26623226
 h     -2.88251238     0.68807913    -0.73865466
 h     -0.14811516     1.64165387     1.80510260
          17

 c      1.29391777    -0.52300469    -0.02314074
 c      0.03125584    -1.14452118     0.02572480
 c     -1.06460369    -0.20090131    -0.04941793
 c     -0.99372732     1.36620060     0.99236055
 c     -0.47216826     1.17195847    -0.46729007
 c      0.90391127     0.76801990    -0.41958356
 h     -0.02617448    -2.17232296     0.52511539
 h     -1.96215898     1.93608960     0.97776831
 h     -0.86436992     1.69014815    -1.34892116
 h      1.60928724     1.50017814    -0.79800887
 o      2.42733571    -1.05160395     0.41130277
 h      3.13639010    -0.53463232     0.14527126
 c     -2.45978353    -0.27062362    -0.53567537
 h     -2.24125827    -1.02036969    -1.57785772
 h     -3.19973050    -0.75807336     0.25893772
 h     -2.82840473     0.71562068    -0.73116145
 h     -0.16210726     1.58333381     1.77543312
          17

 c      1.29243525    -0.52746281    -0.02305066
 c      0.03685033    -1.15366270     0.03261742
 c     -1.07447840    -0.20715913    -0.05447866
 c     -0.98898789     1.36655652     0.99335173
 c     -0.48322343     1.18926902    -0.47099329
 c      0.91574334     0.77043023    -0.42602129
 h     -0.08200527    -2.13386155     0.52130291
 h     -1.97880027     1.91507129     0.99472136
 h     -0.85338029     1.68940284    -1.32439222
 h      1.57996571     1.44811143    -0.80441964
 o      2.42969899    -1.04744994     0.41385976
 h      3.10843775    -0.53103243     0.15581540
 c     -2.45820199    -0.27402474    -0.52815487
 h     -2.26368978    -0.99258235    -1.60028561
 h     -3.15731274    -0.74437295     0.23398437
 h     -2.77795953     0.74819339    -0.72997465
 h     -0.19122033     1.51711782     1.73761459
          17

 c      1.28908739    -0.53087495    -0.02307661
 c      0.04150806    -1.16263670     0.04172410
 c     -1.08356793    -0.21057315    -0.05939763
 c     -0.98422181     1.36647973     0.99199926
 c     -0.49343183     1.20290208    -0.47242664
 c      0.92833296     0.77279278    -0.43282395
 h     -0.13856020    -2.09722754     0.51045606
 h     -1.98615355     1.88780691     1.01784259
 h     -0.84768704     1.69634006    -1.30814009
 h      1.57405481     1.41618168    -0.81475028
 o      2.42971153    -1.04487569     0.41679432
 h      3.11937998    -0.50125741     0.15421575
 c     -2.45701394    -0.28034700    -0.52194026
 h     -2.29998721    -0.94488395    -1.59622268
 h     -3.11087241    -0.72966048     0.19787948
 h     -2.73181669     0.77917253    -0.73322886
 h     -0.22515928     1.44673510     1.70221072
          17

 c      1.28415442    -0.53311630    -0.02317961
 c      0.04468515    -1.17005907     0.05241261
 c     -1.09100710    -0.21120192    -0.06412264
 c     -0.98073111     1.36569088     0.98713234
 c     -0.50201438     1.21221562    -0.47090642
 c      0.94012032     0.77400631    -0.43937039
 h     -0.19508091    -2.07509795     0.49840999
 h     -1.98371320     1.85517201     1.04707572
 h     -0.85091211     1.71528129    -1.30768708
 h      1.60282376     1.41540055    -0.83544194
 o      2.42826235    -1.04326588     0.41977158
 h      3.15527111    -0.45543682     0.14573360
 c     -2.45573082    -0.28805553    -0.51826121
 h     -2.34821760    -0.88032788    -1.56673066
 h     -3.07324784    -0.72086560     0.16282226
 h     -2.69099122     0.80122943    -0.73850954
 h     -0.24925188     1.37485723     1.68341054
          17

 c      1.27804875    -0.53411053    -0.02330285
 c      0.04592653    -1.17489875     0.06413422
 c     -1.09608748    -0.20919495    -0.06858294
 c     -0.97924122     1.36401775     0.97802881
 c     -0.50860721     1.21719817    -0.46660140
 c      0.95102092     0.77436951    -0.44578514
 h     -0.25149612    -2.07640581     0.48944964
 h     -1.97354440     1.81920210     1.08194657
 h     -0.86263415     1.74520832    -1.32175236
 h      1.66062886     1.44008270    -0.86357042
 o      2.42680388    -1.04151085     0.42225336
 h      3.19244029    -0.41165259     0.13885461
 c     -2.45365007    -0.29543437    -0.51820165
 h     -2.40560095    -0.80461224    -1.51733609
 h     -3.05916779    -0.72641653     0.14395635
 h     -2.65723652     0.80914197    -0.74341002
 h     -0.25295322     1.30167037     1.69126728
          17

 c      1.27126728    -0.53382766    -0.02337241
 c      0.04470867    -1.17700217     0.07668500
 c     -1.09832620    -0.20480247    -0.07271710
 c     -0.97906351     1.36126676     0.96525913
 c     -0.51320226     1.21841042    -0.46047015
 c      0.96195822     0.77504517    -0.45269034
 h     -0.30609778    -2.10025484     0.48334984
 h     -1.96021333     1.78284454     1.12171683
 h     -0.87896951     1.78019374    -1.34132135
 h      1.73053461     1.47437504    -0.88987942
 o      2.42624621    -1.03886508     0.42389809
 h      3.21512503    -0.38211039     0.13880685
 c     -2.45064914    -0.30111883    -0.52138925
 h     -2.46861260    -0.72767842    -1.46236337
 h     -3.07535219    -0.74959681     0.14873058
 h     -2.63270434     0.80119567    -0.74587341
 h     -0.23989231     1.22672468     1.72190458
          17

 c      1.26432155    -0.53226833    -0.02330733
 c      0.04040700    -1.17697266     0.09013144
 c     -1.09750638    -0.19838235    -0.07650659
 c     -0.97861256     1.35702580     0.95039713
 c     -0.51589626     1.21664339    -0.45372670
 c      0.97377938     0.77700262    -0.46056930
 h     -0.35458518    -2.13713364     0.47644256
 h     -1.94929543     1.74914393     1.16557422
 h     -0.89529330     1.81304297    -1.35596650
 h      1.79704260     1.50465613    -0.90650517
 o      2.42691705    -1.03500524     0.42456378
 h      3.21633248    -0.37215291     0.14750458
 c     -2.44759262    -0.30446587    -0.52506126
 h     -2.53456013    -0.66412583    -1.42856957
 h     -3.11393809    -0.78400439     0.16986508
 h     -2.61949222     0.77965118    -0.74430685
 h     -0.22335696     1.15216072     1.76086702
          17

 c      1.25765821    -0.52946101    -0.02302940
 c      0.03250959    -1.17558740     0.10453876
 c     -1.09368762    -0.19039053    -0.07999621
 c     -0.97661998     1.35082959     0.93511485
 c     -0.51672034     1.21264868    -0.44744702
 c      0.98689673     0.78070854    -0.46958173
 h     -0.39196581    -2.17548309     0.46502135
 h     -1.94439547     1.72001637     1.21240171
 h     -0.90810905     1.83802460    -1.35818852
 h      1.85031114     1.52304599    -0.90932268
 o      2.42873147    -1.02991557     0.42424194
 h      3.19536964    -0.38210356     0.16465702
 c     -2.44548295    -0.30565536    -0.52580929
 h     -2.60381281    -0.62626235    -1.44283423
 h     -3.16036406    -0.81915661     0.19394414
 h     -2.61938493     0.75063963    -0.73760367
 h     -0.21497955     1.08208528     1.79397822
          17

 c      1.25159838    -0.52546305    -0.02247022
 c      0.02082600    -1.17339780     0.11982670
 c     -1.08716448    -0.18134338    -0.08327063
 c     -0.97266610     1.34241177     0.92082683
 c     -0.51559692     1.20704347    -0.44245531
 c      1.00137702     0.78622759    -0.47964087
 h     -0.41462331    -2.20623168     0.44716613
 h     -1.94481355     1.69554953     1.26004868
 h     -0.91549945     1.85160882    -1.34431278
 h      1.88517343     1.52611608    -0.89709005
 o      2.43121209    -1.02388835     0.42304638
 h      3.15767020    -0.40728898     0.18800532
 c     -2.44508394    -0.30602634    -0.52296072
 h     -2.67568928    -0.61293863    -1.50166686
 h     -3.20251905    -0.84692567     0.21087670
 h     -2.63377475     0.72312117    -0.72531978
 h     -0.22074961     1.02043927     1.81206817
          17

 c      1.24631565    -0.52035650    -0.02157463
 c      0.00554947    -1.17063522     0.13576831
 c     -1.07842700    -0.17176944    -0.08642098
 c     -0.96702814     1.33174396     0.90871011
 c     -0.51234718     1.20029851    -0.43931460
 c      1.01704977     0.79333417    -0.49049286
 h     -0.42101893    -2.22392430     0.42278302
 h     -1.94621413     1.67452712     1.30499933
 h     -0.91701728     1.85240494    -1.31409583
 h      1.89988892     1.51353130    -0.87050677
 o      2.43334703    -1.01765827     0.42125104
 h      3.11713253    -0.43594198     0.21277634
 c     -2.44719736    -0.30733299    -0.51831041
 h     -2.74379263    -0.61449721    -1.57643836
 h     -3.23274190    -0.86290935     0.21549757
 h     -2.66350449     0.70597613    -0.70776117
 h     -0.24207367     0.97001669     1.81064848
          17

 c      1.24185428    -0.51423098    -0.02030512
 c     -0.01277573    -1.16724104     0.15202681
 c     -1.06815586    -0.16217254    -0.08954269
 c     -0.96030828     1.31894674     0.89967510
 c     -0.50670073     1.19273053    -0.43829144
 c      1.03350623     0.80153829    -0.50174251
 h     -0.41163056    -2.22659701     0.39314362
 h     -1.94344447     1.65555122     1.34306001
 h     -0.91363923     1.84121453    -1.27048375
 h      1.89606182     1.48779162    -0.83189846
 o      2.43357911    -1.01243578     0.41927673
 h      3.09638711    -0.44878905     0.23199959
 c     -2.45239542    -0.31058667    -0.51359555
 h     -2.80079172    -0.62302499    -1.64264743
 h     -3.24688753    -0.86572812     0.20616123
 h     -2.70826321     0.70361663    -0.68544644
 h     -0.27721381     0.93223769     1.78888912
          17

 c      1.23816804    -0.50715589    -0.01865069
 c     -0.03332131    -1.16289805     0.16818838
 c     -1.05719894    -0.15300683    -0.09274183
 c     -0.95317769     1.30423426     0.89420706
 c     -0.49829682     1.18446732    -0.43927408
 c      1.04997650     0.81003115    -0.51284577
 h     -0.38877353    -2.21577704     0.36049004
 h     -1.93293859     1.63781408     1.37047965
 h     -0.90797780     1.82145556    -1.21980510
 h      1.87989161     1.45505928    -0.78535328
 o      2.43077693    -1.00912141     0.41739854
 h      3.11162223    -0.43177709     0.24134391
 c     -2.46086585    -0.31574603    -0.50985228
 h     -2.84197235    -0.63394185    -1.68723180
 h     -3.24368709    -0.85645288     0.18381634
 h     -2.76570304     0.71332163    -0.65849070
 h     -0.32167367     0.90683861     1.74959869
          17

 c      1.23515711    -0.49916845    -0.01662980
 c     -0.05505154    -1.15704251     0.18379797
 c     -1.04651598    -0.14465631    -0.09613121
 c     -0.94632852     1.28794889     0.89213644
 c     -0.48669256     1.17541419    -0.44172401
 c      1.06516741     0.81761937    -0.52312854
 h     -0.35637967    -2.19678144     0.32768385
 h     -1.91372189     1.62134147     1.38476791
 h     -0.90449625     1.79950585    -1.17170100
 h      1.86395426     1.42628985    -0.73663166
 o      2.42556686    -1.00720054     0.41543886
 h      3.15173529    -0.39377982     0.24411590
 c     -2.47245019    -0.32198836    -0.50775469
 h     -2.86503345    -0.64463257    -1.70447447
 h     -3.22504192    -0.83862758     0.15210940
 h     -2.83133791     0.72721613    -0.62683993
 h     -0.36755890     0.89105407     1.70049257
          17

 c      1.23269946    -0.49030099    -0.01427479
 c     -0.07682880    -1.14893128     0.19841880
 c     -1.03710732    -0.13742076    -0.09981766
 c     -0.94052556     1.27064642     0.89244751
 c     -0.47144854     1.16534955    -0.44483784
 c      1.07742384     0.82290366    -0.53194676
 h     -0.31935198    -2.17835243     0.29766691
 h     -1.88755359     1.60698023     1.38511812
 h     -0.90875142     1.78343113    -1.13699882
 h      1.86549858     1.41557060    -0.69145480
 o      2.41943006    -1.00548698     0.41308196
 h      3.19263866    -0.35456744     0.24612434
 c     -2.48657977    -0.32811509    -0.50793721
 h     -2.86922289    -0.65348828    -1.69251887
 h     -3.19710244    -0.81882924     0.11827846
 h     -2.89964319     0.73680089    -0.59092584
 h     -0.40280619     0.87854729     1.65580249
          17

 c      1.23067432    -0.48062931    -0.01160833
 c     -0.09756715    -1.13791369     0.21171310
 c     -1.02994660    -0.13149719    -0.10388878
 c     -0.93645887     1.25302745     0.89350106
 c     -0.45239178     1.15427846    -0.44802935
 c      1.08572771     0.82505669    -0.53900158
 h     -0.28219054    -2.16982275     0.27270778
 h     -1.85872638     1.59630978     1.37257678
 h     -0.92442915     1.77858440    -1.12234486
 h      1.89507594     1.43136459    -0.65202293
 o      2.41342760    -1.00315690     0.41016803
 h      3.21728527    -0.32804669     0.25077942
 c     -2.50219232    -0.33281276    -0.51112638
 h     -2.85494878    -0.65956945    -1.65221772
 h     -3.17081997    -0.80695220     0.09373094
 h     -2.96542739     0.73602565    -0.55189483
 h     -0.41337911     0.86038594     1.63376101
          17

 c      1.22897660    -0.47029777    -0.00863217
 c     -0.11637534    -1.12391600     0.22349378
 c     -1.02591484    -0.12695119    -0.10841127
 c     -0.93408224     1.23542399     0.89412675
 c     -0.42991990     1.14277862    -0.45135611
 c      1.09070015     0.82454564    -0.54439786
 h     -0.24761003    -2.17560386     0.25394913
 h     -1.83351382     1.59144802     1.34993657
 h     -0.94981331     1.78322000    -1.12577002
 h      1.94505474     1.46812188    -0.61655223
 o      2.40805045    -0.99985368     0.40668089
 h      3.21791426    -0.32047067     0.25918605
 c     -2.51800438    -0.33491693    -0.51782015
 h     -2.82399772    -0.66283462    -1.58807282
 h     -3.15813803    -0.81367280     0.09098379
 h     -3.02467188     0.72204560    -0.51142189
 h     -0.39207324     0.83157211     1.64435196
          17

 c      1.22752205    -0.45950803    -0.00533364
 c     -0.13256788    -1.10771504     0.23369754
 c     -1.02572921    -0.12368193    -0.11344350
 c     -0.93214804     1.21735346     0.89455855
 c     -0.40496637     1.13183200    -0.45534082
 c      1.09395234     0.82261240    -0.54832136
 h     -0.21663519    -2.19179345     0.24179016
 h     -1.81865755     1.59453932     1.32102631
 h     -0.97819389     1.79011997    -1.13914055
 h      1.99735518     1.51214179    -0.58312478
 o      2.40338025    -0.99555209     0.40268900
 h      3.19345526    -0.33262961     0.27108902
 c     -2.53325997    -0.33388644    -0.52727699
 h     -2.78038035    -0.66523204    -1.51154132
 h     -3.16227484    -0.84346722     0.11473480
 h     -3.07484726     0.69485337    -0.47146246
 h     -0.34584741     0.79705943     1.67929572
          17

 c      1.22623960    -0.44850388    -0.00169553
 c     -0.14558148    -1.09063205     0.24232340
 c     -1.02987945    -0.12141144    -0.11903873
 c     -0.92900609     1.19802834     0.89576527
 c     -0.37868252     1.12234856    -0.46047667
 c      1.09694346     0.82040157    -0.55086941
 h     -0.18984987    -2.20910815     0.23654128
 h     -1.81836412     1.60667220     1.28913374
 h     -1.00166989     1.79188542    -1.15395406
 h      2.03676914     1.55144780    -0.55153882
 o      2.39911892    -0.99053455     0.39832423
 h      3.14906722    -0.36025879     0.28523904
 c     -2.54794572    -0.32990419    -0.53668698
 h     -2.73120881    -0.67296942    -1.44596759
 h     -3.17417136    -0.89069378     0.15674731
 h     -3.11504798     0.65678175    -0.43407051
 h     -0.28940545     0.76672099     1.72153124
          17

 c      1.22505526    -0.43756668     0.00229799
 c     -0.15495235    -1.07398065     0.24939743
 c     -1.03857190    -0.11972987    -0.12521764
 c     -0.92364928     1.17706094     0.89854489
 c     -0.35220606     1.11489793    -0.46697652
 c      1.10063917     0.81868550    -0.55208684
 h     -0.16808127    -2.21834772     0.23859821
 h     -1.83128850     1.62657025     1.25548550
 h     -1.01396870     1.78395060    -1.16437575
 h      2.05474504     1.57872783    -0.52266474
 o      2.39444788    -0.98551122     0.39378708
 h      3.09844991    -0.39214847     0.29932943
 c     -2.56216992    -0.32334929    -0.54206798
 h     -2.68455512    -0.69707478    -1.42343074
 h     -3.18162255    -0.94508053     0.20301140
 h     -3.14619814     0.61229600    -0.40117914
 h     -0.23574793     0.74813256     1.75747498
          17

 c      1.22388457    -0.42700190     0.00665477
 c     -0.16037966    -1.05871085     0.25495296
 c     -1.05167251    -0.11818546    -0.13192450
 c     -0.91594281     1.15462532     0.90330276
 c     -0.32658748     1.10969360    -0.47477745
 c      1.10560080     0.81791939    -0.55201300
 h     -0.15224925    -2.21352586     0.24829173
 h     -1.85062044     1.65031797     1.21950376
 h     -1.01125304     1.76489536    -1.16752338
 h      2.04803652     1.59049617    -0.49767176
 o      2.38797344    -0.98168376     0.38933256
 h      3.06483065    -0.40925446     0.31027737
 c     -2.57604669    -0.31515941    -0.54141059
 h     -2.64307468    -0.74310199    -1.45617976
 h     -3.17663970    -0.99784905     0.24200628
 h     -3.17138963     0.56813691    -0.37415161
 h     -0.19329647     0.74490134     1.77961871
          17

 c      1.22263540    -0.41710502     0.01136463
 c     -0.16179829    -1.04528631     0.25900949
 c     -1.06868882    -0.11638018    -0.13901534
 c     -0.90628586     1.13126645     0.91005834
 c     -0.30275595     1.10665870    -0.48360837
 c      1.11206542     0.81830973    -0.55070057
 h     -0.14303553    -2.19258574     0.26577140
 h     -1.86744933     1.67268293     1.18050920
 h     -0.99215797     1.73598940    -1.16305442
 h      2.01731099     1.58619932    -0.47763622
 o      2.37861260    -0.98004664     0.38514820
 h      3.06710048    -0.39613765     0.31629614
 c     -2.58953960    -0.30755395    -0.53631037
 h     -2.60528382    -0.80051678    -1.51961740
 h     -3.15594401    -1.04317652     0.26686133
 h     -3.19583574     0.53286833    -0.35331306
 h     -0.16653845     0.75762339     1.78498682
          17

 c      1.22121600    -0.40812120     0.01639067
 c     -0.15940909    -1.03367090     0.26155821
 c     -1.08881367    -0.11403654    -0.14628772
 c     -0.89526853     1.10767220     0.91845550
 c     -0.28144391     1.10546926    -0.49302339
 c      1.11990553     0.81979696    -0.54822547
 h     -0.14068331    -2.15737528     0.29101745
 h     -1.87416532     1.68884956     1.13894518
 h     -0.95800843     1.70100634    -1.15307661
 h      1.96710287     1.56837440    -0.46328573
 o      2.36705051    -0.98019634     0.38123650
 h      3.09684060    -0.36022487     0.31886552
 c     -2.60218714    -0.30288377    -0.52922747
 h     -2.57185015    -0.85394521    -1.58305272
 h     -3.11938299    -1.07754025     0.27431173
 h     -3.22507542     0.51402805    -0.33824333
 h     -0.15680501     0.78480992     1.77390779
          17

 c      1.21954571    -0.40023165     0.02166837
 c     -0.15365209    -1.02335708     0.26256172
 c     -1.11098863    -0.11100808    -0.15350917
 c     -0.88356263     1.08454852     0.92775530
 c     -0.26306947     1.10555523    -0.50238824
 c      1.12849109     0.82193286    -0.54470086
 h     -0.14494138    -2.11365899     0.32399062
 h     -1.86601705     1.69545614     1.09649116
 h     -0.91339901     1.66640194    -1.14249483
 h      1.90711805     1.54402181    -0.45467030
 o      2.35499031    -0.98094410     0.37755304
 h      3.13007081    -0.32199566     0.32042612
 c     -2.61353403    -0.30242620    -0.52170411
 h     -2.54503288    -0.89335661    -1.62848400
 h     -3.06887897    -1.09924538     0.26364479
 h     -3.26140706     0.51366630    -0.32888739
 h     -0.16212092     0.82327393     1.75003474
          17

 c      1.21756589    -0.39356713     0.02711118
 c     -0.14513384    -1.01346420     0.26196215
 c     -1.13398090    -0.10723722    -0.16044139
 c     -0.87199263     1.06256815     0.93679516
 c     -0.24766422     1.10611937    -0.51087977
 c      1.13657512     0.82373202    -0.54030235
 h     -0.15515508    -2.07063732     0.36492104
 h     -1.84139681     1.69096839     1.05562736
 h     -0.86636310     1.64116648    -1.13910189
 h      1.85352336     1.52631740    -0.45078186
 o      2.34375827    -0.98144797     0.37412133
 h      3.14906983    -0.29663992     0.32235022
 c     -2.62349594    -0.30622460    -0.51450645
 h     -2.52685637    -0.91406936    -1.64819686
 h     -3.00811935    -1.10867256     0.23656358
 h     -3.30189123     0.52669329    -0.32616764
 h     -0.17614865     0.86831969     1.72134938
          17

 c      1.21524971    -0.38823542     0.03262219
 c     -0.13453364    -1.00302722     0.25969996
 c     -1.15648121    -0.10268862    -0.16687177
 c     -0.86158235     1.04228354     0.94401264
 c     -0.23505002     1.10632243    -0.51766855
 c      1.14263088     0.82389983    -0.53525762
 h     -0.17048917    -2.03833057     0.41453696
 h     -1.80191128     1.67588088     1.01913481
 h     -0.82600347     1.63470190    -1.15147069
 h      1.82514959     1.53203399    -0.44982293
 o      2.33408233    -0.98137064     0.37101555
 h      3.14568488    -0.29131168     0.32509959
 c     -2.63223027    -0.31346049    -0.50816528
 h     -2.51864768    -0.91453100    -1.63991064
 h     -2.94263702    -1.10929560     0.19789783
 h     -3.34036186     0.54403173    -0.33122352
 h     -0.18759408     0.91455126     1.70061148
          17

 c      1.21261167    -0.38436115     0.03811371
 c     -0.12253675    -0.99152025     0.25577933
 c     -1.17720954    -0.09729883    -0.17264375
 c     -0.85320181     1.02392052     0.94787204
 c     -0.22534245     1.10571647    -0.52240460
 c      1.14601026     0.82193497    -0.52972773
 h     -0.19001730    -2.02210583     0.47358419
 h     -1.75276684     1.65309712     0.98966234
 h     -0.79664728     1.65187503    -1.18329123
 h      1.83016415     1.56876229    -0.45097086
 o      2.32625411    -0.98073018     0.36832965
 h      3.11865584    -0.30739833     0.32867187
 c     -2.63984860    -0.32279870    -0.50334119
 h     -2.52109159    -0.89506765    -1.60453790
 h     -2.87964549    -1.10908382     0.15653471
 h     -3.37080705     0.55680996    -0.34434326
 h     -0.18396235     0.95798884     1.70116838
          17

 c      1.20971355    -0.38210974     0.04351958
 c     -0.10983396    -0.97925331     0.25038949
 c     -1.19501130    -0.09097207    -0.17766962
 c     -0.84671714     1.00721907     0.94779934
 c     -0.21923258     1.10455975    -0.52558896
 c      1.14758737     0.81894361    -0.52374579
 h     -0.21235414    -2.01843009     0.54137926
 h     -1.70316299     1.62839407     0.96936714
 h     -0.77438715     1.68950743    -1.22904876
 h      1.85852449     1.62542665    -0.45536273
 o      2.32016565    -0.97985560     0.36616387
 h      3.07294496    -0.34111345     0.33277816
 c     -2.64634635    -0.33261032    -0.50077379
 h     -2.53421781    -0.85781960    -1.54636495
 h     -2.82662797    -1.12007730     0.12450975
 h     -3.38924073     0.55855446    -0.36459550
 h     -0.16112004     0.99761993     1.72669182
          17

 c      1.20666966    -0.38164619     0.04878043
 c     -0.09714502    -0.96717687     0.24396192
 c     -1.20893975    -0.08362212    -0.18191931
 c     -0.84074725     0.99164677     0.94454342
 c     -0.21756013     1.10358708    -0.52827629
 c      1.14872917     0.81670161    -0.51735157
 h     -0.23531035    -2.01721370     0.61485957
 h     -1.66507636     1.60988237     0.95970639
 h     -0.75137054     1.73911749    -1.27738318
 h      1.89360755     1.68308105    -0.46432674
 o      2.31515781    -0.97949665     0.36462226
 h      3.02201496    -0.38162736     0.33684284
 c     -2.65177340    -0.34144144    -0.50059221
 h     -2.55713279    -0.80785032    -1.47556530
 h     -2.78852317    -1.15216720     0.11140465
 h     -3.39416272     0.54585302    -0.39000591
 h     -0.12717697     1.03347624     1.76716183
          17

 c      1.20364837    -0.38304859     0.05381342
 c     -0.08519146    -0.95634142     0.23707819
 c     -1.21832617    -0.07522700    -0.18540287
 c     -0.83374561     0.97686520     0.93939068
 c     -0.22076243     1.10356575    -0.53151253
 c      1.15032524     0.81657345    -0.51066292
 h     -0.25624866    -2.00790087     0.68934938
 h     -1.64830697     1.60463242     0.96147979
 h     -0.72154096     1.79194889    -1.31739425
 h      1.92303518     1.72711057    -0.47811682
 o      2.30991841    -0.98090638     0.36380993
 h      2.98932890    -0.40980304     0.34004624
 c     -2.65633027    -0.34860545    -0.50131148
 h     -2.58760394    -0.75522927    -1.41280779
 h     -2.76620545    -1.20399602     0.11731741
 h     -3.38665386     0.51871568    -0.41782646
 h     -0.09436681     1.06439177     1.80780218
          17

 c      1.20086869    -0.38621083     0.05848292
 c     -0.07464320    -0.94754043     0.23032842
 c     -1.22282901    -0.06586898    -0.18817923
 c     -0.82515843     0.96313402     0.93344785
 c     -0.22870809     1.10506478    -0.53605293
 c      1.15264843     0.81927064    -0.50383224
 h     -0.27277767    -1.98329323     0.76000341
 h     -1.65390643     1.61348718     0.97488061
 h     -0.68245504     1.84143290    -1.34163016
 h      1.94006876     1.74948080    -0.49608358
 o      2.30330661    -0.98518426     0.36380812
 h      2.99529965    -0.40901378     0.34182862
 c     -2.66012650    -0.35416431    -0.49984962
 h     -2.62242621    -0.71480502    -1.38978165
 h     -2.75813607    -1.26366710     0.13396417
 h     -3.37066031     0.48111904    -0.44468329
 h     -0.07164362     1.08828491     1.83722198
          17

 c      1.19857953    -0.39078447     0.06258599
 c     -0.06607559    -0.94121556     0.22421902
 c     -1.22243292    -0.05573648    -0.19037669
 c     -0.81555694     0.95130000     0.92752165
 c     -0.24078819     1.10841825    -0.54233091
 c      1.15551375     0.82495283    -0.49699635
 h     -0.28321351    -1.94028648     0.82279631
 h     -1.67368383     1.63011526     0.99918399
 h     -0.63472950     1.88346560    -1.34623824
 h      1.94196456     1.74713601    -0.51710745
 o      2.29592871    -0.99201906     0.36464161
 h      3.03244817    -0.38552866     0.34253862
 c     -2.66280301    -0.35906982    -0.49391991
 h     -2.65959656    -0.69591115    -1.42727225
 h     -2.76229576    -1.31773989     0.15166529
 h     -3.35333573     0.44141000    -0.46680712
 h     -0.06335166     1.10314212     1.84899897
          17

 c      1.19702401    -0.39621715     0.06586544
 c     -0.05992532    -0.93746349     0.21912724
 c     -1.21739247    -0.04509428    -0.19218359
 c     -0.80600430     0.94234965     0.92220336
 c     -0.25606184     1.11373819    -0.55048629
 c      1.15842227     0.83331607    -0.49024902
 h     -0.28678255    -1.87944595     0.87506328
 h     -1.69647395     1.64567819     1.03251832
 h     -0.58119428     1.91625810    -1.33051122
 h      1.92897634     1.72087410    -0.53991115
 o      2.28949031    -1.00023198     0.36630572
 h      3.07555600    -0.35967709     0.34293389
 c     -2.66362229    -0.36542519    -0.48463983
 h     -2.69827615    -0.69257655    -1.50751005
 h     -2.77671324    -1.35660865     0.16347625
 h     -3.34401646     0.41077598    -0.48086691
 h     -0.07022748     1.10753078     1.84071279
          17

 c      1.19639605    -0.40186724     0.06804558
 c     -0.05642988    -0.93604161     0.21525875
 c     -1.20816687    -0.03425321    -0.19381293
 c     -0.79755041     0.93701714     0.91786461
 c     -0.27338205     1.12090466    -0.56036747
 c      1.16060903     0.84359598    -0.48362837
 h     -0.28376071    -1.80467648     0.91603401
 h     -1.71340622     1.65312334     1.07220081
 h     -0.52628403     1.94058472    -1.29678253
 h      1.90465300     1.67559967    -0.56337481
 o      2.28528152    -1.00894823     0.36879241
 h      3.10536068    -0.34658211     0.34356298
 c     -2.66211367    -0.37507523    -0.47465353
 h     -2.73622385    -0.69432209    -1.59621374
 h     -2.79935547    -1.37511077     0.16565760
 h     -3.34975620     0.39768264    -0.48502131
 h     -0.09007488     1.10079960     1.81332577
          17

 c      1.19680558    -0.40712585     0.06887312
 c     -0.05557025    -0.93636122     0.21258095
 c     -1.19536934    -0.02355094    -0.19546385
 c     -0.79114070     0.93565272     0.91454289
 c     -0.29150591     1.12952556    -0.57151169
 c      1.16098930     0.85450865    -0.47709965
 h     -0.27563105    -1.72315442     0.94762649
 h     -1.71932232     1.64844344     1.11528679
 h     -0.47546680     1.96045463    -1.25058686
 h      1.87720319     1.62161512    -0.58706796
 o      2.28389277    -1.01775311     0.37208318
 h      3.11280870    -0.35318079     0.34473703
 c     -2.65850854    -0.38839102    -0.46585051
 h     -2.77052473    -0.69511443    -1.66944277
 h     -2.82804465    -1.37198979     0.15711256
 h     -3.36986314     0.40173289    -0.47888131
 h     -0.11750363     1.08325500     1.77163923
          17

 c      1.19826629    -0.41151879     0.06815449
 c     -0.05705272    -0.93753208     0.21076322
 c     -1.17973546    -0.01334128    -0.19729223
 c     -0.78772770     0.93823061     0.91179338
 c     -0.30922268     1.13893078    -0.58318274
 c      1.15814497     0.86430343    -0.47052306
 h     -0.26508398    -1.64480434     0.97513486
 h     -1.71237249     1.63039897     1.15899552
 h     -0.43431649     1.98339340    -1.20020904
 h      1.86022503     1.57478427    -0.61202418
 o      2.28537544    -1.02652591     0.37614019
 h      3.09634656    -0.38062852     0.34660171
 c     -2.65360491    -0.40440431    -0.45928120
 h     -2.79881017    -0.69273454    -1.71521401
 h     -2.86064480    -1.34985625     0.13919248
 h     -3.39629412     0.41452233    -0.46281927
 h     -0.14307391     1.05628016     1.72543331
          17

 c      1.20070361    -0.41478711     0.06578762
 c     -0.06037215    -0.93857428     0.20925485
 c     -1.16210781    -0.00399442    -0.19939622
 c     -0.78827899     0.94442538     0.90871512
 c     -0.32550859     1.14836603    -0.59458970
 c      1.15078688     0.87136800    -0.46369833
 h     -0.25541024    -1.58000423     1.00626027
 h     -1.69355453     1.60013899     1.20104004
 h     -0.40715049     2.01833102    -1.15422965
 h      1.86766040     1.55027841    -0.64059404
 o      2.28928728    -1.03539398     0.38090619
 h      3.06116392    -0.42496380     0.34910721
 c     -2.64824209    -0.42147201    -0.45563226
 h     -2.81943063    -0.68676912    -1.72840755
 h     -2.89558828    -1.31573422     0.11601970
 h     -3.41923968     0.42602498    -0.43775195
 h     -0.15371492     1.02184738     1.68891405
          17

 c      1.20397262    -0.41692726     0.06177845
 c     -0.06496251    -0.93881402     0.20764411
 c     -1.14341973     0.00409928    -0.20181895
 c     -0.79330409     0.95375511     0.90453902
 c     -0.33963776     1.15747520    -0.60526050
 c      1.13881751     0.87532609    -0.45663568
 h     -0.24909912    -1.53527708     1.04677075
 h     -1.66679321     1.56117809     1.24006138
 h     -0.39604719     2.06995811    -1.11736134
 h      1.90142991     1.55035154    -0.67348525
 o      2.29455786    -1.04484902     0.38631600
 h      3.02146969    -0.47536028     0.35183659
 c     -2.64291018    -0.43774038    -0.45550482
 h     -2.83130202    -0.67757041    -1.70762211
 h     -2.93262640    -1.28113756     0.09466472
 h     -3.43124122     0.42904717    -0.40513552
 h     -0.13833676     0.98101903     1.67370167
          17

 c      1.20788434    -0.41814950     0.05622771
 c     -0.07033048    -0.93815485     0.20607814
 c     -1.12465840     0.01054897    -0.20456503
 c     -0.80202115     0.96561784     0.89951098
 c     -0.35117140     1.16667114    -0.61520638
 c      1.12358391     0.87712650    -0.44975830
 h     -0.24671783    -1.51040887     1.09540350
 h     -1.63936661     1.51951269     1.27633622
 h     -0.40110495     2.13413091    -1.08867927
 h      1.94824955     1.56347125    -0.70730300
 o      2.29943510    -1.05582297     0.39231798
 h      3.00163946    -0.51329582     0.35376940
 c     -2.63768473    -0.45152594    -0.45933863
 h     -2.83385159    -0.66592180    -1.65448025
 h     -2.97288305    -1.25905419     0.08345872
 h     -3.42817310     0.42020558    -0.36681740
 h     -0.09741055     0.93358649     1.67802969
          17

 c      1.21223600    -0.41876561     0.04929388
 c     -0.07605714    -0.93692094     0.20522735
 c     -1.10679690     0.01502946    -0.20761498
 c     -0.81236757     0.97913234     0.89469750
 c     -0.35989610     1.17689018    -0.62466978
 c      1.10684473     0.87799004    -0.44368133
 h     -0.24736038    -1.50040051     1.14421058
 h     -1.62136244     1.48289089     1.31238573
 h     -0.42121642     2.20023170    -1.06445047
 h      1.99132697     1.57633804    -0.73684860
 o      2.30241847    -1.06902508     0.39885970
 h      3.02180349    -0.52373256     0.35372578
 c     -2.63244420    -0.46190355    -0.46688950
 h     -2.82728227    -0.65317672    -1.57526736
 h     -3.01660887    -1.25663839     0.08729994
 h     -3.40891594     0.39950568    -0.32479529
 h     -0.04355512     0.88066667     1.68828159
          17

 c      1.21683152    -0.41908728     0.04116085
 c     -0.08173291    -0.93551486     0.20586103
 c     -1.09071496     0.01736395    -0.21093747
 c     -0.82213684     0.99325832     0.89102735
 c     -0.36579906     1.18902614    -0.63380559
 c      1.09001940     0.87878685    -0.43894331
 h     -0.24985935    -1.49947784     1.18360864
 h     -1.62192430     1.45794964     1.35190922
 h     -0.45447367     2.25713843    -1.04155520
 h      2.01874959     1.58062824    -0.75796627
 o      2.30384675    -1.08380779     0.40580523
 h      3.07300199    -0.51365004     0.35189329
 c     -2.62709299    -0.46901645    -0.47653535
 h     -2.81348711    -0.64195339    -1.48558446
 h     -3.06013968    -1.27045991     0.10392446
 h     -3.37500371     0.36982329    -0.28091870
 h      0.00799636     0.82600906     1.69088564
          17

 c      1.22148699    -0.41939278     0.03202760
 c     -0.08693118    -0.93422340     0.20852315
 c     -1.07713836     0.01756787    -0.21450926
 c     -0.83005997     1.00723671     0.88907673
 c     -0.36905426     1.20356938    -0.64257038
 c      1.07410269     0.88000995    -0.43592508
 h     -0.25345139    -1.50333370     1.20631364
 h     -1.64309360     1.44643535     1.39614900
 h     -0.49839331     2.29685690    -1.01863441
 h      2.02424811     1.57279498    -0.76825169
 o      2.30514169    -1.09879308     0.41294440
 h      3.12923121    -0.50200353     0.34968801
 c     -2.62136959    -0.47356099    -0.48494752
 h     -2.79762415    -0.63726505    -1.41677843
 h     -3.09670252    -1.29108071     0.12618552
 h     -3.33048440     0.33652619    -0.23652838
 h      0.04591479     0.77456523     1.67823408
          17

 c      1.22602297    -0.41992896     0.02211270
 c     -0.09122912    -0.93317448     0.21343782
 c     -1.06659970     0.01584314    -0.21832424
 c     -0.83602815     1.02074803     0.88933052
 c     -0.36999508     1.22051009    -0.65074910
 c      1.05976563     0.88187919    -0.43485660
 h     -0.25785275    -1.50955890     1.20853892
 h     -1.67804678     1.44491626     1.44145390
 h     -0.55018810     2.31536592    -0.99584380
 h      2.00583000     1.55252747    -0.76680913
 o      2.30732449    -1.11295133     0.42007225
 h      3.17096530    -0.50226004     0.34839528
 c     -2.61464133    -0.47622968    -0.48813809
 h     -2.78732816    -0.64555759    -1.40863878
 h     -3.11986430    -1.31002904     0.14679749
 h     -3.28164434     0.30699148    -0.19211540
 h      0.06368999     0.73102621     1.64808944
          17

 c      1.23025448    -0.42090723     0.01165904
 c     -0.09424356    -0.93233626     0.22050961
 c     -1.05940809     0.01254121    -0.22237388
 c     -0.84058206     1.03368502     0.89215441
 c     -0.36907377     1.23935982    -0.65800476
 c      1.04738348     0.88438712    -0.43581910
 h     -0.26316953    -1.51752619     1.18999086
 h     -1.71614703     1.44827684     1.48146013
 h     -0.60709508     2.31250639    -0.97442309
 h      1.96519928     1.52208174    -0.75411378
 o      2.31078619    -1.12572833     0.42701304
 h      3.18889033    -0.52029179     0.34876228
 c     -2.60650356    -0.47799163    -0.48520367
 h     -2.78492333    -0.66746755    -1.46760108
 h     -3.12542657    -1.32242647     0.16081579
 h     -3.23592094     0.28937784    -0.14730478
 h      0.05885454     0.69914542     1.60184316
          17

 c      1.23398959    -0.42249444     0.00093517
 c     -0.09565607    -0.93150697     0.22931958
 c     -1.05564945     0.00810089    -0.22663171
 c     -0.84443252     1.04596014     0.89756938
 c     -0.36680108     1.25920213    -0.66391554
 c      1.03693543     0.88725789    -0.43871398
 h     -0.26986239    -1.52841491     1.15383114
 h     -1.74820331     1.45253036     1.51056558
 h     -0.66680966     2.29190984    -0.95644801
 h      1.90863792     1.48673940    -0.73229394
 o      2.31546986    -1.13689862     0.43361935
 h      3.18108935    -0.55679383     0.35105209
 c     -2.59716050    -0.48009413    -0.47909515
 h     -2.78539378    -0.69522128    -1.55685968
 h     -3.11150999    -1.32655190     0.16584305
 h     -3.19929858     0.28964572    -0.10186146
 h      0.03275583     0.68130616     1.54376138
          17

 c      1.23704104    -0.42481202    -0.00976569
 c     -0.09521990    -0.93029795     0.23912140
 c     -1.05522086     0.00297625    -0.23105667
 c     -0.84838865     1.05752392     0.90509021
 c     -0.36367068     1.27877798    -0.66800977
 c      1.02780899     0.88984242    -0.44321008
 h     -0.27878289    -1.54542062     1.10662231
 h     -1.76828482     1.45546673     1.52548401
 h     -0.72803756     2.26076662    -0.94465311
 h      1.84904372     1.45605816    -0.70568981
 o      2.32092081    -1.14652024     0.43977991
 h      3.15223432    -0.60809511     0.35496819
 c     -2.58701588    -0.48313723    -0.47269541
 h     -2.78418275    -0.72073277    -1.64045076
 h     -3.07825037    -1.32296830     0.16150069
 h     -3.17335846     0.30781724    -0.05753920
 h     -0.00847388     0.67775232     1.48135230
          17

 c      1.23925165    -0.42794032    -0.02013454
 c     -0.09276986    -0.92816852     0.24893325
 c     -1.05786080    -0.00241835    -0.23558301
 c     -0.85351944     1.06851137     0.91367185
 c     -0.36011221     1.29668787    -0.66982354
 c      1.01877783     0.89111588    -0.44876634
 h     -0.29111546    -1.57350481     1.05719434
 h     -1.77365725     1.45639218     1.52532444
 h     -0.79078464     2.22831074    -0.94201469
 h      1.80605388     1.44387759    -0.68053588
 o      2.32613985    -1.15501400     0.44544712
 h      3.11585105    -0.66497037     0.35926589
 c     -2.57646933    -0.48675429    -0.46743309
 h     -2.77941728    -0.73928481    -1.69900767
 h     -3.02776010    -1.31433332     0.14930676
 h     -3.15534642     0.33758933    -0.01856585
 h     -0.05217480     0.68525186     1.42596653
          17

 c      1.24052888    -0.43192171    -0.02986972
 c     -0.08827634    -0.92462853     0.25785165
 c     -1.06317146    -0.00773100    -0.24009551
 c     -0.86113014     1.07930380     0.92185637
 c     -0.35655708     1.31177164    -0.66900261
 c      1.00881444     0.89021722    -0.45492731
 h     -0.30781778    -1.61731623     1.01305642
 h     -1.76471588     1.45593238     1.51138940
 h     -0.85545307     2.20210949    -0.95081970
 h      1.79651895     1.46187950    -0.66151642
 o      2.32946597    -1.16320694     0.45067081
 h      3.09613710    -0.71206978     0.36130095
 c     -2.56576371    -0.48996531    -0.46391260
 h     -2.77071628    -0.74872440    -1.72429562
 h     -2.96418085    -1.30572641     0.13296230
 h     -3.14114298     0.36990324     0.01008960
 h     -0.07979144     0.69667567     1.39137497
          17

 c      1.24087496    -0.43674731    -0.03871662
 c     -0.08195453    -0.91960759     0.26546806
 c     -1.07063732    -0.01266389    -0.24441350
 c     -0.87193592     1.09014075     0.92832331
 c     -0.35361234     1.32348607    -0.66541839
 c      0.99847280     0.88741302    -0.46170550
 h     -0.32841937    -1.67711998     0.97583506
 h     -1.74563195     1.45616212     1.48726198
 h     -0.92059398     2.18409482    -0.97150681
 h      1.81828473     1.50806063    -0.64747572
 o      2.32937270    -1.17182316     0.45553929
 h      3.11542846    -0.73625149     0.35813069
 c     -2.55490982    -0.49159957    -0.46253323
 h     -2.75830934    -0.74830724    -1.71372254
 h     -2.89317556    -1.30450417     0.11822702
 h     -3.12768628     0.39651200     0.02466797
 h     -0.07651631     0.70549462     1.38739062
          17

 c      1.24039653    -0.44232663    -0.04650469
 c     -0.07433142    -0.91364729     0.27192461
 c     -1.07963064    -0.01694916    -0.24829423
 c     -0.88481851     1.10047933     0.93251620
 c     -0.35212042     1.33192010    -0.65920136
 c      0.98962118     0.88398125    -0.46939762
 h     -0.35030579    -1.74657115     0.94094969
 h     -1.72523709     1.46088425     1.45905314
 h     -0.98161446     2.17047076    -1.00226682
 h      1.85307984     1.56782853    -0.63386029
 o      2.32616537    -1.18056831     0.45998061
 h      3.16750690    -0.74133300     0.34982405
 c     -2.54382257    -0.49068900    -0.46357851
 h     -2.74275805    -0.73814022    -1.66819228
 h     -2.82015542    -1.31784061     0.11101562
 h     -3.11361889     0.41152355     0.02341436
 h     -0.04550141     0.71309665     1.41241899
          17

 c      1.23928774    -0.44847547    -0.05315212
 c     -0.06615400    -0.90764823     0.27754190
 c     -1.08941268    -0.02033105    -0.25145323
 c     -0.89719496     1.10918078     0.93446186
 c     -0.35296618     1.33745471    -0.65065088
 c      0.98397402     0.88118689    -0.47817765
 h     -0.36959885    -1.81546940     0.90219665
 h     -1.71588296     1.47524117     1.43458605
 h     -1.03221162     2.15540232    -1.03981278
 h      1.88319525     1.62589082    -0.61755135
 o      2.32150490    -1.18853561     0.46377404
 h      3.22521826    -0.74152880     0.33923451
 c     -2.53251923    -0.48692637    -0.46685354
 h     -2.72509085    -0.71922238    -1.59272784
 h     -2.74813444    -1.34762454     0.11368342
 h     -3.09909838     0.41176350     0.00660282
 h     -0.00455022     0.72693364     1.45629192
          17

 c      1.23779541    -0.45493931    -0.05863996
 c     -0.05821329    -0.90247477     0.28249116
 c     -1.09916066    -0.02257190    -0.25359403
 c     -0.90675831     1.11534130     0.93439140
 c     -0.35681322     1.34043889    -0.64011705
 c      0.98247269     0.87980787    -0.48800600
 h     -0.38266667    -1.87415337     0.85563134
 h     -1.72734772     1.50334128     1.41971656
 h     -1.06679873     2.13431729    -1.08051411
 h      1.89819008     1.67196278    -0.59776249
 o      2.31676512    -1.19508144     0.46672744
 h      3.26638629    -0.74722549     0.32899373
 c     -2.52106326    -0.48084379    -0.47122591
 h     -2.70741959    -0.69420848    -1.50000927
 h     -2.67786073    -1.38768128     0.12316440
 h     -3.08562921     0.39701511    -0.02352601
 h      0.02870836     0.75307680     1.50825790
          17

 c      1.23618096    -0.46142095    -0.06298557
 c     -0.05121503    -0.89874528     0.28671397
 c     -1.10802739    -0.02347630    -0.25444155
 c     -0.91267806     1.11882966     0.93286683
 c     -0.36395194     1.34105553    -0.62793496
 c      0.98536880     0.88018562    -0.49869184
 h     -0.38700076    -1.91586546     0.80037619
 h     -1.75888722     1.54460814     1.41379216
 h     -1.08194310     2.10503067    -1.12116892
 h      1.89366832     1.70045191    -0.57512487
 o      2.31264442    -1.19994539     0.46872842
 h      3.27982896    -0.76287090     0.32056825
 c     -2.50923408    -0.47339460    -0.47432633
 h     -2.69414747    -0.66892014    -1.41654343
 h     -2.61000475    -1.42743557     0.13348160
 h     -3.07620498     0.37048096    -0.06266084
 h      0.04328532     0.79365590     1.56018038
          17

 c      1.23468988    -0.46759768    -0.06622756
 c     -0.04571293    -0.89678619     0.28996796
 c     -1.11521119    -0.02290636    -0.25376831
 c     -0.91550316     1.12025800     0.93074644
 c     -0.37426583     1.33930999    -0.61439963
 c      0.99240570     0.88234938    -0.50994322
 h     -0.38143945    -1.93727967     0.73795753
 h     -1.79972755     1.59328382     1.41047588
 h     -1.07678466     2.06764614    -1.15942245
 h      1.86929016     1.70920634    -0.55096001
 o      2.30933302    -1.20311909     0.46973031
 h      3.26261744    -0.78899024     0.31443771
 c     -2.49634145    -0.46549702    -0.47292997
 h     -2.69222228    -0.65240797    -1.38163274
 h     -2.54637295    -1.45740277     0.13925768
 h     -3.07561237     0.33911882    -0.10441933
 h      0.03428152     0.84778750     1.60641443
          17

 c      1.23353157    -0.47313434    -0.06841749
 c     -0.04206773    -0.89662005     0.29188779
 c     -1.11999919    -0.02077468    -0.25140211
 c     -0.91633152     1.12058705     0.92880637
 c     -0.38725823     1.33505761    -0.59974590
 c      1.00290931     0.88604495    -0.52139225
 h     -0.36619676    -1.93858617     0.67158296
 h     -1.83720044     1.64184197     1.40278329
 h     -1.05306605     2.02425548    -1.19410622
 h      1.82813531     1.69923266    -0.52691646
 o      2.30658289    -1.20478601     0.46975130
 h      3.21891590    -0.82311167     0.31008743
 c     -2.48179270    -0.45829674    -0.46573667
 h     -2.70506281    -0.65001996    -1.41493166
 h     -2.48958498    -1.47175886     0.13733990
 h     -3.09001425     0.31238990    -0.14141498
 h      0.00132295     0.91278325     1.64345235
          17

 c      1.23286597    -0.47769705    -0.06961610
 c     -0.04040750    -0.89792498     0.29202916
 c     -1.12179325    -0.01703647    -0.24722114
 c     -0.91627206     1.12081553     0.92748617
 c     -0.40210751     1.32804944    -0.58411944
 c      1.01577562     0.89064243    -0.53262161
 h     -0.34296339    -1.92395494     0.60568255
 h     -1.86227630     1.68393278     1.38604552
 h     -1.01498489     1.97866865    -1.22561740
 h      1.77744500     1.67572378    -0.50466765
 o      2.30356964    -1.20535728     0.46891088
 h      3.16217043    -0.85917080     0.30542723
 c     -2.46598852    -0.45324496    -0.45536618
 h     -2.72576100    -0.65737205    -1.48987658
 h     -2.44236173    -1.46857133     0.12690203
 h     -3.12390129     0.29729956    -0.16830755
 h     -0.05218360     0.98481604     1.67002841
          17

 c      1.23279584    -0.48096957    -0.06989269
 c     -0.04059939    -0.89997592     0.28991200
 c     -1.12017351    -0.01171269    -0.24115665
 c     -0.91637585     1.12185319     0.92681751
 c     -0.41776334     1.31801988    -0.56757396
 c      1.02941050     0.89497561    -0.54322163
 h     -0.31500092    -1.90226531     0.54550496
 h     -1.87048412     1.71527680     1.35807351
 h     -0.96851607     1.93584736    -1.25603059
 h      1.72995135     1.64993645    -0.48537800
 o      2.29873192    -1.20551459     0.46748924
 h      3.11774857    -0.88686747     0.29589013
 c     -2.45014825    -0.45099247    -0.44505669
 h     -2.74427043    -0.66762701    -1.56978939
 h     -2.40701415    -1.44955038     0.10901055
 h     -3.17500366     0.29251146    -0.18449428
 h     -0.11907018     1.05937296     1.68778960
          17

 c      1.23336020    -0.48266366    -0.06933458
 c     -0.04228550    -0.90169610     0.28509913
 c     -1.11498036    -0.00493879    -0.23318713
 c     -0.91767496     1.12443976     0.92641511
 c     -0.43311970     1.30485560    -0.55015989
 c      1.04189273     0.89739649    -0.55287559
 h     -0.28673785    -1.88661858     0.49628253
 h     -1.86127128     1.73364170     1.31850665
 h     -0.91974793     1.90047793    -1.28814186
 h      1.70256606     1.63869080    -0.46895746
 o      2.29046813    -1.20592928     0.46584484
 h      3.11214077    -0.89632946     0.27589880
 c     -2.43576231    -0.45102377    -0.43667799
 h     -2.75398951    -0.67660479    -1.63265501
 h     -2.38512513    -1.42023189     0.08651103
 h     -3.23378981     0.28975594    -0.19273718
 h     -0.18876281     1.13206937     1.70205149
          17

 c      1.23452570    -0.48253206    -0.06805981
 c     -0.04503326    -0.90206350     0.27733457
 c     -1.10639414     0.00297866    -0.22331828
 c     -0.92101699     1.12902937     0.92561021
 c     -0.44721139     1.28881501    -0.53214020
 c      1.05179864     0.89660929    -0.56136371
 h     -0.26220840    -1.88971032     0.46171028
 h     -1.83769210     1.73891587     1.26837909
 h     -0.87279010     1.87490351    -1.32308088
 h      1.70714151     1.65490376    -0.45442000
 o      2.27901530    -1.20659146     0.46401897
 h      3.14348879    -0.88905090     0.24536333
 c     -2.42411695    -0.45219153    -0.43120915
 h     -2.75169478    -0.68234919    -1.66857391
 h     -2.37732771    -1.39017782     0.06413420
 h     -3.28874133     0.28047704    -0.19609751
 h     -0.24964598     1.19975857     1.72076936
          17

 c      1.23619004    -0.48039857    -0.06621277
 c     -0.04852194    -0.90083809     0.26666920
 c     -1.09498886     0.01151300    -0.21156267
 c     -0.92661456     1.13570978     0.92386867
 c     -0.45927520     1.27065018    -0.51417874
 c      1.05914521     0.89281466    -0.56840218
 h     -0.24300508    -1.91543286     0.44254572
 h     -1.80680752     1.73362728     1.21003509
 h     -0.82905346     1.85803984    -1.35827774
 h      1.73956875     1.69449910    -0.44218713
 o      2.26627248    -1.20694352     0.46166887
 h      3.18437419    -0.87575567     0.21076481
 c     -2.41601210    -0.45322083    -0.42929305
 h     -2.73612698    -0.68399608    -1.67385921
 h     -2.38325607    -1.37148652     0.04780881
 h     -3.33079380     0.25963325    -0.19659988
 h     -0.29395454     1.26083857     1.74987952
          17

 c      1.23819879    -0.47618557    -0.06394466
 c     -0.05255325    -0.89884161     0.25344686
 c     -1.08172149     0.01989872    -0.19793280
 c     -0.93369195     1.14423795     0.92122359
 c     -0.46863065     1.25152103    -0.49728160
 c      1.06496041     0.88735615    -0.57360629
 h     -0.22815904    -1.95561775     0.43678309
 h     -1.78023954     1.72365596     1.14712770
 h     -0.78850693     1.84645208    -1.38818718
 h      1.78476101     1.74074528    -0.43465229
 o      2.25394451    -1.20654976     0.45845493
 h      3.21090727    -0.86542285     0.17880105
 c     -2.41171150    -0.45321327    -0.43126224
 h     -2.70719138    -0.68119277    -1.64815889
 h     -2.40179107    -1.37348876     0.04207080
 h     -3.35461752     0.22596612    -0.19527117
 h     -0.32127311     1.31407480     1.78824075
          17

 c      1.24035647    -0.46992252    -0.06139537
 c     -0.05689598    -0.89740026     0.23817621
 c     -1.06784284     0.02717216    -0.18244605
 c     -0.94074465     1.15415776     0.91823929
 c     -0.47455569     1.23278702    -0.48254076
 c      1.07025035     0.88155396    -0.57665176
 h     -0.21599927    -1.99647863     0.44109153
 h     -1.77278065     1.71767564     1.08393378
 h     -0.75122338     1.83639420    -1.40698383
 h      1.82862833     1.77796506    -0.43419207
 o      2.24299533    -1.20524620     0.45419949
 h      3.21110429    -0.86260635     0.15365933
 c     -2.41099632    -0.45217224    -0.43686644
 h     -2.66581900    -0.67402051    -1.59421553
 h     -2.43123344    -1.39610477     0.04683132
 h     -3.35856870     0.18130363    -0.19240626
 h     -0.33669551     1.35773753     1.82847177
          17

 c      1.24243170    -0.46174398    -0.05868276
 c     -0.06119274    -0.89769852     0.22141781
 c     -1.05474627     0.03229028    -0.16513642
 c     -0.94645369     1.16512715     0.91570889
 c     -0.47629121     1.21579504    -0.47089031
 c      1.07563098     0.87626221    -0.57736140
 h     -0.20547450    -2.02607481     0.45201970
 h     -1.79558489     1.72269640     1.02341307
 h     -0.71795439     1.82518718    -1.41074216
 h      1.86227513     1.79667786    -0.44205796
 o      2.23382315    -1.20304935     0.44886398
 h      3.18196896    -0.86873295     0.13725197
 c     -2.41321687    -0.45096399    -0.44508335
 h     -2.61435641    -0.66345934    -1.52005341
 h     -2.46902978    -1.42989378     0.05739784
 h     -3.34478163     0.13008303    -0.18762261
 h     -0.34661122     1.39014320     1.86193987
          17

 c      1.24416621    -0.45188601    -0.05589816
 c     -0.06498624    -0.90052550     0.20372661
 c     -1.04378068     0.03432185    -0.14607306
 c     -0.95066369     1.17737198     0.91439096
 c     -0.47315420     1.20167553    -0.46294464
 c      1.08139361     0.87194660    -0.57569351
 h     -0.19628639    -2.03714974     0.46653251
 h     -1.84682781     1.73785962     0.96616211
 h     -0.69001297     1.81174698    -1.39834732
 h      1.88115725     1.79264485    -0.45847149
 o      2.22636562    -1.20010449     0.44253502
 h      3.12777515    -0.88284611     0.12935804
 c     -2.41726264    -0.45066848    -0.45398175
 h     -2.55720499    -0.65254582    -1.44398545
 h     -2.51177115    -1.46296254     0.06772941
 h     -3.31966705     0.07910047    -0.17970687
 h     -0.35615927     1.41038476     1.88224895
          17

 c      1.24529011    -0.44068472    -0.05310463
 c     -0.06779134    -0.90625345     0.18562553
 c     -1.03605586     0.03267528    -0.12537985
 c     -0.95434382     1.19155983     0.91468807
 c     -0.46468752     1.19113009    -0.45887421
 c      1.08760374     0.86881155    -0.57171204
 h     -0.18860409    -2.02715383     0.48220387
 h     -1.91252240     1.75548027     0.91234507
 h     -0.66905098     1.79677751    -1.37177096
 h      1.88385108     1.76536100    -0.48294129
 o      2.21998913    -1.19671526     0.43547817
 h      3.06180470    -0.90109377     0.12671033
 c     -2.42162496    -0.45201160    -0.46059997
 h     -2.50025514    -0.64746026    -1.39871510
 h     -2.55577305    -1.48646615     0.07301010
 h     -3.29385301     0.03688301    -0.16656752
 h     -0.36847049     1.41856346     1.88632181
          17

 c      1.24554690    -0.42856988    -0.05033812
 c     -0.06916863    -0.91483510     0.16758140
 c     -1.03227511     0.02727681    -0.10324953
 c     -0.95872084     1.20821204     0.91644424
 c     -0.45077434     1.18425484    -0.45830697
 c      1.09411120     0.86682881    -0.56557167
 h     -0.18283135    -1.99794216     0.49739982
 h     -1.97654005     1.76777371     0.86331603
 h     -0.65695693     1.78294442    -1.33621927
 h      1.87184873     1.71771551    -0.51445513
 o      2.21332133    -1.19340289     0.42823072
 h      3.00896304    -0.91583113     0.12152588
 c     -2.42497409    -0.45537941    -0.46229242
 h     -2.44692707    -0.65429221    -1.41538008
 h     -2.59763555    -1.49593959     0.07039996
 h     -3.27935715     0.01168389    -0.14602696
 h     -0.38458543     1.41577966     1.87459249
          17

 c      1.24472862    -0.41604788    -0.04761520
 c     -0.06878510    -0.92575438     0.14996490
 c     -1.03264956     0.01859446    -0.07996131
 c     -0.96474004     1.22740305     0.91896724
 c     -0.43166993     1.18050772    -0.46033528
 c      1.10045664     0.86566190    -0.55751149
 h     -0.17950222    -1.95599081     0.51167512
 h     -2.02700908     1.77037488     0.82120375
 h     -0.65580557     1.77477560    -1.29976724
 h      1.85054035     1.65690352    -0.55164487
 o      2.20482280    -1.19072940     0.42144629
 h      2.99662756    -0.91864699     0.10412488
 c     -2.42682701    -0.46126500    -0.45969588
 h     -2.39678732    -0.67081897    -1.48606057
 h     -2.63457536    -1.49075853     0.05901626
 h     -3.28304904     0.00799419    -0.11798880
 h     -0.40339772     1.40408906     1.85123315
          17

 c      1.24271747    -0.40368029    -0.04494143
 c     -0.06646203    -0.93799285     0.13299838
 c     -1.03693795     0.00747904    -0.05590264
 c     -0.97302256     1.24879871     0.92114588
 c     -0.40797468     1.17893271    -0.46375051
 c      1.10573337     0.86456188    -0.54782460
 h     -0.17924275    -1.91256278     0.52631930
 h     -2.05712197     1.76216903     0.78810278
 h     -0.66751342     1.77732875    -1.27117938
 h      1.83078924     1.59571023    -0.59330637
 o      2.19458477    -1.18871713     0.41521384
 h      3.02600724    -0.90987439     0.07397208
 c     -2.42746924    -0.46990452    -0.45562072
 h     -2.35099996    -0.68886432    -1.57451307
 h     -2.66472486    -1.47348726     0.03968032
 h     -3.30153799     0.02414513    -0.08634624
 h     -0.42162506     1.38630035     1.82422595
          17

 c      1.23951272    -0.39208432    -0.04230266
 c     -0.06220699    -0.95020403     0.11675517
 c     -1.04456333    -0.00507793    -0.03155544
 c     -0.98390117     1.27180628     0.92168550
 c     -0.38064384     1.17863145    -0.46753453
 c      1.10870188     0.86253880    -0.53677492
 h     -0.18263886    -1.88173378     0.54431661
 h     -2.06432344     1.74435476     0.76561378
 h     -0.69264334     1.79298185    -1.25538036
 h      1.82782202     1.55057560    -0.63948987
 o      2.18438554    -1.18686266     0.40896384
 h      3.07108598    -0.89835987     0.04118296
 c     -2.42760807    -0.48073582    -0.45211806
 h     -2.31248316    -0.70227559    -1.65197665
 h     -2.68750965    -1.44971154     0.01475783
 h     -3.32425679     0.05390214    -0.05771180
 h     -0.43456375     1.36535683     1.80395308
          17

 c      1.23523186    -0.38194992    -0.03963951
 c     -0.05625219    -0.96127451     0.10133446
 c     -1.05474422    -0.01815104    -0.00743872
 c     -0.99723740     1.29571539     0.91957597
 c     -0.35106296     1.17919184    -0.47125526
 c      1.10864043     0.85921146    -0.52459879
 h     -0.18971423    -1.87415457     0.56822095
 h     -2.05018329     1.71998828     0.75451752
 h     -0.72867906     1.81861805    -1.25016423
 h      1.85179571     1.53162811    -0.69145815
 o      2.17587926    -1.18473468     0.40215423
 h      3.10727795    -0.89168632     0.01540608
 c     -2.42790941    -0.49257961    -0.45019376
 h     -2.28365180    -0.70823981    -1.70376043
 h     -2.70402450    -1.42801846    -0.01187154
 h     -3.34054132     0.08998781    -0.03832343
 h     -0.43866808     1.34342202     1.79874501
          17

 c      1.23009691    -0.37401987    -0.03683849
 c     -0.04910182    -0.97093333     0.08715418
 c     -1.06661140    -0.03100397     0.01595454
 c     -1.01205676     1.31972856     0.91460874
 c     -0.32102713     1.18070807    -0.47495007
 c      1.10631924     0.85557630    -0.51176694
 h     -0.19913930    -1.89028290     0.59652670
 h     -2.02159315     1.69409061     0.75432846
 h     -0.76978291     1.84685715    -1.24851060
 h      1.89691779     1.53335601    -0.74828272
 o      2.16997482    -1.18214412     0.39452225
 h      3.12137131    -0.89332858     0.00166171
 c     -2.42871943    -0.50404057    -0.45038049
 h     -2.26594286    -0.70590190    -1.72373886
 h     -2.71691987    -1.41865566    -0.03542365
 h     -3.34333525     0.12615591    -0.03234654
 h     -0.43487495     1.32166521     1.80947968
          17

 c      1.22441245    -0.36898853    -0.03376620
 c     -0.04150169    -0.97967845     0.07497920
 c     -1.07929087    -0.04313436     0.03820555
 c     -1.02638629     1.34287524     0.90742107
 c     -0.29252062     1.18350061    -0.47873562
 c      1.10353463     0.85331656    -0.49907657
 h     -0.20823833    -1.92142806     0.62309580
 h     -1.99263125     1.67384233     0.76284261
 h     -0.80875432     1.86996831    -1.24360452
 h      1.94710528     1.54172190    -0.80501175
 o      2.16700008    -1.17907406     0.38602292
 h      3.10904737    -0.90383596     0.00131634
 c     -2.43012617    -0.51398600    -0.45294028
 h     -2.26002815    -0.69535942    -1.71026776
 h     -2.72908550    -1.42932321    -0.05211236
 h     -3.32943464     0.15768486    -0.04177805
 h     -0.42880507     1.30119584     1.82935079
          17

 c      1.21852507    -0.36735228    -0.03032933
 c     -0.03430170    -0.98818153     0.06562029
 c     -1.09195979    -0.05425747     0.05899314
 c     -1.03767534     1.36405282     0.89900454
 c     -0.26743195     1.18788153    -0.48258999
 c      1.10202931     0.85371727    -0.48734199
 h     -0.21406716    -1.95677356     0.64057132
 h     -1.98317331     1.66746313     0.77653336
 h     -0.83924376     1.88248947    -1.23153964
 h      1.98822094     1.54539916    -0.85543822
 o      2.16682552    -1.17563883     0.37678397
 h      3.07303465    -0.92164737     0.01287318
 c     -2.43217317    -0.52201647    -0.45775963
 h     -2.26590164    -0.67728932    -1.66490058
 h     -2.74160993    -1.46000475    -0.06134186
 h     -3.29880971     0.18140759    -0.06681283
 h     -0.42730487     1.28372128     1.84907849
          17

 c      1.21277357    -0.36928213    -0.02652436
 c     -0.02831264    -0.99688878     0.05967702
 c     -1.10389347    -0.06425882     0.07808783
 c     -1.04406029     1.38241696     0.89013973
 c     -0.24732344     1.19404615    -0.48633853
 c      1.10306111     0.85731645    -0.47713426
 h     -0.21440257    -1.98812201     0.64339395
 h     -2.00731340     1.68007392     0.79271509
 h     -0.85690570     1.88180427    -1.21150510
 h      2.01212304     1.53860187    -0.89457974
 o      2.16876807    -1.17210822     0.36714451
 h      3.02471064    -0.94285836     0.03142250
 c     -2.43493987    -0.52851448    -0.46423459
 h     -2.28262599    -0.65304773    -1.59353961
 h     -2.75324271    -1.50257531    -0.06569689
 h     -3.25428964     0.19595425    -0.10599989
 h     -0.43524432     1.27117596     1.86145104
          17

 c      1.20745356    -0.37456274    -0.02245921
 c     -0.02421659    -1.00594625     0.05746628
 c     -1.11450606    -0.07314350     0.09532449
 c     -1.04568213     1.39778866     0.88114660
 c     -0.23325651     1.20201042    -0.48968490
 c      1.10737152     0.86398692    -0.46871977
 h     -0.20808788    -2.01088514     0.62866121
 h     -2.05902351     1.70972405     0.81115697
 h     -0.85985011     1.86794094    -1.18529315
 h      2.01565942     1.51970848    -0.91927992
 o      2.17138956    -1.16895371     0.35772629
 h      2.98729645    -0.96062547     0.04757600
 c     -2.43843244    -0.53424651    -0.47111453
 h     -2.30765068    -0.62510874    -1.51039978
 h     -2.76191301    -1.54580982    -0.06883136
 h     -3.20177727     0.20246041    -0.15608268
 h     -0.45446792     1.26509622     1.86277408
          17

 c      1.20280397    -0.38260009    -0.01835067
 c     -0.02252046    -1.01523464     0.05903656
 c     -1.12337811    -0.08099327     0.11056983
 c     -1.04419287     1.41050261     0.87204255
 c     -0.22565932     1.21154538    -0.49218654
 c      1.11516864     0.87309130    -0.46208380
 h     -0.19503358    -2.02376940     0.59594253
 h     -2.11781679     1.74969498     0.83225959
 h     -0.84912088     1.84351793    -1.15719295
 h      1.99948758     1.48998797    -0.92823176
 o      2.17294303    -1.16673221     0.34925200
 h      2.98879406    -0.96727424     0.05050287
 c     -2.44247688    -0.54002538    -0.47616270
 h     -2.33603442    -0.59732031    -1.44371340
 h     -2.76626377    -1.58011179    -0.07374848
 h     -3.15048816     0.20557064    -0.21183309
 h     -0.48409142     1.26628690     1.85271123
          17

 c      1.19900024    -0.39248386    -0.01450369
 c     -0.02353340    -1.02437771     0.06418699
 c     -1.13026117    -0.08793733     0.12370247
 c     -1.04136586     1.42102797     0.86269284
 c     -0.22424488     1.22211523    -0.49317395
 c      1.12604110     0.88359869    -0.45694243
 h     -0.17617326    -2.02869298     0.54701418
 h     -2.16459320     1.79321859     0.85523862
 h     -0.82943101     1.81398612    -1.13439445
 h      1.96821734     1.45342453    -0.92238474
 o      2.17321986    -1.16566288     0.34187513
 h      3.03286909    -0.96139720     0.03877383
 c     -2.44666661    -0.54667460    -0.47657208
 h     -2.36160180    -0.57348315    -1.43055929
 h     -2.76614787    -1.59931596    -0.08224303
 h     -3.11182763     0.21339332    -0.26671703
 h     -0.52104739     1.27469794     1.83401164
          17

 c      1.19615268    -0.40311330    -0.01126183
 c     -0.02735313    -1.03271427     0.07248977
 c     -1.13505357    -0.09413744     0.13462519
 c     -1.03852007     1.42982346     0.85278551
 c     -0.22805434     1.23289964    -0.49171542
 c      1.13884319     0.89413650    -0.45269739
 h     -0.15339768    -2.03109522     0.48560736
 h     -2.18780160     1.83527923     0.87826384
 h     -0.80923982     1.78730121    -1.12698141
 h      1.93187629     1.41745691    -0.90604333
 o      2.17392265    -1.16557553     0.33510117
 h      3.09297175    -0.94862118     0.02154099
 c     -2.45037753    -0.55489850    -0.47174537
 h     -2.38143140    -0.55481221    -1.48180860
 h     -2.76254468    -1.60100545    -0.09472893
 h     -3.09507291     0.23363918    -0.31522524
 h     -0.56056032     1.28939243     1.81235378
          17

 c      1.19432661    -0.41337207    -0.00893275
 c     -0.03387630    -1.03933199     0.08336439
 c     -1.13778010    -0.09978804     0.14329624
 c     -1.03652475     1.43732991     0.84183822
 c     -0.23581192     1.24307835    -0.48684776
 c      1.15170092     0.90305117    -0.44839339
 h     -0.12925222    -2.03957273     0.41658322
 h     -2.18246296     1.87246938     0.89906705
 h     -0.79771635     1.77091350    -1.14510157
 h      1.90690928     1.39336432    -0.88778386
 o      2.17674840    -1.16631010     0.32845767
 h      3.14233621    -0.93455511     0.00746781
 c     -2.45324436    -0.56453325    -0.46438742
 h     -2.39638012    -0.54142181    -1.56719179
 h     -2.75738854    -1.58680490    -0.11014805
 h     -3.10157138     0.26646132    -0.35520724
 h     -0.59695167     1.30871536     1.79542586
          17

 c      1.19356327    -0.42229712    -0.00772011
 c     -0.04284833    -1.04335832     0.09624682
 c     -1.13860955    -0.10510730     0.14974522
 c     -1.03582831     1.44393225     0.82941907
 c     -0.24658614     1.25236177    -0.47819335
 c      1.16257980     0.90878704    -0.44298295
 h     -0.10619538    -2.06260633     0.34397756
 h     -2.14840020     1.90267008     0.91529077
 h     -0.79812990     1.76599956    -1.19204888
 h      1.91084514     1.39264044    -0.87759330
 o      2.18257944    -1.16782545     0.32171116
 h      3.16636701    -0.92229812     0.00088729
 c     -2.45547707    -0.57420955    -0.45745950
 h     -2.40740312    -0.53412540    -1.65234033
 h     -2.75349565    -1.56280083    -0.12608599
 h     -3.12449046     0.30278185    -0.38705792
 h     -0.62519488     1.33083155     1.79006212
          17

 c      1.19388383    -0.42919926    -0.00768239
 c     -0.05391025    -1.04452578     0.11074934
 c     -1.13787292    -0.11029531     0.15407202
 c     -1.03638109     1.44987004     0.81552701
 c     -0.26007482     1.26115334    -0.46639159
 c      1.17059903     0.91071707    -0.43607547
 h     -0.08590147    -2.10212912     0.26918808
 h     -2.08972795     1.92517955     0.92470947
 h     -0.80521392     1.76579237    -1.25992603
 h      1.94775470     1.41782510    -0.87818965
 o      2.19161750    -1.17013164     0.31478400
 h      3.16029466    -0.91304728     0.00295436
 c     -2.45743841    -0.58199163    -0.45278867
 h     -2.41477183    -0.53366584    -1.71728904
 h     -2.75447322    -1.53924251    -0.13906242
 h     -3.15452683     0.33090199    -0.41145556
 h     -0.64265652     1.35437796     1.79809683
          17

 c      1.19528316    -0.43370746    -0.00872726
 c     -0.06657710    -1.04345935     0.12658907
 c     -1.13605092    -0.11548326     0.15643326
 c     -1.03755845     1.45515508     0.80076117
 c     -0.27613760     1.27005775    -0.45275189
 c      1.17647294     0.90941892    -0.42819691
 h     -0.06947843    -2.15029057     0.19197613
 h     -2.01569753     1.94146328     0.92563014
 h     -0.81073739     1.76125383    -1.33449165
 h      2.00333193     1.45947878    -0.88204514
 o      2.20351813    -1.17325528     0.30769912
 h      3.12702623    -0.90643903     0.01252231
 c     -2.45932766    -0.58616727    -0.45134536
 h     -2.41849375    -0.54026192    -1.75298380
 h     -2.76390135    -1.52740429    -0.14550438
 h     -3.18419241     0.34228148    -0.42858028
 h     -0.64948397     1.37856475     1.81472821
          17

 c      1.19772464    -0.43575098    -0.01063254
 c     -0.08019998    -1.04127250     0.14338036
 c     -1.13373242    -0.12070622     0.15702362
 c     -1.03817450     1.45950943     0.78606459
 c     -0.29431359     1.27942400    -0.43868649
 c      1.18134828     0.90593337    -0.42010246
 h     -0.05810843    -2.19419633     0.11311754
 h     -1.94197678     1.95640497     0.91761436
 h     -0.80893628     1.74620357    -1.40230998
 h      2.05857250     1.50474130    -0.87953002
 o      2.21730711    -1.17728571     0.30060906
 h      3.07860887    -0.89978539     0.02577678
 c     -2.46127745    -0.58592735    -0.45350861
 h     -2.41850119    -0.55364660    -1.75602408
 h     -2.78333576    -1.53296130    -0.14366623
 h     -3.20876932     0.33293494    -0.43832769
 h     -0.64738771     1.40273078     1.83143000
          17

 c      1.20113330    -0.43550837    -0.01308047
 c     -0.09400329    -1.03899607     0.16057645
 c     -1.13155992    -0.12590768     0.15605709
 c     -1.03675011     1.46239256     0.77236356
 c     -0.31373242     1.28925607    -0.42547405
 c      1.18594585     0.90117785    -0.41229043
 h     -0.05311962    -2.22254192     0.03525297
 h     -1.88896295     1.97849515     0.90196378
 h     -0.79754844     1.71819511    -1.45374165
 h      2.09997460     1.54390440    -0.86461383
 o      2.23123471    -1.18249324     0.29386053
 h      3.03891708    -0.88642266     0.03542550
 c     -2.46352656    -0.58169751    -0.45914461
 h     -2.41468406    -0.57315681    -1.72622116
 h     -2.81069083    -1.55159187    -0.13489782
 h     -3.22607006     0.30296625    -0.44057387
 h     -0.63832036     1.42604526     1.84013808
          17

 c      1.20538969    -0.43333520    -0.01570117
 c     -0.10718124    -1.03732803     0.17754872
 c     -1.13017306    -0.13096912     0.15374944
 c     -1.03241603     1.46342348     0.76049908
 c     -0.33322358     1.29929068    -0.41425842
 c      1.19050863     0.89585555    -0.40498719
 h     -0.05568234    -2.22843936    -0.03795355
 h     -1.87174558     2.01501794     0.88055936
 h     -0.77689444     1.67753886    -1.48301761
 h      2.12037769     1.57118730    -0.83498602
 o      2.24335697    -1.18927981     0.28784998
 h      3.03502053    -0.85705449     0.03334588
 c     -2.46634673    -0.57479331    -0.46768741
 h     -2.40689117    -0.59781495    -1.66657279
 h     -2.84116075    -1.57261117    -0.12259364
 h     -3.23642572     0.25614252    -0.43530016
 h     -0.62390013     1.44757729     1.83550512
          17

 c      1.21034152    -0.42968690    -0.01811692
 c     -0.11900301    -1.03662096     0.19367400
 c     -1.13014989    -0.13575418     0.15030897
 c     -1.02592762     1.46307271     0.75134766
 c     -0.35145446     1.30908892    -0.40605568
 c      1.19497162     0.89051599    -0.39824750
 h     -0.06658131    -2.20936328    -0.10278770
 h     -1.88797331     2.06372333     0.85380831
 h     -0.74900321     1.62634897    -1.48786694
 h      2.11715568     1.58377347    -0.79080367
 o      2.25335243    -1.19755499     0.28248838
 h      3.06882699    -0.81031120     0.01943416
 c     -2.46980542    -0.56682505    -0.47811158
 h     -2.39486274    -0.62651810    -1.58555756
 h     -2.86955412    -1.58573508    -0.11019882
 h     -3.24315948     0.19980780    -0.42262107
 h     -0.60527828     1.46648441     1.81539035
          17

 c      1.21583821    -0.42507730    -0.01996740
 c     -0.12889087    -1.03690767     0.20839532
 c     -1.13194954    -0.14013576     0.14594302
 c     -1.01924353     1.46255473     0.74565438
 c     -0.36707889     1.31810870    -0.40162509
 c      1.19906018     0.88557337    -0.39201066
 h     -0.08612245    -2.16657775    -0.15614799
 h     -1.92196819     2.11352731     0.82138193
 h     -0.71721845     1.56800649    -1.46982436
 h      2.09118596     1.58131908    -0.73391308
 o      2.26262473    -1.20646440     0.27717502
 h      3.11537771    -0.75722099     0.00208722
 c     -2.47364797    -0.55928868    -0.48863126
 h     -2.37788959    -0.65868712    -1.50187738
 h     -2.89178098    -1.58459571    -0.10009577
 h     -3.25279103     0.14425523    -0.40277958
 h     -0.58304288     1.48218153     1.78090505
          17

 c      1.22175212    -0.42006472    -0.02092045
 c     -0.13646633    -1.03787676     0.22127931
 c     -1.13585892    -0.14400420     0.14087933
 c     -1.01430384     1.46304704     0.74365457
 c     -0.37888225     1.32576171    -0.40116748
 c      1.20226928     0.88123376    -0.38610347
 h     -0.11409716    -2.10513743    -0.19618227
 h     -1.95787929     2.15296982     0.78417301
 h     -0.68618086     1.50686761    -1.43555931
 h      2.04718217     1.56645057    -0.66765736
 o      2.27248042    -1.21505230     0.27136563
 h      3.15147366    -0.71041700    -0.01096140
 c     -2.47750404    -0.55317061    -0.49648833
 h     -2.35408711    -0.69571688    -1.44716798
 h     -2.90521789    -1.56714680    -0.09333043
 h     -3.27305561     0.09993057    -0.37634338
 h     -0.55695987     1.49447988     1.73662228
          17

 c      1.22796832    -0.41523306    -0.02068723
 c     -0.14156552    -1.03880077     0.23209657
 c     -1.14194771    -0.14726582     0.13539070
 c     -1.01246616     1.46526990     0.74486994
 c     -0.38588117     1.33147581    -0.40398553
 c      1.20373953     0.87734253    -0.38022873
 h     -0.14980363    -2.03453429    -0.22320863
 h     -1.98531501     2.17465333     0.74449049
 h     -0.66184901     1.44775474    -1.39862250
 h      1.99511079     1.54622775    -0.59687520
 o      2.28351126    -1.22263207     0.26476403
 h      3.16545725    -0.67810719    -0.01575373
 c     -2.48127635    -0.54860803    -0.49930855
 h     -2.32119239    -0.74076425    -1.44934705
 h     -2.90869589    -1.53517775    -0.08953117
 h     -3.30781085     0.07268051    -0.34493716
 h     -0.52565201     1.50368092     1.69045295
          17

 c      1.23436366    -0.41117147    -0.01903991
 c     -0.14420856    -1.03851619     0.24091177
 c     -1.15005668    -0.14983143     0.12979919
 c     -1.01448475     1.46949183     0.74824227
 c     -0.38739587     1.33480942    -0.40851134
 c      1.20218763     0.87327899    -0.37402089
 h     -0.19227503    -1.96896653    -0.24073089
 h     -1.99888375     2.17518185     0.70536035
 h     -0.65071941     1.39461040    -1.37818692
 h      1.95082990     1.53320792    -0.52715069
 o      2.29578373    -1.22878292     0.25726320
 h      3.15432422    -0.66419075    -0.01114144
 c     -2.48504790    -0.54526193    -0.49773557
 h     -2.28163440    -0.79244563    -1.50058644
 h     -2.90262235    -1.49401680    -0.08685568
 h     -3.35323770     0.06152431    -0.31192534
 h     -0.48689479     1.51053615     1.65179343
          17

 c      1.24078936    -0.40846959    -0.01582026
 c     -0.14452152    -1.03569821     0.24804796
 c     -1.15984615    -0.15159611     0.12443992
 c     -1.02050985     1.47564991     0.75262380
 c     -0.38320245     1.33557933    -0.41323165
 c      1.19635432     0.86831420    -0.36726006
 h     -0.24077290    -1.92441683    -0.25495073
 h     -1.99690694     2.15424874     0.66992293
 h     -0.65713146     1.34886580    -1.38893628
 h      1.93058823     1.54127808    -0.46225628
 o      2.30899078    -1.23332959     0.24889910
 h      3.12141894    -0.66871975     0.00199966
 c     -2.48881533    -0.54271006    -0.49445684
 h     -2.24310216    -0.84316671    -1.56899368
 h     -2.88918686    -1.45231864    -0.08214896
 h     -3.40012283     0.06141299    -0.28176280
 h     -0.43950398     1.51597304     1.62719349
          17

 c      1.24706732    -0.40770800    -0.01093845
 c     -0.14270449    -1.02958980     0.25373684
 c     -1.17086237    -0.15242176     0.11961585
 c     -1.02994565     1.48341931     0.75727854
 c     -0.37372450     1.33380751    -0.41792438
 c      1.18609545     0.86261326    -0.36005864
 h     -0.29468628    -1.91046116    -0.27050291
 h     -1.98120852     2.11440097     0.64097455
 h     -0.68002309     1.31002161    -1.42791592
 h      1.93803825     1.57383378    -0.40199393
 o      2.32240328    -1.23642746     0.23986076
 h      3.07723762    -0.68668846     0.02063596
 c     -2.49254848    -0.54030843    -0.49167929
 h     -2.21275484    -0.88565719    -1.62927078
 h     -2.87212728    -1.42096120    -0.07140636
 h     -3.43896838     0.06700626    -0.25853871
 h     -0.38609992     1.52075276     1.61647848
          17

 c      1.25300838    -0.40938463    -0.00438033
 c     -0.13913897    -1.02058806     0.25771466
 c     -1.18257307    -0.15213400     0.11557399
 c     -1.04136088     1.49217840     0.76191616
 c     -0.35995585     1.32954262    -0.42345029
 c      1.17265635     0.85753748    -0.35264858
 h     -0.35193288    -1.92356105    -0.28548887
 h     -1.95820377     2.06158258     0.62042510
 h     -0.71344303     1.27786760    -1.47788207
 h      1.96102534     1.61952703    -0.34467670
 o      2.33471278    -1.23872900     0.23051974
 h      3.04182419    -0.70554129     0.03911666
 c     -2.49625906    -0.53741303    -0.49060912
 h     -2.19490806    -0.91570581    -1.66832952
 h     -2.85522028    -1.40933159    -0.05117042
 h     -3.46300344     0.07432471    -0.24511636
 h     -0.33355448     1.52542596     1.61386471
          17

 c      1.25844636    -0.41377549     0.00376812
 c     -0.13445336    -1.00988114     0.25936234
 c     -1.19438174    -0.15054549     0.11250292
 c     -1.05260878     1.50094819     0.76640692
 c     -0.34315792     1.32284681    -0.43061036
 c      1.15765213     0.85460934    -0.34510158
 h     -0.40805479    -1.95128254    -0.29305218
 h     -1.94044384     2.00563644     0.60855215
 h     -0.75008839     1.25287673    -1.52130766
 h      1.98377313     1.66306923    -0.29016729
 o      2.34430643    -1.24124661     0.22131929
 h      3.04016823    -0.70757817     0.05095748
 c     -2.50009680    -0.53391561    -0.49165720
 h     -2.19166898    -0.93139662    -1.68061208
 h     -2.83991513    -1.41973042    -0.02101881
 h     -3.46875540     0.08085755    -0.24301559
 h     -0.29025746     1.53050454     1.61253771
          17

 c      1.26326472    -0.42082191     0.01330042
 c     -0.12939301    -0.99869693     0.25815209
 c     -1.20565471    -0.14749110     0.11053966
 c     -1.06125847     1.50855892     0.77059529
 c     -0.32464797     1.31388040    -0.43964983
 c      1.14237319     0.85469585    -0.33732440
 h     -0.45764913    -1.98102717    -0.28671206
 h     -1.94491272     1.95830533     0.60369222
 h     -0.78367972     1.23541474    -1.54703006
 h      1.99531819     1.69369271    -0.23961589
 o      2.35068603    -1.24430397     0.21239334
 h      3.07946397    -0.68692051     0.05491677
 c     -2.50432217    -0.53044110    -0.49463547
 h     -2.20375450    -0.93214708    -1.66457786
 h     -2.82482471    -1.44563206     0.01528260
 h     -3.45582794     0.08541054    -0.25253870
 h     -0.26312052     1.53650392     1.60785158
          17

 c      1.26738942    -0.43011640     0.02389584
 c     -0.12465470    -0.98795631     0.25385700
 c     -1.21576987    -0.14285225     0.10977108
 c     -1.06566129     1.51422824     0.77415807
 c     -0.30571661     1.30293580    -0.45036626
 c      1.12776399     0.85791140    -0.32913967
 h     -0.49606271    -2.00409310    -0.26292019
 h     -1.98248587     1.92668928     0.60403282
 h     -0.80956319     1.22533175    -1.54997502
 h      1.99006337     1.70605700    -0.19436713
 o      2.35507934    -1.24703081     0.20350988
 h      3.13937428    -0.65766571     0.05583746
 c     -2.50907556    -0.52798060    -0.49900693
 h     -2.23077563    -0.91843271    -1.62162736
 h     -2.80779467    -1.47625158     0.05172899
 h     -3.42690278     0.08824239    -0.27281045
 h     -0.25606645     1.54381759     1.59812734
          17

 c      1.27075027    -0.44098950     0.03515170
 c     -0.12079575    -0.97826880     0.24653279
 c     -1.22417128    -0.13656101     0.11022540
 c     -1.06602733     1.51798539     0.77644826
 c     -0.28758166     1.29041867    -0.46230619
 c      1.11456696     0.86379536    -0.32033803
 h     -0.52006376    -2.01574772    -0.22089716
 h     -2.04614635     1.90856748     0.61026405
 h     -0.82471329     1.22194954    -1.52957968
 h      1.96627987     1.69885155    -0.15541140
 o      2.35896809    -1.24846552     0.19447217
 h      3.19555334    -0.63616364     0.05814399
 c     -2.51419059    -0.52743018    -0.50401578
 h     -2.27093038    -0.89229037    -1.55721811
 h     -2.78778828    -1.50184159     0.08278320
 h     -3.38803499     0.09151028    -0.30170874
 h     -0.26955896     1.55260182     1.58449812
          17

 c      1.27325026    -0.45264276     0.04662639
 c     -0.11819131    -0.96999565     0.23645152
 c     -1.23041527    -0.12858845     0.11185802
 c     -1.06398529     1.52027282     0.77660207
 c     -0.27132370     1.27681245    -0.47484215
 c      1.10336518     0.87148707    -0.31071738
 h     -0.52794160    -2.01443371    -0.16187302
 h     -2.11654189     1.89717641     0.62454364
 h     -0.82792588     1.22415824    -1.48911746
 h      1.92539575     1.67402155    -0.12312350
 o      2.36326044    -1.24814857     0.18525025
 h      3.23298262    -0.63129823     0.06364411
 c     -2.51923784    -0.52931238    -0.50846780
 h     -2.32013071    -0.85870094    -1.48450642
 h     -2.76527640    -1.51587430     0.10463922
 h     -3.34844626     0.09957871    -0.33593420
 h     -0.30052733     1.56280068     1.57074398
          17

 c      1.27476363    -0.46427260     0.05787925
 c     -0.11699852    -0.96326232     0.22405993
 c     -1.23419663    -0.11893768     0.11453213
 c     -1.06141444     1.52142088     0.77375794
 c     -0.25777074     1.26263735    -0.48712311
 c      1.09447461     0.87981075    -0.30013608
 h     -0.51960139    -2.00148375    -0.08858328
 h     -2.17557020     1.88727674     0.64784676
 h     -0.82053339     1.23054444    -1.43615897
 h      1.87254910     1.63718764    -0.09688955
 o      2.36834750    -1.24603500     0.17591994
 h      3.24512847    -0.64565828     0.07244475
 c     -2.52380348    -0.53354813    -0.51025876
 h     -2.37131478    -0.82720114    -1.42930137
 h     -2.74188303    -1.51511806     0.11534744
 h     -3.31827163     0.11801360    -0.37162913
 h     -0.34265235     1.57428281     1.56309353
          17

 c      1.27515974    -0.47515472     0.06850087
 c     -0.11712027    -0.95790799     0.20995535
 c     -1.23534695    -0.10765379     0.11800790
 c     -1.05984039     1.52154100     0.76720563
 c     -0.24733391     1.24839893    -0.49796621
 c      1.08773454     0.88726245    -0.28859419
 h     -0.49684027    -1.98153796    -0.00494350
 h     -2.21183725     1.87636583     0.67925823
 h     -0.80754730     1.23965317    -1.38357425
 h      1.81801945     1.59891048    -0.07443904
 o      2.37422622    -1.24236343     0.16661059
 h      3.23184531    -0.67741965     0.08374291
 c     -2.52773606    -0.53941511    -0.50673575
 h     -2.41691190    -0.80931556    -1.42456306
 h     -2.72000217    -1.49940237     0.11479819
 h     -3.30377750     0.15022943    -0.40556168
 h     -0.38793455     1.58694087     1.56893977
          17

 c      1.27433840    -0.48469466     0.07812990
 c     -0.11819367    -0.95343790     0.19483646
 c     -1.23380917    -0.09483615     0.12196216
 c     -1.06015714     1.52062603     0.75665553
 c     -0.23993473     1.23452305    -0.50590923
 c      1.08242182     0.89207030    -0.27629994
 h     -0.46350635    -1.96295446     0.08460391
 h     -2.22012586     1.86379848     0.71640238
 h     -0.79776767     1.25050046    -1.34863806
 h      1.77723237     1.57464246    -0.05136751
 o      2.38044033    -1.23765021     0.15748480
 h      3.20006418    -0.72021423     0.09610631
 c     -2.53100300    -0.54613066    -0.49739038
 h     -2.45482912    -0.80780858    -1.47839029
 h     -2.70257603    -1.47198944     0.10514041
 h     -3.30372103     0.19385552    -0.43584882
 h     -0.43031383     1.60053737     1.59317077
          17

 c      1.27226791    -0.49245211     0.08645834
 c     -0.11968238    -0.94917311     0.17939167
 c     -1.22962527    -0.08065336     0.12602667
 c     -1.06244142     1.51866087     0.74258201
 c     -0.23534981     1.22131484    -0.50980101
 c      1.07779207     0.89276202    -0.26354767
 h     -0.42463645    -1.95600484     0.17643611
 h     -2.20014094     1.85008650     0.75591518
 h     -0.79945277     1.26302582    -1.34586886
 h      1.76391906     1.57820008    -0.02284630
 o      2.38586171    -1.23277706     0.14872440
 h      3.16703114    -0.76153766     0.10765402
 c     -2.53367657    -0.55297238    -0.48502512
 h     -2.48718111    -0.81478012    -1.56170294
 h     -2.69293387    -1.44045699     0.09139504
 h     -3.31111033     0.24103117    -0.46145835
 h     -0.46893841     1.61425721     1.63371187
          17

 c      1.26901803    -0.49813715     0.09322975
 c     -0.12110779    -0.94477210     0.16420808
 c     -1.22296139    -0.06536268     0.12981740
 c     -1.06605854     1.51565569     0.72619874
 c     -0.23388770     1.20901877    -0.50971722
 c      1.07412014     0.88916617    -0.25035433
 h     -0.38415777    -1.96680902     0.26868018
 h     -2.15634772     1.83677364     0.79388487
 h     -0.81247581     1.27750658    -1.37604949
 h      1.77792230     1.60981941     0.01191333
 o      2.38875880    -1.22889885     0.14048020
 h      3.15916657    -0.78421690     0.11683960
 c     -2.53596998    -0.55869456    -0.47297567
 h     -2.51497266    -0.82260538    -1.64193648
 h     -2.69447766    -1.41652095     0.08120379
 h     -3.31805868     0.28237106    -0.48148189
 h     -0.50697646     1.62650309     1.68140591
          17

 c      1.26476881    -0.50158181     0.09823813
 c     -0.12221721    -0.94071949     0.14986335
 c     -1.21412440    -0.04931552     0.13296405
 c     -1.06993042     1.51158081     0.70898227
 c     -0.23639879     1.19791240    -0.50694710
 c      1.07264003     0.88243555    -0.23638521
 h     -0.34339633    -1.99157380     0.35974377
 h     -2.09889077     1.82675081     0.82654320
 h     -0.82786454     1.29339323    -1.42611038
 h      1.80558508     1.65586871     0.04866858
 o      2.38817180    -1.22663941     0.13278907
 h      3.19054491    -0.77949158     0.12378197
 c     -2.53803033    -0.56186146    -0.46346526
 h     -2.53787493    -0.82766561    -1.69996455
 h     -2.70983628    -1.41172622     0.08204458
 h     -3.31900670     0.31054121    -0.49501390
 h     -0.54753627     1.63533592     1.72482816
          17

 c      1.25978830    -0.50272335     0.10133582
 c     -0.12290070    -0.93807885     0.13705929
 c     -1.20354026    -0.03294931     0.13513795
 c     -1.07270253     1.50628766     0.69218699
 c     -0.24353687     1.18827018    -0.50305449
 c      1.07442029     0.87405809    -0.22130390
 h     -0.30242115    -2.01923973     0.44621402
 h     -2.04409023     1.82460129     0.85133373
 h     -0.83549645     1.30941420    -1.47991688
 h      1.83213086     1.70065979     0.08217863
 o      2.38517983    -1.22547584     0.12561486
 h      3.24320159    -0.75704307     0.12961103
 c     -2.53993061    -0.56180706    -0.45739698
 h     -2.55522106    -0.82877557    -1.72711872
 h     -2.73931681    -1.42896568     0.09598992
 h     -3.31139600     0.32161304    -0.50135141
 h     -0.59129908     1.63906137     1.75480786
          17

 c      1.25440117    -0.50163948     0.10244319
 c     -0.12304308    -0.93783366     0.12655586
 c     -1.19170652    -0.01676972     0.13605946
 c     -1.07308989     1.49956041     0.67665766
 c     -0.25528721     1.18026631    -0.49928037
 c      1.07977520     0.86528633    -0.20499595
 h     -0.26183845    -2.03885810     0.52330563
 h     -2.01049059     1.83579756     0.86755124
 h     -0.82895725     1.32439716    -1.52532386
 h      1.84817575     1.73324282     0.10885802
 o      2.38148488    -1.22457629     0.11895386
 h      3.28963442    -0.73145068     0.13477522
 c     -2.54176762    -0.55905597    -0.45458635
 h     -2.56635838    -0.82575805    -1.72038574
 h     -2.77994805    -1.45925114     0.11783685
 h     -3.29536037     0.31515719    -0.50013359
 h     -0.63653920     1.63651299     1.76609936
          17

 c      1.24896167    -0.49858136     0.10155089
 c     -0.12249748    -0.94052845     0.11901765
 c     -1.17914661    -0.00134618     0.13549293
 c     -1.07073849     1.49141659     0.66299106
 c     -0.27095932     1.17393654    -0.49649255
 c      1.08833533     0.85710140    -0.18756717
 h     -0.22308710    -2.04355628     0.58655517
 h     -2.00794757     1.86332057     0.87478909
 h     -0.80577761     1.33769138    -1.55509873
 h      1.84949256     1.74762554     0.12692588
 o      2.37816817    -1.22342410     0.11283144
 h      3.31237242    -0.71193133     0.13910102
 c     -2.54359979    -0.55480581    -0.45431691
 h     -2.57071449    -0.81893381    -1.68016492
 h     -2.82658219    -1.48872364     0.13953558
 h     -3.27358635     0.29423798    -0.49135589
 h     -0.68001116     1.62710580     1.75728982
          17

 c      1.24382307    -0.49397747     0.09871316
 c     -0.12111554    -0.94624735     0.11493135
 c     -1.16637938     0.01269083     0.13323443
 c     -1.06678080     1.48240480     0.65178291
 c     -0.28936665     1.16919350    -0.49529361
 c      1.09928567     0.85027754    -0.16928006
 h     -0.18800328    -2.03074838     0.63284349
 h     -2.03026145     1.90426143     0.87058890
 h     -0.76640831     1.34924333    -1.56602825
 h      1.83552401     1.74160328     0.13596676
 o      2.37566482    -1.22179666     0.10727248
 h      3.30431918    -0.70253560     0.14227682
 c     -2.54528079    -0.55032643    -0.45571122
 h     -2.56784749    -0.80922999    -1.61041231
 h     -2.87383235    -1.50611420     0.15471639
 h     -3.25146610     0.26559704    -0.47529028
 h     -0.71778885     1.61088555     1.73041174
          17

 c      1.23930925    -0.48839890     0.09403473
 c     -0.11877266    -0.95468197     0.11457744
 c     -1.15390059     0.02466021     0.12910885
 c     -1.06316147     1.47345475     0.64349050
 c     -0.30903042     1.16586468    -0.49604625
 c      1.11154394     0.84535741    -0.15050707
 h     -0.15847115    -2.00144897     0.66077032
 h     -2.06231518     1.95133134     0.85159288
 h     -0.71352669     1.35961499    -1.55852625
 h      1.80874043     1.71643196     0.13676918
 o      2.37394821    -1.21966816     0.10228746
 h      3.26586031    -0.70370759     0.14408472
 c     -2.54639497    -0.54667948    -0.45763302
 h     -2.55754619    -0.79881901    -1.52121086
 h     -2.91718076    -1.50503037     0.15996512
 h     -3.23672468     0.23914708    -0.45232945
 h     -0.74580600     1.58864692     1.69105684
          17

 c      1.23568661    -0.48250510     0.08765510
 c     -0.11537398    -0.96515622     0.11799723
 c     -1.14216655     0.03387144     0.12297573
 c     -1.06169558     1.46548644     0.63808423
 c     -0.32836945     1.16371666    -0.49876423
 c      1.12382227     0.84250524    -0.13171979
 h     -0.13623680    -1.96018313     0.67105951
 h     -2.09032872     1.99688229     0.81625797
 h     -0.65171427     1.37013985    -1.53719636
 h      1.77508225     1.67779272     0.13156431
 o      2.37253595    -1.21722563     0.09786109
 h      3.20487782    -0.71207563     0.14459123
 c     -2.54644610    -0.54438965    -0.45825184
 h     -2.53991151    -0.79234812    -1.43369557
 h     -2.95325601    -1.48349110     0.15447125
 h     -3.23684477     0.22483122    -0.42292496
 h     -0.76011521     1.56201285     1.64883388
          17

 c      1.23313741    -0.47697678     0.07973705
 c     -0.11085777    -0.97658203     0.12492184
 c     -1.13157447     0.03969111     0.11474696
 c     -1.06369324     1.45919791     0.63496272
 c     -0.34587362     1.16245131    -0.50294767
 c      1.13460526     0.84129161    -0.11350036
 h     -0.12275668    -1.91573826     0.66733290
 h     -2.10534191     2.03499185     0.76564687
 h     -0.58694955     1.38320468    -1.51174647
 h      1.74492894     1.63751610     0.12440307
 o      2.37033487    -1.21500405     0.09393221
 h      3.13941629    -0.71840261     0.14447816
 c     -2.54528542    -0.54296430    -0.45486582
 h     -2.51510857    -0.79757026    -1.38141985
 h     -2.97992527    -1.44330346     0.13969595
 h     -3.25419581     0.22694157    -0.38812582
 h     -0.75718553     1.53317333     1.61640996
          17

 c      1.23173509    -0.47245216     0.07046731
 c     -0.10520553    -0.98742720     0.13470350
 c     -1.12244254     0.04162367     0.10441572
 c     -1.06987483     1.45505392     0.63336830
 c     -0.36029401     1.16170446    -0.50760855
 c      1.14224265     0.84070686    -0.09649387
 h     -0.11901898    -1.88180964     0.65679885
 h     -2.10272745     2.06173226     0.70282798
 h     -0.52515720     1.40222823    -1.49594742
 h      1.73222243     1.61289355     0.12065025
 o      2.36574621    -1.21392371     0.09038103
 h      3.09634666    -0.70725068     0.14525265
 c     -2.54330257    -0.54110473    -0.44563330
 h     -2.48318782    -0.82030909    -1.38921768
 h     -2.99670311    -1.39011542     0.11957004
 h     -3.28366860     0.24163632    -0.35049726
 h     -0.73500509     1.50413328     1.60434915
          17

 c      1.23143382    -0.46948513     0.06007031
 c     -0.09845415    -0.99597452     0.14642947
 c     -1.11500628     0.03938662     0.09207731
 c     -1.08025194     1.45330355     0.63306964
 c     -0.37083410     1.16114022    -0.51179923
 c      1.14553361     0.83995979    -0.08117196
 h     -0.12543441    -1.87433292     0.64877433
 h     -2.08148574     2.07510654     0.63211259
 h     -0.46997441     1.43035935    -1.50121282
 h      1.74734257     1.61729783     0.12405026
 o      2.35793978    -1.21456997     0.08710217
 h      3.09149669    -0.66888714     0.14807861
 c     -2.54089438    -0.53776305    -0.43219209
 h     -2.44615760    -0.85552291    -1.44264290
 h     -3.00560808    -1.33392695     0.10086451
 h     -3.31613854     0.26105924    -0.31389610
 h     -0.69517643     1.47615707     1.61350724
          17

 c      1.23209504    -0.46851533     0.04881652
 c     -0.09070916    -1.00116898     0.15940907
 c     -1.10943851     0.03296624     0.07791682
 c     -1.09404386     1.45388693     0.63448972
 c     -0.37717252     1.16065160    -0.51536760
 c      1.14450634     0.83960251    -0.06757811
 h     -0.14176493    -1.90205926     0.64888958
 h     -2.04444510     2.07541063     0.55842009
 h     -0.42209358     1.46795385    -1.52771838
 h      1.78742640     1.64715001     0.13350817
 o      2.34804050    -1.21628047     0.08411957
 h      3.11079508    -0.61414431     0.15195192
 c     -2.53795250    -0.53222419    -0.41802953
 h     -2.40883182    -0.89197160    -1.50763436
 h     -3.01156944    -1.28839234     0.09247463
 h     -3.34310781     0.27833229    -0.28215232
 h     -0.64388534     1.45025261     1.63412667
          17

 c      1.23354049    -0.46979804     0.03700511
 c     -0.08219748    -1.00339519     0.17359964
 c     -1.10584665     0.02264138     0.06218181
 c     -1.10978332     1.45629995     0.63813545
 c     -0.37926689     1.16042901    -0.51894294
 c      1.14016961     0.84116124    -0.05548273
 h     -0.16662229    -1.95786465     0.65419905
 h     -1.99908608     2.06607748     0.48648515
 h     -0.38120937     1.51169537    -1.56442793
 h      1.83897581     1.68579817     0.14484425
 o      2.33782112    -1.21789346     0.08151664
 h      3.13048428    -0.56243340     0.15484935
 c     -2.53410598    -0.52391702    -0.40578873
 h     -2.37612348    -0.92125549    -1.55973440
 h     -3.02009649    -1.26585275     0.10199131
 h     -3.35876272     0.28938430    -0.25814365
 h     -0.58994069     1.42786318     1.65330102
          17

 c      1.23556929    -0.47330857     0.02493401
 c     -0.07330705    -1.00403590     0.18930820
 c     -1.10422600     0.00896591     0.04515661
 c     -1.12556347     1.45957906     0.64417311
 c     -0.37720944     1.16077826    -0.52320386
 c      1.13363150     0.84586852    -0.04469188
 h     -0.19705919    -2.02403827     0.65705718
 h     -1.95761746     2.05423065     0.41961602
 h     -0.34752832     1.55657911    -1.59775291
 h      1.88822962     1.71742468     0.15446367
 o      2.32851033    -1.21863388     0.07933824
 h      3.13563508    -0.52738687     0.15535658
 c     -2.52930161    -0.51298875    -0.39659287
 h     -2.35154053    -0.93908529    -1.58697656
 h     -3.03196900    -1.26911794     0.13042548
 h     -3.36012095     0.29273557    -0.24360479
 h     -0.54188294     1.41079397     1.66141539
          17

 c      1.23793083    -0.47869987     0.01288142
 c     -0.06452206    -1.00448848     0.20668189
 c     -1.10440774    -0.00729905     0.02714403
 c     -1.13949489     1.46255658     0.65243109
 c     -0.37122382     1.16192121    -0.52840597
 c      1.12571636     0.85413412    -0.03513972
 h     -0.22929261    -2.08359309     0.65149286
 h     -1.93352413     2.04879601     0.35877852
 h     -0.32163285     1.59808110    -1.61774000
 h      1.92583912     1.73267612     0.16044719
 o      2.32076378    -1.21819066     0.07758321
 h      3.12055594    -0.51545591     0.15285271
 c     -2.52398286    -0.50053771    -0.39039416
 h     -2.33728795    -0.94369981    -1.58477353
 h     -3.04157252    -1.28979839     0.17124748
 h     -3.34674546     0.28895149    -0.23921633
 h     -0.50628503     1.40072929     1.65376285
          17

 c      1.24028958    -0.48535033     0.00110415
 c     -0.05632532    -1.00571149     0.22556514
 c     -1.10603605    -0.02528178     0.00845752
 c     -1.15043475     1.46441713     0.66239824
 c     -0.36168831     1.16392294    -0.53436803
 c      1.11699588     0.86564597    -0.02685687
 h     -0.25972959    -2.12520796     0.63510425
 h     -1.93381710     2.05498159     0.30422316
 h     -0.30399309     1.63304318    -1.61922357
 h      1.94664484     1.72782833     0.16213373
 o      2.31484482    -1.21659877     0.07622030
 h      3.08597882    -0.52768979     0.14730665
 c     -2.51866832    -0.48807410    -0.38667073
 h     -2.33466599    -0.93481255    -1.55258868
 h     -3.04161351    -1.31554405     0.21531220
 h     -3.32074630     0.28048400    -0.24465975
 h     -0.48712625     1.39882061     1.62994288
          17

 c      1.24221515    -0.49248262    -0.01015487
 c     -0.04914139    -1.00821024     0.24557245
 c     -1.10857967    -0.04408597    -0.01057680
 c     -1.15840705     1.46507352     0.67305602
 c     -0.34913730     1.16670346    -0.54060527
 c      1.10787029     0.87960130    -0.01993423
 h     -0.28547272    -2.14305536     0.60826237
 h     -1.95447221     2.07038724     0.25880169
 h     -0.29473989     1.65982469    -1.60114387
 h      1.94872637     1.70317904     0.15966189
 o      2.31063848    -1.21422967     0.07519177
 h      3.03875596    -0.55975007     0.13924424
 c     -2.51356422    -0.47701712    -0.38485424
 h     -2.34423070    -0.91346961    -1.49315525
 h     -3.02729580    -1.33620982     0.25513205
 h     -3.28701227     0.27187108    -0.25861611
 h     -0.48545656     1.40545206     1.59331153
          17

 c      1.24321628    -0.49930332    -0.02065706
 c     -0.04330774    -1.01210762     0.26616893
 c     -1.11137110    -0.06284464    -0.02961646
 c     -1.16425171     1.46491923     0.68290887
 c     -0.33423797     1.17005725    -0.54641988
 c      1.09856395     0.89487092    -0.01450766
 h     -0.30447956    -2.13575683     0.57314593
 h     -1.98514398     2.08802855     0.22787047
 h     -0.29363234     1.67843018    -1.56608871
 h      1.93328983     1.66245009     0.15381529
 o      2.30748926    -1.21191489     0.07440328
 h      2.99407566    -0.59976094     0.12988692
 c     -2.50854027    -0.46847964    -0.38427477
 h     -2.36557737    -0.88281344    -1.41401168
 h     -2.99706548    -1.34532696     0.28594457
 h     -3.25287673     0.26959382    -0.27889328
 h     -0.49886532     1.42017404     1.55111463
          17

 c      1.24282445    -0.50511929    -0.03015903
 c     -0.03904459    -1.01715282     0.28671320
 c     -1.11366351    -0.08075219    -0.04831355
 c     -1.16910788     1.46439424     0.69023098
 c     -0.31774697     1.17364264    -0.55092419
 c      1.08901710     0.91006411    -0.01075890
 h     -0.31575266    -2.10620618     0.53323607
 h     -2.01593345     2.10129012     0.21631609
 h     -0.30013706     1.69088643    -1.52041237
 h      1.90565465     1.61318101     0.14612825
 o      2.30415469    -1.21095132     0.07372955
 h      2.97550987    -0.62810072     0.12097920
 c     -2.50340196    -0.46299372    -0.38373855
 h     -2.39682102    -0.84988380    -1.33150808
 h     -2.95190985    -1.33958216     0.30536993
 h     -3.22594855     0.28031265    -0.30291399
 h     -0.52094814     1.44185254     1.51472561
          17

 c      1.24070267    -0.50939835    -0.03840823
 c     -0.03640914    -1.02264299     0.30648377
 c     -1.11470480    -0.09709454    -0.06634822
 c     -1.17409222     1.46377447     0.69338765
 c     -0.30045367     1.17696847    -0.55306319
 c      1.07874535     0.92356328    -0.00891644
 h     -0.31979953    -2.06255916     0.49307514
 h     -2.04017359     2.10595722     0.22668213
 h     -0.31365382     1.70157556    -1.47416788
 h      1.87658047     1.56711744     0.13904078
 o      2.29973007    -1.21225538     0.07309583
 h      2.99960314    -0.63093638     0.11337215
 c     -2.49824709    -0.46007392    -0.38111159
 h     -2.43464725    -0.82725284    -1.27448015
 h     -2.89474444    -1.31838519     0.31317592
 h     -3.21016020     0.30713845    -0.32841765
 h     -0.54249068     1.46914371     1.49779243
          17

 c      1.23671851    -0.51179796    -0.04515063
 c     -0.03524373    -1.02733230     0.32473181
 c     -1.11381801    -0.11128286    -0.08347506
 c     -1.17984072     1.46313257     0.69142840
 c     -0.28313510     1.17947303    -0.55180725
 c      1.06695904     0.93374835    -0.00920743
 h     -0.31924440    -2.01947052     0.45779575
 h     -2.05465375     2.10027290     0.25881295
 h     -0.33385789     1.71641965    -1.43895450
 h      1.86079746     1.53800315     0.13553739
 o      2.29496295    -1.21527515     0.07254323
 h      3.05463777    -0.61752508     0.10591409
 c     -2.49343078    -0.45835897    -0.37427964
 h     -2.47678894    -0.82807351    -1.27264953
 h     -2.83024476    -1.28420191     0.31172845
 h     -3.20350834     0.34694167    -0.35370343
 h     -0.55676493     1.50100668     1.50964851
          17

 c      1.23095312    -0.51218892    -0.05015331
 c     -0.03520071    -1.02962525     0.34080372
 c     -1.11046884    -0.12287322    -0.09954583
 c     -1.18601530     1.46239717     0.68471397
 c     -0.26657845     1.18080333    -0.54664006
 c      1.05335016     0.93962089    -0.01170316
 h     -0.31855521    -1.99604891     0.43185317
 h     -2.05952772     2.08476083     0.30996715
 h     -0.36066648     1.73965099    -1.42226239
 h      1.86822759     1.53423502     0.13756419
 o      2.29136353    -1.21882242     0.07212512
 h      3.11477171    -0.60658134     0.09713974
 c     -2.48921070    -0.45681876    -0.36402161
 h     -2.52375988    -0.85211168    -1.32374633
 h     -2.76487525    -1.24364981     0.30704795
 h     -3.20021042     0.39190030    -0.37724439
 h     -0.56547157     1.53629415     1.54785129
          17

 c      1.22368503    -0.51064869    -0.05323166
 c     -0.03599025    -1.02845361     0.35429859
 c     -1.10432687    -0.13156155    -0.11449689
 c     -1.19145151     1.46142141     0.67475085
 c     -0.25170506     1.18113604    -0.53799822
 c      1.03897168     0.94131349    -0.01616118
 h     -0.32116924    -2.00568687     0.41736288
 h     -2.05858410     2.06233610     0.37507828
 h     -0.39327152     1.77008686    -1.42230357
 h      1.89430945     1.55249047     0.14437351
 o      2.28991434    -1.22207637     0.07183874
 h      3.16078594    -0.60991760     0.08645368
 c     -2.48579807    -0.45493570    -0.35386265
 h     -2.57471952    -0.88683177    -1.39607569
 h     -2.70628926    -1.20800456     0.30915685
 h     -3.19437654     0.43321595    -0.39743683
 h     -0.57672249     1.57277847     1.59981725
          17

 c      1.21537040    -0.50740480    -0.05426652
 c     -0.03768262    -1.02424074     0.36508661
 c     -1.09532185    -0.13717478    -0.12832050
 c     -1.19475438     1.45997003     0.66338776
 c     -0.23965037     1.18113612    -0.52707489
 c      1.02588682     0.93969150    -0.02208961
 h     -0.32598104    -2.04462529     0.41402152
 h     -2.05924162     2.03817862     0.44757449
 h     -0.42924895     1.80161283    -1.43000938
 h      1.92428950     1.58189600     0.15324542
 o      2.29091549    -1.22463525     0.07164445
 h      3.18296285    -0.63167242     0.07390919
 c     -2.48340229    -0.45209675    -0.34704611
 h     -2.62645314    -0.92112588    -1.46147658
 h     -2.66109284    -1.18939124     0.32881583
 h     -3.18209794     0.46386176    -0.41277635
 h     -0.59805672     1.60727094     1.65123252
          17

 c      1.20659919    -0.50277360    -0.05320315
 c     -0.04059529    -1.01853884     0.37317405
 c     -1.08366413    -0.13967600    -0.14103205
 c     -1.19479716     1.45778722     0.65219194
 c     -0.23163115     1.18159470    -0.51521155
 c      1.01615823     0.93565841    -0.02894786
 h     -0.32861422    -2.09594297     0.42063439
 h     -2.07029052     2.01802493     0.52117597
 h     -0.46511038     1.82717255    -1.43549693
 h      1.94427011     1.61191504     0.16139700
 o      2.29416880    -1.22636866     0.07149349
 h      3.17866134    -0.67102312     0.05983368
 c     -2.48221717    -0.44815105    -0.34508188
 h     -2.67553960    -0.94905148    -1.50472977
 h     -2.63198905    -1.19156497     0.36954527
 h     -3.16195328     0.47986041    -0.42213648
 h     -0.63294134     1.63648760     1.69136844
          17

 c      1.19802872    -0.49712470    -0.05003798
 c     -0.04495326    -1.01293082     0.37861286
 c     -1.06982762    -0.13917185    -0.15264725
 c     -1.19120343     1.45487191     0.64222657
 c     -0.22866738     1.18313307    -0.50348764
 c      1.01129216     0.92990356    -0.03628987
 h     -0.32525694    -2.14220946     0.43596221
 h     -2.09627137     2.00447588     0.59158583
 h     -0.49751678     1.84164580    -1.43203661
 h      1.94591289     1.63542953     0.16686968
 o      2.29903071    -1.22738992     0.07134851
 h      3.15197576    -0.72302576     0.04455322
 c     -2.48235590    -0.44392005    -0.34778073
 h     -2.71922241    -0.96790584    -1.51922440
 h     -2.61783195    -1.20610220     0.42357658
 h     -3.13488081     0.48068820    -0.42494338
 h     -0.68092706     1.65760842     1.71399041
          17

 c      1.19032267    -0.49085948    -0.04480603
 c     -0.05074975    -1.00850086     0.38148152
 c     -1.05450383    -0.13590085    -0.16317543
 c     -1.18462423     1.45164867     0.63415249
 c     -0.23131372     1.18608765    -0.49259953
 c      1.01207461     0.92294955    -0.04383505
 h     -0.31420482    -2.17157298     0.45875070
 h     -2.13332181     1.99486133     0.65592113
 h     -0.52404163     1.84253184    -1.41672360
 h      1.92616082     1.64855426     0.16855318
 o      2.30426567    -1.22814362     0.07121132
 h      3.11648898    -0.77755705     0.02798797
 c     -2.48368615    -0.44070713    -0.35413119
 h     -2.75536936    -0.97657714    -1.50287125
 h     -2.61610834    -1.22012058     0.47811952
 h     -3.10402307     0.46941392    -0.42119150
 h     -0.73874875     1.66848877     1.71680727
          17

 c      1.18409973    -0.48438985    -0.03757396
 c     -0.05777359    -1.00582109     0.38188172
 c     -1.03852845    -0.13020247    -0.17262667
 c     -1.17641819     1.44873734     0.62840305
 c     -0.23949275     1.19048469    -0.48286290
 c      1.01850721     0.91522635    -0.05149705
 h     -0.29555895    -2.17784443     0.48769214
 h     -2.17213667     1.98376158     0.71098434
 h     -0.54346514     1.82978761    -1.39008647
 h      1.88628861     1.65014268     0.16608945
 o      2.30794812    -1.22943805     0.07116983
 h      3.09724045    -0.81913705     0.00893035
 c     -2.48578265    -0.43973332    -0.36303816
 h     -2.78237190    -0.97499991    -1.45644623
 h     -2.62440539    -1.22373743     0.52244016
 h     -3.07451446     0.45266487    -0.41131293
 h     -0.80121801     1.66782189     1.70118778
          17

 c      1.17988308    -0.47810948    -0.02844030
 c     -0.06566730    -1.00503538     0.37993386
 c     -1.02279967    -0.12248953    -0.18102087
 c     -1.16809525     1.44660870     0.62516348
 c     -0.25246990     1.19604081    -0.47423712
 c      1.02978130     0.90705385    -0.05937856
 h     -0.27067233    -2.15941937     0.52149128
 h     -2.20384099     1.96671122     0.75303725
 h     -0.55596500     1.80578864    -1.35600291
 h      1.83182477     1.64209864     0.16000488
 o      2.30839025    -1.23193397     0.07139124
 h      3.11653278    -0.83547136    -0.01483182
 c     -2.48802781    -0.44189238    -0.37347472
 h     -2.79937318    -0.96451823    -1.38399594
 h     -2.64060677    -1.21167756     0.54992662
 h     -3.05251272     0.43945110    -0.39590327
 h     -0.86180983     1.65537190     1.67260084
          17

 c      1.17805024    -0.47236950    -0.01753843
 c     -0.07396734    -1.00586959     0.37576289
 c     -1.00820771    -0.11323911    -0.18839049
 c     -1.16099795     1.44543538     0.62421943
 c     -0.26896562     1.20218176    -0.46634976
 c      1.04433264     0.89851923    -0.06774515
 h     -0.24185580    -2.11905506     0.55907112
 h     -2.22291168     1.94165106     0.77869285
 h     -0.56333489     1.77551475    -1.32202911
 h      1.77306945     1.63051814     0.15209554
 o      2.30593350    -1.23532633     0.07192827
 h      3.16603892    -0.83075460    -0.04344324
 c     -2.48979018    -0.44740692    -0.38424671
 h     -2.80721675    -0.94931442    -1.29533632
 h     -2.66275684    -1.18238646     0.55763966
 h     -3.04274808     0.43746036    -0.37549005
 h     -0.91326541     1.63217427     1.64139900
          17

 c      1.17881052    -0.46748429    -0.00503492
 c     -0.08212744    -1.00756654     0.36946100
 c     -0.99558272    -0.10299667    -0.19477502
 c     -1.15617410     1.44513287     0.62494321
 c     -0.28737490     1.20812844    -0.45858170
 c      1.06009532     0.88938093    -0.07697605
 h     -0.21223906    -2.06465250     0.60005055
 h     -2.22726777     1.90869679     0.78565694
 h     -0.56885535     1.74618608    -1.29902324
 h      1.72427503     1.62618324     0.14561179
 o      2.30227816    -1.23879110     0.07264214
 h      3.21745713    -0.81837653    -0.07381313
 c     -2.49051273    -0.45526783    -0.39356688
 h     -2.81051345    -0.93906660    -1.21033562
 h     -2.68898764    -1.13722073     0.54587857
 h     -3.04571325     0.44816295    -0.35087435
 h     -0.94873069     1.60025420     1.62202852
          17

 c      1.18221305    -0.46375675     0.00887140
 c     -0.08956098    -1.00886306     0.36102910
 c     -0.98565683    -0.09237700    -0.20020804
 c     -1.15425649     1.44551776     0.62672502
 c     -0.30607163     1.21315353    -0.45038828
 c      1.07515054     0.87936901    -0.08741815
 h     -0.18543822    -2.00973943     0.64553311
 h     -2.21763046     1.86956690     0.77310069
 h     -0.57599328     1.72485069    -1.29768950
 h      1.69815150     1.64035815     0.14400414
 o      2.29878409    -1.24175605     0.07336964
 h      3.24910045    -0.80820928    -0.10234161
 c     -2.48959532    -0.46309425    -0.39902993
 h     -2.81908034    -0.94988922    -1.15886387
 h     -2.71766877    -1.08027862     0.51861920
 h     -3.05756526     0.46585382    -0.32400795
 h     -0.96363978     1.56139713     1.62731160
          17

 c      1.18816161    -0.46148764     0.02394454
 c     -0.09573476    -1.00831331     0.35037475
 c     -0.97902734    -0.08203332    -0.20469688
 c     -1.15532178     1.44643777     0.62972161
 c     -0.32372517     1.21697030    -0.44187908
 c      1.08855285     0.86897145    -0.09912871
 h     -0.16467064    -1.97008326     0.69833277
 h     -2.19742261     1.82725777     0.74189647
 h     -0.58604827     1.71415708    -1.32164135
 h      1.69741230     1.67503148     0.14793159
 o      2.29614502    -1.24398646     0.07401681
 h      3.25080063    -0.80497015    -0.12644566
 c     -2.48671020    -0.46842886    -0.39942175
 h     -2.84099179    -0.99317228    -1.16050290
 h     -2.74796327    -1.01867121     0.48472404
 h     -3.07295923     0.48199252    -0.29820234
 h     -0.95738916     1.51604401     1.65910939
          17

 c      1.19642868    -0.46093278     0.03990618
 c     -0.10027198    -1.00515222     0.33754044
 c     -0.97612810    -0.07258122    -0.20821313
 c     -1.15880513     1.44768520     0.63498632
 c     -0.33942490     1.21985973    -0.43406758
 c      1.10039330     0.85965476    -0.11180250
 h     -0.15169733    -1.95404709     0.76046477
 h     -2.17349157     1.78597299     0.69473684
 h     -0.59729830     1.71090704    -1.36378186
 h      1.71431135     1.71971725     0.15419332
 o      2.29458459    -1.24547584     0.07456988
 h      3.22071612    -0.80990693    -0.14475636
 c     -2.48250981    -0.47053629    -0.39677304
 h     -2.87090829    -1.05929727    -1.20140925
 h     -2.78073028    -0.96228058     0.45822799
 h     -3.08755757     0.48983237    -0.27732265
 h     -0.93337353     1.46434934     1.70621169
          17

 c      1.20666096    -0.46220969     0.05643667
 c     -0.10295960    -0.99989673     0.32305807
 c     -0.97722497    -0.06451698    -0.21071519
 c     -1.16356066     1.44885002     0.64373585
 c     -0.35256698     1.22235972    -0.42835947
 c      1.11110526     0.85305066    -0.12499864
 h     -0.14679281    -1.95582149     0.82889632
 h     -2.15636769     1.75076109     0.63570357
 h     -0.60684271     1.70952971    -1.41120634
 h      1.73857941     1.76003972     0.15827297
 o      2.29392998    -1.24641302     0.07511096
 h      3.16416925    -0.82132502    -0.15741996
 c     -2.47798716    -0.46990210    -0.39437281
 h     -2.89690400    -1.12838538    -1.25399048
 h     -2.81830451    -0.92075299     0.45364532
 h     -3.09877124     0.48616927    -0.26492668
 h     -0.89752106     1.40796826     1.75264117
          17

 c      1.21836926    -0.46521075     0.07318189
 c     -0.10368766    -0.99379115     0.30790452
 c     -0.98239603    -0.05816852    -0.21217193
 c     -1.16827759     1.44941564     0.65672142
 c     -0.36273844     1.22492540    -0.42588405
 c      1.12099924     0.85022757    -0.13833425
 h     -0.14954675    -1.96180628     0.89571508
 h     -2.15660364     1.72596603     0.56907371
 h     -0.61250674     1.70571470    -1.45204605
 h      1.76266353     1.78528656     0.15666426
 o      2.29348473    -1.24725550     0.07588065
 h      3.09575612    -0.83341787    -0.16719025
 c     -2.47387707    -0.46737809    -0.39406905
 h     -2.91088133    -1.18592438    -1.29893333
 h     -2.86107849    -0.89783839     0.47567251
 h     -3.10567369     0.47115128    -0.26377484
 h     -0.85651854     1.35012874     1.78552858
          17

 c      1.23091803    -0.46956223     0.08976212
 c     -0.10243341    -0.98794635     0.29311202
 c     -0.99149253    -0.05368537    -0.21256658
 c     -1.17226076     1.44902516     0.67402286
 c     -0.36970199     1.22780613    -0.42720240
 c      1.13019771     0.85151796    -0.15152205
 h     -0.15928948    -1.96027753     0.95233790
 h     -2.17659375     1.71295600     0.49897650
 h     -0.61332411     1.69744776    -1.47841950
 h      1.78234818     1.78998056     0.14740780
 o      2.29193934    -1.24882393     0.07735971
 h      3.04092811    -0.83485266    -0.18084567
 c     -2.47086228    -0.46411284    -0.39583609
 h     -2.90934129    -1.22440467    -1.32644496
 h     -2.90447229    -0.88992595     0.51517324
 h     -3.10885757     0.44754244    -0.27555232
 h     -0.81644974     1.29461002     1.79761121
          17

 c      1.24354138    -0.47463883     0.10578253
 c     -0.09928519    -0.98301708     0.27951065
 c     -1.00412038    -0.05105163    -0.21189080
 c     -1.17576053     1.44758047     0.69495417
 c     -0.37342082     1.23104676    -0.43230134
 c      1.13867582     0.85661562    -0.16435427
 h     -0.17514706    -1.94471337     0.99234548
 h     -2.20738250     1.70983566     0.43094414
 h     -0.60931496     1.68468794    -1.48659376
 h      1.79608492     1.77315238     0.12991952
 o      2.28818574    -1.25197093     0.08008291
 h      3.02317372    -0.81430634    -0.20632383
 c     -2.46952962    -0.46132499    -0.39883135
 h     -2.89140133    -1.24066639    -1.33229620
 h     -2.94148124    -0.89073740     0.55770972
 h     -3.11038519     0.42006853    -0.30073148
 h     -0.78198379     1.24480938     1.78697374
          17

 c      1.25540620    -0.47962984     0.12084349
 c     -0.09446057    -0.97923692     0.26767559
 c     -1.01965572    -0.05010436    -0.21014186
 c     -1.17942401     1.44511273     0.71812709
 c     -0.37405101     1.23450843    -0.44066415
 c      1.14625494     0.86470787    -0.17670167
 h     -0.19607770    -1.91315403     1.01207665
 h     -2.23578368     1.71356150     0.37223270
 h     -0.60127989     1.66897509    -1.47667538
 h      1.80474217     1.73787534     0.10488707
 o      2.28293982    -1.25666991     0.08400824
 h      3.03798986    -0.77520766    -0.24269328
 c     -2.47015588    -0.46006327    -0.40227735
 h     -2.85759574    -1.23421191    -1.31541043
 h     -2.96655658    -0.89505996     0.59173897
 h     -3.11354921     0.39472746    -0.33867713
 h     -0.75591483     1.20314119     1.75646241
          17

 c      1.26572082    -0.48366702     0.13455424
 c     -0.08830160    -0.97650525     0.25793427
 c     -1.03728403    -0.05055281    -0.20732523
 c     -1.18375381     1.44168788     0.74168922
 c     -0.37187832     1.23787297    -0.45132955
 c      1.15254531     0.87455698    -0.18853631
 h     -0.22096370    -1.86718210     1.01056030
 h     -2.25175670     1.72161875     0.32994869
 h     -0.59079945     1.65336756    -1.45282912
 h      1.81206940     1.69151717     0.07434744
 o      2.27814551    -1.26214108     0.08852617
 h      3.06136845    -0.73335655    -0.28019967
 c     -2.47270366    -0.46103458    -0.40561240
 h     -2.80962439    -1.20703221    -1.27742925
 h     -2.97683251    -0.89939017     0.61038320
 h     -3.12185330     0.37732608    -0.38806469
 h     -0.73868292     1.17054863     1.71359773
          17

 c      1.27383265    -0.48597917     0.14655366
 c     -0.08123819    -0.97441840     0.25034230
 c     -1.05605781    -0.05199878    -0.20346253
 c     -1.18905048     1.43743581     0.76355575
 c     -0.36722328     1.24064337    -0.46294116
 c      1.15690034     0.88459584    -0.19994193
 h     -0.24881040    -1.81172787     0.98979934
 h     -2.25028305     1.73235174     0.30947002
 h     -0.58033224     1.64254373    -1.42376205
 h      1.82519134     1.64559396     0.04158454
 o      2.27533148    -1.26771248     0.09306636
 h      3.07477610    -0.70233011    -0.30980938
 c     -2.47697583    -0.46431083    -0.40825331
 h     -2.75080082    -1.16498165    -1.22415878
 h     -2.97177823    -0.90155142     0.61044809
 h     -3.13703723     0.37101049    -0.44731439
 h     -0.72781060     1.14602591     1.67048908
          17

 c      1.27928559    -0.48602116     0.15653558
 c     -0.07371633    -0.97224754     0.24461582
 c     -1.07497063    -0.05395973    -0.19859971
 c     -1.19549736     1.43257163     0.78171483
 c     -0.36038224     1.24219868    -0.47390780
 c      1.15856499     0.89325504    -0.21103838
 h     -0.27917263    -1.75555798     0.95555075
 h     -2.23058828     1.74483025     0.31387670
 h     -0.57303001     1.64238530    -1.40176083
 h      1.85291310     1.61261621     0.01002716
 o      2.27526329    -1.27301827     0.09730655
 h      3.06994987    -0.68949255    -0.32647940
 c     -2.48271584    -0.46893785    -0.40924905
 h     -2.68682080    -1.12078221    -1.16901571
 h     -2.95277070    -0.90048637     0.59162889
 h     -3.15748849     0.37439587    -0.51452572
 h     -0.71818670     1.12672130     1.64173665
          17

 c      1.28184549    -0.48354607     0.16427125
 c     -0.06610638    -0.96896276     0.24010426
 c     -1.09303674    -0.05589300    -0.19280424
 c     -1.20297842     1.42724094     0.79482027
 c     -0.35168162     1.24199820    -0.48288853
 c      1.15720229     0.89960575    -0.22179829
 h     -0.31276318    -1.71124636     0.91759099
 h     -2.19563231     1.75891497     0.34362936
 h     -0.57162950     1.65789905    -1.39753900
 h      1.89964034     1.59888030    -0.01906145
 o      2.27812038    -1.27787844     0.10113587
 h      3.04572062    -0.69742025    -0.32854750
 c     -2.48960821    -0.47282126    -0.40713828
 h     -2.62510479    -1.09589732    -1.13544483
 h     -2.92308708    -0.89646853     0.55675769
 h     -3.17881574     0.38226700    -0.58707368
 h     -0.70495985     1.10985408     1.63824419
          17

 c      1.28150770    -0.47860897     0.16962262
 c     -0.05868099    -0.96353793     0.23603821
 c     -1.10935883    -0.05721621    -0.18614744
 c     -1.21063471     1.42122381     0.80281568
 c     -0.34163246     1.23990464    -0.48946352
 c      1.15337174     0.90372101    -0.23196367
 h     -0.35129737    -1.69183333     0.88671284
 h     -2.15279335     1.77580467     0.39598265
 h     -0.57658098     1.68978937    -1.41246277
 h      1.95985708     1.60025413    -0.04759521
 o      2.28358767    -1.28225065     0.10463787
 h      3.00647550    -0.72457074    -0.31745958
 c     -2.49747339    -0.47379324    -0.40108921
 h     -2.56984607    -1.10981736    -1.14492289
 h     -2.88832833    -0.89175876     0.51320047
 h     -3.19602014     0.38818726    -0.66153483
 h     -0.68800131     1.09570964     1.66039786
          17

 c      1.27849817    -0.47150725     0.17254149
 c     -0.05180962    -0.95562147     0.23213841
 c     -1.12319030    -0.05734189    -0.17869238
 c     -1.21670506     1.41383072     0.80685915
 c     -0.33099120     1.23630982    -0.49421995
 c      1.14826186     0.90624020    -0.24121232
 h     -0.39494163    -1.70306063     0.86746497
 h     -2.11493054     1.79898076     0.46463332
 h     -0.58545465     1.73332241    -1.43730109
 h      2.02126016     1.60715263    -0.07862467
 o      2.29078212    -1.28633105     0.10816196
 h      2.96346406    -0.76396135    -0.29890934
 c     -2.50631138    -0.47156910    -0.39315951
 h     -2.51918498    -1.15799222    -1.19129015
 h     -2.85676976    -0.89151089     0.47441941
 h     -3.20528269     0.38680860    -0.73396897
 h     -0.67237028     1.08784027     1.69888809
          17

 c      1.27326342    -0.46269866     0.17305526
 c     -0.04619020    -0.94590648     0.22891529
 c     -1.13401689    -0.05573727    -0.17050308
 c     -1.21907852     1.40414252     0.80852154
 c     -0.32062186     1.23190388    -0.49811971
 c      1.14306423     0.90778927    -0.24933627
 h     -0.43938796    -1.73890592     0.85463455
 h     -2.09779684     1.83410361     0.54166319
 h     -0.59451866     1.78114079    -1.45938460
 h      2.07188626     1.61123793    -0.11417135
 o      2.29815385    -1.29070580     0.11242663
 h      2.93667078    -0.80136457    -0.28444548
 c     -2.51577298    -0.46725458    -0.38732858
 h     -2.47176842    -1.21874381    -1.24868820
 h     -2.83769097    -0.90312533     0.45718488
 h     -3.20466891     0.37484176    -0.80043340
 h     -0.66413294     1.09015731     1.74180902
          17

 c      1.26643868    -0.45271825     0.17124168
 c     -0.04271133    -0.93564687     0.22718340
 c     -1.14160409    -0.05199264    -0.16164812
 c     -1.21654257     1.39158520     0.80892156
 c     -0.31130372     1.22739334    -0.50194808
 c      1.13864225     0.90878264    -0.25627920
 h     -0.47736643    -1.78692713     0.83904267
 h     -2.10897823     1.88457222     0.62250851
 h     -0.60051675     1.82646546    -1.46888774
 h      2.10361423     1.60765406    -0.15479133
 o      2.30399141    -1.29604942     0.11826507
 h      2.94722994    -0.82095344    -0.28733161
 c     -2.52533271    -0.46200320    -0.38633179
 h     -2.42902613    -1.27451118    -1.29659544
 h     -2.83623534    -0.93083023     0.46983555
 h     -3.19425540     0.35131480    -0.85772681
 h     -0.66691513     1.10463744     1.77974560
          17

 c      1.25877044    -0.44211853     0.16721005
 c     -0.04211425    -0.92601236     0.22753348
 c     -1.14598687    -0.04585615    -0.15219424
 c     -1.20968419     1.37651910     0.80852978
 c     -0.30360922     1.22336166    -0.50616650
 c      1.13547786     0.90945187    -0.26210601
 h     -0.50237431    -1.83544305     0.81383957
 h     -2.13860036     1.94523561     0.70712101
 h     -0.60139897     1.86444003    -1.46044777
 h      2.11242007     1.59460989    -0.19999685
 o      2.30790352    -1.30209267     0.12571868
 h      2.99460607    -0.82249320    -0.30809354
 c     -2.53472810    -0.45716015    -0.39042524
 h     -2.39298993    -1.31607638    -1.32479820
 h     -2.85018781    -0.96988574     0.50327372
 h     -3.17615891     0.31779623    -0.90417814
 h     -0.68114058     1.13090861     1.80699755
          17

 c      1.25099217    -0.43144707     0.16110562
 c     -0.04480425    -0.91783488     0.23020678
 c     -1.14743507    -0.03723457    -0.14220599
 c     -1.20013315     1.36003470     0.80764417
 c     -0.29786123     1.22022519    -0.51094121
 c      1.13369541     0.90988902    -0.26696651
 h     -0.51043868    -1.87622766     0.77597507
 h     -2.16815073     2.00453317     0.79462667
 h     -0.59639120     1.89231256    -1.43262048
 h      2.09794338     1.57272193    -0.24873190
 o      2.31090432    -1.30769380     0.13396207
 h      3.05607392    -0.82048752    -0.33346702
 c     -2.54375103    -0.45426266    -0.39840547
 h     -2.36521721    -1.33940126    -1.32944160
 h     -2.87367053    -1.00995917     0.53973867
 h     -3.15454565     0.27854167    -0.94027601
 h     -0.70462403     1.16678730     1.82125805
          17

 c      1.24370503    -0.42125239     0.15312682
 c     -0.05080951    -0.91160055     0.23516074
 c     -1.14640507    -0.02616999    -0.13175318
 c     -1.18941094     1.34328374     0.80659019
 c     -0.29413518     1.21820245    -0.51616347
 c      1.13305348     0.91003995    -0.27106471
 h     -0.50012216    -1.90444843     0.72535817
 h     -2.18335066     2.05184296     0.88115060
 h     -0.58596464     1.90952922    -1.38734209
 h      2.06363282     1.54493165    -0.29976692
 o      2.31398615    -1.31190544     0.14220200
 h      3.10995317    -0.82705908    -0.35088629
 c     -2.55195066    -0.45466970    -0.40884659
 h     -2.34668186    -1.34321292    -1.30991714
 h     -2.90145880    -1.04178971     0.56469090
 h     -3.13534514     0.24015998    -0.96892821
 h     -0.73330664     1.20895927     1.82330456
          17

 c      1.23731685    -0.41208472     0.14353146
 c     -0.05979344    -0.90747044     0.24213520
 c     -1.14347943    -0.01281594    -0.12091871
 c     -1.17859322     1.32717513     0.80559795
 c     -0.29226942     1.21725715    -0.52142361
 c      1.13288577     0.90965593    -0.27461904
 h     -0.47217971    -1.91834204     0.66399581
 h     -2.17728403     2.08048602     0.96136191
 h     -0.57193901     1.91824752    -1.32998797
 h      2.01753245     1.51693709    -0.35216977
 o      2.31760859    -1.31425299     0.14999882
 h      3.14392840    -0.84735516    -0.35368582
 c     -2.55870240    -0.45931647    -0.42052213
 h     -2.33776202    -1.32826844    -1.26776386
 h     -2.93005346    -1.05954503     0.56990933
 h     -3.12493922     0.21008984    -0.99461807
 h     -0.76183304     1.25359964     1.81684050
          17

 c      1.23204179    -0.40448829     0.13263150
 c     -0.07107542    -0.90524960     0.25068312
 c     -1.13931010     0.00257627    -0.10980029
 c     -1.16839565     1.31235585     0.80473969
 c     -0.29188152     1.21702229    -0.52598892
 c      1.13210326     0.90828090    -0.27780262
 h     -0.42943862    -1.91957989     0.59558001
 h     -2.14848119     2.08733794     1.02995986
 h     -0.55760533     1.92416875    -1.26959568
 h      1.97238815     1.49725795    -0.40600076
 o      2.32181198    -1.31459232     0.15718880
 h      3.15317256    -0.88173172    -0.33983878
 c     -2.56353187    -0.46844017    -0.43247708
 h     -2.33794815    -1.29807304    -1.20719877
 h     -2.95730977    -1.06043023     0.55226622
 h     -3.12747997     0.19348559    -1.02082258
 h     -0.78421391     1.29698889     1.80783150
          17

 c      1.22794186    -0.39898467     0.12078098
 c     -0.08368253    -0.90431811     0.26019840
 c     -1.13457489     0.01964460    -0.09850696
 c     -1.15923911     1.29924515     0.80405222
 c     -0.29243970     1.21682266    -0.52891402
 c      1.12954852     0.90545801    -0.28070831
 h     -0.37672524    -1.91421919     0.52513535
 h     -2.09901432     2.07195128     1.08230362
 h     -0.54733350     1.93636076    -1.21768070
 h      1.94176843     1.49473160    -0.46266276
 o      2.32629923    -1.31301344     0.16382519
 h      3.13885982    -0.92724020    -0.31095071
 c     -2.56643823    -0.48119461    -0.44398392
 h     -2.34501866    -1.26128945    -1.13728624
 h     -2.98212542    -1.04404860     0.51258553
 h     -3.14247721     0.19038247    -1.04726107
 h     -0.79481774     1.33599059     1.80256812
          17

 c      1.22498267    -0.39605421     0.10836123
 c     -0.09647776    -0.90365790     0.27000545
 c     -1.12995150     0.03788737    -0.08715564
 c     -1.15121199     1.28806120     0.80376796
 c     -0.29344952     1.21602270    -0.52945617
 c      1.12477428     0.90124037    -0.28346980
 h     -0.32012438    -1.91273780     0.45804294
 h     -2.03376020     2.03624115     1.11473696
 h     -0.54484203     1.96338391    -1.18357368
 h      1.93125225     1.51244339    -0.52333340
 o      2.33033678    -1.30984438     0.17022603
 h      3.10958096    -0.97753297    -0.27295283
 c     -2.56796195    -0.49535761    -0.45426754
 h     -2.35371384    -1.23550530    -1.07503789
 h     -3.00465236    -1.01230491     0.45570615
 h     -3.16515968     0.19598573    -1.07015444
 h     -0.78950059     1.36809916     1.80474663
          17

 c      1.22308858    -0.39609440     0.09575655
 c     -0.10839823    -0.90223705     0.27953615
 c     -1.12609911     0.05664228    -0.07587302
 c     -1.14396764     1.27880569     0.80441338
 c     -0.29468482     1.21464236    -0.52759664
 c      1.11841803     0.89646173    -0.28647083
 h     -0.26502715    -1.92599644     0.39818488
 h     -1.96083379     1.98508703     1.12527723
 h     -0.55078980     2.00631280    -1.16847414
 h      1.93424919     1.54427632    -0.58622291
 o      2.33255229    -1.30567811     0.17707338
 h      3.08449179    -1.02245685    -0.23761461
 c     -2.56886116    -0.50766568    -0.46254886
 h     -2.35600488    -1.24569593    -1.04299807
 h     -3.02716204    -0.96980257     0.39153135
 h     -3.18912408     0.20360556    -1.08518013
 h     -0.76633856     1.39111634     1.81363181
          17

 c      1.22217575    -0.39934000     0.08331792
 c     -0.11866332    -0.89972716     0.28845567
 c     -1.12362543     0.07511563    -0.06480096
 c     -1.13657299     1.27113210     0.80660538
 c     -0.29621506     1.21352112    -0.52402985
 c      1.11160787     0.89229429    -0.29030495
 h     -0.21440715    -1.95714218     0.34680415
 h     -1.89313934     1.92801246     1.11504692
 h     -0.56254395     2.05691159    -1.16561384
 h      1.93892106     1.57948058    -0.64670438
 o      2.33123742    -1.30117014     0.18522123
 h      3.08865138    -1.05143617    -0.21941837
 c     -2.56928613    -0.51580581    -0.46942334
 h     -2.34751982    -1.30337988    -1.05094028
 h     -3.05510621    -0.92397568     0.33549547
 h     -3.20873111     0.20751848    -1.08990447
 h     -0.72575434     1.40309451     1.82488522
          17

 c      1.22213856    -0.40577448     0.07132598
 c     -0.12675088    -0.89676932     0.29657428
 c     -1.12303178     0.09245651    -0.05411044
 c     -1.12740597     1.26417677     0.81072162
 c     -0.29821599     1.21378970    -0.51964722
 c      1.10528162     0.88966785    -0.29553750
 h     -0.16959277    -1.99844422     0.30380545
 h     -1.84964329     1.88068403     1.08971978
 h     -0.57639783     2.10363230    -1.16622704
 h      1.93586701     1.60868297    -0.69981635
 o      2.32594417    -1.29647946     0.19483791
 h      3.12812622    -1.06266804    -0.22186343
 c     -2.56836015    -0.52015993    -0.47738723
 h     -2.33286597    -1.38993878    -1.08442409
 h     -3.09584274    -0.88285978     0.30408429
 h     -3.22021010     0.20450134    -1.08450969
 h     -0.67036695     1.40278950     1.83284398
          17

 c      1.22280873    -0.41510020     0.05997393
 c     -0.13226829    -0.89441752     0.30369913
 c     -1.12465185     0.10782646    -0.04402219
 c     -1.11467258     1.25692532     0.81694270
 c     -0.30080493     1.21634317    -0.51516819
 c      1.09997864     0.88904148    -0.30255735
 h     -0.13196657    -2.03754243     0.26951142
 h     -1.84964115     1.85995727     1.05723629
 h     -0.58937782     2.13731941    -1.16379139
 h      1.92024218     1.62604714    -0.74191731
 o      2.31809548    -1.29126208     0.20515784
 h      3.18066277    -1.06333189    -0.23348778
 c     -2.56527392    -0.52249128    -0.48831304
 h     -2.31923736    -1.47810951    -1.12339652
 h     -3.15182527    -0.84977729     0.30330263
 h     -3.22191176     0.19415446    -1.07159217
 h     -0.60470852     1.39012230     1.83230326
          17

 c      1.22393745    -0.42677244     0.04937160
 c     -0.13492559    -0.89352998     0.30960272
 c     -1.12859979     0.12044189    -0.03481413
 c     -1.09799951     1.24949624     0.82578290
 c     -0.30398015     1.22164649    -0.51106518
 c      1.09588013     0.89041689    -0.31155300
 h     -0.10325975    -2.06433059     0.24486393
 h     -1.89484275     1.86847921     1.02048436
 h     -0.59971314     2.15293028    -1.15481419
 h      1.89109616     1.62909929    -0.77109218
 o      2.30935665    -1.28524573     0.21536594
 h      3.22145403    -1.06019674    -0.24192265
 c     -2.56018158    -0.52457572    -0.50196716
 h     -2.31116029    -1.54957593    -1.15506020
 h     -3.21520405    -0.82187813     0.32349194
 h     -3.21439019     0.17864578    -1.05567265
 h     -0.53447528     1.36623086     1.81965371
          17

 c      1.22520602    -0.44006654     0.03955968
 c     -0.13456807    -0.89456296     0.31405789
 c     -1.13476421     0.12964523    -0.02677983
 c     -1.07900172     1.24338126     0.83793724
 c     -0.30763107     1.22971859    -0.50757746
 c      1.09285716     0.89341103    -0.32252111
 h     -0.08507402    -2.07323670     0.23090135
 h     -1.96387748     1.89137726     0.97757881
 h     -0.60675052     2.14935879    -1.13840704
 h      1.85070456     1.61838031    -0.78725997
 o      2.30078831    -1.27839473     0.22500349
 h      3.23634355    -1.05671159    -0.24035345
 c     -2.55374396    -0.52773308    -0.51696345
 h     -2.31049443    -1.59495625    -1.17325182
 h     -3.27327855    -0.79518649     0.34927819
 h     -3.20035150     0.16217817    -1.04246816
 h     -0.46521467     1.33323120     1.79389990
          17

 c      1.22624967    -0.45415316     0.03052414
 c     -0.13119817    -0.89758469     0.31687243
 c     -1.14284025     0.13501918    -0.02014153
 c     -1.05975250     1.23999126     0.85350008
 c     -0.31157561     1.24013975    -0.50469120
 c      1.09046169     0.89730195    -0.33524745
 h     -0.07853718    -2.06299735     0.22838681
 h     -2.03136467     1.91241507     0.92908181
 h     -0.61094331     2.12930495    -1.11610043
 h      1.80463673     1.59769618    -0.79253723
 o      2.29292615    -1.27083108     0.23390309
 h      3.22038494    -1.05409755    -0.22649068
 c     -2.54646790    -0.53276218    -0.53189176
 h     -2.31752182    -1.61024060    -1.17554915
 h     -3.31586232    -0.76785821     0.36888074
 h     -3.18395651     0.14995535    -1.03780432
 h     -0.40093813     1.29390396     1.75737496
          17

 c      1.22668508    -0.46817741     0.02221071
 c     -0.12498087    -0.90230127     0.31790952
 c     -1.15236416     0.13646006    -0.01498039
 c     -1.04179405     1.23988505     0.87179729
 c     -0.31557325     1.25203573    -0.50209508
 c      1.08789787     0.90104700    -0.34927113
 h     -0.08416027    -2.03635537     0.23765264
 h     -2.08021446     1.92249051     0.87898421
 h     -0.61407699     2.09965836    -1.09213094
 h      1.76214408     1.57469990    -0.79175854
 o      2.28590664    -1.26277711     0.24211385
 h      3.17572724    -1.05213399    -0.20138830
 c     -2.53864518    -0.53995269    -0.54572069
 h     -2.33155344    -1.59491691    -1.16173000
 h     -3.33720758    -0.73992083     0.37563892
 h     -3.16895507     0.14621300    -1.04601954
 h     -0.34321384     1.25132140     1.71566347
          17

 c      1.22613675    -0.48134193     0.01453999
 c     -0.11623919    -0.90803248     0.31709743
 c     -1.16274420     0.13415892    -0.01122395
 c     -1.02615011     1.24291796     0.89166197
 c     -0.31931883     1.26411030    -0.49917808
 c      1.08412283     0.90340111    -0.36392927
 h     -0.10179161    -2.00040130     0.25856410
 h     -2.10150979     1.91844911     0.83252655
 h     -0.61944919     2.07149115    -1.07356792
 h      1.73512733     1.56011270    -0.79201002
 o      2.27938799    -1.25455660     0.24993124
 h      3.11274614    -1.04895612    -0.16996146
 c     -2.53061417    -0.54895381    -0.55782557
 h     -2.35099252    -1.55217480    -1.13367051
 h     -3.33511884    -0.71232074     0.36657762
 h     -3.15637147     0.15190815    -1.06836822
 h     -0.29113761     1.20833087     1.67636438
          17

 c      1.22426120    -0.49298362     0.00741971
 c     -0.10543504    -0.91370542     0.31442516
 c     -1.17329876     0.12851466    -0.00868420
 c     -1.01346310     1.24856219     0.91180535
 c     -0.32250705     1.27493549    -0.49520919
 c      1.07830433     0.90337051    -0.37864540
 h     -0.13073750    -1.96674129     0.29067807
 h     -2.09170674     1.90057785     0.79486825
 h     -0.63106568     2.05714900    -1.06852620
 h      1.73300565     1.56272125    -0.79923047
 o      2.27233909    -1.24664151     0.25799943
 h      3.05326461    -1.04010963    -0.14265512
 c     -2.52291050    -0.55856061    -0.56781669
 h     -2.37300127    -1.49133275    -1.09661903
 h     -3.31008772    -0.68636184     0.34131117
 h     -3.14386923     0.16403279    -1.10269777
 h     -0.24270752     1.16713575     1.64664045
          17

 c      1.22077519    -0.50261091     0.00074199
 c     -0.09313604    -0.91810093     0.30991610
 c     -1.18330527     0.12003375    -0.00712296
 c     -1.00392595     1.25609764     0.93115733
 c     -0.32505044     1.28360733    -0.48979146
 c      1.07045263     0.90083026    -0.39333338
 h     -0.17011950    -1.94876061     0.33373278
 h     -2.05107887     1.87131447     0.77060492
 h     -0.65100389     2.06304741    -1.08117962
 h      1.75554888     1.58211341    -0.81341361
 o      2.26333495    -1.23961688     0.26718341
 h      3.02578237    -1.01908465    -0.13335938
 c     -2.51614879    -0.56651534    -0.57522564
 h     -2.39306239    -1.43219376    -1.06160705
 h     -3.26532602    -0.66346045     0.30207026
 h     -3.12748707     0.17734147    -1.14476334
 h     -0.19738138     1.12943890     1.63062295
          17

 c      1.21550983    -0.50988127    -0.00563837
 c     -0.08003207    -0.92055772     0.30362137
 c     -1.19204878     0.10926467    -0.00631216
 c     -0.99712103     1.26465142     0.94904788
 c     -0.32727067     1.29020260    -0.48321762
 c      1.06142415     0.89649275    -0.40836312
 h     -0.21880839    -1.95357695     0.38791608
 h     -1.98399014     1.83521632     0.76340788
 h     -0.67706231     2.08468183    -1.10776425
 h      1.79292955     1.60880662    -0.82899977
 o      2.25222821    -1.23377411     0.27773773
 h      3.03879190    -0.98393349    -0.14602508
 c     -2.51068743    -0.56973171    -0.57947563
 h     -2.40561308    -1.40500887    -1.04540105
 h     -3.20784433    -0.64501161     0.25501592
 h     -3.10386146     0.18677948    -1.18995914
 h     -0.15773233     1.09688938     1.62844995
          17

 c      1.20849854    -0.51456094    -0.01191507
 c     -0.06706202    -0.92158074     0.29572865
 c     -1.19885913     0.09678276    -0.00606089
 c     -0.99187357     1.27310748     0.96519721
 c     -0.32976317     1.29541711    -0.47623879
 c      1.05229210     0.89126085    -0.42414420
 h     -0.27404362    -1.97511151     0.45266487
 h     -1.90128701     1.80016847     0.77521141
 h     -0.70409143     2.11102059    -1.13923908
 h      1.83294468     1.63160748    -0.83982422
 o      2.24078540    -1.22882172     0.28892035
 h      3.07002710    -0.94172604    -0.16848646
 c     -2.50610720    -0.56620290    -0.58098096
 h     -2.40747943    -1.42954501    -1.05874547
 h     -3.15015491    -0.63231626     0.21248589
 h     -3.07136769     0.18900419    -1.23438217
 h     -0.12856449     1.07131312     1.63755989
          17

 c      1.20004177    -0.51652188    -0.01830099
 c     -0.05546363    -0.92246462     0.28668477
 c     -1.20315041     0.08319573    -0.00620988
 c     -0.98609190     1.27993418     0.97966079
 c     -0.33309626     1.29993689    -0.46959380
 c      1.04388316     0.88580263    -0.44087925
 h     -0.33055707    -1.99861439     0.52511470
 h     -1.82417844     1.77949572     0.80482309
 h     -0.72709697     2.13182228    -1.16669903
 h      1.86615070     1.64253428    -0.84206777
 o      2.23085849    -1.22429295     0.29987012
 h      3.09448512    -0.90146766    -0.18670528
 c     -2.50104417    -0.55708659    -0.58224306
 h     -2.40046355    -1.49074568    -1.09278871
 h     -3.10962975    -0.62665288     0.19269109
 h     -3.03023801     0.18281221    -1.27520700
 h     -0.11454384     1.05445117     1.65470714
          17

 c      1.19068278    -0.51575351    -0.02498354
 c     -0.04658628    -0.92444822     0.27713190
 c     -1.20447331     0.06912846    -0.00662073
 c     -0.97710708     1.28328178     0.99269011
 c     -0.33764725     1.30416453    -0.46377751
 c      1.03667599     0.88049425    -0.45855117
 h     -0.38202841    -2.01042750     0.60056241
 h     -1.78194650     1.79090616     0.84798954
 h     -0.74283376     2.14069506    -1.18401723
 h      1.88686099     1.63748268    -0.83438086
 o      2.22346573    -1.21982417     0.31006618
 h      3.09846769    -0.86922383    -0.19244636
 c     -2.49423767    -0.54501223    -0.58594974
 h     -2.38823136    -1.55878870    -1.13044200
 h     -3.09919881    -0.62895157     0.20871218
 h     -2.98226580     0.16893026    -1.31088144
 h     -0.11812411     1.04739353     1.67733925
          17

 c      1.18109659    -0.51236880    -0.03209056
 c     -0.04163130    -0.92830181     0.26774439
 c     -1.20254897     0.05518578    -0.00717282
 c     -0.96376847     1.28216458     1.00422724
 c     -0.34357525     1.30821309    -0.45902097
 c      1.03084180     0.87547651    -0.47697558
 h     -0.42297843    -2.00243362     0.67400415
 h     -1.78836957     1.84283829     0.90255838
 h     -0.74993942     2.13499378    -1.18807971
 h      1.89267023     1.61553516    -0.81722328
 o      2.21891554    -1.21515504     0.31926406
 h      3.07765497    -0.84808907    -0.18244783
 c     -2.48576105    -0.53216955    -0.59251080
 h     -2.37346334    -1.61275150    -1.15977584
 h     -3.11546136    -0.63835321     0.25312085
 h     -2.93052152     0.14982446    -1.34152800
 h     -0.13822122     1.04999282     1.70437798
          17

 c      1.17193375    -0.50660937    -0.03966830
 c     -0.04145811    -0.93431111     0.25911094
 c     -1.19728146     0.04190145    -0.00777906
 c     -0.94805294     1.27763875     1.01373141
 c     -0.35082789     1.31194162    -0.45531859
 c      1.02627542     0.87068199    -0.49583767
 h     -0.44960164    -1.97178980     0.74115135
 h     -1.82330610     1.92111747     0.97033286
 h     -0.74876802     2.11521521    -1.17850739
 h      1.88423828     1.57858572    -0.79241472
 o      2.21699028    -1.21011421     0.32741462
 h      3.03455011    -0.83865322    -0.15713194
 c     -2.47657090    -0.52015831    -0.60049448
 h     -2.35764595    -1.64229721    -1.17498964
 h     -3.14427004    -0.65181043     0.30452941
 h     -2.87897135     0.12945872    -1.36918124
 h     -0.16990098     1.06059583     1.73663667
          17

 c      1.16366979    -0.49885355    -0.04767199
 c     -0.04645428    -0.94234522     0.25167486
 c     -1.18876718     0.02970498    -0.00841362
 c     -0.93284837     1.27162542     1.02079123
 c     -0.35914384     1.31495013    -0.45241864
 c      1.02257198     0.86580869    -0.51470590
 h     -0.45992354    -1.91973576     0.79892121
 h     -1.85795971     2.00301552     1.05038164
 h     -0.74147853     2.08493336    -1.15774386
 h      1.86581391     1.53159475    -0.76296764
 o      2.21693678    -1.20468455     0.33470111
 h      2.97909746    -0.83829710    -0.12108475
 c     -2.46746794    -0.51012873    -0.60828277
 h     -2.34157876    -1.64342634    -1.17389668
 h     -3.17313843    -0.66568578     0.34427334
 h     -2.83167727     0.11244172    -1.39714414
 h     -0.20587310     1.07650856     1.77639928
          17

 c      1.15651077    -0.48962647    -0.05596967
 c     -0.05645014    -0.95188184     0.24568211
 c     -1.17730184     0.01892581    -0.00912112
 c     -0.92002766     1.26560485     1.02540097
 c     -0.36804487     1.31654970    -0.44978947
 c      1.01897226     0.86029251    -0.53305960
 h     -0.45394057    -1.85112187     0.84598620
 h     -1.87493590     2.07197968     1.13785277
 h     -0.73226714     2.05118570    -1.13154072
 h      1.84608117     1.48298135    -0.73288465
 o      2.21733063    -1.19914045     0.34165870
 h      2.93125638    -0.83937164    -0.08474963
 c     -2.45887301    -0.50276278    -0.61479019
 h     -2.32570539    -1.61589638    -1.15632999
 h     -3.19473981    -0.67696506     0.36156037
 h     -2.79161907     0.10241308    -1.42812001
 h     -0.23954904     1.09501434     1.82549908
          17

 c      1.15040232    -0.47958451    -0.06437116
 c     -0.07069977    -0.96199227     0.24109756
 c     -1.16338100     0.00981873    -0.01000984
 c     -0.91027989     1.26042849     1.02800059
 c     -0.37687782     1.31580806    -0.44665010
 c      1.01445530     0.85341492    -0.55038663
 h     -0.43399039    -1.77474453     0.88387696
 h     -1.86740246     2.11890577     1.22661594
 h     -0.72710464     2.02408448    -1.10878687
 h      1.83724002     1.44347642    -0.70622713
 o      2.21633281    -1.19401934     0.34906579
 h      2.91718696    -0.83008356    -0.06237929
 c     -2.45101976    -0.49816701    -0.61952873
 h     -2.31016959    -1.56282882    -1.12380176
 h     -3.20557015    -0.68348648     0.35169404
 h     -2.75982497     0.10051392    -1.46200344
 h     -0.26791180     1.11424025     1.88246224
          17

 c      1.14513041    -0.46947830    -0.07266446
 c     -0.08795835    -0.97138034     0.23750351
 c     -1.14769314     0.00258606    -0.01122348
 c     -0.90349472     1.25652354     1.02946275
 c     -0.38499670     1.31186863    -0.44225383
 c      1.00824856     0.84472602    -0.56636350
 h     -0.40491994    -1.70342488     0.91843802
 h     -1.83439613     2.13948708     1.31073660
 h     -0.73182863     2.01333806    -1.09839315
 h      1.84902837     1.42136155    -0.68532370
 o      2.21313911    -1.18944879     0.35712358
 h      2.94638738    -0.80562795    -0.05868273
 c     -2.44408832    -0.49573812    -0.62242890
 h     -2.29456304    -1.49232348    -1.08024530
 h     -3.20458511    -0.68382189     0.31406276
 h     -2.73553420     0.10522089    -1.49531857
 h     -0.29166343     1.13311584     1.94138660
          17

 c      1.14045129    -0.46010286    -0.08063806
 c     -0.10672440    -0.97868660     0.23416377
 c     -1.13110202    -0.00260814    -0.01289662
 c     -0.89919514     1.25408249     1.03088048
 c     -0.39206934     1.30452852    -0.43642250
 c      1.00052712     0.83453664    -0.58095432
 h     -0.37273160    -1.65122323     0.95935498
 h     -1.77814775     2.13237504     1.38487184
 h     -0.74869560     2.02173651    -1.10315054
 h      1.88040277     1.41683299    -0.66988543
 o      2.20876938    -1.18470694     0.36505384
 h      2.99926428    -0.77536776    -0.06234998
 c     -2.43821745    -0.49398004    -0.62352850
 h     -2.27721052    -1.42089105    -1.03361494
 h     -3.19296032    -0.67722665     0.25158721
 h     -2.71710563     0.11351929    -1.52289119
 h     -0.31277606     1.15066131     1.99406520
          17

 c      1.13618245    -0.45223326    -0.08808937
 c     -0.12563873    -0.98317612     0.23057200
 c     -1.11461394    -0.00562227    -0.01510795
 c     -0.89679458     1.25312921     1.03326303
 c     -0.39819865     1.29447242    -0.42975466
 c      0.99236704     0.82382693    -0.59428988
 h     -0.34118492    -1.62611582     1.01379727
 h     -1.70329622     2.09867809     1.44446305
 h     -0.77493855     2.04258603    -1.11726053
 h      1.91992416     1.42294954    -0.65847425
 o      2.20458723    -1.17896288     0.37199508
 h      3.05075291    -0.75098564    -0.06044772
 c     -2.43343115    -0.49047507    -0.62283251
 h     -2.25429555    -1.37494486    -0.99638203
 h     -3.17514535    -0.66383527     0.17165297
 h     -2.70280927     0.12221847    -1.54011199
 h     -0.33218611     1.16546983     2.03314866
          17

 c      1.13222826    -0.44654592    -0.09483443
 c     -0.14369353    -0.98521171     0.22713748
 c     -1.09932448    -0.00632418    -0.01785102
 c     -0.89561025     1.25345393     1.03728032
 c     -0.40370086     1.28283652    -0.42318688
 c      0.98500827     0.81370473    -0.60650868
 h     -0.31022107    -1.62481167     1.07819772
 h     -1.61750340     2.04274683     1.48637116
 h     -0.80526505     2.06489743    -1.13122414
 h      1.95420112     1.43151912    -0.65013062
 o      2.20138393    -1.17174477     0.37748315
 h      3.08509440    -0.73898761    -0.04618602
 c     -2.42929682    -0.48302263    -0.62086718
 h     -2.22152504    -1.37764986    -0.97932991
 h     -3.16109502    -0.64516358     0.08781671
 h     -2.69116278     0.12881221    -1.54439726
 h     -0.34892575     1.17563090     2.05405806
          17

 c      1.12854855    -0.44356004    -0.10071651
 c     -0.16003897    -0.98583587     0.22499308
 c     -1.08633935    -0.00460285    -0.02102508
 c     -0.89470099     1.25440763     1.04302322
 c     -0.40884414     1.27070705    -0.41750672
 c      0.97934977     0.80504470    -0.61770149
 h     -0.27877330    -1.63738268     1.14029928
 h     -1.53326694     1.97442307     1.51067737
 h     -0.83481405     2.07925324    -1.13724983
 h      1.97360150     1.43668638    -0.64464869
 o      2.19942989    -1.16290392     0.38137831
 h      3.09525080    -0.74130717    -0.01777111
 c     -2.42436112    -0.47176178    -0.61942375
 h     -2.18018019    -1.42396308    -0.98110935
 h     -3.16707436    -0.62443444     0.01887638
 h     -2.68100930     0.13211163    -1.53590154
 h     -0.36018024     1.17889991     2.05556440
          17

 c      1.12511776    -0.44359756    -0.10561833
 c     -0.17383314    -0.98607988     0.22524884
 c     -1.07666636    -0.00042405    -0.02445082
 c     -0.89266908     1.25464028     1.04973229
 c     -0.41374740     1.25893688    -0.41319489
 c      0.97585924     0.79839008    -0.62790429
 h     -0.24718158    -1.65452989     1.18777292
 h     -1.46983214     1.91181465     1.52387123
 h     -0.86029090     2.07986193    -1.13098282
 h      1.97318726     1.43542425    -0.64226472
 o      2.19862199    -1.15253091     0.38375964
 h      3.08068177    -0.75667542     0.02331906
 c     -2.41684695    -0.45879612    -0.62035698
 h     -2.13777439    -1.48714755    -0.99188046
 h     -3.20684493    -0.60489507    -0.02125740
 h     -2.67155143     0.13271211    -1.51787455
 h     -0.36177231     1.17300831     2.03965660
          17

 c      1.12190393    -0.44675171    -0.10947980
 c     -0.18433106    -0.98664283     0.22859883
 c     -1.07107724     0.00608752    -0.02789446
 c     -0.88789389     1.25234306     1.05587045
 c     -0.41837278     1.24814009    -0.41046936
 c      0.97461973     0.79394112    -0.63709459
 h     -0.21705032    -1.67024341     1.21266435
 h     -1.44969015     1.87798978     1.53905808
 h     -0.88000183     2.06442386    -1.11120915
 h      1.95212313     1.42714503    -0.64339070
 o      2.19844766    -1.14095589     0.38490886
 h      3.04792755    -0.78061777     0.07264075
 c     -2.40655331    -0.44637384    -0.62368939
 h     -2.10191676    -1.54363173    -1.00344850
 h     -3.27532526    -0.58664893    -0.03585413
 h     -2.66251565     0.13309842    -1.49655748
 h     -0.34906346     1.15614549     2.01081123
          17

 c      1.11886717    -0.45287465    -0.11230997
 c     -0.19102025    -0.98783105     0.23528751
 c     -1.06999067     0.01456975    -0.03108531
 c     -0.87982141     1.24677660     1.06036361
 c     -0.42252144     1.23868644    -0.40936593
 c      0.97533780     0.79154109    -0.64519316
 h     -0.19041262    -1.68151322     1.21157969
 h     -1.48217757     1.88242575     1.56345824
 h     -0.89379182     2.03384978    -1.07944006
 h      1.91352960     1.41363188    -0.64847623
 o      2.19778025    -1.12880865     0.38534096
 h      3.01382995    -0.80447186     0.12233064
 c     -2.39484537    -0.43616745    -0.62808582
 h     -2.07736999    -1.57998426    -1.01156773
 h     -3.35177762    -0.56753808    -0.03861542
 h     -2.65431223     0.13698303    -1.47986168
 h     -0.31833199     1.12756863     1.97455975
          17

 c      1.11596956    -0.46158465    -0.11418919
 c     -0.19368960    -0.98956607     0.24515640
 c     -1.07342738     0.02440228    -0.03372627
 c     -0.86978197     1.23917954     1.06368197
 c     -0.42581945     1.23064020    -0.40975440
 c      0.97728568     0.79064712    -0.65207912
 h     -0.16920199    -1.68776972     1.18501640
 h     -1.55237993     1.90994688     1.58794942
 h     -0.90330523     1.99251734    -1.03996593
 h      1.86507621     1.39949123    -0.65792493
 o      2.19492979    -1.11695420     0.38570655
 h      3.00477428    -0.81644843     0.16272238
 c     -2.38324117    -0.42913103    -0.63231557
 h     -2.06641492    -1.58995531    -1.01448529
 h     -3.41670375    -0.54602529    -0.04069721
 h     -2.64763651     0.14756039    -1.47440983
 h     -0.26832531     1.08807920     1.93563166
          17

 c      1.11317363    -0.47229367    -0.11526370
 c     -0.19242880    -0.99139882     0.25764766
 c     -1.08103814     0.03478434    -0.03549345
 c     -0.85962294     1.23120637     1.06686642
 c     -0.42771401     1.22368519    -0.41128113
 c      0.97927613     0.79034235    -0.65761585
 h     -0.15497128    -1.69100302     1.13737127
 h     -1.63619125     1.93912714     1.59999095
 h     -0.91248289     1.94874501    -1.00008664
 h      1.81920129     1.39247765    -0.67207713
 o      2.18897512    -1.10596557     0.38634667
 h      3.03589064    -0.81017520     0.18956669
 c     -2.37287071    -0.42551212    -0.63588196
 h     -2.06970803    -1.57161659    -1.01172167
 h     -3.45830729    -0.52181634    -0.04782029
 h     -2.64249140     0.16536117    -1.48223362
 h     -0.20134678     1.04010262     1.89628565
          17

 c      1.11042100    -0.48425871    -0.11573175
 c     -0.18759123    -0.99251352     0.27176457
 c     -1.09218284     0.04486699    -0.03604194
 c     -0.85049249     1.22378234     1.07069240
 c     -0.42753911     1.21718059    -0.41339272
 c      0.97994955     0.78955361    -0.66167895
 h     -0.14867405    -1.69665065     1.07758627
 h     -1.71445646     1.95597699     1.59355940
 h     -0.92735272     1.91385377    -0.96918858
 h      1.78986798     1.40157495    -0.69129210
 o      2.18112203    -1.09571465     0.38708545
 h      3.08999536    -0.79130237     0.20744693
 c     -2.36459277    -0.42491027    -0.63897015
 h     -2.08664138    -1.52653904    -1.00370036
 h     -3.47107838    -0.49537743    -0.06208253
 h     -2.63764677     0.18756167    -1.49996608
 h     -0.12337818     0.98740653     1.85573134
          17

 c      1.10762783    -0.49666867    -0.11581096
 c     -0.17973646    -0.99177732     0.28612817
 c     -1.10603364     0.05388225    -0.03503182
 c     -0.84275346     1.21713823     1.07560961
 c     -0.42479918     1.21055503    -0.41563340
 c      0.97853958     0.78761548    -0.66419109
 h     -0.15056029    -1.71423343     1.01875071
 h     -1.77503337     1.95393303     1.56814499
 h     -0.95316488     1.89736966    -0.95480173
 h      1.78401199     1.43095256    -0.71589335
 o      2.17336952    -1.08589638     0.38771058
 h      3.13874537    -0.76887176     0.22197625
 c     -2.35911353    -0.42633660    -0.64206032
 h     -2.11509855    -1.46105342    -0.99215786
 h     -3.45372826    -0.46752837    -0.08351751
 h     -2.63119155     0.20949726    -1.52134740
 h     -0.04293221     0.93458599     1.81149424
          17

 c      1.10471359    -0.50873622    -0.11570453
 c     -0.16955102    -0.98809324     0.29942738
 c     -1.12167032     0.06124341    -0.03217262
 c     -0.83632416     1.21111467     1.08175364
 c     -0.41961968     1.20386325    -0.41805614
 c      0.97540180     0.78472349    -0.66518563
 h     -0.16047088    -1.75424498     0.97311739
 h     -1.81083862     1.93094862     1.52608818
 h     -0.98937324     1.90038296    -0.95747715
 h      1.79588584     1.47501485    -0.74558420
 o      2.16716296    -1.07642045     0.38820842
 h      3.16350074    -0.74856556     0.23572256
 c     -2.35697831    -0.42813375    -0.64549808
 h     -2.15077896    -1.38952399    -0.98134073
 h     -3.40861800    -0.43921798    -0.11057787
 h     -2.62147276     0.22677738    -1.54042368
 h      0.03101318     0.88634339     1.76174418
          17

 c      1.10165216    -0.51975064    -0.11558791
 c     -0.15778830    -0.98122090     0.31119734
 c     -1.13813947     0.06660360    -0.02727565
 c     -0.83097821     1.20537674     1.08892491
 c     -0.41283526     1.19778766    -0.42118686
 c      0.97154749     0.78163677    -0.66483804
 h     -0.17818876    -1.81901330     0.94328617
 h     -1.81827404     1.88772868     1.47123621
 h     -1.02863384     1.91542174    -0.97101858
 h      1.81286383     1.52202960    -0.77900831
 o      2.16328120    -1.06737903     0.38868857
 h      3.15648010    -0.73276481     0.24909193
 c     -2.35841412    -0.42787809    -0.64927444
 h     -2.18704427    -1.33690774    -0.97920168
 h     -3.34297848    -0.41130353    -0.13960247
 h     -2.60764017     0.23653902    -1.55329459
 h      0.09091501     0.84676085     1.70673741
          17

 c      1.09851904    -0.52910577    -0.11560566
 c     -0.14530304    -0.97220042     0.32193243
 c     -1.15447119     0.06985248    -0.02028612
 c     -0.82645090     1.19949604     1.09660485
 c     -0.40557429     1.19308451    -0.42558425
 c      0.96792092     0.77909593    -0.66341399
 h     -0.20277379    -1.89754802     0.92122888
 h     -1.79705876     1.82737748     1.40866017
 h     -1.06149611     1.93288943    -0.98768250
 h      1.82389529     1.56097605    -0.81417796
 o      2.16197055    -1.05896393     0.38930066
 h      3.11804350    -0.72151323     0.26137713
 c     -2.36285500    -0.42323515    -0.65335772
 h     -2.21770390    -1.32931440    -0.99450849
 h     -3.27172501    -0.38416615    -0.16333688
 h     -2.58976842     0.23786658    -1.55851157
 h      0.13170617     0.81879103     1.64890039
          17

 c      1.09550585    -0.53632973    -0.11585911
 c     -0.13307334    -0.96266359     0.33233920
 c     -1.16967642     0.07106096    -0.01127752
 c     -0.82232757     1.19290960     1.10399978
 c     -0.39886415     1.19019702    -0.43155858
 c      0.96512338     0.77756811    -0.66119781
 h     -0.23190013    -1.97305132     0.89726318
 h     -1.75190504     1.75628012     1.34493741
 h     -1.08058008     1.94571765    -1.00175799
 h      1.82247679     1.58454708    -0.84913525
 o      2.16289131    -1.05146841     0.39020361
 h      3.05707588    -0.71221371     0.27100904
 c     -2.36844935    -0.41414904    -0.65860431
 h     -2.24192995    -1.36855316    -1.02735443
 h     -3.21884333    -0.35726502    -0.16985509
 h     -2.56879263     0.23186897    -1.55699032
 h      0.15115458     0.80401558     1.59221109
          17

 c      1.09288731    -0.54110694    -0.11638533
 c     -0.12209520    -0.95403565     0.34282409
 c     -1.18277806     0.07040874    -0.00042816
 c     -0.81774119     1.18477814     1.11008356
 c     -0.39347086     1.18920803    -0.43915357
 c      0.96342410     0.77725028    -0.65845016
 h     -0.26246438    -2.03171076     0.86590960
 h     -1.69636036     1.68599121     1.28846135
 h     -1.08173581     1.95023483    -1.01016617
 h      1.80619762     1.58914331    -0.88234026
 o      2.16489701    -1.04539169     0.39157976
 h      2.99429225    -0.69786718     0.27522763
 c     -2.37305162    -0.40296183    -0.66649612
 h     -2.26312173    -1.43033553    -1.06756309
 h     -3.20702245    -0.32950640    -0.14754415
 h     -2.54635268     0.22153124    -1.55190952
 h      0.15014911     0.80255275     1.54162771
          17

 c      1.09094169    -0.54326987    -0.11714994
 c     -0.11324081    -0.94728266     0.35345975
 c     -1.19290176     0.06811347     0.01199935
 c     -0.81118578     1.17394108     1.11371026
 c     -0.38984568     1.18991453    -0.44820984
 c      0.96280183     0.77811289    -0.65538306
 h     -0.29148675    -2.06520476     0.82588555
 h     -1.65572320     1.63396875     1.24852181
 h     -1.06385379     1.94569102    -1.01203672
 h      1.77592375     1.57435100    -0.91289588
 o      2.16621207    -1.04147892     0.39364116
 h      2.95967447    -0.66667431     0.27017732
 c     -2.37645477    -0.39210695    -0.67725459
 h     -2.28415822    -1.48938487    -1.10427036
 h     -3.23562982    -0.30119108    -0.09817451
 h     -2.52455478     0.21133053    -1.54852138
 h      0.13346332     0.81288183     1.50279944
          17

 c      1.08985438    -0.54276430    -0.11806357
 c     -0.10716206    -0.94293816     0.36408057
 c     -1.19940026     0.06437563     0.02566800
 c     -0.80159352     1.15956812     1.11392623
 c     -0.38808251     1.19187463    -0.45839568
 c      0.96293312     0.77989088    -0.65213096
 h     -0.31658816    -2.06999767     0.77855997
 h     -1.65539680     1.61610030     1.23158710
 h     -1.02874702     1.93403020    -1.00848250
 h      1.73567499     1.54298189    -0.94086433
 o      2.16608944    -1.04012811     0.39646048
 h      2.96679847    -0.61198225     0.25407774
 c     -2.38025890    -0.38305351    -0.68944098
 h     -2.30614461    -1.53035122    -1.13071073
 h     -3.28302278    -0.27456018    -0.03781292
 h     -2.50558122     0.20630718    -1.55302537
 h      0.11100387     0.83148654     1.48198483
          17

 c      1.08966932    -0.53963284    -0.11898705
 c     -0.10422553    -0.94113476     0.37434294
 c     -1.20194430     0.05936527     0.04017530
 c     -0.79065780     1.14235820     1.11027441
 c     -0.38787022     1.19439154    -0.46918150
 c      0.96314781     0.78203157    -0.64870223
 h     -0.33622548    -2.04669805     0.72695679
 h     -1.69296343     1.63191814     1.23771568
 h     -0.98141820     1.92026274    -1.00283479
 h      1.69305453     1.50161767    -0.96785716
 o      2.16593970    -1.04067808     0.39976777
 h      2.99506888    -0.54386854     0.23071267
 c     -2.38594681    -0.37646019    -0.70136680
 h     -2.32912110    -1.54590509    -1.14363084
 h     -3.32868711    -0.25180415     0.01676011
 h     -2.49106782     0.21011512    -1.56968210
 h      0.09762366     0.85311160     1.48568082
          17

 c      1.09030952    -0.53405132    -0.11970140
 c     -0.10444889    -0.94154797     0.38374571
 c     -1.20053755     0.05324763     0.05506906
 c     -0.78191219     1.12407102     1.10280943
 c     -0.38850734     1.19650078    -0.47980790
 c      0.96246488     0.78370641    -0.64493560
 h     -0.35003651    -2.00067323     0.67545831
 h     -1.74183287     1.66701521     1.26238224
 h     -0.93002108     1.91278767    -1.00082770
 h      1.65905114     1.46047835    -0.99763744
 o      2.16751852    -1.04204468     0.40314436
 h      3.01780621    -0.47871800     0.20606190
 c     -2.39422000    -0.37235539    -0.71202604
 h     -2.35271081    -1.53364868    -1.14195404
 h     -3.36107136    -0.23406823     0.05470607
 h     -2.48161524     0.22298198    -1.59767771
 h      0.10598834     0.87360363     1.51828229
          17

 c      1.09160902    -0.52638142    -0.11988340
 c     -0.10743972    -0.94324387     0.39164090
 c     -1.19548991     0.04619910     0.06985361
 c     -0.77738522     1.10604439     1.09225845
 c     -0.38912565     1.19715491    -0.48941686
 c      0.95992386     0.78410963    -0.64058701
 h     -0.35950979    -1.94403155     0.62983761
 h     -1.77849667     1.70715910     1.29970718
 h     -0.88370922     1.92150977    -1.00915663
 h      1.64459119     1.42998610    -1.03525649
 o      2.17175064    -1.04338293     0.40622696
 h      3.02041691    -0.42833551     0.18474366
 c     -2.40521031    -0.37023245    -0.72111932
 h     -2.37638675    -1.49491466    -1.12617823
 h     -3.37520630    -0.22166484     0.07043204
 h     -2.47694500     0.24164700    -1.63100597
 h      0.13428220     0.89345812     1.57728651
          17

 c      1.09334571    -0.51719319    -0.11911660
 c     -0.11237527    -0.94458684     0.39729775
 c     -1.18737706     0.03839764     0.08398933
 c     -0.77693829     1.08899247     1.08006943
 c     -0.38917388     1.19577411    -0.49746337
 c      0.95523931     0.78305304    -0.63566538
 h     -0.36865321    -1.89708749     0.59686746
 h     -1.79066824     1.74295502     1.34384948
 h     -0.84766958     1.95171183    -1.03107785
 h      1.65334942     1.41382859    -1.08314069
 o      2.17884268    -1.04414770     0.40873305
 h      2.99864907    -0.39893873     0.16958521
 c     -2.41871930    -0.36914106    -0.72865378
 h     -2.39952652    -1.43556597    -1.09859660
 h     -3.36988232    -0.21438136     0.06180074
 h     -2.47644393     0.26135905    -1.66162059
 h      0.16678501     0.91587930     1.65210435
          17

 c      1.09528920    -0.50722780    -0.11694388
 c     -0.11817664    -0.94377897     0.40011522
 c     -1.17698820     0.03001594     0.09690364
 c     -0.77962795     1.07348922     1.06795753
 c     -0.38872540     1.19273284    -0.50405741
 c      0.94910878     0.78117544    -0.63070982
 h     -0.38276434    -1.88248851     0.58232993
 h     -1.77394485     1.76870869     1.38947186
 h     -0.82026435     1.99853077    -1.06273000
 h      1.67848249     1.40642379    -1.13761315
 o      2.18852911    -1.04404254     0.41045620
 h      2.95501162    -0.39218549     0.16188420
 c     -2.43432027    -0.36764175    -0.73456824
 h     -2.42139421    -1.36861924    -1.06415223
 h     -3.34660131    -0.21151777     0.02939264
 h     -2.47951560     0.27787390    -1.68267570
 h      0.18700093     0.94245120     1.72935380
          17

 c      1.09724767    -0.49729521    -0.11294749
 c     -0.12399758    -0.94037437     0.39994150
 c     -1.16526826     0.02124392     0.10801523
 c     -0.78459691     1.06014181     1.05744007
 c     -0.38821643     1.18908955    -0.50975161
 c      0.94272627     0.77941785    -0.62658001
 h     -0.40354633    -1.90776368     0.58773679
 h     -1.72854465     1.78110194     1.43194167
 h     -0.79649262     2.05000015    -1.09565103
 h      1.70830861     1.39881768    -1.19100909
 o      2.20012610    -1.04308076     0.41130493
 h      2.89831875    -0.40451939     0.16107079
 c     -2.45132275    -0.36371797    -0.73864279
 h     -2.44113482    -1.31654124    -1.03096471
 h     -3.31028662    -0.21159689    -0.02281342
 h     -2.48563488     0.28835797    -1.69003531
 h      0.18510361     0.97240379     1.79794172
          17

 c      1.09908370    -0.48815679    -0.10681340
 c     -0.12949687    -0.93594501     0.39714506
 c     -1.15325726     0.01233176     0.11677555
 c     -0.79117421     1.04951989     1.04968118
 c     -0.38805394     1.18593969    -0.51508949
 c      0.93719110     0.77849753    -0.62405928
 h     -0.42643453    -1.95761956     0.60965899
 h     -1.65805492     1.77881595     1.46751787
 h     -0.77247913     2.09424240    -1.12190468
 h      1.73285586     1.38443407    -1.23600021
 o      2.21243121    -1.04177995     0.41139728
 h      2.84558983    -0.42439122     0.16346997
 c     -2.46857631    -0.35542979    -0.74089723
 h     -2.45788893    -1.30435815    -1.00758478
 h     -3.27175893    -0.21175823    -0.08527178
 h     -2.49427324     0.29164087    -1.68261679
 h      0.15772270     1.00353666     1.85007639
          17

 c      1.10070280    -0.48043527    -0.09835812
 c     -0.13449332    -0.93273882     0.39234573
 c     -1.14202397     0.00363134     0.12272767
 c     -0.79872101     1.04197297     1.04541324
 c     -0.38846344     1.18406008    -0.52038907
 c      0.93327252     0.77876298    -0.62365582
 h     -0.44492528    -2.00948561     0.64262851
 h     -1.56971115     1.76317066     1.49383567
 h     -0.74677360     2.12317329    -1.13646342
 h      1.74599258     1.36033907    -1.26765901
 o      2.22380081    -1.04122339     0.41111091
 h      2.82088954    -0.43161357     0.16171021
 c     -2.48421007    -0.34280267    -0.74232103
 h     -2.47120105    -1.33784696    -0.99627943
 h     -3.25057021    -0.20734888    -0.14071989
 h     -2.50479503     0.28847842    -1.66259605
 h      0.10607358     1.03309609     1.88097382
          17

 c      1.10206726    -0.47454623    -0.08753589
 c     -0.13867336    -0.93250825     0.38617062
 c     -1.13258723    -0.00438689     0.12555833
 c     -0.80648427     1.03739648     1.04479288
 c     -0.38948456     1.18384815    -0.52573024
 c      0.93137528     0.78022695    -0.62556922
 h     -0.45450621    -2.04675694     0.68154513
 h     -1.47562777     1.73985221     1.51107870
 h     -0.71987582     2.13288341    -1.13724278
 h      1.74515526     1.32651383    -1.28370900
 o      2.23315618    -1.04215885     0.41074094
 h      2.83915243    -0.41209363     0.15032026
 c     -2.49604568    -0.32829708    -0.74445098
 h     -2.48150554    -1.39661798    -0.99220754
 h     -3.26963754    -0.19352501    -0.16942607
 h     -2.51634903     0.28193091    -1.63583862
 h      0.03508102     1.05810891     1.88876105
          17

 c      1.10322008    -0.47066599    -0.07443541
 c     -0.14162120    -0.93629860     0.37915893
 c     -1.12581378    -0.01116750     0.12513181
 c     -0.81360216     1.03501680     1.04716593
 c     -0.39098161     1.18533949    -0.53098620
 c      0.93152807     0.78261293    -0.62969153
 h     -0.45308820    -2.06053786     0.72235399
 h     -1.39351714     1.72099098     1.52361780
 h     -0.69366301     2.12329986    -1.12469189
 h      1.73096989     1.28519059    -1.28449858
 o      2.24106415    -1.04382103     0.41000750
 h      2.88879511    -0.37681609     0.13361389
 c     -2.50347275    -0.31466456    -0.74732188
 h     -2.48988696    -1.45508887    -0.98987859
 h     -3.33317018    -0.16961099    -0.16696826
 h     -2.52790911     0.27736334    -1.61183677
 h     -0.04616751     1.07541943     1.87528898
          17

 c      1.10426356    -0.46875885    -0.05926387
 c     -0.14295276    -0.94454051     0.37173648
 c     -1.12231268    -0.01616703     0.12149378
 c     -0.81953611     1.03354286     1.05098643
 c     -0.39263965     1.18818645    -0.53583082
 c      0.93335069     0.78537928    -0.63558298
 h     -0.44028671    -2.04766346     0.76203881
 h     -1.34280138     1.72325325     1.53925819
 h     -0.67115115     2.09839881    -1.10178002
 h      1.70755844     1.24070664    -1.27338583
 o      2.24876691    -1.04485718     0.40841258
 h      2.94717131    -0.34697679     0.11992662
 c     -2.50810947    -0.30359675    -0.74910616
 h     -2.49742469    -1.49599464    -0.98622986
 h     -3.41929875    -0.13990608    -0.14795334
 h     -2.53863136     0.28086838    -1.60110131
 h     -0.12333973     1.08191806     1.84808889
          17

 c      1.10530588    -0.46864451    -0.04232087
 c     -0.14241186    -0.95708926     0.36419291
 c     -1.12237192    -0.01899199     0.11483841
 c     -0.82495470     1.03214695     1.05440316
 c     -0.39396429     1.19159803    -0.53973277
 c      0.93601028     0.78774958    -0.64243798
 h     -0.41695062    -2.00945562     0.79872347
 h     -1.33365604     1.75615483     1.56170531
 h     -0.65645488     2.06694970    -1.07433214
 h      1.68328001     1.19954859    -1.25738894
 o      2.25712442    -1.04441309     0.40567819
 h      2.99772084    -0.33636416     0.11450090
 c     -2.51191477    -0.29574700    -0.74815271
 h     -2.50490244    -1.51048019    -0.98008313
 h     -3.50262967    -0.10933172    -0.12830277
 h     -2.54812410     0.29541340    -1.60915048
 h     -0.17731523     1.07524735     1.82186450
          17

 c      1.10643401    -0.47006663    -0.02397139
 c     -0.13989039    -0.97317123     0.35662922
 c     -1.12595116    -0.01950554     0.10546139
 c     -0.83172444     1.03131547     1.05628622
 c     -0.39433727     1.19438639    -0.54201219
 c      0.93830843     0.78883095    -0.64916333
 h     -0.38516093    -1.95201999     0.83232048
 h     -1.36063823     1.81197142     1.58427819
 h     -0.65445469     2.04212626    -1.05068572
 h      1.67009764     1.16950210    -1.24660886
 o      2.26652377    -1.04218855     0.40176321
 h      3.03166672    -0.35022412     0.11909180
 c     -2.51613343    -0.29089830    -0.74412112
 h     -2.51283446    -1.49542331    -0.97121805
 h     -3.56699624    -0.08117993    -0.11700469
 h     -2.55621861     0.31796800    -1.63224881
 h     -0.19054377     1.05446795     1.81365438
          17

 c      1.10771820    -0.47274801    -0.00462454
 c     -0.13537790    -0.99131446     0.34885655
 c     -1.13273411    -0.01784824     0.09373480
 c     -0.84118875     1.03220762     1.05695622
 c     -0.39320532     1.19541935    -0.54211431
 c      0.93918475     0.78792451    -0.65479013
 h     -0.34846363    -1.88741383     0.86593586
 h     -1.41002478     1.87370913     1.59650193
 h     -0.66925212     2.03651379    -1.03864785
 h      1.67824849     1.15648480    -1.24972262
 o      2.27700421    -1.03826511     0.39678832
 h      3.04602154    -0.38787356     0.13308248
 c     -2.52139763    -0.28822233    -0.73763463
 h     -2.52155423    -1.45213184    -0.96000108
 h     -3.60433348    -0.05731355    -0.11762448
 h     -2.56272864     0.34147236    -1.66040723
 h     -0.16003721     1.01993686     1.82809707
          17

 c      1.10924087    -0.47641598     0.01527318
 c     -0.12892535    -1.00950092     0.34032164
 c     -1.14222222    -0.01437257     0.08010463
 c     -0.85311576     1.03564664     1.05799316
 c     -0.39039278     1.19444301    -0.54005490
 c      0.93848759     0.78488120    -0.65907551
 h     -0.31157701    -1.83290520     0.90707055
 h     -1.46845967     1.92651028     1.59159223
 h     -0.70127067     2.05278899    -1.04009144
 h      1.70787162     1.16056096    -1.26714113
 o      2.28824817    -1.03306022     0.39101503
 h      3.04356371    -0.44337758     0.15378712
 c     -2.52797297    -0.28653387    -0.72954046
 h     -2.53128070    -1.38698503    -0.94754738
 h     -3.61147557    -0.03869447    -0.13072013
 h     -2.56750644     0.35898005    -1.68351467
 h     -0.10118208     0.97378967     1.85201798
          17

 c      1.11114357    -0.48078767     0.03523207
 c     -0.12075689    -1.02594942     0.33039601
 c     -1.15382716    -0.00952216     0.06509287
 c     -0.86651046     1.04177254     1.06090369
 c     -0.38625792     1.19231941    -0.53649218
 c      0.93705534     0.78006747    -0.66252414
 h     -0.27841945    -1.80312215     0.96450247
 h     -1.52591985     1.96100180     1.56736859
 h     -0.74584754     2.08109192    -1.04966540
 h      1.74845161     1.17626972    -1.29083452
 o      2.29939816    -1.02740537     0.38487414
 h      3.03556600    -0.50429110     0.17597776
 c     -2.53586344    -0.28427562    -0.72047333
 h     -2.54215991    -1.31374899    -0.93630192
 h     -3.58862214    -0.02558506    -0.15495654
 h     -2.57052765     0.36592776    -1.69470329
 h     -0.03512677     0.92052023     1.86864181
          17

 c      1.11366407    -0.48553410     0.05471702
 c     -0.11144435    -1.04020231     0.31918402
 c     -1.16693030    -0.00371556     0.04927803
 c     -0.88048934     1.05021236     1.06632921
 c     -0.38148990     1.19030779    -0.53227358
 c      0.93600814     0.77400356    -0.66581248
 h     -0.24967659    -1.79836007     1.03881123
 h     -1.57567858     1.97253465     1.52478464
 h     -0.79549109     2.10733174    -1.05969892
 h      1.78695654     1.19676373    -1.31105189
 o      2.30894490    -1.02252070     0.37895029
 h      3.04358474    -0.55212893     0.19212864
 c     -2.54476987    -0.27945441    -0.71076223
 h     -2.55430194    -1.25497749    -0.93059241
 h     -3.53972043    -0.01731634    -0.18701081
 h     -2.57188249     0.36048552    -1.69089622
 h      0.02155596     0.86570990     1.86786244
          17

 c      1.11710370    -0.49026666     0.07316984
 c     -0.10180190    -1.05300399     0.30778946
 c     -1.18090418     0.00271089     0.03326109
 c     -0.89446441     1.06030399     1.07412199
 c     -0.37680503     1.18938357    -0.52805489
 c      0.93618980     0.76712704    -0.66938921
 h     -0.22368860    -1.80632249     1.11893835
 h     -1.61373256     1.96010763     1.46683141
 h     -0.84295095     2.12080412    -1.06446457
 h      1.81376809     1.21659742    -1.32091957
 o      2.31561236    -1.01932873     0.37370479
 h      3.08592253    -0.57346296     0.19687114
 c     -2.55389186    -0.27036198    -0.70066237
 h     -2.56780667    -1.23408596    -0.93528714
 h     -3.47487904    -0.01148620    -0.22037138
 h     -2.57173041     0.34337789    -1.67255757
 h      0.05846101     0.81466086     1.84631391
          17

 c      1.12172108    -0.49455882     0.09004759
 c     -0.09261213    -1.06522938     0.29757146
 c     -1.19511307     0.00950755     0.01762928
 c     -0.90801361     1.07118523     1.08361297
 c     -0.37277728     1.19004517    -0.52421776
 c      0.93802640     0.75975155    -0.67341363
 h     -0.19903137    -1.81433091     1.19057711
 h     -1.63878000     1.92615268     1.39814593
 h     -0.88266686     2.11599713    -1.06110087
 h      1.82371532     1.23225644    -1.31705453
 o      2.31996852    -1.01759655     0.36913444
 h      3.15289263    -0.57371293     0.19242998
 c     -2.56163406    -0.25734615    -0.69090636
 h     -2.58272243    -1.25546504    -0.95107260
 h     -3.41412702    -0.00272859    -0.24349166
 h     -2.57026775     0.31782983    -1.64374065
 h      0.06980840     0.77187182     1.80486488
          17

 c      1.12763614    -0.49800934     0.10487141
 c     -0.08447299    -1.07734843     0.28954013
 c     -1.20891440     0.01648663     0.00292939
 c     -0.92070726     1.08176255     1.09378223
 c     -0.36977263     1.19235539    -0.52091956
 c      0.94155364     0.75209545    -0.67780765
 h     -0.17533990    -1.81500282     1.24309635
 h     -1.65314732     1.87732221     1.32493870
 h     -0.91105560     2.09183540    -1.04915963
 h      1.81541750     1.24194870    -1.29891413
 o      2.32374027    -1.01657286     0.36501731
 h      3.21788619    -0.56681969     0.18450883
 c     -2.56579724    -0.24311312    -0.68275303
 h     -2.59900550    -1.30033454    -0.97241688
 h     -3.38538202     0.01688946    -0.24097070
 h     -2.56773923     0.28944318    -1.61239410
 h      0.05332285     0.74086042     1.74703334
          17

 c      1.13480671    -0.50030288     0.11725356
 c     -0.07775298    -1.08943829     0.28426779
 c     -1.22165657     0.02349081    -0.01035893
 c     -0.93199175     1.09067542     1.10334854
 c     -0.36792003     1.19599242    -0.51813460
 c      0.94645116     0.74428631    -0.68228653
 h     -0.15300719    -1.80563746     1.27065993
 h     -1.66428987     1.82540054     1.25455148
 h     -0.92665256     2.05100127    -1.03025962
 h      1.79092324     1.24558454    -1.26839050
 o      2.32829361    -1.01578722     0.36122247
 h      3.26090061    -0.56214015     0.17708439
 c     -2.56539496    -0.23051610    -0.67670727
 h     -2.61649477    -1.34585418    -0.99202428
 h     -3.40299196     0.05147554    -0.20496200
 h     -2.56454413     0.26539516    -1.58976079
 h      0.01037664     0.72387561     1.67869589
          17

 c      1.14304146    -0.50124969     0.12690191
 c     -0.07258005    -1.10129801     0.28197198
 c     -1.23269241     0.03036384    -0.02183779
 c     -0.94138466     1.09655486     1.11089248
 c     -0.36706482     1.20025625    -0.51565632
 c      0.95203506     0.73632075    -0.68635091
 h     -0.13285429    -1.78662002     1.27137637
 h     -1.68424073     1.78540439     1.19369579
 h     -0.93063409     2.00001321    -1.00822326
 h      1.75606080     1.24522028    -1.22991726
 o      2.33432606    -1.01508872     0.35772642
 h      3.27273512    -0.56351714     0.17198438
 c     -2.56213049    -0.22086726    -0.67166311
 h     -2.63478275    -1.37682549    -1.00446789
 h     -3.45011455     0.09520345    -0.14553513
 h     -2.56144991     0.25211593    -1.58660459
 h     -0.05223322     0.72089318     1.60871138
          17

 c      1.15203979    -0.50079930     0.13361052
 c     -0.06886861    -1.11250055     0.28254891
 c     -1.24143072     0.03693732    -0.03120456
 c     -0.94936525     1.09886663     1.11497860
 c     -0.36672677     1.20406770    -0.51307354
 c      0.95726570     0.72799725    -0.68928420
 h     -0.11598364    -1.76073511     1.24696020
 h     -1.72244111     1.76764362     1.14615007
 h     -0.92757745     1.94950205    -0.98940222
 h      1.72083899     1.24570509    -1.19054714
 o      2.34199952    -1.01451630     0.35456706
 h      3.25239232    -0.57116691     0.16957146
 c     -2.55855486    -0.21418102    -0.66635083
 h     -2.65324969    -1.38564561    -1.00660119
 h     -3.50004537     0.13858395    -0.07992941
 h     -2.55962680     0.25178176    -1.60615309
 h     -0.11882891     0.72756829     1.54996816
          17

 c      1.16144146    -0.49904260     0.13725985
 c     -0.06636775    -1.12236473     0.28550390
 c     -1.24740240     0.04303282    -0.03825429
 c     -0.95825198     1.09861037     1.11414553
 c     -0.36617122     1.20613045    -0.50981592
 c      0.96094825     0.71894708    -0.69028478
 h     -0.10372889    -1.73350379     1.20356785
 h     -1.77652489     1.77034734     1.11305573
 h     -0.92504568     1.91270307    -0.98202302
 h      1.69769195     1.25412659    -1.15855069
 o      2.35095164    -1.01427278     0.35183977
 h      3.20663530    -0.58199085     0.16879165
 c     -2.55642740    -0.20984346    -0.66058830
 h     -2.67127306    -1.36983874    -0.99697665
 h     -3.53518678     0.17496587    -0.02106106
 h     -2.56024714     0.26124428    -1.64098768
 h     -0.16358507     0.73401971     1.51902738
          17

 c      1.17086783    -0.49621381     0.13782700
 c     -0.06472371    -1.12988261     0.28981506
 c     -1.25031333     0.04846874    -0.04286607
 c     -0.97074879     1.09739965     1.10737496
 c     -0.36479830     1.20546952    -0.50543434
 c      0.96230927     0.70895459    -0.68884035
 h     -0.09757548    -1.71411950     1.15335934
 h     -1.83490727     1.78384398     1.09481865
 h     -0.92946259     1.89958741    -0.99265988
 h      1.69522903     1.27585229    -1.13929258
 o      2.36013971    -1.01481959     0.34974418
 h      3.15249403    -0.58805436     0.16644388
 c     -2.55665482    -0.20699342    -0.65494092
 h     -2.68845004    -1.33088535    -0.97553741
 h     -3.54737081     0.20095994     0.02373996
 h     -2.56405836     0.27496895    -1.67842483
 h     -0.16520396     0.73121108     1.52830843
          17

 c      1.17994741    -0.49267591     0.13540292
 c     -0.06356178    -1.13376434     0.29397705
 c     -1.25007410     0.05305904    -0.04499831
 c     -0.98705013     1.09574198     1.09508434
 c     -0.36267508     1.20206456    -0.50002017
 c      0.96156398     0.69839795    -0.68506957
 h     -0.09892316    -1.71512774     1.11380195
 h     -1.88615955     1.79885645     1.09126285
 h     -0.94005848     1.90975135    -1.02116890
 h      1.71171641     1.30918881    -1.13148019
 o      2.36790493    -1.01692863     0.34861383
 h      3.11662120    -0.57593196     0.15677769
 c     -2.55956813    -0.20463237    -0.64996991
 h     -2.70487075    -1.27476315    -0.94377920
 h     -3.53394940     0.21522919     0.05080690
 h     -2.57131389     0.28815242    -1.70724301
 h     -0.13198498     0.72296801     1.57405532
          17

 c      1.18832549    -0.48886488     0.13020166
 c     -0.06258544    -1.13293887     0.29674780
 c     -1.24680179     0.05659756    -0.04471357
 c     -1.00535714     1.09323874     1.07882097
 c     -0.36049667     1.19677458    -0.49422068
 c      0.95970077     0.68820016    -0.67956482
 h     -0.10860272    -1.74676009     1.09869571
 h     -1.92299735     1.80930784     1.10117931
 h     -0.94918482     1.93342263    -1.06048542
 h      1.73723357     1.34590960    -1.12907132
 o      2.37321035    -1.02112649     0.34867908
 h      3.11626321    -0.53594223     0.13541052
 c     -2.56505254    -0.20149214    -0.64586115
 h     -2.72154351    -1.21376048    -0.90517608
 h     -3.49552985     0.21779287     0.05882443
 h     -2.58192102     0.29773980    -1.72030661
 h     -0.09158456     0.72089191     1.64049452
          17

 c      1.19570141    -0.48522335     0.12254540
 c     -0.06167670    -1.12740022     0.29824829
 c     -1.24079162     0.05884499    -0.04220793
 c     -1.02398608     1.08962299     1.06021829
 c     -0.35903218     1.19068968    -0.48882549
 c      0.95779281     0.67936395    -0.67297903
 h     -0.12614511    -1.80723610     1.10521898
 h     -1.94197041     1.81182209     1.12241152
 h     -0.94852384     1.95898310    -1.10153905
 h      1.76111359     1.37679049    -1.12595200
 o      2.37697931    -1.02680778     0.34966946
 h      3.13813807    -0.47655018     0.10578089
 c     -2.57254571    -0.19596378    -0.64244519
 h     -2.74076121    -1.16718144    -0.86505758
 h     -3.43566667     0.21010775     0.04877158
 h     -2.59559425     0.30224966    -1.71445648
 h     -0.06607701     0.73273024     1.71222725
          17

 c      1.20188689    -0.48218247     0.11283543
 c     -0.06091909    -1.11822293     0.29970695
 c     -1.23246868     0.05952338    -0.03781393
 c     -1.04186382     1.08497128     1.04065101
 c     -0.35876602     1.18470202    -0.48446029
 c      0.95661153     0.67267005    -0.66580948
 h     -0.14949232    -1.88278269     1.11719707
 h     -1.94265891     1.80509408     1.15218339
 h     -0.93299949     1.97774824    -1.13700423
 h      1.77602660     1.39524403    -1.11819068
 o      2.38081700    -1.03275476     0.35102830
 h      3.15799111    -0.41597713     0.07571692
 c     -2.58101850    -0.18673558    -0.63956585
 h     -2.76525976    -1.15444498    -0.82835276
 h     -3.36229685     0.19599198     0.02534816
 h     -2.61195581     0.30152849    -1.69001216
 h     -0.06678332     0.76070988     1.77818614
          17

 c      1.20681621    -0.48017091     0.10152352
 c     -0.06050012    -1.10672486     0.30228487
 c     -1.22233329     0.05832435    -0.03197553
 c     -1.05826097     1.07952391     1.02127570
 c     -0.35984801     1.17941519    -0.48152211
 c      0.95657742     0.66862794    -0.65837154
 h     -0.17579597    -1.95750958     1.11925573
 h     -1.92737626     1.78973752     1.18745597
 h     -0.90109501     1.98471135    -1.16223402
 h      1.77835755     1.39794266    -1.10408815
 o      2.38569144    -1.03799292     0.35228912
 h      3.16093326    -0.36835632     0.05137380
 c     -2.58901706    -0.17427086    -0.63763460
 h     -2.79537901    -1.17930172    -0.79608135
 h     -3.29054450     0.18322708    -0.00000502
 h     -2.63059382     0.29687672    -1.65095175
 h     -0.09782552     0.80387588     1.83092568
          17

 c      1.21050488    -0.47959949     0.08908127
 c     -0.06060036    -1.09394959     0.30658633
 c     -1.21091261     0.05494011    -0.02521844
 c     -1.07256238     1.07353540     1.00308520
 c     -0.36214978     1.17515949    -0.48019634
 c      0.95780719     0.66749314    -0.65081356
 h     -0.20238457    -2.01949354     1.10273382
 h     -1.90120045     1.76837195     1.22530882
 h     -0.85410492     1.97803277    -1.17511306
 h      1.76764225     1.38450127    -1.08375714
 o      2.39190298    -1.04193826     0.35314374
 h      3.14194505    -0.34138743     0.03615133
 c     -2.59476439    -0.16120268    -0.63764622
 h     -2.82787566    -1.22586759    -0.76594763
 h     -3.24294545     0.18375715    -0.00756837
 h     -2.65112869     0.29147294    -1.60578712
 h     -0.15905068     0.85969413     1.86545752
          17

 c      1.21299321    -0.48082843     0.07597395
 c     -0.06133757    -1.08062400     0.31275055
 c     -1.19872451     0.04910774    -0.01811254
 c     -1.08422309     1.06722939     0.98688599
 c     -0.36530850     1.17198689    -0.48044994
 c      0.96012904     0.66924490    -0.64310984
 h     -0.22716200    -2.06130593     1.06458778
 h     -1.87172780     1.74548319     1.26329435
 h     -0.79564451     1.95888083    -1.17609559
 h      1.74648080     1.35748450    -1.05901662
 o      2.39932112    -1.04432087     0.35341056
 h      3.10243187    -0.33768645     0.03126038
 c     -2.59705063    -0.15054333    -0.63991458
 h     -2.85853952    -1.27332111    -0.73599350
 h     -3.23620092     0.20680769     0.01950288
 h     -2.67339240     0.29054627    -1.56786429
 h     -0.24704780     0.92451809     1.87877814
          17

 c      1.21430621    -0.48413026     0.06263791
 c     -0.06275107    -1.06724522     0.32061674
 c     -1.18624787     0.04066605    -0.01122102
 c     -1.09293510     1.06085293     0.97317272
 c     -0.36875646     1.16961849    -0.48197100
 c      0.96304967     0.67351118    -0.63502722
 h     -0.24864265    -2.07905377     1.00539155
 h     -1.84777498     1.72636975     1.29944119
 h     -0.73147890     1.93191684    -1.16876078
 h      1.72110877     1.32290074    -1.03363925
 o      2.40746830    -1.04519692     0.35304350
 h      3.04919476    -0.35472936     0.03565959
 c     -2.59661162    -0.14378535    -0.64258975
 h     -2.88429996    -1.30664567    -0.70593035
 h     -3.26257890     0.24839600     0.07496873
 h     -2.69763593     0.29990623    -1.55162865
 h     -0.35464007     0.99370077     1.87080065
          17

 c      1.21444043    -0.48966209     0.04946430
 c     -0.06479458    -1.05412259     0.32980738
 c     -1.17391063     0.02960742    -0.00504360
 c     -1.09897087     1.05480798     0.96193262
 c     -0.37178554     1.16740363    -0.48410339
 c      0.96574714     0.67952415    -0.62611279
 h     -0.26596898    -2.07199354     0.92830810
 h     -1.83691137     1.71498908     1.33144419
 h     -0.66908745     1.90578204    -1.16039343
 h      1.70172485     1.29032191    -1.01345820
 o      2.41544647    -1.04510578     0.35220968
 h      2.99573673    -0.38245263     0.04490492
 c     -2.59523667    -0.14086753    -0.64318134
 h     -2.90343847    -1.31772654    -0.67655822
 h     -3.30081915     0.29626125     0.13718010
 h     -2.72397663     0.32169517    -1.56291230
 h     -0.46943047     1.06186275     1.84691022
          17

 c      1.21338408    -0.49744712     0.03679179
 c     -0.06731907    -1.04132545     0.33973751
 c     -1.16208479     0.01611006     0.00003324
 c     -1.10343099     1.04968217     0.95242989
 c     -0.37372270     1.16447544    -0.48594981
 c      0.96731184     0.68631892    -0.61582697
 h     -0.27912158    -2.04332742     0.83898007
 h     -1.84323323     1.71202087     1.35552908
 h     -0.61599356     1.89144192    -1.16066750
 h      1.69987242     1.27030200    -1.00493882
 o      2.42191337    -1.04520518     0.35136118
 h      2.96256763    -0.40126233     0.05012731
 c     -2.59434689    -0.14093369    -0.64074361
 h     -2.91531337    -1.30368461    -0.64904747
 h     -3.33460777     0.34027219     0.18859784
 h     -2.75108003     0.35142570    -1.59328781
 h     -0.57319190     1.12413151     1.82127000
          17

 c      1.21117615    -0.50735995     0.02490176
 c     -0.07004148    -1.02853196     0.34960528
 c     -1.15109256     0.00053950     0.00375503
 c     -1.10788942     1.04603569     0.94336761
 c     -0.37420168     1.16028265    -0.48684144
 c      0.96738666     0.69328294    -0.60390442
 h     -0.28942698    -2.00222346     0.74573891
 h     -1.86691575     1.71484607     1.36652960
 h     -0.57691681     1.89619904    -1.17625770
 h      1.72095253     1.26797860    -1.01118599
 o      2.42572261    -1.04663108     0.35094911
 h      2.96679267    -0.39250527     0.04275603
 c     -2.59476812    -0.14283857    -0.63564769
 h     -2.92031052    -1.26598586    -0.62457320
 h     -3.35533638     0.37460449     0.21997941
 h     -2.77618867     0.38103730    -1.62738583
 h     -0.64650304     1.17844211     1.81493249
          17

 c      1.20796755    -0.51911207     0.01400685
 c     -0.07251908    -1.01491323     0.35847778
 c     -1.14122567    -0.01657963     0.00597427
 c     -1.11336378     1.04428954     0.93413171
 c     -0.37328247     1.15511468    -0.48685605
 c      0.96661002     0.70050857    -0.59062822
 h     -0.30008509    -1.96539052     0.65877859
 h     -1.90506233     1.71907068     1.35941703
 h     -0.55243416     1.91765173    -1.20511380
 h      1.75883170     1.27925071    -1.02891259
 o      2.42707739    -1.04908965     0.35076677
 h      3.00359659    -0.36113312     0.02512052
 c     -2.59683341    -0.14535979    -0.62858247
 h     -2.92016993    -1.21096982    -0.60413868
 h     -3.35920820     0.39637829     0.22764263
 h     -2.79644624     0.40342841    -1.65218278
 h     -0.68006850     1.22531150     1.84017511
          17

 c      1.20403940    -0.53224864     0.00423886
 c     -0.07423964    -0.99954247     0.36562036
 c     -1.13276094    -0.03458190     0.00661031
 c     -1.11984472     1.04495441     0.92580131
 c     -0.37128724     1.14990406    -0.48668422
 c      0.96618247     0.70843737    -0.57663104
 h     -0.31531289    -1.95238263     0.58652734
 h     -1.95260709     1.72003420     1.33087375
 h     -0.54068955     1.94584269    -1.23824116
 h      1.80076245     1.29532241    -1.05082039
 o      2.42711239    -1.05128820     0.35014465
 h      3.05289791    -0.32880350     0.00734177
 c     -2.60042676    -0.14710657    -0.62012354
 h     -2.91861271    -1.15138905    -0.58838700
 h     -3.34514976     0.40457301     0.21122451
 h     -2.80974298     0.41412005    -1.65996431
 h     -0.67935331     1.26367210     1.88730473
          17

 c      1.19977239    -0.54616311    -0.00436003
 c     -0.07493412    -0.98261980     0.37088721
 c     -1.12596647    -0.05264731     0.00563711
 c     -1.12691132     1.04854310     0.92005704
 c     -0.36860721     1.14560797    -0.48707231
 c      0.96719374     0.71736952    -0.56253272
 h     -0.33677059    -1.97096327     0.53133464
 h     -2.00336780     1.71391925     1.28007538
 h     -0.53942715     1.97020768    -1.26607996
 h      1.83524485     1.30870556    -1.06982964
 o      2.42676991    -1.05227635     0.34858270
 h      3.09749390    -0.31227596    -0.00282181
 c     -2.60499570    -0.14648216    -0.61073743
 h     -2.92153474    -1.10642452    -0.57741971
 h     -3.31425430     0.39986760     0.17311161
 h     -2.81483408     0.41110066    -1.64774910
 h     -0.65611502     1.29061005     1.93642679
          17

 c      1.19559857    -0.56014379    -0.01183060
 c     -0.07477415    -0.96602130     0.37459935
 c     -1.12109834    -0.06981595     0.00308817
 c     -1.13420237     1.05524684     0.91792565
 c     -0.36562019     1.14285812    -0.48849711
 c      0.97034505     0.72731695    -0.54878168
 h     -0.36125663    -2.00979771     0.49102103
 h     -2.05139775     1.69856936     1.20878329
 h     -0.54670510     1.98344690    -1.28207694
 h      1.85510832     1.31516585    -1.08096445
 o      2.42654708    -1.05170575     0.34587566
 h      3.12743701    -0.31904401    -0.00202854
 c     -2.60967326    -0.14235625    -0.60090952
 h     -2.93475610    -1.09420446    -0.57095427
 h     -3.27066597     0.38551446     0.11948171
 h     -2.81124419     0.39453280    -1.61658027
 h     -0.62126856     1.30417833     1.97176492
          17

 c      1.19194666    -0.57344479    -0.01826833
 c     -0.07413266    -0.95216145     0.37712519
 c     -1.11837509    -0.08507617    -0.00094453
 c     -1.14142639     1.06484132     0.91957829
 c     -0.36265267     1.14190905    -0.49112090
 c      0.97593575     0.73805982    -0.53565114
 h     -0.38353069    -2.05051355     0.46349603
 h     -2.09219634     1.67389983     1.12096993
 h     -0.56095270     1.98200293    -1.28310221
 h      1.85731209     1.31330763    -1.08145480
 o      2.42660577    -1.04965204     0.34203012
 h      3.13847270    -0.35002095     0.00993481
 c     -2.61349379    -0.13546616    -0.59129211
 h     -2.95913848    -1.11728724    -0.56879974
 h     -3.22395820     0.36934017     0.06284542
 h     -2.79926825     0.36688941    -1.57183730
 h     -0.58338757     1.30428836     1.98447180
          17

 c      1.18919824    -0.58535125    -0.02378663
 c     -0.07332943    -0.94290692     0.37872293
 c     -1.11792854    -0.09749029    -0.00631781
 c     -1.14827084     1.07677558     0.92456668
 c     -0.35994500     1.14267066    -0.49482669
 c      0.98388573     0.74921857    -0.52326027
 h     -0.39947774    -2.07922712     0.44798192
 h     -2.12339798     1.64182488     1.02212675
 h     -0.58098212     1.96563468    -1.26904540
 h      1.84234277     1.30397879    -1.07055386
 o      2.42680742    -1.04652329     0.33722153
 h      3.13148525    -0.40088354     0.03079172
 c     -2.61530841    -0.12877366    -0.58276227
 h     -2.98957247    -1.16044137    -0.57066683
 h     -3.19107982     0.36536263     0.02361851
 h     -2.78012278     0.33331934    -1.52434940
 h     -0.54901672     1.29229766     1.97097987
          17

 c      1.18766145    -0.59522463    -0.02848593
 c     -0.07259537    -0.93933000     0.37954694
 c     -1.11973817    -0.10630776    -0.01284002
 c     -1.15439254     1.09030263     0.93203938
 c     -0.35761722     1.14471803    -0.49923235
 c      0.99371415     0.76027787    -0.51156287
 h     -0.40680379    -2.08863592     0.44432406
 h     -2.14466543     1.60579504     0.91855382
 h     -0.60614974     1.93733249    -1.24275150
 h      1.81430661     1.29019837    -1.04972811
 o      2.42658361    -1.04311693     0.33182059
 h      3.11446423    -0.46105634     0.05528915
 c     -2.61402753    -0.12578011    -0.57572739
 h     -3.01955523    -1.20445375    -0.57562486
 h     -3.18912118     0.38781244     0.02117044
 h     -2.75597849     0.30136235    -1.49039572
 h     -0.52282423     1.27059596     1.93177305
          17

 c      1.18755360    -0.60252768    -0.03243662
 c     -0.07211628    -0.94179762     0.37965792
 c     -1.12356603    -0.11104353    -0.02026637
 c     -1.15952407     1.10461628     0.94084451
 c     -0.35563814     1.14728086    -0.50368159
 c      1.00449221     0.77056729    -0.50030187
 h     -0.40469220    -2.07663509     0.45245869
 h     -2.15682978     1.56995500     0.81670544
 h     -0.63671067     1.90355760    -1.21027962
 h      1.78156995     1.27749509    -1.02321116
 o      2.42475913    -1.04067919     0.32642139
 h      3.10530732    -0.51270843     0.07470513
 c     -2.60999551    -0.12814184    -0.56891719
 h     -3.04433913    -1.23573927    -0.58227151
 h     -3.21712599     0.43503551     0.05368347
 h     -2.72921692     0.27824799    -1.48607505
 h     -0.50707082     1.24243547     1.87146381
          17

 c      1.18897008    -0.60683726    -0.03568063
 c     -0.07204208    -0.95003840     0.37902274
 c     -1.12894562    -0.11151039    -0.02829540
 c     -1.16368953     1.11895127     0.94950505
 c     -0.35382136     1.14930964    -0.50730273
 c      1.01489376     0.77927562    -0.48900429
 h     -0.39360127    -2.04552469     0.47227460
 h     -2.16074266     1.53835520     0.72279311
 h     -0.67412369     1.87371341    -1.18044024
 h      1.75648642     1.27378311    -0.99800851
 o      2.42001674    -1.04042664     0.32161814
 h      3.12476348    -0.53842011     0.08044498
 c     -2.60494455    -0.13520028    -0.56061660
 h     -3.06115951    -1.24734891    -0.58913428
 h     -3.25804966     0.49002454     0.10085489
 h     -2.70103587     0.26581521    -1.51505935
 h     -0.50019306     1.21179576     1.79987483
          17

 c      1.19183329    -0.60785714    -0.03824543
 c     -0.07243432    -0.96310276     0.37751151
 c     -1.13523998    -0.10781521    -0.03658272
 c     -1.16740646     1.13265572     0.95617924
 c     -0.35193210     1.14979464    -0.50929206
 c      1.02360322     0.78566817    -0.47719899
 h     -0.37550299    -2.00268549     0.50377322
 h     -2.15685409     1.51439822     0.64257976
 h     -0.72030573     1.85681622    -1.16172937
 h      1.75114052     1.28678563    -0.98118578
 o      2.41245586    -1.04243747     0.31747875
 h      3.17234348    -0.53892074     0.07251925
 c     -2.60048637    -0.14537051    -0.55068233
 h     -3.06880387    -1.23735819    -0.59484646
 h     -3.29665547     0.53669881     0.14401133
 h     -2.67153134     0.25933481    -1.56425571
 h     -0.49505787     1.18286831     1.73274832
          17

 c      1.19586703    -0.60545331    -0.04014578
 c     -0.07317702    -0.97928391     0.37487643
 c     -1.14173946    -0.10034067    -0.04476628
 c     -1.17154784     1.14527225     0.95899960
 c     -0.34995652     1.14829791    -0.50938565
 c      1.03006743     0.78954367    -0.46488087
 h     -0.35431139    -1.96185968     0.54763239
 h     -2.14590558     1.50073442     0.58083030
 h     -0.77490662     1.85577666    -1.15706829
 h      1.76911522     1.31863700    -0.97422556
 o      2.40367808    -1.04583792     0.31361788
 h      3.22517245    -0.53002294     0.05834056
 c     -2.59749822    -0.15711312    -0.54011380
 h     -3.06753978    -1.20798106    -0.59825770
 h     -3.32470796     0.56588876     0.17262608
 h     -2.64119998     0.25240347    -1.61487896
 h     -0.48022685     1.15877820     1.68811136
          17

 c      1.20064578    -0.59968649    -0.04137486
 c     -0.07397893    -0.99632883     0.37072752
 c     -1.14776984    -0.08970763    -0.05249328
 c     -1.17651371     1.15655217     0.95700106
 c     -0.34829503     1.14515685    -0.50801920
 c      1.03476365     0.79143146    -0.45266688
 h     -0.33529346    -1.94116501     0.60592823
 h     -2.12998294     1.49963601     0.54071552
 h     -0.83306123     1.86543826    -1.16207548
 h      1.80265868     1.36351649    -0.97107308
 o      2.39523957    -1.04988783     0.30970295
 h      3.26196395    -0.52506648     0.04445361
 c     -2.59620810    -0.16906406    -0.52997264
 h     -3.05950148    -1.16598817    -0.59863427
 h     -3.33854853     0.57360994     0.18203205
 h     -2.61140771     0.24067562    -1.65256080
 h     -0.44889877     1.14069548     1.67563585
          17

 c      1.20569136    -0.59080227    -0.04190814
 c     -0.07463445    -1.01244084     0.36467827
 c     -1.15278082    -0.07670242    -0.05943848
 c     -1.18146110     1.16632973     0.95070383
 c     -0.34759706     1.14111011    -0.50594974
 c      1.03860461     0.79222208    -0.44137291
 h     -0.32182646    -1.95206518     0.68088981
 h     -2.11284326     1.51314242     0.52332447
 h     -0.88702094     1.87716819    -1.16935455
 h      1.83953968     1.41194535    -0.96312117
 o      2.38806543    -1.05424420     0.30558255
 h      3.27158781    -0.53050717     0.03430095
 c     -2.59634918    -0.17981465    -0.52097027
 h     -3.04928700    -1.12368601    -0.59591855
 h     -3.33687219     0.55894817     0.17087405
 h     -2.58393928     0.22223239    -1.66934660
 h     -0.40760418     1.12896972     1.68976347
          17

 c      1.21056329    -0.57919059    -0.04171231
 c     -0.07530573    -1.02737371     0.35677437
 c     -1.15640034    -0.06218094    -0.06530996
 c     -1.18480949     1.17441947     0.94143031
 c     -0.34844547     1.13687221    -0.50384118
 c      1.04233782     0.79275085    -0.43161226
 h     -0.31224138    -1.98745917     0.77015530
 h     -2.09919837     1.54289585     0.52780275
 h     -0.92950734     1.88382107    -1.17299488
 h      1.86975784     1.45565146    -0.94395600
 o      2.38253767    -1.05882821     0.30122727
 h      3.25115944    -0.54793853     0.02905458
 c     -2.59728173    -0.18789607    -0.51349275
 h     -3.04357389    -1.09780664    -0.59079897
 h     -3.32002394     0.52333488     0.14011359
 h     -2.56057643     0.19686115    -1.66233069
 h     -0.37062467     1.12428123     1.71714380
          17

 c      1.21490060    -0.56535975    -0.04073841
 c     -0.07634368    -1.04192809     0.34763593
 c     -1.15844926    -0.04699451    -0.06984617
 c     -1.18520640     1.18067986     0.93042494
 c     -0.35117285     1.13297792    -0.50212462
 c      1.04636452     0.79365788    -0.42370507
 h     -0.30209456    -2.02833033     0.86510041
 h     -2.09296542     1.58956585     0.55223078
 h     -0.95554160     1.88138099    -1.16995955
 h      1.88733013     1.48920776    -0.91040845
 o      2.37855467    -1.06375079     0.29669974
 h      3.20479135    -0.57519343     0.02800747
 c     -2.59825532    -0.19243535    -0.50779420
 h     -3.04759168    -1.10211603    -0.58408123
 h     -3.29071530     0.47128795     0.09349730
 h     -2.54287190     0.16556567    -1.63255315
 h     -0.35001627     1.12725064     1.74598894
          17

 c      1.21842029    -0.54992866    -0.03891041
 c     -0.07796449    -1.05675420     0.33807419
 c     -1.15892982    -0.03195725    -0.07281850
 c     -1.18200214     1.18514911     0.91855337
 c     -0.35580952     1.12977964    -0.50101964
 c      1.05076653     0.79539467    -0.41772875
 h     -0.28804457    -2.05809263     0.95524230
 h     -2.09487634     1.65183092     0.59480657
 h     -0.96279053     1.86875392    -1.15980823
 h      1.88977912     1.50991248    -0.86194119
 o      2.37541259    -1.06936769     0.29219651
 h      3.14538709    -0.60539418     0.02786412
 c     -2.59867103    -0.19422303    -0.50423650
 h     -3.05996448    -1.13691872    -0.57560024
 h     -3.25639317     0.41248651     0.03936274
 h     -2.53196903     0.13048129    -1.58516511
 h     -0.35227926     1.13787857     1.76866835
          17

 c      1.22090002    -0.53361004    -0.03613065
 c     -0.08017334    -1.07194059     0.32876888
 c     -1.15801353    -0.01783706    -0.07404565
 c     -1.17532516     1.18815852     0.90635401
 c     -0.36206991     1.12745432    -0.50057057
 c      1.05534435     0.79822990    -0.41356959
 h     -0.26881548    -2.06745774     1.03200967
 h     -2.10103721     1.72540629     0.65423668
 h     -0.95158495     1.84746955    -1.14436129
 h      1.87763389     1.51760325    -0.80003180
 o      2.37169533    -1.07636870     0.28812144
 h      3.09654885    -0.62560089     0.02165010
 c     -2.59779432    -0.19587696    -0.50332897
 h     -3.07326174    -1.18944824    -0.56427436
 h     -3.23241659     0.36379727    -0.00743667
 h     -2.52833488     0.09500885    -1.53083731
 h     -0.37900309     1.15540385     1.78104772
          17

 c      1.22216366    -0.51716269    -0.03230852
 c     -0.08283036    -1.08713964     0.32019577
 c     -1.15601974    -0.00535228    -0.07341743
 c     -1.16592620     1.19036013     0.89419912
 c     -0.36934186     1.12597078    -0.50063739
 c      1.05960731     0.80219853    -0.41094273
 h     -0.24459334    -2.05299845     1.08961539
 h     -2.10406770     1.80307932     0.72862254
 h     -0.92516778     1.82185155    -1.12782688
 h      1.85462281     1.51502773    -0.72788585
 o      2.36596336    -1.08544075     0.28492111
 h      3.08200972    -0.62250868     0.00157260
 c     -2.59460387    -0.20056616    -0.50516673
 h     -3.07962554    -1.24424908    -0.54918611
 h     -3.23856771     0.34433086    -0.02977861
 h     -2.53148329     0.06377836    -1.48702128
 h     -0.42774836     1.17835152     1.78191475
          17

 c      1.22208893    -0.50132829    -0.02739542
 c     -0.08571983    -1.10174497     0.31264554
 c     -1.15336120     0.00484135    -0.07091926
 c     -1.15489987     1.19260389     0.88236871
 c     -0.37670960     1.12504780    -0.50085945
 c      1.06274044     0.80701412    -0.40941234
 h     -0.21642108    -2.01518380     1.12486016
 h     -2.09638269     1.87633514     0.81417195
 h     -0.88981718     1.79924445    -1.11707495
 h      1.82825478     1.50858281    -0.65009815
 o      2.35838098    -1.09630258     0.28250020
 h      3.10002954    -0.59823506    -0.03141835
 c     -2.58913321    -0.20990451    -0.50839987
 h     -3.07401384    -1.28990438    -0.53011660
 h     -3.27988938     0.35822194    -0.02368267
 h     -2.54028457     0.04147997    -1.47414097
 h     -0.49223694     1.20466771     1.77338307
          17

 c      1.22063063    -0.48680289    -0.02139611
 c     -0.08858159    -1.11497651     0.30621874
 c     -1.15048613     0.01218108    -0.06664636
 c     -1.14345076     1.19571851     0.87094415
 c     -0.38311650     1.12423661    -0.50072025
 c      1.06368969     0.81207375    -0.40848290
 h     -0.18589792    -1.95754053     1.13720944
 h     -2.07307847     1.93770355     0.90520477
 h     -0.85354698     1.78872948    -1.12059824
 h      1.80922330     1.50800450    -0.57150150
 o      2.35043032    -1.10779696     0.28021804
 h      3.12763126    -0.56891217    -0.06753086
 c     -2.58303649    -0.22322417    -0.51106286
 h     -3.05425067    -1.31992548    -0.50740851
 h     -3.33890467     0.39010617    -0.00221463
 h     -2.55413499     0.02969635    -1.50177784
 h     -0.56244447     1.23199333     1.76190304
          17

 c      1.21782643    -0.47423976    -0.01436396
 c     -0.09112496    -1.12586955     0.30074944
 c     -1.14783989     0.01623106    -0.06080248
 c     -1.13269622     1.20036276     0.85975340
 c     -0.38775531     1.12329248    -0.49988441
 c      1.06159602     0.81679425    -0.40778189
 h     -0.15505772    -1.88696607     1.12973645
 h     -2.03297290     1.98200577     0.99478865
 h     -0.82223561     1.79641879    -1.14430355
 h      1.80684537     1.52225507    -0.49500511
 o      2.34332105    -1.11887325     0.27748079
 h      3.14547616    -0.54884115    -0.09764455
 c     -2.57799447    -0.23892279    -0.51273407
 h     -3.02037340    -1.33187001    -0.48168847
 h     -3.39487984     0.42236629     0.01991535
 h     -2.57309126     0.02489949    -1.55851496
 h     -0.62610545     1.25806143     1.75800691
          17

 c      1.21377640    -0.46424185    -0.00639773
 c     -0.09305396    -1.13321388     0.29565546
 c     -1.14583268     0.01671770    -0.05368042
 c     -1.12333497     1.20693398     0.84866542
 c     -0.39041613     1.12260025    -0.49863076
 c      1.05644068     0.82120125    -0.40714228
 h     -0.12618414    -1.81459445     1.11093962
 h     -1.97845819     2.00703754     1.07591299
 h     -0.79615465     1.82012299    -1.18635944
 h      1.82182751     1.55250781    -0.42074772
 o      2.33759049    -1.12888697     0.27394837
 h      3.14423382    -0.54565161    -0.11663649
 c     -2.57490167    -0.25546510    -0.51428788
 h     -2.97433142    -1.32700917    -0.45369810
 h     -3.43492654     0.44396104     0.03395416
 h     -2.59654582     0.02128889    -1.62271857
 h     -0.67284787     1.28084217     1.77156619
          17

 c      1.20861551    -0.45730092     0.00234959
 c     -0.09412468    -1.13560246     0.28986104
 c     -1.14479554     0.01357100    -0.04563571
 c     -1.11534664     1.21558565     0.83818368
 c     -0.39137125     1.12304388    -0.49779887
 c      1.04911878     0.82601571    -0.40642013
 h     -0.10130657    -1.75540526     1.09568732
 h     -1.91480901     2.01360499     1.14244390
 h     -0.77167469     1.85056548    -1.23778759
 h      1.84539119     1.59088563    -0.34842936
 o      2.33329279    -1.13751976     0.26949506
 h      3.12183838    -0.56175347    -0.12269396
 c     -2.57398008    -0.27152589    -0.51665288
 h     -2.91999918    -1.31092920    -0.42411538
 h     -3.45299629     0.44936014     0.03596930
 h     -2.62292486     0.01412267    -1.67657301
 h     -0.69834899     1.29806038     1.80377914
          17

 c      1.20249946    -0.45370154     0.01165359
 c     -0.09422161    -1.13190136     0.28225311
 c     -1.14493229     0.00697380    -0.03706160
 c     -1.10810644     1.22623285     0.82947474
 c     -0.39103401     1.12545940    -0.49829237
 c      1.04083377     0.83207275    -0.40532619
 h     -0.08150282    -1.72289565     1.09979562
 h     -1.84936098     2.00535108     1.19003344
 h     -0.74538178     1.87757787    -1.28810892
 h      1.86618630     1.62685393    -0.27933302
 o      2.33011150    -1.14473937     0.26418794
 h      3.08193817    -0.59523120    -0.11689220
 c     -2.57499499    -0.28581706    -0.52038724
 h     -2.86296613    -1.29417023    -0.39319452
 h     -3.44713094     0.43629240     0.02478021
 h     -2.65028812     0.00045784    -1.70962721
 h     -0.70365382     1.30704994     1.84567162
          17

 c      1.19560506    -0.45344576     0.02121117
 c     -0.09336172    -1.12205241     0.27278218
 c     -1.14629057    -0.00259807    -0.02836756
 c     -1.10073292     1.23846369     0.82366826
 c     -0.38979936     1.13029827    -0.50071191
 c      1.03260945     0.83984342    -0.40345482
 h     -0.06701289    -1.71982164     1.12686530
 h     -1.79081387     1.98860879     1.21705885
 h     -0.71585324     1.89405225    -1.32934151
 h      1.87577249     1.65251606    -0.21591836
 o      2.32728658    -1.15087760     0.25834339
 h      3.03519535    -0.63883271    -0.10404507
 c     -2.57746245    -0.29714453    -0.52576787
 h     -2.80920776    -1.29023695    -0.36044776
 h     -3.41815120     0.40475411     0.00102497
 h     -2.67674837    -0.02126711    -1.71723452
 h     -0.69159432     1.30566964     1.88500497
          17

 c      1.18814714    -0.45624083     0.03065718
 c     -0.09162821    -1.10715997     0.26276737
 c     -1.14877063    -0.01439064    -0.01996583
 c     -1.09228225     1.25148992     0.82130379
 c     -0.38803192     1.13759706    -0.50526837
 c      1.02516728     0.84934354    -0.40037272
 h     -0.05811543    -1.73717986     1.16442989
 h     -1.74860689     1.97203730     1.22520969
 h     -0.68344444     1.89655871    -1.35690169
 h      1.86975321     1.66377199    -0.16075973
 o      2.32348322    -1.15673271     0.25260604
 h      3.00137844    -0.67850479    -0.09394551
 c     -2.58083076    -0.30503447    -0.53288269
 h     -2.76260802    -1.30824030    -0.32529108
 h     -3.37001222     0.35741473    -0.03260881
 h     -2.70060494    -0.05155901    -1.69909312
 h     -0.66497483     1.29316220     1.91204731
          17

 c      1.18040968    -0.46153592     0.03959163
 c     -0.08917447    -1.08873341     0.25387957
 c     -1.15217405    -0.02746041    -0.01226577
 c     -1.08186785     1.26430454     0.82231684
 c     -0.38606091     1.14705766    -0.51182383
 c      1.01893770     0.86022078    -0.39568486
 h     -0.05517427    -1.76292442     1.19576133
 h     -1.73140093     1.96485109     1.21876558
 h     -0.64974713     1.88483785    -1.36936012
 h      1.84720329     1.65979083    -0.11587329
 o      2.31723780    -1.16324533     0.24772773
 h      3.00228556    -0.69872091    -0.09782163
 c     -2.58437520    -0.31050215    -0.54159654
 h     -2.72394409    -1.34538100    -0.28882242
 h     -3.31189197     0.30142949    -0.06997019
 h     -2.72045881    -0.08986294    -1.65929598
 h     -0.62659030     1.27027995     1.92070880
          17

 c      1.17277035    -0.46857713     0.04760266
 c     -0.08626867    -1.06816054     0.24736545
 c     -1.15627241    -0.04080356    -0.00567157
 c     -1.06893415     1.27610026     0.82637669
 c     -0.38414435     1.15811287    -0.51993033
 c      1.01405197     0.87184107    -0.38909223
 h     -0.05824028    -1.78784545     1.20892485
 h     -1.74359924     1.97257057     1.20179934
 h     -0.61730402     1.86152865    -1.36844132
 h      1.81030668     1.64266201    -0.08226169
 o      2.30843148    -1.17049723     0.24382167
 h      3.03856206    -0.69857814    -0.11644500
 c     -2.58674853    -0.31601207    -0.55155447
 h     -2.69275877    -1.38960747    -0.25430738
 h     -3.26106123     0.25078847    -0.09935504
 h     -2.73555134    -0.13438682    -1.60787789
 h     -0.57952267     1.23901919     1.90782850
          17

 c      1.16568784    -0.47648169     0.05429229
 c     -0.08329708    -1.04661355     0.24394939
 c     -1.16084647    -0.05347076    -0.00057289
 c     -1.05358942     1.28668279     0.83317392
 c     -0.38242848     1.16994795    -0.52881928
 c      1.01029602     0.88331671    -0.38045947
 h     -0.06700681    -1.80631591     1.19785520
 h     -1.78163147     1.99296358     1.17542458
 h     -0.58950403     1.83229870    -1.35952639
 h      1.76466415     1.61768682    -0.05934579
 o      2.29844722    -1.17770084     0.24030143
 h      3.08750726    -0.69189108    -0.13924332
 c     -2.58602570    -0.32449025    -0.56203260
 h     -2.66905398    -1.42842170    -0.22552789
 h     -3.23988383     0.22365627    -0.10512686
 h     -2.74642134    -0.18211698    -1.56264161
 h     -0.52703793     1.20225901     1.87288739
          17

 c      1.15965919    -0.48433147     0.05931011
 c     -0.08072408    -1.02507771     0.24395510
 c     -1.16568173    -0.06463026     0.00268365
 c     -1.03661821     1.29641688     0.84229849
 c     -0.38093731     1.18153508    -0.53739678
 c      1.00706567     0.89350378    -0.36989060
 h     -0.08095970    -1.81553049     1.16086846
 h     -1.83453116     2.01738097     1.13880023
 h     -0.57032088     1.80564653    -1.35186661
 h      1.71982282     1.59389974    -0.04432892
 o      2.28868363    -1.18418956     0.23661766
 h      3.12676414    -0.69105861    -0.15621362
 c     -2.58123941    -0.33753339    -0.57124814
 h     -2.65326804    -1.45380053    -0.20527234
 h     -3.25745349     0.22696270    -0.08054526
 h     -2.75527152    -0.22973751    -1.54625491
 h     -0.47193557     1.16330658     1.81859263
          17

 c      1.15516057    -0.49126401     0.06238413
 c     -0.07903395    -1.00433805     0.24738264
 c     -1.17054689    -0.07359379     0.00383528
 c     -1.01915685     1.30583218     0.85292192
 c     -0.37964232     1.19183261    -0.54444215
 c      1.00347643     0.90112043    -0.35774049
 h     -0.09952825    -1.81515259     1.09965653
 h     -1.88881016     2.03618502     1.09223765
 h     -0.56342914     1.79066887    -1.35627996
 h      1.68812295     1.58304102    -0.03231170
 o      2.27995809    -1.18971226     0.23251569
 h      3.14372311    -0.70198639    -0.16220327
 c     -2.57349222    -0.35448859    -0.57686831
 h     -2.64575528    -1.46264476    -0.19485507
 h     -3.29889366     0.24775214    -0.03704847
 h     -2.76421257    -0.27556291    -1.57170416
 h     -0.41549751     1.12518817     1.75161753
          17

 c      1.15257039    -0.49654866     0.06334540
 c     -0.07865900    -0.98488817     0.25389515
 c     -1.17518972    -0.07982602     0.00273604
 c     -1.00238591     1.31535457     0.86375445
 c     -0.37861506     1.20021375    -0.54916389
 c      0.99886105     0.90521837    -0.34442071
 h     -0.12222996    -1.80783871     1.01926848
 h     -1.93286519     2.04256695     1.03843290
 h     -0.57056880     1.79206100    -1.37874144
 h      1.67909514     1.59420539    -0.01882585
 o      2.27260286    -1.19430559     0.22796108
 h      3.13387335    -0.72586040    -0.15583407
 c     -2.56469185    -0.37379761    -0.57823465
 h     -2.64658891    -1.45592765    -0.19407862
 h     -3.34355959     0.26867492     0.00828449
 h     -2.77219916    -0.31993664    -1.62861616
 h     -0.35673843     1.08993529     1.68216219
          17

 c      1.15208691    -0.49964601     0.06214838
 c     -0.07989564    -0.96677334     0.26276222
 c     -1.17934731    -0.08295348    -0.00064078
 c     -0.98730008     1.32523474     0.87339849
 c     -0.37814340     1.20675711    -0.55166784
 c      0.99341243     0.90580679    -0.33008359
 h     -0.14889017    -1.80054325     0.92850433
 h     -1.95878871     2.03337225     0.98176743
 h     -0.59035273     1.80668942    -1.41510588
 h      1.69216241     1.62653937    -0.00368221
 o      2.26654978    -1.19820355     0.22308177
 h      3.09935797    -0.76042448    -0.13864076
 c     -2.55636624    -0.39409573    -0.57639595
 h     -2.65562878    -1.43834090    -0.20121711
 h     -3.37799332     0.27874973     0.04353345
 h     -2.77584000    -0.36321004    -1.69367999
 h     -0.29337306     1.05849177     1.62089067
          17

 c      1.15367453    -0.50023904     0.05888648
 c     -0.08283380    -0.94951179     0.27291994
 c     -1.18276153    -0.08277494    -0.00622129
 c     -0.97440778     1.33548965     0.88086231
 c     -0.37866580     1.21200071    -0.55270218
 c      0.98812578     0.90381083    -0.31462870
 h     -0.17992405    -1.80502182     0.83883510
 h     -1.96265044     2.00864504     0.92722924
 h     -0.61896510     1.82645200    -1.45423990
 h      1.71741065     1.66964777     0.00920430
 o      2.26122382    -1.20186224     0.21819866
 h      3.05059920    -0.79947760    -0.11558498
 c     -2.54940671    -0.41423458    -0.57274492
 h     -2.67268484    -1.41841420    -0.21295610
 h     -3.39563541     0.27298759     0.06244956
 h     -2.77232587    -0.40481220    -1.74727558
 h     -0.22520674     1.03181507     1.57412414
          17

 c      1.15706979    -0.49822755     0.05378977
 c     -0.08737054    -0.93248544     0.28338439
 c     -1.18519652    -0.07926488    -0.01384734
 c     -0.96350587     1.34581812     0.88575531
 c     -0.38059107     1.21650115    -0.55305274
 c      0.98413061     0.90041941    -0.29800211
 h     -0.21611490    -1.83303737     0.75927301
 h     -1.94455255     1.97116416     0.87962107
 h     -0.65193741     1.84341711    -1.48503654
 h      1.74325703     1.71115661     0.01558280
 o      2.25534778    -1.20603418     0.21389140
 h      3.00937252    -0.83170104    -0.09606923
 c     -2.54419255    -0.43311065    -0.56841488
 h     -2.69763542    -1.40756530    -0.22474545
 h     -3.39405488     0.25000390     0.06233885
 h     -2.76040940    -0.44368246    -1.77800356
 h     -0.15692924     1.01233832     1.54211712
          17

 c      1.16184041    -0.49368387     0.04718975
 c     -0.09337294    -0.91586374     0.29376563
 c     -1.18646204    -0.07256784    -0.02329020
 c     -0.95377363     1.35563532     0.88806068
 c     -0.38416023     1.22062206    -0.55321232
 c      0.98224304     0.89664139    -0.28036159
 h     -0.25708478    -1.88548607     0.69046624
 h     -1.90915234     1.92636480     0.84304055
 h     -0.68539683     1.85227966    -1.50005909
 h      1.76133012     1.74182564     0.01306153
 o      2.24737020    -1.21155459     0.21081012
 h      3.00209811    -0.84431376    -0.09079631
 c     -2.54076348    -0.44987908    -0.56418174
 h     -2.73007093    -1.41582179    -0.23237239
 h     -3.37349537     0.21078296     0.04276288
 h     -2.74007083    -0.47869018    -1.78087818
 h     -0.09660098     1.00360713     1.52187155
          17

 c      1.16745164    -0.48680028     0.03946711
 c     -0.10081826    -0.90085937     0.30409965
 c     -1.18643205    -0.06298729    -0.03426451
 c     -0.94400809     1.36418609     0.88787874
 c     -0.38939110     1.22451601    -0.55334177
 c      0.98287656     0.89322464    -0.26206124
 h     -0.30009265    -1.94933151     0.62725518
 h     -1.86661754     1.88248291     0.82045166
 h     -0.71651698     1.85053820    -1.49589900
 h      1.76713855     1.75640799     0.00112196
 o      2.23719340    -1.21854622     0.20899786
 h      3.03254444    -0.83610176    -0.10079643
 c     -2.53894647    -0.46449126    -0.56042243
 h     -2.76812537    -1.44536427    -0.23424974
 h     -3.33698862     0.15871998     0.00545408
 h     -2.71210863    -0.50881283    -1.75543516
 h     -0.05189671     1.00864207     1.51032257
          17

 c      1.17332215    -0.47787889     0.03102294
 c     -0.10970650    -0.88887004     0.31430172
 c     -1.18505168    -0.05096593    -0.04644153
 c     -0.93283546     1.37067571     0.88534837
 c     -0.39607221     1.22814805    -0.55332135
 c      0.98607966     0.89069495    -0.24359050
 h     -0.34127322    -2.00762757     0.56569310
 h     -1.83224215     1.84979621     0.81336870
 h     -0.74364209     1.83816887    -1.47271425
 h      1.75946757     1.75311869    -0.01945226
 o      2.22648194    -1.22631309     0.20781988
 h      3.07668777    -0.81907063    -0.11625594
 c     -2.53830271    -0.47792985    -0.55720003
 h     -2.80769018    -1.48895566    -0.23184552
 h     -3.29203348     0.10078503    -0.04460255
 h     -2.67797328    -0.53330405    -1.70539541
 h     -0.02780947     1.02889426     1.50555757
          17

 c      1.17888341    -0.46735338     0.02227921
 c     -0.11992888    -0.88078354     0.32400765
 c     -1.18234347    -0.03705878    -0.05945733
 c     -0.91923459     1.37457816     0.88061536
 c     -0.40377302     1.23130461    -0.55277767
 c      0.99156977     0.88936059    -0.22552818
 h     -0.37736289    -2.04781500     0.50523310
 h     -1.82059932     1.83698069     0.82221254
 h     -0.76647689     1.81759096    -1.43417365
 h      1.74012163     1.73345713    -0.04698011
 o      2.21687197    -1.23414872     0.20666348
 h      3.11051162    -0.80504607    -0.12778171
 c     -2.53780822    -0.49189608    -0.55445496
 h     -2.84348941    -1.53544835    -0.22773578
 h     -3.25336064     0.04932936    -0.09749786
 h     -2.63973710    -0.55201235    -1.64003141
 h     -0.02594209     1.06394382     1.50693763
          17

 c      1.18363088    -0.45579566     0.01368189
 c     -0.13124818    -0.87688196     0.33268803
 c     -1.17841341    -0.02190454    -0.07291355
 c     -0.90345851     1.37609072     0.87375190
 c     -0.41185272     1.23359115    -0.55107881
 c      0.99872295     0.88924448    -0.20850866
 h     -0.40628392    -2.06315464     0.44753807
 h     -1.83456651     1.84552879     0.84724052
 h     -0.78646152     1.79392341    -1.38780255
 h      1.71434228     1.70281273    -0.07911435
 o      2.20923908    -1.24162342     0.20518350
 h      3.12122323    -0.80064531    -0.13044627
 c     -2.53578756    -0.50824331    -0.55184752
 h     -2.87085548    -1.57535225    -0.22386274
 h     -3.24210384     0.02106329    -0.13968870
 h     -2.59989088    -0.56579283    -1.57652198
 h     -0.04414730     1.11145188     1.51521797
          17

 c      1.18715892    -0.44389322     0.00569286
 c     -0.14334076    -0.87696250     0.33976707
 c     -1.17344272    -0.00620954    -0.08637204
 c     -0.88726959     1.37618048     0.86477849
 c     -0.41948830     1.23447764    -0.54739155
 c      1.00655791     0.88999112    -0.19316730
 h     -0.42707145    -2.05166937     0.39519190
 h     -1.86247534     1.86891118     0.88800393
 h     -0.80695415     1.77477585    -1.34459391
 h      1.69135410     1.67125843    -0.11323252
 o      2.20383586    -1.24850388     0.20323192
 h      3.10501579    -0.80843575    -0.12271259
 c     -2.53113886    -0.52790530    -0.54804010
 h     -2.88659284    -1.60271571    -0.22110975
 h     -3.27125113     0.02600999    -0.16396823
 h     -2.56058019    -0.57649891    -1.53900364
 h     -0.07629578     1.16737830     1.53285456
          17

 c      1.18917645    -0.43241273    -0.00122887
 c     -0.15582793    -0.88041489     0.34469196
 c     -1.16767074     0.00924964    -0.09935385
 c     -0.87298795     1.37607354     0.85383828
 c     -0.42581117     1.23351565    -0.54099736
 c      1.01388614     0.89096033    -0.18003602
 h     -0.43981488    -2.01559184     0.35096963
 h     -1.88808236     1.89783737     0.94178139
 h     -0.83202008     1.76801029    -1.31561693
 h      1.68295490     1.65207572    -0.14736151
 o      2.20043135    -1.25470290     0.20080478
 h      3.06501878    -0.82785730    -0.10555036
 c     -2.52477006    -0.55003229    -0.54114029
 h     -2.88900638    -1.61502375    -0.21944025
 h     -3.32978788     0.05591988    -0.17717605
 h     -2.52263791    -0.58581851    -1.54545264
 h     -0.11352812     1.22693433     1.56363214
          17

 c      1.18950557    -0.42216274    -0.00665530
 c     -0.16826684    -0.88619047     0.34698009
 c     -1.16140265     0.02362118    -0.11136219
 c     -0.86240971     1.37677427     0.84146467
 c     -0.43020305     1.23073884    -0.53188173
 c      1.01985450     0.89179504    -0.16944328
 h     -0.44589751    -1.96215166     0.31735951
 h     -1.89937940     1.92467053     1.00356540
 h     -0.86311732     1.77717033    -1.30545288
 h      1.69738397     1.65472506    -0.18112016
 o      2.19825332    -1.26033931     0.19806762
 h      3.01246715    -0.85453080    -0.08273236
 c     -2.51851962    -0.57286986    -0.53102359
 h     -2.87783612    -1.61300457    -0.21795845
 h     -3.39507443     0.09357801    -0.19028698
 h     -2.48616811    -0.59423876    -1.58968053
 h     -0.14843498     1.28618843     1.60993854
          17

 c      1.18807290    -0.41393727    -0.01022571
 c     -0.18010130    -0.89268715     0.34627609
 c     -1.15503279     0.03600299    -0.12193293
 c     -0.85630034     1.37894104     0.82888210
 c     -0.43249299     1.22686516    -0.52101335
 c      1.02454232     0.89306697    -0.16156473
 h     -0.44854085    -1.90540202     0.29601949
 h     -1.89054570     1.94455441     1.06723092
 h     -0.89675931     1.79893039    -1.30907396
 h      1.73232047     1.67683026    -0.21497188
 o      2.19583764    -1.26585710     0.19541052
 h      2.96930382    -0.87873430    -0.06154523
 c     -2.51357779    -0.59469121    -0.51948276
 h     -2.85442720    -1.60098123    -0.21484275
 h     -3.44968386     0.12531681    -0.20962050
 h     -2.45212384    -0.60204283    -1.64805392
 h     -0.17934499     1.34268124     1.66844969
          17

 c      1.18490435    -0.40840473    -0.01168630
 c     -0.19063437    -0.89777256     0.34241803
 c     -1.14903621     0.04552738    -0.13068339
 c     -0.85458586     1.38298673     0.81791972
 c     -0.43279094     1.22300470    -0.50989829
 c      1.02877452     0.89600359    -0.15656270
 h     -0.45298228    -1.86635223     0.28725704
 h     -1.86087003     1.95514306     1.12666575
 h     -0.92653107     1.82601546    -1.31662470
 h      1.77688619     1.70667331    -0.24845966
 o      2.19143143    -1.27188312     0.19330717
 h      2.96187849    -0.88814789    -0.05036338
 c     -2.51025508    -0.61386910    -0.50856313
 h     -2.82185379    -1.58732133    -0.20729399
 h     -3.48410121     0.14312755    -0.23699460
 h     -2.42216454    -0.61016628    -1.69897850
 h     -0.20923092     1.39443265     1.72974019
          17

 c      1.18012152    -0.40595452    -0.01092123
 c     -0.19919920    -0.89953894     0.33543624
 c     -1.14391464     0.05149790    -0.13734039
 c     -0.85682424     1.38915049     0.81045292
 c     -0.43122505     1.22023368    -0.49995229
 c      1.03343968     0.90164389    -0.15459940
 h     -0.46433819    -1.86448896     0.29039572
 h     -1.81365687     1.95629221     1.17659001
 h     -0.94656762     1.85148996    -1.31951375
 h      1.81947449     1.73216586    -0.28003872
 o      2.18461843    -1.27847039     0.19179941
 h      2.99521703    -0.88037307    -0.05031250
 c     -2.50834686    -0.62887405    -0.49979141
 h     -2.78425115    -1.58317057    -0.19188081
 h     -3.49411834     0.14286547    -0.27184130
 h     -2.39780082    -0.61990422    -1.72961247
 h     -0.24109416     1.43905126     1.78290170
          17

 c      1.17392676    -0.40659328    -0.00796050
 c     -0.20553698    -0.89775205     0.32546622
 c     -1.14012518     0.05354054    -0.14175519
 c     -0.86241679     1.39744311     0.80784194
 c     -0.42786806     1.21936330    -0.49215761
 c      1.03911985     0.91038876    -0.15576734
 h     -0.48299494    -1.90113322     0.30509311
 h     -1.75596459     1.95015426     1.21331678
 h     -0.95313439     1.87068774    -1.31270902
 h      1.85203236     1.74547527    -0.30797669
 o      2.17676484    -1.28489911     0.19042863
 h      3.04601302    -0.86624300    -0.05415786
 c     -2.50752397    -0.63866703    -0.49410539
 h     -2.74484785    -1.59715515    -0.16601336
 h     -3.47883139     0.12291440    -0.31243775
 h     -2.38003992    -0.63249808    -1.73408971
 h     -0.27539333     1.47388821     1.81980868
          17

 c      1.16657557    -0.40994757    -0.00296264
 c     -0.20984949    -0.89401814     0.31277590
 c     -1.13801955     0.05169874    -0.14390869
 c     -0.87053350     1.40753573     0.81061041
 c     -0.42279330     1.22086600    -0.48694426
 c      1.04605407     0.92198772    -0.16004672
 h     -0.50389795    -1.95764609     0.33098265
 h     -1.69900043     1.94168834     1.23574438
 h     -0.94469227     1.88139219    -1.29458716
 h      1.87046979     1.74321218    -0.33096384
 o      2.16936316    -1.29047211     0.18877683
 h      3.08897211    -0.85692015    -0.05498922
 c     -2.50752863    -0.64330513    -0.49183283
 h     -2.70426025    -1.62845435    -0.13018719
 h     -3.44028631     0.08407783    -0.35631269
 h     -2.36931888    -0.64896222    -1.71119298
 h     -0.31010634     1.49656390     1.83655103
          17

 c      1.15835141    -0.41536034     0.00381510
 c     -0.21242755    -0.89037425     0.29785272
 c     -1.13781119     0.04643230    -0.14390644
 c     -0.88002820     1.41870765     0.81834655
 c     -0.41612296     1.22485046    -0.48417736
 c      1.05416871     0.93567361    -0.16729176
 h     -0.52100395    -2.01181054     0.36625412
 h     -1.65793093     1.93896722     1.24625221
 h     -0.92170779     1.88371083    -1.26646338
 h      1.87418468     1.72566786    -0.34835866
 o      2.16324582    -1.29485063     0.18666253
 h      3.10937818    -0.85823403    -0.04944877
 c     -2.50796722    -0.64405959    -0.49271021
 h     -2.66155236    -1.66658164    -0.08848892
 h     -3.38495299     0.03078964    -0.40023011
 h     -2.36539782    -0.67010599    -1.66365650
 h     -0.34162923     1.50527963     1.83327738
          17

 c      1.14956117    -0.42202248     0.01204635
 c     -0.21343114    -0.88836613     0.28134814
 c     -1.13957405     0.03853080    -0.14196732
 c     -0.88968642     1.43001989     0.82988752
 c     -0.40800155     1.23104126    -0.48320787
 c      1.06306087     0.95028793    -0.17722225
 h     -0.53016378    -2.04822434     0.40779944
 h     -1.64816941     1.95125214     1.24962804
 h     -0.88674486     1.88027603    -1.23258405
 h      1.86612383     1.69660039    -0.36037615
 o      2.15868143    -1.29797253     0.18407626
 h      3.10160898    -0.87176115    -0.03679122
 c     -2.50783547    -0.64300314    -0.49596679
 h     -2.61658386    -1.69838650    -0.04651207
 h     -3.32709852    -0.02638662    -0.44015715
 h     -2.36705527    -0.69673690    -1.59923695
 h     -0.36560132     1.49900922     1.81382587
          17

 c      1.14054416    -0.42909999     0.02136112
 c     -0.21291511    -0.88894792     0.26396318
 c     -1.14325418     0.02897591    -0.13840770
 c     -0.89895838     1.44083265     0.84384785
 c     -0.39851779     1.23877140    -0.48297257
 c      1.07194505     0.96436350    -0.18941384
 h     -0.52927046    -2.05889318     0.45208779
 h     -1.67649215     1.98319620     1.24846011
 h     -0.84466797     1.87663958    -1.20034214
 h      1.85341993     1.66351044    -0.36831771
 o      2.15549928    -1.29997080     0.18112234
 h      3.06713879    -0.89595593    -0.01802156
 c     -2.50528032    -0.64257112    -0.50025658
 h     -2.57080927    -1.71388847    -0.00910803
 h     -3.29106314    -0.06942191    -0.47193990
 h     -2.37162772    -0.73011132    -1.53301385
 h     -0.37750302     1.47767411     1.78552933
          17

 c      1.13167734    -0.43583746     0.03136627
 c     -0.21091403    -0.89259090     0.24636753
 c     -1.14866701     0.01879261    -0.13361518
 c     -0.90846943     1.45122612     0.85905110
 c     -0.38769129     1.24707632    -0.48218583
 c      1.07968623     0.97625281    -0.20331203
 h     -0.51770857    -2.04130745     0.49576688
 h     -1.73490532     2.03024534     1.24010733
 h     -0.80202619     1.88072994    -1.17939647
 h      1.84723853     1.63707571    -0.37453276
 o      2.15301263    -1.30118903     0.17801391
 h      3.01574418    -0.92576716     0.00413846
 c     -2.49857941    -0.64460553    -0.50356713
 h     -2.52667157    -1.70798618     0.02066140
 h     -3.30022811    -0.08164751    -0.49316651
 h     -2.37506504    -0.77253750    -1.48763125
 h     -0.37325490     1.44217323     1.75845553
          17

 c      1.12336372    -0.44162854     0.04166030
 c     -0.20749228    -0.89931880     0.22914760
 c     -1.15547270     0.00892829    -0.12800461
 c     -0.91945133     1.46175077     0.87455712
 c     -0.37565907     1.25504421    -0.47975518
 c      1.08517870     0.98450715    -0.21833072
 h     -0.49607156    -1.99744282     0.53608782
 h     -1.80632784     2.08203621     1.22052783
 h     -0.76441194     1.89943283    -1.17772010
 h      1.85875746     1.62725417    -0.38138502
 o      2.14981590    -1.30225750     0.17508825
 h      2.96879674    -0.95137955     0.02498749
 c     -2.48820299    -0.64889638    -0.50403690
 h     -2.48677784    -1.68028319     0.04188789
 h     -3.35175999    -0.06570333    -0.50409527
 h     -2.37389790    -0.82684442    -1.48312215
 h     -0.35068112     1.39409843     1.74203761
          17

 c      1.11599561    -0.44604174     0.05184309
 c     -0.20274389    -0.90863423     0.21274306
 c     -1.16316649     0.00018281    -0.12197176
 c     -0.93271027     1.47289104     0.88983888
 c     -0.36295242     1.26232677    -0.47532013
 c      1.08807942     0.98847636    -0.23402561
 h     -0.46628594    -1.93426311     0.57159636
 h     -1.87420827     2.12868913     1.18851532
 h     -0.73307005     1.93319956    -1.19586571
 h      1.89096191     1.63648398    -0.38936486
 o      2.14408731    -1.30397227     0.17271489
 h      2.95470797    -0.96032566     0.03932994
 c     -2.47634321    -0.65385459    -0.50168915
 h     -2.45346526    -1.63478659     0.05604976
 h     -3.41998995    -0.03940480    -0.50626194
 h     -2.36814313    -0.89281404    -1.51805983
 h     -0.31237780     1.33576599     1.73915293
          17

 c      1.10991261    -0.44878855     0.06152083
 c     -0.19675912    -0.91938603     0.19733728
 c     -1.17111276    -0.00681460    -0.11586651
 c     -0.94814747     1.48473542     0.90491809
 c     -0.35047696     1.26926194    -0.46933256
 c      1.08909394     0.98846830    -0.25014568
 h     -0.43197379    -1.86520628     0.60347320
 h     -1.92702999     2.16362012     1.14590864
 h     -0.70499773     1.97499444    -1.22615579
 h      1.93542521     1.65779365    -0.39670690
 o      2.13530065    -1.30661214     0.17099338
 h      2.98213970    -0.94875633     0.04632399
 c     -2.46489465    -0.65817724    -0.49844259
 h     -2.42865760    -1.57998274     0.06724329
 h     -3.48116533    -0.01814767    -0.50142776
 h     -2.36051622    -0.96491162    -1.57081105
 h     -0.26700111     1.27119938     1.74430714
          17

 c      1.10538154    -0.44968389     0.07031319
 c     -0.18960339    -0.92980968     0.18274696
 c     -1.17861426    -0.01159563    -0.10998577
 c     -0.96502386     1.49695052     0.91999636
 c     -0.33919013     1.27646150    -0.46257467
 c      1.08938946     0.98523483    -0.26650589
 h     -0.39830107    -1.80992160     0.63696493
 h     -1.95850185     2.18354758     1.09622486
 h     -0.67633283     2.01519996    -1.25804739
 h      1.97900993     1.68070880    -0.40115477
 o      2.12500022    -1.30964072     0.16971063
 h      3.02784299    -0.92629667     0.05014755
 c     -2.45500997    -0.66099472    -0.49649599
 h     -2.41368634    -1.52837330     0.08214067
 h     -3.52145902    -0.01013280    -0.49128105
 h     -2.35348898    -1.03566270    -1.61909180
 h     -0.22596792     1.20630917     1.74904221
          17

 c      1.10261185    -0.44863329     0.07786639
 c     -0.18143969    -0.93823003     0.16859483
 c     -1.18500249    -0.01383440    -0.10457050
 c     -0.98241506     1.50894910     0.93505260
 c     -0.32984668     1.28441227    -0.45571582
 c      1.08996100     0.97948429    -0.28288691
 h     -0.36988040    -1.78638951     0.67940536
 h     -1.96660714     2.18783769     1.04364233
 h     -0.64471244     2.04615025    -1.28292230
 h      2.01096093     1.69677275    -0.40134341
 o      2.11501384    -1.31241663     0.16866472
 h      3.06471690    -0.90437025     0.05476878
 c     -2.44736783    -0.66169171    -0.49742498
 h     -2.40919697    -1.49278940     0.10819434
 h     -3.53440562    -0.01850131    -0.47743377
 h     -2.34835565    -1.09902429    -1.64900761
 h     -0.19903803     1.14745789     1.74733769
          17

 c      1.10177281    -0.44563302     0.08387091
 c     -0.17274950    -0.94425507     0.15497693
 c     -1.18972389    -0.01333852    -0.09980251
 c     -0.99940297     1.52002593     0.94975929
 c     -0.32292062     1.29334387    -0.44916790
 c      1.09141665     0.97174281    -0.29902727
 h     -0.34754187    -1.79713097     0.73216888
 h     -1.95320343     2.17825077     0.99246374
 h     -0.60961343     2.06347688    -1.29552581
 h      2.02505305     1.70099699    -0.39696379
 o      2.10645919    -1.31456584     0.16777722
 h      3.07726659    -0.88989935     0.06208603
 c     -2.44232693    -0.66028555    -0.50186610
 h     -2.41535102    -1.47887780     0.14877431
 h     -3.51808803    -0.04332707    -0.46154166
 h     -2.34560306    -1.15099216    -1.65390622
 h     -0.19247636     1.10006112     1.73692275
          17

 c      1.10297559    -0.44077789     0.08807868
 c     -0.16425570    -0.94881034     0.14276363
 c     -1.19239387    -0.01006294    -0.09580740
 c     -1.01502662     1.52938628     0.96358263
 c     -0.31860762     1.30323102    -0.44309323
 c      1.09398747     0.96237640    -0.31464272
 h     -0.32872615    -1.82870107     0.78682438
 h     -1.92451530     2.15928578     0.94667712
 h     -0.57197836     2.06585884    -1.29377537
 h      2.01918785     1.69144313    -0.38848026
 o      2.09982767    -1.31593719     0.16705082
 h      3.06015605    -0.88588753     0.07256683
 c     -2.43992326    -0.65769893    -0.50941212
 h     -2.43180574    -1.48130314     0.19941225
 h     -3.47436963    -0.08225456    -0.44536243
 h     -2.34530421    -1.18915980    -1.63180717
 h     -0.20918417     1.06796802     1.71849481
          17

 c      1.10622399    -0.43428497     0.09031250
 c     -0.15660493    -0.95298912     0.13301810
 c     -1.19281471    -0.00412409    -0.09266869
 c     -1.02819885     1.53613829     0.97590972
 c     -0.31684637     1.31379833    -0.43742453
 c      1.09755785     0.95161451    -0.32943992
 h     -0.31072280    -1.86494017     0.83188495
 h     -1.89180567     2.13868435     0.90927493
 h     -0.53389432     2.05474093    -1.27854573
 h      1.99491876     1.66886051    -0.37687362
 o      2.09514158    -1.31654081     0.16653291
 h      3.01569933    -0.89238021     0.08581184
 c     -2.43974763    -0.65534878    -0.51896173
 h     -2.45724377    -1.48922031     0.25066817
 h     -3.41030676    -0.12993422    -0.43055551
 h     -2.34727421    -1.21254012    -1.58419895
 h     -0.24906891     1.05316853     1.69495866
          17

 c      1.11137363    -0.42650905     0.09046459
 c     -0.15021025    -0.95738665     0.12649243
 c     -1.19096618     0.00421060    -0.09044740
 c     -1.03787328     1.53943225     0.98610815
 c     -0.31734893     1.32450224    -0.43184365
 c      1.10165711     0.93952616    -0.34312907
 h     -0.29215855    -1.89471500     0.85885402
 h     -1.86982020     2.12646594     0.88146927
 h     -0.49839792     2.03446041    -1.25391647
 h      1.95764989     1.63693406    -0.36343649
 o      2.09190042    -1.31658325     0.16630679
 h      2.95472142    -0.90592311     0.10069753
 c     -2.44065983    -0.65464963    -0.52919464
 h     -2.48932840    -1.49328157     0.29361915
 h     -3.34155795    -0.17647400    -0.41796242
 h     -2.35101771    -1.22213122    -1.51644253
 h     -0.30865689     1.05521385     1.67150649
          17

 c      1.11812128    -0.41793731     0.08849218
 c     -0.14525771    -0.96209133     0.12355404
 c     -1.18696995     0.01455196    -0.08919174
 c     -1.04373416     1.53895845     0.99339414
 c     -0.31965566     1.33452844    -0.42574305
 c      1.10544256     0.92597410    -0.35545190
 h     -0.27283938    -1.91218743     0.86324131
 h     -1.86991441     2.13027060     0.86295516
 h     -0.46917880     2.01237963    -1.22748068
 h      1.91710803     1.60285428    -0.34948920
 o      2.08889506    -1.31658202     0.16648969
 h      2.89951431    -0.91786202     0.11542469
 c     -2.44064072    -0.65675845    -0.53872141
 h     -2.52520354    -1.48806534     0.32249693
 h     -3.29418895    -0.20680404    -0.40646940
 h     -2.35547545    -1.22248849    -1.43967668
 h     -0.37975072     1.07000931     1.65674982
          17

 c      1.12602750    -0.40916879     0.08441957
 c     -0.14175300    -0.96683070     0.12425683
 c     -1.18103671     0.02642377    -0.08892512
 c     -1.04692976     1.53550721     0.99655589
 c     -0.32323451     1.34291318    -0.41830308
 c      1.10781611     0.91067953    -0.36623611
 h     -0.25335371    -1.91540882     0.84381977
 h     -1.89186481     2.14954884     0.85374286
 h     -0.44985461     1.99769601    -1.20918316
 h      1.88624555     1.57672196    -0.33594691
 o      2.08450372    -1.31728773     0.16718803
 h      2.87911974    -0.91590459     0.12827614
 c     -2.43786703    -0.66191227    -0.54584940
 h     -2.56197152    -1.47156428     0.33478141
 h     -3.29232571    -0.20729443    -0.39378004
 h     -2.35871896    -1.22389649    -1.37299409
 h     -0.44880405     1.08890642     1.66390740
          17

 c      1.13456836    -0.40089250     0.07834962
 c     -0.13956445    -0.97104859     0.12837541
 c     -1.17342304     0.03929068    -0.08961847
 c     -1.04948123     1.53060470     0.99421299
 c     -0.32761055     1.34890490    -0.40887120
 c      1.10789465     0.89361339    -0.37544431
 h     -0.23486450    -1.90577349     0.80223744
 h     -1.92535260     2.17633813     0.85482440
 h     -0.44280418     1.99745482    -1.20676779
 h      1.87579880     1.56724687    -0.32309255
 o      2.07832070    -1.31894180     0.16840014
 h      2.90338426    -0.89637478     0.13922087
 c     -2.43281581    -0.66853111    -0.54845029
 h     -2.59700366    -1.44422463     0.33070767
 h     -3.33298197    -0.17897665    -0.38128268
 h     -2.35839788    -1.24111713    -1.33985871
 h     -0.50233696     1.10215340     1.70702039
          17

 c      1.14320276    -0.39388290     0.07048448
 c     -0.13846005    -0.97387949     0.13537209
 c     -1.16443078     0.05257576    -0.09116806
 c     -1.05255614     1.52521841     0.98611945
 c     -0.33244458     1.35237948    -0.39748960
 c      1.10564109     0.87558037    -0.38314972
 h     -0.21903753    -1.88870983     0.74334042
 h     -1.95854705     2.20128431     0.86663306
 h     -0.44832122     2.01184877    -1.22001149
 h      1.88675473     1.57510359    -0.31117050
 o      2.07190291    -1.32087437     0.17004013
 h      2.95079330    -0.87072223     0.14953039
 c     -2.42767477    -0.67444732    -0.54535410
 h     -2.62827413    -1.40846401     0.31313504
 h     -3.39093330    -0.13541095    -0.37462235
 h     -2.35370229    -1.28160042    -1.35100022
 h     -0.53880479     1.10823187     1.78756506
          17

 c      1.15143224    -0.38898079     0.06113671
 c     -0.13814269    -0.97407214     0.14436119
 c     -1.15442889     0.06567468    -0.09339431
 c     -1.05603976     1.51932046     0.97384633
 c     -0.33749818     1.35383589    -0.38496314
 c      1.10186292     0.85825365    -0.38947027
 h     -0.20794179    -1.87498317     0.67550527
 h     -1.98305012     2.21739265     0.88798934
 h     -0.46487051     2.03439677    -1.24067844
 h      1.91021197     1.59222590    -0.30115036
 o      2.06706415    -1.32231699     0.17204720
 h      2.99514809    -0.85227513     0.15997012
 c     -2.42413802    -0.67885206    -0.53779132
 h     -2.65481276    -1.36888059     0.28791243
 h     -3.44332968    -0.08962232    -0.37860112
 h     -2.34632338    -1.33528177    -1.39278071
 h     -0.56873702     1.11525856     1.88822043
          17

 c      1.15883942    -0.38700439     0.05070440
 c     -0.13830265    -0.97011535     0.15426082
 c     -1.14386966     0.07797446    -0.09605765
 c     -1.05956255     1.51264107     0.95966483
 c     -0.34254779     1.35400754    -0.37239936
 c      1.09757745     0.84354407    -0.39454995
 h     -0.20367242    -1.87964764     0.60880935
 h     -1.99434771     2.22058574     0.91634473
 h     -0.49000728     2.05666494    -1.25827744
 h      1.93476414     1.60811621    -0.29449261
 o      2.06490508    -1.32287062     0.17439731
 h      3.02084096    -0.84851745     0.17057862
 c     -2.42287348    -0.68173381    -0.52827047
 h     -2.67722586    -1.33265436     0.26419849
 h     -3.47711978    -0.04960202    -0.39524817
 h     -2.33860094    -1.38526598    -1.44271533
 h     -0.60211863     1.13133728     1.98619047
          17

 c      1.16510468    -0.38859186     0.03960646
 c     -0.13870018    -0.96101351     0.16429440
 c     -1.13328734     0.08888947    -0.09888138
 c     -1.06300800     1.50509726     0.94551629
 c     -0.34733595     1.35355600    -0.36079659
 c      1.09355976     0.83301812    -0.39854674
 h     -0.20752651    -1.91340107     0.54922968
 h     -1.99117347     2.20934162     0.94840655
 h     -0.52113389     2.07196745    -1.26473051
 h      1.95189947     1.61491280    -0.29250366
 o      2.06588983    -1.32245512     0.17707945
 h      3.02173229    -0.86186183     0.18107339
 c     -2.42386713    -0.68286467    -0.51915006
 h     -2.69771842    -1.30850313     0.25305908
 h     -3.48626901    -0.01955903    -0.42457005
 h     -2.33213192    -1.41954965    -1.48419759
 h     -0.64300546     1.15974219     2.06452570
          17

 c      1.17000399    -0.39403277     0.02820049
 c     -0.13923608    -0.94730003     0.17435106
 c     -1.12326887     0.09791504    -0.10157753
 c     -1.06639516     1.49672458     0.93281942
 c     -0.35157354     1.35297913    -0.35089947
 c      1.09026984     0.82762994    -0.40158740
 h     -0.21922048    -1.97102765     0.49472642
 h     -1.97522101     2.18449656     0.98063953
 h     -0.55588947     2.07639603    -1.25566037
 h      1.95708170     1.60861576    -0.29603424
 o      2.07000548    -1.32122139     0.18008183
 h      2.99870540    -0.89110063     0.19110915
 c     -2.42682551    -0.68191678    -0.51200330
 h     -2.71851191    -1.30246795     0.26234306
 h     -3.46881410    -0.00148754    -0.46542291
 h     -2.32772243    -1.43231990    -1.50801351
 h     -0.69114141     1.19992665     2.11345333
          17

 c      1.17339054    -0.40316608     0.01672266
 c     -0.13992801    -0.93078429     0.18459943
 c     -1.11439798     0.10467617    -0.10387027
 c     -1.06967752     1.48752070     0.92256026
 c     -0.35496758     1.35260153    -0.34318120
 c      1.08790428     0.82762916    -0.40372337
 h     -0.23709943    -2.03437741     0.44023176
 h     -1.95129869     2.14934205     1.00964377
 h     -0.59233690     2.06867716    -1.23014009
 h      1.94930884     1.58876823    -0.30543664
 o      2.07671499    -1.31955398     0.18338258
 h      2.96038400    -0.93133479     0.20044327
 c     -2.43148719    -0.67900246    -0.50729352
 h     -2.73933244    -1.31318948     0.29085588
 h     -3.42572079     0.00424581    -0.51594958
 h     -2.32563152    -1.42182065    -1.50990351
 h     -0.74404381     1.24926988     2.12844678
          17

 c      1.17518753    -0.41538369     0.00527540
 c     -0.14082868    -0.91342901     0.19502354
 c     -1.10719725     0.10895332    -0.10551369
 c     -1.07263092     1.47736048     0.91533274
 c     -0.35724894     1.35255474    -0.33782054
 c      1.08640367     0.83254981    -0.40492723
 h     -0.25905315    -2.08525420     0.38339947
 h     -1.92747244     2.10966100     1.03248199
 h     -0.62915396     2.05003780    -1.19044582
 h      1.93099393     1.55826843    -0.32055974
 o      2.08474331    -1.31812889     0.18693587
 h      2.92635552    -0.97294838     0.20914819
 c     -2.43759235    -0.67476664    -0.50456728
 h     -2.75734229    -1.33276240     0.32932672
 h     -3.36138144    -0.00064497    -0.57378217
 h     -2.32566834    -1.38897372    -1.48896946
 h     -0.79797302     1.30400375     2.10893649
          17

 c      1.17540459    -0.42972859    -0.00613775
 c     -0.14197332    -0.89676831     0.20538539
 c     -1.10208476     0.11069111    -0.10630086
 c     -1.07490395     1.46603778     0.91126930
 c     -0.35817955     1.35273106    -0.33465078
 c      1.08538683     0.84126766    -0.40513318
 h     -0.28317022    -2.11179179     0.32510109
 h     -1.91408637     2.07286180     1.04682268
 h     -0.66597837     2.02438987    -1.14219790
 h      1.90848387     1.52358704    -0.34074767
 o      2.09222138    -1.31779939     0.19066328
 h      2.92470439    -1.00339892     0.21774511
 c     -2.44453928    -0.67008849    -0.50294732
 h     -2.76960309    -1.35182318     0.36671701
 h     -3.28535942    -0.01084542    -0.63645945
 h     -2.32707120    -1.33738083    -1.44764590
 h     -0.84812507     1.35954546     2.05860775
          17

 c      1.17415646    -0.44504146    -0.01755445
 c     -0.14337529    -0.88187988     0.21534519
 c     -1.09934656     0.10999535    -0.10606278
 c     -1.07631715     1.45347329     0.90987149
 c     -0.35753803     1.35275695    -0.33313989
 c      1.08411164     0.85217505    -0.40428797
 h     -0.30794090    -2.10832369     0.26793377
 h     -1.92022693     2.04521913     1.05059479
 h     -0.70385469     1.99837449    -1.09429831
 h      1.89216436     1.49442706    -0.36501205
 o      2.09820919    -1.31898457     0.19449929
 h      2.96794397    -1.01713393     0.22652471
 c     -2.45116850    -0.66582653    -0.50125401
 h     -2.77481163    -1.36296388     0.39447442
 h     -3.21358310    -0.01574567    -0.70256955
 h     -2.32810295    -1.27459814    -1.39334601
 h     -0.88851728     1.41079747     1.98754394
          17

 c      1.17165552    -0.46013050    -0.02900032
 c     -0.14503274    -0.86947233     0.22454706
 c     -1.09912190     0.10711556    -0.10466032
 c     -1.07728473     1.43994154     0.90976948
 c     -0.35513881     1.35209900    -0.33254732
 c      1.08172555     0.86359641    -0.40236421
 h     -0.33227641    -2.07395333     0.21511330
 h     -1.94863331     2.02825897     1.04147716
 h     -0.74511932     1.97994975    -1.05707893
 h      1.89333285     1.48065038    -0.39256714
 o      2.10384653    -1.32135446     0.19845481
 h      3.03508991    -1.02062313     0.23457562
 c     -2.45619739    -0.66238848    -0.49776486
 h     -2.77344235    -1.36153506     0.40745213
 h     -3.16368797    -0.00187884    -0.77277687
 h     -2.32541835    -1.21396097    -1.34126314
 h     -0.91209761     1.45314798     1.91567356
          17

 c      1.16819696    -0.47394865    -0.04045264
 c     -0.14691803    -0.85989366     0.23266274
 c     -1.10140139     0.10241355    -0.10197356
 c     -1.07889030     1.42597859     0.90875784
 c     -0.35098702     1.35039238    -0.33234901
 c      1.07793480     0.87441963    -0.39935439
 h     -0.35558925    -2.01212742     0.16987860
 h     -1.99380377     2.01790118     1.01748687
 h     -0.79149944     1.97446428    -1.03756697
 h      1.91649186     1.48612463    -0.42321851
 o      2.11076387    -1.32443804     0.20256604
 h      3.09692407    -1.02208980     0.24051946
 c     -2.45933541    -0.65893610    -0.49051051
 h     -2.76726685    -1.34564213     0.40382681
 h     -3.14229077     0.03624550    -0.84707846
 h     -2.31408897    -1.17322027    -1.31365001
 h     -0.91187962     1.48460111     1.87214188
          17

 c      1.16414912    -0.48571152    -0.05182529
 c     -0.14894742    -0.85301055     0.23942557
 c     -1.10603792     0.09632686    -0.09790147
 c     -1.08235840     1.41208309     0.90518726
 c     -0.34550237     1.34776245    -0.33263219
 c      1.07343466     0.88438696    -0.39532309
 h     -0.37813001    -1.93174188     0.13497649
 h     -2.04529410     2.00735689     0.97851456
 h     -0.84112258     1.98089651    -1.03527091
 h      1.95458402     1.50584103    -0.45666054
 o      2.11986019    -1.32793708     0.20682967
 h      3.13519314    -1.02584488     0.24340655
 c     -2.46144100    -0.65371964    -0.47893060
 h     -2.75904357    -1.31637912     0.38546715
 h     -3.14067815     0.08952210    -0.92014558
 h     -2.29040520    -1.16382047    -1.32530520
 h     -0.88415479     1.50672920     1.87784971
          17

 c      1.15993798    -0.49492808    -0.06297134
 c     -0.15091901    -0.84799636     0.24468659
 c     -1.11276619     0.08933784    -0.09237978
 c     -1.08833505     1.39875310     0.89986333
 c     -0.33950510     1.34473218    -0.33397779
 c      1.06946609     0.89370248    -0.39045803
 h     -0.40173370    -1.84932050     0.11185201
 h     -2.09236701     1.99052303     0.92691651
 h     -0.88819059     1.99302130    -1.04377908
 h      1.99431937     1.53058137    -0.49159097
 o      2.13129914    -1.33166307     0.21119345
 h      3.14257556    -1.03307528     0.24279599
 c     -2.46319283    -0.64568212    -0.46523565
 h     -2.75266275    -1.27843909     0.35880271
 h     -3.14605918     0.14323631    -0.98342184
 h     -2.25622294    -1.18026291    -1.36613517
 h     -0.83252589     1.52106282     1.92263128
          17

 c      1.15602248    -0.50137303    -0.07369895
 c     -0.15244645    -0.84332135     0.24848463
 c     -1.12123454     0.08195538    -0.08539965
 c     -1.09672402     1.38651622     0.89498667
 c     -0.33394431     1.34186064    -0.33699443
 c      1.06714350     0.90255166    -0.38502981
 h     -0.43051260    -1.78891754     0.09977825
 h     -2.12685397     1.96367757     0.86682706
 h     -0.92585644     2.00382209    -1.05577049
 h      2.02387921     1.55244646    -0.52592504
 o      2.14469163    -1.33548201     0.21556624
 h      3.11992756    -1.04292534     0.23862144
 c     -2.46448712    -0.63449010    -0.45304322
 h     -2.75334334    -1.24038005     0.33498341
 h     -3.14955765     0.18605399    -1.02983913
 h     -2.21778189    -1.20835683    -1.41258104
 h     -0.76679177     1.52690289     1.97791755
          17

 c      1.15286438    -0.50503686    -0.08379428
 c     -0.15310452    -0.83763024     0.25098122
 c     -1.13103578     0.07470836    -0.07700835
 c     -1.10701543     1.37570203     0.89214120
 c     -0.32965978     1.33951898    -0.34201388
 c      1.06716266     0.91094123    -0.37932290
 h     -0.46893792    -1.77162537     0.09679664
 h     -2.14422930     1.92578628     0.80316305
 h     -0.94877915     2.00831145    -1.06603279
 h      2.03596404     1.56667144    -0.55748896
 o      2.15908598    -1.33935109     0.21982949
 h      3.07680746    -1.05232138     0.23110440
 c     -2.46485523    -0.61990932    -0.44537661
 h     -2.76667113    -1.21213862     0.32649046
 h     -3.14660114     0.21165627    -1.05534219
 h     -2.18126540    -1.23662838    -1.44630387
 h     -0.69767003     1.52337000     2.02073403
          17

 c      1.15089918    -0.50605966    -0.09304701
 c     -0.15292294    -0.83125153     0.25219686
 c     -1.14171914     0.06812836    -0.06729537
 c     -1.11850518     1.36634089     0.89189208
 c     -0.32727233     1.33785353    -0.34904507
 c      1.06977399     0.91872352    -0.37359389
 h     -0.51591733    -1.79755387     0.10309183
 h     -2.14383278     1.87829572     0.74087534
 h     -0.95397139     2.00407885    -1.07199088
 h      2.02770525     1.57133664    -0.58448738
 o      2.17281350    -1.34342478     0.22385870
 h      3.03443705    -1.05478104     0.22056338
 c     -2.46401374    -0.60210313    -0.44367492
 h     -2.79548473    -1.19834697     0.33869826
 h     -3.13545824     0.21767492    -1.05857866
 h     -2.15100136    -1.25836405    -1.45783780
 h     -0.63389141     1.51056410     2.03893384
          17

 c      1.15048773    -0.50466637    -0.10126646
 c     -0.15251238    -0.82604143     0.25199398
 c     -1.15278539     0.06270552    -0.05637191
 c     -1.13032303     1.35818978     0.89414126
 c     -0.32712926     1.33680034    -0.35782559
 c      1.07479686     0.92563466    -0.36804662
 h     -0.56333806    -1.84727075     0.12113589
 h     -2.12897791     1.82491045     0.68438139
 h     -0.94085779     1.99106791    -1.07345839
 h      2.00016654     1.56694166    -0.60579905
 o      2.18378079    -1.34805871     0.22757079
 h      3.02167749    -1.04091048     0.20684312
 c     -2.46214598    -0.58206313    -0.44762495
 h     -2.83717694    -1.19411877     0.36471682
 h     -3.11651266     0.20499315    -1.04064779
 h     -2.12965498    -1.27001421    -1.44380517
 h     -0.58195268     1.48941382     2.02783607
          17

 c      1.15185750    -0.50111715    -0.10828549
 c     -0.15257247    -0.82382911     0.25032097
 c     -1.16368968     0.05883266    -0.04435829
 c     -1.14142262     1.35079627     0.89846665
 c     -0.32925735     1.33608006    -0.36785453
 c      1.08160236     0.93128467    -0.36280066
 h     -0.60198650    -1.89975427     0.15240723
 h     -2.10698137     1.77128114     0.63695579
 h     -0.91139578     1.97149983    -1.07260016
 h      1.95844167     1.55649952    -0.62133803
 o      2.19111976    -1.35332648     0.23093923
 h      3.04939937    -1.00660526     0.18924435
 c     -2.45967362    -0.56134634    -0.45583811
 h     -2.88531786    -1.18978059     0.39151858
 h     -3.09271337     0.17819295    -1.00557175
 h     -2.11869619    -1.26998496    -1.40457991
 h     -0.54648583     1.46136427     1.98730598
          17

 c      1.15507718    -0.49569335    -0.11395346
 c     -0.15355194    -0.82567827     0.24727818
 c     -1.17387301     0.05677337    -0.03138962
 c     -1.15069203     1.34360114     0.90427764
 c     -0.33333302     1.33517681    -0.37838952
 c      1.08910267     0.93511196    -0.35784640
 h     -0.62553576    -1.94104681     0.19626891
 h     -2.08814156     1.72411803     0.60024930
 h     -0.87032051     1.95005003    -1.07421533
 h      1.91203719     1.54597127    -0.63255527
 o      2.19608950    -1.35857439     0.23388765
 h      3.09620669    -0.96020680     0.16823364
 c     -2.45678352    -0.54166719    -0.46650401
 h     -2.93319400    -1.17727952     0.40818080
 h     -3.07113066     0.14709758    -0.96142886
 h     -2.11852969    -1.25850143    -1.34356319
 h     -0.53016775     1.42824430     1.92085192
          17

 c      1.16006662    -0.48872670    -0.11812337
 c     -0.15561229    -0.83195150     0.24305462
 c     -1.18281373     0.05666291    -0.01763560
 c     -1.15733899     1.33609209     0.91072559
 c     -0.33874077     1.33336805    -0.38848252
 c      1.09589170     0.93641158    -0.35302890
 h     -0.63075528    -1.96376467     0.25066625
 h     -2.08231060     1.68940706     0.57471596
 h     -0.82467291     1.93356064    -1.08555058
 h      1.87378441     1.54385778    -0.64258926
 o      2.20035407    -1.36291931     0.23625876
 h      3.13529123    -0.91418072     0.14578742
 c     -2.45317428    -0.52468668    -0.47753645
 h     -2.97563332    -1.15226168     0.40863001
 h     -3.06410231     0.12746742    -0.92053501
 h     -2.12812303    -1.23859684    -1.26788846
 h     -0.53258756     1.39227769     1.83663000
          17

 c      1.16660937    -0.48063912    -0.12064782
 c     -0.15867401    -0.84250899     0.23788126
 c     -1.19007645     0.05851803    -0.00331713
 c     -1.16152001     1.32797048     0.91635717
 c     -0.34482362     1.32994398    -0.39721206
 c      1.10074296     0.93463122    -0.34816676
 h     -0.61672964    -1.96509281     0.31286171
 h     -2.09390187     1.67034955     0.56124662
 h     -0.78131141     1.92870399    -1.11381477
 h      1.85461879     1.55774002    -0.65478860
 o      2.20490172    -1.36569993     0.23788754
 h      3.15120173    -0.87758924     0.12410775
 c     -2.44850175    -0.51133763    -0.48680896
 h     -3.00927179    -1.11360134     0.39114958
 h     -3.08430961     0.13474853    -0.89446445
 h     -2.14416564    -1.21823927    -1.19001864
 h     -0.54755828     1.35603235     1.75017620
          17

 c      1.17436199    -0.47197093    -0.12138697
 c     -0.16244047    -0.85680424     0.23201572
 c     -1.19534298     0.06223404     0.01128799
 c     -1.16473077     1.31923474     0.91888162
 c     -0.35124248     1.32462374    -0.40415828
 c      1.10327197     0.92988615    -0.34330975
 h     -0.58444786    -1.94593948     0.37991592
 h     -2.11977411     1.66670979     0.56225005
 h     -0.74311162     1.93742774    -1.16086448
 h      1.85617936     1.58835092    -0.66956942
 o      2.21011181    -1.36651483     0.23864235
 h      3.13866535    -0.85539346     0.10493726
 c     -2.44352948    -0.50059178    -0.49282729
 h     -3.03251109    -1.06262324     0.35759178
 h     -3.13160497     0.17028919    -0.88516391
 h     -2.16069278    -1.21185812    -1.12783510
 h     -0.56022651     1.32187969     1.68627128
          17

 c      1.18287111    -0.46338344    -0.12022276
 c     -0.16639517    -0.87385891     0.22571898
 c     -1.19843488     0.06755868     0.02582967
 c     -1.16906305     1.31016607     0.91606102
 c     -0.35804178     1.31775998    -0.40968391
 c      1.10397235     0.92308911    -0.33882393
 h     -0.53690013    -1.91144476     0.44927740
 h     -2.15226909     1.67600415     0.58051668
 h     -0.70826156     1.95479979    -1.22017670
 h      1.87035329     1.62818479    -0.68336700
 o      2.21594431    -1.36518451     0.23844116
 h      3.09958628    -0.84910738     0.08932154
 c     -2.44005397    -0.48991340    -0.49522534
 h     -3.04587403    -1.00264143     0.31312849
 h     -3.19069597     0.22046083    -0.88615386
 h     -2.17202389    -1.23434247    -1.09724840
 h     -0.55257622     1.29096063     1.66974929
          17

 c      1.19160386    -0.45562272    -0.11707615
 c     -0.16981056    -0.89219019     0.21918309
 c     -1.19933018     0.07406076     0.03985993
 c     -1.17520069     1.30120231     0.90786281
 c     -0.36533539     1.31004980    -0.41463267
 c      1.10358831     0.91549567    -0.33517427
 h     -0.47924955    -1.87209200     0.51987285
 h     -2.18358493     1.69498407     0.61730537
 h     -0.67367722     1.97246214    -1.28056090
 h      1.88635426     1.66678515    -0.69125451
 o      2.22194038    -1.36179146     0.23728074
 h      3.04305428    -0.85623567     0.07717118
 c     -2.43923121    -0.47772057    -0.49515104
 h     -3.05281860    -0.93889451     0.26641731
 h     -3.24436817     0.27037515    -0.89114234
 h     -2.17854848    -1.28542657    -1.09909759
 h     -0.52288686     1.26351899     1.70210645
          17

 c      1.19998970    -0.44944705    -0.11192702
 c     -0.17185212    -0.90993582     0.21243751
 c     -1.19816811     0.08114228     0.05283936
 c     -1.18205886     1.29275281     0.89658038
 c     -0.37304647     1.30214698    -0.41985056
 c      1.10263719     0.90825217    -0.33271442
 h     -0.41793956    -1.84272640     0.59336493
 h     -2.20775714     1.72035112     0.67167840
 h     -0.63780095     1.98313740    -1.33172793
 h      1.89609257     1.69566991    -0.68949276
 o      2.22706867    -1.35681434     0.23529968
 h      2.98774744    -0.86824609     0.06629105
 c     -2.44094097    -0.46414643    -0.49488143
 h     -3.06021855    -0.87841304     0.22922914
 h     -3.28120663     0.31089711    -0.89697536
 h     -2.18588594    -1.34775462    -1.12040628
 h     -0.48830285     1.24056183     1.76062075
          17

 c      1.20748201    -0.44551868    -0.10483504
 c     -0.17185699    -0.92553631     0.20544374
 c     -1.19523887     0.08809699     0.06418111
 c     -1.18842389     1.28520718     0.88479696
 c     -0.38087944     1.29450514    -0.42594913
 c      1.10132018     0.90220674    -0.33162532
 h     -0.35781480    -1.83522580     0.67301123
 h     -2.22069081     1.74892373     0.74093029
 h     -0.60097313     1.98242405    -1.36683066
 h      1.89524890     1.70980307    -0.67622510
 o      2.22980524    -1.35114028     0.23281752
 h      2.96047924    -0.87056654     0.05180951
 c     -2.44445795    -0.44983074    -0.49655789
 h     -3.07637710    -0.82825901     0.21333282
 h     -3.29536251     0.33794938    -0.90270132
 h     -2.19897160    -1.40233270    -1.14729098
 h     -0.46560197     1.22343452     1.82157338
          17

 c      1.21363078    -0.44428783    -0.09595061
 c     -0.16955093    -0.93861875     0.19851803
 c     -1.19094659     0.09418948     0.07330560
 c     -1.19365349     1.27898407     0.87446813
 c     -0.38839557     1.28737722    -0.43326371
 c      1.09958554     0.89784839    -0.33192180
 h     -0.30001153    -1.84869065     0.75834995
 h     -2.21997041     1.77775377     0.82116104
 h     -0.56484315     1.96873396    -1.38266654
 h      1.88272104     1.70742662    -0.65128722
 o      2.22929862    -1.34535842     0.23010660
 h      2.97738262    -0.85408488     0.02988515
 c     -2.44928522    -0.43538382    -0.50125068
 h     -3.10511357    -0.79172508     0.22382391
 h     -3.28474061     0.35055430    -0.90851407
 h     -2.22002868    -1.43686301    -1.17058707
 h     -0.46325753     1.21287020     1.86996458
          17

 c      1.21812646    -0.44591299    -0.08551106
 c     -0.16490617    -0.94986564     0.19251517
 c     -1.18575095     0.09872669     0.07969213
 c     -1.19750157     1.27448780     0.86696388
 c     -0.39509830     1.28083069    -0.44184016
 c      1.09717832     0.89525443    -0.33345899
 h     -0.24401054    -1.87114566     0.84251629
 h     -2.20492105     1.80438437     0.90777971
 h     -0.53184238     1.94294874    -1.37946770
 h      1.86027581     1.68992802    -0.61597535
 o      2.22655824    -1.33896800     0.22703379
 h      3.02476448    -0.82792351     0.00347790
 c     -2.45554351    -0.42151074    -0.50872857
 h     -3.14160007    -0.76661940     0.25524279
 h     -3.25012750     0.34989965    -0.91530850
 h     -2.24932324    -1.44522775    -1.18525428
 h     -0.48344199     1.20889684     1.89783211
          17

 c      1.22077563    -0.45025549    -0.07382264
 c     -0.15792846    -0.96012335     0.18844369
 c     -1.18011028     0.10112814     0.08292784
 c     -1.19988466     1.27201335     0.86319776
 c     -0.40049919     1.27471822    -0.45138841
 c      1.09363376     0.89403387    -0.33593334
 h     -0.19018856    -1.88983741     0.91640284
 h     -2.17670825     1.82716461     0.99594140
 h     -0.50484231     1.90851351    -1.36116877
 h      1.83282611     1.66223374    -0.57295219
 o      2.22332678    -1.33112400     0.22327594
 h      3.07702171    -0.80755190    -0.02105502
 c     -2.46355815    -0.40898045    -0.51795195
 h     -3.17632031    -0.74809569     0.29611944
 h     -3.19554821     0.33966679    -0.92482374
 h     -2.28601689    -1.42548685    -1.18898183
 h     -0.52460716     1.21104142     1.90160001
          17

 c      1.22145256    -0.45691793    -0.06124411
 c     -0.14864523    -0.96991604     0.18709212
 c     -1.17443582     0.10098679     0.08274919
 c     -1.20078957     1.27167081     0.86362203
 c     -0.40417500     1.26862652    -0.46120543
 c      1.08826425     0.89331886    -0.33890845
 h     -0.13996374    -1.89668780     0.97289461
 h     -2.13832500     1.84544454     1.08089037
 h     -0.48686986     1.87183649    -1.33609472
 h      1.80873286     1.63313232    -0.52591983
 o      2.22088586    -1.32140872     0.21864489
 h      3.11589193    -0.80239922    -0.03916400
 c     -2.47323435    -0.39855725    -0.52760220
 h     -3.20121170    -0.73172505     0.33539566
 h     -3.12936440     0.32741846    -0.94036161
 h     -2.32852704    -1.37914343    -1.18162246
 h     -0.58245161     1.21841297     1.88115509
          17

 c      1.22007151    -0.46532140    -0.04817084
 c     -0.13716277    -0.97943803     0.18893835
 c     -1.16906238     0.09811474     0.07907516
 c     -1.20032295     1.27334270     0.86808091
 c     -0.40581567     1.26189179    -0.47019405
 c      1.08029394     0.89197831    -0.34192287
 h     -0.09509887    -1.88823738     1.00795862
 h     -2.09444024     1.85969992     1.15827502
 h     -0.48071240     1.84202816    -1.31667168
 h      1.79821108     1.61348051    -0.47848818
 o      2.21995684    -1.30984843     0.21312805
 h      3.13227751    -0.81544780    -0.04882948
 c     -2.48389551    -0.39093412    -0.53620473
 h     -3.21191775    -0.71434445     0.36495495
 h     -3.06412823     0.32547906    -0.96742627
 h     -2.37451132    -1.31207336    -1.16568543
 h     -0.64943328     1.22959823     1.84092224
          17

 c      1.21659283    -0.47479679    -0.03501768
 c     -0.12370126    -0.98865505     0.19418191
 c     -1.16423078     0.09253836     0.07202565
 c     -1.19887138     1.27670057     0.87552823
 c     -0.40527372     1.25385771    -0.47723322
 c      1.06933005     0.88919333    -0.34465967
 h     -0.05727905    -1.86444443     1.02038853
 h     -2.05100066     1.87152918     1.22443255
 h     -0.48834982     1.82790352    -1.31513265
 h      1.80772499     1.61028989    -0.43244594
 o      2.22084835    -1.29676773     0.20684491
 h      3.12390056    -0.84534227    -0.04998017
 c     -2.49478163    -0.38618559    -0.54217460
 h     -3.20737847    -0.69386866     0.37962284
 h     -3.01134407     0.34664549    -1.01164862
 h     -2.42078513    -1.23697902    -1.14796497
 h     -0.71332643     1.24243330     1.79300583
          17

 c      1.21105521    -0.48466383    -0.02219915
 c     -0.10860758    -0.99734910     0.20275549
 c     -1.16008159     0.08444146     0.06191425
 c     -1.19723190     1.28128061     0.88382292
 c     -0.40262162     1.24437679    -0.48191581
 c      1.05585495     0.88498850    -0.34698967
 h     -0.02792294    -1.82825323     1.01182011
 h     -2.01432635     1.88329778     1.27658777
 h     -0.51021876     1.83219084    -1.33505895
 h      1.83415919     1.62108691    -0.38757123
 o      2.22344720    -1.28272467     0.20003707
 h      3.09518446    -0.88709071    -0.04447378
 c     -2.50579261    -0.38273325    -0.54421352
 h     -3.18910153    -0.66914740     0.37700673
 h     -2.97297479     0.39326381    -1.07235628
 h     -2.46383655    -1.17494439    -1.14118244
 h     -0.75674120     1.25398415     1.76002569
          17

 c      1.20362766    -0.49427704    -0.01011186
 c     -0.09237005    -1.00507477     0.21425977
 c     -1.15665960     0.07409238     0.04920102
 c     -1.19625442     1.28657507     0.89052928
 c     -0.39820156     1.23401622    -0.48486772
 c      1.04105781     0.88003230    -0.34882684
 h     -0.00799447    -1.78622838     0.98759704
 h     -1.98951683     1.89725175     1.31290861
 h     -0.54455726     1.84918307    -1.36802707
 h      1.86679089     1.63643712    -0.34354369
 o      2.22700877    -1.26851743     0.19310785
 h      3.06012410    -0.93152963    -0.03686875
 c     -2.51727827    -0.37773495    -0.54193433
 h     -3.16103654    -0.64006234     0.35808789
 h     -2.94239322     0.45401022    -1.13998177
 h     -2.50148886    -1.14761514    -1.15981096
 h     -0.76314060     1.26132983     1.76665375
          17

 c      1.19466627    -0.50304062     0.00087727
 c     -0.07564769    -1.01105941     0.22784524
 c     -1.15391947     0.06179483     0.03442015
 c     -1.19587199     1.29209860     0.89514324
 c     -0.39260298     1.22366079    -0.48719457
 c      1.02624090     0.87504588    -0.35003050
 h      0.00226029    -1.74978419     0.95817872
 h     -1.97878125     1.91438503     1.33232638
 h     -0.58762059     1.86936576    -1.40053358
 h      1.89421344     1.64680645    -0.30113126
 o      2.23002699    -1.25511974     0.18664019
 h      3.04391491    -0.96604489    -0.03478479
 c     -2.52917001    -0.36955221    -0.53665682
 h     -3.13015146    -0.60779902     0.32861344
 h     -2.91308768     0.51399857    -1.20231163
 h     -2.53388139    -1.15790159    -1.20582600
 h     -0.73014207     1.26295928     1.81450680
          17

 c      1.18474117    -0.51039766     0.01043696
 c     -0.05928458    -1.01424712     0.24225506
 c     -1.15173969     0.04787915     0.01812411
 c     -1.19503560     1.29743810     0.89936822
 c     -0.38656676     1.21406287    -0.48984115
 c      1.01246185     0.87049171    -0.35042764
 h      0.00334576    -1.73462081     0.93857570
 h     -1.98090118     1.93387307     1.33432574
 h     -0.63482956     1.88460976    -1.42149934
 h      1.90838129     1.64607046    -0.26184274
 o      2.23118866    -1.24323663     0.18113290
 h      3.06782498    -0.98173499    -0.04467679
 c     -2.54075087    -0.35853552    -0.53138942
 h     -3.10698553    -0.57512072     0.30029129
 h     -2.88225821     0.56241596    -1.25000221
 h     -2.56188410    -1.18806413    -1.26458144
 h     -0.67081762     1.25924477     1.87944728
          17

 c      1.17460751    -0.51581248     0.01827892
 c     -0.04424665    -1.01391273     0.25645961
 c     -1.14995632     0.03271429     0.00084972
 c     -1.19267783     1.30227275     0.90496781
 c     -0.38088761     1.20568841    -0.49336493
 c      1.00046576     0.86655323    -0.34985871
 h     -0.00423075    -1.75335591     0.94076207
 h     -1.99225221     1.95353828     1.31898035
 h     -0.68186146     1.88991187    -1.42452016
 h      1.90516525     1.63167599    -0.22727323
 o      2.23111769    -1.23282754     0.17654593
 h      3.12207313    -0.98136741    -0.06455861
 c     -2.55097451    -0.34554770    -0.52933502
 h     -3.10361446    -0.54565105     0.28815797
 h     -2.84983479     0.59333118    -1.27758696
 h     -2.58601536    -1.21863853    -1.31878970
 h     -0.60112918     1.25169746     1.93667788
          17

 c      1.16515238    -0.51879845     0.02417539
 c     -0.03153778    -1.01063194     0.27058811
 c     -1.14839261     0.01670641    -0.01690572
 c     -1.18814030     1.30635939     0.91279873
 c     -0.37633126     1.19872979    -0.49796154
 c      0.99069663     0.86319115    -0.34820637
 h     -0.02049506    -1.80382065     0.96260916
 h     -2.00842072     1.97082460     1.28713575
 h     -0.72522136     1.88317684    -1.40730246
 h      1.88393722     1.60403483    -0.19869047
 o      2.23162817    -1.22352342     0.17249834
 h      3.17789349    -0.97267240    -0.08724238
 c     -2.55915424    -0.33130195    -0.53234708
 h     -3.12653112    -0.52120012     0.30027662
 h     -2.81708458     0.60449973    -1.28284942
 h     -2.60661472    -1.23762634    -1.35712127
 h     -0.53317004     1.24210980     1.97176361
          17

 c      1.15731220    -0.51899837     0.02797944
 c     -0.02220169    -1.00614512     0.28570808
 c     -1.14687039     0.00027309    -0.03469096
 c     -1.18109263     1.30950890     0.92298473
 c     -0.37354553     1.19312759    -0.50352220
 c      0.98326204     0.86017243    -0.34542309
 h     -0.04476211    -1.87009849     0.99046196
 h     -2.02534306     1.98353652     1.24050407
 h     -0.76255572     1.86482799    -1.37093214
 h      1.84759545     1.56638301    -0.17673742
 o      2.23406125    -1.21507424     0.16868807
 h      3.21354768    -0.96074325    -0.10714867
 c     -2.56550634    -0.31655318    -0.54024811
 h     -3.17077366    -0.49991608     0.32914811
 h     -2.78593006     0.59675686    -1.26644617
 h     -2.62396552    -1.23937689    -1.37409463
 h     -0.47501247     1.23212863     1.97846652
          17

 c      1.15191244    -0.51627787     0.02964592
 c     -0.01720855    -1.00224522     0.30279789
 c     -1.14521864    -0.01619519    -0.05209574
 c     -1.17140479     1.31157314     0.93520781
 c     -0.37295615     1.18855103    -0.50963525
 c      0.97783482     0.85705337    -0.34157362
 h     -0.07491607    -1.93474406     1.01112033
 h     -2.03974211     1.99012852     1.18162835
 h     -0.79309838     1.83790317    -1.31983440
 h      1.80327821     1.52525374    -0.16105553
 o      2.23896873    -1.20734853     0.16496776
 h      3.21903075    -0.94772690    -0.12155868
 c     -2.57077467    -0.30217424    -0.55154153
 h     -3.22446176    -0.47835688     0.35869672
 h     -2.75884850     0.57462174    -1.23231093
 h     -2.63833275    -1.22214875    -1.36815215
 h     -0.43187319     1.22314713     1.95539508
          17

 c      1.14946408    -0.51079996     0.02926116
 c     -0.01718753    -1.00012894     0.32227582
 c     -1.14329043    -0.03236332    -0.06874964
 c     -1.15910814     1.31244650     0.94884164
 c     -0.37465752     1.18435160    -0.51554213
 c      0.97359271     0.85317451    -0.33687989
 h     -0.10824961    -1.98552896     1.01702702
 h     -2.04913740     1.98970208     1.11378402
 h     -0.81843551     1.80857631    -1.26222923
 h      1.76281052     1.49076525    -0.14991815
 o      2.24629539    -1.20026210     0.16130505
 h      3.19321030    -0.93393969    -0.12996098
 c     -2.57556244    -0.28917881    -0.56431944
 h     -3.27644316    -0.45402605     0.37535976
 h     -2.73902153     0.54813508    -1.18882544
 h     -2.65006961    -1.18709728    -1.34067617
 h     -0.40664499     1.21627349     1.90456048
          17

 c      1.15002217    -0.50306432     0.02707726
 c     -0.02223228    -1.00033222     0.34402817
 c     -1.14098747    -0.04795842    -0.08432605
 c     -1.14446658     1.31207774     0.96292598
 c     -0.37835944     1.17957354    -0.52016302
 c      0.96946344     0.84786033    -0.33169978
 h     -0.14230666    -2.01568705     1.00552650
 h     -2.05170206     1.98190025     1.04085731
 h     -0.84307080     1.78617081    -1.20979161
 h      1.73992255     1.47438363    -0.14063689
 o      2.25543779    -1.19378251     0.15778831
 h      3.14317881    -0.91794417    -0.13410291
 c     -2.58008300    -0.27874044    -0.57648027
 h     -3.31913728    -0.42591577     0.37160800
 h     -2.73021584     0.53419114    -1.14927567
 h     -2.65981224    -1.13884792    -1.29634425
 h     -0.39923447     1.21220305     1.83181187
          17

 c      1.15318352    -0.49388863     0.02352861
 c     -0.03189493    -1.00283834     0.36752965
 c     -1.13828361    -0.06276459    -0.09854641
 c     -1.12818496     1.31049295     0.97600215
 c     -0.38355170     1.17321258    -0.52241872
 c      0.96486958     0.84097865    -0.32635878
 h     -0.17523736    -2.02276549     0.97731986
 h     -2.04617908     1.96684298     0.96721243
 h     -0.87285371     1.78038783    -1.17397381
 h      1.74191006     1.48226282    -0.13161012
 o      2.26513808    -1.18801832     0.15469849
 h      3.08641463    -0.89539686    -0.13909561
 c     -2.58426916    -0.27159374    -0.58592144
 h     -3.34825781    -0.39417815     0.34507267
 h     -2.73546329     0.55099089    -1.12709854
 h     -2.66879035    -1.08747153    -1.24464051
 h     -0.40417653     1.21086629     1.74898554
          17

 c      1.15821328    -0.48431184     0.01920609
 c     -0.04533610    -1.00715524     0.39192961
 c     -1.13523538    -0.07661993    -0.11118305
 c     -1.11170578     1.30782773     0.98593206
 c     -0.38996485     1.16478030    -0.52184336
 c      0.96030041     0.83336469    -0.32098342
 h     -0.20598008    -2.00841491     0.93579677
 h     -2.03203454     1.94517286     0.89745922
 h     -0.90994341     1.79498408    -1.15904723
 h      1.76328447     1.50995175    -0.12416127
 o      2.27363101    -1.18329684     0.15253013
 h      3.04910779    -0.85827149    -0.15368698
 c     -2.58802643    -0.26660705    -0.59123513
 h     -3.36223339    -0.35980773     0.29747224
 h     -2.75440751     0.60234428    -1.12541044
 h     -2.67915974    -1.05016225    -1.20098435
 h     -0.40691125     1.21086732     1.67643339
          17

 c      1.16422838    -0.47542998     0.01478479
 c     -0.06152455    -1.01229447     0.41609947
 c     -1.13197946    -0.08942325    -0.12206504
 c     -1.09701977     1.30428499     0.99029742
 c     -0.39785028     1.15461719    -0.51881779
 c      0.95685823     0.82644556    -0.31558350
 h     -0.23457562    -1.97958677     0.88716141
 h     -2.01000902     1.91830396     0.83602368
 h     -0.94944180     1.82435234    -1.15963384
 h      1.79100229     1.54630236    -0.12127320
 o      2.27990764    -1.17983308     0.15159517
 h      3.04672318    -0.80073053    -0.18385598
 c     -2.59131622    -0.26083653    -0.59220855
 h     -3.36240826    -0.32434378     0.23448070
 h     -2.78263893     0.67248031    -1.13573593
 h     -2.69358230    -1.04571292    -1.18198830
 h     -0.38537987     1.20969333     1.63892383
          17

 c      1.17037905    -0.46822805     0.01093071
 c     -0.07938200    -1.01669832     0.43868948
 c     -1.12872253    -0.10114509    -0.13108418
 c     -1.08494687     1.29986485     0.98808047
 c     -0.40763952     1.14352830    -0.51409972
 c      0.95547209     0.82157457    -0.31021955
 h     -0.26266221    -1.95031098     0.84048066
 h     -1.98299511     1.88887961     0.78650917
 h     -0.98293609     1.85800121    -1.16639782
 h      1.81319805     1.58062910    -0.12532847
 o      2.28486762    -1.17711012     0.15147607
 h      3.06563951    -0.72932893    -0.22398625
 c     -2.59401501    -0.25224065    -0.59014563
 h     -3.35422156    -0.28951923     0.16633121
 h     -2.81440346     0.74093868    -1.14818189
 h     -2.71303889    -1.07743468    -1.19212994
 h     -0.32948151     1.20653779     1.64647017
          17

 c      1.17598231    -0.46345789     0.00821766
 c     -0.09787525    -1.01845891     0.45835115
 c     -1.12572970    -0.11182741    -0.13819259
 c     -1.07386514     1.29421272     0.98055134
 c     -0.41948374     1.13230320    -0.50833583
 c      0.95658325     0.81969385    -0.30504219
 h     -0.29342104    -1.93991960     0.80564729
 h     -1.95636655     1.86084045     0.75110708
 h     -1.00353027     1.88638426    -1.17172114
 h      1.82255112     1.60581158    -0.13737932
 o      2.29003346    -1.17418232     0.15140200
 h      3.08271936    -0.65805214    -0.26273522
 c     -2.59574816    -0.24106236    -0.58770925
 h     -3.34835677    -0.25697031     0.10773757
 h     -2.84479399     0.79354182    -1.15683643
 h     -2.73544334    -1.12791078    -1.22015251
 h     -0.25583871     1.20404205     1.68419066
          17

 c      1.18055738    -0.46154962     0.00706837
 c     -0.11620108    -1.01635471     0.47423756
 c     -1.12331507    -0.12155549    -0.14339761
 c     -1.06145574     1.28695065     0.96965602
 c     -0.43310704     1.12154250    -0.50192558
 c      0.96018071     0.82124960    -0.30024322
 h     -0.32933743    -1.96137911     0.78797713
 h     -1.93657808     1.83842075     0.73067912
 h     -1.00761400     1.90312645    -1.17120426
 h      1.81600076     1.61835756    -0.15739520
 o      2.29634326    -1.17029026     0.15079575
 h      3.08385170    -0.59834047    -0.29164362
 c     -2.59592938    -0.22848758    -0.58754327
 h     -3.35790604    -0.22797275     0.07368785
 h     -2.87014594     0.82310812    -1.15929994
 h     -2.75759169    -1.17586012    -1.25164655
 h     -0.18849067     1.20511445     1.73088631
          17

 c      1.18378060    -0.46256151     0.00773075
 c     -0.13399927    -1.01094755     0.48630802
 c     -1.12181913    -0.13041743    -0.14676284
 c     -1.04628900     1.27797988     0.95684414
 c     -0.44786616     1.11166209    -0.49507678
 c      0.96589678     0.82616786    -0.29600561
 h     -0.36903720    -2.00845699     0.78494320
 h     -1.92828629     1.82434314     0.72558879
 h     -0.99458289     1.90502847    -1.16320645
 h      1.79403530     1.61800721    -0.18459327
 o      2.30412657    -1.16500243     0.14936069
 h      3.06425789    -0.55680785    -0.30647022
 c     -2.59448351    -0.21554079    -0.59094841
 h     -3.38838102    -0.20339259     0.07018785
 h     -2.88780881     0.82725526    -1.15531936
 h     -2.77698724    -1.20711625    -1.27690372
 h     -0.14292906     1.21085490     1.77196834
          17

 c      1.18541858    -0.46619872     0.01029503
 c     -0.15121877    -1.00400985     0.49496848
 c     -1.12157866    -0.13847967    -0.14840831
 c     -1.02805076     1.26756528     0.94303039
 c     -0.46284905     1.10289736    -0.48787659
 c      0.97304159     0.83382371    -0.29247926
 h     -0.40815189    -2.06210533     0.79039176
 h     -1.93172872     1.81832603     0.73648217
 h     -0.96632877     1.89183097    -1.14840517
 h      1.76070378     1.60792500    -0.21765323
 o      2.31331670    -1.15817058     0.14702178
 h      3.02525906    -0.53594806    -0.30626703
 c     -2.59238851    -0.20294357    -0.59761386
 h     -3.43132209    -0.18404329     0.09029075
 h     -2.89605730     0.80704638    -1.14606858
 h     -2.79208341    -1.21459077    -1.29090277
 h     -0.12598789     1.22087692     1.79938339
          17

 c      1.18529047    -0.47189598     0.01473382
 c     -0.16781099    -0.99726083     0.50064415
 c     -1.12291049    -0.14577761    -0.14850473
 c     -1.00728375     1.25627459     0.92884751
 c     -0.47695706     1.09525273    -0.48031070
 c      0.98058717     0.84302190    -0.28976556
 h     -0.44252493    -2.10482600     0.79929162
 h     -1.94243488     1.81712100     0.76408172
 h     -0.92706036     1.86646734    -1.12990820
 h      1.72412327     1.59536681    -0.25499463
 o      2.32351625    -1.14993950     0.14391848
 h      2.97331655    -0.53388968    -0.29332341
 c     -2.59100952    -0.19132098    -0.60639011
 h     -3.47204520    -0.17066451     0.12160931
 h     -2.89438771     0.76710199    -1.13415879
 h     -2.80205020    -1.19589620    -1.29164296
 h     -0.13912994     1.23394608     1.80913466
          17

 c      1.18327354    -0.47893595     0.02094320
 c     -0.18361071    -0.99188178     0.50366960
 c     -1.12610126    -0.15230805    -0.14726498
 c     -0.98505916     1.24482651     0.91484161
 c     -0.48898667     1.08842876    -0.47224294
 c      0.98724642     0.85211257    -0.28788361
 h     -0.46955167    -2.12594919     0.80870248
 h     -1.95339841     1.81601032     0.80816596
 h     -0.88312994     1.83554802    -1.11366590
 h      1.69582421     1.59126814    -0.29537338
 o      2.33391345    -1.14087457     0.14048345
 h      2.92126554    -0.54221525    -0.27447049
 c     -2.59124782    -0.18144309    -0.61592322
 h     -3.49891478    -0.16350533     0.15371043
 h     -2.88420555     0.71699366    -1.12432461
 h     -2.80668762    -1.15221020    -1.27929177
 h     -0.18011523     1.24830681     1.80014062
          17

 c      1.17933906    -0.48657217     0.02877076
 c     -0.19836249    -0.98856133     0.50431599
 c     -1.13138810    -0.15802559    -0.14493099
 c     -0.96276162     1.23393422     0.90148405
 c     -0.49777281     1.08185981    -0.46345450
 c      0.99189902     0.85948772    -0.28673418
 h     -0.48802124    -2.12080664     0.81720251
 h     -1.95778016     1.81051393     0.86678651
 h     -0.84196662     1.80861941    -1.10798044
 h      1.68598356     1.60558402    -0.33853901
 o      2.34324875    -1.13207758     0.13750294
 h      2.88856049    -0.54402432    -0.26203051
 c     -2.59328004    -0.17428479    -0.62470340
 h     -3.50560511    -0.16217174     0.17974751
 h     -2.86939544     0.67242777    -1.12415635
 h     -2.80661451    -1.08883582    -1.25647719
 h     -0.24283027     1.26185031     1.77480077
          17

 c      1.17360025    -0.49411954     0.03802235
 c     -0.21177235    -0.98759162     0.50281252
 c     -1.13892389    -0.16285598    -0.14175081
 c     -0.94205113     1.22419044     0.88896673
 c     -0.50244290     1.07505519    -0.45391445
 c      0.99424602     0.86436248    -0.28616453
 h     -0.49778224    -2.08936727     0.82443530
 h     -1.95074556     1.79746219     0.93618032
 h     -0.80941361     1.79399302    -1.12011580
 h      1.69583719     1.63913712    -0.38465423
 o      2.35041569    -1.12465308     0.13572635
 h      2.89137778    -0.52252899    -0.26749550
 c     -2.59672590    -0.17051964    -0.63102172
 h     -3.48995673    -0.16575838     0.19565628
 h     -2.85510148     0.65156252    -1.14240409
 h     -2.80380208    -1.01732634    -1.22971700
 h     -0.31592809     1.27241102     1.74128928
          17

 c      1.16633785    -0.50099182     0.04845474
 c     -0.22353112    -0.98885545     0.49932529
 c     -1.14873112    -0.16672288    -0.13794985
 c     -0.92482635     1.21597777     0.87693071
 c     -0.50264133     1.06810796    -0.44421839
 c      0.99487641     0.86696173    -0.28612057
 h     -0.49973130    -2.03616951     0.83114837
 h     -1.93042492     1.77547548     1.01120972
 h     -0.78709875     1.79270402    -1.15078515
 h      1.71682052     1.68203805    -0.43259641
 o      2.35556186    -1.11847082     0.13503825
 h      2.92497989    -0.48095037    -0.28823281
 c     -2.60105223    -0.16930998    -0.63335223
 h     -3.45290242    -0.17305123     0.19956390
 h     -2.84367571     0.66284979    -1.18223484
 h     -2.80220829    -0.95742843    -1.21113497
 h     -0.38229771     1.27837391     1.71610119
          17

 c      1.15796338    -0.50670568     0.05977848
 c     -0.23329851    -0.99170077     0.49388420
 c     -1.16066075    -0.16956448    -0.13371430
 c     -0.91273429     1.20942977     0.86476128
 c     -0.49847375     1.06173239    -0.43565937
 c      0.99464931     0.86789010    -0.28667776
 h     -0.49617475    -1.97158236     0.83978997
 h     -1.89838365     1.74515235     1.08611055
 h     -0.77295145     1.79793692    -1.19284746
 h      1.73779430     1.72121897    -0.47968987
 o      2.35972060    -1.11244888     0.13468873
 h      2.96979164    -0.43798722    -0.31117059
 c     -2.60583668    -0.16810765    -0.63105403
 h     -3.39845654    -0.18267434     0.19217398
 h     -2.83278405     0.69739976    -1.23614617
 h     -2.80679811    -0.93166313    -1.21570941
 h     -0.42430033     1.27901579     1.71964613
          17

 c      1.14894247    -0.51088297     0.07167464
 c     -0.24067603    -0.99484688     0.48629159
 c     -1.17437286    -0.17132114    -0.12919595
 c     -0.90618444     1.20453877     0.85299419
 c     -0.49027735     1.05675610    -0.42976920
 c      0.99423287     0.86759282    -0.28795583
 h     -0.49118482    -1.91275074     0.85539453
 h     -1.85952502     1.70901157     1.15549416
 h     -0.76384391     1.80073337    -1.23614517
 h      1.75054244     1.74669701    -0.52286461
 o      2.36372760    -1.10572954     0.13409400
 h      3.00906374    -0.40882513    -0.32568805
 c     -2.61076214    -0.16499316    -0.62513141
 h     -3.33472110    -0.19322319     0.17818961
 h     -2.81909376     0.73848615    -1.29121147
 h     -2.81902364    -0.94700633    -1.24848902
 h     -0.43535704     1.27334519     1.75834395
          17

 c      1.13974446    -0.51324314     0.08380574
 c     -0.24528825    -0.99677193     0.47618879
 c     -1.18934745    -0.17190798    -0.12453036
 c     -0.90423058     1.20123723     0.84384327
 c     -0.47850130     1.05372180    -0.42780996
 c      0.99402839     0.86623872    -0.29005275
 h     -0.48957039    -1.87904373     0.88489182
 h     -1.82107247     1.67099571     1.21545429
 h     -0.75722081     1.79461362    -1.27227094
 h      1.75075522     1.75289204    -0.55955778
 o      2.36796306    -1.09795478     0.13301884
 h      3.03333583    -0.40052911    -0.32664880
 c     -2.61545552    -0.16018463    -0.61836429
 h     -3.27487232    -0.20361640     0.16796032
 h     -2.80125742     0.77248772    -1.33624403
 h     -2.83470778    -0.98766777    -1.29750249
 h     -0.42201747     1.25941654     1.81615291
          17

 c      1.13083472    -0.51358978     0.09582017
 c     -0.24707598    -0.99688674     0.46353088
 c     -1.20492312    -0.17119055    -0.11985252
 c     -0.90551073     1.19928674     0.83956661
 c     -0.46372934     1.05282255    -0.43046390
 c      0.99422908     0.86377846    -0.29301786
 h     -0.49328512    -1.87841999     0.93177088
 h     -1.79080916     1.63560013     1.26428173
 h     -0.75140360     1.77664566    -1.29619029
 h      1.73739501     1.73798256    -0.58806032
 o      2.37245792    -1.08913193     0.13148502
 h      3.03888348    -0.41410303    -0.31299835
 c     -2.61929536    -0.15474154    -0.61394649
 h     -3.23466591    -0.21358178     0.17569667
 h     -2.77985497     0.79146890    -1.36401006
 h     -2.84859798    -1.03264353    -1.34586992
 h     -0.39398251     1.23601610     1.87102749
          17

 c      1.12268288    -0.51180447     0.10736365
 c     -0.24647533    -0.99617281     0.44905747
 c     -1.22034099    -0.16899380    -0.11528898
 c     -0.90881852     1.19826352     0.84126673
 c     -0.44672357     1.05397501    -0.43771309
 c      0.99485142     0.85998733    -0.29683128
 h     -0.49930061    -1.90005334     0.99052641
 h     -1.77513595     1.60686255     1.30225585
 h     -0.74552111     1.74701509    -1.30621663
 h      1.71232650     1.70347386    -0.60773172
 o      2.37693335    -1.07956933     0.12972504
 h      3.02706666    -0.44548341    -0.28706716
 c     -2.62196976    -0.14948440    -0.61382743
 h     -3.22326771    -0.22330952     0.20928152
 h     -2.75649047     0.79206972    -1.37087628
 h     -2.85747248    -1.06780764    -1.38173870
 h     -0.35865122     1.20354092     1.90769509
          17

 c      1.11575629    -0.50786170     0.11810402
 c     -0.24415976    -0.99618252     0.43397314
 c     -1.23479227    -0.16515085    -0.11092568
 c     -0.91322294     1.19768633     0.84895331
 c     -0.42839949     1.05686954    -0.44887387
 c      0.99569776     0.85444256    -0.30136902
 h     -0.50270334    -1.92596617     1.05007443
 h     -1.77732969     1.58743163     1.33045072
 h     -0.73956544     1.70864907    -1.30393554
 h      1.68065086     1.65454014    -0.61939840
 o      2.38069186    -1.06995419     0.12822843
 h      3.00602292    -0.48426675    -0.25535991
 c     -2.62408186    -0.14501597    -0.61788196
 h     -3.23640107    -0.23213358     0.26050686
 h     -2.73320602     0.77453642    -1.35637317
 h     -2.85995707    -1.08599869    -1.39900390
 h     -0.32126848     1.16354475     1.91834325
          17

 c      1.11048880    -0.50185695     0.12775950
 c     -0.24075269    -0.99802294     0.41936217
 c     -1.24748380    -0.15955101    -0.10678166
 c     -0.91811284     1.19713416     0.86201210
 c     -0.40972148     1.06097164    -0.46272642
 c      0.99628455     0.84647650    -0.30636034
 h     -0.49992265    -1.94272016     1.10031412
 h     -1.79655453     1.57807879     1.34938840
 h     -0.73465620     1.66716207    -1.29449413
 h      1.65135567     1.60071687    -0.62593046
 o      2.38248947    -1.06143542     0.12778779
 h      2.99281430    -0.51241849    -0.22933529
 c     -2.62664632    -0.14195153    -0.62463374
 h     -3.26269700    -0.23844227     0.31195034
 h     -2.71231147     0.74287093    -1.32339347
 h     -2.85578138    -1.08447879    -1.39546651
 h     -0.28588507     1.11820274     1.90019161
          17

 c      1.10722860    -0.49403120     0.13612070
 c     -0.23674461    -1.00217300     0.40597273
 c     -1.25770659    -0.15216012    -0.10281224
 c     -0.92321930     1.19628937     0.87952637
 c     -0.39157485     1.06554781    -0.47770667
 c      0.99588620     0.83528282    -0.31140459
 h     -0.48929076    -1.94343981     1.13457289
 h     -1.82822490     1.57790709     1.35866956
 h     -0.73326840     1.63045453    -1.28649932
 h      1.63652916     1.55490135    -0.63217785
 o      2.38103635    -1.05514381     0.12916855
 h      3.00592492    -0.51209781    -0.22018548
 c     -2.63036775    -0.14104629    -0.63226459
 h     -3.29222489    -0.24076176     0.34880729
 h     -2.69637646     0.70611251    -1.27907334
 h     -2.84545808    -1.06359759    -1.37169793
 h     -0.25559200     1.06998787     1.85421672
          17

 c      1.10617690    -0.48480227     0.14307131
 c     -0.23248800    -1.00863343     0.39424211
 c     -1.26489171    -0.14301146    -0.09893350
 c     -0.92860873     1.19493321     0.90034351
 c     -0.37472660     1.06983761    -0.49225256
 c      0.99395339     0.82044946    -0.31618980
 h     -0.47056484    -1.92610449     1.14938912
 h     -1.86552216     1.58501838     1.35772076
 h     -0.73856355     1.60666821    -1.28960750
 h      1.64618085     1.52742093    -0.64256209
 o      2.37640036    -1.05101484     0.13233571
 h      3.04362950    -0.48462150    -0.22658226
 c     -2.63545491    -0.14321147    -0.63886160
 h     -3.31874943    -0.23833160     0.36255493
 h     -2.68805030     0.67935047    -1.23520289
 h     -2.83035456    -1.02709254    -1.33117489
 h     -0.23188168     1.02130923     1.78533290
          17

 c      1.10735429    -0.47481264     0.14861178
 c     -0.22817922    -1.01704688     0.38434155
 c     -1.26864651    -0.13217898    -0.09505080
 c     -0.93469136     1.19294294     0.92300567
 c     -0.35996085     1.07339094    -0.50535826
 c      0.99075482     0.80266924    -0.32084419
 h     -0.44457195    -1.89227590     1.14413010
 h     -1.90116620     1.59720538     1.34677544
 h     -0.75200649     1.60025044    -1.30892526
 h      1.68052785     1.51794229    -0.65711017
 o      2.36993599    -1.04795975     0.13659141
 h      3.08529531    -0.44772596    -0.23690543
 c     -2.64172513    -0.14901375    -0.64251076
 h     -3.33894306    -0.23115646     0.34991281
 h     -2.68943435     0.67955245    -1.20452127
 h     -2.81302802    -0.98395049    -1.28164893
 h     -0.21322651     0.97390300     1.70323397
          17

 c      1.11061942    -0.46494476     0.15286755
 c     -0.22382734    -1.02670988     0.37615059
 c     -1.26877655    -0.11975343    -0.09108705
 c     -0.94221217     1.19031706     0.94577383
 c     -0.34821882     1.07627688    -0.51693786
 c      0.98737501     0.78366172    -0.32595486
 h     -0.41318868    -1.84713775     1.12143183
 h     -1.92884463     1.61244607     1.32737242
 h     -0.77105153     1.60949077    -1.34093820
 h      1.72971522     1.51634762    -0.67137405
 o      2.36291266    -1.04502283     0.14133945
 h      3.11273623    -0.41696468    -0.24138979
 c     -2.64874014    -0.15741609    -0.64180919
 h     -3.35162386    -0.21996041     0.31168126
 h     -2.70123240     0.71266897    -1.19165688
 h     -2.79744319    -0.95069386    -1.23683359
 h     -0.19380637     0.92804291     1.62202222
          17

 c      1.11570873    -0.45625623     0.15606308
 c     -0.21923642    -1.03649989     0.36914483
 c     -1.26530246    -0.10583572    -0.08700302
 c     -0.95197425     1.18714972     0.96701778
 c     -0.34045361     1.07889347    -0.52755761
 c      0.98502126     0.76540026    -0.33223496
 h     -0.37951011    -1.80057739     1.08858695
 h     -1.94428127     1.62926382     1.30227183
 h     -0.79009791     1.62863638    -1.37634914
 h      1.78131016     1.51130681    -0.68035633
 o      2.35607469    -1.04170328     0.14628376
 h      3.11681131    -0.40052495    -0.23523552
 c     -2.65592159    -0.16548653    -0.63632965
 h     -3.35790105    -0.20606708     0.25276850
 h     -2.72248576     0.76663212    -1.19016548
 h     -2.78781848    -0.94805245    -1.21384029
 h     -0.16557488     0.88264635     1.55569595
          17

 c      1.12226171    -0.44983435     0.15846852
 c     -0.21404047    -1.04485250     0.36231291
 c     -1.25846588    -0.09055135    -0.08279486
 c     -0.96412194     1.18337812     0.98580631
[truncated: 34,518 more chars]
