# Supplementary material for: Photochemical permutation of meta-substituted phenols
Source: Nat Commun. 2025 Aug 13;16:7502. doi: 10.1038/s41467-025-62549-5 (PMC12350626; doi:10.1038/s41467-025-62549-5)
Supplement: Supplementary file 3 — Source Data [file 41467_2025_62549_MOESM3_ESM.zip › Source data/NAMD_trajectories/trajectory031.xyz]

          17

 c      1.21089498    -0.35108633    -0.02455486
 c     -0.16309270    -0.99055252     0.05233861
 c     -1.25508357    -0.24125453    -0.00708621
 c     -1.13630434     1.23725896    -0.03545649
 c      0.22912765     1.75135506     0.06675106
 c      1.36617490     1.04126588    -0.06666544
 h     -0.18832362    -1.96442719     0.13892279
 h     -1.89332905     1.81573348    -0.70170620
 h      0.40766193     2.75369645     0.13882612
 h      2.31312586     1.49760103    -0.04141257
 o      2.13547456    -1.23097239     0.02646009
 h      3.14912845    -0.63324015    -0.30147724
 c     -2.56612712    -0.94919571    -0.03552262
 h     -2.30971194    -2.01782281     0.08340348
 h     -3.33603377    -0.44430562     0.79595425
 h     -3.03939280    -0.94229131    -1.00201850
 h     -1.42036030     1.62620720     1.06765355
          17

 c      1.20775692    -0.35512752    -0.03020753
 c     -0.15572047    -0.98429164     0.05352331
 c     -1.25950289    -0.24498540    -0.01099577
 c     -1.13263371     1.24427319    -0.03032742
 c      0.23207896     1.75598213     0.06445684
 c      1.36710743     1.04463606    -0.06840425
 h     -0.21006429    -2.01324901     0.15273546
 h     -1.89938844     1.81514893    -0.67366177
 h      0.41499614     2.76334784     0.13342486
 h      2.30903754     1.51044559    -0.04625966
 o      2.13562380    -1.23222836     0.02952776
 h      3.09347388    -0.66148214    -0.28354049
 c     -2.56399618    -0.95297286    -0.03810586
 h     -2.32041304    -2.02316081     0.07703444
 h     -3.34820325    -0.46877026     0.80074578
 h     -3.03791428    -0.95939466    -0.99419313
 h     -1.43433498     1.63233859     1.08071731
          17

 c      1.20312467    -0.35837943    -0.03587635
 c     -0.14516983    -0.97698076     0.05461302
 c     -1.26658440    -0.24721794    -0.01540733
 c     -1.13060337     1.25263834    -0.02273360
 c      0.23455143     1.76005761     0.06076012
 c      1.36744048     1.04543528    -0.06991459
 h     -0.23083746    -2.08323479     0.16884557
 h     -1.89545456     1.80773591    -0.64188828
 h      0.42005034     2.79984291     0.13067789
 h      2.31846412     1.52862366    -0.05100901
 o      2.13949112    -1.23296442     0.03163258
 h      3.00453810    -0.71570926    -0.25177835
 c     -2.56186786    -0.95616062    -0.03853085
 h     -2.33612419    -2.02786171     0.07642094
 h     -3.34416603    -0.50495394     0.78660139
 h     -3.04480437    -0.97005908    -0.99812391
 h     -1.45498887     1.63097722     1.07760452
          17

 c      1.19721383    -0.36090613    -0.04150112
 c     -0.13233243    -0.97083762     0.05579277
 c     -1.27566355    -0.24794738    -0.02023042
 c     -1.13018343     1.26185786    -0.01258924
 c      0.23659535     1.76466578     0.05581399
 c      1.36764877     1.04392016    -0.07120558
 h     -0.24766017    -2.14647920     0.18450633
 h     -1.88424631     1.79662481    -0.61007665
 h      0.42104852     2.84978117     0.12947380
 h      2.33617441     1.54890257    -0.05575461
 o      2.14601722    -1.23358480     0.03306151
 h      2.89900027    -0.78741782    -0.21106149
 c     -2.55998478    -0.95893247    -0.03711887
 h     -2.35532638    -2.03234662     0.08131395
 h     -3.32528945    -0.55047373     0.75535891
 h     -3.05873052    -0.97416163    -1.01185102
 h     -1.48051163     1.62268779     1.05981597
          17

 c      1.19041227    -0.36294361    -0.04700207
 c     -0.11831165    -0.96700375     0.05714582
 c     -1.28586003    -0.24732198    -0.02535424
 c     -1.13115209     1.27128346     0.00009167
 c      0.23830937     1.77095984     0.04981904
 c      1.36835501     1.04061121    -0.07229189
 h     -0.25788329    -2.18685829     0.19789951
 h     -1.87047790     1.78625144    -0.58350973
 h      0.41645476     2.89810878     0.12853886
 h      2.35467812     1.56670133    -0.06060815
 o      2.15186989    -1.23566277     0.03478574
 h      2.82805551    -0.84800109    -0.17728272
 c     -2.55854982    -0.96159595    -0.03471537
 h     -2.37638276    -2.03693609     0.09091517
 h     -3.29619168    -0.60110660     0.71220266
 h     -3.07617897    -0.97197328    -1.02988277
 h     -1.50943311     1.60890637     1.03120034
          17

 c      1.18331662    -0.36476897    -0.05231257
 c     -0.10426551    -0.96585660     0.05867155
 c     -1.29621882    -0.24555904    -0.03064542
 c     -1.13313745     1.28020464     0.01508989
 c      0.23979242     1.77965907     0.04298522
 c      1.36997900     1.03612333    -0.07319420
 h     -0.25968974    -2.19719030     0.20807649
 h     -1.85963364     1.78131051    -0.56802823
 h      0.40581673     2.93391944     0.12678838
 h      2.36759145     1.57786012    -0.06562376
 o      2.15163644    -1.24185306     0.03836583
 h      2.87414029    -0.85140162    -0.17557453
 c     -2.55741030    -0.96464375    -0.03259686
 h     -2.39761039    -2.04181014     0.10394568
 h     -3.26642004    -0.65024854     0.66722844
 h     -3.09308099    -0.96414279    -1.04607502
 h     -1.54109832     1.59195653     0.99827916
          17

 c      1.17670692    -0.36651594    -0.05740620
 c     -0.09131481    -0.96735295     0.06032013
 c     -1.30585563    -0.24287533    -0.03595151
 c     -1.13578536     1.28801784     0.03182062
 c      0.24115811     1.79096202     0.03552317
 c      1.37254122     1.03105627    -0.07393867
 h     -0.25207353    -2.17579573     0.21469637
 h     -1.85534706     1.78482420    -0.56783407
 h      0.38968618     2.95144869     0.12341514
 h      2.37125072     1.57965093    -0.07079464
 o      2.14760600    -1.25058838     0.04298566
 h      2.99669569    -0.82034614    -0.19294777
 c     -2.55589616    -0.96870485    -0.03231319
 h     -2.41734393    -2.04707061     0.11883062
 h     -3.25066433    -0.68946412     0.63535189
 h     -3.10609453    -0.95161987    -1.05569667
 h     -1.57614112     1.57493021     0.96998945
          17

 c      1.17136923    -0.36820333    -0.06226797
 c     -0.08041553    -0.97113238     0.06200758
 c     -1.31402979    -0.23945463    -0.04110815
 c     -1.13895641     1.29440717     0.04931409
 c      0.24249641     1.80459679     0.02764343
 c      1.37571296     1.02591618    -0.07455752
 h     -0.23488387    -2.12545314     0.21793771
 h     -1.85706468     1.79655410    -0.58316380
 h      0.36936222     2.94955158     0.11791705
 h      2.36502587     1.57109792    -0.07609996
 o      2.14443379    -1.25938569     0.04729322
 h      3.11775993    -0.79324477    -0.20776235
 c     -2.55332494    -0.97424177    -0.03506361
 h     -2.43403562    -2.05281185     0.13394232
 h     -3.26192717    -0.71208079     0.62937882
 h     -3.11316539    -0.93552086    -1.05618781
 h     -1.61621400     1.56110455     0.95553783
          17

 c      1.16793310    -0.36984152    -0.06686559
 c     -0.07222231    -0.97636963     0.06359897
 c     -1.32016306    -0.23544230    -0.04594591
 c     -1.14281522     1.29941400     0.06655102
 c      0.24381881     1.81985404     0.01954830
 c      1.37892740     1.02106044    -0.07508828
 h     -0.20914651    -2.05492595     0.21873677
 h     -1.86053665     1.81332152    -0.60996833
 h      0.34671524     2.93156818     0.11014374
 h      2.35126176     1.55304100    -0.08154257
 o      2.14390051    -1.26735322     0.05082523
 h      3.20545969    -0.78309886    -0.21261493
 c     -2.55000970    -0.98117607    -0.04075406
 h     -2.44642557    -2.05906670     0.14782516
 h     -3.29924308    -0.71778404     0.64863370
 h     -3.11365968    -0.91698227    -1.04720640
 h     -1.66228891     1.55273068     0.96009794
          17

 c      1.16680738    -0.37147102    -0.07114926
 c     -0.06700178    -0.98141929     0.06485244
 c     -1.32385241    -0.23096816    -0.05029124
 c     -1.14778092     1.30335167     0.08289779
 c      0.24504014     1.83557984     0.01141396
 c      1.38144916     1.01667014    -0.07557154
 h     -0.17757519    -1.98276207     0.21945622
 h     -1.86059152     1.83085327    -0.64185692
 h      0.32402823     2.90579532     0.10036933
 h      2.33510186     1.52809760    -0.08716537
 o      2.14642782    -1.27423450     0.05348524
 h      3.25003370    -0.79244237    -0.20606587
 c     -2.54717980    -0.98900017    -0.04813193
 h     -2.45373146    -2.06562857     0.15932559
 h     -3.34830097    -0.71147049     0.68031677
 h     -3.10839759    -0.89703004    -1.03048426
 h     -1.71253079     1.55012756     0.98168928
          17

 c      1.16817861    -0.37315738    -0.07506347
 c     -0.06465850    -0.98366883     0.06537269
 c     -1.32488817    -0.22618588    -0.05396423
 c     -1.15434614     1.30663385     0.09816540
 c      0.24599810     1.85022997     0.00337776
 c      1.38247097     1.01276807    -0.07604775
 h     -0.14434271    -1.93880663     0.22445359
 h     -1.85342541     1.84540720    -0.67237133
 h      0.30368886     2.88527865     0.08928879
 h      2.32368224     1.50023429    -0.09305468
 o      2.15202117    -1.27994515     0.05527549
 h      3.24876645    -0.82091438    -0.18831758
 c     -2.54591475    -0.99716279    -0.05576602
 h     -2.45572908    -2.07199567     0.16759530
 h     -3.39379484    -0.69864298     0.71105716
 h     -3.09966065    -0.87646985    -1.00970173
 h     -1.76228529     1.55208903     1.01290291
          17

 c      1.17205201    -0.37497531    -0.07856109
 c     -0.06499618    -0.98088070     0.06478813
 c     -1.32326130    -0.22129203    -0.05678679
 c     -1.16285577     1.30963370     0.11236658
 c      0.24650547     1.86223222    -0.00444309
 c      1.38132810     1.00931811    -0.07655466
 h     -0.11249067    -1.94852957     0.23801864
 h     -1.83733332     1.85444018    -0.69630500
 h      0.28763059     2.88396577     0.07767875
 h      2.32382047     1.47350431    -0.09930879
 o      2.16052333    -1.28447199     0.05623283
 h      3.20184738    -0.86704161    -0.16015053
 c     -2.54663549    -1.00522402    -0.06251992
 h     -2.45268415    -2.07757221     0.17202078
 h     -3.42569843    -0.68336438     0.73235266
 h     -3.09094840    -0.85580232    -0.99016211
 h     -1.80615266     1.55695812     1.04528209
          17

 c      1.17830413    -0.37701218    -0.08161122
 c     -0.06792163    -0.97363985     0.06318197
 c     -1.31915787    -0.21650627    -0.05860385
 c     -1.17338823     1.31262477     0.12553123
 c      0.24640462     1.87073734    -0.01189585
 c      1.37781075     1.00637491    -0.07712862
 h     -0.08197015    -2.00446717     0.25925526
 h     -1.81255899     1.85668052    -0.71020282
 h      0.27684209     2.90819299     0.06565871
 h      2.33843195     1.45023411    -0.10594405
 o      2.17148364    -1.28792008     0.05645564
 h      3.11433001    -0.92744653    -0.12333091
 c     -2.54923471    -1.01282888    -0.06759076
 h     -2.44522325    -2.08196416     0.17215935
 h     -3.43887405    -0.66833396     0.74005032
 h     -3.08610256    -0.83526317    -0.97762599
 h     -1.83979960     1.56331908     1.07220838
          17

 c      1.18669712    -0.37939917    -0.08419555
 c     -0.07319496    -0.96457007     0.06103286
 c     -1.31293116    -0.21204612    -0.05930221
 c     -1.18575071     1.31577050     0.13767593
 c      0.24557743     1.87608131    -0.01876665
 c      1.37233527     1.00414540    -0.07780882
 h     -0.05264140    -2.07551956     0.28268770
 h     -1.78097945     1.85204554    -0.71256011
 h      0.27147316     2.95136209     0.05234562
 h      2.36437483     1.43016895    -0.11277286
 o      2.18344663    -1.29075407     0.05622733
 h      3.00732329    -0.99280672    -0.08258391
 c     -2.55338265    -1.01964225    -0.07055482
 h     -2.43418993    -2.08518057     0.16771941
 h     -3.43140234    -0.65533840     0.73281128
 h     -3.08774285    -0.81516154    -0.97608925
 h     -1.86055547     1.57017630     1.08960159
          17

 c      1.19688860    -0.38230288    -0.08630470
 c     -0.08029015    -0.95590127     0.05878418
 c     -1.30505553    -0.20811203    -0.05881813
 c     -1.19951034     1.31911586     0.14885170
 c      0.24393806     1.87932719    -0.02483481
 c      1.36576360     1.00288975    -0.07863601
 h     -0.02590660    -2.13552697     0.30328459
 h     -1.74592614     1.84165072    -0.70409694
 h      0.27125879     2.99921921     0.03646953
 h      2.39409994     1.41150711    -0.11938718
 o      2.19217474    -1.29437908     0.05625149
 h      2.94611788    -1.03865179    -0.04931376
 c     -2.55875177    -1.02530530    -0.07146780
 h     -2.42052595    -2.08764144     0.15857176
 h     -3.40369970    -0.64546170     0.71133284
 h     -3.09588863    -0.79642002    -0.98576000
 h     -1.86736766     1.57693519     1.09570835
          17

 c      1.20846871    -0.38579771    -0.08795221
 c     -0.08852784    -0.94886242     0.05670091
 c     -1.29607784    -0.20487098    -0.05713610
 c     -1.21402007     1.32256838     0.15918925
 c      0.24145450     1.88152481    -0.02993808
 c      1.35901889     1.00277479    -0.07964197
 h     -0.00375332    -2.17040657     0.31817033
 h     -1.71207540     1.82790163    -0.68811880
 h      0.27570270     3.03830346     0.01711187
 h      2.41936504     1.39259648    -0.12527620
 o      2.19230953    -1.30047419     0.05718444
 h      3.01427521    -1.03699234    -0.03402872
 c     -2.56503004    -1.02946971    -0.07087728
 h     -2.40521453    -2.08995330     0.14476051
 h     -3.35867583    -0.63890431     0.67852296
 h     -3.10799415    -0.78077071    -1.00309809
 h     -1.86073678     1.58339682     1.09094775
          17

 c      1.22096227    -0.38971005    -0.08919634
 c     -0.09722183    -0.94399900     0.05491863
 c     -1.28657352    -0.20243566    -0.05428132
 c     -1.22844151     1.32588376     0.16887731
 c      0.23817480     1.88336290    -0.03399410
 c      1.35278754     1.00380629    -0.08083774
 h      0.01198239    -2.17439511     0.32611640
 h     -1.68509163     1.81440097    -0.67052455
 h      0.28409135     3.05975701    -0.00607766
 h      2.43397378     1.37287150    -0.12998370
 o      2.18814481    -1.30763106     0.05835082
 h      3.14389916    -1.01124914    -0.02572517
 c     -2.57173346    -1.03193958    -0.06974785
 h     -2.38929346    -2.09251553     0.12651622
 h     -3.30280989    -0.63428102     0.64056099
 h     -3.12034537    -0.77029493    -1.02282226
 h     -1.84287572     1.58985470     1.07814111
          17

 c      1.23384683    -0.39371452    -0.09012283
 c     -0.10569150    -0.94147155     0.05350070
 c     -1.27710156    -0.20083887    -0.05030719
 c     -1.24180114     1.32869861     0.17800950
 c      0.23420451     1.88513600    -0.03698785
 c      1.34744305     1.00583441    -0.08221263
 h      0.01977363    -2.14666632     0.32691792
 h     -1.67056471     1.80519429    -0.65851187
 h      0.29554705     3.05953467    -0.03301126
 h      2.43482094     1.35295457    -0.13319141
 o      2.18452883    -1.31449305     0.05928322
 h      3.25935603    -0.98519202    -0.01651689
 c     -2.57798820    -1.03285683    -0.06940576
 h     -2.37389834    -2.09517285     0.10430176
 h     -3.24733614    -0.62752228     0.60821657
 h     -3.12958188    -0.76670487    -1.03999714
 h     -1.81794335     1.59730745     1.06293394
          17

 c      1.24658526    -0.39747162    -0.09082441
 c     -0.11328189    -0.94114613     0.05245511
 c     -1.26815994    -0.20001979    -0.04528310
 c     -1.25315065     1.33066506     0.18631811
 c      0.22967233     1.88678025    -0.03895359
 c      1.34305480     1.00859194    -0.08373726
 h      0.01847791    -2.09033215     0.32120888
 h     -1.67221871     1.80301656    -0.65730447
 h      0.30911574     3.03788247    -0.06335630
 h      2.42205413     1.33445902    -0.13474936
 o      2.18325845    -1.32065880     0.05990737
 h      3.33370762    -0.96713573    -0.00476509
 c     -2.58261702    -1.03273161    -0.07135431
 h     -2.36023963    -2.09720400     0.07889196
 h     -3.20645989    -0.61200333     0.59558603
 h     -3.13353884    -0.77085984    -1.05109924
 h     -1.79175730     1.60753315     1.05357812
          17

 c      1.25865935    -0.40068378    -0.09138868
 c     -0.11943728    -0.94246748     0.05170306
 c     -1.26014985    -0.19982972    -0.03928737
 c     -1.26182859     1.33164136     0.19308459
 c      0.22470030     1.88787386    -0.03995938
 c      1.33940333     1.01173104    -0.08536585
 h      0.00765798    -2.01384334     0.31081333
 h     -1.69046316     1.80760583    -0.66674246
 h      0.32390929     2.99932104    -0.09672978
 h      2.39900972     1.31980375    -0.13469953
 o      2.18488418    -1.32604848     0.06025430
 h      3.35978886    -0.95965110     0.00943484
 c     -2.58483441    -1.03202584    -0.07656303
 h     -2.34942781    -2.09776275     0.05141583
 h     -3.18895844    -0.58320739     0.61192911
 h     -3.13149293    -0.78259388    -1.05438249
 h     -1.77007549     1.62250926     1.05851357
          17

 c      1.26960069    -0.40311976    -0.09188610
 c     -0.12379542    -0.94412888     0.05099172
 c     -1.25336615    -0.20005623    -0.03240716
 c     -1.26769443     1.33180868     0.19754990
 c      0.21936886     1.88761942    -0.04008570
 c      1.33601858     1.01485160    -0.08703764
 h     -0.01175869    -1.93466667     0.29970817
 h     -1.72258261     1.81590015    -0.68128220
 h      0.33935061     2.95296548    -0.13298401
 h      2.37189794     1.31198814    -0.13328361
 o      2.18956292    -1.33064649     0.06037173
 h      3.33648270    -0.96368802     0.02563872
 c     -2.58488309    -1.03057591    -0.08467634
 h     -2.34221363    -2.09645131     0.02328463
 h     -3.19060878    -0.54497651     0.65257412
 h     -3.12418206    -0.80070148    -1.05014008
 h     -1.75564283     1.64289497     1.08148741
          17

 c      1.27900777    -0.40464941    -0.09235606
 c     -0.12622411    -0.94384749     0.04981198
 c     -1.24802375    -0.20045518    -0.02474538
 c     -1.27113103     1.33163461     0.19946637
 c      0.21367908     1.88493792    -0.03939542
 c      1.33230537     1.01753637    -0.08867995
 h     -0.03708589    -1.88167688     0.29485951
 h     -1.76420602     1.82386793    -0.69331015
 h      0.35541974     2.91164812    -0.17259386
 h      2.34853978     1.31413751    -0.13088572
 o      2.19724575    -1.33444194     0.06030753
 h      3.26558644    -0.97947431     0.04328534
 c     -2.58354032    -1.02776198    -0.09434048
 h     -2.33885515    -2.09349514    -0.00396132
 h     -3.19986356    -0.50713928     0.70324348
 h     -3.11379583    -0.82299151    -1.04097378
 h     -1.74676403     1.66676563     1.11838475
          17

 c      1.28655192    -0.40528648    -0.09279720
 c     -0.12663716    -0.93944715     0.04763394
 c     -1.24430097    -0.20076733    -0.01643220
 c     -1.27277516     1.33169158     0.19915252
 c      0.20755466     1.87888504    -0.03793389
 c      1.32780917     1.01941964    -0.09021659
 h     -0.06565368    -1.88227232     0.30329901
 h     -1.81069659     1.82813437    -0.69631018
 h      0.37243131     2.88727405    -0.21665111
 h      2.33545562     1.32862815    -0.12787794
 o      2.20747605    -1.33747664     0.06010826
 h      3.15495374    -1.00553742     0.06167504
 c     -2.58134426    -1.02308228    -0.10405572
 h     -2.33917007    -2.08947194    -0.02881129
 h     -3.20703209    -0.47859379     0.75031529
 h     -3.10380719    -0.84650004    -1.03171878
 h     -1.73924667     1.69026911     1.15984421
          17

 c      1.29199629    -0.40520328    -0.09317049
 c     -0.12475819    -0.93134693     0.04456299
 c     -1.24236276    -0.20072696    -0.00763032
 c     -1.27323547     1.33245161     0.19718233
 c      0.20092931     1.86930352    -0.03582608
 c      1.32252674     1.02028169    -0.09157897
 h     -0.09735424    -1.93305440     0.32429283
 h     -1.85790934     1.82664057    -0.68621345
 h      0.38995659     2.88331210    -0.26566157
 h      2.33431478     1.35595850    -0.12444998
 o      2.21853687    -1.34012535     0.05979863
 h      3.03202397    -1.03400200     0.08025471
 c     -2.57844677    -1.01635885    -0.11259303
 h     -2.34267636    -2.08491681    -0.04992448
 h     -3.20680443    -0.46463310     0.78478559
 h     -3.09820539    -0.86803137    -1.02829094
 h     -1.72918739     1.70943169     1.19636992
          17

 c      1.29522221    -0.40469157    -0.09341616
 c     -0.12036959    -0.92219853     0.04131286
 c     -1.24231122    -0.20011333     0.00147317
 c     -1.27297276     1.33417573     0.19415126
 c      0.19384117     1.85702185    -0.03339972
 c      1.31698018     1.02011096    -0.09270996
 h     -0.13227748    -2.00388076     0.34968132
 h     -1.90254884     1.81869151    -0.66154382
 h      0.40595770     2.89242955    -0.31798534
 h      2.34086227     1.39413030    -0.12059099
 o      2.22573689    -1.34383272     0.05925467
 h      2.97107196    -1.03906814     0.10068777
 c     -2.57484792    -1.00765050    -0.11916605
 h     -2.34873137    -2.08003050    -0.06625619
 h     -3.19719196    -0.46747354     0.80175085
 h     -3.09987751    -0.88494525    -1.03502888
 h     -1.71419931     1.72134491     1.22126817
          17

 c      1.29625471    -0.40404262    -0.09347870
 c     -0.11360130    -0.91434397     0.03854679
 c     -1.24409850    -0.19881787     0.01068085
 c     -1.27228545     1.33689495     0.19061033
 c      0.18641893     1.84332165    -0.03115741
 c      1.31194206     1.01908377    -0.09355828
 h     -0.16854846    -2.06737053     0.37175732
 h     -1.94244430     1.80483406    -0.62322875
 h      0.41746318     2.90256814    -0.37005187
 h      2.34755770     1.43917140    -0.11624241
 o      2.22499675    -1.35010838     0.05812156
 h      3.03660003    -0.99426891     0.12835510
 c     -2.57063793    -0.99714606    -0.12357091
 h     -2.35663761    -2.07456942    -0.07717016
 h     -3.17838389    -0.48715250     0.79934438
 h     -3.10893994    -0.89568470    -1.05192547
 h     -1.69338839     1.72443590     1.23118870
          17

 c      1.29529064    -0.40344848    -0.09331374
 c     -0.10491350    -0.90901323     0.03664892
 c     -1.24748345    -0.19685867     0.01979615
 c     -1.27131102     1.34042502     0.18706866
 c      0.17881309     1.82935391    -0.02963629
 c      1.30807829     1.01748703    -0.09407579
 h     -0.20334381    -2.10818195     0.38605357
 h     -1.97687224     1.78677157    -0.57442919
 h      0.42184846     2.90356295    -0.41794036
 h      2.34723622     1.48636762    -0.11143474
 o      2.22132393    -1.35691497     0.05659733
 h      3.14895858    -0.93097711     0.15997792
 c     -2.56603971    -0.98514781    -0.12618456
 h     -2.36568701    -2.06791798    -0.08253135
 h     -3.15240693    -0.52184603     0.77850554
 h     -3.12256924    -0.89965835    -1.07440892
 h     -1.66701990     1.71836560     1.22584711
          17

 c      1.29267616    -0.40306713    -0.09287060
 c     -0.09496171    -0.90664951     0.03580135
 c     -1.25203829    -0.19434751     0.02863109
 c     -1.27001395     1.34438227     0.18397424
 c      0.17114978     1.81591369    -0.02930623
 c      1.30578749     1.01562269    -0.09421926
 h     -0.23390838    -2.11956502     0.39047687
 h     -2.00684394     1.76729770    -0.52027948
 h      0.41749544     2.88951341    -0.45858030
 h      2.33524056     1.53135224    -0.10629212
 o      2.21866668    -1.36248336     0.05505507
 h      3.24469019    -0.87665193     0.18942214
 c     -2.56124155    -0.97211724    -0.12782263
 h     -2.37512935    -2.05932959    -0.08276520
 h     -3.12359310    -0.56759174     0.74383581
 h     -3.13651210    -0.89679900    -1.09590337
 h     -1.63629043     1.70395472     1.20791564
          17

 c      1.28882017    -0.40305878    -0.09209112
 c     -0.08449335    -0.90725564     0.03606947
 c     -1.25720868    -0.19143643     0.03701681
 c     -1.26819067     1.34821898     0.18162062
 c      0.16352384     1.80343722    -0.03053119
 c      1.30517456     1.01374492    -0.09395047
 h     -0.25786096    -2.09975789     0.38430312
 h     -2.03500229     1.74993412    -0.46710223
 h      0.40386162     2.85860297    -0.49019791
 h      2.30999514     1.57076529    -0.10100831
 o      2.21829495    -1.36613618     0.05368097
 h      3.30249749    -0.84113310     0.21345580
 c     -2.55616514    -0.95870681    -0.12964782
 h     -2.38409964    -2.04829903    -0.07884257
 h     -3.09950782    -0.61789784     0.70518513
 h     -3.14681081    -0.88726759    -1.11062237
 h     -1.60324817     1.68317650     1.18325070
          17

 c      1.28413434    -0.40356748    -0.09091308
 c     -0.07426142    -0.91052813     0.03742973
 c     -1.26240059    -0.18826665     0.04481571
 c     -1.26556002     1.35131044     0.17999771
 c      0.15599739     1.79203282    -0.03354797
 c      1.30606340     1.01201484    -0.09323624
 h     -0.27332057    -2.05078677     0.36783671
 h     -2.06450714     1.73804892    -0.42076475
 h      0.38141044     2.81262939    -0.51250770
 h      2.27295295     1.60266196    -0.09583323
 o      2.22049382    -1.36762229     0.05255445
 h      3.31674800    -0.82738759     0.23054773
 c     -2.55037866    -0.94566815    -0.13305938
 h     -2.39156377    -2.03494553    -0.07218497
 h     -3.09080109    -0.66460117     0.67756902
 h     -3.15075060    -0.87135529    -1.11501708
 h     -1.57067197     1.65903749     1.16090608
          17

 c      1.27899980    -0.40469624    -0.08927359
 c     -0.06492058    -0.91577617     0.03974177
 c     -1.26705824    -0.18493256     0.05192766
 c     -1.26197544     1.35310717     0.17875012
 c      0.14858723     1.78147166    -0.03842988
 c      1.30801386     1.01045769    -0.09204891
 h     -0.27930503    -1.97965053     0.34274474
 h     -2.09689817     1.73370666    -0.38468348
 h      0.35161958     2.75706402    -0.52704472
 h      2.22845915     1.62685721    -0.09105738
 o      2.22525652    -1.36684023     0.05171739
 h      3.28663320    -0.83619591     0.23982402
 c     -2.54344012    -0.93353527    -0.13908555
 h     -2.39635049    -2.02020612    -0.06449072
 h     -3.10653504    -0.70152104     0.67410567
 h     -3.14716394    -0.84943723    -1.10821425
 h     -1.54151916     1.63494462     1.15152065
          17

 c      1.27374774    -0.40650136    -0.08711347
 c     -0.05688625    -0.92162332     0.04266991
 c     -1.27071110    -0.18146897     0.05828558
 c     -1.25765226     1.35330374     0.17746972
 c      0.14125020     1.77116175    -0.04503777
 c      1.31035938     1.00893229    -0.09036968
 h     -0.27677372    -1.90189892     0.31302803
 h     -2.13044201     1.73704249    -0.35890699
 h      0.31698393     2.70134190    -0.53762294
 h      2.18340822     1.64515325    -0.08697892
 o      2.23241679    -1.36378859     0.05119035
 h      3.21409336    -0.86703402     0.24083663
 c     -2.53555688    -0.92235606    -0.14740680
 h     -2.39734069    -2.00561482    -0.05750057
 h     -3.14598236    -0.72794473     0.69423319
 h     -3.13653545    -0.82188846    -1.09210584
 h     -1.51772530     1.61335539     1.16283862
          17

 c      1.26864923    -0.40901284    -0.08438253
 c     -0.05017800    -0.92568972     0.04561610
 c     -1.27299666    -0.17786677     0.06384753
 c     -1.25320141     1.35190505     0.17618081
 c      0.13390093     1.76023507    -0.05302307
 c      1.31232005     1.00716267    -0.08819485
 h     -0.27010118    -1.84532130     0.28584878
 h     -2.16060452     1.74663672    -0.34100755
 h      0.28064436     2.65783453    -0.55017163
 h      2.14604627     1.66097858    -0.08385018
 o      2.24141497    -1.35867189     0.05092422
 h      3.10748025    -0.91624691     0.23432941
 c     -2.52758064    -0.91192930    -0.15644715
 h     -2.39378260    -1.99265955    -0.05277606
 h     -3.19838187    -0.74646972     0.72450584
 h     -3.12107678    -0.78894765    -1.07120019
 h     -1.49918377     1.59466054     1.19476425
          17

 c      1.26393132    -0.41225059    -0.08104791
 c     -0.04452965    -0.92531927     0.04795035
 c     -1.27367482    -0.17410853     0.06859477
 c     -1.24940862     1.34911706     0.17546419
 c      0.12649096     1.74794798    -0.06200877
 c      1.31323617     1.00488286    -0.08554205
 h     -0.26581084    -1.84136423     0.26878943
 h     -2.18207954     1.76040029    -0.32776153
 h      0.24531243     2.63717035    -0.57045041
 h      2.12337084     1.67777206    -0.08182556
 o      2.25039961    -1.35233641     0.05059453
 h      2.99570250    -0.96989970     0.22549844
 c     -2.52032034    -0.90216561    -0.16443805
 h     -2.38554608    -1.98213480    -0.05161302
 h     -3.25118620    -0.75925540     0.75057005
 h     -3.10448914    -0.75060208    -1.05190922
 h     -1.48418103     1.57765780     1.23948155
          17

 c      1.25983430    -0.41619218    -0.07710340
 c     -0.04006450    -0.92018359     0.04965933
 c     -1.27263244    -0.17019941     0.07253163
 c     -1.24695041     1.34517800     0.17612534
 c      0.11909440     1.73428146    -0.07192477
 c      1.31283118     1.00205226    -0.08245301
 h     -0.26506442    -1.89455723     0.26214969
 h     -2.19065243     1.77628610    -0.31637259
 h      0.21219772     2.64123561    -0.59995251
 h      2.11806946     1.69649489    -0.08093259
 o      2.25459573    -1.34712377     0.04913146
 h      2.95396659    -0.99033449     0.23145175
 c     -2.51420993    -0.89314715    -0.17008050
 h     -2.37316690    -1.97393652    -0.05509878
 h     -3.29519642    -0.76723995     0.76338060
 h     -3.09083978    -0.70667375    -1.04072838
 h     -1.47077377     1.56097491     1.28653468
          17

 c      1.25665259    -0.42068431    -0.07256681
 c     -0.03749893    -0.91280112     0.05132963
 c     -1.26987102    -0.16619333     0.07568081
 c     -1.24623003     1.34027633     0.17886499
 c      0.11188213     1.72007344    -0.08311969
 c      1.31127113     0.99894846    -0.07899377
 h     -0.26196557    -1.97633335     0.25915985
 h     -2.18417196     1.79265036    -0.30500020
 h      0.18131463     2.66168830    -0.63456762
 h      2.12752935     1.71444719    -0.08107210
 o      2.25086929    -1.34464637     0.04563981
 h      3.03164435    -0.95251550     0.26656628
 c     -2.50947123    -0.88500800    -0.17274512
 h     -2.35769783    -1.96731893    -0.06417720
 h     -3.32489913    -0.77070703     0.75883590
 h     -3.08248672    -0.65734394    -1.04133109
 h     -1.45766007     1.54389235     1.32723794
          17

 c      1.25466911    -0.42540479    -0.06746865
 c     -0.03748458    -0.90588396     0.05347033
 c     -1.26548916    -0.16221159     0.07807464
 c     -1.24732814     1.33455270     0.18417543
 c      0.10501847     1.70648942    -0.09608891
 c      1.30897329     0.99602820    -0.07525129
 h     -0.25133222    -2.05593667     0.25399130
 h     -2.16290129     1.80844459    -0.29290862
 h      0.15260576     2.68614465    -0.66789818
 h      2.14583808     1.72672049    -0.08203561
 o      2.24452700    -1.34245287     0.04144415
 h      3.14503451    -0.89781710     0.30999720
 c     -2.50634211    -0.87779202    -0.17249876
 h     -2.34046497    -1.96134486    -0.07962746
 h     -3.33750131    -0.76973306     0.73611006
 h     -3.07850410    -0.60394716    -1.05250884
 h     -1.44427934     1.52637301     1.35607560
          17

 c      1.25404853    -0.42997981    -0.06184658
 c     -0.04025462    -0.90110705     0.05630985
 c     -1.25968110    -0.15843536     0.07974523
 c     -1.25000451     1.32811996     0.19236885
 c      0.09860507     1.69449159    -0.11118361
 c      1.30639023     0.99370058    -0.07132377
 h     -0.23160458    -2.11471136     0.24408913
 h     -2.12961847     1.82341367    -0.28049742
 h      0.12642365     2.70420356    -0.69476965
 h      2.16665592     1.72865212    -0.08354089
 o      2.23918812    -1.33905318     0.03756288
 h      3.23770092    -0.85298332     0.34579933
 c     -2.50507650    -0.87138694    -0.16995107
 h     -2.32284223    -1.95523443    -0.10198458
 h     -3.33241153    -0.76435330     0.69677487
 h     -3.07527914    -0.54922917    -1.06912492
 h     -1.43057827     1.50881358     1.37039704
          17

 c      1.25477196    -0.43406098    -0.05574313
 c     -0.04565845    -0.89930147     0.05989110
 c     -1.25273674    -0.15508722     0.08071912
 c     -1.25373562     1.32106714     0.20362200
 c      0.09268706     1.68465938    -0.12851503
 c      1.30387447     0.99219075    -0.06731236
 h     -0.20365741    -2.14372323     0.22895499
 h     -2.08944303     1.83825144    -0.26927257
 h      0.10338522     2.70942467    -0.71239165
 h      2.18503881     1.71739134    -0.08529868
 o      2.23609093    -1.33411890     0.03436976
 h      3.29130601    -0.82610459     0.36835591
 c     -2.50573720    -0.86557171    -0.16602762
 h     -2.30614480    -1.94848588    -0.13144640
 h     -3.31162719    -0.75455069     0.64499192
 h     -3.06859692    -0.49668886    -1.08508091
 h     -1.41679875     1.49185607     1.36988119
          17

 c      1.25663172    -0.43733123    -0.04919949
 c     -0.05325130    -0.90079146     0.06415526
 c     -1.24503158    -0.15240990     0.08101760
 c     -1.25781067     1.31346356     0.21795602
 c      0.08727586     1.67720278    -0.14796723
 c      1.30162508     0.99150402    -0.06331495
 h     -0.16961743    -2.13982058     0.20908536
 h     -2.04896532     1.85443679    -0.26152348
 h      0.08412960     2.69914668    -0.72021597
 h      2.19813049     1.69236631    -0.08707954
 o      2.23563302    -1.32769620     0.03199523
 h      3.30107018    -0.81902506     0.37600938
 c     -2.50794130    -0.86012306    -0.16187495
 h     -2.29163659    -1.94079305    -0.16779132
 h     -3.28108390    -0.74007425     0.58861822
 h     -3.05530329    -0.44961106    -1.09566338
 h     -1.40338477     1.47633412     1.35647224
          17

 c      1.25925883    -0.43948811    -0.04225079
 c     -0.06235906    -0.90553870     0.06897458
 c     -1.23700266    -0.15063985     0.08066302
 c     -1.26150976     1.30540366     0.23510806
 c      0.08236785     1.67199099    -0.16921654
 c      1.29967208     0.99143564    -0.05942013
 h     -0.13237854    -2.10407136     0.18554619
 h     -2.01431900     1.87333986    -0.25937380
 h      0.06914662     2.67418590    -0.71970462
 h      2.20536660     1.65523380    -0.08876372
 o      2.23795065    -1.31993392     0.03049613
 h      3.26647359    -0.83175715     0.36834948
 c     -2.51068866    -0.85491900    -0.15889053
 h     -2.28058601    -1.93189339    -0.21029917
 h     -3.25214504    -0.72008299     0.54026194
 h     -3.03390273    -0.41040338    -1.09838172
 h     -1.39097936     1.46332746     1.33491703
          17

 c      1.26217000    -0.44024582    -0.03492482
 c     -0.07214033    -0.91307349     0.07415944
 c     -1.22910682    -0.14997787     0.07969137
 c     -1.26430402     1.29709089     0.25434302
 c      0.07795650     1.66853418    -0.19172578
 c      1.29787173     0.99160152    -0.05570270
 h     -0.09545362    -2.04270127     0.15991218
 h     -1.98890734     1.89473113    -0.26335583
 h      0.05864584     2.63911283    -0.71439559
 h      2.20854247     1.60964554    -0.09037713
 o      2.24299325    -1.31104123     0.02988008
 h      3.18994537    -0.86307603     0.34580701
 c     -2.51255187    -0.84997932    -0.15853401
 h     -2.27427292    -1.92154139    -0.25771267
 h     -3.23958595    -0.69307572     0.51489750
 h     -3.00454296    -0.38029125    -1.09293818
 h     -1.38043924     1.45425846     1.31346084
          17

 c      1.26483360    -0.43937535    -0.02724472
 c     -0.08168318    -0.92221204     0.07946603
 c     -1.22176651    -0.15056509     0.07816846
 c     -1.26593575     1.28887686     0.27441894
 c      0.07403827     1.66594926    -0.21473441
 c      1.29592803     0.99150120    -0.05222324
 h     -0.06264456    -1.97046637     0.13428082
 h     -1.97260288     1.91593806    -0.27156217
 h      0.05244570     2.60274309    -0.71003672
 h      2.21158154     1.56073121    -0.09210863
 o      2.25019759    -1.30140338     0.02999888
 h      3.08183671    -0.90830859     0.31132699
 c     -2.51256419    -0.84533686    -0.16155103
 h     -2.27385013    -1.90973023    -0.30832835
 h     -3.25164770    -0.65844167     0.52047937
 h     -2.96887075    -0.35915654    -1.08105259
 h     -1.37272152     1.45085111     1.30324526
          17

 c      1.26674095    -0.43676716    -0.01923442
 c     -0.09016505    -0.93074794     0.08463909
 c     -1.21532882    -0.15246974     0.07620382
 c     -1.26634552     1.28120793     0.29397169
 c      0.07061121     1.66306201    -0.23732679
 c      1.29348869     0.99063488    -0.04903301
 h     -0.03692486    -1.91426969     0.11089058
 h     -1.96307551     1.93267091    -0.28025582
 h      0.04995665     2.57708500    -0.71386422
 h      2.21940535     1.51398428    -0.09427021
 o      2.25737527    -1.29205487     0.03017226
 h      2.97785233    -0.95138270     0.27633563
 c     -2.51099187    -0.84082297    -0.16732756
 h     -2.28009950    -1.89697375    -0.36022804
 h     -3.28144747    -0.61891126     0.55036226
 h     -2.92991447    -0.34537475    -1.06637314
 h     -1.36847428     1.45460043     1.31425035
          17

 c      1.26748770    -0.43244538    -0.01091900
 c     -0.09701918    -0.93608867     0.08952257
 c     -1.21007044    -0.15567649     0.07395302
 c     -1.26557168     1.27456126     0.31220120
 c      0.06765343     1.65887143    -0.25868987
 c      1.29034238     0.98865595    -0.04618124
 h     -0.01902534    -1.90571945     0.09087861
 h     -1.95771657     1.94071919    -0.28534269
 h      0.05038308     2.57212922    -0.73178221
 h      2.23557148     1.47361487    -0.09716414
 o      2.25925438    -1.28538644     0.02866963
 h      2.96202551    -0.95382807     0.26890227
 c     -2.50876988    -0.83613551    -0.17444437
 h     -2.29328596    -1.88425077    -0.41149812
 h     -3.31405771    -0.57978025     0.58987464
 h     -2.89180747    -0.33577584    -1.05419550
 h     -1.36748013     1.46568966     1.34872926
          17

 c      1.26682993    -0.42648755    -0.00231109
 c     -0.10183745    -0.93767129     0.09411460
 c     -1.20624158    -0.16005854     0.07160282
 c     -1.26368596     1.26939644     0.32917963
 c      0.06509443     1.65320717    -0.27846542
 c      1.28660203     0.98549457    -0.04372084
 h     -0.00880754    -1.95270014     0.07368882
 h     -1.95475685     1.93718205    -0.28356114
 h      0.05302677     2.58839653    -0.76454751
 h      2.25982015     1.44130946    -0.10091063
 o      2.25447069    -1.28203234     0.02505400
 h      3.05618084    -0.90575101     0.29634012
 c     -2.50665406    -0.83106964    -0.18156967
 h     -2.31320592    -1.87259485    -0.46033494
 h     -3.33715371    -0.54602852     0.62607336
 h     -2.85899896    -0.32617944    -1.05036970
 h     -1.36855783     1.48235367     1.39904528
          17

 c      1.26469121    -0.41902916     0.00659426
 c     -0.10416289    -0.93772544     0.09841596
 c     -1.20407699    -0.16537490     0.06934647
 c     -1.26073533     1.26606176     0.34547561
 c      0.06281782     1.64680288    -0.29679940
 c      1.28270997     0.98135900    -0.04171159
 h     -0.00765612    -2.03016462     0.05893121
 h     -1.95357833     1.92095713    -0.27302656
 h      0.05733198     2.61612178    -0.80737389
 h      2.28776218     1.41643289    -0.10537238
 o      2.24862589    -1.27949784     0.02121245
 h      3.17150265    -0.84800281     0.32878515
 c     -2.50506868    -0.82554872    -0.18788355
 h     -2.33931759    -1.86263000    -0.50506508
 h     -3.34389163    -0.52097983     0.65066604
 h     -2.83490043    -0.31289057    -1.05896133
 h     -1.37007489     1.50157776     1.45291061
          17

 c      1.26116182    -0.41039677     0.01580038
 c     -0.10366826    -0.93885732     0.10236084
 c     -1.20372408    -0.17133765     0.06736271
 c     -1.25669581     1.26469395     0.36166663
 c      0.06068749     1.64068037    -0.31403361
 c      1.27926247     0.97662227    -0.04021866
 h     -0.01669635    -2.10807800     0.04715163
 h     -1.95472693     1.89284536    -0.25341064
 h      0.06271914     2.64230353    -0.85350294
 h      2.31304374     1.39730807    -0.11023308
 o      2.24463550    -1.27648583     0.01810841
 h      3.26092828    -0.80165592     0.35098331
 c     -2.50428911    -0.81949660    -0.19320463
 h     -2.37083502    -1.85429412    -0.54415390
 h     -3.33172168    -0.50636782     0.65923081
 h     -2.82072331    -0.29449924    -1.07976814
 h     -1.37047217     1.52030780     1.49944386
          17

 c      1.25646768    -0.40111338     0.02529941
 c     -0.10035802    -0.94265991     0.10587506
 c     -1.20514913    -0.17769186     0.06580275
 c     -1.25145624     1.26517837     0.37815128
 c      0.05857343     1.63562361    -0.33043476
 c      1.27678166     0.97172207    -0.03930679
 h     -0.03535884    -2.16723873     0.03901442
 h     -1.95988190     1.85545538    -0.22596836
 h      0.06850572     2.65669925    -0.89731902
 h      2.32994419     1.38238912    -0.11516615
 o      2.24330753    -1.27255209     0.01601940
 h      3.31007368    -0.77297657     0.35868777
 c     -2.50454178    -0.81277604    -0.19792056
 h     -2.40676526    -1.84685216    -0.57625296
 h     -3.30116357    -0.50264057     0.65028363
 h     -2.81548980    -0.27236391    -1.10807636
 h     -1.36846913     1.53615881     1.53155203
          17

 c      1.25093537    -0.39180905     0.03507564
 c     -0.09457905    -0.94979590     0.10889954
 c     -1.20808379    -0.18426012     0.06478583
 c     -1.24483510     1.26718245     0.39514524
 c      0.05636228     1.63203379    -0.34610959
 c      1.27557733     0.96709816    -0.03903215
 h     -0.06183907    -2.19813502     0.03488626
 h     -1.97165312     1.81278816    -0.19331006
 h      0.07394066     2.65342932    -0.93532719
 h      2.33489837     1.37080294    -0.11997917
 o      2.24475057    -1.26749662     0.01501385
 h      3.31525978    -0.76355536     0.35111852
 c     -2.50593905    -0.80527013    -0.20277891
 h     -2.44590213    -1.83918628    -0.60031489
 h     -3.25559736    -0.50898092     0.62526473
 h     -2.81707641    -0.24937952    -1.13702934
 h     -1.36305934     1.54758619     1.54589078
          17

 c      1.24495136    -0.38312635     0.04510825
 c     -0.08695399    -0.96032385     0.11138620
 c     -1.21202711    -0.19094879     0.06440200
 c     -1.23665003     1.27025260     0.41265807
 c      0.05395748     1.62996170    -0.36100727
 c      1.27570001     0.96314632    -0.03943524
 h     -0.09373410    -2.19729531     0.03482453
 h     -1.99278791     1.76925912    -0.15860620
 h      0.07825869     2.63057220    -0.96612594
 h      2.32702506     1.36247374    -0.12469018
 o      2.24885612    -1.26119241     0.01510365
 h      3.27620976    -0.77355401     0.32852839
 c     -2.50832820    -0.79700583    -0.20874669
 h     -2.48681653    -1.83025906    -0.61575842
 h     -3.20203759    -0.52295482     0.58962403
 h     -2.82328768    -0.22840539    -1.16031512
 h     -1.35346213     1.55387762     1.54243860
          17

 c      1.23892112    -0.37566124     0.05536871
 c     -0.07828928    -0.97386257     0.11330118
 c     -1.21629752    -0.19772793     0.06471817
 c     -1.22685188     1.27394092     0.43037053
 c      0.05127564     1.62914481    -0.37492035
 c      1.27693358     0.96017437    -0.04053599
 h     -0.12837804    -2.16572495     0.03860401
 h     -2.02454512     1.72829822    -0.12418138
 h      0.08073035     2.58974314    -0.99038219
 h      2.30824886     1.35813046    -0.12955858
 o      2.25533069    -1.25359329     0.01624947
 h      3.19578034    -0.80181580     0.29209873
 c     -2.51115379    -0.78822076    -0.21702766
 h     -2.52788884    -1.81960776    -0.62263824
 h     -3.15213539    -0.54008210     0.55446131
 h     -2.83243195    -0.21138792    -1.17357431
 h     -1.33911691     1.55520963     1.52457096
          17

 c      1.23323210    -0.36992984     0.06581182
 c     -0.06945960    -0.98955461     0.11464345
 c     -1.22012292    -0.20459645     0.06578331
 c     -1.21565341     1.27787784     0.44748989
 c      0.04823812     1.62900440    -0.38745854
 c      1.27881206     0.95835386    -0.04232791
 h     -0.16312513    -2.10975364     0.04564852
 h     -2.06503684     1.69143838    -0.09034319
 h      0.08071800     2.53616601    -1.01115444
 h      2.28320725     1.35926542    -0.13507777
 o      2.26331133    -1.24491496     0.01824900
 h      3.08621036    -0.84297376     0.24570385
 c     -2.51355497    -0.77929195    -0.22895560
 h     -2.56740067    -1.80774002    -0.62176858
 h     -3.12058310    -0.55452063     0.53559070
 h     -2.84351263    -0.19909059    -1.17477461
 h     -1.31974920     1.55281705     1.49960667
          17

 c      1.22822512    -0.36634689     0.07636573
 c     -0.06125083    -1.00584545     0.11547362
 c     -1.22275130    -0.21154285     0.06762983
 c     -1.20352616     1.28173894     0.46276148
 c      0.04476323     1.62865638    -0.39802164
 c      1.28068769     0.95769445    -0.04477458
 h     -0.19602925    -2.04404742     0.05486302
 h     -2.10913432     1.65870077    -0.05555655
 h      0.07774712     2.47863369    -1.03427035
 h      2.25853749     1.36789470    -0.14190093
 o      2.27012124    -1.23624292     0.02042109
 h      2.98892320    -0.87777183     0.20090925
 c     -2.51500867    -0.77045476    -0.24523063
 h     -2.60368590    -1.79628138    -0.61471865
 h     -3.11698397    -0.56233192     0.54442153
 h     -2.85627823    -0.19099550    -1.16431939
 h     -1.29542485     1.54905077     1.47885159
          17

 c      1.22418450    -0.36517069     0.08693459
 c     -0.05415875    -1.02030625     0.11593032
 c     -1.22357106    -0.21851135     0.07026874
 c     -1.19106805     1.28520481     0.47481705
 c      0.04077016     1.62708894    -0.40588628
 c      1.28189668     0.95808214    -0.04781601
 h     -0.22724523    -1.99414833     0.06458326
 h     -2.15022113     1.62971218    -0.01773699
 h      0.07152079     2.42760513    -1.06750978
 h      2.24086171     1.38581610    -0.15063986
 o      2.27020356    -1.23017739     0.02147070
 h      2.99153610    -0.86338898     0.17900025
 c     -2.51598175    -0.76159930    -0.26497540
 h     -2.63533057    -1.78760077    -0.60355092
 h     -3.13740447    -0.56439301     0.57655548
 h     -2.87128667    -0.18515673    -1.14520856
 h     -1.26634123     1.54670308     1.47488262
          17

 c      1.22133057    -0.36640222     0.09742391
 c     -0.04832382    -1.03038764     0.11618052
 c     -1.22222822    -0.22538046     0.07367746
 c     -1.17887801     1.28803523     0.48286914
 c      0.03621302     1.62363254    -0.41055640
 c      1.28198859     0.95940918    -0.05139369
 h     -0.25941199    -1.98802931     0.07327212
 h     -2.18228661     1.60445436     0.02456848
 h      0.06178241     2.39002287    -1.11679583
 h      2.23371954     1.41335665    -0.16155634
 o      2.26366726    -1.22676855     0.02163496
 h      3.09292270    -0.79948279     0.17666052
 c     -2.51747320    -0.75255017    -0.28615811
 h     -2.66133200    -1.78374757    -0.59030400
 h     -3.16908151    -0.56412360     0.61621403
 h     -2.88996425    -0.17817050    -1.12288906
 h     -1.23231049     1.54723565     1.49475433
          17

 c      1.21982244    -0.36977721     0.10774525
 c     -0.04392631    -1.03555805     0.11630504
 c     -1.21867024    -0.23197814     0.07778195
 c     -1.16746564     1.29017037     0.48723913
 c      0.03110570     1.61839874    -0.41219897
 c      1.28090541     0.96167984    -0.05547926
 h     -0.29298011    -2.03113079     0.08084150
 h     -2.20118880     1.58343756     0.07168118
 h      0.04819427     2.36442088    -1.18113781
 h      2.23562705     1.44842347    -0.17430552
 o      2.25614908    -1.22342901     0.02211215
 h      3.20542127    -0.72963867     0.17504585
 c     -2.52019301    -0.74339621    -0.30675432
 h     -2.68107789    -1.78524962    -0.57658247
 h     -3.20023758    -0.56412408     0.64867029
 h     -2.91435102    -0.16578131    -1.10408505
 h     -1.19267672     1.54938440     1.53444953
          17

 c      1.21974097    -0.37486675     0.11779944
 c     -0.04150124    -1.03774654     0.11631020
 c     -1.21310036    -0.23812930     0.08244604
 c     -1.15713981     1.29167238     0.48910849
 c      0.02549586     1.61211997    -0.41164930
 c      1.27894095     0.96498467    -0.06007669
 h     -0.32252840    -2.10086405     0.08832634
 h     -2.20515502     1.56760775     0.12277589
 h      0.03053433     2.34274586    -1.25233136
 h      2.24124164     1.48688761    -0.18799362
 o      2.25039404    -1.21905649     0.02331612
 h      3.28778896    -0.67450072     0.16771217
 c     -2.52439545    -0.73443582    -0.32535642
 h     -2.69421062    -1.79065382    -0.56355070
 h     -3.22349373    -0.56550941     0.66502396
 h     -2.94602968    -0.14465017    -1.09415216
 h     -1.14707721     1.55006472     1.58183346
          17

 c      1.22103525    -0.38116236     0.12747485
 c     -0.04152852    -1.03924404     0.11623362
 c     -1.20591230    -0.24368302     0.08748220
 c     -1.14792563     1.29257114     0.48986198
 c      0.01943379     1.60561275    -0.40998141
 c      1.27650732     0.96939211    -0.06519711
 h     -0.34152360    -2.17072985     0.09644489
 h     -2.19502507     1.55820795     0.17606301
 h      0.00896045     2.31646263    -1.31979082
 h      2.24437292     1.52402767    -0.20153943
 o      2.24735408    -1.21345335     0.02530400
 h      3.32766561    -0.64034355     0.15387705
 c     -2.53012417    -0.72589610    -0.34131409
 h     -2.70056953    -1.79710590    -0.55220494
 h     -3.23511344    -0.56844787     0.66132496
 h     -2.98446437    -0.11462373    -1.09423494
 h     -1.09602891     1.54633651     1.62407424
          17

 c      1.22349237    -0.38812382     0.13665015
 c     -0.04408517    -1.04154464     0.11616190
 c     -1.19763461    -0.24850261     0.09267254
 c     -1.13955107     1.29278581     0.49068491
 c      0.01296555     1.59945486    -0.40813464
 c      1.27393579     0.97485050    -0.07083003
 h     -0.34622190    -2.22357607     0.10526855
 h     -2.17441599     1.55668617     0.22906460
 h     -0.01600665     2.28011468    -1.37480091
 h      2.24033524     1.55587728    -0.21402618
 o      2.24741487    -1.20670122     0.02804222
 h      3.32201853    -0.62888935     0.13418547
 c     -2.53740373    -0.71775280    -0.35461293
 h     -2.70024288    -1.80147925    -0.54361815
 h     -3.23385047    -0.57261407     0.63702203
 h     -3.02630138    -0.07935380    -1.10102160
 h     -1.04078640     1.53638200     1.65192960
          17

 c      1.22674292    -0.39521408     0.14519671
 c     -0.04885060    -1.04540481     0.11620395
 c     -1.18888378    -0.25244394     0.09778792
 c     -1.13149691     1.29213317     0.49246321
 c      0.00613955     1.59394398    -0.40678689
 c      1.27139387     0.98115048    -0.07692716
 h     -0.33562682    -2.25080920     0.11449316
 h     -2.14944840     1.56459514     0.27904821
 h     -0.04367195     2.23160115    -1.41194055
 h      2.22690888     1.57993756    -0.22489226
 o      2.25076787    -1.19896372     0.03147399
 h      3.27107301    -0.64035662     0.10963613
 c     -2.54620335    -0.70978821    -0.36561183
 h     -2.69363471    -1.80137802    -0.53901419
 h     -3.22053349    -0.57735571     0.59438388
 h     -3.06653900    -0.04447995    -1.10937229
 h     -0.98293329     1.51949614     1.66035871
          17

 c      1.23029513    -0.40194042     0.15297953
 c     -0.05521759    -1.05109994     0.11647352
 c     -1.18032172    -0.25534348     0.10260280
 c     -1.12314818     1.29037729     0.49577185
 c     -0.00098777     1.58915047    -0.40635212
 c      1.26887493     0.98792746    -0.08339786
 h     -0.31053849    -2.24939139     0.12365815
 h     -2.12725814     1.58330685     0.32368637
 h     -0.07334648     2.17140958    -1.42911758
 h      2.20449485     1.59542832    -0.23399050
 o      2.25736432    -1.19048466     0.03552499
 h      3.17881246    -0.67321714     0.08150635
 c     -2.55627003    -0.70175020    -0.37488221
 h     -2.68147903    -1.79569281    -0.53970630
 h     -3.19847359    -0.58166130     0.53908946
 h     -3.10034486    -0.01525312    -1.11503723
 h     -0.92404483     1.49580792     1.64794874
          17

 c      1.23359000    -0.40790541     0.15985833
 c     -0.06239484    -1.05852836     0.11708302
 c     -1.17261162    -0.25702557     0.10690628
 c     -1.11407467     1.28730776     0.50083811
 c     -0.00834667     1.58495715    -0.40697911
 c      1.26620964     0.99468133    -0.09011270
 h     -0.27303241    -2.22061895     0.13225626
 h     -2.11295994     1.61334239     0.36175632
 h     -0.10450027     2.10203042    -1.42761012
 h      2.17602726     1.60335676    -0.24159103
 o      2.26640066    -1.18182484     0.04009254
 h      3.06082793    -0.71995899     0.05154812
 c     -2.56696484    -0.69346794    -0.38325037
 h     -2.66479315    -1.78469497    -0.54695727
 h     -3.17443119    -0.58406158     0.48163536
 h     -3.12418869     0.00480817    -1.11581930
 h     -0.86540243     1.46609164     1.61663849
          17

 c      1.23607259    -0.41283492     0.16569152
 c     -0.06949215    -1.06712811     0.11813797
 c     -1.16636630    -0.25732986     0.11051069
 c     -1.10430708     1.28282806     0.50748793
 c     -0.01584488     1.58107246    -0.40850570
 c      1.26309233     1.00080608    -0.09691224
 h     -0.22638473    -2.17105592     0.13982146
 h     -2.10674270     1.65349531     0.39341112
 h     -0.13696328     2.02770362    -1.41262210
 h      2.14665875     1.60640821    -0.24833045
 o      2.27486538    -1.17469069     0.04509682
 h      2.96700514    -0.75358696     0.02117324
 c     -2.57722223    -0.68489923    -0.39184338
 h     -2.64479912    -1.76976392    -0.56179058
 h     -3.15882627    -0.58274373     0.43767058
 h     -3.13623023     0.01431958    -1.11163711
 h     -0.80762776     1.43170391     1.57206813
          17

 c      1.23727934    -0.41653047     0.17035039
 c     -0.07562171    -1.07563922     0.11972528
 c     -1.16209223    -0.25615437     0.11325660
 c     -1.09437531     1.27699624     0.51513123
 c     -0.02335073     1.57706266    -0.41040797
 c      1.25914228     1.00566277    -0.10362500
 h     -0.17502645    -2.11521234     0.14606707
 h     -2.10389679     1.70052327     0.41982825
 h     -0.17122907     1.95404754    -1.39387992
 h      2.12276084     1.60835797    -0.25504150
 o      2.27734187    -1.17230576     0.05081311
 h      2.98447229    -0.72236903    -0.01391980
 c     -2.58587345    -0.67610667    -0.40166689
 h     -2.62283907    -1.75285577    -0.58478761
 h     -3.16189635    -0.57639842     0.42250679
 h     -3.13641000     0.01410155    -1.10429329
 h     -0.75017303     1.39450652     1.52403694
          17

 c      1.23691208    -0.41875337     0.17373292
 c     -0.08008832    -1.08198691     0.12189631
 c     -1.16013549    -0.25350612     0.11501010
 c     -1.08508039     1.27001201     0.52290460
 c     -0.03068310     1.57246515    -0.41190568
 c      1.25402996     1.00874316    -0.11010258
 h     -0.12364309    -2.07675848     0.15105581
 h     -2.09774877     1.74984340     0.44261707
 h     -0.20864495     1.88672967    -1.38429160
 h      2.10976804     1.61263517    -0.26241614
 o      2.27586497    -1.17361107     0.05743163
 h      3.08176196    -0.64366007    -0.05680106
 c     -2.59233995    -0.66718529    -0.41264032
 h     -2.60028035    -1.73588055    -0.61592939
 h     -3.18556529    -0.56565374     0.43930108
 h     -3.12651847     0.00722609    -1.09729298
 h     -0.69105017     1.35650541     1.48531449
          17

 c      1.23491455    -0.41925173     0.17573853
 c     -0.08257574    -1.08414144     0.12466361
 c     -1.16068180    -0.24950855     0.11566079
 c     -1.07714176     1.26219222     0.53012785
 c     -0.03769007     1.56700479    -0.41243872
 c      1.24771610     1.00980693    -0.11625922
 h     -0.07505796    -2.07861812     0.15508955
 h     -2.08271964     1.79669985     0.46338341
 h     -0.25069116     1.82894035    -1.39415822
 h      2.10955323     1.62046114    -0.27052141
 o      2.27539737    -1.17556890     0.06448081
 h      3.17984848    -0.56670212    -0.09983988
 c     -2.59681545    -0.65828268    -0.42336076
 h     -2.57841638    -1.72010933    -0.65451486
 h     -3.22145017    -0.55315374     0.47587174
 h     -3.11009868    -0.00114835    -1.09551301
 h     -0.62804726     1.31915779     1.46662883
          17

 c      1.23145701    -0.41788445     0.17626227
 c     -0.08309290    -1.08196564     0.12804373
 c     -1.16380120    -0.24435375     0.11513002
 c     -1.07082509     1.25391666     0.53686497
 c     -0.04440104     1.56074024    -0.41227026
 c      1.24058423     1.00890962    -0.12209337
 h     -0.02995584    -2.12154194     0.15805676
 h     -2.05589252     1.83714857     0.48349869
 h     -0.29720279     1.77985688    -1.42379938
 h      2.11939673     1.63008480    -0.27856961
 o      2.27779448    -1.17689630     0.07161703
 h      3.24732991    -0.51170953    -0.13717065
 c     -2.59970358    -0.64967796    -0.43208991
 h     -2.55838916    -1.70576010    -0.69916870
 h     -3.25838616    -0.54188617     0.51540242
 h     -3.09159704    -0.00486203    -1.10411440
 h     -0.56179860     1.28304082     1.47007503
          17

 c      1.22685411    -0.41469248     0.17520876
 c     -0.08168015    -1.07726749     0.13206246
 c     -1.16946161    -0.23825820     0.11338564
 c     -1.06579960     1.24551845     0.54393579
 c     -0.05108341     1.55393583    -0.41244831
 c      1.23330078     1.00630537    -0.12767193
 h      0.01034503    -2.18341662     0.15935770
 h     -2.01735733     1.86866662     0.50401281
 h     -0.34553362     1.73630120    -1.46362778
 h      2.13358230     1.63791982    -0.28521128
 o      2.28339585    -1.17712620     0.07868850
 h      3.27561083    -0.48451729    -0.16585279
 c     -2.60130345    -0.64167131    -0.43765935
 h     -2.54114192    -1.69197513    -0.74794553
 h     -3.28818549    -0.53398364     0.54500034
 h     -3.07439645     0.00073135    -1.12623084
 h     -0.49726483     1.24841944     1.48862113
          17

 c      1.22148057    -0.40991975     0.17250558
 c     -0.07834405    -1.07197571     0.13670463
 c     -1.17750473    -0.23144715     0.11045769
 c     -1.06135634     1.23717831     0.55236022
 c     -0.05811509     1.54684781    -0.41416757
 c      1.22655721     1.00230469    -0.13309941
 h      0.04350051    -2.24039447     0.15859116
 h     -1.97001958     1.89051496     0.52568834
 h     -0.39183304     1.69532215    -1.50138363
 h      2.14604247     1.64041028    -0.28901783
 o      2.29206198    -1.17600537     0.08562170
 h      3.26300735    -0.48659946    -0.18420899
 c     -2.60191439    -0.63434585    -0.43978300
 h     -2.52740678    -1.67719339    -0.79849834
 h     -3.30635184    -0.53060209     0.55707781
 h     -3.05891487     0.01615859    -1.16050453
 h     -0.44131889     1.21587237     1.51219494
          17

 c      1.21569775    -0.40404433     0.16813072
 c     -0.07314522    -1.06723855     0.14190367
 c     -1.18764273    -0.22413936     0.10645537
 c     -1.05669846     1.22885822     0.56290685
 c     -0.06580222     1.53967017    -0.41830471
 c      1.22086650     0.99721595    -0.13851057
 h      0.06755187    -2.27732421     0.15577032
 h     -1.91915410     1.90397838     0.54911552
 h     -0.43263441     1.65515628    -1.52763918
 h      2.15223489     1.63525694    -0.28884406
 o      2.30347226    -1.17333914     0.09236979
 h      3.21042076    -0.51785524    -0.19113905
 c     -2.60188991    -0.62750712    -0.43895051
 h     -2.51771495    -1.65970471    -0.84828527
 h     -3.31115968    -0.53216733     0.54821279
 h     -3.04284813     0.03781943    -1.20102209
 h     -0.39972314     1.18628683     1.53271328
          17

 c      1.20977953    -0.39794191     0.16221488
 c     -0.06619396    -1.06352932     0.14757108
 c     -1.19952242    -0.21654362     0.10161756
 c     -1.05112116     1.22019374     0.57594447
 c     -0.07415406     1.53266195    -0.42533705
 c      1.21640828     0.99147650    -0.14412321
 h      0.08147290    -2.28683954     0.15102512
 h     -1.87141159     1.91234294     0.57482075
 h     -0.46538815     1.61532020    -1.53704009
 h      2.15001504     1.62172197    -0.28431709
 o      2.31702237    -1.16901983     0.09892957
 h      3.12272728    -0.57561849    -0.18666563
 c     -2.60148849    -0.62086151    -0.43610651
 h     -2.51241777    -1.63819775    -0.89481312
 h     -3.30312497    -0.53854257     0.51836194
 h     -3.02323022     0.06061851    -1.23996250
 h     -0.37609452     1.16061214     1.54539025
          17

 c      1.20390810    -0.39317838     0.15548049
 c     -0.05785304    -1.06103862     0.15365520
 c     -1.21286444    -0.20917162     0.09649323
 c     -1.04411515     1.21018850     0.59122632
 c     -0.08221615     1.52638931    -0.43531073
 c      1.21276333     0.98625922    -0.15038896
 h      0.08503285    -2.26665261     0.14374977
 h     -1.83263470     1.92027679     0.60307602
 h     -0.48794217     1.57872209    -1.52789430
 h      2.14017029     1.59985071    -0.27836372
 o      2.33111863    -1.16326879     0.10544773
 h      3.01756045    -0.64822890    -0.17496696
 c     -2.60066588    -0.61424193    -0.43233675
 h     -2.51168684    -1.61226735    -0.93585783
 h     -3.28546860    -0.54906704     0.47106519
 h     -2.99799676     0.08067779    -1.27039642
 h     -0.37246014     1.13979157     1.54822665
          17

 c      1.19865230    -0.39051459     0.14930618
 c     -0.04974720    -1.05994801     0.16009702
 c     -1.22717935    -0.20354631     0.09177170
 c     -1.03526182     1.19789273     0.60766799
 c     -0.08815582     1.52089865    -0.44737746
 c      1.20910464     0.98323966    -0.15766568
 h      0.07839216    -2.21877787     0.13241163
 h     -1.80597248     1.93143727     0.63323322
 h     -0.49910157     1.55459491    -1.50323061
 h      2.12639773     1.56975067    -0.27971709
 o      2.34189555    -1.15778327     0.11274531
 h      2.94586406    -0.69899941    -0.17366329
 c     -2.59908432    -0.60761429    -0.42872656
 h     -2.51516589    -1.58266443    -0.96965096
 h     -3.26542567    -0.56270760     0.41426380
 h     -2.96633098     0.09619055    -1.28772752
 h     -0.38849476     1.12438952     1.54151878
          17

 c      1.19444445    -0.38974996     0.14428518
 c     -0.04305506    -1.05983462     0.16679321
 c     -1.24180193    -0.20038544     0.08783684
 c     -1.02481879     1.18338855     0.62434474
 c     -0.09127212     1.51566583    -0.46040303
 c      1.20484648     0.98275247    -0.16594774
 h      0.06242455    -2.15137711     0.11693246
 h     -1.79104418     1.94554673     0.66443327
 h     -0.50091901     1.54837878    -1.47061484
 h      2.11422122     1.53446213    -0.29325524
 o      2.34480876    -1.15557911     0.12271053
 h      2.97580359    -0.67701994    -0.21516717
 c     -2.59608400    -0.60092489    -0.42673070
 h     -2.52207664    -1.55107651    -0.99549215
 h     -3.25400122    -0.57804872     0.36119867
 h     -2.92902659     0.10666096    -1.28987362
 h     -0.41913587     1.11385559     1.52942572
          17

 c      1.18826315    -0.39818339     0.14557913
 c     -0.03540379    -1.06128731     0.17484774
 c     -1.25975980    -0.19924348     0.08828269
 c     -1.01498997     1.15956245     0.63867154
 c     -0.08290920     1.51432771    -0.47424497
 c      1.19527114     0.99274565    -0.17776759
 h      0.03889909    -2.07802137     0.09136948
 h     -1.77566757     1.96623095     0.69112316
 h     -0.49080908     1.58918657    -1.43749937
 h      2.11326435     1.48938355    -0.34780208
 o      2.34101926    -1.15333276     0.13336455
 h      3.07075531    -0.61054070    -0.28118866
 c     -2.58967834    -0.59482307    -0.42797137
 h     -2.53263905    -1.52124879    -1.01371999
 h     -3.26295488    -0.59182639     0.32812773
 h     -2.88759163     0.11631183    -1.27723629
 h     -0.45939330     1.10851758     1.51844590
          17

 c      1.18559896    -0.40435321     0.14609843
 c     -0.03153855    -1.06069055     0.18293002
 c     -1.27640444    -0.20066105     0.08916521
 c     -1.00559726     1.13779193     0.65012951
 c     -0.07458256     1.51251073    -0.48582513
 c      1.18619054     1.00094384    -0.18944221
 h      0.01051354    -2.03167099     0.06042505
 h     -1.76532155     1.97819883     0.71938253
 h     -0.48480204     1.63863856    -1.42184188
 h      2.12359270     1.45005161    -0.40481486
 o      2.33642443    -1.15016005     0.14402850
 h      3.15951630    -0.54964475    -0.34241944
 c     -2.58118445    -0.58839902    -0.43210355
 h     -2.54359892    -1.49625155    -1.02588477
 h     -3.29902999    -0.60648711     0.31740141
 h     -2.84500905     0.12452035    -1.25265810
 h     -0.48919142     1.10041154     1.52956073
          17

 c      1.18532789    -0.41004290     0.14644286
 c     -0.03038329    -1.05625404     0.19128238
 c     -1.29184424    -0.20400462     0.09134786
 c     -0.99783050     1.11749390     0.65837290
 c     -0.06524859     1.51051215    -0.49495442
 c      1.17767990     1.00872191    -0.20128121
 h     -0.02129234    -2.03483845     0.02314313
 h     -1.75534980     1.97774866     0.74674481
 h     -0.48640902     1.70064569    -1.42901831
 h      2.14353011     1.41605119    -0.46588802
 o      2.33230586    -1.14500112     0.15365762
 h      3.21974072    -0.50927668    -0.38536764
 c     -2.57125512    -0.58190337    -0.43828103
 h     -2.55421061    -1.47937361    -1.03444388
 h     -3.35343397    -0.62072402     0.32098915
 h     -2.80462273     0.13617375    -1.22180884
 h     -0.50314274     1.08985065     1.56756097
          17

 c      1.18852263    -0.41513394     0.14644413
 c     -0.03365950    -1.04508681     0.19989274
 c     -1.30253487    -0.20789770     0.09330900
 c     -0.99477005     1.09592782     0.66625727
 c     -0.05506756     1.50884888    -0.50530048
 c      1.17206576     1.01995762    -0.21252677
 h     -0.07677822    -2.11517353    -0.00596036
 h     -1.74475221     1.96167699     0.77149371
 h     -0.49506590     1.77525731    -1.45324400
 h      2.16854834     1.38184582    -0.53205717
 o      2.32960171    -1.13780613     0.16173417
 h      3.27955243    -0.51351554    -0.40565125
 c     -2.56189292    -0.57617660    -0.44525426
 h     -2.55711619    -1.47777695    -1.02521049
 h     -3.41015174    -0.63465200     0.32832067
 h     -2.77338315     0.15545322    -1.19201595
 h     -0.50397682     1.08273336     1.62262771
          17

 c      1.19275371    -0.42046035     0.14715774
 c     -0.03989810    -1.03407647     0.20803230
 c     -1.30989563    -0.21385532     0.09755617
 c     -0.99306278     1.07585708     0.67274995
 c     -0.04384847     1.50708935    -0.51421067
 c      1.16763233     1.03173437    -0.22480636
 h     -0.13279598    -2.19570801    -0.03397003
 h     -1.73185201     1.93206181     0.79115259
 h     -0.50149655     1.86578512    -1.47908180
 h      2.18855446     1.34753941    -0.60509223
 o      2.32798919    -1.12845784     0.16832180
 h      3.30086755    -0.54048870    -0.40181665
 c     -2.55375471    -0.57137073    -0.45181354
 h     -2.55846326    -1.48659694    -1.01669242
 h     -3.45740025    -0.64468518     0.32779628
 h     -2.74955218     0.18730858    -1.16787732
 h     -0.49870321     1.07317519     1.68065271
          17

 c      1.19768711    -0.42566737     0.14845101
 c     -0.04914247    -1.02539538     0.21522279
 c     -1.31353054    -0.22171506     0.10426203
 c     -0.99207848     1.05759217     0.67884294
 c     -0.03271409     1.50588357    -0.52259458
 c      1.16536832     1.04353946    -0.23831807
 h     -0.18538290    -2.25335536    -0.05575795
 h     -1.71869926     1.89128974     0.80531986
 h     -0.50006637     1.96560091    -1.49326058
 h      2.19703348     1.31270712    -0.68137699
 o      2.32766510    -1.11728775     0.17346741
 h      3.28222540    -0.58782868    -0.37397951
 c     -2.54769014    -0.56783428    -0.45753745
 h     -2.55814038    -1.50349201    -1.00971969
 h     -3.48774416    -0.64970517     0.31470053
 h     -2.73397396     0.23182477    -1.15155138
 h     -0.49272875     1.06064635     1.72867738
          17

 c      1.20284589    -0.43033775     0.15018093
 c     -0.06123999    -1.02002424     0.22121180
 c     -1.31326617    -0.23138971     0.11345479
 c     -0.99117459     1.04124004     0.68512781
 c     -0.02269804     1.50594179    -0.53100529
 c      1.16614240     1.05471829    -0.25320088
 h     -0.23136451    -2.27859932    -0.06879839
 h     -1.70915457     1.84403760     0.81421150
 h     -0.48706831     2.06764901    -1.48708125
 h      2.18993371     1.27798549    -0.75751755
 o      2.32875769    -1.10470842     0.17726520
 h      3.22386618    -0.65232641    -0.32308583
 c     -2.54421365    -0.56562190    -0.46263643
 h     -2.55618422    -1.52391783    -1.00408372
 h     -3.49776889    -0.64911567     0.28784935
 h     -2.72578316     0.28407732    -1.14097665
 h     -0.48930477     1.04488453     1.75831235
          17

 c      1.20763512    -0.43407176     0.15221084
 c     -0.07577997    -1.01834976     0.22588095
 c     -1.30921099    -0.24279384     0.12501175
 c     -0.98973622     1.02669430     0.69180697
 c     -0.01459574     1.50789199    -0.53960984
 c      1.17053080     1.06457998    -0.26953754
 h     -0.26849698    -2.26869545    -0.07204702
 h     -1.70844963     1.79671755     0.81860763
 h     -0.46097395     2.16564432    -1.45654693
 h      2.16606669     1.24479358    -0.83080635
 o      2.33103422    -1.09132542     0.18000780
 h      3.13205591    -0.72778492    -0.25334904
 c     -2.54348128    -0.56451603    -0.46760000
 h     -2.55271370    -1.54276888    -0.99934988
 h     -3.48729077    -0.64282937     0.24857365
 h     -2.72307321     0.33611938    -1.13210844
 h     -0.48969459     1.02602028     1.76568635
          17

 c      1.21144566    -0.43654061     0.15441681
 c     -0.09212732    -1.02045996     0.22919532
 c     -1.30177577    -0.25579190     0.13867350
 c     -0.98728808     1.01377550     0.69877323
 c     -0.00886110     1.51218342    -0.54824360
 c      1.17866907     1.07249328    -0.28735422
 h     -0.29521264    -2.22465517    -0.06535018
 h     -1.72162086     1.75554435     0.81953131
 h     -0.42205607     2.25466288    -1.40136728
 h      2.12719851     1.21493018    -0.89961436
 o      2.33282987    -1.07832143     0.18272315
 h      3.03542669    -0.79835016    -0.18084269
 c     -2.54520376    -0.56416510    -0.47292606
 h     -2.54794025    -1.55584051    -0.99547665
 h     -3.45954304    -0.63127780     0.20063213
 h     -2.72370376     0.38010395    -1.12148856
 h     -0.49355650     1.00460082     1.75074604
          17

 c      1.21378638    -0.43748913     0.15667157
 c     -0.10947872    -1.02617128     0.23121015
 c     -1.29164628    -0.27015810     0.15407813
 c     -0.98373351     1.00247637     0.70564572
 c     -0.00553681     1.51901395    -0.55645206
 c      1.19013738     1.07795390    -0.30659390
 h     -0.31060877    -2.15137690    -0.04952877
 h     -1.75071738     1.72354306     0.81775080
 h     -0.37208425     2.33166364    -1.32424660
 h      2.07808172     1.19019393    -0.96386759
 o      2.32903292    -1.06801621     0.18811431
 h      3.01644056    -0.82950440    -0.14831540
 c     -2.54854552    -0.56418611    -0.47908471
 h     -2.54220121    -1.56061532    -0.99305826
 h     -3.42234346    -0.61546048     0.15090006
 h     -2.72575106     0.41024041    -1.10741005
 h     -0.49896536     0.98157415     1.71724594
          17

 c      1.21432385    -0.43662216     0.15880524
 c     -0.12695470    -1.03476188     0.23214761
 c     -1.27969662    -0.28557770     0.17080810
 c     -0.97954410     0.99310539     0.71171339
 c     -0.00425494     1.52826848    -0.56351694
 c      1.20394767     1.08062180    -0.32706471
 h     -0.31499470    -2.06090813    -0.02733280
 h     -1.79274628     1.69897569     0.81360938
 h     -0.31419591     2.39626409    -1.23060468
 h      2.02605520     1.17204795    -1.02551200
 o      2.31716002    -1.06132788     0.19737028
 h      3.11629580    -0.80968411    -0.17416567
 c     -2.55210538    -0.56421604    -0.48659358
 h     -2.53597575    -1.55648490    -0.99329134
 h     -3.38904557    -0.59689707     0.10988491
 h     -2.72764590     0.42341909    -1.09000305
 h     -0.50210099     0.95822836     1.67345125
          17

 c      1.21281844    -0.43356204     0.16059297
 c     -0.14354907    -1.04438317     0.23255722
 c     -1.26691719    -0.30163799     0.18842892
 c     -0.97568548     0.98615326     0.71589413
 c     -0.00432812     1.53947030    -0.56851930
 c      1.21873212     1.08033039    -0.34844626
 h     -0.31121258    -1.97924192    -0.00532470
 h     -1.84062378     1.67702131     0.80741491
 h     -0.25263234     2.45168076    -1.12813434
 h      1.97947658     1.16131868    -1.08818361
 o      2.30346129    -1.05640954     0.20761756
 h      3.23955557    -0.77267041    -0.21182409
 c     -2.55424904    -0.56397624    -0.49589128
 h     -2.52987452    -1.54466709    -0.99779904
 h     -3.37536369    -0.57722840     0.08936316
 h     -2.72820003     0.41935183    -1.07098255
 h     -0.49714828     0.93599801     1.63220972
          17

 c      1.20920750    -0.42805205     0.16178028
 c     -0.15796521    -1.05185807     0.23338172
 c     -1.25440622    -0.31778739     0.20650294
 c     -0.97324327     0.98202848     0.71703117
 c     -0.00493389     1.55183159    -0.57051756
 c      1.23314218     1.07706538    -0.37043919
 h     -0.30511594    -1.94861939     0.00552020
 h     -1.88618363     1.65284092     0.79984232
 h     -0.19185346     2.50462254    -1.02521201
 h      1.94478614     1.15802243    -1.15513092
 o      2.29139940    -1.05246492     0.21746577
 h      3.33453584    -0.73485626    -0.23814563
 c     -2.55402036    -0.56336258    -0.50677897
 h     -2.52459614    -1.52793942    -1.00837668
 h     -3.38888169    -0.55773035     0.09496730
 h     -2.72666858     0.40080633    -1.05339992
 h     -0.47794631     0.91623679     1.60722686
          17

 c      1.20366289    -0.42005549     0.16211164
 c     -0.16905087    -1.05535208     0.23527399
 c     -1.24334378    -0.33336166     0.22459619
 c     -0.97284687     0.98088656     0.71462424
 c     -0.00534710     1.56456592    -0.56882981
 c      1.24621010     1.07094696    -0.39299031
 h     -0.29987064    -1.99581727    -0.00204311
 h     -1.92270639     1.62350857     0.79192075
 h     -0.13508635     2.56204375    -0.92805723
 h      1.92390066     1.16135796    -1.22624495
 o      2.28196141    -1.04929461     0.22661083
 h      3.38687818    -0.70123880    -0.24738386
 c     -2.55176664    -0.56249038    -0.51803199
 h     -2.52083419    -1.51002493    -1.02662033
 h     -3.42180373    -0.53959608     0.12088968
 h     -2.72291126     0.37384350    -1.04143462
 h     -0.44247749     0.90042940     1.60453754
          17

 c      1.19655888    -0.40974001     0.16135025
 c     -0.17623377    -1.05757422     0.23775858
 c     -1.23493021    -0.34765333     0.24229360
 c     -0.97430917     0.98257225     0.70923127
 c     -0.00507174     1.57736285    -0.56321259
 c      1.25741862     1.06220769    -0.41636521
 h     -0.29115190    -2.09378786    -0.02168752
 h     -1.94612569     1.58849695     0.78476934
 h     -0.08356473     2.62567412    -0.83886787
 h      1.91437384     1.16986090    -1.29705418
 o      2.27529515    -1.04677107     0.23504472
 h      3.39359308    -0.67377235    -0.23873819
 c     -2.54849018    -0.56171119    -0.52792760
 h     -2.51916351    -1.49442869    -1.05334465
 h     -3.45873243    -0.52430286     0.15508145
 h     -2.71748987     0.34734119    -1.03988629
 h     -0.39607901     0.89063916     1.61793167
          17

 c      1.18837371    -0.39746145     0.15928629
 c     -0.17902401    -1.06241792     0.24003078
 c     -1.23019117    -0.36005417     0.25921359
 c     -0.97683941     0.98666779     0.70194111
 c     -0.00378899     1.59052214    -0.55374410
 c      1.26650920     1.05116315    -0.44096973
 h     -0.27490259    -2.19957313    -0.04311351
 h     -1.95542735     1.54949225     0.77939398
 h     -0.03736479     2.69019626    -0.75712354
 h      1.91189874     1.18167041    -1.36079927
 o      2.27129527    -1.04470751     0.24280503
 h      3.35437814    -0.65386788    -0.21243574
 c     -2.54502158    -0.56154042    -0.53503680
 h     -2.51993965    -1.48303940    -1.08792591
 h     -3.48691229    -0.51321936     0.18665763
 h     -2.71130975     0.33044733    -1.05279191
 h     -0.34851709     0.88913100     1.63515357
          17

 c      1.17959859    -0.38374134     0.15574399
 c     -0.17700081    -1.07203846     0.24163246
 c     -1.22969361    -0.37021692     0.27501162
 c     -0.97945211     0.99259273     0.69369954
 c     -0.00124772     1.60459908    -0.54059668
 c      1.27327981     1.03818293    -0.46711753
 h     -0.25052101    -2.28673799    -0.06005662
 h     -1.95280576     1.51007691     0.77663676
 h      0.00342330     2.74710840    -0.68205265
 h      1.91258052     1.19484702    -1.41125032
 o      2.26974152    -1.04285649     0.24992802
 h      3.27017386    -0.64283041    -0.16906347
 c     -2.54186578    -0.56235278    -0.53865767
 h     -2.52324127    -1.47539163    -1.12797314
 h     -3.49904215    -0.50720733     0.20833773
 h     -2.70470530     0.32787260    -1.08108663
 h     -0.30896960     0.89751155     1.64574805
          17

 c      1.17068379    -0.36923496     0.15059730
 c     -0.17017078    -1.08693940     0.24240595
 c     -1.23334536    -0.37815380     0.28937183
 c     -0.98117451     0.99968516     0.68508608
 c      0.00277730     1.62001131    -0.52393790
 c      1.27749532     1.02366525    -0.49490629
 h     -0.21899703    -2.34323040    -0.06962412
 h     -1.94356561     1.47528250     0.77720129
 h      0.03838673     2.78917758    -0.61362479
 h      1.91391132     1.20764920    -1.44430215
 o      2.27015113    -1.04098753     0.25651480
 h      3.14615540    -0.64084544    -0.11074324
 c     -2.53934458    -0.56409567    -0.53889472
 h     -2.52885900    -1.46915259    -1.16963187
 h     -3.49225335    -0.50658122     0.21604384
 h     -2.69682300     0.33693977    -1.12105072
 h     -0.28368921     0.91635102     1.64364856
          17

 c      1.16200227    -0.35470576     0.14379160
 c     -0.15909332    -1.10659807     0.24235453
 c     -1.24040166    -0.38422096     0.30199609
 c     -0.98115648     1.00728833     0.67636179
 c      0.00847767     1.63687300    -0.50394292
 c      1.27887501     1.00801175    -0.52418831
 h     -0.18163464    -2.36441029    -0.07054961
 h     -1.93501403     1.45064311     0.78163431
 h      0.06702337     2.81234747    -0.55232454
 h      1.91495813     1.21874361    -1.45844939
 o      2.27111064    -1.03920670     0.26300654
 h      3.00289510    -0.64190216    -0.04564951
 c     -2.53764224    -0.56638032    -0.53643921
 h     -2.53631809    -1.46140628    -1.20841028
 h     -3.46704446    -0.51119194     0.20829044
 h     -2.68613046     0.35002902    -1.16556972
 h     -0.27580026     0.94525244     1.62669067
          17

 c      1.15379845    -0.34098439     0.13535812
 c     -0.14475509    -1.12989596     0.24157012
 c     -1.24966167    -0.38899888     0.31260545
 c     -0.97889569     1.01488640     0.66755047
 c      0.01599917     1.65497107    -0.48083096
 c      1.27709744     0.99160356    -0.55456916
 h     -0.13968613    -2.34971689    -0.06241450
 h     -1.93350089     1.44051261     0.79010817
 h      0.08901142     2.81603478    -0.49873638
 h      1.91636676     1.22739895    -1.45487362
 o      2.26877252    -1.03897987     0.27082449
 h      2.90098940    -0.61765770     0.00179844
 c     -2.53672001    -0.56877737    -0.53225675
 h     -2.54492858    -1.44989312    -1.24013200
 h     -3.42723467    -0.52046195     0.18623801
 h     -2.67138261     0.35934288    -1.20700662
 h     -0.28548523     0.98301556     1.59592622
          17

 c      1.14614629    -0.32887527     0.12539575
 c     -0.12836503    -1.15531192     0.24021493
 c     -1.25972890    -0.39315010     0.32096093
 c     -0.97454682     1.02224124     0.65847175
 c      0.02543749     1.67376057    -0.45489808
 c      1.27178089     0.97479085    -0.58541336
 h     -0.09433363    -2.30257039    -0.04571694
 h     -1.94072881     1.44635602     0.80197248
 h      0.10439773     2.80330003    -0.45328783
 h      1.92036213     1.23367949    -1.43742343
 o      2.25896677    -1.04280291     0.28155321
 h      2.90852461    -0.52351708     0.00433411
 c     -2.53618306    -0.57098636    -0.52742719
 h     -2.55385198    -1.43375209    -1.26169635
 h     -3.38091491    -0.53337273     0.15451409
 h     -2.65211183     0.35963205    -1.23922722
 h     -0.30981125     1.02779529     1.55574196
          17

 c      1.13904838    -0.31905978     0.11402033
 c     -0.11117913    -1.18082576     0.23856725
 c     -1.26923614    -0.39730276     0.32689689
 c     -0.96902250     1.02939770     0.64871204
 c      0.03683687     1.69234222    -0.42654210
 c      1.26244391     0.95790752    -0.61589872
 h     -0.04660948    -2.23334840    -0.02270231
 h     -1.95270229     1.46639061     0.81543224
 h      0.11372150     2.78131734    -0.41609934
 h      1.93054801     1.23852508    -1.41209216
 o      2.24564460    -1.04800542     0.29342037
 h      2.96657202    -0.39816690    -0.01145207
 c     -2.53517397    -0.57284206    -0.52313196
 h     -2.56216681    -1.41382228    -1.27157761
 h     -3.34144830    -0.54852043     0.12213011
 h     -2.62863235     0.34862408    -1.25824849
 h     -0.34240609     1.07741023     1.51454005
          17

 c      1.13257369    -0.31209907     0.10135369
 c     -0.09436529    -1.20351177     0.23714238
 c     -1.27701077    -0.40195501     0.33034170
 c     -0.96371131     1.03652176     0.63763338
 c      0.05016663     1.70946411    -0.39626551
 c      1.24863873     0.94126082    -0.64519393
 h      0.00334334    -2.16542954     0.00118760
 h     -1.96254506     1.49682484     0.82777100
 h      0.11810986     2.76144451    -0.38681618
 h      1.95089177     1.24344818    -1.38507675
 o      2.23241961    -1.05143770     0.30485998
 h      3.02075690    -0.28868159    -0.02173897
 c     -2.53253769    -0.57425512    -0.52048571
 h     -2.56892525    -1.39272873    -1.27012120
 h     -3.32520038    -0.56443910     0.10081854
 h     -2.60185544     0.32671560    -1.26228914
 h     -0.37414601     1.12997562     1.48441611
          17

 c      1.12680317    -0.30842851     0.08754815
 c     -0.07904792    -1.21946707     0.23671194
 c     -1.28215683    -0.40743635     0.33131978
 c     -0.95987416     1.04374667     0.62467984
 c      0.06531130     1.72374237    -0.36464012
 c      1.23023452     0.92518175    -0.67273218
 h      0.05787847    -2.13673183     0.01708349
 h     -1.96411934     1.53342616     0.83597176
 h      0.11907090     2.75667682    -0.36465844
 h      1.98330544     1.24949805    -1.35975636
 o      2.22048535    -1.05180405     0.31535990
 h      3.05395574    -0.21312161    -0.01935325
 c     -2.52760141    -0.57517149    -0.51988690
 h     -2.57323240    -1.37479545    -1.25963054
 h     -3.34201800    -0.58006760     0.09758985
 h     -2.57307094     0.29684570    -1.25191020
 h     -0.39682170     1.18433749     1.47679662
          17

 c      1.12176445    -0.30831088     0.07279149
 c     -0.06619055    -1.22615985     0.23772579
 c     -1.28408101    -0.41389337     0.32994621
 c     -0.95802555     1.05119457     0.60997975
 c      0.08208956     1.73425706    -0.33224476
 c      1.20766144     0.91009254    -0.69837025
 h      0.12038473    -2.17239515     0.01954188
 h     -1.95391101     1.57249990     0.83730245
 h      0.11792858     2.77484408    -0.34866186
 h      2.02517884     1.25610442    -1.33505418
 o      2.21018889    -1.04866004     0.32477932
 h      3.06216010    -0.17673665    -0.00305098
 c     -2.52093244    -0.57565395    -0.52045353
 h     -2.57439746    -1.36545683    -1.24392548
 h     -3.38608893    -0.59461622     0.10802572
 h     -2.54373898     0.26468325    -1.23040878
 h     -0.40858516     1.23917360     1.49452432
          17

 c      1.11740695    -0.31179963     0.05728516
 c     -0.05599123    -1.22527426     0.23967548
 c     -1.28247822    -0.42128418     0.32641593
 c     -0.95785580     1.05907221     0.59449048
 c      0.10025765     1.74110459    -0.29962019
 c      1.18189471     0.89646322    -0.72225298
 h      0.18755706    -2.25108863     0.01414981
 h     -1.93130795     1.61130105     0.82972056
 h      0.11556810     2.81240680    -0.33768480
 h      2.06956143     1.26111934    -1.30717006
 o      2.20169169    -1.04187985     0.33307978
 h      3.04471541    -0.18072613     0.02683128
 c     -2.51389040    -0.57605570    -0.52052589
 h     -2.57207527    -1.36966735    -1.22696874
 h     -3.44132888    -0.60708436     0.12111479
 h     -2.51528637     0.23852900    -1.20398682
 h     -0.41446686     1.29164214     1.52955544
          17

 c      1.11357900    -0.31875973     0.04121344
 c     -0.04804192    -1.22010797     0.24177342
 c     -1.27727433    -0.42941267     0.32097617
 c     -0.95867526     1.06759888     0.57941879
 c      0.11948012     1.74520443    -0.26726488
 c      1.15418924     0.88467892    -0.74454678
 h      0.25066886    -2.33490287     0.00958919
 h     -1.89830587     1.64821237     0.81212398
 h      0.11287440     2.85694389    -0.33014719
 h      2.10796132     1.26202114    -1.27270588
 o      2.19513430    -1.03150692     0.34026571
 h      3.00208712    -0.22465064     0.06942439
 c     -2.50772571    -0.57706751    -0.51862529
 h     -2.56621279    -1.38955064    -1.21094664
 h     -3.49247019    -0.61636958     0.12757832
 h     -2.48886800     0.22755811    -1.18049133
 h     -0.42121225     1.33791245     1.56960904
          17

 c      1.11002601    -0.32889431     0.02472087
 c     -0.04194522    -1.21294993     0.24353732
 c     -1.26857640    -0.43796882     0.31389703
 c     -0.95974901     1.07684733     0.56569458
 c      0.13933218     1.74763051    -0.23563509
 c      1.12580444     0.87494279    -0.76528441
 h      0.30253036    -2.39950782     0.01082125
 h     -1.85922569     1.68292583     0.78445257
 h      0.11108845     2.89502791    -0.32408506
 h      2.13309626     1.25701545    -1.23037780
 o      2.19054881    -1.01782085     0.34641343
 h      2.93720266    -0.30523519     0.12293630
 c     -2.50324673    -0.57944520    -0.51405711
 h     -2.55686757    -1.42286747    -1.19527212
 h     -3.52941872    -0.62161625     0.12250461
 h     -2.46523946     0.23733860    -1.16577274
 h     -0.43348361     1.37464983     1.60456696
          17

 c      1.10643187    -0.34175474     0.00790299
 c     -0.03744132    -1.20507845     0.24474830
 c     -1.25665963    -0.44654728     0.30544599
 c     -0.96036971     1.08666954     0.55386119
 c      0.15935099     1.74917931    -0.20513976
 c      1.09784569     0.86725885    -0.78434157
 h      0.33896279    -2.43387991     0.01965579
 h     -1.82027451     1.71654029     0.74756175
 h      0.11168626     2.91713348    -0.31752339
 h      2.14027182     1.24546064    -1.18112698
 o      2.18738298    -1.00173957     0.35179955
 h      2.86244498    -0.40977476     0.18263101
 c     -2.50083928    -0.58355957    -0.50706268
 h     -2.54416599    -1.46377639    -1.17746978
 h     -3.54682487    -0.62237440     0.10455239
 h     -2.44498650     0.26536029    -1.16004013
 h     -0.45346893     1.39968255     1.62822574
          17

 c      1.10253173    -0.35674585    -0.00919036
 c     -0.03430814    -1.19728759     0.24531735
 c     -1.24197598    -0.45466143     0.29586740
 c     -0.95989506     1.09674159     0.54418386
 c      0.17909411     1.75027298    -0.17614499
 c      1.07117803     0.86146299    -0.80146772
 h      0.35774775    -2.43414416     0.03636898
 h     -1.78836676     1.75113311     0.70276075
 h      0.11612725     2.91856308    -0.30877736
 h      2.12787651     1.22788873    -1.12762612
 o      2.18311257    -0.98587525     0.35716908
 h      2.82039327    -0.49922678     0.23655300
 c     -2.50050834    -0.58927385    -0.49849776
 h     -2.52842314    -1.50523532    -1.15497500
 h     -3.54306127    -0.61859932     0.07490682
 h     -2.42880652     0.30199500    -1.15863665
 h     -0.48174523     1.41191207     1.63768005
          17

 c      1.09826801    -0.37311954    -0.02654400
 c     -0.03230216    -1.19018294     0.24521638
 c     -1.22515786    -0.46176747     0.28537356
 c     -0.95788831     1.10671102     0.53678308
 c      0.19818893     1.75098363    -0.14899023
 c      1.04633263     0.85727607    -0.81632834
 h      0.35777122    -2.40022196     0.06051846
 h     -1.76887622     1.78833737     0.65109613
 h      0.12567961     2.89902694    -0.29661286
 h      2.09772499     1.20597777    -1.07377607
 o      2.17301191    -0.97408053     0.36344050
 h      2.88621990    -0.51567023     0.27031931
 c     -2.50187458    -0.59620692    -0.48934692
 h     -2.51024203    -1.54120392    -1.12640022
 h     -3.52016008    -0.61059185     0.03691079
 h     -2.41739063     0.33585745    -1.15603710
 h     -0.51803726     1.41106276     1.63252047
          17

 c      1.09374780    -0.38997034    -0.04418274
 c     -0.03121724    -1.18423705     0.24445533
 c     -1.20699472    -0.46730074     0.27415251
 c     -0.95430148     1.11637414     0.53168309
 c      0.21636705     1.75104670    -0.12399312
 c      1.02341505     0.85435502    -0.82855510
 h      0.33881244    -2.33521683     0.09115635
 h     -1.76327373     1.82742467     0.59293087
 h      0.14129927     2.86251073    -0.28039459
 h      2.05552632     1.18257194    -1.02424201
 o      2.15942411    -0.96472597     0.37014934
 h      3.02225056    -0.48947521     0.29227107
 c     -2.50411339    -0.60397725    -0.48048237
 h     -2.49050817    -1.56778390    -1.09191959
 h     -3.48486432    -0.59889593    -0.00369888
 h     -2.41113984     0.35788217    -1.14856580
 h     -0.56158961     1.39758823     1.61459152
          17

 c      1.08907119    -0.40634128    -0.06215980
 c     -0.03093196    -1.17960821     0.24310525
 c     -1.18839477    -0.47069283     0.26237429
 c     -0.94953197     1.12572356     0.52871515
 c      0.23345254     1.74983750    -0.10140211
 c      1.00214913     0.85229713    -0.83780389
 h      0.30213589    -2.24733277     0.12673712
 h     -1.76862205     1.86463835     0.52837634
 h      0.16354166     2.81765129    -0.26027682
 h      2.01093758     1.16153428    -0.98385494
 o      2.14716515    -0.95534973     0.37689385
 h      3.15244487    -0.46444951     0.31022672
 c     -2.50588470    -0.61228432    -0.47265065
 h     -2.47031427    -1.58358542    -1.05314402
 h     -3.44984031    -0.58406416    -0.03859485
 h     -2.41001041     0.36254492    -1.13493434
 h     -0.61116736     1.37282694     1.58839422
          17

 c      1.08434234    -0.42139134    -0.08050341
 c     -0.03151431    -1.17564642     0.24133339
 c     -1.17032714    -0.47138238     0.25019343
 c     -0.94428535     1.13481492     0.52734555
 c      0.24932804     1.74640663    -0.08133451
 c      0.98206870     0.85066898    -0.84383754
 h      0.25213015    -2.15502252     0.16490359
 h     -1.77935496     1.89460011     0.45813879
 h      0.19257123     2.77753496    -0.23728379
 h      1.97574488     1.14705428    -0.95679919
 o      2.13819674    -0.94536966     0.38368168
 h      3.24600583    -0.45338636     0.32513607
 c     -2.50555039    -0.62092013    -0.46640281
 h     -2.45085424    -1.58978043    -1.01284327
 h     -3.43154252    -0.56629316    -0.05835432
 h     -2.41347264     0.34777678    -1.11594652
 h     -0.66494020     1.33920379     1.56186771
          17

 c      1.07972635    -0.43450857    -0.09917531
 c     -0.03334888    -1.17028271     0.23936955
 c     -1.15374613    -0.46883536     0.23774931
 c     -0.93934829     1.14361693     0.52661937
 c      0.26388935     1.73979620    -0.06375760
 c      0.96292880     0.84910244    -0.84661579
 h      0.19786369    -2.09311003     0.20290569
 h     -1.78960798     1.91239006     0.38391199
 h      0.22845125     2.75624475    -0.21284036
 h      1.95888931     1.14214228    -0.94579222
 o      2.13303487    -0.93481688     0.39056294
 h      3.29413282    -0.45784354     0.33644482
 c     -2.50204322    -0.62975122    -0.46175794
 h     -2.43330008    -1.59001315    -0.97461321
 h     -3.44046240    -0.54555955    -0.05708557
 h     -2.42053126     0.31487113    -1.09429487
 h     -0.72076148     1.30002262     1.54624787
          17

 c      1.07545374    -0.44535737    -0.11805374
 c     -0.03672174    -1.16102458     0.23728976
 c     -1.13955262    -0.46255191     0.22515975
 c     -0.93536005     1.15200537     0.52547297
 c      0.27699852     1.72973370    -0.04854223
 c      0.94514994     0.84738871    -0.84634487
 h      0.14838492    -2.10010341     0.24004596
 h     -1.79469188     1.91482360     0.30817226
 h      0.27154749     2.76085782    -0.18753541
 h      1.96096824     1.14710823    -0.95171928
 o      2.13171408    -0.92381107     0.39753176
 h      3.29462943    -0.47678739     0.34359391
 c     -2.49572195    -0.63867459    -0.45790675
 h     -2.41869286    -1.58990035    -0.94233079
 h     -3.47132801    -0.52282248    -0.03643363
 h     -2.42986947     0.26873974    -1.07463305
 h     -0.77730973     1.25845078     1.55224636
          17

 c      1.07180623    -0.45385632    -0.13692931
 c     -0.04092391    -1.14882063     0.23494984
 c     -1.12860202    -0.45206784     0.21251027
 c     -0.93266949     1.15983651     0.52342006
 c      0.28851110     1.71711703    -0.03551332
 c      0.92981227     0.84546407    -0.84347006
 h      0.10217489    -2.17217458     0.27830912
 h     -1.79168742     1.90082388     0.23371843
 h      0.32216315     2.78567815    -0.16039033
 h      1.97416074     1.15959398    -0.97378991
 o      2.13410083    -0.91245589     0.40452153
 h      3.24724635    -0.50862252     0.34620081
 c     -2.48792944    -0.64769960    -0.45348648
 h     -2.40790758    -1.59550212    -0.91915102
 h     -3.50811236    -0.50056180    -0.00322109
 h     -2.44019245     0.21798533    -1.06359600
 h     -0.83514821     1.21646427     1.58234239
          17

 c      1.06908940    -0.46013360    -0.15549515
 c     -0.04487929    -1.13763886     0.23237660
 c     -1.12160976    -0.43705392     0.19985040
 c     -0.93139870     1.16690744     0.52090200
 c      0.29837117     1.70361426    -0.02441314
 c      0.91820016     0.84331786    -0.83862157
 h      0.05337530    -2.26740540     0.31748604
 h     -1.77965854     1.87138651     0.16317303
 h      0.37950797     2.81662891    -0.12983756
 h      1.98751109     1.17603280    -1.00990880
 o      2.13985477    -0.90086945     0.41141392
 h      3.15449606    -0.55089681     0.34395694
 c     -2.47995838    -0.65710583    -0.44717988
 h     -2.40168905    -1.61074438    -0.90621409
 h     -3.53561744    -0.48163514     0.03543109
 h     -2.45069717     0.17314315    -1.06877419
 h     -0.89569416     1.17535115     1.62741430
          17

 c      1.06757143    -0.46450863    -0.17333381
 c     -0.04807560    -1.13048381     0.22974808
 c     -1.11894834    -0.41747353     0.18720687
 c     -0.93158647     1.17286080     0.51883403
 c      0.30664977     1.69088936    -0.01487039
 c      0.91138140     0.84094013    -0.83252334
 h      0.00073407    -2.35151660     0.35511006
 h     -1.75975931     1.82944162     0.09848798
 h      0.44141666     2.83978291    -0.09500020
 h      1.99173694     1.19299153    -1.05715224
 o      2.14793532    -0.88934819     0.41807123
 h      3.02963984    -0.59770832     0.33609592
 c     -2.47260897    -0.66726859    -0.43823962
 h     -2.40064273    -1.63538783    -0.90191513
 h     -3.54425585    -0.46818820     0.07423772
 h     -2.46139089     0.14149770    -1.09534906
 h     -0.95924667     1.13688110     1.67296616
          17

 c      1.06742061    -0.46746203    -0.18993401
 c     -0.05054431    -1.12853858     0.22718037
 c     -1.12051036    -0.39366537     0.17460618
 c     -0.93320453     1.17720398     0.51802952
 c      0.31351232     1.68016887    -0.00644967
 c      0.91002799     0.83833851    -0.82588883
 h     -0.05394882    -2.40730973     0.38880713
 h     -1.73522606     1.77963766     0.04048377
 h      0.50492002     2.84569993    -0.05599995
 h      1.98107017     1.20776024    -1.11225540
 o      2.15505510    -0.87885925     0.42453037
 h      2.92157803    -0.63201810     0.31849482
 c     -2.46626343    -0.67821603    -0.42681026
 h     -2.40506566    -1.66536768    -0.90241752
 h     -3.52959553    -0.46139038     0.10977806
 h     -2.47283038     0.12182453    -1.14186162
 h     -1.02460219     1.10335878     1.70662315
          17

 c      1.06863964    -0.46954904    -0.20477675
 c     -0.05268021    -1.13179009     0.22467584
 c     -1.12570503    -0.36634741     0.16209607
 c     -0.93611701     1.17942401     0.51900446
 c      0.31918362     1.67214268     0.00126115
 c      0.91436311     0.83558259    -0.81932486
 h     -0.10814024    -2.42765898     0.41688229
 h     -1.71093822     1.72781138    -0.01141654
 h      0.56690347     2.82986744    -0.01367359
 h      1.95338903     1.21851475    -1.17203945
 o      2.15471927    -0.87134649     0.43150525
 h      2.93120471    -0.62148716     0.27657589
 c     -2.46107057    -0.68956736    -0.41379718
 h     -2.41472774    -1.69502941    -0.90299819
 h     -3.49117655    -0.46151475     0.14016755
 h     -2.48544063     0.10591184    -1.20016463
 h     -1.08979696     1.07704561     1.72075299
          17

 c      1.07100289    -0.47127661    -0.21747875
 c     -0.05515077    -1.13955928     0.22214286
 c     -1.13355806    -0.33657765     0.14975947
 c     -0.94012532     1.17914465     0.52197781
 c      0.32393031     1.66697034     0.00857659
 c      0.92412153     0.83283382    -0.81325314
 h     -0.15936734    -2.41041979     0.43808406
 h     -1.69206595     1.67986689    -0.05883775
 h      0.62460192     2.79215570     0.03077830
 h      1.91001732     1.22443157    -1.23385975
 o      2.14832411    -0.86630252     0.43900968
 h      3.03732044    -0.57395363     0.20880863
 c     -2.45701663    -0.70087336    -0.40039441
 h     -2.42880367    -1.71935334    -0.89931883
 h     -3.43223846    -0.46794332     0.16511294
 h     -2.49919303     0.08482781    -1.25982987
 h     -1.15278483     1.05978623     1.71205921
          17

 c      1.07417542    -0.47309071    -0.22777825
 c     -0.05869968    -1.15075662     0.21941591
 c     -1.14290995    -0.30565390     0.13770083
 c     -0.94509445     1.17628258     0.52682393
 c      0.32801092     1.66428326     0.01568422
 c      0.93857422     0.83030487    -0.80785176
 h     -0.20539068    -2.35690459     0.45154164
 h     -1.68196175     1.64032247    -0.10312772
 h      0.67612013     2.73670093     0.07611684
 h      1.85552869     1.22585309    -1.29614399
 o      2.14196070    -0.86178087     0.44577399
 h      3.14588277    -0.52099585     0.13554079
 c     -2.45384046    -0.71185855    -0.38775521
 h     -2.44598216    -1.73523097    -0.88817129
 h     -3.36039203    -0.47894057     0.18654771
 h     -2.51379560     0.05280675    -1.31193391
 h     -1.21184206     1.05286434     1.68090279
          17

 c      1.07782861    -0.47542030    -0.23545019
 c     -0.06389948    -1.16388084     0.21624540
 c     -1.15263316    -0.27498332     0.12601307
 c     -0.95102535     1.17112607     0.53295797
 c      0.33158608     1.66318827     0.02264695
 c      0.95663277     0.82818107    -0.80303068
 h     -0.24451220    -2.27318517     0.45720042
 h     -1.68066152     1.61144656    -0.14384903
 h      0.72114663     2.67222041     0.12145546
 h      1.79718767     1.22436660    -1.35890872
 o      2.13807838    -0.85697036     0.45102184
 h      3.22008120    -0.47617774     0.06941728
 c     -2.45091289    -0.72244167    -0.37693681
 h     -2.46464778    -1.74199648    -0.86777692
 h     -3.28826385    -0.49134261     0.20958774
 h     -2.52904664     0.00759924    -1.35033832
 h     -1.26596983     1.05690825     1.63137844
          17

 c      1.08164407    -0.47867104    -0.24029831
 c     -0.07097013    -1.17672408     0.21221555
 c     -1.16177118    -0.24597572     0.11475023
 c     -0.95795180     1.16428668     0.53927437
 c      0.33463373     1.66237144     0.02941266
 c      0.97705357     0.82657952    -0.79848511
 h     -0.27670998    -2.17449520     0.45703559
 h     -1.68533610     1.59357906    -0.17860870
 h      0.76160715     2.61154702     0.16674234
 h      1.74318938     1.22237274    -1.42367033
 o      2.13732200    -0.85162968     0.45440075
 h      3.25111373    -0.44388017     0.01622961
 c     -2.44737087    -0.73262145    -0.36886901
 h     -2.48305369    -1.74166461    -0.83786092
 h     -3.23132608    -0.50092554     0.24212997
 h     -2.54502169    -0.05041051    -1.37157121
 h     -1.31555610     1.07181850     1.57206096
          17

 c      1.08530026    -0.48318402    -0.24218519
 c     -0.07957470    -1.18590349     0.20657702
 c     -1.16960556    -0.21995780     0.10391778
 c     -0.96572947     1.15656073     0.54424537
 c      0.33698106     1.66048018     0.03584781
 c      0.99876170     0.82559074    -0.79388541
 h     -0.30608359    -2.09147770     0.45730445
 h     -1.69210565     1.58605799    -0.20438651
 h      0.80103527     2.56801690     0.21290557
 h      1.69951087     1.22177973    -1.49181953
 o      2.13982598    -0.84570101     0.45573364
 h      3.23809407    -0.42565424    -0.02088337
 c     -2.44273829    -0.74224749    -0.36398479
 h     -2.49947911    -1.73902480    -0.79956866
 h     -3.20013649    -0.50450662     0.29009879
 h     -2.56209475    -0.11887245    -1.37461404
 h     -1.36319719     1.09686653     1.51626363
          17

 c      1.08848185    -0.48917542    -0.24106680
 c     -0.08881248    -1.18746349     0.19828341
 c     -1.17568798    -0.19809066     0.09348356
 c     -0.97395754     1.14875991     0.54631871
 c      0.33856584     1.65677599     0.04184265
 c      1.02110432     0.82535801    -0.78913461
 h     -0.34158287    -2.06385438     0.46848751
 h     -1.69762930     1.58791604    -0.21904831
 h      0.84144632     2.54846058     0.26080261
 h      1.66752557     1.22258915    -1.56197595
 o      2.14560663    -0.83919874     0.45492315
 h      3.18220683    -0.42219355    -0.03968798
 c     -2.43750092    -0.75084795    -0.36167874
 h     -2.51240537    -1.74112100    -0.75499844
 h     -3.19296647    -0.50244714     0.35074791
 h     -2.58098504    -0.19368668    -1.36125166
 h     -1.41342906     1.13121103     1.47883862
          17

 c      1.09092350    -0.49665786    -0.23702218
 c     -0.09815474    -1.18029729     0.18693981
 c     -1.17984915    -0.18129067     0.08340002
 c     -0.98224187     1.14158400     0.54469407
 c      0.33971256     1.65148391     0.04743979
 c      1.04380652     0.82607214    -0.78444723
 h     -0.38689471    -2.10076911     0.49444976
 h     -1.69981905     1.59818991    -0.22210513
 h      0.88025311     2.54929336     0.30946868
 h      1.64486872     1.22292424    -1.62908580
 o      2.15459347    -0.83220312     0.45194218
 h      3.08642559    -0.43353017    -0.03866785
 c     -2.43274785    -0.75787515    -0.36042412
 h     -2.52063682    -1.75512080    -0.70606530
 h     -3.19943622    -0.49797420     0.41360952
 h     -2.60295212    -0.26905275    -1.33692685
 h     -1.46933765     1.17438171     1.46768833
          17

 c      1.09243836    -0.50541156    -0.23024717
 c     -0.10811254    -1.16717726     0.17338361
 c     -1.18216580    -0.17018419     0.07362480
 c     -0.99056663     1.13564413     0.53983445
 c      0.34104805     1.64540923     0.05282496
 c      1.06672991     0.82787437    -0.78016944
 h     -0.43318558    -2.16871433     0.52569208
 h     -1.69792496     1.61604272    -0.21469916
 h      0.91145391     2.56076588     0.35591462
 h      1.62828822     1.22041189    -1.68637263
 o      2.16635249    -0.82495704     0.44694308
 h      2.95982837    -0.45738236    -0.01899034
 c     -2.42942903    -0.76322786    -0.35844070
 h     -2.52318330    -1.78454758    -0.65319741
 h     -3.20910065    -0.49447054     0.46756219
 h     -2.63005921    -0.33795261    -1.31126152
 h     -1.52827152     1.22540591     1.47762902
          17

 c      1.09289486    -0.51504419    -0.22100704
 c     -0.11927177    -1.15115764     0.15866967
 c     -1.18290227    -0.16507689     0.06412917
 c     -0.99921839     1.13153684     0.53297648
 c      0.34319752     1.63935310     0.05820265
 c      1.08969169     0.83077567    -0.77655162
 h     -0.47043086    -2.23348380     0.55120373
 h     -1.69235241     1.64082230    -0.19919125
 h      0.92919735     2.57340290     0.39656172
 h      1.61561106     1.21340621    -1.72792339
 o      2.17918366    -0.81826373     0.44075970
 h      2.83160264    -0.48252134     0.00711854
 c     -2.42808214    -0.76746680    -0.35421465
 h     -2.51908404    -1.82654566    -0.59527635
 h     -3.21513290    -0.49408880     0.50501034
 h     -2.66500274    -0.39396291    -1.29603923
 h     -1.58287066     1.28150227     1.49565411
          17

 c      1.09221439    -0.52505250    -0.20960733
 c     -0.13176354    -1.13417244     0.14352905
 c     -1.18245642    -0.16590080     0.05489835
 c     -1.00841905     1.12977605     0.52532115
 c      0.34659478     1.63384069     0.06370694
 c      1.11241220     0.83464006    -0.77362863
 h     -0.49342732    -2.27636914     0.56464670
 h     -1.68435542     1.67207237    -0.17869203
 h      0.92982195     2.58092287     0.42847957
 h      1.60621036     1.20141429    -1.75017020
 o      2.18869743    -0.81437339     0.43609233
 h      2.77321318    -0.47448138    -0.00254389
 c     -2.42897301    -0.77146789    -0.34693135
 h     -2.50763769    -1.87306613    -0.53112744
 h     -3.21409746    -0.49774751     0.52228119
 h     -2.70963945    -0.43433762    -1.29876794
 h     -1.62565110     1.33848408     1.50982680
          17

 c      1.09046121    -0.53483810    -0.19642099
 c     -0.14539993    -1.11744642     0.12844179
 c     -1.18130748    -0.17218181     0.04593773
 c     -1.01815143     1.13066988     0.51766880
 c      0.35144730     1.62911077     0.06937657
 c      1.13449532     0.83921090    -0.77118353
 h     -0.50052685    -2.28930194     0.56311001
 h     -1.67557611     1.70944111    -0.15662345
 h      0.91212866     2.58044310     0.44987879
 h      1.60080668     1.18504904    -1.75247548
 o      2.19253225    -0.81491086     0.43490235
 h      2.82301479    -0.40874242    -0.07809645
 c     -2.43233535    -0.77594914    -0.33679391
 h     -2.48889133    -1.91468633    -0.46092555
 h     -3.20514448    -0.50541692     0.51898828
 h     -2.76271456    -0.46145922    -1.31663937
 h     -1.65153428     1.39201684     1.51286764
          17

 c      1.08797203    -0.54371477    -0.18190643
 c     -0.15982201    -1.10193363     0.11375144
 c     -1.18000606    -0.18303999     0.03728112
 c     -1.02819752     1.13427274     0.51039041
 c      0.35775359     1.62516587     0.07515215
 c      1.15541004     0.84414850    -0.76872948
 h     -0.49192226    -2.26971938     0.54537184
 h     -1.66745213     1.75238258    -0.13624368
 h      0.87713747     2.57212300     0.46028211
 h      1.60124145     1.16587215    -1.73745675
 o      2.19528200    -0.81738248     0.43399939
 h      2.90701630    -0.32667459    -0.16696956
 c     -2.43839544    -0.78137083    -0.32477134
 h     -2.46387285    -1.94378341    -0.38642025
 h     -3.18983164    -0.51617516     0.49780331
 h     -2.81958920    -0.48056049    -1.33898204
 h     -1.65801551     1.43839943     1.50182653
          17

 c      1.08528540    -0.55098649    -0.16653854
 c     -0.17445260    -1.08846228     0.09970848
 c     -1.17923833    -0.19720976     0.02898674
 c     -1.03822380     1.14041347     0.50348300
 c      0.36530308     1.62176418     0.08087162
 c      1.17455623     0.84904908    -0.76550960
 h     -0.46893633    -2.21855200     0.51131975
 h     -1.66069083     1.79969362    -0.12016161
 h      0.82797457     2.55919822     0.46063295
 h      1.61039766     1.14624054    -1.71106325
 o      2.19952207    -0.82015654     0.43143362
 h      2.98086664    -0.25606501    -0.23612469
 c     -2.44713378    -0.78806914    -0.31207146
 h     -2.43447225    -1.95595571    -0.31039308
 h     -3.17263317    -0.52797329     0.46490596
 h     -2.87441717    -0.49667388    -1.35461477
 h     -1.64474843     1.47487440     1.47708299
          17

 c      1.08296382    -0.55602913    -0.15074391
 c     -0.18844429    -1.07762612     0.08643509
 c     -1.17985522    -0.21313099     0.02112297
 c     -1.04782884     1.14876018     0.49660234
 c      0.37368956     1.61839334     0.08625977
 c      1.19133154     0.85349477    -0.76058455
 h     -0.43414258    -2.14097756     0.46226013
 h     -1.65502084     1.84921924    -0.11001486
 h      0.76966250     2.54822843     0.45335877
 h      1.63194273     1.12894514    -1.68173520
 o      2.20585626    -0.82277192     0.42674113
 h      3.03046228    -0.20577434    -0.27644760
 c     -2.45806324    -0.79633564    -0.29988995
 h     -2.40315727    -1.95036618    -0.23597892
 h     -3.16156451    -0.53734146     0.43046769
 h     -2.92215606    -0.51344728    -1.35607217
 h     -1.61339196     1.49986826     1.44197683
          17

 c      1.08147869    -0.55831879    -0.13488857
 c     -0.20065673    -1.06937676     0.07381013
 c     -1.18281734    -0.22910525     0.01375762
 c     -1.05652958     1.15885323     0.48906083
 c      0.38239582     1.61434616     0.09095980
 c      1.20522557     0.85714821    -0.75310276
 h     -0.39210869    -2.05037199     0.40223683
 h     -1.64940049     1.89796426    -0.10644337
 h      0.70813326     2.54826027     0.44189140
 h      1.66929733     1.11634219    -1.65741448
 o      2.21426563    -0.82516652     0.41993421
 h      3.05179474    -0.17804417    -0.28666644
 c     -2.47029656    -0.80637041    -0.28928144
 h     -2.37263507    -1.92974110    -0.16607305
 h     -3.16685934    -0.53976105     0.40696800
 h     -2.95932693    -0.53324303    -1.34015705
 h     -1.56784469     1.51342486     1.40322847
          17

 c      1.08115191    -0.55742135    -0.11930166
 c     -0.20971572    -1.06230853     0.06130067
 c     -1.18904440    -0.24350017     0.00695679
 c     -1.06373614     1.17009336     0.47982574
 c      0.39097282     1.60906478     0.09467503
 c      1.21599266     0.85984924    -0.74270810
 h     -0.35010732    -1.97538292     0.34005081
 h     -1.64254653     1.94256999    -0.10924152
 h      0.64811734     2.56693580     0.42896742
 h      1.72363872     1.10921031    -1.64089680
 o      2.22461103    -0.82737433     0.41113925
 h      3.04380054    -0.17355585    -0.26736631
 c     -2.48307508    -0.81808420    -0.28074226
 h     -2.34547726    -1.90023057    -0.10279057
 h     -3.19513082    -0.53180359     0.40301369
 h     -2.98416449    -0.55744322    -1.30741735
 h     -1.51437579     1.51771256     1.37152156
          17

 c      1.08215451    -0.55297941    -0.10429549
 c     -0.21436569    -1.05367270     0.04810829
 c     -1.19921899    -0.25496691     0.00078813
 c     -1.06884408     1.18178192     0.46768260
 c      0.39917078     1.60265576     0.09735606
 c      1.22380118     0.86162459    -0.72974395
 h     -0.31591266    -1.95809358     0.28747248
 h     -1.63345715     1.97989107    -0.11750931
 h      0.59153944     2.60461992     0.41455960
 h      1.79233128     1.10642333    -1.62765850
 o      2.23675996    -0.82945070     0.40052041
 h      3.00669688    -0.19274154    -0.21966059
 c     -2.49636876    -0.83089497    -0.27376165
 h     -2.32376862    -1.87071305    -0.04698692
 h     -3.24284989    -0.51399484     0.41719312
 h     -2.99684220    -0.58654381    -1.26193888
 h     -1.46034299     1.51664767     1.36004640
          17

 c      1.08455555    -0.54472294    -0.09015749
 c     -0.21416627    -1.04259031     0.03418554
 c     -1.21364297    -0.26258981    -0.00468215
 c     -1.07152798     1.19334345     0.45182784
 c      0.40684160     1.59601845     0.09920625
 c      1.22920785     0.86258934    -0.71501697
 h     -0.29112307    -2.01472476     0.24699372
 h     -1.62173907     2.00749415    -0.12982233
 h      0.53855718     2.65297540     0.39602816
 h      1.86955684     1.10591393    -1.60889522
 o      2.25049288    -0.83153560     0.38834337
 h      2.94325429    -0.23465303    -0.14632507
 c     -2.51070491    -0.84390261    -0.26702189
 h     -2.30897591    -1.85070038     0.00185807
 h     -3.29845727    -0.49064506     0.44065347
 h     -2.99999005    -0.62001708    -1.21166407
 h     -1.41056639     1.51329703     1.37781913
          17

 c      1.08835709    -0.53254437    -0.07711452
 c     -0.20952117    -1.03203063     0.02042904
 c     -1.23213859    -0.26596571    -0.00940691
 c     -1.07194377     1.20455826     0.43259839
 c      0.41375437     1.59040276     0.10049515
 c      1.23300219     0.86284509    -0.69939619
 h     -0.27181939    -2.11115786     0.20939663
 h     -1.60777436     2.02409817    -0.14457112
 h      0.48966773     2.70010307     0.37046289
 h      1.94843556     1.10583362    -1.57626481
 o      2.26505891    -0.83418862     0.37525748
 h      2.86509941    -0.29117991    -0.05662608
 c     -2.52648137    -0.85640265    -0.25890726
 h     -2.30217621    -1.84681245     0.04494374
 h     -3.35003757    -0.46697547     0.46417928
 h     -2.99906203    -0.65622391    -1.16854832
 h     -1.36468195     1.50696000     1.42127968
          17

 c      1.09351801    -0.51659011    -0.06530358
 c     -0.20121972    -1.02497860     0.00750232
 c     -1.25395865    -0.26524395    -0.01337427
 c     -1.07047878     1.21540851     0.41136388
 c      0.41954511     1.58693252     0.10140687
 c      1.23605482     0.86244387    -0.68355473
 h     -0.25493868    -2.20759677     0.16776217
 h     -1.59279588     2.02997196    -0.16045353
 h      0.44635932     2.73598854     0.33640374
 h      2.02278887     1.10502212    -1.52447400
 o      2.27801130    -0.83943442     0.36299934
 h      2.81016055    -0.32983752     0.02214932
 c     -2.54366679    -0.86820854    -0.24786015
 h     -2.30447469    -1.86000002     0.08291255
 h     -3.38949024    -0.44712368     0.48151354
 h     -3.00108518    -0.69306791    -1.14618451
 h     -1.31969291     1.49446132     1.47567188
          17

 c      1.10000862    -0.49726688    -0.05479683
 c     -0.19034863    -1.02260643    -0.00441448
 c     -1.27784506    -0.26102965    -0.01660714
 c     -1.06740406     1.22573862     0.38971877
 c      0.42378832     1.58641702     0.10199183
 c      1.23917650     0.86142221    -0.66787351
 h     -0.23899457    -2.28133979     0.12048921
 h     -1.57885444     2.02715576    -0.17689046
 h      0.41062700     2.75456876     0.29406454
 h      2.08797914     1.10298244    -1.45170321
 o      2.28518051    -0.85108110     0.35403923
 h      2.84270885    -0.28874883     0.05059259
 c     -2.56210801    -0.87950101    -0.23293159
 h     -2.31703333    -1.88595957     0.11528714
 h     -3.41274878    -0.43375534     0.48931826
 h     -3.01053549    -0.72966502    -1.15253179
 h     -1.27378247     1.47362002     1.52457311
          17

 c      1.10780678    -0.47519560    -0.04565325
 c     -0.17819392    -1.02485155    -0.01539239
 c     -1.30225502    -0.25419357    -0.01915599
 c     -1.06280982     1.23515019     0.36894637
 c      0.42610584     1.58932461     0.10215046
 c      1.24293996     0.85989587    -0.65243636
 h     -0.22322683    -2.32212489     0.06851369
 h     -1.56858055     2.01923442    -0.19410962
 h      0.38440228     2.75377726     0.24492812
 h      2.14129693     1.09978793    -1.35923177
 o      2.28822393    -0.86754553     0.34701898
 h      2.93493699    -0.19156308     0.05059611
 c     -2.58192399    -0.89051273    -0.21435020
 h     -2.34057877    -1.91794065     0.14103831
 h     -3.41902510    -0.42821799     0.48653965
 h     -3.02572015    -0.76719787    -1.18303335
 h     -1.22718040     1.44447184     1.55603131
          17

 c      1.11687279    -0.45121691    -0.03786734
 c     -0.16598965    -1.03108649    -0.02559240
 c     -1.32565622    -0.24568814    -0.02109827
 c     -1.05671151     1.24311464     0.34990956
 c      0.42623383     1.59573468     0.10163391
 c      1.24763445     0.85810330    -0.63707271
 h     -0.20720913    -2.32600484     0.01363045
 h     -1.56464854     2.01043365    -0.21273632
 h      0.36918630     2.73541240     0.19129374
 h      2.18236450     1.09614709    -1.25087584
 o      2.29081696    -0.88497661     0.34002930
 h      3.02717051    -0.09779652     0.05291960
 c     -2.60335414    -0.90144995    -0.19331706
 h     -2.37497287    -1.94937690     0.15943333
 h     -3.41057182    -0.43047104     0.47426087
 h     -3.04089892    -0.80738513    -1.22377532
 h     -1.18139799     1.40869496     1.56341480
          17

 c      1.12710984    -0.42642099    -0.03132261
 c     -0.15470270    -1.04042086    -0.03519608
 c     -1.34674952    -0.23643919    -0.02253850
 c     -1.04918076     1.24916286     0.33305817
 c      0.42405376     1.60525520     0.10006797
 c      1.25327849     0.85640902    -0.62142459
 h     -0.19074706    -2.29280318    -0.04209448
 h     -1.56891023     2.00413062    -0.23290513
 h      0.36577307     2.70556039     0.13588696
 h      2.21355311     1.09350763    -1.13230251
 o      2.29433591    -0.90166372     0.33254464
 h      3.09575986    -0.03221497     0.06586675
 c     -2.62630464    -0.91256540    -0.17134990
 h     -2.41914651    -1.97531378     0.17051918
 h     -3.39318840    -0.43856528     0.45611781
 h     -3.05087437    -0.85080622    -1.26023886
 h     -1.13848628     1.36883361     1.54451007
          17

 c      1.13831014    -0.40210797    -0.02580878
 c     -0.14495426    -1.05170053    -0.04437762
 c     -1.36455913    -0.22731268    -0.02360128
 c     -1.04044143     1.25304769     0.31840400
 c      0.41960320     1.61696584     0.09701029
 c      1.25963971     0.85530017    -0.60506080
 h     -0.17390085    -2.22651698    -0.09657464
 h     -1.58154765     2.00150879    -0.25336395
 h      0.37404717     2.67515496     0.08136176
 h      2.23985385     1.09404920    -1.00998346
 o      2.29907853    -0.91694778     0.32451207
 h      3.13426878    -0.00236763     0.08994224
 c     -2.65010878    -0.92419989    -0.14994543
 h     -2.47124794    -1.99300487     0.17526424
 h     -3.37682780    -0.44789730     0.43878956
 h     -3.05296405    -0.89671604    -1.28206427
 h     -1.10065444     1.32780746     1.50100639
          17

 c      1.15014227    -0.37969828    -0.02106097
 c     -0.13704264    -1.06323493    -0.05326266
 c     -1.37842723    -0.21911282    -0.02441955
 c     -1.03088993     1.25479300     0.30547286
 c      0.41304551     1.62955909     0.09204882
 c      1.26638845     0.85537011    -0.58763939
 h     -0.15706198    -2.13867130    -0.14817500
 h     -1.60087179     2.00134252    -0.27133344
 h      0.39308260     2.65857181     0.02960651
 h      2.26725226     1.10032802    -0.88961600
 o      2.30504770    -0.93049061     0.31598603
 h      3.14153774    -0.01070450     0.12396287
 c     -2.67366214    -0.93671575    -0.13046540
 h     -2.52882995    -2.00216540     0.17554536
 h     -3.37419430    -0.45149910     0.43094417
 h     -3.04674530    -0.94355410    -1.28351289
 h     -1.07010100     1.28861175     1.43897159
          17

 c      1.16218074    -0.36061752    -0.01680314
 c     -0.13102129    -1.07229322    -0.06181298
 c     -1.38796487    -0.21258260    -0.02512409
 c     -1.02103938     1.25462926     0.29326534
 c      0.40460135     1.64191858     0.08487728
 c      1.27340299     0.85729977    -0.56903915
 h     -0.14095107    -2.05442594    -0.19711901
 h     -1.62397961     2.00101686    -0.28332440
 h      0.42163990     2.66729468    -0.01851684
 h      2.29942708     1.11441997    -0.77470831
 o      2.31218684    -0.94207102     0.30705481
 h      3.11807050    -0.05814410     0.16634838
 c     -2.69599867    -0.95018061    -0.11381101
 h     -2.58904821    -2.00506654     0.17407874
 h     -3.39469216    -0.44358268     0.43859593
 h     -3.03334592    -0.98940098    -1.26278801
 h     -1.04886972     1.25398066     1.37010462
          17

 c      1.17396039    -0.34614130    -0.01279933
 c     -0.12682043    -1.07513011    -0.06965064
 c     -1.39299931    -0.20838524    -0.02583439
 c     -1.01144094     1.25289929     0.28031856
 c      0.39452714     1.65387589     0.07525663
 c      1.28100657     0.86180607    -0.54933119
 h     -0.12619930    -2.01267504    -0.24764415
 h     -1.64778803     1.99788871    -0.28628985
 h      0.45824130     2.70145827    -0.06214611
 h      2.33511739     1.13708018    -0.66665393
 o      2.32036966    -0.95161706     0.29784431
 h      3.06607127    -0.14372396     0.21504160
 c     -2.71692400    -0.96395567    -0.09998509
 h     -2.64894310    -2.00620919     0.17425967
 h     -3.43729825    -0.42478949     0.45979524
 h     -3.01501366    -1.03228089    -1.22186318
 h     -1.03861123     1.22586514     1.31198438
          17

 c      1.18504184    -0.33719339    -0.00891263
 c     -0.12437591    -1.06956987    -0.07631454
 c     -1.39353661    -0.20704806    -0.02664454
 c     -1.00262453     1.24998278     0.26518735
 c      0.38318282     1.66623952     0.06295426
 c      1.28988376     0.86951561    -0.52860066
 h     -0.11262903    -2.03620159    -0.30501882
 h     -1.66989770     1.99024767    -0.27848306
 h      0.50031559     2.74973095    -0.09936784
 h      2.36899289     1.16756363    -0.56608894
 o      2.32912636    -0.95950315     0.28854042
 h      2.99351053    -0.25990217     0.26705104
 c     -2.73688458    -0.97682752    -0.08812649
 h     -2.70584820    -2.01095025     0.17976179
 h     -3.49194691    -0.40201121     0.48609225
 h     -2.99501302    -1.07044555    -1.16713375
 h     -1.04025019     1.20501691     1.28280796
          17

 c      1.19507963    -0.33416906    -0.00515525
 c     -0.12359956    -1.05759891    -0.08206416
 c     -1.38973534    -0.20889322    -0.02760202
 c     -0.99507318     1.24619246     0.24745572
 c      0.37105800     1.68007511     0.04780538
 c      1.30076549     0.88079671    -0.50678784
 h     -0.09991531    -2.10147905    -0.36602291
 h     -1.68912311     1.97775201    -0.25984403
 h      0.54389724     2.79776902    -0.12785605
 h      2.39495871     1.20407178    -0.47388510
 o      2.33672509    -0.96747913     0.27934871
 h      2.92815877    -0.37772655     0.31899000
 c     -2.75631563    -0.98764897    -0.07686545
 h     -2.75773739    -2.02294581     0.19375698
 h     -3.54709164    -0.38314339     0.50854418
 h     -2.97754435    -1.10281722    -1.11033324
 h     -1.05353709     1.19142556     1.28915943
          17

 c      1.20391240    -0.33686408    -0.00170273
 c     -0.12429297    -1.04258969    -0.08764297
 c     -1.38187710    -0.21401805    -0.02869259
 c     -0.98922783     1.24167184     0.22817520
 c      0.35871343     1.69613963     0.02979707
 c      1.31412843     0.89565265    -0.48364891
 h     -0.08849094    -2.17113725    -0.42184300
 h     -1.70574463     1.96146148    -0.23194919
 h      0.58442896     2.83473610    -0.14602761
 h      2.40868120     1.24434488    -0.39120796
 o      2.33889689    -0.97975144     0.27003506
 h      2.93709474    -0.42992969     0.37445162
 c     -2.77532666    -0.99579669    -0.06460562
 h     -2.80323380    -2.04185158     0.21799542
 h     -3.59420163    -0.37359991     0.52104982
 h     -2.96707637    -1.12950214    -1.06747020
 h     -1.07651281     1.18515002     1.32034446
          17

 c      1.21159654    -0.34449593     0.00115951
 c     -0.12619381    -1.02689564    -0.09364617
 c     -1.37034734    -0.22231555    -0.02984757
 c     -0.98546215     1.23642129     0.20902060
 c      0.34673000     1.71473219     0.00906902
 c      1.32999917     0.91375127    -0.45883277
 h     -0.07911081    -2.22170243    -0.46574320
 h     -1.72144662     1.94352916    -0.19759120
 h      0.61765804     2.85483111    -0.15347127
 h      2.40848403     1.28640086    -0.31921299
 o      2.33462071    -0.99713243     0.26003778
 h      3.03544592    -0.40489217     0.44254208
 c     -2.79382413    -1.00124024    -0.05007203
 h     -2.84137436    -2.06329309     0.25233147
 h     -3.62833440    -0.37577499     0.52066050
 h     -2.96664206    -1.15157926    -1.05202631
 h     -1.10570828     1.18619147     1.35822592
          17

 c      1.21828322    -0.35584101     0.00312014
 c     -0.12900007    -1.01190267    -0.10042245
 c     -1.35564865    -0.23349185    -0.03096913
 c     -0.98401137     1.23040095     0.19139160
 c      0.33565405     1.73571359    -0.01412403
 c      1.34794108     0.93450430    -0.43199263
 h     -0.07247647    -2.24256935    -0.49424365
 h     -1.73884192     1.92656059    -0.16011898
 h      0.64018471     2.85677283    -0.15085167
 h      2.39561578     1.32891457    -0.25856856
 o      2.32858845    -1.01566000     0.25014025
 h      3.14851958    -0.36837722     0.51117167
 c     -2.81170226    -1.00444248    -0.03313189
 h     -2.87145910    -2.08104715     0.29497957
 h     -3.64763991    -0.38940073     0.50712918
 h     -2.97620964    -1.16966649    -1.06488482
 h     -1.13719651     1.19403605     1.38784698
          17

 c      1.22412124    -0.36947068     0.00390025
 c     -0.13230917    -0.99852670    -0.10816107
 c     -1.33843919    -0.24706346    -0.03195225
 c     -0.98494786     1.22362848     0.17614636
 c      0.32590076     1.75852435    -0.03943187
 c      1.36715826     0.95712915    -0.40287481
 h     -0.06919453    -2.23009154    -0.50593076
 h     -1.76049189     1.91265604    -0.12269610
 h      0.64987994     2.84345183    -0.13968527
 h      2.37439059     1.37141053    -0.20907434
 o      2.32332001    -1.03363930     0.24108151
 h      3.23667775    -0.35009614     0.56872249
 c     -2.82879584    -1.00620119    -0.01488439
 h     -2.89307000    -2.08948387     0.34322510
 h     -3.65330497    -0.41164229     0.48267252
 h     -2.99322565    -1.18312537    -1.09365584
 h     -1.16743693     1.20764663     1.40027292
          17

 c      1.22924155    -0.38393993     0.00329795
 c     -0.13557110    -0.98746874    -0.11695590
 c     -1.31956102    -0.26236240    -0.03269507
 c     -0.98824339     1.21626012     0.16366778
 c      0.31766240     1.78215883    -0.06642065
 c      1.38657279     0.98073799    -0.37139736
 h     -0.06978403    -2.18453967    -0.50065945
 h     -1.78765477     1.90241411    -0.08780968
 h      0.64638918     2.82226080    -0.12209726
 h      2.35194269     1.41454573    -0.16951193
 o      2.31961875    -1.05077078     0.23318022
 h      3.28779300    -0.35696068     0.61002864
 c     -2.84466538    -1.00745547     0.00309370
 h     -2.90614341    -2.08502326     0.39418739
 h     -3.65015429    -0.43681163     0.45194249
 h     -3.01453272    -1.19104563    -1.12235385
 h     -1.19355248     1.22568970     1.39149349
          17

 c      1.23376696    -0.39789816     0.00121654
 c     -0.13807690    -0.97921761    -0.12681167
 c     -1.30003898    -0.27855428    -0.03309935
 c     -0.99384029     1.20861038     0.15398135
 c      0.31085373     1.80516353    -0.09459706
 c      1.40496419     1.00443688    -0.33768122
 h     -0.07460099    -2.10992754    -0.47952299
 h     -1.81956209     1.89456433    -0.05730879
 h      0.63157132     2.80530483    -0.10037781
 h      2.33694980     1.45999917    -0.13780689
 o      2.31771785    -1.06712305     0.22655568
 h      3.29880751    -0.38944620     0.63289546
 c     -2.85848446    -1.00914345     0.01935271
 h     -2.91101038    -2.06668729     0.44543186
 h     -3.64698481    -0.45636487     0.42162513
 h     -3.03747839    -1.19325498    -1.13878166
 h     -1.21333539     1.24672748     1.36109116
          17

 c      1.23782298    -0.41016407    -0.00233149
 c     -0.13900314    -0.97378658    -0.13757914
 c     -1.28103532    -0.29468112    -0.03306821
 c     -1.00165551     1.20107986     0.14682096
 c      0.30517062     1.82587948    -0.12346547
 c      1.42126391     1.02747032    -0.30199874
 h     -0.08359222    -2.01672497    -0.44566242
 h     -1.85381574     1.88657260    -0.03280501
 h      0.60892109     2.80691852    -0.07623838
 h      2.33653877     1.50934782    -0.11175316
 o      2.31767422    -1.08282665     0.22124864
 h      3.26924560    -0.44649829     0.63617881
 c     -2.86925372    -1.01199867     0.03282898
 h     -2.90839002    -2.03619261     0.49542654
 h     -3.65409923    -0.46090771     0.39850553
 h     -3.06005766    -1.19051271    -1.13608470
 h     -1.22526876     1.26935652     1.31181667
          17

 c      1.24154375    -0.41979279    -0.00723738
 c     -0.13752557    -0.97012292    -0.14881426
 c     -1.26375133    -0.30973896    -0.03250838
 c     -1.01152367     1.19402802     0.14160219
 c      0.30032678     1.84313278    -0.15256075
 c      1.43491177     1.04939643    -0.26467503
 h     -0.09584615    -1.92800176    -0.40586334
 h     -1.88752819     1.87574284    -0.01598855
 h      0.58105483     2.83599419    -0.05052702
 h      2.35249032     1.56212697    -0.09000436
 o      2.31941010    -1.09802819     0.21723908
 h      3.20031636    -0.52607776     0.61948916
 c     -2.87641121    -1.01614210     0.04305687
 h     -2.89934060    -1.99776596     0.54388412
 h     -3.67642522    -0.44522503     0.38597942
 h     -3.08078438    -1.18436472    -1.11205416
 h     -1.22870922     1.29240545     1.25018358
          17

 c      1.24507454    -0.42613986    -0.01331923
 c     -0.13293476    -0.96567950    -0.15974756
 c     -1.24930024    -0.32277940    -0.03133886
 c     -1.02313072     1.18766059     0.13731849
 c      0.29626450     1.85690660    -0.18136542
 c      1.44596735     1.07015349    -0.22603492
 h     -0.10951169    -1.88331024    -0.37068206
 h     -1.91835520     1.86007408    -0.00861854
 h      0.54749357     2.88843057    -0.02450384
 h      2.38022887     1.61485154    -0.07230548
 o      2.32246246    -1.11301539     0.21433814
 h      3.09866001    -0.62277019     0.58490123
 c     -2.88026733    -1.02082314     0.05025307
 h     -2.88516664    -1.95740396     0.59186159
 h     -3.70849188    -0.41207117     0.38254521
 h     -3.09870026    -1.17701344    -1.06866085
 h     -1.22419850     1.31532687     1.18766483
          17

 c      1.24857872    -0.42889101    -0.02034735
 c     -0.12460915    -0.95841508    -0.16991504
 c     -1.23859848    -0.33300322    -0.02950554
 c     -1.03600396     1.18197706     0.13253005
 c      0.29304316     1.86810584    -0.20923226
 c      1.45487051     1.08992922    -0.18642810
 h     -0.12335959    -1.91395193    -0.34664532
 h     -1.94498131     1.83859548    -0.01224574
 h      0.50620764     2.95003678    -0.00109889
 h      2.41175862     1.66226404    -0.05874606
 o      2.32508569    -1.12872679     0.21175751
 h      2.99043125    -0.71929560     0.54383213
 c     -2.88162822    -1.02478068     0.05518155
 h     -2.86728158    -1.92108880     0.64120372
 h     -3.73863974    -0.36957061     0.38439316
 h     -3.11367309    -1.17125743    -1.01246915
 h     -1.21348895     1.33873093     1.14057989
          17

 c      1.25225898    -0.42801232    -0.02805679
 c     -0.11211825    -0.95031015    -0.17978111
 c     -1.23225850    -0.33985744    -0.02699939
 c     -1.04963505     1.17682383     0.12582395
 c      0.29063276     1.87776385    -0.23547016
 c      1.46210063     1.10896887    -0.14626191
 h     -0.13716982    -2.00049525    -0.32873604
 h     -1.96710215     1.81130754    -0.02783791
 h      0.45640900     3.00580123     0.01583147
 h      2.43940066     1.69943528    -0.04899498
 o      2.32253618    -1.14776129     0.20717767
 h      2.94873853    -0.77067279     0.53190606
 c     -2.88113576    -1.02687669     0.05909423
 h     -2.84709066    -1.89228849     0.69307678
 h     -3.75626634    -0.32608229     0.38828495
 h     -3.12692939    -1.17045598    -0.95540837
 h     -1.19843331     1.36422242     1.12440565
          17

 c      1.25633770    -0.42362916    -0.03614776
 c     -0.09566351    -0.94494336    -0.18989020
 c     -1.23040265    -0.34318765    -0.02388734
 c     -1.06366829     1.17209474     0.11676451
 c      0.28890162     1.88658519    -0.25947295
 c      1.46793172     1.12747471    -0.10601230
 h     -0.14935986    -2.10015262    -0.31041302
 h     -1.98518328     1.77899991    -0.05551735
 h      0.39925052     3.04516709     0.02288723
 h      2.45784484     1.72313197    -0.04209716
 o      2.31178847    -1.17158548     0.19895066
 h      3.02007531    -0.75006020     0.57416913
 c     -2.87898195    -1.02643654     0.06366569
 h     -2.82598816    -1.87054257     0.74645645
 h     -3.75485650    -0.28765149     0.39231009
 h     -3.14124379    -1.17830744    -0.91336369
 h     -1.17924632     1.39245317     1.14249779
          17

 c      1.26102060    -0.41594501    -0.04430021
 c     -0.07617401    -0.94430851    -0.20035243
 c     -1.23256233    -0.34329434    -0.02033425
 c     -1.07787678     1.16789368     0.10619872
 c      0.28768410     1.89489141    -0.28076942
 c      1.47234954     1.14557015    -0.06620585
 h     -0.15746723    -2.18410966    -0.28957095
 h     -2.00023766     1.74314279    -0.09452052
 h      0.33716828     3.06260702     0.01776797
 h      2.46468659     1.73220602    -0.03667733
 o      2.29812908    -1.19683245     0.18969673
 h      3.12069797    -0.70844850     0.62817234
 c     -2.87504118    -1.02325431     0.07038022
 h     -2.80538157    -1.85251265     0.79810696
 h     -3.73176900    -0.25777089     0.39557198
 h     -3.15942442    -1.19790175    -0.89867734
 h     -1.15502471     1.42137631     1.18258793
          17

 c      1.26650136    -0.40529273    -0.05220239
 c     -0.05500775    -0.94884242    -0.21099808
 c     -1.23781974    -0.34079933    -0.01658312
 c     -1.09196455     1.16442360     0.09541647
 c      0.28678613     1.90268854    -0.29901167
 c      1.47512181     1.16323071    -0.02737435
 h     -0.15934857    -2.23868310    -0.26666959
 h     -2.01364596     1.70578284    -0.14333193
 h      0.27318555     3.05681528    -0.00064352
 h      2.46038725     1.72751966    -0.03124009
 o      2.28476429    -1.22139680     0.18101432
 h      3.20037862    -0.67629942     0.66785148
 c     -2.86920454    -1.01752568     0.07958164
 h     -2.78657385    -1.83430984     0.84407097
 h     -3.68745826    -0.23767109     0.39787565
 h     -3.18122341    -1.22993256    -0.91012126
 h     -1.12597795     1.44749766     1.22674094
          17

 c      1.27289796    -0.39213957    -0.05957184
 c     -0.03361878    -0.95816860    -0.22154396
 c     -1.24505709    -0.33647323    -0.01291347
 c     -1.10553311     1.16182298     0.08539108
 c      0.28599335     1.90970101    -0.31396950
 c      1.47584782     1.18026093     0.00997561
 h     -0.15343606    -2.25832967    -0.24300005
 h     -2.02676635     1.66921558    -0.19996035
 h      0.21042233     3.03034612    -0.03226950
 h      2.44823180     1.71182510    -0.02443507
 o      2.27268181    -1.24441299     0.17334609
 h      3.24436791    -0.66336828     0.68570045
 c     -2.86147549    -1.00979634     0.09041746
 h     -2.77058153    -1.81313279     0.88119862
 h     -3.62526425    -0.22623609     0.39967999
 h     -3.20268676    -1.27182594    -0.93378427
 h     -1.09402318     1.46792764     1.26053242
          17

 c      1.28018771    -0.37705254    -0.06616463
 c     -0.01330082    -0.97153124    -0.23167292
 c     -1.25317043    -0.33110979    -0.00960290
 c     -1.11820131     1.16014024     0.07661288
 c      0.28510418     1.91533680    -0.32554613
 c      1.47399516     1.19631684     0.04538935
 h     -0.13866417    -2.24176337    -0.22006757
 h     -2.04021952     1.63543210    -0.26210939
 h      0.15160097     2.99005603    -0.07574366
 h      2.43410480     1.68949521    -0.01529178
 o      2.26217309    -1.26539364     0.16676859
 h      3.24937648    -0.67281348     0.68026283
 c     -2.85173111    -1.00087010     0.10164477
 h     -2.75801648    -1.78780914     0.90791878
 h     -3.55172371    -0.21937101     0.40227307
 h     -3.21893123    -1.31898383    -0.95361813
 h     -1.06201280     1.48107987     1.27516491
          17

 c      1.28816689    -0.36067208    -0.07178109
 c      0.00496663    -0.98790200    -0.24106971
 c     -1.26118946    -0.32545966    -0.00690386
 c     -1.12971982     1.15937673     0.06917528
 c      0.28398804     1.91864042    -0.33379139
 c      1.46901204     1.21098647     0.07848741
 h     -0.11449370    -2.19126921    -0.19940408
 h     -2.05324611     1.60566667    -0.32712991
 h      0.09834382     2.94765592    -0.12845704
 h      2.42526891     1.66566778    -0.00334920
 o      2.25336100    -1.28395957     0.16126709
 h      3.21530383    -0.70595056     0.65177006
 c     -2.83955593    -0.99171158     0.11216744
 h     -2.74904298    -1.75879696     0.92448350
 h     -3.47646609    -0.20950496     0.40791645
 h     -3.22640475    -1.36648704    -0.95818422
 h     -1.03299155     1.48651715     1.26643848
          17

 c      1.29644110    -0.34370109    -0.07627081
 c      0.02058579    -1.00580467    -0.24944980
 c     -1.26831435    -0.32020694    -0.00503610
 c     -1.13999712     1.15950206     0.06286342
 c      0.28262987     1.91843149    -0.33885638
 c      1.46058557     1.22393330     0.10896863
 h     -0.08120524    -2.11490969    -0.18233876
 h     -2.06373204     1.58036916    -0.39195306
 h      0.05059595     2.91805269    -0.18735395
 h      2.42740313     1.64461920     0.01151217
 o      2.24628474    -1.29980509     0.15677971
 h      3.14392081    -0.76305205     0.60144531
 c     -2.82440891    -0.98323973     0.12115583
 h     -2.74337925    -1.72802628     0.93300353
 h     -3.40992869    -0.18735388     0.41923362
 h     -3.22329894    -1.41000364    -0.94146498
 h     -1.00980048     1.48472868     1.23371623
          17

 c      1.30445266    -0.32688886    -0.07953400
 c      0.03335149    -1.02283449    -0.25662329
 c     -1.27390748    -0.31596692    -0.00418710
 c     -1.14904569     1.16042083     0.05718379
 c      0.28104508     1.91388287    -0.34087216
 c      1.44894284     1.23501600     0.13659000
 h     -0.04045241    -2.03223868    -0.16928548
 h     -2.06897828     1.55954143    -0.45327925
 h      0.00750811     2.91252404    -0.25063615
 h      2.44111725     1.62828453     0.02954248
 o      2.24069030    -1.31281804     0.15309697
 h      3.04213694    -0.84155023     0.53309912
 c     -2.80605693    -0.97584417     0.12814449
 h     -2.74034672    -1.69856126     0.93727201
 h     -3.35848703    -0.14773256     0.43723652
 h     -3.20923651    -1.44616112    -0.90186338
 h     -0.99483001     1.47713692     1.17984357
          17

 c      1.31155397    -0.31098084    -0.08151314
 c      0.04336503    -1.03519636    -0.26261978
 c     -1.27747198    -0.31328065    -0.00451135
 c     -1.15691580     1.16191286     0.05131806
 c      0.27904147     1.90523518    -0.33991435
 c      1.43491113     1.24426268     0.16115965
 h      0.00477453    -1.98006969    -0.15831472
 h     -2.06667612     1.54311115    -0.50802004
 h     -0.02990718     2.93030708    -0.31835043
 h      2.46122513     1.61634678     0.05140361
 o      2.23520889    -1.32354074     0.14949179
 h      2.93478467    -0.92882989     0.45893835
 c     -2.78480986    -0.96898959     0.13318754
 h     -2.73900373    -1.67379291     0.94207053
 h     -3.32152275    -0.09483979     0.45959487
 h     -3.18510185    -1.47291480    -0.84166520
 h     -0.98969409     1.46639525     1.11215776
          17

 c      1.31715267    -0.29661738    -0.08216010
 c      0.05071192    -1.03920311    -0.26766930
 c     -1.27863071    -0.31258580    -0.00612169
 c     -1.16366849     1.16358065     0.04402730
 c      0.27613873     1.89372807    -0.33616701
 c      1.41964431     1.25173680     0.18256186
 h      0.05271049    -1.99562746    -0.14554266
 h     -2.05562923     1.53115819    -0.55381126
 h     -0.05783675     2.95938554    -0.39035934
 h      2.47963688     1.60763914     0.07789721
 o      2.22550550    -1.33414198     0.14400732
 h      2.89330943    -0.98700654     0.41061074
 c     -2.76122038    -0.96150753     0.13691194
 h     -2.73832787    -1.65603038     0.95169886
 h     -3.29427365    -0.03970637     0.48165683
 h     -3.15328611    -1.49023214    -0.76733114
 h     -0.99474445     1.45687374     1.04407445
          17

 c      1.32088552    -0.28423871    -0.08139462
 c      0.05524258    -1.03527122    -0.27171741
 c     -1.27710109    -0.31416774    -0.00907524
 c     -1.16935552     1.16486344     0.03372814
 c      0.27177838     1.88084520    -0.33003403
 c      1.40425360     1.25743958     0.20078124
 h      0.10392545    -2.07009923    -0.13117316
 h     -2.03614286     1.52401636    -0.58950162
 h     -0.07194831     2.98532361    -0.46466630
 h      2.48893639     1.60134750     0.10947281
 o      2.20774859    -1.34629525     0.13523544
 h      2.98022298    -0.98698516     0.41070101
 c     -2.73566032    -0.95220522     0.14049297
 h     -2.73730275    -1.64513003     0.96824854
 h     -3.27209253     0.00650323     0.49886225
 h     -3.11819017    -1.50113738    -0.69000949
 h     -1.00891364     1.45457255     0.99451780
          17

 c      1.32262373    -0.27409108    -0.07911558
 c      0.05690761    -1.02684424    -0.27438627
 c     -1.27266807    -0.31813589    -0.01336595
 c     -1.17387829     1.16523863     0.01920023
 c      0.26552277     1.86778125    -0.32205807
 c      1.38958057     1.26128552     0.21590011
 h      0.15662777    -2.16113272    -0.12002289
 h     -2.01024813     1.52231998    -0.61560120
 h     -0.06949878     2.99735279    -0.53787820
 h      2.48435360     1.59738135     0.14597167
 o      2.18738824    -1.35714768     0.12537482
 h      3.11049735    -0.97262722     0.42441283
 c     -2.70820525    -0.94017332     0.14549308
 h     -2.73484050    -1.63831313     0.99090614
 h     -3.25206760     0.03620931     0.50805501
 h     -3.08609265    -1.51214224    -0.62426870
 h     -1.03108086     1.46470191     0.97964513
          17

 c      1.32234564    -0.26630705    -0.07524496
 c      0.05587756    -1.01664724    -0.27542164
 c     -1.26519031    -0.32440371    -0.01893038
 c     -1.17678948     1.16455596     0.00070856
 c      0.25710065     1.85532286    -0.31279023
 c      1.37615133     1.26310751     0.22807743
 h      0.20674175    -2.23663702    -0.11582348
 h     -1.98178427     1.52700766    -0.63453858
 h     -0.04975678     2.98945693    -0.60627131
 h      2.46428387     1.59626736     0.18669832
 o      2.16838680    -1.36504290     0.11574410
 h      3.22246584    -0.96920759     0.43100350
 c     -2.67887127    -0.92498082     0.15327980
 h     -2.72970553    -1.63141281     1.01683644
 h     -3.23286541     0.04595848     0.50767536
 h     -3.06272695    -1.53035854    -0.58219581
 h     -1.06215449     1.48739634     0.99938606
          17

 c      1.32006077    -0.26093321    -0.06974784
 c      0.05242422    -1.00611138    -0.27477654
 c     -1.25461025    -0.33267974    -0.02565979
 c     -1.17742523     1.16306942    -0.02002583
 c      0.24641195     1.84389344    -0.30270608
 c      1.36415633     1.26268050     0.23751679
 h      0.25036258    -2.28118722    -0.11998432
 h     -1.95581809     1.53917007    -0.65027297
 h     -0.01368564     2.95963078    -0.66651476
 h      2.43033477     1.59905282     0.23059968
 o      2.15208759    -1.36959778     0.10669667
 h      3.29579972    -0.98209160     0.42519133
 c     -2.64800334    -0.90706759     0.16424831
 h     -2.72062159    -1.62046478     1.04267478
 h     -3.21439452     0.03613469     0.49765083
 h     -3.04911062    -1.55704701    -0.56544316
 h     -1.10406596     1.51728184     1.03734594
          17

 c      1.31579756    -0.25792158    -0.06262975
 c      0.04688974    -0.99596740    -0.27252776
 c     -1.24097026    -0.34247601    -0.03341663
 c     -1.17530017     1.16113756    -0.04106735
 c      0.23355496     1.83358926    -0.29216276
 c      1.35342804     1.25974038     0.24443325
 h      0.28442552    -2.28886214    -0.13255830
 h     -1.93695177     1.55946002    -0.66685615
 h      0.03637410     2.90936198    -0.71616760
 h      2.38725710     1.60730850     0.27649947
 o      2.13891368    -1.37082638     0.09829805
 h      3.32464561    -1.01085843     0.40636909
 c     -2.61632108    -0.88783201     0.17775635
 h     -2.70647872    -1.60271052     1.06560396
 h     -3.19789792     0.01096045     0.47931467
 h     -3.04077195    -1.58557431    -0.56534265
 h     -1.15705422     1.54762593     1.07437069
          17

 c      1.30961555    -0.25711424    -0.05392765
 c      0.03971695    -0.98666565    -0.26882041
 c     -1.22445484    -0.35313601    -0.04204716
 c     -1.17037837     1.15907803    -0.06111268
 c      0.21885199     1.82416718    -0.28136297
 c      1.34348317     1.25399845     0.24902614
 h      0.30652449    -2.25839555    -0.15295454
 h     -1.92708403     1.58707829    -0.68646455
 h      0.09693986     2.84381806    -0.75430369
 h      2.34228326     1.62303938     0.32339720
 o      2.12902708    -1.36887436     0.09054295
 h      3.30720856    -1.05367063     0.37510403
 c     -2.58453519    -0.86913304     0.19275167
 h     -2.68649984    -1.57697242     1.08392913
 h     -3.18638935    -0.02143004     0.45524008
 h     -3.03146943    -1.60685924    -0.57068546
 h     -1.21917438     1.57323656     1.09693575
          17

 c      1.30162235    -0.25824014    -0.04370386
 c      0.03148850    -0.97852748    -0.26385295
 c     -1.20545581    -0.36387085    -0.05138277
 c     -1.16311910     1.15721362    -0.07959697
 c      0.20282279     1.81502577    -0.27030959
 c      1.33372777     1.24518566     0.25147487
 h      0.31477474    -2.19163233    -0.18019420
 h     -1.92437945     1.61910560    -0.70845493
 h      0.16383420     2.77224632    -0.78235820
 h      2.30287121     1.64810550     0.37066801
 o      2.12247880    -1.36397108     0.08339709
 h      3.24332841    -1.10804024     0.33243309
 c     -2.55305534    -0.85273777     0.20824652
 h     -2.66033387    -1.54371682     1.09745627
 h     -3.18453993    -0.05023388     0.42856848
 h     -3.01627665    -1.61434960    -0.57303793
 h     -1.28723118     1.59081653     1.09763942
          17

 c      1.29198896    -0.26093636    -0.03204501
 c      0.02293648    -0.97166798    -0.25788364
 c     -1.18463459    -0.37379335    -0.06123368
 c     -1.15432815     1.15588510    -0.09645827
 c      0.18608342     1.80531635    -0.25880148
 c      1.32381321     1.23316189     0.25198546
 h      0.30816675    -2.09464974    -0.21291037
 h     -1.92446924     1.65101234    -0.73035250
 h      0.23316209     2.70696140    -0.80448492
 h      2.27293802     1.68286891     0.41777447
 o      2.11906722    -1.35645795     0.07676572
 h      3.13654669    -1.17025914     0.28033554
 c     -2.52209931    -0.83984220     0.22348372
 h     -2.62810431    -1.50498460     1.10778897
 h     -3.19630715    -0.06625305     0.40156031
 h     -2.99228839    -1.60521827    -0.56758035
 h     -1.35764083     1.59847143     1.07345320
          17

 c      1.28096830    -0.26479993    -0.01906441
 c      0.01485810    -0.96562949    -0.25123202
 c     -1.16294985    -0.38195033    -0.07138438
 c     -1.14494775     1.15536990    -0.11186870
 c      0.16923944     1.79435610    -0.24660660
 c      1.31387568     1.21803965     0.25087285
 h      0.28795741    -1.98212441    -0.24936629
 h     -1.92264817     1.67799948    -0.74969250
 h      0.30230275     2.65881805    -0.82567829
 h      2.25050882     1.72481176     0.46350260
 o      2.11766528    -1.34687922     0.07036948
 h      3.00440343    -1.23369866     0.22367268
 c     -2.49207249    -0.83065791     0.23796033
 h     -2.59042118    -1.46413478     1.11840293
 h     -3.22058602    -0.06727965     0.37451815
 h     -2.95837732    -1.57989195    -0.55242660
 h     -1.42691278     1.59532566     1.02440891
          17

 c      1.26892005    -0.26945694    -0.00490267
 c      0.00788214    -0.95871333    -0.24420906
 c     -1.14163277    -0.38736053    -0.08159584
 c     -1.13590228     1.15577659    -0.12608785
 c      0.15293783     1.78216844    -0.23380333
 c      1.30439833     1.20020161     0.24858477
 h      0.26037500    -1.88500691    -0.28823512
 h     -1.91544833     1.69618794    -0.76530288
 h      0.36928803     2.63104106    -0.84757411
 h      2.22952071     1.76866104     0.50561123
 o      2.11431141    -1.33607975     0.06348140
 h      2.90826382    -1.28696585     0.17432532
 c     -2.46369933    -0.82446232     0.25135339
 h     -2.54830200    -1.42514188     1.13407225
 h     -3.24991113    -0.05841068     0.34671177
 h     -2.91507806    -1.54162064    -0.52818075
 h     -1.49203583     1.58146238     0.95317561
          17

 c      1.25631097    -0.27459393     0.01027180
 c      0.00236071    -0.94808896    -0.23691877
 c     -1.12211459    -0.38905143    -0.09160815
 c     -1.12799514     1.15697295    -0.13945458
 c      0.13803442     1.76953526    -0.22089484
 c      1.29585539     1.18021508     0.24562538
 h      0.23669605    -1.84873607    -0.33097736
 h     -1.90124970     1.70324890    -0.77777770
 h      0.43097617     2.61852181    -0.86662676
 h      2.20375760     1.80807268     0.54137994
 o      2.10245261    -1.32464812     0.05525591
 h      2.95004822    -1.32313304     0.14608785
 c     -2.43769831    -0.82011083     0.26352933
 h     -2.50293976    -1.39124884     1.15915868
 h     -3.27441582    -0.04710723     0.31806189
 h     -2.86486405    -1.49655454    -0.49816006
 h     -1.55107128     1.55817748     0.86541226
          17

 c      1.24360157    -0.27988844     0.02626123
 c     -0.00080637    -0.93334091    -0.22937286
 c     -1.10593666    -0.38608346    -0.10114675
 c     -1.12179314     1.15856198    -0.15245917
 c      0.12559633     1.75750716    -0.20851703
 c      1.28845783     1.15876353     0.24245116
 h      0.22119213    -1.89058410    -0.38061225
 h     -1.88034715     1.69861787    -0.78954483
 h      0.48292592     2.61325831    -0.87701956
 h      2.16941814     1.83738898     0.56842066
 o      2.08569132    -1.31247191     0.04637697
 h      3.07285596    -1.34857878     0.12884835
 c     -2.41443403    -0.81647992     0.27475557
 h     -2.45543537    -1.36347659     1.19512708
 h     -3.28611717    -0.03917056     0.28959908
 h     -2.81250720    -1.45401629    -0.46896615
 h     -1.60411786     1.52839541     0.77051729
          17

 c      1.23120614    -0.28504302     0.04284969
 c      0.00011953    -0.91851176    -0.22211356
 c     -1.09454435    -0.37765426    -0.10997831
 c     -1.11746349     1.15991264    -0.16579608
 c      0.11667270     1.74697251    -0.19713035
 c      1.28212886     1.13657601     0.23941547
 h      0.20548930    -1.97415611    -0.43351415
 h     -1.85478443     1.68349388    -0.80469873
 h      0.52090886     2.60894902    -0.87406619
 h      2.12574792     1.85260706     0.58523784
 o      2.06980579    -1.29998470     0.03748350
 h      3.18779759    -1.36274848     0.11342494
 c     -2.39385348    -0.81266011     0.28582042
 h     -2.40677609    -1.34027458     1.23912256
 h     -3.28047413    -0.03773594     0.26298576
 h     -2.76442399    -1.42557267    -0.44983998
 h     -1.65439738     1.49678101     0.68165373
          17

 c      1.21952927    -0.28989449     0.05981621
 c      0.00610559    -0.90767194    -0.21589567
 c     -1.08880139    -0.36336879    -0.11799381
 c     -1.11473795     1.16031302    -0.18017021
 c      0.11205923     1.73850701    -0.18692945
 c      1.27657343     1.11435692     0.23675612
 h      0.18286920    -2.05880711    -0.48208357
 h     -1.82790046     1.66054752    -0.82845049
 h      0.54204139     2.60226097    -0.85539845
 h      2.07485224     1.85182031     0.59150357
 o      2.05705293    -1.28771111     0.02875374
 h      3.26287719    -1.36382241     0.09790417
 c     -2.37572742    -0.80817093     0.29762620
 h     -2.35804864    -1.31872988     1.28512720
 h     -3.25631535    -0.04364915     0.23999787
 h     -2.72575611    -1.42081860    -0.44814494
 h     -1.70779341     1.46864979     0.61254427
          17

 c      1.20896304    -0.29443895     0.07694478
 c      0.01662523    -0.90281620    -0.21118418
 c     -1.08857301    -0.34345535    -0.12522952
 c     -1.11327850     1.15929794    -0.19579778
 c      0.11215600     1.73235839    -0.17788193
 c      1.27133857     1.09271956     0.23459634
 h      0.15224966    -2.12234399    -0.52063710
 h     -1.80329726     1.63310633    -0.86588471
 h      0.54517988     2.59266487    -0.82087894
 h      2.02150287     1.83563352     0.58822924
 o      2.04823079    -1.27606930     0.02023572
 h      3.28979711    -1.35120783     0.08239429
 c     -2.35995724    -0.80328461     0.31044193
 h     -2.31054810    -1.29613487     1.32662940
 h     -3.21566641    -0.05583431     0.22219726
 h     -2.69685188    -1.44152956    -0.46259935
 h     -1.76852575     1.44741280     0.57030233
          17

 c      1.19985780    -0.29882335     0.09402927
 c      0.02994425    -0.90438405    -0.20816486
 c     -1.09275610    -0.31878405    -0.13181072
 c     -1.11320588     1.15692247    -0.21218566
 c      0.11689758     1.72843527    -0.16978099
 c      1.26585040     1.07211789     0.23294141
 h      0.11530457    -2.15515049    -0.54598677
 h     -1.78320343     1.60384012    -0.91997489
 h      0.53112400     2.58238682    -0.77243177
 h      1.97303093     1.80762856     0.57789642
 o      2.04374691    -1.26538391     0.01195468
 h      3.26690003    -1.32505136     0.06737166
 c     -2.34651178    -0.79899226     0.32373337
 h     -2.26565172    -1.27082281     1.35871335
 h     -3.16399081    -0.07121625     0.21065000
 h     -2.67375983    -1.48118904    -0.48305947
 h     -1.83406223     1.43320772     0.55111014
          17

 c      1.19246812    -0.30335668     0.11086292
 c      0.04373897    -0.91196372    -0.20688176
 c     -1.09970184    -0.29073550    -0.13786579
 c     -1.11510268     1.15374987    -0.22862290
 c      0.12572240     1.72626662    -0.16227252
 c      1.25947613     1.05281473     0.23168986
 h      0.07461202    -2.15373642    -0.55652256
 h     -1.76709970     1.57367962    -0.98976564
 h      0.50286468     2.57683036    -0.71409998
 h      1.93874089     1.77428827     0.56428509
 o      2.04387703    -1.25588123     0.00393527
 h      3.19484818    -1.28597222     0.05338204
 c     -2.33509542    -0.79655435     0.33668634
 h     -2.22459937    -1.24230502     1.37891498
 h     -3.11039364    -0.08446009     0.20560848
 h     -2.65190654    -1.53025616    -0.49745752
 h     -1.89640310     1.42458947     0.54461110
          17

 c      1.18687629    -0.30854628     0.12720856
 c      0.05572543    -0.92466459    -0.20729671
 c     -1.10771942    -0.26102371    -0.14346580
 c     -1.11956964     1.15068617    -0.24472338
 c      0.13761832     1.72500861    -0.15489635
 c      1.25170498     1.03500323     0.23070834
 h      0.03304276    -2.11829048    -0.55174009
 h     -1.75194110     1.54195281    -1.07024213
 h      0.46540983     2.58468605    -0.65169808
 h      1.92772997     1.74300056     0.55141168
 o      2.04860731    -1.24765426    -0.00379723
 h      3.07880188    -1.23520456     0.04111129
 c     -2.32506964    -0.79708267     0.34861535
 h     -2.18827706    -1.21116192     1.38740071
 h     -3.06633408    -0.08871726     0.20639282
 h     -2.62831127    -1.58038903    -0.49692160
 h     -1.94736015     1.42050339     0.54052897
          17

 c      1.18292098    -0.31511761     0.14276222
 c      0.06410885    -0.94116868    -0.20924722
 c     -1.11542342    -0.23153137    -0.14860977
 c     -1.12688588     1.14880909    -0.26049599
 c      0.15133611     1.72371347    -0.14726274
 c      1.24248412     1.01910848     0.22998893
 h     -0.00650245    -2.05338523    -0.53249806
 h     -1.73386054     1.50750722    -1.15414950
 h      0.42415999     2.61533544    -0.59068924
 h      1.94476855     1.71770659     0.54149434
 o      2.05683521    -1.24065144    -0.01124027
 h      2.94071606    -1.17444966     0.03184986
 c     -2.31581214    -0.80118023     0.35897264
 h     -2.15700763    -1.17889667     1.38697422
 h     -3.04131790    -0.07900624     0.21201957
 h     -2.60172505    -1.62561886    -0.47662393
 h     -1.98152120     1.42073358     0.53149108
          17

 c      1.18016359    -0.32392100     0.15714363
 c      0.06780722    -0.95946829    -0.21231897
 c     -1.12186976    -0.20416080    -0.15324161
 c     -1.13692599     1.14921089    -0.27615436
 c      0.16571787     1.72199744    -0.13936522
 c      1.23247862     1.00594139     0.22975578
 h     -0.04174062    -1.97194820    -0.50218597
 h     -1.70980250     1.46968735    -1.23430898
 h      0.38217229     2.67183860    -0.53243906
 h      1.98703542     1.69583158     0.53366053
 o      2.06433018    -1.23499478    -0.01852202
 h      2.85157978    -1.10110649     0.02915218
 c     -2.30719599    -0.80860948     0.36720762
 h     -2.13039681    -1.14765011     1.38283477
 h     -3.03772673    -0.05682872     0.22235810
 h     -2.57215121    -1.66227989    -0.43503701
 h     -1.99657161     1.42563017     0.51311508
          17

 c      1.17788156    -0.33564748     0.16994345
 c      0.06650689    -0.97634161    -0.21568402
 c     -1.12652907    -0.18068306    -0.15727623
 c     -1.14922124     1.15284578    -0.29195969
 c      0.17982120     1.72054820    -0.13164912
 c      1.22293141     0.99637280     0.23037764
 h     -0.07288472    -1.90223523    -0.46861227
 h     -1.67818122     1.42865734    -1.30510583
 h      0.33975196     2.74571179    -0.47338484
 h      2.04541397     1.67060345     0.52508959
 o      2.06561667    -1.23169669    -0.02591593
 h      2.90273322    -0.99860025     0.03872268
 c     -2.29962113    -0.81834628     0.37280807
 h     -2.10740468    -1.11955221     1.38147007
 h     -3.05062220    -0.03046725     0.23825015
 h     -2.54052382    -1.68903082    -0.37341733
 h     -1.99290607     1.43590852     0.48354182
          17

 c      1.17523720    -0.35050084     0.18080979
 c      0.06056075    -0.98755070    -0.21822306
 c     -1.12918071    -0.16256246    -0.16062402
 c     -1.16303025     1.16036131    -0.30817927
 c      0.19277744     1.72075530    -0.12466231
 c      1.21522420     0.99083721     0.23219807
 h     -0.10476352    -1.88645514    -0.44296573
 h     -1.63881498     1.38534798    -1.36300410
 h      0.29703315     2.82147434    -0.40905755
 h      2.10891565     1.63583474     0.51314855
 o      2.06599023    -1.23014894    -0.03306975
 h      3.01586025    -0.87805235     0.05572191
 c     -2.29359867    -0.82902392     0.37561271
 h     -2.08679500    -1.09576351     1.38821956
 h     -3.07235107    -0.01028787     0.26036098
 h     -2.50865977    -1.70743187    -0.29590136
 h     -1.97354442     1.45270747     0.44329749
          17

 c      1.17168607    -0.36820256     0.18948508
 c      0.05042978    -0.99114399    -0.21947215
 c     -1.12985443    -0.15073278    -0.16320776
 c     -1.17734103     1.17190191    -0.32512353
 c      0.20373508     1.72397026    -0.11874260
 c      1.21052154     0.98912299     0.23543557
 h     -0.14158979    -1.94326063    -0.42910905
 h     -1.59267526     1.34134094    -1.40659618
 h      0.25550605     2.88488139    -0.33747325
 h      2.16812488     1.58845245     0.49649592
 o      2.07039516    -1.22887546    -0.03953667
 h      3.11561248    -0.76425039     0.07334176
 c     -2.28938696    -0.83924782     0.37613837
 h     -2.06776887    -1.07585400     1.40459274
 h     -3.09628111    -0.00456610     0.28833400
 h     -2.47926129    -1.72305834    -0.20977082
 h     -1.94459999     1.47782611     0.39562203
          17

 c      1.16707744    -0.38810086     0.19580768
 c      0.03596662    -0.98976945    -0.22004386
 c     -1.12880456    -0.14545862    -0.16497018
 c     -1.19086177     1.18697484    -0.34317512
 c      0.21199184     1.73109617    -0.11396034
 c      1.20957969     0.99050598     0.24015179
 h     -0.17872326    -2.04073007    -0.41896104
 h     -1.54161091     1.29869865    -1.43659312
 h      0.21757440     2.92671390    -0.25933858
 h      2.21653926     1.52860818     0.47514063
 o      2.08023471    -1.22710575    -0.04512032
 h      3.17896504    -0.66960528     0.08854782
 c     -2.28692048    -0.84765986     0.37555635
 h     -2.05027394    -1.05809272     1.42762565
 h     -3.11792380    -0.01816081     0.32079594
 h     -2.45553020    -1.74579928    -0.12447236
 h     -1.91558828     1.51404091     0.34679377
          17

 c      1.16149589    -0.40937046     0.19965923
 c      0.01705401    -0.98696406    -0.22055967
 c     -1.12650315    -0.14635938    -0.16586993
 c     -1.20216474     1.20451260    -0.36267083
 c      0.21715451     1.74248241    -0.11016600
 c      1.21263685     0.99401175     0.24624378
 h     -0.20945334    -2.13897839    -0.40489942
 h     -1.48805776     1.25972064    -1.45582895
 h      0.18574900     2.94284394    -0.17702346
 h      2.25084880     1.45897228     0.45015696
 o      2.09556296    -1.22445990    -0.04973581
 h      3.20132701    -0.59935975     0.10008615
 c     -2.28596764    -0.85319923     0.37516573
 h     -2.03473454    -1.04037074     1.45187766
 h     -3.13491964    -0.05260956     0.35574849
 h     -2.43987080    -1.78588726    -0.04776935
 h     -1.89769387     1.56480462     0.30473029
          17

 c      1.15510358    -0.43119140     0.20090855
 c     -0.00582806    -0.98498952    -0.22124093
 c     -1.12364233    -0.15252685    -0.16587469
 c     -1.21014669     1.22323725    -0.38351264
 c      0.21922132     1.75791549    -0.10704069
 c      1.21935920     0.99863872     0.25344807
 h     -0.23063688    -2.21478643    -0.38411631
 h     -1.43468136     1.22661364    -1.46909431
 h      0.16215042     2.93360087    -0.09367484
 h      2.27104405     1.38404166     0.42339690
 o      2.11600479    -1.22067488    -0.05332292
 h      3.18286769    -0.55626179     0.10723733
 c     -2.28632740    -0.85578202     0.37576458
 h     -2.02157560    -1.02098148     1.47205226
 h     -3.14707739    -0.10630388     0.39096798
 h     -2.43232745    -1.84520258     0.01867729
 h     -1.89839074     1.63206797     0.27413113
          17

 c      1.14805916    -0.45284108     0.19939243
 c     -0.03162454    -0.98514759    -0.22206162
 c     -1.12111936    -0.16268030    -0.16496811
 c     -1.21449590     1.24217553    -0.40483608
 c      0.21856504     1.77661058    -0.10415333
 c      1.22886066     1.00348828     0.26136728
 h     -0.24197496    -2.25778189    -0.35654167
 h     -1.38392111     1.20110059    -1.48235005
 h      0.14820798     2.90386604    -0.01253535
 h      2.28053192     1.30952191     0.39721082
 o      2.14100736    -1.21551507    -0.05581875
 h      3.12522884    -0.54225568     0.10939224
 c     -2.28783047    -0.85657335     0.37758566
 h     -2.01094333    -0.99895507     1.48450321
 h     -3.15679206    -0.17451036     0.42432047
 h     -2.43064808    -1.91395287     0.07825899
 h     -1.91633717     1.71303877     0.25174286
          17

 c      1.14049204    -0.47372276     0.19492908
 c     -0.05886127    -0.98831927    -0.22288725
 c     -1.11999340    -0.17532059    -0.16317077
 c     -1.21557902     1.26086278    -0.42533824
 c      0.21583603     1.79719516    -0.10105699
 c      1.23983220     1.00782293     0.26952815
 h     -0.24458869    -2.26426598    -0.32319525
 h     -1.33752605     1.18415518    -1.50091693
 h      0.14439412     2.86391097     0.06390754
 h      2.28577155     1.24151643     0.37406604
 o      2.16981701    -1.20881054    -0.05716913
 h      3.03248876    -0.55806037     0.10615946
 c     -2.29017892    -0.85734282     0.38064477
 h     -2.00264189    -0.97406735     1.48767586
 h     -3.16940757    -0.24977614     0.45405251
 h     -2.43187384    -1.97789888     0.13459584
 h     -1.94334134     1.80006595     0.22855365
          17

 c      1.13251055    -0.49336569     0.18734934
 c     -0.08581998    -0.99518983    -0.22354168
 c     -1.12139921    -0.18886775    -0.16055788
 c     -1.21396440     1.27914432    -0.44397727
 c      0.21182310     1.81778883    -0.09743119
 c      1.25082672     1.01109459     0.27745995
 h     -0.24036315    -2.23445257    -0.28556446
 h     -1.29632510     1.17607882    -1.52719185
 h      0.15009880     2.82939174     0.13510877
 h      2.29448279     1.18541052     0.35607409
 o      2.20112929    -1.20073663    -0.05740421
 h      2.91721405    -0.59872014     0.09848494
 c     -2.29293461    -0.85968750     0.38491736
 h     -1.99615703    -0.94665020     1.48214593
 h     -3.19214061    -0.32373233     0.47899400
 h     -2.43344326    -2.02578290     0.18926277
 h     -1.97036677     1.88409429     0.19591515
          17

 c      1.12424163    -0.51140992     0.17653372
 c     -0.11075672    -1.00615697    -0.22383821
 c     -1.12638794    -0.20180748    -0.15726699
 c     -1.21013058     1.29694066    -0.46033183
 c      0.20729875     1.83646306    -0.09316547
 c      1.26066975     1.01295290     0.28476200
 h     -0.23185400    -2.17268824    -0.24544878
 h     -1.26039980     1.17680998    -1.55955819
 h      0.16403917     2.81674790     0.20289519
 h      2.31213894     1.14475886     0.34458424
 o      2.23201493    -1.19281683    -0.05690964
 h      2.81780548    -0.63749866     0.09292248
 c     -2.29583469    -0.86458436     0.39034133
 h     -1.99072494    -0.91728269     1.47054023
 h     -3.23014113    -0.39041273     0.49836013
 h     -2.43336981    -2.05144486     0.24212874
 h     -1.99088001     1.95758638     0.14870607
          17

 c      1.11592439    -0.52755819     0.16245593
 c     -0.13217348    -1.02089093    -0.22360349
 c     -1.13569615    -0.21287460    -0.15350066
 c     -1.20441375     1.31414795    -0.47452403
 c      0.20290199     1.85214829    -0.08817975
 c      1.26875364     1.01321177     0.29112577
 h     -0.22250001    -2.09082935    -0.20479804
 h     -1.22944286     1.18612025    -1.59343084
 h      0.18509003     2.83300499     0.26892622
 h      2.33882177     1.12093086     0.34010634
 o      2.25714038    -1.18926180    -0.05683596
 h      2.81094546    -0.60484551     0.10800454
 c     -2.29919118    -0.87226694     0.39683061
 h     -1.98550146    -0.88644210     1.45721127
 h     -3.28187200    -0.44840797     0.51122037
 h     -2.43012057    -2.05328368     0.29214324
 h     -2.00121647     2.01541867     0.08534484
          17

 c      1.10806237    -0.54150224     0.14522420
 c     -0.14909209    -1.03756415    -0.22274268
 c     -1.14952447    -0.22124468    -0.14952604
 c     -1.19704081     1.33061509    -0.48698369
 c      0.19916709     1.86509027    -0.08212215
 c      1.27493134     1.01182411     0.29631119
 h     -0.21680945    -2.01504776    -0.16487095
 h     -1.20296769     1.20358047    -1.62340166
 h      0.21226084     2.87061553     0.33102192
 h      2.36930482     1.11374615     0.34255963
 o      2.27630414    -1.19017653    -0.05730057
 h      2.89207290    -0.49765172     0.14538571
 c     -2.30386584    -0.88239743     0.40431423
 h     -1.97988964    -0.85422494     1.44733713
 h     -3.33923328    -0.49946574     0.51645807
 h     -2.42258765    -2.03371309     0.33784442
 h     -2.00008990     2.05486862     0.00695081
          17

 c      1.10145730    -0.55293603     0.12508661
 c     -0.16114957    -1.05262453    -0.22139785
 c     -1.16750858    -0.22660026    -0.14565226
 c     -1.18814263     1.34612305    -0.49825152
 c      0.19662104     1.87620451    -0.07441932
 c      1.27921032     1.00887171     0.30011555
 h     -0.21962562    -1.98739572    -0.12422586
 h     -1.18028834     1.22839709    -1.64507700
 h      0.24393447     2.91490789     0.38384065
 h      2.39613129     1.12213680     0.35151831
 o      2.29353921    -1.19102280    -0.05708402
 h      2.98911616    -0.38810307     0.18490183
 c     -2.31081168    -0.89425798     0.41277643
 h     -1.97392746    -0.82029616     1.44532715
 h     -3.39223798    -0.54567889     0.51336898
 h     -2.41019664    -1.99951784     0.37769874
 h     -1.98840927     2.07563042    -0.08327280
          17

 c      1.09698912    -0.56163149     0.10240444
 c     -0.16860483    -1.06356799    -0.21990409
 c     -1.18890929    -0.22901839    -0.14218188
 c     -1.17771775     1.36034651    -0.50885992
 c      0.19577481     1.88627629    -0.06456091
 c      1.28158853     1.00454462     0.30236659
 h     -0.23337910    -2.03375183    -0.07931618
 h     -1.16041247     1.25925982    -1.65609782
 h      0.27784993     2.95309283     0.42227375
 h      2.41275997     1.14413175     0.36635214
 o      2.31035479    -1.18978234    -0.05565796
 h      3.07019226    -0.30860732     0.21687688
 c     -2.32066026    -0.90674052     0.42230608
 h     -1.96860622    -0.78418230     1.45305034
 h     -3.43302680    -0.58814101     0.50206640
 h     -2.39300070    -1.96280594     0.41048194
 h     -1.96958604     2.08016469    -0.18041135
          17

 c      1.09538303    -0.56746313     0.07761891
 c     -0.17228817    -1.07209519    -0.21820846
 c     -1.21281312    -0.22881472    -0.13936562
 c     -1.16558001     1.37281896    -0.51924387
 c      0.19704767     1.89569253    -0.05225351
 c      1.28201840     0.99912438     0.30293556
 h     -0.25595770    -2.12781312    -0.03155749
 h     -1.14196003     1.29428863    -1.65656005
 h      0.31165049     2.97721544     0.44323039
 h      2.41494403     1.17704938     0.38632920
 o      2.32697077    -1.18594742    -0.05294588
 h      3.12525871    -0.26747490     0.23839328
 c     -2.33360014    -0.91834869     0.43309618
 h     -1.96591405    -0.74582214     1.46906486
 h     -3.45729294    -0.62699403     0.48339789
 h     -2.37139078    -1.94032459     0.43575682
 h     -1.94991768     2.07405805    -0.27837546
          17

 c      1.09707577    -0.57039211     0.05121723
 c     -0.17329519    -1.08105416    -0.21591065
 c     -1.23820742    -0.22646888    -0.13738690
 c     -1.15139973     1.38298643    -0.52961742
 c      0.20070238     1.90448096    -0.03743712
 c      1.28042784     0.99294631     0.30174481
 h     -0.28288445    -2.22802160     0.01330477
 h     -1.12313370     1.33107997    -1.64916558
 h      0.34331922     2.98371304     0.44576160
 h      2.40076560     1.21791409     0.41071418
 o      2.34332540    -1.17946889    -0.04902052
 h      3.15078122    -0.26591919     0.24854796
 c     -2.34946394    -0.92771182     0.44534773
 h     -1.96838609    -0.70596613     1.48953487
 h     -3.46437762    -0.66180197     0.45867911
 h     -2.34531285    -1.94670464     0.45414620
 h     -1.93781822     2.06520551    -0.37110305
          17

 c      1.10218472    -0.57043717     0.02370369
 c     -0.17267495    -1.09187447    -0.21269971
 c     -1.26402800    -0.22256153    -0.13636901
 c     -1.13498153     1.39045814    -0.53984788
 c      0.20680873     1.91237514    -0.02027210
 c      1.27673483     0.98635658     0.29876685
 h     -0.30995609    -2.30867480     0.05060848
 h     -1.10179865     1.36692487    -1.63900667
 h      0.37143809     2.97275692     0.43083699
 h      2.37048404     1.26375530     0.43883989
 o      2.35936375    -1.17043309    -0.04400100
 h      3.14513260    -0.30330607     0.24694768
 c     -2.36778539    -0.93455237     0.45917419
 h     -1.97843269    -0.66610957     1.51001051
 h     -3.45732551    -0.69176130     0.42942879
 h     -2.31429581    -1.98302176     0.46697940
 h     -1.94030153     2.06049290    -0.45419617
          17

 c      1.11054312    -0.56766880    -0.00442309
 c     -0.17126630    -1.10479923    -0.20843200
 c     -1.28923986    -0.21770134    -0.13638257
 c     -1.11665670     1.39531437    -0.54950171
 c      0.21522326     1.91880895    -0.00114312
 c      1.27084709     0.97967602     0.29402068
 h     -0.33396715    -2.35804714     0.07776631
 h     -1.07575336     1.39923751    -1.63247054
 h      0.39544694     2.94843843     0.40134135
 h      2.32657893     1.31178277     0.47017672
 o      2.37501683    -1.15904909    -0.03804373
 h      3.10838185    -0.37713784     0.23373766
 c     -2.38768800    -0.93985146     0.47456532
 h     -1.99787430    -0.62809244     1.52684326
 h     -3.44311948    -0.71578691     0.39704015
 h     -2.27911956    -2.03520621     0.47578098
 h     -1.95812202     2.06163313    -0.52546626
          17

 c      1.12177084    -0.56223554    -0.03268218
 c     -0.16964232    -1.11949606    -0.20307294
 c     -1.31291265    -0.21247192    -0.13744780
 c     -1.09732545     1.39807970    -0.55813268
 c      0.22556473     1.92285897     0.01933298
 c      1.26268484     0.97316931     0.28757042
 h     -0.35256025    -2.37170446     0.09350908
 h     -1.04316707     1.42600869    -1.63496109
 h      0.41600167     2.91960918     0.36213239
 h      2.27358578     1.35952356     0.50439026
 o      2.38990128    -1.14590742    -0.03143140
 h      3.04628295    -0.47855352     0.21116300
 c     -2.40788709    -0.94492713     0.49139195
 h     -2.02778836    -0.59367978     1.53785211
 h     -3.43201040    -0.73273361     0.36231968
 h     -2.24263826    -2.08517125     0.48214693
 h     -1.98496166     2.06493663    -0.58383610
          17

 c      1.13535780    -0.55439703    -0.06061098
 c     -0.16811874    -1.13535346    -0.19666514
 c     -1.33425709    -0.20739661    -0.13953858
 c     -1.07807590     1.39938248    -0.56558081
 c      0.23719968     1.92329114     0.04036357
 c      1.25226486     0.96702310     0.27953287
 h     -0.36404090    -2.34918144     0.09738422
 h     -1.00300526     1.44596616    -1.64831446
 h      0.43515986     2.89965104     0.31934791
 h      2.21721496     1.40485970     0.54131429
 o      2.40236658    -1.13284949    -0.02490631
 h      2.98472547    -0.57821296     0.18892708
 c     -2.42707439    -0.95068540     0.50942501
 h     -2.06850791    -0.56424715     1.54253900
 h     -3.43403970    -0.74202575     0.32526590
 h     -2.20873225    -2.11948773     0.48767726
 h     -2.01159331     2.06503842    -0.62844960
          17

 c      1.15074450    -0.54451785    -0.08775287
 c     -0.16680564    -1.15150361    -0.18934550
 c     -1.35261997    -0.20292088    -0.14259203
 c     -1.05982738     1.39969499    -0.57205599
 c      0.24931721     1.91903483     0.06118376
 c      1.23982852     0.96134373     0.27010037
 h     -0.36745014    -2.29371645     0.08982437
 h     -0.95526272     1.45839929    -1.66981570
 h      0.45549951     2.90146260     0.27804439
 h      2.16279459     1.44579033     0.58071726
 o      2.40798949    -1.12416250    -0.02021629
 h      2.99345257    -0.60753481     0.19276758
 c     -2.44452429    -0.95744798     0.52829018
 h     -2.11964852    -0.54054932     1.54214536
 h     -3.45314231    -0.74458700     0.28586677
 h     -2.18106058    -2.13095277     0.49384917
 h     -2.02992105     2.05794247    -0.65875573
          17

 c      1.16734358    -0.53300916    -0.11365809
 c     -0.16568497    -1.16658961    -0.18141550
 c     -1.36745368    -0.19942516    -0.14651709
 c     -1.04320462     1.39926565    -0.57800867
 c      0.26112027     1.91007793     0.08128124
 c      1.22592123     0.95618434     0.25957403
 h     -0.36312160    -2.21487454     0.07291576
 h     -0.90094064     1.46295122    -1.69362465
 h      0.47790145     2.92764544     0.23976111
 h      2.11386301     1.47998392     0.62189596
 o      2.40544141    -1.12088153    -0.01798247
 h      3.09424299    -0.55016708     0.23053277
 c     -2.46037651    -0.96504774     0.54737790
 h     -2.18019558    -0.52256633     1.53956120
 h     -3.48441570    -0.74315479     0.24550419
 h     -2.16238262    -2.11749519     0.50192987
 h     -2.03451028     2.04184781    -0.67474869
          17

 c      1.18451238    -0.52030090    -0.13792071
 c     -0.16457691    -1.17827514    -0.17346144
 c     -1.37831475    -0.19723828    -0.15118648
 c     -1.02852929     1.39813523    -0.58391736
 c      0.27191847     1.89777776     0.10033016
 c      1.21141188     0.95153709     0.24837382
 h     -0.35400787    -2.13447896     0.05190416
 h     -0.84182849     1.45957972    -1.71329801
 h      0.50053041     2.96725800     0.20367519
 h      2.07185842     1.50452716     0.66340842
 o      2.39984153    -1.11869204    -0.01651794
 h      3.20860139    -0.47540453     0.27364511
 c     -2.47531012    -0.97297400     0.56586574
 h     -2.24866368    -0.50944507     1.53887817
 h     -3.51803995    -0.74137361     0.20710944
 h     -2.15416439    -2.08146134     0.51290426
 h     -2.02279379     2.01697260    -0.67704633
          17

 c      1.20159768    -0.50686610    -0.16020142
 c     -0.16301529    -1.18296817    -0.16640003
 c     -1.38490096    -0.19661934    -0.15641477
 c     -1.01581464     1.39615738    -0.59011754
 c      0.28100546     1.88412163     0.11796612
 c      1.19744388     0.94727024     0.23699897
 h     -0.34676685    -2.09049618     0.03583998
 h     -0.78020874     1.44860096    -1.72370038
 h      0.52048303     3.00434610     0.16960436
 h      2.03690729     1.51631980     0.70320571
 o      2.39395310    -1.11555973    -0.01499016
 h      3.29609157    -0.41597263     0.30746422
 c     -2.49006858    -0.98041094     0.58289658
 h     -2.32335838    -0.49971876     1.54428552
 h     -3.54485637    -0.74255944     0.17392227
 h     -2.15608986    -2.03007162     0.52735713
 h     -1.99521100     1.98535870    -0.66691610
          17

 c      1.21799127    -0.49317181    -0.18023584
 c     -0.16061402    -1.17780287    -0.16097303
 c     -1.38706389    -0.19773594    -0.16195538
 c     -1.00472944     1.39299786    -0.59672469
 c      0.28759024     1.87094370     0.13374837
 c      1.18526819     0.94311146     0.22595758
 h     -0.34720431    -2.11431219     0.03166647
 h     -0.71858760     1.43072700    -1.72184271
 h      0.53551040     3.02634782     0.13883191
 h      2.00882180     1.51288791     0.73908278
 o      2.38872103    -1.11092739    -0.01320130
 h      3.34514332    -0.38067250     0.32778526
 c     -2.50526951    -0.98612517     0.59782712
 h     -2.40272663    -0.49206043     1.55833735
 h     -3.55902477    -0.74906843     0.14830981
 h     -2.16539578    -1.97652973     0.54534339
 h     -1.95578836     1.95099256    -0.64628974
          17

 c      1.23315590    -0.47959357    -0.19783847
 c     -0.15779425    -1.16416154    -0.15700796
 c     -1.38480187    -0.20064227    -0.16752149
 c     -0.99456927     1.38812743    -0.60362868
 c      0.29089141     1.85961029     0.14725110
 c      1.17604816     0.93870435     0.21569871
 h     -0.35158697    -2.18952874     0.03557189
 h     -0.65946782     1.40706082    -1.70707371
 h      0.54443805     3.02637462     0.11336809
 h      1.98771424     1.49304847     0.76916259
 o      2.38452030    -1.10468050    -0.01114124
 h      3.35324921    -0.37129827     0.33368428
 c     -2.52140490    -0.98847481     0.61040049
 h     -2.48539130    -0.48616175     1.58050215
 h     -3.55831347    -0.76217232     0.13123920
 h     -2.17675684    -1.93911360     0.56646873
 h     -1.91275496     1.91996216    -0.61763075
          17

 c      1.24659786    -0.46640415    -0.21289988
 c     -0.15531192    -1.14566743    -0.15397369
 c     -1.37823832    -0.20529463    -0.17281414
 c     -0.98438160     1.38089073    -0.61053210
 c      0.29031099     1.85091779     0.15814134
 c      1.17067850     0.93372912     0.20656820
 h     -0.35198254    -2.27528737     0.03972045
 h     -0.60508743     1.37904189    -1.68111586
 h      0.54698122     3.00259233     0.09524127
 h      1.97419137     1.45717739     0.79222218
 o      2.38157773    -1.09684019    -0.00883866
 h      3.32038369    -0.38785822     0.32513123
 c     -2.53869116    -0.98606790     0.62072775
 h     -2.56976080    -0.48288660     1.60725623
 h     -3.54388831    -0.78202957     0.12204981
 h     -2.18477772    -1.93325004     0.59048885
 h     -1.87746891     1.89966865    -0.58348856
          17

 c      1.25783328    -0.45381314    -0.22537716
 c     -0.15357263    -1.12501507    -0.15160610
 c     -1.36761170    -0.21157057    -0.17754236
 c     -0.97345268     1.37076813    -0.61698966
 c      0.28558978     1.84498976     0.16621311
 c      1.16964827     0.92804119     0.19879690
 h     -0.34390351    -2.34307908     0.03968435
 h     -0.55705553     1.34831210    -1.64809562
 h      0.54360967     2.95773966     0.08610405
 h      1.96930493     1.40716797     0.80784948
 o      2.38002916    -1.08751881    -0.00633896
 h      3.24813035    -0.42933124     0.30262377
 c     -2.55668366    -0.97887250     0.62914961
 h     -2.65371758    -0.48351217     1.63365880
 h     -3.52042383    -0.80764925     0.11815030
 h     -2.18887759    -1.95913182     0.61787350
 h     -1.85919529     1.89577921    -0.54605255
          17

 c      1.26638769    -0.44200974    -0.23528800
 c     -0.15260932    -1.10374200    -0.14988152
 c     -1.35328003    -0.21926865    -0.18143786
 c     -0.96193787     1.35772858    -0.62238630
 c      0.27686548     1.84115696     0.17139984
 c      1.17299189     0.92175578     0.19251409
 h     -0.32623650    -2.37916623     0.03409391
 h     -0.51594417     1.31649835    -1.61432847
 h      0.53570513     2.89976481     0.08693448
 h      1.97435916     1.34621883     0.81647117
 o      2.37969836    -1.07705619    -0.00377873
 h      3.14306672    -0.49128790     0.26834728
 c     -2.57422264    -0.96827838     0.63618626
 h     -2.73474530    -0.48884589     1.65504083
 h     -3.49612204    -0.83709941     0.11470990
 h     -2.19384766    -2.00163449     0.64915062
 h     -1.85817182     1.90820618    -0.50763068
          17

 c      1.27182813    -0.43120175    -0.24270568
 c     -0.15221460    -1.08279222    -0.14887809
 c     -1.33573643    -0.22809501    -0.18426553
 c     -0.95086034     1.34226559    -0.62594328
 c      0.26459830     1.83790995     0.17377788
 c      1.18035379     0.91523481     0.18777246
 h     -0.29956133    -2.37799578     0.02304651
 h     -0.48122887     1.28499753    -1.58723026
 h      0.52594614     2.84294221     0.09777561
 h      1.99055054     1.27845630     0.81920482
 o      2.37929007    -1.06658471    -0.00167077
 h      3.02927890    -0.55650886     0.23063393
 c     -2.58993375    -0.95602463     0.64248500
 h     -2.81029848    -0.49878364     1.66796270
 h     -3.48103861    -0.86824675     0.10525135
 h     -2.20517194    -2.04275391     0.68401732
 h     -1.86561880     1.93085247    -0.47156600
          17

 c      1.27381316    -0.42161841    -0.24774984
 c     -0.15202164    -1.06286829    -0.14869822
 c     -1.31562201    -0.23765318    -0.18583187
 c     -0.94143741     1.32507167    -0.62694035
 c      0.24944729     1.83317638     0.17353983
 c      1.19114571     0.90900287     0.18457883
 h     -0.26524438    -2.33822788     0.00731984
 h     -0.45208081     1.25492980    -1.57292623
 h      0.51817459     2.80614381     0.11790228
 h      2.01838365     1.20836747     0.81745785
 o      2.37477558    -1.05931933    -0.00149029
 h      2.97372548    -0.57437111     0.21314441
 c     -2.60286852    -0.94344811     0.64855418
 h     -2.87816970    -0.51222647     1.67061677
 h     -3.48224181    -0.89974267     0.08437567
 h     -2.22592565    -2.06965439     0.72141225
 h     -1.87072223     1.95552389    -0.44184631
          17

 c      1.27216033    -0.41343544    -0.25057536
 c     -0.15155922    -1.04451773    -0.14943908
 c     -1.29372984    -0.24745809    -0.18598694
 c     -0.93450681     1.30674495    -0.62504715
 c      0.23231184     1.82528797     0.17091791
 c      1.20469983     0.90366993     0.18292542
 h     -0.22515311    -2.26181856    -0.01180314
 h     -0.42878006     1.22730458    -1.57354413
 h      0.51513547     2.80315929     0.14681180
 h      2.05694926     1.14020781     0.81237683
 o      2.36310596    -1.05790626    -0.00437659
 h      3.02755084    -0.50392786     0.23408153
 c     -2.61294478    -0.93139410     0.65439889
 h     -2.93679549    -0.52716055     1.66297423
 h     -3.49858267    -0.93114749     0.05152383
 h     -2.25659998    -2.07550957     0.75996787
 h     -1.86588801     1.97529258    -0.42188924
          17

 c      1.26692661    -0.40670436    -0.25135149
 c     -0.15027050    -1.02797909    -0.15119896
 c     -1.27100754    -0.25695656    -0.18462116
 c     -0.93038367     1.28768451    -0.62046796
 c      0.21452286     1.81410497     0.16616730
 c      1.22035776     0.89988332     0.18280708
 h     -0.18163629    -2.15584738    -0.03236608
 h     -0.41342541     1.20316415    -1.58637660
 h      0.51499410     2.83062322     0.18461088
 h      2.10346862     1.07766264     0.80445125
 o      2.34919280    -1.05868500    -0.00863816
 h      3.11535274    -0.40601550     0.26638112
 c     -2.62081067    -0.92039417     0.65945234
 h     -2.98550980    -0.54078873     1.64677122
 h     -3.52145534    -0.96190427     0.01150483
 h     -2.29581556    -2.05822285     0.79831664
 h     -1.84782292     1.98555426    -0.41382613
          17

 c      1.25845960    -0.40139826    -0.25021960
 c     -0.14747514    -1.01273234    -0.15412344
 c     -1.24856025    -0.26553088    -0.18166287
 c     -0.92899771     1.26809180    -0.61379915
 c      0.19771550     1.80080205     0.15967978
 c      1.23755692     0.89821330     0.18421169
 h     -0.13737660    -2.03784212    -0.05132248
 h     -0.40903695     1.18346140    -1.60564986
 h      0.51194702     2.87114681     0.23048942
 h      2.15366099     1.02384385     0.79351220
 o      2.33623996    -1.05921836    -0.01319086
 h      3.18715774    -0.32234376     0.29212628
 c     -2.62729982    -0.91075870     0.66286288
 h     -3.02469482    -0.54969667     1.62523115
 h     -3.54063113    -0.99068894    -0.02884144
 h     -2.34083498    -2.01973765     0.83528692
 h     -1.81696941     1.98401657    -0.41838529
          17

 c      1.24733946    -0.39741692    -0.24728727
 c     -0.14247257    -0.99684364    -0.15846797
 c     -1.22760731    -0.27254509    -0.17707202
 c     -0.93004092     1.24799189    -0.60579231
 c      0.18343730     1.78675470     0.15202285
 c      1.25580720     0.89907255     0.18708259
 h     -0.09430596    -1.94310576    -0.06402280
 h     -0.41810997     1.16876738    -1.62510231
 h      0.50023831     2.90658618     0.28189933
 h      2.20283934     0.98137101     0.77916152
 o      2.32514827    -1.05884229    -0.01775851
 h      3.22792623    -0.26589554     0.30598238
 c     -2.63306753    -0.90248288     0.66379399
 h     -3.05568376    -0.55016422     1.60233931
 h     -3.54854206    -1.01573605    -0.06378226
 h     -2.38775192    -1.96639501     0.87022533
 h     -1.77705162     1.97075342    -0.43495989
          17

 c      1.23429212    -0.39452855    -0.24263497
 c     -0.13475089    -0.97771050    -0.16452539
 c     -1.20941566    -0.27741576    -0.17083444
 c     -0.93301370     1.22723510    -0.59718102
 c      0.17290859     1.77296266     0.14383952
 c      1.27463241     0.90267552     0.19128060
 h     -0.05175710    -1.91532486    -0.06529127
 h     -0.44170025     1.15904576    -1.63972308
 h      0.47635092     2.92476726     0.33535476
 h      2.24695323     0.95248864     0.76127946
 o      2.31603549    -1.05747443    -0.02232125
 h      3.23425291    -0.24002135     0.30671627
 c     -2.63854142    -0.89508602     0.66157854
 h     -3.08025169    -0.53869710     1.58158079
 h     -3.54125686    -1.03538253    -0.08984188
 h     -2.43167100    -1.90964954     0.90361978
 h     -1.73500727     1.94861880    -0.46169470
          17

 c      1.22011240    -0.39232294    -0.23632598
 c     -0.12382124    -0.95605035    -0.17223463
 c     -1.19523308    -0.27966956    -0.16296086
 c     -0.93723903     1.20551939    -0.58857242
 c      0.16695947     1.76003367     0.13573657
 c      1.29354479     0.90902867     0.19657189
 h     -0.00928149    -1.95877466    -0.05418029
 h     -0.47916070     1.15357624    -1.64650533
 h      0.43900428     2.91949104     0.38734622
 h      2.28314633     0.93908692     0.74028254
 o      2.30883091    -1.05517204    -0.02690290
 h      3.20583246    -0.24577783     0.29404028
 c     -2.64396497    -0.88762455     0.65580243
 h     -3.09976261    -0.51276993     1.56447226
 h     -3.51805860    -1.04840755    -0.10588742
 h     -2.46744304    -1.86477417     0.93766238
 h     -1.70054258     1.92346636    -0.49574779
          17

 c      1.20561361    -0.39025544    -0.22841062
 c     -0.10906543    -0.93615352    -0.18109035
 c     -1.18609854    -0.27906939    -0.15347994
 c     -0.94201178     1.18255363    -0.58034904
 c      0.16601833     1.74827894     0.12821231
 c      1.31204107     0.91795287     0.20263927
 h      0.02923977    -2.03355042    -0.03523226
 h     -0.52822360     1.15098334    -1.64474410
 h      0.38862190     2.88910675     0.43485638
 h      2.30994847     0.94266107     0.71714074
 o      2.30343889    -1.05201629    -0.03151447
 h      3.14350966    -0.28378860     0.26785534
 c     -2.64934072    -0.87918069     0.64645114
 h     -3.11445694    -0.47155657     1.54973156
 h     -3.48110939    -1.05425653    -0.11318215
 h     -2.49138615    -1.84415203     0.97537124
 h     -1.68376056     1.90260423    -0.53394043
          17

 c      1.19162671    -0.38775058    -0.21893575
 c     -0.09044633    -0.92156930    -0.19055227
 c     -1.18251118    -0.27580245    -0.14243546
 c     -0.94696323     1.15843137    -0.57259667
 c      0.17011292     1.73773108     0.12160670
 c      1.32959712     0.92914166     0.20910703
 h      0.05991533    -2.10409951    -0.01370236
 h     -0.58528190     1.14936790    -1.63616522
 h      0.32698654     2.83590475     0.47574956
 h      2.32748839     0.96411551     0.69327460
 o      2.29966099    -1.04816906    -0.03618280
 h      3.05068655    -0.35292392     0.22883919
 c     -2.65429119    -0.86958717     0.63416105
 h     -3.12341875    -0.41627217     1.53371554
 h     -3.43557387    -1.05331282    -0.11576830
 h     -2.50287576    -1.84816892     1.01752539
 h     -1.69029047     1.89043143    -0.57341538
          17

 c      1.17905370    -0.38428867    -0.20796231
 c     -0.06894175    -0.91394835    -0.20019961
 c     -1.18424212    -0.27054227    -0.12990414
 c     -0.95232605     1.13392485    -0.56515253
 c      0.17889239     1.72806804     0.11604476
 c      1.34566913     0.94223530     0.21556994
 h      0.08134517    -2.15219581     0.00657757
 h     -0.64593304     1.14657905    -1.62472877
 h      0.25701913     2.76663278     0.50942237
 h      2.33783710     1.00334712     0.67039588
 o      2.29671089    -1.04426930    -0.04112159
 h      2.94059489    -0.44313038     0.18128251
 c     -2.65803400    -0.85942302     0.62027654
 h     -3.12520746    -0.34991793     1.51180759
 h     -3.38968303    -1.04719187    -0.12079841
 h     -2.50396813    -1.86532777     1.06089760
 h     -1.71774398     1.88476049    -0.61138504
          17

 c      1.16889684    -0.37947126    -0.19557660
 c     -0.04634559    -0.91372556    -0.20967938
 c     -1.19045098    -0.26432358    -0.11601024
 c     -0.95871519     1.11027666    -0.55776929
 c      0.19170087     1.71853327     0.11137125
 c      1.35972870     0.95688448     0.22162997
 h      0.09378170    -2.17023488     0.02293368
 h     -0.70583958     1.14058187    -1.61563594
 h      0.18220454     2.69324434     0.53776105
 h      2.34483564     1.05889120     0.65027030
 o      2.29179558    -1.04272123    -0.04721475
 h      2.85823609    -0.51425744     0.14072773
 c     -2.65958185    -0.84932803     0.60645095
 h     -3.11866673    -0.27655791     1.47989523
 h     -3.35318124    -1.03858713    -0.13733670
 h     -2.49776752    -1.88130109     1.10026021
 h     -1.75791869     1.87873343    -0.64448737
          17

 c      1.16219855    -0.37301339    -0.18188654
 c     -0.02479345    -0.92072077    -0.21865979
 c     -1.19998165    -0.25833430    -0.10092015
 c     -0.96668004     1.08872186    -0.55029769
 c      0.20771465     1.70811034     0.10716307
 c      1.37137299     0.97278245     0.22695937
 h      0.09816695    -2.15598725     0.03340346
 h     -0.76165660     1.12973931    -1.61335944
 h      0.10529732     2.63107801     0.56535217
 h      2.35236233     1.12831127     0.63431101
 o      2.27989998    -1.04798803    -0.05601900
 h      2.88404261    -0.49254900     0.13361635
 c     -2.65817753    -0.83963795     0.59395884
 h     -3.10348558    -0.20046987     1.43537595
 h     -3.33277016    -1.03001281    -0.17183306
 h     -2.48728355    -1.88535166     1.13098589
 h     -1.80177340     1.86566198    -0.66904347
          17

 c      1.15984877    -0.36469210    -0.16702877
 c     -0.00630363    -0.93433882    -0.22682843
 c     -1.21162832    -0.25374242    -0.08482775
 c     -0.97646850     1.07019211    -0.54283932
 c      0.22601423     1.69623220     0.10300806
 c      1.38047473     0.98968800     0.23137677
 h      0.09577414    -2.11105481     0.03668140
 h     -0.81150384     1.11287768    -1.61950773
 h      0.02760064     2.59121237     0.59655766
 h      2.36188841     1.20886610     0.62303344
 o      2.26364013    -1.05765029    -0.06655650
 h      2.97898909    -0.41539721     0.14600247
 c     -2.65369985    -0.83048137     0.58311459
 h     -3.08040318    -0.12545716     1.37759841
 h     -3.32754701    -1.02215045    -0.22269706
 h     -2.47503784    -1.87149641     1.15012999
 h     -1.84231585     1.84170609    -0.68183345
          17

 c      1.16229131    -0.35445110    -0.15117485
 c      0.00764692    -0.95342124    -0.23394093
 c     -1.22430481    -0.25156122    -0.06796432
 c     -0.98804149     1.05523102    -0.53574915
 c      0.24536645     1.68349883     0.09890968
 c      1.38740658     1.00734161     0.23488640
 h      0.08820567    -2.04234505     0.03260670
 h     -0.85467610     1.08926348    -1.63212799
 h     -0.04879517     2.57255139     0.63055841
 h      2.37167070     1.29712505     0.61566379
 o      2.24765744    -1.06770549    -0.07737104
 h      3.07302492    -0.34630408     0.15628202
 c     -2.64657210    -0.82187508     0.57331169
 h     -3.05114524    -0.05440225     1.30783262
 h     -3.33027439    -1.01387052    -0.28080630
 h     -2.46300657    -1.83779797     1.15660808
 h     -1.87515831     1.80608411    -0.68062071
          17

 c      1.16931687    -0.34256071    -0.13455236
 c      0.01633454    -0.97578116    -0.23993642
 c     -1.23709745    -0.25256348    -0.05062296
 c     -1.00115313     1.04398563    -0.52948298
 c      0.26402878     1.67139073     0.09525822
 c      1.39307340     1.02542360     0.23765082
 h      0.07760195    -1.96677167     0.02358287
 h     -0.89106519     1.05865944    -1.64687261
 h     -0.11872401     2.56506184     0.66136941
 h      2.37784304     1.38870570     0.61051658
 o      2.23383347    -1.07673034    -0.08792748
 h      3.14025642    -0.30719428     0.15755240
 c     -2.63734760    -0.81365482     0.56354383
 h     -3.01820924     0.01092599     1.22889641
 h     -3.33264053    -1.00371016    -0.33533655
 h     -2.45261267    -1.78596825     1.15135320
 h     -1.89833785     1.76054165    -0.66433846
          17

 c      1.18011686    -0.32963003    -0.11745487
 c      0.01968740    -0.99771183    -0.24511942
 c     -1.24922545    -0.25724685    -0.03317627
 c     -1.01537969     1.03620308    -0.52441055
 c      0.27996334     1.66143336     0.09243491
 c      1.39868756     1.04358181     0.23991606
 h      0.06681625    -1.91689004     0.01677602
 h     -0.92080207     1.02144778    -1.65887216
 h     -0.17554722     2.55884353     0.68250732
 h      2.37637661     1.47875816     0.60583030
 o      2.22288037    -1.08431851    -0.09804572
 h      3.17362491    -0.30323646     0.14857210
 c     -2.62648545    -0.80536107     0.55278197
 h     -2.98455671     0.06979387     1.14457961
 h     -3.32856553    -0.99089350    -0.37809082
 h     -2.44460989    -1.72178251     1.13786313
 h     -1.91235074     1.70902852    -0.63311895
          17

 c      1.19354872    -0.31646152    -0.10021731
 c      0.01806432    -1.01500641    -0.25001930
 c     -1.25997486    -0.26581545    -0.01607820
 c     -1.03009728     1.03123713    -0.52069846
 c      0.29123446     1.65474133     0.09059554
 c      1.40544936     1.06148070     0.24193187
 h      0.05864938    -1.93007968     0.02221195
 h     -0.94421435     0.97872058    -1.66412072
 h     -0.21374887     2.54825902     0.68986883
 h      2.36467023     1.56276851     0.60040763
 o      2.21517004    -1.09034277    -0.10764031
 h      3.17158687    -0.33506028     0.12949347
 c     -2.61437538    -0.79616423     0.54005323
 h     -2.95322961     0.12216340     1.05899226
 h     -3.31474488    -0.97550366    -0.40453712
 h     -2.43889193    -1.65570160     1.12297217
 h     -1.92050923     1.65757249    -0.58822393
          17

 c      1.20842115    -0.30384018    -0.08317541
 c      0.01211458    -1.02664582    -0.25440256
 c     -1.26864996    -0.27816771     0.00015547
 c     -1.04448549     1.02813207    -0.51829175
 c      0.29635732     1.65190735     0.08969298
 c      1.41422914     1.07886849     0.24388678
 h      0.05412505    -2.00697714     0.04061101
 h     -0.96193509     0.93228465    -1.66012027
 h     -0.23003359     2.53174069     0.68196172
 h      2.34227962     1.63724046     0.59386990
 o      2.21094664    -1.09478346    -0.11665737
 h      3.13449607    -0.40183768     0.10077648
 c     -2.60140795    -0.78498330     0.52448713
 h     -2.92694834     0.16823989     0.97598889
 h     -3.29028451    -0.95834108    -0.41350523
 h     -2.43466652    -1.60144021     1.11646238
 h     -1.92888154     1.61368143    -0.53172536
          17

 c      1.22365561    -0.29240121    -0.06663860
 c      0.00261502    -1.03501102    -0.25714487
 c     -1.27454596    -0.29393116     0.01498738
 c     -1.05769484     1.02585972    -0.51696053
 c      0.29457236     1.65295803     0.08954929
 c      1.42530448     1.09562631     0.24585667
 h      0.05270158    -2.11015418     0.06159340
 h     -0.97496583     0.88453485    -1.64614143
 h     -0.22359043     2.51096849     0.65951422
 h      2.31108098     1.70014966     0.58666312
 o      2.21023546    -1.09778144    -0.12509100
 h      3.06561737    -0.50044549     0.06344011
 c     -2.58792301    -0.77104144     0.50566677
 h     -2.90781933     0.20817166     0.89881214
 h     -3.25655568    -0.94081238    -0.40704859
 h     -2.43168507    -1.56941324     1.12689886
 h     -1.94418173     1.58425941    -0.46587691
          17

 c      1.23835698    -0.28259898    -0.05087928
 c     -0.00966032    -1.04235859    -0.25727640
 c     -1.27695006    -0.31253352     0.02790851
 c     -1.06922544     1.02367833    -0.51631119
 c      0.28601438     1.65729639     0.08986159
 c      1.43823170     1.11174179     0.24777498
 h      0.05351760    -2.20594072     0.07605580
 h     -0.98458631     0.83815418    -1.62344501
 h     -0.19651570     2.49098939     0.62556448
 h      2.27518142     1.75125949     0.57997324
 o      2.21231675    -1.09995141    -0.13308905
 h      2.97880997    -0.62017876     0.02077866
 c     -2.57407792    -0.75455079     0.48421643
 h     -2.89719800     0.24200623     0.82995021
 h     -3.21749643    -0.92496833    -0.39085389
 h     -2.43170242    -1.55859043     1.15492753
 h     -1.96911828     1.57228079    -0.39290542
          17

 c      1.25189808    -0.27469186    -0.03612086
 c     -0.02395268    -1.04981953    -0.25429423
 c     -1.27518228    -0.33326251     0.03848991
 c     -1.07917614     1.02136138    -0.51569994
 c      0.27170918     1.66366130     0.09013024
 c      1.45192150     1.12720016     0.24944247
 h      0.05571821    -2.27631534     0.07981692
 h     -0.99214302     0.79567155    -1.59544366
 h     -0.15448007     2.48132326     0.58603189
 h      2.24048138     1.79227070     0.57557054
 o      2.21418758    -1.10319134    -0.14122353
 h      2.92199226    -0.72966466    -0.01734401
 c     -2.55987369    -0.73657491     0.46187177
 h     -2.89564256     0.26968053     0.77108304
 h     -3.17991027    -0.91366030    -0.37455843
 h     -2.43770594    -1.55783999     1.19247894
 h     -1.99934687     1.57515607    -0.31590972
          17

 c      1.26402650    -0.26870771    -0.02252160
 c     -0.03951864    -1.05786822    -0.24801925
 c     -1.26866513    -0.35532059     0.04643088
 c     -1.08801304     1.01909978    -0.51420379
 c      0.25330114     1.67025846     0.08965218
 c      1.46489781     1.14188467     0.25058594
 h      0.05846784    -2.31338556     0.07180302
 h     -0.99884683     0.75907317    -1.56736231
 h     -0.10608303     2.49597384     0.54927924
 h      2.21351416     1.82641352     0.57544234
 o      2.21014474    -1.11032869    -0.15040833
 h      2.98307897    -0.78298071    -0.03589964
 c     -2.54537917    -0.71826203     0.44078782
 h     -2.90291068     0.29089431     0.72306954
 h     -3.15228909    -0.91039033    -0.36999942
 h     -2.45181817    -1.55478247     1.22892320
 h     -2.02613496     1.58681368    -0.23956527
          17

 c      1.27479786    -0.26441223    -0.01016947
 c     -0.05566504    -1.06672088    -0.23847621
 c     -1.25701857    -0.37788578     0.05159264
 c     -1.09615137     1.01724887    -0.51081150
 c      0.23243120     1.67547395     0.08786824
 c      1.47567403     1.15560899     0.25096284
 h      0.06096971    -2.31449900     0.05250247
 h     -1.00571734     0.72975614    -1.54491701
 h     -0.05836513     2.54675918     0.52163135
 h      2.19937207     1.85696398     0.58106353
 o      2.20228336    -1.11993374    -0.16015251
 h      3.12515330    -0.80319332    -0.04251952
 c     -2.53106722    -0.70046474     0.42261492
 h     -2.91801140     0.30510737     0.68597610
 h     -3.14051522    -0.91808333    -0.38541521
 h     -2.47451550    -1.54104567     1.25594876
 h     -2.04139703     1.60094280    -0.16928723
          17

 c      1.28437152    -0.26144630     0.00089223
 c     -0.07164449    -1.07649247    -0.22584593
 c     -1.24024472    -0.40012508     0.05399989
 c     -1.10375688     1.01612195    -0.50471422
 c      0.21017288     1.67907098     0.08489592
 c      1.48315274     1.16823903     0.25046808
 h      0.06252841    -2.28047035     0.02331932
 h     -1.01365426     0.70883512    -1.53222072
 h     -0.01202088     2.63041391     0.50100129
 h      2.19958999     1.88510276     0.59251155
 o      2.19572811    -1.13003119    -0.16972070
 h      3.26350222    -0.82238793    -0.04887076
 c     -2.51803517    -0.68384226     0.40786728
 h     -2.93934640     0.31177785     0.65914005
 h     -3.14307335    -0.93707847    -0.41932214
 h     -2.50503126    -1.51268511     1.26870631
 h     -2.04033275     1.61270265    -0.10987185
          17

 c      1.29293664    -0.25949853     0.01063287
 c     -0.08652827    -1.08714366    -0.21047181
 c     -1.21894286    -0.42117470     0.05383986
 c     -1.11074666     1.01587134    -0.49552593
 c      0.18726165     1.68226569     0.08137164
 c      1.48677138     1.17978606     0.24917000
 h      0.06280637    -2.21644870    -0.01343065
 h     -1.02354844     0.69759436    -1.52999644
 h      0.03522893     2.72813461     0.47906283
 h      2.21167546     1.90890823     0.60813535
 o      2.19239299    -1.14008247    -0.17889196
 h      3.36430007    -0.84859179    -0.05832651
 c     -2.50769980    -0.66897171     0.39605705
 h     -2.96492231     0.31073308     0.64127889
 h     -3.15211695    -0.96461434    -0.46204337
 h     -2.54192159    -1.46922392     1.26542621
 h     -2.02168495     1.61905885    -0.06465211
          17

 c      1.30069591    -0.25835923     0.01901926
 c     -0.09919803    -1.09816567    -0.19289916
 c     -1.19444099    -0.44011015     0.05147070
 c     -1.11682873     1.01644272    -0.48333593
 c      0.16454906     1.68654169     0.07783861
 c      1.48637968     1.19036679     0.24726014
 h      0.06256772    -2.13570694    -0.05413543
 h     -1.03628674     0.69761966    -1.53538511
 h      0.08327983     2.81935053     0.44882777
 h      2.23061339     1.92450446     0.62514467
 o      2.19263947    -1.14994858    -0.18761730
 h      3.41817857    -0.88206498    -0.07130863
 c     -2.50118529    -0.65627442     0.38626611
 h     -2.99261704     0.30259601     0.63062666
 h     -3.15893433    -0.99644061    -0.50261478
 h     -2.58347544    -1.41310627     1.24718088
 h     -1.98748171     1.61879127    -0.03507121
          17

 c      1.30784087    -0.25790477     0.02601625
 c     -0.10847171    -1.10804597    -0.17386908
 c     -1.16876478    -0.45591847     0.04741293
 c     -1.12150808     1.01757263    -0.46861796
 c      0.14301914     1.69291002     0.07453044
 c      1.48205062     1.20007478     0.24496844
 h      0.06519745    -2.06576290    -0.09391568
 h     -1.05258667     0.71038419    -1.54341065
 h      0.12950817     2.89004289     0.40730385
 h      2.25092850     1.92811826     0.64058359
 o      2.19637096    -1.15953192    -0.19587668
 h      3.42304439    -0.92150280    -0.08758722
 c     -2.49898460    -0.64590248     0.37745967
 h     -3.02048713     0.28914570     0.62508307
 h     -3.15744100    -1.02850390    -0.53306470
 h     -2.62806640    -1.34982029     1.21828691
 h     -1.94317017     1.61275957    -0.02027383
          17

 c      1.31451521    -0.25807254     0.03159344
 c     -0.11322786    -1.11444830    -0.15408763
 c     -1.14442135    -0.46750866     0.04230621
 c     -1.12407005     1.01879256    -0.45210863
 c      0.12364264     1.70187581     0.07145842
 c      1.47395260     1.20888346     0.24250006
 h      0.07728543    -2.04559733    -0.12907573
 h     -1.07277816     0.73666379    -1.54889624
 h      0.17046010     2.93284473     0.35442399
 h      2.26808002     1.91750635     0.65204640
 o      2.20337159    -1.16873137    -0.20365042
 h      3.37898470    -0.96527054    -0.10680673
 c     -2.50097149    -0.63769323     0.36849775
 h     -3.04703941     0.27338728     0.62237312
 h     -3.14468755    -1.05766421    -0.54904089
 h     -2.67460093    -1.28807867     1.18691362
 h     -1.89800689     1.60446267    -0.01663755
          17

 c      1.32077821    -0.25885204     0.03572846
 c     -0.11202756    -1.11699178    -0.13388668
 c     -1.12405055    -0.47378742     0.03682723
 c     -1.12364365     1.01947969    -0.43467775
 c      0.10727809     1.71359017     0.06851673
 c      1.46228993     1.21661660     0.24000720
 h      0.10229823    -2.09143580    -0.16050210
 h     -1.09665586     0.77618143    -1.54786721
 h      0.20288544     2.94507947     0.29169523
 h      2.27908698     1.89245552     0.65799687
 o      2.21329532    -1.17746699    -0.21092640
 h      3.28867512    -1.01126707    -0.12842981
 c     -2.50657106    -0.63125836     0.35819981
 h     -3.07134496     0.25913421     0.62020559
 h     -3.12034022    -1.08186389    -0.54929572
 h     -2.72287198    -1.23848025     1.16412833
 h     -1.86437585     1.60005335    -0.01793752
          17

 c      1.32658164    -0.26031689     0.03840641
 c     -0.10292341    -1.11883035    -0.11347213
 c     -1.10989713    -0.47388703     0.03155224
 c     -1.11953016     1.01910147    -0.41707568
 c      0.09461154     1.72792993     0.06553230
 c      1.44727524     1.22296101     0.23758168
 h      0.13409026    -2.17500445    -0.18951734
 h     -1.12345211     0.82756867    -1.53830331
 h      0.22416662     2.92769701     0.22146659
 h      2.28277947     1.85474434     0.65784986
 o      2.22523398    -1.18573693    -0.21773283
 h      3.16434371    -1.05593063    -0.15121599
 c     -2.51501037    -0.62628193     0.34578496
 h     -3.09292176     0.25005276     0.61641510
 h     -3.08630171    -1.10031638    -0.53548208
 h     -2.77286472    -1.20908032     1.15894177
 h     -1.85364580     1.60580952    -0.01764131
          17

 c      1.33177513    -0.26268010     0.03962066
 c     -0.08470121    -1.12311453    -0.09312189
 c     -1.10308511    -0.46757817     0.02681007
 c     -1.11175379     1.01766137    -0.39957517
 c      0.08610049     1.74444197     0.06228005
 c      1.42910766     1.22750543     0.23525603
 h      0.16424239    -2.26048258    -0.21424379
 h     -1.15196298     0.88859005    -1.52040044
 h      0.23264527     2.88580421     0.14661024
 h      2.27991308     1.80784233     0.65194749
 o      2.23626760    -1.19377000    -0.22422797
 h      3.05070437    -1.09159350    -0.17176900
 c     -2.52560241    -0.62279797     0.33149576
 h     -3.11142439     0.24847082     0.60905088
 h     -3.04671401    -1.11403383    -0.51254232
 h     -2.82275601    -1.20055104     1.17176905
 h     -1.86909624     1.62290232    -0.01292484
          17

 c      1.33612571    -0.26626357     0.03939286
 c     -0.05779537    -1.13089951    -0.07299582
 c     -1.10318983    -0.45553658     0.02266994
 c     -1.10122120     1.01585951    -0.38191216
 c      0.08190708     1.76213562     0.05850721
 c      1.40796384     1.22981065     0.23301270
 h      0.18786943    -2.32646888    -0.23196114
 h     -1.18084570     0.95657107    -1.49625685
 h      0.22816827     2.83093157     0.07017238
 h      2.27304672     1.75637991     0.64142243
 o      2.23985266    -1.20217834    -0.23077588
 h      3.05070245    -1.10457350    -0.18350580
 c     -2.53783443    -0.62100344     0.31665247
 h     -3.12638488     0.25457744     0.59641214
 h     -3.00800209    -1.12659546    -0.48917974
 h     -2.86829083    -1.20689684     1.19449346
 h     -1.90342051     1.64537822    -0.00570825
          17

 c      1.33929060    -0.27134966     0.03782200
 c     -0.02405997    -1.14157766    -0.05313006
 c     -1.10853567    -0.43919450     0.01907803
 c     -1.08922164     1.01470332    -0.36366471
 c      0.08184932     1.77923549     0.05402884
 c      1.38402664     1.22952186     0.23080794
 h      0.20323590    -2.36315814    -0.24064082
 h     -1.20894767     1.02884377    -1.46885565
 h      0.21271578     2.78374102    -0.00563622
 h      2.26584070     1.70529949     0.62781499
 o      2.23571363    -1.21084770    -0.23734471
 h      3.16991410    -1.09462429    -0.18679834
 c     -2.55124815    -0.62085167     0.30302393
 h     -3.13728901     0.26653186     0.57709532
 h     -2.97785929    -1.14409045    -0.47675166
 h     -2.90473881    -1.22034080     1.21677246
 h     -1.94432708     1.66460188     0.00069350
          17

 c      1.34086261    -0.27810905     0.03509284
 c      0.01400735    -1.15380026    -0.03354304
 c     -1.11696329    -0.42031236     0.01599195
 c     -1.07691154     1.01509041    -0.34460774
 c      0.08544434     1.79350383     0.04888657
 c      1.35762936     1.22644304     0.22862144
 h      0.21040755    -2.36714702    -0.23910716
 h     -1.23540493     1.10291855    -1.44072038
 h      0.18983987     2.77020737    -0.08118326
 h      2.26157321     1.65872642     0.61233487
 o      2.23063369    -1.21894327    -0.24358267
 h      3.30403550    -1.07497017    -0.18786236
 c     -2.56546722    -0.62207961     0.29199998
 h     -3.14393567     0.28137921     0.55012730
 h     -2.96202876    -1.17223878    -0.48432000
 h     -2.92873321    -1.23457403     1.23066659
 h     -1.98080415     1.67401005     0.00441782
          17

 c      1.34048229    -0.28665727     0.03143343
 c      0.05396818    -1.16608178    -0.01428538
 c     -1.12651525    -0.40057640     0.01342295
 c     -1.06516382     1.01766133    -0.32481204
 c      0.09213084     1.80391300     0.04327470
 c      1.32946714     1.22053435     0.22650902
 h      0.21053919    -2.33934388    -0.22699585
 h     -1.25948727     1.17636616    -1.41297602
 h      0.16185407     2.80224406    -0.15847416
 h      2.26138431     1.61908963     0.59513874
 o      2.22784548    -1.22603741    -0.24937854
 h      3.40555946    -1.05269271    -0.18933012
 c     -2.58036908    -0.62464908     0.28393074
 h     -3.14676743     0.29616036     0.51515010
 h     -2.96079932    -1.21139198    -0.51208072
 h     -2.93871865    -1.24543397     1.23164949
 h     -2.00545745     1.67044021     0.00546388
          17

 c      1.33788025    -0.29706740     0.02708812
 c      0.09374897    -1.17692900     0.00460044
 c     -1.13575677    -0.38139499     0.01141743
 c     -1.05461346     1.02280910    -0.30458434
 c      0.10132204     1.81184331     0.03708277
 c      1.30068964     1.21185440     0.22460588
 h      0.20565668    -2.28560312    -0.20497645
 h     -1.28043202     1.24664563    -1.38532439
 h      0.12918660     2.86409771    -0.23565016
 h      2.26352930     1.58708367     0.57526733
 o      2.22841842    -1.23194027    -0.25473961
 h      3.46123250    -1.03093197    -0.19200646
 c     -2.59600471    -0.62890754     0.27813876
 h     -3.14695857     0.30862957     0.47252077
 h     -2.96966700    -1.25548322    -0.55133819
 h     -2.93475775    -1.25068006     1.21823921
 h     -2.01445892     1.65358222     0.00512841
          17

 c      1.33289952    -0.30934170     0.02230437
 c      0.13166787    -1.18461880     0.02316996
 c     -1.14379430    -0.36383726     0.01002823
 c     -1.04568522     1.03071025    -0.28434614
 c      0.11217708     1.81961073     0.02984817
 c      1.27278311     1.20047185     0.22307541
 h      0.19850783    -2.21955177    -0.17535844
 h     -1.29746818     1.31111231    -1.35683319
 h      0.09333856     2.92991281    -0.30650297
 h      2.26435228     1.56231898     0.55129612
 o      2.23276260    -1.23654876    -0.25970802
 h      3.46804788    -1.01146000    -0.19618407
 c     -2.61230748    -0.63524521     0.27347726
 h     -3.14624214     0.31739568     0.42325050
 h     -2.98307518    -1.29638178    -0.59104499
 h     -2.91835996    -1.24991656     1.19181993
 h     -2.00714834     1.62531713     0.00553629
          17

 c      1.32553717    -0.32337179     0.01732336
 c      0.16637104    -1.18693421     0.04165035
 c     -1.15014505    -0.34863307     0.00929849
 c     -1.03855116     1.04130446    -0.26453183
 c      0.12363481     1.82896123     0.02111985
 c      1.24730299     1.18641464     0.22204214
 h      0.19188008    -2.16526948    -0.14264253
 h     -1.31001273     1.36726482    -1.32686931
 h      0.05742384     2.98118685    -0.36488062
 h      2.26011450     1.54401608     0.52213030
 o      2.24108433    -1.23979810    -0.26433325
 h      3.42579177    -0.99556605    -0.20202944
 c     -2.62894394    -0.64373792     0.26871030
 h     -3.14657254     0.32166476     0.36884501
 h     -2.99676500    -1.32777391    -0.62270407
 h     -2.89245043    -1.24491407     1.15705634
 h     -1.98611008     1.58949228     0.00948212
          17

 c      1.31602323    -0.33889241     0.01236500
 c      0.19678856    -1.18175279     0.06033172
 c     -1.15458222    -0.33618710     0.00925410
 c     -1.03304967     1.05423846    -0.24554478
 c      0.13466262     1.84084417     0.01063958
 c      1.22557729     1.16969995     0.22153992
 h      0.18706365    -2.15014231    -0.11200670
 h     -1.31788432     1.41307857    -1.29564026
 h      0.02497204     3.00866371    -0.40673834
 h      2.24847524     1.53139523     0.48745644
 o      2.25340265    -1.24164597    -0.26866123
 h      3.33644186    -0.98415578    -0.20963434
 c     -2.64535559    -0.65402123     0.26256532
 h     -3.14975424     0.32086577     0.31115802
 h     -3.00811679    -1.34622050    -0.64139816
 h     -2.86119565    -1.23998869     1.12239637
 h     -1.95772901     1.55195576     0.02048094
          17

 c      1.30494434    -0.35542374     0.00760036
 c      0.22196181    -1.16909983     0.07919869
 c     -1.15701486    -0.32660003     0.00989919
 c     -1.02865634     1.06886334    -0.22775157
 c      0.14449184     1.85557152    -0.00164124
 c      1.20846018     1.15043401     0.22147868
 h      0.18359824    -2.18089847    -0.08467877
 h     -1.32146591     1.44726454    -1.26424919
 h     -0.00077759     3.00928147    -0.43003961
 h      2.22924982     1.52381971     0.44780850
 o      2.26919301    -1.24211652    -0.27273821
 h      3.20938187    -0.97664610    -0.21877486
 c     -2.66089938    -0.66538409     0.25379918
 h     -3.15717007     0.31444530     0.25230765
 h     -3.01582573    -1.35091632    -0.64530902
 h     -2.82913896    -1.24124690     1.09892171
 h     -1.93223377     1.52013705     0.04271434
          17

 c      1.29334936    -0.37223486     0.00311515
 c      0.24068632    -1.15182209     0.09789202
 c     -1.15741725    -0.31971906     0.01121503
 c     -1.02470404     1.08439621    -0.21144128
 c      0.15276606     1.87287655    -0.01555965
 c      1.19619645     1.12892421     0.22163000
 h      0.18166807    -2.23581276    -0.05719478
 h     -1.32182296     1.46938315    -1.23443617
 h     -0.01711274     2.98427412    -0.43444318
 h      2.20458981     1.52082751     0.40439838
 o      2.28620607    -1.24162160    -0.27666173
 h      3.07973246    -0.96541896    -0.22792894
 c     -2.67501878    -0.67710300     0.24160660
 h     -3.16966323     0.30200198     0.19457466
 h     -3.01967733    -1.34349709    -0.63543599
 h     -2.79957090    -1.25319333     1.09536589
 h     -1.92080838     1.50105555     0.08022046
          17

 c      1.28270062    -0.38836923    -0.00111219
 c      0.25144907    -1.13352750     0.11612328
 c     -1.15579934    -0.31522706     0.01316594
 c     -1.02094556     1.10024017    -0.19668400
 c      0.15957498     1.89183479    -0.03070790
 c      1.18845001     1.10573737     0.22164302
 h      0.18247869    -2.28800510    -0.02607727
 h     -1.32072967     1.47982377    -1.20823801
 h     -0.02215060     2.93949222    -0.42157040
 h      2.17865738     1.52210062     0.35881572
 o      2.29862711    -1.24190495    -0.28070926
 h      3.03778072    -0.92101134    -0.23228872
 c     -2.68730511    -0.68881319     0.22620546
 h     -3.18753723     0.28364753     0.14021172
 h     -3.02061682    -1.32832665    -0.61597827
 h     -2.77365889    -1.27448512     1.11171728
 h     -1.92866141     1.49787663     0.13482430
          17

 c      1.27459485    -0.40274330    -0.00518768
 c      0.25267976    -1.11709735     0.13386223
 c     -1.15219855    -0.31274903     0.01571020
 c     -1.01793755     1.11617821    -0.18319676
 c      0.16539688     1.91067965    -0.04636505
 c      1.18449847     1.08167785     0.22109946
 h      0.18683975    -2.32008277     0.01012404
 h     -1.32049173     1.47966339    -1.18768146
 h     -0.01559396     2.88798830    -0.39602010
 h      2.15657854     1.52729728     0.31264325
 o      2.30404364    -1.24419103    -0.28498908
 h      3.11978550    -0.82287166    -0.22985724
 c     -2.69736996    -0.70044479     0.20890893
 h     -3.21060893     0.26024641     0.09123155
 h     -3.02098776    -1.31300103    -0.59498561
 h     -2.75152979    -1.29828942     1.13915238
 h     -1.95035296     1.50837606     0.20419571
          17

 c      1.27037409    -0.41443597    -0.00924582
 c      0.24319543    -1.10434780     0.15124232
 c     -1.14669217    -0.31192776     0.01881086
 c     -1.01668533     1.13223747    -0.17043547
 c      0.17098333     1.92664797    -0.06146294
 c      1.18355089     1.05771188     0.21958571
 h      0.19456965    -2.32394507     0.05142219
 h     -1.32353734     1.47040882    -1.17437874
 h      0.00028195     2.85313771    -0.36625074
 h      2.14263566     1.53561812     0.26712461
 o      2.30844359    -1.24588920    -0.28910380
 h      3.22851637    -0.71234779    -0.22701240
 c     -2.70473818    -0.71185081     0.19155072
 h     -3.23824531     0.23329022     0.04925532
 h     -3.02430414    -1.30777484    -0.58363276
 h     -2.73355750    -1.31687823     1.16626229
 h     -1.97402920     1.52737857     0.28250008
          17

 c      1.27068826    -0.42308481    -0.01337874
 c      0.22275852    -1.09598507     0.16837426
 c     -1.13943427    -0.31244545     0.02244623
 c     -1.01805069     1.14847469    -0.15785853
 c      0.17709774     1.93661310    -0.07487945
 c      1.18507681     1.03486763     0.21674507
 h      0.20448455    -2.29780799     0.09713586
 h     -1.33190546     1.45366766    -1.16890895
 h      0.02158507     2.86283556    -0.34165628
 h      2.13850649     1.54526746     0.22310407
 o      2.31479175    -1.24528020    -0.29283934
 h      3.31320833    -0.61725528    -0.22700320
 c     -2.70898337    -0.72279887     0.17567252
 h     -3.26938611     0.20444517     0.01542423
 h     -3.03343609    -1.32171401    -0.59140562
 h     -2.72050264    -1.32492053     1.18401534
 h     -1.98864300     1.54985817     0.36286554
          17

 c      1.27521737    -0.42901451    -0.01755850
 c      0.19230805    -1.09162414     0.18522806
 c     -1.13067668    -0.31403455     0.02661228
 c     -1.02252054     1.16489352    -0.14513565
 c      0.18403167     1.93933906    -0.08618786
 c      1.18893344     1.01411213     0.21229880
 h      0.21449684    -2.24511336     0.14627234
 h     -1.34678709     1.43087424    -1.17020263
 h      0.04760005     2.92439521    -0.32413310
 h      2.14295074     1.55343162     0.18125336
 o      2.32369069    -1.24175638    -0.29611688
 h      3.35976057    -0.54757548    -0.23061279
 c     -2.71002148    -0.73338289     0.16179792
 h     -3.30256646     0.17500311    -0.00964642
 h     -3.04766686    -1.35661821    -0.61878913
 h     -2.71315930    -1.32006589     1.18714947
 h     -1.98715900     1.57219025     0.43923868
          17

 c      1.28282805    -0.43301867    -0.02161829
 c      0.15375342    -1.08990041     0.20161817
 c     -1.12079653    -0.31646210     0.03131521
 c     -1.03023808     1.18142261    -0.13220823
 c      0.19156383     1.93646855    -0.09572899
 c      1.19524744     0.99624287     0.20604008
 h      0.22190903    -2.17577007     0.19776462
 h     -1.36832486     1.40330745    -1.17539172
 h      0.08160941     3.01352723    -0.30748713
 h      2.15305036     1.55697397     0.14227692
 o      2.33502696    -1.23511490    -0.29889286
 h      3.36544920    -0.50677190    -0.23790361
 c     -2.70818464    -0.74412716     0.14939142
 h     -3.33592555     0.14550107    -0.02589359
 h     -3.06231855    -1.40587779    -0.65659221
 h     -2.71210026    -1.30250897     1.17400072
 h     -1.96650412     1.59216183     0.50705801
          17

 c      1.29201114    -0.43599279    -0.02530766
 c      0.10948691    -1.08864544     0.21725270
 c     -1.11034718    -0.31948011     0.03655715
 c     -1.04104976     1.19789656    -0.11924634
 c      0.19946925     1.93035159    -0.10386192
 c      1.20420121     0.98183628     0.19781721
 h      0.22432648    -2.10831590     0.25092975
 h     -1.39576181     1.37238375    -1.18037808
 h      0.12565214     3.09965295    -0.28632302
 h      2.16579935     1.55335931     0.10691688
 o      2.34851548    -1.22529461    -0.30113417
 h      3.33081451    -0.49624303    -0.24877396
 c     -2.70398531    -0.75557274     0.13746137
 h     -3.36728690     0.11575143    -0.03381750
 h     -3.07172116    -1.45975554    -0.69302933
 h     -2.71757718    -1.27467918     1.14640059
 h     -1.92682930     1.60873853     0.56342550
          17

 c      1.30129289    -0.43865110    -0.02837011
 c      0.06190938    -1.08541445     0.23177895
 c     -1.10012574    -0.32274771     0.04231667
 c     -1.05450183     1.21403702    -0.10658838
 c      0.20769319     1.92257722    -0.11069856
 c      1.21588576     0.97122155     0.18752340
 h      0.22105687    -2.06728463     0.30629347
 h     -1.42784622     1.33991653    -1.18083874
 h      0.17899074     3.16266194    -0.25901019
 h      2.17913380     1.54128895     0.07582842
 o      2.36379704    -1.21234282    -0.30281984
 h      3.25847840    -0.51607354    -0.26305628
 c     -2.69789389    -0.76792620     0.12498699
 h     -3.39439314     0.08528035    -0.03449422
 h     -3.07164435    -1.51004636    -0.71923336
 h     -2.72951966    -1.24118961     1.11007284
 h     -1.87115418     1.62200475     0.60739567
          17

 c      1.30944937    -0.44142295    -0.03059344
 c      0.01334465    -1.07896368     0.24489016
 c     -1.09124973    -0.32572817     0.04852251
 c     -1.06981516     1.22944127    -0.09472435
 c      0.21626292     1.91398107    -0.11621353
 c      1.23024216     0.96446446     0.17509604
 h      0.21247586    -2.06782266     0.36539819
 h     -1.46328416     1.30816176    -1.17317454
 h      0.23940800     3.19242777    -0.22617767
 h      2.19236082     1.52094630     0.04944081
 o      2.38024278    -1.19657102    -0.30395215
 h      3.15645581    -0.56258804    -0.28041274
 c     -2.69025404    -0.78102101     0.11099141
 h     -3.41527221     0.05390518    -0.02957864
 h     -3.05979000    -1.55140858    -0.73034649
 h     -2.74764835    -1.20850777     1.07478586
 h     -1.80542229     1.63334332     0.64065217
          17

 c      1.31554882    -0.44449217    -0.03181944
 c     -0.03363439    -1.07052585     0.25659790
 c     -1.08520574    -0.32759923     0.05502357
 c     -1.08590496     1.24358562    -0.08430971
 c      0.22522214     1.90495955    -0.12034712
 c      1.24704376     0.96136331     0.16052039
 h      0.19648633    -2.10126646     0.42807437
 h     -1.50109055     1.27968019    -1.15514223
 h      0.30419821     3.18491881    -0.18935326
 h      2.20628889     1.49396882     0.02785482
 o      2.39618755    -1.17917378    -0.30456677
 h      3.05025805    -0.61829237    -0.30017627
 c     -2.68126037    -0.79449951     0.09466858
 h     -3.42862471     0.02215035    -0.02126111
 h     -3.03546772    -1.58116923    -0.72489083
 h     -2.77164034    -1.18335793     1.05207305
 h     -1.73828658     1.64565840     0.66828408
          17

 c      1.31895931    -0.44788493    -0.03193611
 c     -0.07622986    -1.06282663     0.26733220
 c     -1.08376552    -0.32726931     0.06157806
 c     -1.10155418     1.25588719    -0.07608180
 c      0.23463122     1.89565044    -0.12304925
 c      1.26588094     0.96146948     0.14383425
 h      0.16872628    -2.14591939     0.49116119
 h     -1.54081321     1.25711578    -1.12623539
 h      0.37052878     3.14001584    -0.15037540
 h      2.22316138     1.46319577     0.01080191
 o      2.40741252    -1.16362741    -0.30466629
 h      3.00634649    -0.62944337    -0.32236450
 c     -2.67097923    -0.80808128     0.07585517
 h     -3.43407970    -0.00867498    -0.01211722
 h     -2.99932565    -1.59918616    -0.70434176
 h     -2.80089824    -1.16970939     1.04894466
 h     -1.67931211     1.66293580     0.69826004
          17

 c      1.31941061    -0.45152641    -0.03087831
 c     -0.11195655    -1.05843738     0.27771335
 c     -1.08865553    -0.32358890     0.06789308
 c     -1.11578069     1.26589744    -0.07049509
 c      0.24459564     1.88593963    -0.12429906
 c      1.28613759     0.96417437     0.12513459
 h      0.12602498    -2.18356267     0.55050083
 h     -1.58267195     1.24297527    -1.08795925
 h      0.43560875     3.06144859    -0.11117504
 h      2.24615970     1.43212442    -0.00228477
 o      2.41071564    -1.15290291    -0.30403576
 h      3.07459812    -0.55078195    -0.35060379
 c     -2.65942630    -0.82164097     0.05548106
 h     -3.43220011    -0.03681128    -0.00482271
 h     -2.95335445    -1.60833606    -0.67332189
 h     -2.83369348    -1.16699257     1.06238391
 h     -1.63497808     1.68818365     0.73752348
          17

 c      1.31700191    -0.45527296    -0.02864456
 c     -0.13920759    -1.05899752     0.28828870
 c     -1.10102010    -0.31573787     0.07372806
 c     -1.12811862     1.27354583    -0.06722573
 c      0.25524093     1.87529933    -0.12412630
 c      1.30704467     0.96883377     0.10457669
 h      0.06771303    -2.20368108     0.60258932
 h     -1.62763629     1.23943902    -1.04396247
 h      0.49719022     2.95880055    -0.07355726
 h      2.27811476     1.40398524    -0.01204041
 o      2.41067217    -1.14323231    -0.30278981
 h      3.18079410    -0.44517132    -0.38332138
 c     -2.64662058    -0.83493208     0.03535517
 h     -3.42423331    -0.06066455    -0.00184212
 h     -2.90096063    -1.61543833    -0.63995414
 h     -2.86684155    -1.17181742     1.08192082
 h     -1.60551334     1.72070289     0.78638802
          17

 c      1.31208008    -0.45897789    -0.02530577
 c     -0.15760366    -1.06495367     0.29935456
 c     -1.12094294    -0.30359672     0.07901455
 c     -1.13847786     1.27915130    -0.06516325
 c      0.26653108     1.86251413    -0.12265540
 c      1.32791826     0.97479934     0.08234559
 h     -0.00477426    -2.20179974     0.64499135
 h     -1.67729829     1.24821420    -0.99953783
 h      0.55501536     2.85107747    -0.03857838
 h      2.31964009     1.38070600    -0.01888300
 o      2.41041072    -1.13207281    -0.30122793
 h      3.27305229    -0.35627518    -0.41568501
 c     -2.63259627    -0.84733367     0.01747703
 h     -3.41175278    -0.07936502    -0.00525509
 h     -2.84642016    -1.63101897    -0.61486944
 h     -2.89661592    -1.18069747     1.09664258
 h     -1.58651522     1.75600895     0.83794943
          17

 c      1.30509377    -0.46254547    -0.02098551
 c     -0.16798789    -1.07552752     0.31088280
 c     -1.14733482    -0.28785954     0.08390641
 c     -1.14686166     1.28318760    -0.06298969
 c      0.27804580     1.84568259    -0.12018285
 c      1.34835083     0.98141899     0.05864179
 h     -0.08840673    -2.17814783     0.67647211
 h     -1.73312622     1.27051041    -0.95984555
 h      0.61270753     2.76712323    -0.00545145
 h      2.36797730     1.36253303    -0.02292699
 o      2.41086170    -1.11880538    -0.29951633
 h      3.33434125    -0.29697045    -0.44468621
 c     -2.61750789    -0.85813445     0.00332663
 h     -3.39641837    -0.09298634    -0.01674561
 h     -2.79304252    -1.66470424    -0.60677353
 h     -2.91981169    -1.19119311     1.09917438
 h     -1.57291712     1.78850530     0.88310147
          17

 c      1.29649323    -0.46593765    -0.01583470
 c     -0.17199924    -1.08891144     0.32253667
 c     -1.17826952    -0.26978630     0.08871765
 c     -1.15333347     1.28607115    -0.05977110
 c      0.28916612     1.82347702    -0.11713380
 c      1.36823497     0.98801102     0.03369350
 h     -0.17901890    -2.13797389     0.69745212
 h     -1.79492250     1.30702867    -0.92732771
 h      0.67519814     2.73099259     0.02810251
 h      2.41758397     1.34857139    -0.02420580
 o      2.41221798    -1.10346955    -0.29772857
 h      3.35978653    -0.26974277    -0.46864659
 c     -2.60177266    -0.86725135    -0.00667270
 h     -3.37988145    -0.10240865    -0.03762981
 h     -2.74137812    -1.71706444    -0.61648208
 h     -2.93422358    -1.20187695     1.08613102
 h     -1.56106677     1.81372806     0.91486903
          17

 c      1.28667117    -0.46915227    -0.01001010
 c     -0.17145189    -1.10260289     0.33372768
 c     -1.21150855    -0.25077746     0.09379829
 c     -1.15814194     1.28810106    -0.05518834
 c      0.29987211     1.79699989    -0.11373171
 c      1.38764834     0.99385994     0.00777101
 h     -0.27224480    -2.09252003     0.71072135
 h     -1.85945323     1.35768278    -0.90035645
 h      0.73929579     2.73956607     0.06207160
 h      2.46205039     1.33766611    -0.02297426
 o      2.41450915    -1.08630059    -0.29590448
 h      3.34782438    -0.27443732    -0.48640262
 c     -2.58600635    -0.87542409    -0.01309073
 h     -3.36364984    -0.10909866    -0.06882517
 h     -2.69013642    -1.77795734    -0.63699698
 h     -2.93876994    -1.21210658     1.05744789
 h     -1.54885616     1.82902341     0.92969179
          17

 c      1.27594005    -0.47219833    -0.00366531
 c     -0.16781260    -1.11390233     0.34373073
 c     -1.24490847    -0.23202524     0.09943113
 c     -1.16172300     1.28950825    -0.04942004
 c      0.31075869     1.76902974    -0.10989499
 c      1.40669910     0.99827774    -0.01881583
 h     -0.36514060    -2.05734963     0.72127726
 h     -1.92075021     1.42112071    -0.87454000
 h      0.79372886     2.77022868     0.09307264
 h      2.49597629     1.32898118    -0.01983487
 o      2.41774173    -1.06762289    -0.29407345
 h      3.29802932    -0.31005191    -0.49698753
 c     -2.57083883    -0.88361055    -0.01695680
 h     -3.34881668    -0.11503129    -0.11074755
 h     -2.63835299    -1.83396849    -0.65950495
 h     -2.93363601    -1.22199148     1.01598828
 h     -1.53535414     1.83347114     0.92723591
          17

 c      1.26454531    -0.47507647     0.00304094
 c     -0.16203803    -1.12079020     0.35198544
 c     -1.27661649    -0.21435081     0.10578797
 c     -1.16453330     1.29049795    -0.04291097
 c      0.32226283     1.74209490    -0.10550050
 c      1.42541022     1.00066920    -0.04573508
 h     -0.45650252    -2.04412135     0.73336119
 h     -1.97197611     1.49457491    -0.84533009
 h      0.82855910     2.80245940     0.11760345
 h      2.51610609     1.32218881    -0.01566874
 o      2.42179894    -1.04791562    -0.29223312
 h      3.21249305    -0.37344856    -0.49992679
 c     -2.55681189    -0.89244082    -0.01943278
 h     -3.33581853    -0.12266838    -0.16314428
 h     -2.58605765    -1.87482096    -0.67756233
 h     -2.92058182    -1.23257386     0.96771276
 h     -1.52060550     1.82779630     0.91017038
          17

 c      1.25271180    -0.47778080     0.00992705
 c     -0.15488559    -1.12271891     0.35843809
 c     -1.30512885    -0.19820411     0.11293410
 c     -1.16686311     1.29121563    -0.03623956
 c      0.33439680     1.71790600    -0.10051307
 c      1.44364291     1.00056123    -0.07265739
 h     -0.54359959    -2.05154829     0.74650344
 h     -2.00734270     1.57426179    -0.80980904
 h      0.83870096     2.82396388     0.13365109
 h      2.52191252     1.31739786    -0.01149427
 o      2.42593947    -1.02818157    -0.29021062
 h      3.10328869    -0.45289982    -0.49730005
 c     -2.54432801    -0.90208203    -0.02178384
 h     -3.32441043    -0.13479553    -0.22492490
 h     -2.53386281    -1.89490280    -0.68773727
 h     -2.90322875    -1.24603342     0.92182974
 h     -1.50564530     1.81450147     0.88433453
          17

 c      1.24070585    -0.48031721     0.01677563
 c     -0.14720742    -1.12029020     0.36345421
 c     -1.32929620    -0.18376147     0.12085566
 c     -1.16873434     1.29167740    -0.03009373
 c      0.34689095     1.69752401    -0.09496537
 c      1.46102905     0.99761418    -0.09928350
 h     -0.61992077    -2.06841328     0.75634542
 h     -2.02313627     1.65602168    -0.76716425
 h      0.82280996     2.82846923     0.14046471
 h      2.51589200     1.31504258    -0.00828086
 o      2.42737500    -1.01109109    -0.28715621
 h      3.01444764    -0.50934644    -0.50162072
 c     -2.53363039    -0.91232982    -0.02530292
 h     -3.31390499    -0.15414836    -0.29410111
 h     -2.48248047    -1.89266138    -0.68901966
 h     -2.88661939    -1.26535038     0.88929971
 h     -1.49251138     1.79797721     0.85888854
          17

 c      1.22886251    -0.48267303     0.02333609
 c     -0.13986087    -1.11434335     0.36746228
 c     -1.34830785    -0.17105528     0.12948505
 c     -1.16991720     1.29177309    -0.02518971
 c      0.35936070     1.68154448    -0.08892796
 c      1.47691624     0.99164128    -0.12536096
 h     -0.67775346    -2.08318735     0.75859984
 h     -2.01797182     1.73591666    -0.71845970
 h      0.78195378     2.81346958     0.13810561
 h      2.50332561     1.31591248    -0.00664739
 o      2.42115000    -1.00116998    -0.28111626
 h      3.02423317    -0.47392987    -0.54275674
 c     -2.52488974    -0.92280506    -0.03092167
 h     -3.30356670    -0.18289387    -0.36793818
 h     -2.43239603    -1.87007381    -0.68243610
 h     -2.87527591    -1.29267615     0.87808864
 h     -1.48376674     1.78378339     0.84508057
          17

 c      1.21751314    -0.48472647     0.02935719
 c     -0.13359309    -1.10549129     0.37078076
 c     -1.36166194    -0.16008897     0.13871413
 c     -1.17007010     1.29143371    -0.02195579
 c      0.37138317     1.67014546    -0.08251053
 c      1.49038455     0.98266249    -0.15067154
 h     -0.71116174    -2.08848168     0.75093092
 h     -1.99270111     1.81072186    -0.66624064
 h      0.71915176     2.77969532     0.12727197
 h      2.49094034     1.32117285    -0.00656811
 o      2.40981286    -0.99669483    -0.27268106
 h      3.09399737    -0.37845205    -0.61078982
 c     -2.51835603    -0.93314524    -0.03869205
 h     -3.29300229    -0.22212215    -0.44333150
 h     -2.38357012    -1.83282448    -0.67118792
 h     -2.87076354    -1.32708684     0.88767963
 h     -1.48102792     1.77619358     0.85204935
          17

 c      1.20696720    -0.48627845     0.03460169
 c     -0.12897236    -1.09409559     0.37360631
 c     -1.36917529    -0.15087758     0.14839839
 c     -1.16889831     1.29083361    -0.02012870
 c      0.38246671     1.66299155    -0.07588658
 c      1.50051183     0.97092551    -0.17501137
 h     -0.71685089    -2.08091805     0.73280704
 h     -1.95026598     1.87834741    -0.61409639
 h      0.63955458     2.73232852     0.10947337
 h      2.48450001     1.33169244    -0.00761494
 o      2.39785302    -0.99415348    -0.26372639
 h      3.15588030    -0.28390711    -0.67589457
 c     -2.51435419    -0.94298038    -0.04772217
 h     -3.28239221    -0.27153859    -0.51727561
 h     -2.33499418    -1.79080670    -0.66098838
 h     -2.87149539    -1.36442781     0.90927172
 h     -1.48326953     1.77523309     0.88151415
          17

 c      1.19751653    -0.48714573     0.03885853
 c     -0.12633970    -1.08032491     0.37603229
 c     -1.37098824    -0.14344549     0.15835837
 c     -1.16617394     1.29034210    -0.01874348
 c      0.39201882     1.65902070    -0.06932845
 c      1.50671801     0.95694532    -0.19815840
 h     -0.69410488    -2.06025129     0.70499919
 h     -1.89543322     1.93818607    -0.56616224
 h      0.55054233     2.68360001     0.08734055
 h      2.48611886     1.34700220    -0.00966688
 o      2.38691871    -0.99236542    -0.25506250
 h      3.18693470    -0.21353404    -0.72521991
 c     -2.51313198    -0.95182284    -0.05665840
 h     -3.27252742    -0.32945721    -0.58726843
 h     -2.28429971    -1.75701350    -0.65938331
 h     -2.87476021    -1.39962711     0.93140330
 h     -1.48697094     1.77666187     0.92711458
          17

 c      1.18940251    -0.48719106     0.04195985
 c     -0.12576942    -1.06414080     0.37805349
 c     -1.36752018    -0.13782330     0.16838246
 c     -1.16164934     1.29025326    -0.01657652
 c      0.39946252     1.65641004    -0.06318898
 c      1.50889927     0.94153150    -0.21984384
 h     -0.64490596    -2.02934795     0.66937747
 h     -1.83413870     1.99117109    -0.52650459
 h      0.46026955     2.65346298     0.06431104
 h      2.49333112     1.36479088    -0.01345981
 o      2.37747012    -0.99111812    -0.24695021
 h      3.18252061    -0.17418165    -0.75459861
 c     -2.51470382    -0.95933533    -0.06435514
 h     -3.26466565    -0.39311160    -0.65154562
 h     -2.22856170    -1.74207509    -0.67209865
 h     -2.87838191    -1.42876387     0.94460616
 h     -1.48807098     1.77501202     0.97910074
          17

 c      1.18278519    -0.48630538     0.04379286
 c     -0.12701223    -1.04520102     0.37955641
 c     -1.35939741    -0.13405191     0.17822940
 c     -1.15505504     1.29063044    -0.01257541
 c      0.40449561     1.65348222    -0.05773824
 c      1.50730453     0.92568746    -0.23977628
 h     -0.57439695    -1.99525637     0.62897779
 h     -1.77225657     2.03909166    -0.49831615
 h      0.37441678     2.65958737     0.04269444
 h      2.50092660     1.38146311    -0.02049389
 o      2.36963724    -0.99044493    -0.23948391
 h      3.14287355    -0.16800977    -0.76249683
 c     -2.51866859    -0.96584498    -0.07043657
 h     -3.26017841    -0.45923346    -0.70907464
 h     -2.16714718    -1.74711295    -0.69787413
 h     -2.88118659    -1.44968634     0.94292711
 h     -1.48352766     1.76614219     1.02874383
          17

 c      1.17772836    -0.48438061     0.04430154
 c     -0.12949930    -1.02279132     0.38033906
 c     -1.34738181    -0.13219121     0.18763111
 c     -1.14620290     1.29139964    -0.00604623
 c      0.40704509     1.65025315    -0.05300694
 c      1.50233221     0.91041595    -0.25770572
 h     -0.49068782    -1.97013466     0.58779738
 h     -1.71416020     2.08306583    -0.48308166
 h      0.29624188     2.69987059     0.02196230
 h      2.50369166     1.39331111    -0.03249102
 o      2.36344914    -0.99042507    -0.23271002
 h      3.06972313    -0.19578931    -0.74819513
 c     -2.52416519    -0.97226762    -0.07531757
 h     -3.25999926    -0.52473625    -0.75928735
 h     -2.10361001    -1.76413629    -0.72857826
 h     -2.88294037    -1.46190675     0.92393668
 h     -1.47168001     1.74793690     1.06985868
          17

 c      1.17419595    -0.48128768     0.04348269
 c     -0.13257248    -0.99616590     0.38024038
 c     -1.33231667    -0.13230241     0.19629969
 c     -1.13505933     1.29253905     0.00332766
 c      0.40692426     1.64821851    -0.04892147
 c      1.49438532     0.89658052    -0.27347056
 h     -0.40199090    -1.96768600     0.54935094
 h     -1.66202897     2.12207201    -0.48017912
 h      0.23027911     2.75506628     0.00054033
 h      2.49813020     1.39745029    -0.05092955
 o      2.35879671    -0.99120489    -0.22660246
 h      2.96708980    -0.25643772    -0.71227883
 c     -2.53012167    -0.97947460    -0.07977996
 h     -3.26412279    -0.58717373    -0.80167387
 h     -2.04386957    -1.78323667    -0.75479046
 h     -2.88428706    -1.46652501     0.88866252
 h     -1.45202039     1.72007254     1.09870371
          17

 c      1.17205399    -0.47688011     0.04138940
 c     -0.13582819    -0.96557334     0.37933746
 c     -1.31510664    -0.13438106     0.20393827
 c     -1.12172693     1.29414482     0.01554016
 c      0.40388327     1.64883652    -0.04547591
 c      1.48379418     0.88487508    -0.28701255
 h     -0.31224473    -1.99177285     0.51446284
 h     -1.61639833     2.15285636    -0.48725759
 h      0.18197156     2.80618997    -0.02207898
 h      2.48305571     1.39225672    -0.07684913
 o      2.35511240    -0.99333229    -0.22081782
 h      2.84641624    -0.34132051    -0.66065312
 c     -2.53551898    -0.98788240    -0.08470474
 h     -3.27151352    -0.64475047    -0.83556239
 h     -1.99347260    -1.79738593    -0.76979279
 h     -2.88685671    -1.46639407     0.84190565
 h     -1.42493650     1.68370058     1.11370650
          17

 c      1.17107424    -0.47104102     0.03815114
 c     -0.13898859    -0.93284979     0.37791873
 c     -1.29673069    -0.13827197     0.21025503
 c     -1.10638546     1.29633240     0.03032372
 c      0.39784198     1.65288490    -0.04273845
 c      1.47079283     0.87581725    -0.29838117
 h     -0.22210873    -2.02993002     0.48165494
 h     -1.57722376     2.17129008    -0.50110990
 h      0.15540999     2.84172672    -0.04535112
 h      2.45970518     1.37753943    -0.11077255
 o      2.35051691    -0.99892190    -0.21387071
 h      2.73986434    -0.41516732    -0.61779076
 c     -2.53946951    -0.99742548    -0.09104450
 h     -3.28051047    -0.69601778    -0.86029875
 h     -1.95635487    -1.80307433    -0.77016833
 h     -2.89341885    -1.46624329     0.79245166
 h     -1.39162303     1.64130171     1.11559362
          17

 c      1.17095752    -0.46372114     0.03398084
 c     -0.14147818    -0.90054157     0.37626020
 c     -1.27824995    -0.14362579     0.21497888
 c     -1.08925408     1.29909922     0.04717252
 c      0.38898374     1.66057094    -0.04081370
 c      1.45548702     0.86972227    -0.30772813
 h     -0.13369502    -2.06351350     0.44979872
 h     -1.54457743     2.17394543    -0.51847506
 h      0.15260524     2.85641087    -0.06830472
 h      2.43172107     1.35477487    -0.15258159
 o      2.34171826    -1.01249851    -0.20247601
 h      2.70185510    -0.40285463    -0.63733998
 c     -2.54122244    -1.00772110    -0.09971921
 h     -3.28945723    -0.73956663    -0.87570131
 h     -1.93462854    -1.79957669    -0.75516252
 h     -2.90750354    -1.47186502     0.75150672
 h     -1.35415911     1.59664126     1.10795376
          17

 c      1.17145101    -0.45491476     0.02910735
 c     -0.14240363    -0.87088950     0.37454811
 c     -1.26077559    -0.14992111     0.21787338
 c     -1.07059229     1.30225802     0.06533944
 c      0.37777589     1.67173992    -0.03982306
 c      1.43771870     0.86677290    -0.31525565
 h     -0.05127771    -2.07887195     0.41905545
 h     -1.51885917     2.15902240    -0.53652326
 h      0.17358558     2.84921351    -0.08996777
 h      2.40478405     1.32723562    -0.20144047
 o      2.32971014    -1.03267685    -0.18737648
 h      2.71935224    -0.32374345    -0.70953839
 c     -2.54028614    -1.01835033    -0.11119340
 h     -3.29722748    -0.77392510    -0.88246829
 h     -1.92845033    -1.78853172    -0.72629399
 h     -2.93163622    -1.48736047     0.72763555
 h     -1.31560409     1.55459079     1.09783278
          17

 c      1.17250956    -0.44470679     0.02369828
 c     -0.14072929    -0.84556418     0.37290815
 c     -1.24541888    -0.15650480     0.21875378
 c     -1.05071879     1.30544375     0.08388348
 c      0.36495565     1.68593286    -0.03988963
 c      1.41720487     0.86705221    -0.32117995
 h      0.02040396    -2.06959180     0.39035388
 h     -1.50081270     2.12671053    -0.55306535
 h      0.21652231     2.82292216    -0.10960751
 h      2.38534362     1.29923465    -0.25625059
 o      2.31715334    -1.05471790    -0.17185683
 h      2.75097642    -0.25059881    -0.78377741
 c     -2.53667068    -1.02908989    -0.12496986
 h     -3.30343927    -0.79766204    -0.88226977
 h     -1.93545272    -1.77426850    -0.68755233
 h     -2.96479865    -1.51192419     0.72108736
 h     -1.27977390     1.52038690     1.09525915
          17

 c      1.17423688    -0.43332737     0.01789590
 c     -0.13546420    -0.82572747     0.37142232
 c     -1.23318092    -0.16267244     0.21751403
 c     -1.03007132     1.30820404     0.10194481
 c      0.35147517     1.70228211    -0.04110765
 c      1.39395022     0.87057667    -0.32573044
 h      0.07720273    -2.03473885     0.36489404
 h     -1.49148598     2.07922158    -0.56668982
 h      0.27780743     2.78541332    -0.12698266
 h      2.37777586     1.27439872    -0.31635638
 o      2.30493409    -1.07658039    -0.15732185
 h      2.78040348    -0.21148313    -0.83848040
 c     -2.53099681    -1.03978635    -0.13962468
 h     -3.30827572    -0.80965092    -0.87742080
 h     -1.94989752    -1.76463469    -0.64579097
 h     -3.00213024    -1.54009579     0.72439026
 h     -1.25030369     1.49820139     1.10981318
          17

 c      1.17674163    -0.42110999     0.01186643
 c     -0.12589956    -0.81203316     0.37012552
 c     -1.22476014    -0.16781504     0.21415825
 c     -1.00930496     1.31013895     0.11922675
 c      0.33838667     1.71939346    -0.04349267
 c      1.36853555     0.87740788    -0.32915324
 h      0.11597351    -1.97748890     0.34390493
 h     -1.49216416     2.02046639    -0.57688031
 h      0.35265261     2.75125709    -0.14267897
 h      2.38120547     1.25419205    -0.38161381
 o      2.29318291    -1.09749693    -0.14421539
 h      2.80223212    -0.21274381    -0.86712172
 c     -2.52430782    -1.05002956    -0.15340534
 h     -3.31199569    -0.80938845    -0.87029473
 h     -1.96287330    -1.77085290    -0.61004977
 h     -3.03746510    -1.56522856     0.72829550
 h     -1.22922853     1.48976984     1.14469680
          17

 c      1.18006067    -0.40840801     0.00580564
 c     -0.11185693    -0.80449291     0.36900007
 c     -1.22035267    -0.17157863     0.20882403
 c     -0.98932959     1.31099199     0.13619267
 c      0.32662322     1.73565019    -0.04696079
 c      1.34212429     0.88760515    -0.33176217
 h      0.13497955    -1.90538288     0.32848828
 h     -1.50413874     1.95523547    -0.58384911
 h      0.43680350     2.73868676    -0.15807146
 h      2.38923226     1.23811774    -0.45160699
 o      2.28187068    -1.11704448    -0.13271311
 h      2.81430993    -0.25478720    -0.86767571
 c     -2.51758573    -1.05926571    -0.16494078
 h     -3.31439643    -0.79721609    -0.86278818
 h     -1.96620769    -1.80306190    -0.58793084
 h     -3.06573407    -1.58215276     0.72611254
 h     -1.21636103     1.49425542     1.19404985
          17

 c      1.18413543    -0.39553259    -0.00007717
 c     -0.09386329    -0.80223905     0.36798961
 c     -1.21955798    -0.17395757     0.20178766
 c     -0.97124512     1.31067353     0.15368158
 c      0.31686990     1.75033852    -0.05142748
 c      1.31620655     0.90104466    -0.33398576
 h      0.13474172    -1.83234681     0.31935124
 h     -1.52808767     1.88799147    -0.58781674
 h      0.52715014     2.75700953    -0.17401395
 h      2.39302879     1.22516600    -0.52492548
 o      2.27098991    -1.13490486    -0.12292928
 h      2.81555139    -0.33656917    -0.83947781
 c     -2.51114747    -1.06745186    -0.17375738
 h     -3.31455051    -0.77435105    -0.85606923
 h     -1.95910870    -1.86177891    -0.58067610
 h     -3.08381008    -1.58783992     0.71466203
 h     -1.21008138     1.50927400     1.24691088
          17

 c      1.18880211    -0.38273896    -0.00557760
 c     -0.07313954    -0.80334705     0.36703763
 c     -1.22146488    -0.17527094     0.19344497
 c     -0.95623274     1.30925507     0.17238467
 c      0.30975073     1.76443571    -0.05693597
 c      1.29231245     0.91730696    -0.33635507
 h      0.11893486    -1.78081462     0.31638635
 h     -1.56318033     1.82194252    -0.58804055
 h      0.61855341     2.79746139    -0.18935840
 h      2.38479151     1.21491314    -0.59920257
 o      2.26055821    -1.15088926    -0.11490944
 h      2.80585913    -0.45557293    -0.78327052
 c     -2.50459514    -1.07526566    -0.18020938
 h     -3.31089997    -0.74276101    -0.85059841
 h     -1.94869783    -1.93585390    -0.58352383
 h     -3.09046487    -1.58120888     0.69378616
 h     -1.20849191     1.53194837     1.29280102
          17

 c      1.19381743    -0.37026282    -0.01052113
 c     -0.05125270    -0.80538168     0.36610770
 c     -1.22488360    -0.17603469     0.18426948
 c     -0.94540002     1.30694613     0.19260574
 c      0.30583433     1.77971319    -0.06358602
 c      1.27181957     0.93570847    -0.33944613
 h      0.09303584    -1.77599903     0.31865672
 h     -1.60661804     1.75903142    -0.58246346
 h      0.70272383     2.84299258    -0.20183078
 h      2.35964924     1.20772117    -0.67168452
 o      2.25042367    -1.16517130    -0.10840863
 h      2.78861351    -0.60416703    -0.70442519
 c     -2.49734348    -1.08349474    -0.18501339
 h     -3.30157615    -0.70497169    -0.84629868
 h     -1.94346138    -2.01032708    -0.59064089
 h     -3.08627015    -1.56294611     0.66589427
 h     -1.21006008     1.55947725     1.32442000
          17

 c      1.19897567    -0.35835450    -0.01481363
 c     -0.02952654    -0.80730880     0.36512085
 c     -1.22859588    -0.17680469     0.17476085
 c     -0.93957315     1.30405650     0.21428673
 c      0.30529831     1.79759408    -0.07138405
 c      1.25580746     0.95540190    -0.34380114
 h      0.06002436    -1.82445993     0.32552793
 h     -1.65417110     1.70064477    -0.56842796
 h      0.77146437     2.88043123    -0.20967759
 h      2.31635808     1.20450632    -0.73994563
 o      2.23958359    -1.17885730    -0.10221716
 h      2.78035291    -0.76048020    -0.62309421
 c     -2.48893619    -1.09250474    -0.18898284
 h     -3.28483959    -0.66384170    -0.84281402
 h     -1.94880963    -2.07322154    -0.59800054
 h     -3.07378219    -1.53548483     0.63595031
 h     -1.21381441     1.58938142     1.33795698
          17

 c      1.20431030    -0.34725849    -0.01852138
 c     -0.00898727    -0.81044065     0.36394600
 c     -1.23150155    -0.17808445     0.16540420
 c     -0.93912504     1.30095122     0.23711051
 c      0.30777220     1.81881979    -0.08019097
 c      1.24490293     0.97550086    -0.34983711
 h      0.02080905    -1.90409293     0.33711262
 h     -1.70132680     1.64827216    -0.54382819
 h      0.81894630     2.90314877    -0.21214854
 h      2.25742276     1.20655937    -0.80252700
 o      2.22505976    -1.19421794    -0.09342139
 h      2.82731302    -0.88493597    -0.58523789
 c     -2.47901535    -1.10215870    -0.19298643
 h     -3.25952737    -0.62231469    -0.83978153
 h     -1.96675935    -2.11710901    -0.60350311
 h     -3.05772196    -1.50278710     0.61141441
 h     -1.21939607     1.61964313     1.33278764
          17

 c      1.21011502    -0.33715364    -0.02186996
 c      0.00928046    -0.81664988     0.36250251
 c     -1.23265360    -0.18031689     0.15664720
 c     -0.94392573     1.29799509     0.26056028
 c      0.31247347     1.84349788    -0.08974565
 c      1.23913158     0.99520956    -0.35774882
 h     -0.02170504    -1.98579875     0.35306746
 h     -1.74432694     1.60371095    -0.50791188
 h      0.84197868     2.90954263    -0.20933039
 h      2.18914381     1.21548749    -0.85962317
 o      2.20553881    -1.21137335    -0.08117896
 h      2.94830471    -0.97347614    -0.60276968
 c     -2.46727849    -1.11199086    -0.19785420
 h     -3.22539862    -0.58315872    -0.83705260
 h     -1.99688581    -2.13848111    -0.60640133
 h     -3.04416187    -1.46925049     0.60083247
 h     -1.22712803     1.64889589     1.31145845
          17

 c      1.21663680    -0.32811238    -0.02508487
 c      0.02419317    -0.82698623     0.36077200
 c     -1.23127156    -0.18388261     0.14888600
 c     -0.95340372     1.29547123     0.28391397
 c      0.31841948     1.87115612    -0.09970511
 c      1.23791444     1.01389080    -0.36744843
 h     -0.06301390    -2.04986587     0.37227794
 h     -1.78078262     1.56895610    -0.46156145
 h      0.83986491     2.90192565    -0.20197220
 h      2.12135476     1.23304456    -0.91372405
 o      2.18483214    -1.22854398    -0.06839747
 h      3.08262023    -1.05357995    -0.62832434
 c     -2.45363630    -1.12145141    -0.20405827
 h     -3.18331209    -0.54869003    -0.83483278
 h     -2.03698785    -2.13729125    -0.60700445
 h     -3.03775391    -1.43756551     0.60993740
 h     -1.23811877     1.67676046     1.28005594
          17

 c      1.22390213    -0.32015455    -0.02828327
 c      0.03494799    -0.84164223     0.35874464
 c     -1.22677643    -0.18907155     0.14245476
 c     -0.96665360     1.29348591     0.30624501
 c      0.32455566     1.90072756    -0.10967645
 c      1.24027840     1.03110343    -0.37859139
 h     -0.09884118    -2.08641243     0.39332337
 h     -1.80998301     1.54596987    -0.40728593
 h      0.81474942     2.88690778    -0.19143431
 h      2.06533715     1.26080351    -0.96933714
 o      2.16562634    -1.24526493    -0.05663342
 h      3.18938103    -1.13228585    -0.63698390
 c     -2.43845366    -1.13000863    -0.21133879
 h     -3.13522345    -0.52048770    -0.83372419
 h     -2.08326694    -2.11741865    -0.60681575
 h     -3.03855068    -1.40728176     0.63740585
 h     -1.25426414     1.70423161     1.24828297
          17

 c      1.23174225    -0.31333144    -0.03148442
 c      0.04116168    -0.86024464     0.35638662
 c     -1.21881587    -0.19606336     0.13761701
 c     -0.98257926     1.29194059     0.32658645
 c      0.32978442     1.93048724    -0.11924727
 c      1.24529335     1.04669304    -0.39079052
 h     -0.12584069    -2.09192011     0.41479198
 h     -1.83302692     1.53642964    -0.34907681
 h      0.77233073     2.87678586    -0.17963972
 h      2.02903725     1.29924554    -1.03037336
 o      2.14896454    -1.26160581    -0.04628642
 h      3.25443961    -1.20789529    -0.62288742
 c     -2.42253227    -1.13695651    -0.21869473
 h     -3.08400248    -0.49916001    -0.83467310
 h     -2.13039057    -2.08786495    -0.60897418
 h     -3.04214135    -1.37603712     0.67515750
 h     -1.27770621     1.73344992     1.22758204
          17

 c      1.23984044    -0.30775545    -0.03464281
 c      0.04287666    -0.88201832     0.35363637
 c     -1.20727738    -0.20492153     0.13455405
 c     -1.00009337     1.29066909     0.34432858
 c      0.33302825     1.95815669    -0.12803784
 c      1.25249254     1.06087892    -0.40394899
 h     -0.14170200    -2.06734992     0.43541507
 h     -1.85269122     1.54149025    -0.29201055
 h      0.72129810     2.88911334    -0.16869381
 h      2.01280864     1.34653557    -1.09621005
 o      2.13523682    -1.27768176    -0.03739893
 h      3.27390109    -1.27761236    -0.58614631
 c     -2.40679040    -1.14121355    -0.22476799
 h     -3.03307529    -0.48423250    -0.83883682
 h     -2.17224888    -2.06287198    -0.61836247
 h     -3.04287017    -1.34189584     0.71293352
 h     -1.30934288     1.76585622     1.22630007
          17

 c      1.24778286    -0.30358904    -0.03767337
 c      0.04052398    -0.90576290     0.35040714
 c     -1.19229441    -0.21558682     0.13335204
 c     -1.01833493     1.28967032     0.35955297
 c      0.33358180     1.98169987    -0.13578531
 c      1.26183692     1.07420634    -0.41832984
 h     -0.14535124    -2.01866263     0.45425046
 h     -1.87265190     1.56152460    -0.24130900
 h      0.66874426     2.93816840    -0.16002815
 h      2.01068981     1.39845660    -1.16102378
 o      2.12461371    -1.29357645    -0.02992334
 h      3.24700657    -1.33883865    -0.52840394
 c     -2.39188592    -1.14166543    -0.22834079
 h     -2.98591317    -0.47425754    -0.84738176
 h     -2.20420008    -2.05684290    -0.63976872
 h     -3.03647389    -1.30436935     0.74220656
 h     -1.34724918     1.79959884     1.24509077
          17

 c      1.25512495    -0.30101465    -0.04047342
 c      0.03490285    -0.92963876     0.34656514
 c     -1.17424884    -0.22786183     0.13399653
 c     -1.03677827     1.28917141     0.37285077
 c      0.33150255     2.00061996    -0.14237329
 c      1.27336133     1.08733403    -0.43428691
 h     -0.13755104    -1.95977204     0.47120121
 h     -1.89577662     1.59574775    -0.20085227
 h      0.61481079     3.02053735    -0.15402688
 h      2.01532103     1.44987546    -1.21723777
 o      2.11712558    -1.30934550    -0.02376114
 h      3.17477477    -1.38916200    -0.45212337
 c     -2.37800580    -1.13804750    -0.22883986
 h     -2.94539009    -0.46728494    -0.86117531
 h     -2.22538309    -2.07389930    -0.67358923
 h     -3.02089257    -1.26417646     0.75757836
 h     -1.38693720     1.82939535     1.27779703
          17

 c      1.26146860    -0.30020101    -0.04294410
 c      0.02716837    -0.95093110     0.34186613
 c     -1.15377485    -0.24139981     0.13637451
 c     -1.05520447     1.28949500     0.38481384
 c      0.32730583     2.01594351    -0.14775534
 c      1.28693006     1.10082129    -0.45200573
 h     -0.12152612    -1.91597761     0.48804085
 h     -1.92222455     1.64175616    -0.17190850
 h      0.55564152     3.11594793    -0.15078161
 h      2.02120010     1.49627846    -1.25882627
 o      2.11245134    -1.32499597    -0.01868046
 h      3.06325578    -1.42657238    -0.36188722
 c     -2.36499885    -1.13122417    -0.22654580
 h     -2.91309807    -0.46169878    -0.88031750
 h     -2.23787238    -2.10444922    -0.71388943
 h     -2.99618932    -1.22272936     0.75686600
 h     -1.42328500     1.84912824     1.31625707
          17

 c      1.26654267    -0.30127053    -0.04501433
 c      0.01866618    -0.96669475     0.33596275
 c     -1.13176850    -0.25570482     0.14027806
 c     -1.07359125     1.29093957     0.39574062
 c      0.32142474     2.02893455    -0.15190529
 c      1.30217785     1.11502974    -0.47141143
 h     -0.10149397    -1.91729734     0.50859713
 h     -1.94902612     1.69539172    -0.15312869
 h      0.48939858     3.20265864    -0.15055845
 h      2.02542137     1.53449708    -1.28253009
 o      2.10906413    -1.34036007    -0.01404170
 h      2.93691586    -1.45123041    -0.26876255
 c     -2.35263883    -1.12241082    -0.22232494
 h     -2.88893148    -0.45696085    -0.90368923
 h     -2.24399635    -2.13400459    -0.75200860
 h     -2.96444343    -1.18178705     0.74109713
 h     -1.45212607     1.85412169     1.35374159
          17

 c      1.27027142    -0.30424015    -0.04667100
 c      0.01055670    -0.97615660     0.32877911
 c     -1.10939709    -0.27012311     0.14540975
 c     -1.09195579     1.29372446     0.40565992
 c      0.31410607     2.04036383    -0.15483074
 c      1.31852019     1.13011142    -0.49216490
 h     -0.07836394    -1.97126325     0.53453065
 h     -1.97160767     1.75134332    -0.14176494
 h      0.41728639     3.26601553    -0.15363450
 h      2.02747278     1.56289490    -1.28793593
 o      2.10221096    -1.35474220    -0.00835230
 h      2.87061898    -1.47118006    -0.19728283
 c     -2.34069240    -1.11248814    -0.21731705
 h     -2.87127377    -0.45365495    -0.92893217
 h     -2.24519210    -2.15134927    -0.78058413
 h     -2.92988771    -1.14321821     0.71481913
 h     -1.47075136     1.84183247     1.38585982
          17

 c      1.27273728    -0.30891565    -0.04797421
 c      0.00382331    -0.98160605     0.32083674
 c     -1.08805877    -0.28385247     0.15139902
 c     -1.11021768     1.29795066     0.41445882
 c      0.30552093     2.05050478    -0.15659119
 c      1.33514801     1.14603204    -0.51366302
 h     -0.05034383    -2.05285405     0.56136571
 h     -1.98581148     1.80422755    -0.13502950
 h      0.34212262     3.29841314    -0.16016931
 h      2.02912592     1.58151204    -1.27748065
 o      2.08685329    -1.36726439    -0.00059974
 h      2.94413782    -1.49841111    -0.16413458
 c     -2.32885188    -1.10191102    -0.21279045
 h     -2.85770284    -0.45283367    -0.95302580
 h     -2.24216612    -2.15041126    -0.79483950
 h     -2.89897065    -1.10870962     0.68622892
 h     -1.47782520     1.81168342     1.41041563
          17

 c      1.27405015    -0.31483787    -0.04904495
 c     -0.00045544    -0.98598162     0.31287087
 c     -1.06925192    -0.29600961     0.15783865
 c     -1.12813119     1.30355759     0.42195593
 c      0.29585344     2.05930135    -0.15730483
 c      1.35100771     1.16259352    -0.53503300
 h     -0.01743648    -2.13203814     0.58261771
 h     -1.98913460     1.84952425    -0.13082914
 h      0.26722003     3.29730260    -0.17021276
 h      2.03456414     1.59232751    -1.25655619
 o      2.06848386    -1.37874082     0.00770231
 h      3.07234588    -1.52098460    -0.14561193
 c     -2.31674165    -1.09086737    -0.20995718
 h     -2.84580823    -0.45520509    -0.97314955
 h     -2.23520306    -2.12943648    -0.79242362
 h     -2.87933049    -1.07939404     0.66558322
 h     -1.47324115     1.76481304     1.42727988
          17

 c      1.27435592    -0.32149947    -0.05003054
 c     -0.00115598    -0.99135459     0.30543891
 c     -1.05439213    -0.30572702     0.16434024
 c     -1.14526469     1.31027654     0.42789548
 c      0.28532080     2.06645970    -0.15713854
 c      1.36485980     1.17942974    -0.55519135
 h      0.01837281    -2.19007184     0.59385058
 h     -1.98114395     1.88410271    -0.12788924
 h      0.19585484     3.26415638    -0.18372140
 h      2.05016910     1.59920314    -1.23296590
 o      2.05179005    -1.38986945     0.01571850
 h      3.18358077    -1.52970417    -0.12858266
 c     -2.30412016    -1.07938112    -0.20954594
 h     -2.83379357    -0.46059280    -0.98740720
 h     -2.22428856    -2.09038589    -0.77323705
 h     -2.87664304    -1.05564370     0.66041645
 h     -1.45807796     1.70396324     1.43852092
          17

 c      1.27382597    -0.32850767    -0.05105985
 c      0.00257461    -0.99884378     0.29885503
 c     -1.04455228    -0.31230529     0.17058565
 c     -1.16101688     1.31762260     0.43193135
 c      0.27418223     2.07140919    -0.15628937
 c      1.37548982     1.19611288    -0.57308130
 h      0.05458135    -2.21823482     0.59295891
 h     -1.96347733     1.90648191    -0.12567618
 h      0.13086188     3.20494442    -0.20063727
 h      2.08256237     1.60656858    -1.21439425
 o      2.03841299    -1.40079785     0.02326608
 h      3.25437869    -1.52343611    -0.11032080
 c     -2.29116229    -1.06726163    -0.21131535
 h     -2.82080031    -0.46778625    -0.99524757
 h     -2.20908604    -2.03936478    -0.73972884
 h     -2.89099382    -1.03733617     0.67024104
 h     -1.43446662     1.63319776     1.44848390
          17

 c      1.27261111    -0.33561146    -0.05221373
 c      0.01101874    -1.00876626     0.29323303
 c     -1.04020523    -0.31537046     0.17635510
 c     -1.17466896     1.32494877     0.43370873
 c      0.26277681     2.07315214    -0.15495252
 c      1.38211777     1.21239269    -0.58806886
 h      0.08889189    -2.21385222     0.57941675
 h     -1.93974791     1.91699434    -0.12437477
 h      0.07390172     3.13188023    -0.22113847
 h      2.13418999     1.61664581    -1.20402284
 o      2.02891119    -1.41146142     0.03031380
 h      3.27861041    -1.50371431    -0.09070914
 c     -2.27847173    -1.05396697    -0.21405821
 h     -2.80698935    -0.47473026    -0.99756092
 h     -2.18884857    -1.98773831    -0.69741486
 h     -2.91687788    -1.02420314     0.68709546
 h     -1.40507541     1.55707693     1.46282643
          17

 c      1.27081529    -0.34267066    -0.05351842
 c      0.02376149    -1.02069902     0.28852453
 c     -1.04110311    -0.31494012     0.18152778
 c     -1.18547094     1.33154233     0.43312114
 c      0.25159050     2.07016669    -0.15326899
 c      1.38471305     1.22832812    -0.60013458
 h      0.11942867    -2.17857769     0.55389605
 h     -1.91534414     1.91784745    -0.12494671
 h      0.02432164     3.06456787    -0.24613405
 h      2.19992921     1.62780874    -1.19849853
 o      2.02357048    -1.42173736     0.03684641
 h      3.25491468    -1.47268957    -0.07010684
 c     -2.26681170    -1.03861352    -0.21614870
 h     -2.79338745    -0.47898943    -0.99647714
 h     -2.16241108    -1.95169467    -0.65431812
 h     -2.94678487    -1.01581094     0.70123496
 h     -1.37220573     1.47948510     1.48556496
          17

 c      1.26849447    -0.34962050    -0.05495600
 c      0.03977137    -1.03344966     0.28452911
 c     -1.04635840    -0.31135151     0.18606623
 c     -1.19272879     1.33669112     0.43058602
 c      0.24122690     2.06086125    -0.15128937
 c      1.38384091     1.24411326    -0.60961381
 h      0.14494360    -2.11942929     0.51846989
 h     -1.89674408     1.91276175    -0.12899391
 h     -0.02092340     3.02471869    -0.27755550
 h      2.26915424     1.63634557    -1.19113417
 o      2.02259057    -1.43148201     0.04284446
 h      3.18381930    -1.43277420    -0.04898197
 c     -2.25685479    -1.02051464    -0.21627050
 h     -2.78147540    -0.47840723    -0.99486520
 h     -2.12874496    -1.94551406    -0.61720096
 h     -2.97431952    -1.01141348     0.70547673
 h     -1.33723606     1.40322400     1.51562431
          17

 c      1.26567199    -0.35645429    -0.05648186
 c      0.05760873    -1.04490222     0.28087187
 c     -1.05467711    -0.30509574     0.19000055
 c     -1.19588616     1.33972186     0.42696438
 c      0.23206161     2.04486885    -0.14908074
 c      1.38025857     1.25981239    -0.61683617
 h      0.16530828    -2.05251896     0.47725883
 h     -1.88985382     1.90568113    -0.13790461
 h     -0.06360894     3.02098365    -0.31689216
 h      2.33070388     1.63920435    -1.17620224
 o      2.02593985    -1.44051771     0.04829718
 h      3.06993543    -1.38680023    -0.02806128
 c     -2.24903312    -1.00012798    -0.21400104
 h     -2.77256106    -0.47177526    -0.99553918
 h     -2.08851507    -1.96978139    -0.58651301
 h     -2.99530659    -1.00993830     0.69628206
 h     -1.30102959     1.33082078     1.54674270
          17

 c      1.26236611    -0.36321672    -0.05804270
 c      0.07564656    -1.05192658     0.27701720
 c     -1.06463277    -0.29665456     0.19341109
 c     -1.19465224     1.34011531     0.42309476
 c      0.22390127     2.02367885    -0.14692850
 c      1.37465537     1.27525231    -0.62197867
 h      0.18209439    -2.00639814     0.43653538
 h     -1.89762596     1.89876027    -0.15125398
 h     -0.10042916     3.04140962    -0.36255961
 h      2.37600794     1.63512378    -1.15063158
 o      2.03268038    -1.44864552     0.05324841
 h      2.93239306    -1.33753516    -0.00900001
 c     -2.24351191    -0.97910642    -0.20974690
 h     -2.76710352    -0.45927881    -1.00031320
 h     -2.04500970    -2.01008608    -0.55751392
 h     -3.00782379    -1.01013562     0.67329469
 h     -1.26459159     1.26519483     1.57110954
          17

 c      1.25862500    -0.36996761    -0.05959595
 c      0.09233830    -1.05149192     0.27254163
 c     -1.07489082    -0.28639598     0.19640106
 c     -1.18911768     1.33764101     0.41939354
 c      0.21622305     1.99952109    -0.14530025
 c      1.36756662     1.29006262    -0.62507358
 h      0.19746916    -2.01096590     0.40164800
 h     -1.91859814     1.89120179    -0.16577473
 h     -0.12566410     3.06620864    -0.41021436
 h      2.39989360     1.62447837    -1.11381867
 o      2.03926330    -1.45597338     0.05790382
 h      2.83171377    -1.28228632     0.00400570
 c     -2.24030622    -0.95927398    -0.20426148
 h     -2.76431756    -0.44249527    -1.00933757
 h     -2.00279928    -2.04861993    -0.52580027
 h     -3.01214607    -1.01082541     0.63878239
 h     -1.22916705     1.20937250     1.58285379
          17

 c      1.25457919    -0.37667688    -0.06114056
 c      0.10652182    -1.04342270     0.26755967
 c     -1.08432906    -0.27455152     0.19906213
 c     -1.17972277     1.33234436     0.41581787
 c      0.20855952     1.97427980    -0.14464931
 c      1.35934304     1.30374860    -0.62604564
 h      0.21051400    -2.06611053     0.37218971
 h     -1.94773305     1.88017634    -0.17623256
 h     -0.13529965     3.08013394    -0.45515085
 h      2.40060442     1.60886813    -1.06707315
 o      2.04033403    -1.46355028     0.06256714
 h      2.85740748    -1.20336757     0.00534458
 c     -2.23934807    -0.94191382    -0.19838339
 h     -2.76234883    -0.42391390    -1.02119553
 h     -1.96598719    -2.07248824    -0.48968569
 h     -3.01094652    -1.01114132     0.59739867
 h     -1.19598012     1.16591090     1.57932547
          17

 c      1.25056035    -0.38315432    -0.06274771
 c      0.11727973    -1.03038871     0.26252452
 c     -1.09205708    -0.26129317     0.20144861
 c     -1.16710327     1.32442289     0.41205490
 c      0.20061901     1.94928549    -0.14531934
 c      1.35009649     1.31572444    -0.62472771
 h      0.21758452    -2.14139198     0.34457393
 h     -1.97867439     1.86275436    -0.17745332
 h     -0.12800465     3.07474276    -0.49360936
 h      2.38008697     1.59091308    -1.01330517
 o      2.03929937    -1.47085707     0.06693689
 h      2.95985314    -1.10876851    -0.00075030
 c     -2.24042424    -0.92769093    -0.19297264
 h     -2.75892431    -0.40624448    -1.03369624
 h     -1.93753275    -2.07480927    -0.44965562
 h     -3.00945930    -1.01067058     0.55594125
 h     -1.16600701     1.13657973     1.56101680
          17

 c      1.24718689    -0.38913860    -0.06454049
 c      0.12371980    -1.01515921     0.25778397
 c     -1.09744607    -0.24682806     0.20357278
 c     -1.15194389     1.31412680     0.40768265
 c      0.19225859     1.92544341    -0.14753801
 c      1.33962673     1.32532158    -0.62086932
 h      0.21624841    -2.20755635     0.31687318
 h     -2.00566928     1.83719638    -0.16585112
 h     -0.10453610     3.04677737    -0.52296612
 h      2.34480146     1.57416522    -0.95688694
 o      2.04111602    -1.47624850     0.07060627
 h      3.06182484    -1.02438893    -0.00803474
 c     -2.24311917    -0.91678623    -0.18881067
 h     -2.75208544    -0.39181224    -1.04479345
 h     -1.91922414    -2.05345832    -0.40743491
 h     -3.01466963    -1.00937234     0.52223231
 h     -1.13984210     1.12222239     1.53133111
          17

 c      1.24520056    -0.39437655    -0.06664325
 c      0.12507163    -0.99954460     0.25351287
 c     -1.10016103    -0.23145638     0.20541195
 c     -1.13490222     1.30173028     0.40223222
 c      0.18344470     1.90332960    -0.15142079
 c      1.32739783     1.33180461    -0.61417044
 h      0.20608228    -2.24800687     0.28900413
 h     -2.02455315     1.80332832    -0.13997417
 h     -0.06718260     2.99696850    -0.54173684
 h      2.30623221     1.56292971    -0.90328982
 o      2.04748325    -1.47889960     0.07341276
 h      3.13440041    -0.96275580    -0.01385053
 c     -2.24697017    -0.90900444    -0.18635812
 h     -2.74067075    -0.38222649    -1.05322811
 h     -1.91167051    -2.01035946    -0.36548758
 h     -3.03251947    -1.00715646     0.50235359
 h     -1.11762451     1.12269336     1.49647849
          17

 c      1.24522839    -0.39868381    -0.06913381
 c      0.12086430    -0.98459005     0.24976317
 c     -1.10015243    -0.21559496     0.20692351
 c     -1.11657608     1.28753658     0.39523118
 c      0.17422280     1.88317796    -0.15694446
 c      1.31277260     1.33441781    -0.60439334
 h      0.18768605    -2.25540418     0.26166134
 h     -2.03317884     1.76248551    -0.10050237
 h     -0.01958047     2.93025614    -0.54987258
 h      2.27851131     1.56157179    -0.85782299
 o      2.05866275    -1.47848725     0.07531062
 h      3.16954540    -0.92814820    -0.01725144
 c     -2.25180287    -0.90378749    -0.18548823
 h     -2.72449527    -0.37828729    -1.05883879
 h     -1.91400340    -1.95204270    -0.32683562
 h     -3.06411694    -1.00329922     0.49751854
 h     -1.09901513     1.13694890     1.46495589
          17

 c      1.24760614    -0.40198914    -0.07200673
 c      0.11106687    -0.97085196     0.24647727
 c     -1.09761828    -0.19977705     0.20806684
 c     -1.09747308     1.27187158     0.38635013
 c      0.16467923     1.86476559    -0.16387739
 c      1.29569389     1.33249647    -0.59155749
 h      0.16191897    -2.22767182     0.23575510
 h     -2.03173778     1.71737438    -0.05007829
 h      0.03336229     2.85729168    -0.54949732
 h      2.27080903     1.57292208    -0.82341136
 o      2.07446854    -1.47485716     0.07629470
 h      3.16547683    -0.92193571    -0.01789455
 c     -2.25791189    -0.90010844    -0.18547852
 h     -2.70432220    -0.37999291    -1.06262788
 h     -1.92325272    -1.89111668    -0.29485711
 h     -3.10468772    -0.99638314     0.50375177
 h     -1.08325104     1.16342605     1.44553387
          17

 c      1.25229024    -0.40433835    -0.07515895
 c      0.09616095    -0.95850968     0.24348764
 c     -1.09295881    -0.18464285     0.20882481
 c     -1.07797617     1.25507239     0.37569521
 c      0.15487113     1.84731773    -0.17171851
 c      1.27731688     1.32558720    -0.57604465
 h      0.12961161    -2.16653941     0.21220512
 h     -2.02303975     1.67188599     0.00701898
 h      0.08611671     2.79560269    -0.54558852
 h      2.28003567     1.59669607    -0.79937270
 o      2.09453617    -1.46792726     0.07637851
 h      3.12288442    -0.94420974    -0.01572482
 c     -2.26590196    -0.89642892    -0.18531531
 h     -2.68169382    -0.38658283    -1.06664868
 h     -1.93409342    -1.84624533    -0.27267914
 h     -3.14649849    -0.98494764     0.51472528
 h     -1.06928323     1.20054964     1.44331142
          17

 c      1.25887492    -0.40585496    -0.07840371
 c      0.07712837    -0.94731073     0.24053940
 c     -1.08673678    -0.17092528     0.20921504
 c     -1.05835672     1.23754235     0.36402517
 c      0.14472380     1.82985267    -0.17983865
 c      1.25972069     1.31345604    -0.55846597
 h      0.09156641    -2.07864353     0.19179030
 h     -2.01224046     1.63063756     0.06562523
 h      0.13436465     2.76518547    -0.54448081
 h      2.29367980     1.62970118    -0.78278480
 o      2.11822694    -1.45775262     0.07560382
 h      3.04658762    -0.99290666    -0.01112227
 c     -2.27628631    -0.89125455    -0.18407037
 h     -2.65862667    -0.39665652    -1.07367781
 h     -1.94104940    -1.83498233    -0.26200771
 h     -3.18239735    -0.96810110     0.52465836
 h     -1.05591545     1.24667679     1.45635184
          17

 c      1.26671244    -0.40668092    -0.08150585
 c      0.05535847    -0.93632744     0.23735282
 c     -1.07965245    -0.15941507     0.20928664
 c     -1.03891448     1.21988350     0.35257131
 c      0.13404637     1.81227988    -0.18796268
 c      1.24504205     1.29603198    -0.53945496
 h      0.04861552    -1.97928648     0.17480415
 h     -2.00514013     1.59797782     0.12097584
 h      0.17636177     2.77472892    -0.54856905
 h      2.29861636     1.66741364    -0.77052080
 o      2.14402175    -1.44483024     0.07409998
 h      2.95504316    -1.05906633    -0.00583337
 c     -2.28901107    -0.88427996    -0.18115588
 h     -2.63712797    -0.40853461    -1.08649515
 h     -1.94341710    -1.85991899    -0.26219631
 h     -3.20758018    -0.94562988     0.52959533
 h     -1.04190483     1.29939537     1.47671619
          17

 c      1.27511173    -0.40691985    -0.08422508
 c      0.03252304    -0.92367059     0.23372479
 c     -1.07253784    -0.15087744     0.20910682
 c     -1.02021852     1.20298258     0.34258200
 c      0.12284120     1.79600815    -0.19645559
 c      1.23487264     1.27340210    -0.51954469
 h      0.00134830    -1.89688323     0.16036365
 h     -2.00515148     1.57666447     0.16988357
 h      0.21122727     2.81336049    -0.55346276
 h      2.28621750     1.70522080    -0.76015892
 o      2.16788412    -1.43083113     0.07226008
 h      2.90594255    -1.11519756    -0.00576558
 c     -2.30340592    -0.87657182    -0.17642132
 h     -2.61856634    -0.42096903    -1.10661150
 h     -1.94631003    -1.90626259    -0.27065727
 h     -3.21997777    -0.91783322     0.52762198
 h     -1.02610107     1.35529783     1.49495555
          17

 c      1.28355626    -0.40658553    -0.08636539
 c      0.01044541    -0.90718408     0.22959436
 c     -1.06636283    -0.14591286     0.20874373
 c     -1.00323045     1.18795308     0.33502058
 c      0.11156493     1.78296422    -0.20596210
 c      1.23002597     1.24582838    -0.49911267
 h     -0.05051861    -1.86557379     0.14621265
 h     -2.01123921     1.56712344     0.21085476
 h      0.23724718     2.86138069    -0.55266036
 h      2.25311327     1.73901738    -0.75011223
 o      2.18391406    -1.41802842     0.07073516
 h      2.98566259    -1.12451553    -0.02085999
 c     -2.31860869    -0.86945781    -0.17016729
 h     -2.60327075    -0.43378540    -1.13297701
 h     -1.95595570    -1.95485941    -0.28405181
 h     -3.22028585    -0.88535677     0.51887384
 h     -1.00761119     1.41061605     1.50367696
          17

 c      1.29176744    -0.40554519    -0.08781871
 c     -0.00915542    -0.88717712     0.22488144
 c     -1.06224570    -0.14479423     0.20825568
 c     -0.98913478     1.17595174     0.33052362
 c      0.10107024     1.77452196    -0.21701931
 c      1.23049356     1.21373428    -0.47837238
 h     -0.10693472    -1.89312811     0.13117505
 h     -2.01892889     1.56789958     0.24329331
 h      0.25253691     2.90244945    -0.54199102
 h      2.20059290     1.76564604    -0.73961242
 o      2.19516777    -1.40497852     0.06926086
 h      3.13904393    -1.11024630    -0.04633279
 c     -2.33381952    -0.86377053    -0.16310180
 h     -2.59077056    -0.44778892    -1.16184846
 h     -1.97637235    -1.99163523    -0.29913720
 h     -3.21209779    -0.84901176     0.50563916
 h     -0.98589026     1.46200109     1.49861808
          17

 c      1.29959944    -0.40355984    -0.08855129
 c     -0.02489165    -0.86719910     0.21932757
 c     -1.06143572    -0.14733929     0.20770116
 c     -0.97900467     1.16794817     0.32941468
 c      0.09238362     1.77120706    -0.22993142
 c      1.23553121     1.17768464    -0.45741098
 h     -0.16456393    -1.95134838     0.11702359
 h     -2.02314366     1.57672910     0.26685858
 h      0.25597203     2.92662486    -0.52018226
 h      2.13409979     1.78338645    -0.72875898
 o      2.20644839    -1.39016123     0.06731205
 h      3.28470246    -1.09771760    -0.07303723
 c     -2.34827536    -0.85983995    -0.15620085
 h     -2.58044318    -0.46397254    -1.18812494
 h     -2.00914538    -2.00881207    -0.31307714
 h     -3.20183161    -0.80947819     0.49227729
 h     -0.96072700     1.50693180     1.47848530
          17

 c      1.30695442    -0.40040839    -0.08856541
 c     -0.03567715    -0.85107217     0.21268784
 c     -1.06513876    -0.15294583     0.20715229
 c     -0.97353667     1.16455475     0.33167493
 c      0.08644194     1.77277274    -0.24473200
 c      1.24384775     1.13833706    -0.43624460
 h     -0.21805307    -2.00894481     0.10593557
 h     -2.02038950     1.59141589     0.28133996
 h      0.24753383     2.92934207    -0.48805933
 h      2.06267805     1.79255107    -0.71861227
 o      2.21948094    -1.37330212     0.06469112
 h      3.39148065    -1.09282122    -0.09692630
 c     -2.36126871    -0.85770467    -0.15046329
 h     -2.57199919    -0.48275687    -1.20714600
 h     -2.05404296    -2.00353073    -0.32350510
 h     -3.19738153    -0.76696592     0.48415782
 h     -0.93216003     1.54387712     1.44469560
          17

 c      1.31374994    -0.39598923    -0.08786941
 c     -0.04077908    -0.84125221     0.20485125
 c     -1.07419542    -0.16078336     0.20669900
 c     -0.97294609     1.16594920     0.33688608
 c      0.08386062     1.77829712    -0.26115172
 c      1.25390675     1.09643513    -0.41488859
 h     -0.26268557    -2.04768914     0.09886737
 h     -2.00959588     1.61030766     0.28675163
 h      0.22846677     2.91069426    -0.44795717
 h      1.99737245     1.79551932    -0.71102406
 o      2.23466984    -1.35454220     0.06135900
 h      3.45041971    -1.09516298    -0.11645180
 c     -2.37239507    -0.85720689    -0.14657245
 h     -2.56560943    -0.50365180    -1.21598524
 h     -2.10939085    -1.97708294    -0.32859523
 h     -3.20465489    -0.72125312     0.48503388
 h     -0.90033490     1.57249581     1.40148261
          17

 c      1.31991034    -0.39041419    -0.08645269
 c     -0.04006830    -0.83882924     0.19581528
 c     -1.08875314    -0.17003603     0.20644549
 c     -0.97699936     1.17185191     0.34418835
 c      0.08480500     1.78621173    -0.27861892
 c      1.26432906     1.05296617    -0.39346257
 h     -0.29500013    -2.05979363     0.09579805
 h     -1.99215390     1.63252240     0.28342569
 h      0.20146316     2.87616150    -0.40342706
 h      1.94801033     1.79505013    -0.70777673
 o      2.25206543    -1.33413328     0.05732885
 h      3.45923752    -1.10299451    -0.13088609
 c     -2.38186408    -0.85788680    -0.14459300
 h     -2.56182377    -0.52523759    -1.21408450
 h     -2.17220349    -1.93544947    -0.32728173
 h     -3.22388029    -0.67246775     0.49430151
 h     -0.86526755     1.59395810     1.35620377
          17

 c      1.32536323    -0.38411064    -0.08426356
 c     -0.03418133    -0.84382633     0.18565518
 c     -1.10810881    -0.18007415     0.20649954
 c     -0.98513979     1.18154385     0.35233842
 c      0.08900421     1.79430338    -0.29633787
 c      1.27422957     1.00943952    -0.37230833
 h     -0.31253406    -2.04353943     0.09618919
 h     -1.97157761     1.65805905     0.27206210
 h      0.17065960     2.83821633    -0.35874361
 h      1.92000255     1.79125828    -0.70923360
 o      2.27162625    -1.31237124     0.05263416
 h      3.41794271    -1.11421018    -0.13981333
 c     -2.39049287    -0.85878112    -0.14394086
 h     -2.56144272    -0.54532644    -1.20340294
 h     -2.23842179    -1.89067576    -0.31961694
 h     -3.24965352    -0.62194116     0.50712158
 h     -0.82651969     1.61107958     1.31888853
          17

 c      1.33004026    -0.37792025    -0.08119059
 c     -0.02439483    -0.85544900     0.17451970
 c     -1.13082814    -0.19047579     0.20695823
 c     -0.99665265     1.19399584     0.35999945
 c      0.09591826     1.79995481    -0.31347393
 c      1.28325387     0.96799304    -0.35201949
 h     -0.31375400    -2.00161347     0.09919167
 h     -1.95273887     1.68772364     0.25373225
 h      0.14083827     2.81532619    -0.31762241
 h      1.91395499     1.78041234    -0.71374943
 o      2.29313514    -1.28959218     0.04733928
 h      3.32992284    -1.12613976    -0.14333309
 c     -2.39932793    -0.85843739    -0.14365116
 h     -2.56537764    -0.56129068    -1.18814070
 h     -2.30387236    -1.86053574    -0.30683995
 h     -3.27466268    -0.57203489     0.51733532
 h     -0.78310846     1.62738096     1.29936365
          17

 c      1.33388445    -0.37312703    -0.07705936
 c     -0.01225369    -0.87220336     0.16263727
 c     -1.15506856    -0.20094254     0.20789802
 c     -1.01078031     1.20816584     0.36624502
 c      0.10498245     1.80109152    -0.32935330
 c      1.29137994     0.93114032    -0.33333503
 h     -0.29857516    -1.94218728     0.10364477
 h     -1.94045066     1.72266911     0.22985969
 h      0.11579173     2.82234632    -0.28182332
 h      1.92771885     1.75702095    -0.71845223
 o      2.31564061    -1.26622127     0.04163736
 h      3.21057765    -1.13436732    -0.14368857
 c     -2.40922278    -0.85557029    -0.14277999
 h     -2.57444991    -0.57063656    -1.17383440
 h     -2.36612501    -1.86113142    -0.29024396
 h     -3.29309618    -0.52519975     0.52013251
 h     -0.73440006     1.64472035     1.30192888
          17

 c      1.33685553    -0.37132146    -0.07165968
 c      0.00088506    -0.89179906     0.15031596
 c     -1.17893728    -0.21120231     0.20937142
 c     -1.02676031     1.22329916     0.37086448
 c      0.11572767     1.79736446    -0.34344889
 c      1.29871793     0.90133821    -0.31697950
 h     -0.26968291    -1.88239286     0.10800532
 h     -1.93755509     1.76344594     0.20223701
 h      0.09774387     2.85723855    -0.25203834
 h      1.95831120     1.71669575    -0.72045756
 o      2.33579063    -1.24296945     0.03623357
 h      3.11360626    -1.12939628    -0.15138966
 c     -2.42069492    -0.85016526    -0.14078641
 h     -2.58909727    -0.57178776    -1.16561828
 h     -2.42513215    -1.89383851    -0.26940811
 h     -3.30191964    -0.48319771     0.51307732
 h     -0.68179191     1.66157626     1.32222407
          17

 c      1.33890266    -0.37400519    -0.06481884
 c      0.01416262    -0.91105994     0.13791388
 c     -1.20075462    -0.22097811     0.21139948
 c     -1.04387853     1.23898616     0.37413664
 c      0.12774211     1.78991751    -0.35525027
 c      1.30538039     0.88056238    -0.30352651
 h     -0.23374584    -1.85080927     0.11055253
 h     -1.94359114     1.80902511     0.17306690
 h      0.08840270     2.90348154    -0.22988801
 h      2.00278032     1.65772822    -0.71766967
 o      2.34719707    -1.22096968     0.03277595
 h      3.14154996    -1.09533750    -0.19189018
 c     -2.43408651    -0.84356715    -0.13765568
 h     -2.60905556    -0.56475751    -1.16608111
 h     -2.48121119    -1.94376854    -0.24274070
 h     -3.30089437    -0.44679817     0.49611939
 h     -0.62920281     1.67425398     1.35031236
          17

 c      1.33986867    -0.38197251    -0.05651715
 c      0.02697661    -0.92699387     0.12575049
 c     -1.21919276    -0.23002808     0.21395651
 c     -1.06153341     1.25502779     0.37641880
 c      0.14069615     1.78017309    -0.36431782
 c      1.31138874     0.86994052    -0.29329255
 h     -0.19822890    -1.87548560     0.11030252
 h     -1.95516715     1.85661776     0.14484380
 h      0.08927432     2.94358776    -0.21759884
 h      2.05854379     1.58148811    -0.70917808
 o      2.35216831    -1.20026840     0.03106066
 h      3.26139180    -1.03617928    -0.26078146
 c     -2.44964372    -0.83739744    -0.13378335
 h     -2.63321174    -0.55124841    -1.17408171
 h     -2.53369977    -1.99217833    -0.20955153
 h     -3.29240277    -0.41568143     0.47137657
 h     -0.58183396     1.67930837     1.37613067
          17

 c      1.33953299    -0.39493899    -0.04694374
 c      0.03831579    -0.93935983     0.11404088
 c     -1.23335682    -0.23816916     0.21695614
 c     -1.07922135     1.27126918     0.37793552
 c      0.15438360     1.76921833    -0.37038540
 c      1.31666826     0.86945571    -0.28627601
 h     -0.16353184    -1.95421274     0.10763265
 h     -1.96769885     1.90247814     0.12003840
 h      0.10126700     2.96587179    -0.21681616
 h      2.12360721     1.49208979    -0.69533818
 o      2.35696304    -1.18030723     0.02949539
 h      3.37923120    -0.96769601    -0.33119829
 c     -2.46738647    -0.83282808    -0.12981350
 h     -2.65977992    -0.53406086    -1.18558502
 h     -2.58148196    -2.02529405    -0.17060547
 h     -3.28130329    -0.38826461     0.44289537
 h     -0.54467150     1.67481757     1.39245275
          17

 c      1.33770171    -0.41164544    -0.03645495
 c      0.04693226    -0.95053827     0.10296517
 c     -1.24281095    -0.24528996     0.22024617
 c     -1.09646137     1.28748806     0.37877344
 c      0.16869834     1.75780609    -0.37338413
 c      1.32112690     0.87795409    -0.28219025
 h     -0.12502268    -2.05600550     0.10322024
 h     -1.97716506     1.94303929     0.10068232
 h      0.12452299     2.96441351    -0.22823489
 h      2.19632508     1.39528980    -0.67737723
 o      2.36419329    -1.16100211     0.02736307
 h      3.45903113    -0.89815191    -0.39018745
 c     -2.48699920    -0.83052356    -0.12644492
 h     -2.68673121    -0.51625888    -1.19573962
 h     -2.62366775    -2.03551801    -0.12754583
 h     -3.27425335    -0.36167121     0.41604136
 h     -0.52169325     1.66042545     1.39531824
          17

 c      1.33422318    -0.43028444    -0.02548799
 c      0.05199231    -0.96290974     0.09270884
 c     -1.24755054    -0.25135849     0.22361232
 c     -1.11274386     1.30334540     0.37893710
 c      0.18357686     1.74647692    -0.37342760
 c      1.32480934     0.89354182    -0.28059505
 h     -0.08059874    -2.15130165     0.09736715
 h     -1.98106908     1.97571381     0.08804237
 h      0.15846111     2.93768522    -0.25170692
 h      2.27410164     1.29680437    -0.65646103
 o      2.37471429    -1.14247258     0.02445178
 h      3.49180785    -0.83147315    -0.43307960
 c     -2.50792387    -0.83072476    -0.12419828
 h     -2.71222638    -0.50056340    -1.20063792
 h     -2.65984068    -2.02021141    -0.08234846
 h     -3.27761264    -0.33252308     0.39595675
 h     -0.51562001     1.63698156     1.38360773
          17

 c      1.32902403    -0.44899735    -0.01447558
 c      0.05317064    -0.97785568     0.08343993
 c     -1.24792844    -0.25641656     0.22679224
 c     -1.12753287     1.31837207     0.37836661
 c      0.19892119     1.73559490    -0.37078596
 c      1.32808662     0.91404254    -0.28104252
 h     -0.03152562    -2.22293147     0.09019752
 h     -1.97875138     1.99929217     0.08245867
 h      0.20182829     2.88820271    -0.28636337
 h      2.35171645     1.20133118    -0.63287224
 o      2.38878381    -1.12482405     0.02070075
 h      3.47639544    -0.77013197    -0.45792312
 c     -2.52963338    -0.83317632    -0.12320055
 h     -2.73489903    -0.48908151    -1.19815052
 h     -2.69015135    -1.98110287    -0.03698809
 h     -3.29417125    -0.29886993     0.38533895
 h     -0.52768975     1.60629684     1.35882086
          17

 c      1.32216335    -0.46623693    -0.00378762
 c      0.05052461    -0.99596115     0.07529580
 c     -1.24455654    -0.26056561     0.22949579
 c     -1.14031532     1.33197287     0.37689213
 c      0.21452821     1.72525682    -0.36585153
 c      1.33167916     0.93724034    -0.28311984
 h      0.01927939    -2.26308639     0.08182270
 h     -1.97140263     2.01408236     0.08329870
 h      0.25277475     2.82352969    -0.33072089
 h      2.42153841     1.11316839    -0.60625261
 o      2.40634601    -1.10806244     0.01608438
 h      3.41406065    -0.71617689    -0.46363884
 c     -2.55181840    -0.83695994    -0.12312692
 h     -2.75399264    -0.48323161    -1.18811437
 h     -2.71552015    -1.92499539     0.00695076
 h     -3.32135692    -0.26186124     0.38331047
 h     -0.55716304     1.57105165     1.32540051
          17

 c      1.31385634    -0.48092773     0.00629450
 c      0.04440811    -1.01729887     0.06838282
 c     -1.23820275    -0.26395526     0.23142627
 c     -1.15067725     1.34345101     0.37413241
 c      0.23002643     1.71514408    -0.35906985
 c      1.33647226     0.96096190    -0.28640450
 h      0.06827524    -2.26958114     0.07237500
 h     -1.96190253     2.02185449     0.08900694
 h      0.30916169     2.75775463    -0.38310580
 h      2.47594673     1.03710233    -0.57654231
 o      2.42697773    -1.09210199     0.01062677
 h      3.30896088    -0.67110357    -0.45024302
 c     -2.57428188    -0.84044660    -0.12338365
 h     -2.76940239    -0.48372285    -1.17227955
 h     -2.73798489    -1.86514269     0.04900901
 h     -3.35297957    -0.22526266     0.38658406
 h     -0.60059141     1.53469814     1.29152985
          17

 c      1.30443199    -0.49247116     0.01558699
 c      0.03541310    -1.04153580     0.06277716
 c     -1.22969793    -0.26677653     0.23230097
 c     -1.15835971     1.35208227     0.36941495
 c      0.24482502     1.70463066    -0.35081397
 c      1.34332031     0.98315029    -0.29043124
 h      0.11168641    -2.24444326     0.06201161
 h     -1.95432943     2.02546112     0.09731002
 h      0.36918622     2.70970721    -0.44269620
 h      2.50953786     0.97839103    -0.54453017
 o      2.44954416    -1.07695432     0.00459353
 h      3.17414809    -0.63320645    -0.42194147
 c     -2.59672835    -0.84156934    -0.12337747
 h     -2.78163623    -0.49053221    -1.15420048
 h     -2.76073066    -1.82033287     0.09070303
 h     -3.38252941    -0.19339642     0.39154098
 h     -0.65159135     1.50103528     1.26943555
          17

 c      1.29424326    -0.50067635     0.02401084
 c      0.02427926    -1.06785145     0.05852288
 c     -1.21986035    -0.26925529     0.23187183
 c     -1.16317606     1.35727444     0.36195524
 c      0.25817875     1.69359445    -0.34131317
 c      1.35292589     1.00197032    -0.29470139
 h      0.14583792    -2.19483318     0.05091055
 h     -1.95285697     2.02792130     0.10566713
 h      0.43127944     2.69251382    -0.50992760
 h      2.51996731     0.94211280    -0.51183078
 o      2.47140086    -1.06343104    -0.00092979
 h      3.04563527    -0.58688952    -0.39644065
 c     -2.61876102    -0.83869508    -0.12259157
 h     -2.79166625    -0.50294629    -1.13894844
 h     -2.78675078    -1.80636382     0.13475277
 h     -3.40525925    -0.16944184     0.39550548
 h     -0.70293444     1.47310997     1.27238514
          17

 c      1.28358198    -0.50565673     0.03158613
 c      0.01171480    -1.09467356     0.05563440
 c     -1.20943528    -0.27164695     0.22994316
 c     -1.16476858     1.35876266     0.35148559
 c      0.26949121     1.68327146    -0.33084294
 c      1.36567743     1.01595639    -0.29871463
 h      0.16802376    -2.13606012     0.03920275
 h     -1.96006889     2.03104481     0.11190710
 h      0.49223214     2.70206312    -0.58392051
 h      2.50821578     0.93233816    -0.48061527
 o      2.48868263    -1.05397816    -0.00372669
 h      2.97978508    -0.49001904    -0.40995586
 c     -2.64008282    -0.83173330    -0.12039210
 h     -2.80062191    -0.51987971    -1.13215252
 h     -2.81647050    -1.82327987     0.18144223
 h     -3.41873587    -0.15476632     0.39707794
 h     -0.75135154     1.45195359     1.30636668
          17

 c      1.27277438    -0.50770789     0.03836602
 c     -0.00186029    -1.11943726     0.05411869
 c     -1.19905297    -0.27423176     0.22638478
 c     -1.16260027     1.35667373     0.33875289
 c      0.27859182     1.67565620    -0.31991344
 c      1.38128948     1.02420942    -0.30198987
 h      0.17817814    -2.09430164     0.02671946
 h     -1.97547775     2.03428886     0.11473052
 h      0.54666497     2.72233532    -0.66017479
 h      2.47925009     0.95142295    -0.45326779
 o      2.50170028    -1.04844677    -0.00402989
 h      2.96861263    -0.34235938    -0.46001772
 c     -2.66055128    -0.82201334    -0.11605661
 h     -2.80934843    -0.54060425    -1.13783035
 h     -2.84754192    -1.85606665     0.22681434
 h     -3.42277261    -0.14886363     0.39610490
 h     -0.79953395     1.43667691     1.36375768
          17

 c      1.26240778    -0.50720970     0.04433818
 c     -0.01634052    -1.13927246     0.05400215
 c     -1.18924057    -0.27727234     0.22114117
 c     -1.15635994     1.35140384     0.32510924
 c      0.28573453     1.67229690    -0.30913693
 c      1.39841327     1.02648138    -0.30405376
 h      0.17929850    -2.09875548     0.01272881
 h     -1.99541542     2.03479402     0.11371650
 h      0.58924212     2.73855196    -0.73238362
 h      2.44377937     0.99948199    -0.43209550
 o      2.51286986    -1.04337374    -0.00415507
 h      2.97074690    -0.19764850    -0.51071714
 c     -2.68000654    -0.81114224    -0.10923435
 h     -2.81806207    -0.56535920    -1.15579505
 h     -2.87698708    -1.88744442     0.26560017
 h     -3.41935453    -0.14936966     0.39366032
 h     -0.85181746     1.42575530     1.42842402
          17

 c      1.25325182    -0.50454456     0.04941224
 c     -0.03145771    -1.15321968     0.05526720
 c     -1.18046731    -0.28094002     0.21423649
 c     -1.14620386     1.34344572     0.31178613
 c      0.29145025     1.67388536    -0.29904255
 c      1.41466282     1.02299307    -0.30444753
 h      0.17281539    -2.15603418    -0.00331197
 h     -2.01449426     2.02869148     0.10888695
 h      0.61625361     2.74212367    -0.79489399
 h      2.41936763     1.07433762    -0.41916466
 o      2.52288650    -1.03675271    -0.00519154
 h      2.97128934    -0.08688605    -0.54517250
 c     -2.69812954    -0.80038857    -0.10023921
 h     -2.82643860    -0.59505037    -1.18097065
 h     -2.90260793    -1.90543399     0.29404883
 h     -3.41256197    -0.15205778     0.39203822
 h     -0.91006103     1.41782536     1.48499257
          17

 c      1.24602542    -0.50004601     0.05345590
 c     -0.04649210    -1.16292971     0.05774171
 c     -1.17316717    -0.28527676     0.20576768
 c     -1.13263147     1.33326015     0.29959911
 c      0.29635171     1.68042872    -0.29001385
 c      1.42755895     1.01411281    -0.30282208
 h      0.15569977    -2.24239280    -0.02041081
 h     -2.02749986     2.01264843     0.10025116
 h      0.62571220     2.72962282    -0.84353461
 h      2.42290813     1.17351711    -0.41563486
 o      2.53170163    -1.02785951    -0.00742594
 h      2.96726435    -0.02091474    -0.55880617
 c     -2.71443757    -0.79068218    -0.08988734
 h     -2.83406626    -0.63025453    -1.20551154
 h     -2.92315014    -1.90386895     0.31052774
 h     -3.40791721    -0.15133094     0.39436014
 h     -0.97328521     1.41179762     1.52297782
          17

 c      1.24126038    -0.49401808     0.05633897
 c     -0.06068361    -1.17057404     0.06115352
 c     -1.16772251    -0.29021761     0.19588537
 c     -1.11627467     1.32120912     0.28898524
 c      0.30095499     1.69147574    -0.28228174
 c      1.43625870     1.00039138    -0.29910687
 h      0.12513554    -2.32867673    -0.03657862
 h     -2.03068015     1.98478908     0.08756986
 h      0.61706324     2.70112534    -0.87564882
 h      2.45332554     1.29346537    -0.42042649
 o      2.53916825    -1.01650006    -0.01088460
 h      2.95806827    -0.00253870    -0.55068264
 c     -2.72843478    -0.78263483    -0.07910547
 h     -2.84081127    -0.67050632    -1.22181784
 h     -2.93810380    -1.88113416     0.31522452
 h     -3.41041843    -0.14195385     0.40327638
 h     -1.03882649     1.40679502     1.53668424
          17

 c      1.23923954    -0.48679260     0.05797713
 c     -0.07350306    -1.17757258     0.06523781
 c     -1.16442869    -0.29563765     0.18477357
 c     -1.09775250     1.30753814     0.28010482
 c      0.30560134     1.70619074    -0.27589864
 c      1.44174676     0.98306461    -0.29352988
 h      0.08112834    -2.39543906    -0.05001623
 h     -2.02232115     1.94497910     0.07026443
 h      0.59110320     2.65965825    -0.89033037
 h      2.49056234     1.42422296    -0.43034025
 o      2.54519267    -1.00271171    -0.01551133
 h      2.94360919    -0.03110546    -0.52088552
 c     -2.73984986    -0.77636089    -0.06858443
 h     -2.84688965    -0.71426148    -1.22454415
 h     -2.94762583    -1.83965926     0.30999254
 h     -3.42174719    -0.12171037     0.41906641
 h     -1.10332209     1.40210214     1.52412962
          17

 c      1.23996887    -0.47874649     0.05835250
 c     -0.08462873    -1.18462595     0.06977153
 c     -1.16346031    -0.30139478     0.17263513
 c     -1.07758777     1.29238178     0.27290144
 c      0.31043945     1.72328647    -0.27065781
 c      1.44521000     0.96400266    -0.28644527
 h      0.02569239    -2.43253565    -0.05947935
 h     -2.00295222     1.89480416     0.04734703
 h      0.55024169     2.61192148    -0.88937437
 h      2.51453734     1.55082819    -0.44191373
 o      2.54971278    -0.98675992    -0.02116203
 h      2.92527000    -0.10266175    -0.47099146
 c     -2.74872753    -0.77127919    -0.05866128
 h     -2.85277471    -0.75923347    -1.21142211
 h     -2.95271078    -1.78655351     0.29861034
 h     -3.43910743    -0.09275773     0.43885009
 h     -1.16328790     1.39716236     1.48641186
          17

 c      1.24322251    -0.47029229     0.05750902
 c     -0.09389712    -1.19198303     0.07456723
 c     -1.16484528    -0.30736489     0.15968303
 c     -1.05615512     1.27577327     0.26710378
 c      0.31540426     1.74092195    -0.26595907
 c      1.44719787     0.94518799    -0.27821448
 h     -0.03818223    -2.43579639    -0.06420677
 h     -1.97532790     1.83739539     0.01732377
 h      0.49883062     2.56975969    -0.87894475
 h      2.51486851     1.65963655    -0.45255213
 o      2.55248529    -0.96954972    -0.02738919
 h      2.90887217    -0.20365951    -0.40762681
 c     -2.75525330    -0.76611716    -0.04944007
 h     -2.85910590    -0.80279915    -1.18350870
 h     -2.95550000    -1.73455514     0.28716787
 h     -3.45704664    -0.06020161     0.45792813
 h     -1.21558162     1.39166976     1.42782312
          17

 c      1.24867858    -0.46187891     0.05552895
 c     -0.10129256    -1.19956403     0.07946613
 c     -1.16844967    -0.31346488     0.14613713
 c     -1.03365931     1.25765956     0.26217573
 c      0.32027230     1.75679855    -0.26077451
 c      1.44779267     0.92841445    -0.26919395
 h     -0.10698552    -2.40534308    -0.06386068
 h     -1.94395752     1.77698135    -0.02183380
 h      0.44245233     2.54978820    -0.87013017
 h      2.48912009     1.74113052    -0.46057452
 o      2.55240620    -0.95387143    -0.03283868
 h      2.91366258    -0.29103904    -0.35176866
 c     -2.75953251    -0.75924077    -0.04090461
 h     -2.86666127    -0.84242049    -1.14526679
 h     -2.95911476    -1.70030638     0.28344479
 h     -3.47023444    -0.02950196     0.47184868
 h     -1.25807499     1.38579838     1.35656553
          17

 c      1.25608897    -0.45397379     0.05249163
 c     -0.10694695    -1.20690981     0.08434823
 c     -1.17397329    -0.31965734     0.13222740
 c     -1.01018047     1.23793896     0.25725497
 c      0.32488308     1.76892131    -0.25413022
 c      1.44688668     0.91523670    -0.25973771
 h     -0.17690452    -2.34605762    -0.05865486
 h     -1.91367500     1.71790516    -0.07236417
 h      0.38524832     2.56557195    -0.87339467
 h      2.43915343     1.78952398    -0.46494518
 o      2.54694069    -0.94464598    -0.03522759
 h      2.97998509    -0.28858092    -0.33875201
 c     -2.76159377    -0.74949425    -0.03278193
 h     -2.87637780    -0.87615366    -1.10423858
 h     -2.96599555    -1.69572050     0.29372372
 h     -3.47507151    -0.00470392     0.47764333
 h     -1.29063698     1.38055180     1.28522699
          17

 c      1.26527603    -0.44703265     0.04847180
 c     -0.11110343    -1.21297407     0.08916520
 c     -1.18096086    -0.32593688     0.11820104
 c     -0.98583520     1.21654263     0.25123061
 c      0.32926249     1.77677164    -0.24600815
 c      1.44425246     0.90700222    -0.25018181
 h     -0.24437509    -2.27005481    -0.04973546
 h     -1.88728073     1.66326027    -0.13573704
 h      0.32849047     2.61492435    -0.88798271
 h      2.36905824     1.80175983    -0.46510895
 o      2.53670160    -0.94068560    -0.03529734
 h      3.09837332    -0.21853440    -0.35575470
 c     -2.76155149    -0.73709436    -0.02437747
 h     -2.88932730    -0.90314166    -1.06943874
 h     -2.97564533    -1.71767377     0.31884242
 h     -3.47009845     0.01226679     0.47418536
 h     -1.31579607     1.37796082     1.22885181
          17

 c      1.27595990    -0.44146220     0.04357743
 c     -0.11394272    -1.21592532     0.09397522
 c     -1.18884988    -0.33228550     0.10433087
 c     -0.96103527     1.19356093     0.24315734
 c      0.33336432     1.78123288    -0.23731033
 c      1.43965525     0.90471202    -0.24082457
 h     -0.30757356    -2.19943432    -0.03962623
 h     -1.86375851     1.61407594    -0.21127479
 h      0.27338193     2.68123932    -0.90229064
 h      2.28475717     1.77716140    -0.46103987
 o      2.52494077    -0.93794244    -0.03502033
 h      3.21903814    -0.14905046    -0.37082290
 c     -2.75959639    -0.72341657    -0.01490317
 h     -2.90643400    -0.92360255    -1.04790478
 h     -2.98504731    -1.75080124     0.35465846
 h     -3.45597060     0.02180443     0.46220817
 h     -1.33746853     1.38040391     1.19840447
          17

 c      1.28769448    -0.43753311     0.03793882
 c     -0.11538537    -1.21360545     0.09889748
 c     -1.19704307    -0.33862412     0.09091102
 c     -0.93670452     1.16935837     0.23280363
 c      0.33690936     1.78345990    -0.22896422
 c      1.43282731     0.90874379    -0.23185792
 h     -0.36784135    -2.16158366    -0.03169272
 h     -1.83889083     1.56978770    -0.29553529
 h      0.22270147     2.74679352    -0.90441339
 h      2.19527567     1.71870758    -0.45370314
 o      2.51349674    -0.93498202    -0.03510501
 h      3.31588038    -0.10620231    -0.37262382
 c     -2.75584149    -0.71010436    -0.00408162
 h     -2.92790960    -0.93802406    -1.04106904
 h     -2.99104939    -1.77893361     0.39575362
 h     -3.43541930     0.02670939     0.44423574
 h     -1.35750335     1.38894413     1.19342104
          17

 c      1.29987706    -0.43525023     0.03167915
 c     -0.11532688    -1.20527432     0.10389036
 c     -1.20497850    -0.34479597     0.07823304
 c     -0.91417030     1.14455827     0.22063425
 c      0.33947967     1.78430392    -0.22148333
 c      1.42313395     0.91840761    -0.22322418
 h     -0.42630411    -2.16906030    -0.02738375
 h     -1.80773697     1.52937870    -0.38316555
 h      0.17973428     2.79952949    -0.88732620
 h      2.11636714     1.63722101    -0.44641083
 o      2.50324801    -0.93161350    -0.03569627
 h      3.37927799    -0.09575840    -0.35923447
 c     -2.75026968    -0.69861290     0.00766220
 h     -2.95284492    -0.94634729    -1.04431928
 h     -2.99163521    -1.79106923     0.43770466
 h     -3.41300229     0.03200394     0.42422970
 h     -1.37404652     1.40240779     1.20302265
          17

 c      1.31175852    -0.43429342     0.02490754
 c     -0.11413268    -1.19258929     0.10863037
 c     -1.21216653    -0.35060815     0.06655466
 c     -0.89475096     1.11989123     0.20728540
 c      0.34064392     1.78434313    -0.21501829
 c      1.40906000     0.93143566    -0.21440170
 h     -0.47786965    -2.20774472    -0.02458543
 h     -1.76681179     1.49217478    -0.46848549
 h      0.14724963     2.83280515    -0.84836986
 h      2.07590866     1.55718182    -0.44728718
 o      2.49476558    -0.92798508    -0.03679602
 h      3.40564504    -0.11774685    -0.33133978
 c     -2.74282107    -0.69007500     0.01952577
 h     -2.97938497    -0.94805181    -1.05014467
 h     -2.98593284    -1.78155139     0.47749539
 h     -3.39392464     0.04371361     0.40652567
 h     -1.38368402     1.41825159     1.21380940
          17

 c      1.32245652    -0.43413726     0.01774516
 c     -0.11240338    -1.17805140     0.11273841
 c     -1.21819514    -0.35589984     0.05607967
 c     -0.87943274     1.09605533     0.19321613
 c      0.34004988     1.78402184    -0.20949972
 c      1.38877191     0.94490249    -0.20453918
 h     -0.51413670    -2.25435727    -0.02020286
 h     -1.71496131     1.45804018    -0.54675096
 h      0.12710759     2.84381211    -0.78778542
 h      2.10657525     1.50702660    -0.46791552
 o      2.48853496    -0.92432930    -0.03837409
 h      3.39339930    -0.17051600    -0.29033897
 c     -2.73358473    -0.68509955     0.03078580
 h     -3.00530370    -0.94280576    -1.05165388
 h     -2.97393145    -1.74894463     0.51339396
 h     -3.38153107     0.06609600     0.39407271
 h     -1.38390156     1.43384696     1.21540142
          17

 c      1.33099941    -0.43426545     0.01035606
 c     -0.11050438    -1.16363855     0.11595631
 c     -1.22273097    -0.36057425     0.04695204
 c     -0.86878276     1.07365914     0.17867365
 c      0.33741546     1.78371146    -0.20471546
 c      1.36364219     0.95848196    -0.19375486
 h     -0.52902035    -2.29190253    -0.01229739
 h     -1.65333292     1.42727693    -0.61481033
 h      0.12007308     2.83302018    -0.70797602
 h      2.20439352     1.48215945    -0.50819130
 o      2.48491307    -0.92095149    -0.04036637
 h      3.34272901    -0.25073540    -0.23823841
 c     -2.72295718    -0.68352752     0.04104343
 h     -3.02854875    -0.93094560    -1.04433976
 h     -2.95638792    -1.69562411     0.54504636
 h     -3.37500170     0.09884252     0.38718569
 h     -1.37394740     1.44713525     1.20162161
          17

 c      1.33645775    -0.43423749     0.00292553
 c     -0.10846813    -1.15064248     0.11814469
 c     -1.22552714    -0.36459373     0.03925545
 c     -0.86297282     1.05320731     0.16376189
 c      0.33246475     1.78363496    -0.20030863
 c      1.33840587     0.97338012    -0.18333007
 h     -0.51985347    -2.31117629    -0.00013174
 h     -1.58502327     1.40050262    -0.67137536
 h      0.12554738     2.80514292    -0.61351734
 h      2.32729186     1.45759318    -0.55381192
 o      2.48377644    -0.91841201    -0.04260637
 h      3.26008638    -0.35008881    -0.17860815
 c     -2.71155481    -0.68437998     0.05015228
 h     -3.04760427    -0.91361149    -1.02640047
 h     -2.93501534    -1.62832079     0.57407921
 h     -3.36976980     0.13712309     0.38409842
 h     -1.35480716     1.45683539     1.16996007
          17

 c      1.33811693    -0.43365883    -0.00438564
 c     -0.10608043    -1.13986037     0.11923886
 c     -1.22642754    -0.36796875     0.03301513
 c     -0.86181322     1.03508748     0.14848413
 c      0.32498588     1.78359106    -0.19574271
 c      1.31722778     0.98944406    -0.17429678
 h     -0.48643333    -2.30820589     0.01631756
 h     -1.51465841     1.37859037    -0.71713816
 h      0.14104936     2.77154791    -0.51136692
 h      2.44060971     1.42207242    -0.59276367
 o      2.48344765    -0.91816091    -0.04469587
 h      3.17420485    -0.44468976    -0.11855217
 c     -2.69992502    -0.68604576     0.05798123
 h     -3.06174430    -0.89270397    -0.99856142
 h     -2.91277690    -1.55878985     0.60509094
 h     -3.36023680     0.17441412     0.38259031
 h     -1.32912418     1.46262439     1.12114130
          17

 c      1.33561013    -0.43219719    -0.01146207
 c     -0.10298453    -1.13170727     0.11922356
 c     -1.22535793    -0.37075962     0.02820042
 c     -0.86479492     1.01954542     0.13272301
 c      0.31496824     1.78268472    -0.19037051
 c      1.30266899     1.00550566    -0.16712056
 h     -0.43028681    -2.28268864     0.03665745
 h     -1.44783558     1.36260856    -0.75470942
 h      0.16209211     2.75176959    -0.40974937
 h      2.52716485     1.37582558    -0.61924212
 o      2.47908267    -0.92343239    -0.04611443
 h      3.16116071    -0.48103686    -0.06688386
 c     -2.68834311    -0.68668499     0.06430643
 h     -3.07125297    -0.87077261    -0.96389833
 h     -2.89359860    -1.50192202     0.64561614
 h     -3.34209373     0.20527719     0.38111117
 h     -1.30133252     1.46551822     1.05930747
          17

 c      1.32891536    -0.42956433    -0.01822895
 c     -0.09878137    -1.12616305     0.11813118
 c     -1.22229577    -0.37310337     0.02472781
 c     -0.87116930     1.00665024     0.11616408
 c      0.30261587     1.77982653    -0.18377396
 c      1.29607370     1.02029533    -0.16195429
 h     -0.35455073    -2.23824639     0.06015955
 h     -1.39024426     1.35362466    -0.78807949
 h      0.18415293     2.76593204    -0.31397527
 h      2.57992449     1.32284592    -0.63100719
 o      2.46875093    -0.93516545    -0.04714423
 h      3.24938076    -0.44251265    -0.01944930
 c     -2.67687591    -0.68498853     0.06911547
 h     -3.07757477    -0.85082450    -0.92763123
 h     -2.88056518    -1.46818772     0.70201106
 h     -3.31317602     0.22665336     0.37905859
 h     -1.27780505     1.46842314     0.99249104
          17

 c      1.31831475    -0.42553570    -0.02463299
 c     -0.09306080    -1.12258556     0.11604423
 c     -1.21725843    -0.37523073     0.02247058
 c     -0.88009081     0.99629497     0.09825748
 c      0.28821636     1.77524433    -0.17602780
 c      1.29790769     1.03287526    -0.15883365
 h     -0.26410284    -2.18435815     0.08581520
 h     -1.34653437     1.35227619    -0.82137145
 h      0.20573124     2.81574660    -0.22336728
 h      2.59642536     1.26775282    -0.62736193
 o      2.45755567    -0.94988674    -0.04802550
 h      3.35519747    -0.38359025     0.02730287
 c     -2.66557975    -0.68088606     0.07313227
 h     -3.08314390    -0.83598610    -0.89634960
 h     -2.87370967    -1.45574900     0.77253847
 h     -3.27345738     0.23810553     0.37666726
 h     -1.26636839     1.47623489     0.93193723
          17

 c      1.30442234    -0.42005084    -0.03064198
 c     -0.08538571    -1.11956456     0.11306681
 c     -1.21033803    -0.37744406     0.02127378
 c     -0.89084492     0.98836010     0.07843569
 c      0.27227961     1.77067337    -0.16731962
 c      1.30796613     1.04273603    -0.15775464
 h     -0.16499605    -2.13828308     0.11267015
 h     -1.31938681     1.35827259    -0.85727535
 h      0.22720516     2.88139128    -0.13589339
 h      2.57631340     1.21491601    -0.60823332
 o      2.44807882    -0.96566034    -0.04858432
 h      3.43278520    -0.33336843     0.07039099
 c     -2.65453662    -0.67530459     0.07766820
 h     -3.09051107    -0.82896918    -0.87589488
 h     -2.87048019    -1.45365373     0.84715271
 h     -3.22484883     0.24168260     0.37486398
 h     -1.27416107     1.49397730     0.88791228
          17

 c      1.28806238    -0.41319334    -0.03624425
 c     -0.07544366    -1.11535542     0.10926720
 c     -1.20172900    -0.38008414     0.02096601
 c     -0.90311164     0.98306451     0.05658726
 c      0.25577708     1.76775396    -0.15760836
 c      1.32540067     1.04978531    -0.15867067
 h     -0.06217349    -2.12046635     0.14055047
 h     -1.30925027     1.37017805    -0.89605720
 h      0.24796795     2.94019923    -0.05236172
 h      2.52092191     1.16857196    -0.57410123
 o      2.44074915    -0.98170184    -0.04866804
 h      3.46900003    -0.30122208     0.10724007
 c     -2.64379549    -0.66943612     0.08379838
 h     -3.10085389    -0.83142133    -0.86830881
 h     -2.86799758    -1.45092181     0.91432347
 h     -3.17097571     0.24169709     0.37514531
 h     -1.30418057     1.52265820     0.86293402
          17

 c      1.27011690    -0.40509345    -0.04144737
 c     -0.06314879    -1.10932994     0.10468285
 c     -1.19173496    -0.38345524     0.02136897
 c     -0.91701074     0.98109756     0.03320753
 c      0.24003135     1.76720767    -0.14672511
 c      1.34861262     1.05420139    -0.16140727
 h      0.04195575    -2.13818696     0.17006020
 h     -1.31473907     1.38565989    -0.93575068
 h      0.26632708     2.97760280     0.02463590
 h      2.43545716     1.13326513    -0.52685045
 o      2.43534681    -0.99753599    -0.04818605
 h      3.46118820    -0.29088051     0.13632136
 c     -2.63339618    -0.66438049     0.09185999
 h     -3.11300660    -0.84347946    -0.87035160
 h     -2.86425053    -1.44068982     0.96574573
 h     -3.11665393     0.24411918     0.37929520
 h     -1.35385829     1.55726241     0.85003634
          17

 c      1.25146029    -0.39588467    -0.04628375
 c     -0.04837444    -1.10270815     0.09945372
 c     -1.18074154    -0.38773064     0.02230786
 c     -0.93285360     0.98327303     0.00899800
 c      0.22643544     1.76903783    -0.13452582
 c      1.37477515     1.05622078    -0.16543396
 h      0.14423569    -2.17727831     0.20092129
 h     -1.33331378     1.40203363    -0.97320561
 h      0.28039737     2.98685272     0.09240907
 h      2.33670937     1.11411314    -0.47219068
 o      2.43154061    -1.01275014    -0.04707905
 h      3.40959143    -0.30484057     0.15660243
 c     -2.62342221    -0.66101550     0.10158706
 h     -3.12404441    -0.86383972    -0.87522724
 h     -2.85816427    -1.42001934     0.99707772
 h     -3.06667214     0.25477735     0.38871370
 h     -1.41722105     1.58991363     0.83855834
          17

 c      1.23299638    -0.38572385    -0.05082186
 c     -0.03087567    -1.09727051     0.09385500
 c     -1.16914650    -0.39290487     0.02361894
 c     -0.95087382     0.99011485    -0.01550400
 c      0.21619926     1.77289154    -0.12094963
 c      1.39871661     1.05595814    -0.16948780
 h      0.23910615    -2.21687832     0.23137935
 h     -1.36194381     1.41678703    -1.00525850
 h      0.28864200     2.96649096     0.14887028
 h      2.26864958     1.11684203    -0.42386167
 o      2.42895915    -1.02697948    -0.04530717
 h      3.31620004    -0.34465060     0.16730037
 c     -2.61403249    -0.65978721     0.11249872
 h     -3.13076320    -0.89028376    -0.87575436
 h     -2.84943501    -1.38895713     1.00742019
 h     -3.02416499     0.27629970     0.40345032
 h     -1.48770462     1.61388358     0.81977665
          17

 c      1.21572272    -0.37480988    -0.05517887
 c     -0.01059202    -1.09422578     0.08818898
 c     -1.15728749    -0.39879814     0.02515145
 c     -0.97110710     1.00169985    -0.03998617
 c      0.21012957     1.77823493    -0.10602980
 c      1.41365290     1.05332936    -0.17191649
 h      0.32109325    -2.24227459     0.25929171
 h     -1.39762925     1.42790731    -1.02959970
 h      0.29016915     2.91922014     0.19285261
 h      2.29625586     1.14751317    -0.39956176
 o      2.42697854    -1.04006287    -0.04288867
 h      3.18788371    -0.40842458     0.16858626
 c     -2.60542774    -0.66051707     0.12413564
 h     -3.13080713    -0.92032534    -0.86660375
 h     -2.83853204    -1.35020669     0.99922942
 h     -2.98987372     0.30598733     0.42170022
 h     -1.55957338     1.62513313     0.78857759
          17

 c      1.20068612    -0.36343738    -0.05951873
 c      0.01215691    -1.09411024     0.08271303
 c     -1.14541078    -0.40508888     0.02676627
 c     -0.99337013     1.01769202    -0.06427420
 c      0.20844767     1.78429142    -0.08991940
 c      1.41922012     1.04861661    -0.17293419
 h      0.38639155    -2.24617835     0.28290781
 h     -1.43774169     1.43403645    -1.04530757
 h      0.28502188     2.85271396     0.22466725
 h      2.41280326     1.20645063    -0.39454014
 o      2.42403603    -1.05262618    -0.04010195
 h      3.04748058    -0.48159437     0.16498489
 c     -2.59771465    -0.66243762     0.13602118
 h     -3.12312622    -0.95173038    -0.84516544
 h     -2.82691437    -1.30943049     0.97902029
 h     -2.96302579     0.33697392     0.44041079
 h     -1.62830934     1.62221456     0.74307313
          17

 c      1.18885136    -0.35202790    -0.06402862
 c      0.03666541    -1.09699859     0.07762395
 c     -1.13367273    -0.41138277     0.02833455
 c     -1.01723864     1.03741903    -0.08824409
 c      0.21085034     1.78975554    -0.07298762
 c      1.42064792     1.04305633    -0.17385512
 h      0.43286640    -2.22652004     0.30106958
 h     -1.48017337     1.43460524    -1.05320515
 h      0.27445380     2.78208227     0.24726629
 h      2.54977695     1.28257438    -0.39107381
 o      2.41630974    -1.06751080    -0.03806435
 h      2.95529889    -0.51388940     0.17448222
 c     -2.59075631    -0.66441528     0.14751293
 h     -3.10807968    -0.98287290    -0.81172500
 h     -2.81724521    -1.27545928     0.95807776
 h     -2.94275023     0.36149040     0.45648787
 h     -1.69073213     1.60594225     0.68407182
          17

 c      1.18101105    -0.34105620    -0.06888575
 c      0.06190360    -1.10261031     0.07304929
 c     -1.12214734    -0.41730306     0.02973787
 c     -1.04202565     1.05993227    -0.11179561
 c      0.21673528     1.79262886    -0.05592756
 c      1.42116809     1.03805920    -0.17523140
 h      0.45989000    -2.18527024     0.31332047
 h     -1.52338499     1.42989568    -1.05606371
 h      0.26084469     2.73111935     0.26734163
 h      2.66471454     1.36349964    -0.38078038
 o      2.40064245    -1.08773543    -0.03812708
 h      2.96345126    -0.45232885     0.21878428
 c     -2.58415194    -0.66528553     0.15789970
 h     -3.08745379    -1.01301511    -0.76948071
 h     -2.81286394    -1.25848224     0.95044857
 h     -2.92881214     0.37350621     0.46767096
 h     -1.74536441     1.57926861     0.61500195
          17

 c      1.17781325    -0.33099688    -0.07422833
 c      0.08659596    -1.11024631     0.06901775
 c     -1.11084236    -0.42255510     0.03086828
 c     -1.06678178     1.08405666    -0.13488459
 c      0.22541031     1.79102002    -0.03956312
 c      1.42184145     1.03479769    -0.17709429
 h      0.46870551    -2.12902714     0.32026164
 h     -1.56636605     1.42092593    -1.05849811
 h      0.24658298     2.72318789     0.29288408
 h      2.74167860     1.44084378    -0.36191612
 o      2.38109750    -1.10912237    -0.03885428
 h      3.01126471    -0.35968780     0.27538188
 c     -2.57742126    -0.66439091     0.16699958
 h     -3.06437644    -1.04256850    -0.72433976
 h     -2.81565555    -1.26441450     0.96534883
 h     -2.92164386     0.36996438     0.47283737
 h     -1.79314922     1.54718808     0.54209752
          17

 c      1.17974351    -0.32233605    -0.08013952
 c      0.10933878    -1.11860580     0.06538689
 c     -1.09974815    -0.42693022     0.03162909
 c     -1.09032683     1.10848211    -0.15756803
 c      0.23619481     1.78497237    -0.02419302
 c      1.42291210     1.03413584    -0.17930896
 h      0.46328257    -2.07102011     0.32434535
 h     -1.60840847     1.40912740    -1.06620042
 h      0.23292255     2.76007801     0.32542639
 h      2.77607956     1.50930596    -0.33498249
 o      2.36070159    -1.12824923    -0.03895005
 h      3.05445803    -0.28750433     0.32375709
 c     -2.57024464    -0.66203590     0.17567726
 h     -3.04277850    -1.07313459    -0.68378361
 h     -2.82386745    -1.28979148     0.99985628
 h     -2.92214844     0.35123722     0.47201538
 h     -1.83795309     1.51622125     0.47405932
          17

 c      1.18700273    -0.31557874    -0.08665121
 c      0.12869865    -1.12568344     0.06176913
 c     -1.08888932    -0.43028244     0.03194201
 c     -1.11144604     1.13199164    -0.17997728
 c      0.24832461     1.77662571    -0.00944625
 c      1.42448736     1.03662805    -0.18170396
 h      0.45077101    -2.03202875     0.33064675
 h     -1.64853507     1.39579963    -1.08421490
 h      0.22096936     2.81999691     0.35842489
 h      2.76736634     1.56518159    -0.30104693
 o      2.34056818    -1.14389822    -0.03796795
 h      3.07923417    -0.25250557     0.35661295
 c     -2.56249625    -0.65933179     0.18531426
 h     -3.02598695    -1.10673030    -0.65411666
 h     -2.83308493    -1.32457724     1.04244017
 h     -2.93159114     0.32132223     0.46636321
 h     -1.88532478     1.49274856     0.41992543
          17

 c      1.19943934    -0.31120706    -0.09375235
 c      0.14351615    -1.12942025     0.05766024
 c     -1.07836553    -0.43248285     0.03175504
 c     -1.12933218     1.15375594    -0.20215863
 c      0.26089991     1.76838494     0.00510037
 c      1.42674637     1.04254960    -0.18410560
 h      0.43858743    -2.03263034     0.34524930
 h     -1.68476364     1.38164402    -1.11482604
 h      0.21246336     2.87862468     0.38462827
 h      2.71640681     1.60559118    -0.26133787
 o      2.32121691    -1.15568555    -0.03579354
 h      3.08220566    -0.25869493     0.37182911
 c     -2.55415668    -0.65776491     0.19682026
 h     -3.01496672    -1.14411813    -0.63726132
 h     -2.83892939    -1.35870596     1.08163133
 h     -2.95162254     0.28748732     0.45800981
 h     -1.93834791     1.48051492     0.38503871
          17

 c      1.21655205    -0.30958110    -0.10140048
 c      0.15343112    -1.12928969     0.05292443
 c     -1.06837498    -0.43337060     0.03104437
 c     -1.14395299     1.17343292    -0.22393958
 c      0.27298027     1.76192969     0.01959079
 c      1.42992780     1.05190885    -0.18633460
 h      0.42810514    -2.07487821     0.36944645
 h     -1.71387273     1.36677327    -1.15651708
 h      0.20915653     2.92022274     0.40001432
 h      2.62518035     1.62832046    -0.21726623
 o      2.30307429    -1.16351847    -0.03241141
 h      3.06309035    -0.30650505     0.36892741
 c     -2.54527692    -0.65885720     0.21029714
 h     -3.00783503    -1.18368219    -0.63003177
 h     -2.83839751    -1.38523381     1.11000097
 h     -2.98396999     0.25817100     0.44935071
 h     -1.99378251     1.47957430     0.36837813
          17

 c      1.23751082    -0.31082742    -0.10953708
 c      0.15883122    -1.12661184     0.04798892
 c     -1.05919934    -0.43274365     0.02981166
 c     -1.15588186     1.19098705    -0.24500529
 c      0.28367858     1.75823133     0.03392665
 c      1.43413538     1.06440481    -0.18818993
 h      0.41476831    -2.13901832     0.39744314
 h     -1.73207115     1.35114192    -1.20482559
 h      0.21231876     2.93696179     0.40337057
 h      2.49854469     1.63249530    -0.17051611
 o      2.28658182    -1.16750956    -0.02784991
 h      3.02330391    -0.39462701     0.34828610
 c     -2.53600936    -0.66372509     0.22536656
 h     -3.00117254    -1.22213926    -0.62659896
 h     -2.82986500    -1.40046029     1.12408819
 h     -3.02902897     0.23862909     0.44176084
 h     -2.04345202     1.48772875     0.36422623
          17

 c      1.26117668    -0.31476661    -0.11809905
 c      0.16028100    -1.12302613     0.04339502
 c     -1.05115546    -0.43039187     0.02807884
 c     -1.16580606     1.20646408    -0.26505178
 c      0.29222389     1.75773569     0.04785658
 c      1.43882063     1.07923009    -0.18945315
 h      0.39437712    -2.20161385     0.42170469
 h     -1.73609390     1.33494074    -1.25425241
 h      0.22264163     2.92630212     0.39524526
 h      2.34973908     1.62142745    -0.12282319
 o      2.27205318    -1.16815602    -0.02224323
 h      2.96813095    -0.51756843     0.31216494
 c     -2.52668334    -0.67267271     0.24156586
 h     -2.99169587    -1.25616891    -0.62148741
 h     -2.81279298    -1.40339701     1.12357582
 h     -3.08389926     0.22743029     0.43480913
 h     -2.07888114     1.50238229     0.36576885
          17

 c      1.28616918    -0.32088508    -0.12701601
 c      0.15828869    -1.11954871     0.03946244
 c     -1.04455269    -0.42612992     0.02588101
 c     -1.17419716     1.21988739    -0.28384409
 c      0.29800810     1.76041555     0.06100805
 c      1.44171135     1.09446950    -0.19003612
 h      0.36548923    -2.24674592     0.43696974
 h     -1.72399130     1.31871030    -1.29990243
 h      0.24022641     2.88997948     0.37751938
 h      2.21247545     1.61063695    -0.07406650
 o      2.25904428    -1.16689011    -0.01609873
 h      2.91603086    -0.65727830     0.26892446
 c     -2.51776488    -0.68521287     0.25843746
 h     -2.97716158    -1.28352193    -0.61111736
 h     -2.78763194    -1.39563221     1.11109332
 h     -3.14225368     0.21794821     0.42700360
 h     -2.09434703     1.52131048     0.36732115
          17

 c      1.31103216    -0.32836416    -0.13618443
 c      0.15333742    -1.11658213     0.03627232
 c     -1.03966448    -0.41981391     0.02326119
 c     -1.18122546     1.23124501    -0.30120498
 c      0.30060256     1.76567786     0.07286812
 c      1.43832892     1.10652451    -0.19045013
 h      0.32859961    -2.26617116     0.44056320
 h     -1.69539024     1.30325749    -1.33836911
 h      0.26450132     2.83509924     0.35363532
 h      2.14637163     1.63584061    -0.01676899
 o      2.24493344    -1.16682454    -0.01078424
 h      2.91955520    -0.77160912     0.24057648
 c     -2.50964316    -0.70037312     0.27539531
 h     -2.95659080    -1.30338682    -0.59411047
 h     -2.75597212    -1.38175127     1.09277962
 h     -3.19655395     0.20293329     0.41713788
 h     -2.08763225     1.54275382     0.36498373
          17

 c      1.33437548    -0.33619226    -0.14545290
 c      0.14586915    -1.11413185     0.03375649
 c     -1.03669511    -0.41135638     0.02027083
 c     -1.18677611     1.24050082    -0.31699762
 c      0.29972586     1.77218379     0.08276441
 c      1.42733019     1.11349986    -0.19135253
 h      0.28518899    -2.25703784     0.43170854
 h     -1.65140711     1.28953594    -1.36806713
 h      0.29414924     2.77698601     0.32911422
 h      2.17386170     1.71406476     0.05790783
 o      2.22725614    -1.17017383    -0.00727183
 h      3.02727936    -0.83561635     0.24266219
 c     -2.50243593    -0.71691551     0.29160579
 h     -2.93024480    -1.31643832    -0.57115780
 h     -2.72063221    -1.36975423     1.07887246
 h     -3.24036576     0.17754459     0.40494274
 h     -2.05990244     1.56546246     0.35674227
          17

 c      1.35481597    -0.34324273    -0.15469320
 c      0.13619930    -1.11190479     0.03175543
 c     -1.03575408    -0.40073771     0.01697360
 c     -1.19045751     1.24758926    -0.33112514
 c      0.29523036     1.77782476     0.08993121
 c      1.41345317     1.11817867    -0.19184008
 h      0.23726522    -2.22080478     0.41116860
 h     -1.59441126     1.27856090    -1.38933319
 h      0.32758577     2.74022797     0.31121163
 h      2.24497117     1.80860014     0.13935013
 o      2.21067171    -1.17549963    -0.00400833
 h      3.17481999    -0.88517738     0.25092760
 c     -2.49597853    -0.73353110     0.30611562
 h     -2.89953258    -1.32486846    -0.54482563
 h     -2.68492411    -1.36954814     1.08198336
 h     -3.26945265     0.13999440     0.39103647
 h     -2.01562703     1.58892967     0.34264722
          17

 c      1.37106986    -0.34839446    -0.16385233
 c      0.12454838    -1.10925304     0.02998918
 c     -1.03687695    -0.38798816     0.01344253
 c     -1.19159683     1.25238587    -0.34355490
 c      0.28709267     1.78070695     0.09379370
 c      1.40054251     1.12295714    -0.19079265
 h      0.18721532    -2.16397051     0.38143816
 h     -1.52767960     1.27131801    -1.40436411
 h      0.36404179     2.74713136     0.30568028
 h      2.31887853     1.88774681     0.21367145
 o      2.19939689    -1.18252895     0.00006931
 h      3.30398009    -0.93751013     0.24961042
 c     -2.48998665    -0.74930053     0.31841657
 h     -2.86676602    -1.33238344    -0.51926074
 h     -2.65068584    -1.38742264     1.11037203
 h     -3.28207642     0.09125470     0.37663563
 h     -1.96249451     1.61379222     0.32509646
          17

 c      1.38225871    -0.35084710    -0.17289377
 c      0.11110401    -1.10496625     0.02799342
 c     -1.04005418    -0.37317474     0.00975537
 c     -1.18934135     1.25469406    -0.35434274
 c      0.27548261     1.78104628     0.09437088
 c      1.39032715     1.12859803    -0.18770293
 h      0.13764362    -2.10033230     0.34736496
 h     -1.45490027     1.26865115    -1.41675347
 h      0.40241961     2.79527253     0.31203502
 h      2.37834592     1.93900524     0.27374696
 o      2.19501449    -1.19174752     0.00522832
 h      3.39395811    -0.99347541     0.23563769
 c     -2.48418195    -0.76419381     0.32899996
 h     -2.83460851    -1.34374759    -0.49936764
 h     -2.61710417    -1.42049341     1.16080392
 h     -3.27922888     0.03481409     0.36327397
 h     -1.91055174     1.64205076     0.30859312
          17

 c      1.38810976    -0.35039130    -0.18170747
 c      0.09611295    -1.09716592     0.02510796
 c     -1.04525953    -0.35640122     0.00599449
 c     -1.18295409     1.25431907    -0.36356905
 c      0.26095430     1.78089062     0.09214961
 c      1.38350953     1.13512984    -0.18243198
 h      0.09074607    -2.05194567     0.31618574
 h     -1.37955642     1.27117619    -1.43034502
 h      0.43888068     2.86032241     0.32487025
 h      2.41691302     1.95895605     0.31663757
 o      2.19771978    -1.20340182     0.01142739
 h      3.43908789    -1.05064681     0.20987910
 c     -2.47819499    -0.77897788     0.33901806
 h     -2.80513430    -1.36343407    -0.48899877
 h     -2.58232893    -1.45909299     1.22098222
 h     -3.26504776    -0.02340685     0.35255969
 h     -1.86944479     1.67633931     0.29775999
          17

 c      1.38893826    -0.34744248    -0.19006163
 c      0.07999725    -1.08404878     0.02073359
 c     -1.05247663    -0.33780739     0.00224540
 c     -1.17221081     1.25126685    -0.37117273
 c      0.24437322     1.78214092     0.08764101
 c      1.38032580     1.14241026    -0.17496178
 h      0.04737086    -2.04036440     0.29441253
 h     -1.30444920     1.27922534    -1.44756739
 h      0.46821754     2.91880972     0.33881546
 h      2.43185921     1.94734841     0.34105103
 o      2.20701751    -1.21728262     0.01847984
 h      3.43783105    -1.10651718     0.17401729
 c     -2.47146998    -0.79476490     0.34942009
 h     -2.77892027    -1.39369578    -0.48870866
 h     -2.54536921    -1.49347299     1.27785772
 h     -3.24687118    -0.07554199     0.34588908
 h     -1.84437202     1.71776466     0.29367885
          17

 c      1.38547204    -0.34284049    -0.19762103
 c      0.06333247    -1.06554305     0.01480772
 c     -1.06171133    -0.31756947    -0.00141097
 c     -1.15756487     1.24591898    -0.37690328
 c      0.22675347     1.78579032     0.08122153
 c      1.38073482     1.15030551    -0.16529410
 h      0.00747229    -2.06736310     0.28221917
 h     -1.23163556     1.29275370    -1.46814537
 h      0.48608438     2.95698273     0.35033336
 h      2.42170893     1.90515275     0.34630533
 o      2.22203548    -1.23284124     0.02610258
 h      3.38992353    -1.15877529     0.12993109
 c     -2.46339308    -0.81264327     0.36053078
 h     -2.75500024    -1.43350474    -0.49497137
 h     -2.50632121    -1.51713415     1.32221648
 h     -3.23353535    -0.11375495     0.34413652
 h     -1.83430257     1.76397869     0.29201596
          17

 c      1.37862737    -0.33757267    -0.20400836
 c      0.04669234    -1.04348456     0.00776764
 c     -1.07296503    -0.29592116    -0.00490723
 c     -1.13992450     1.23898659    -0.38052601
 c      0.20918446     1.79211953     0.07317515
 c      1.38446055     1.15866992    -0.15344951
 h     -0.02830391    -2.11295779     0.27396298
 h     -1.16272032     1.31119563    -1.48915850
 h      0.48960903     2.96887241     0.35736127
 h      2.38591273     1.83445049     0.33223750
 o      2.24157053    -1.24939513     0.03394334
 h      3.29841276    -1.20503448     0.07989280
 c     -2.45363153    -0.83327489     0.37216242
 h     -2.73174683    -1.47933161    -0.50179127
 h     -2.46583761    -1.52691442     1.34912830
 h     -3.23109357    -0.13409381     0.34757572
 h     -1.83430062     1.80981672     0.28549113
          17

 c      1.36932807    -0.33256080    -0.20886961
 c      0.03060273    -1.02000813     0.00006988
 c     -1.08617674    -0.27318967    -0.00819433
 c     -1.12033266     1.23131742    -0.38202451
 c      0.19279045     1.80098120     0.06375372
 c      1.39089409     1.16719209    -0.13955577
 h     -0.05874600    -2.15421810     0.26398027
 h     -1.09913695     1.33339505    -1.50641723
 h      0.47725834     2.95349957     0.35879623
 h      2.32649724     1.73968661     0.30005599
 o      2.26359300    -1.26629569     0.04161164
 h      3.17973490    -1.24253980     0.02676204
 c     -2.44242181    -0.85655669     0.38385909
 h     -2.70780124    -1.52688003    -0.50317890
 h     -2.42467828    -1.52236959     1.35732725
 h     -3.23897563    -0.13944072     0.35615129
 h     -1.83892291     1.84958906     0.26765820
          17

 c      1.35840241    -0.32852966    -0.21192593
 c      0.01553990    -0.99662706    -0.00800969
 c     -1.10117152    -0.24982052    -0.01124037
 c     -1.09979732     1.22374048    -0.38161120
 c      0.17867461     1.81192327     0.05319956
 c      1.39867081     1.17507103    -0.12409044
 h     -0.08291176    -2.17593524     0.24907655
 h     -1.04217447     1.35772630    -1.51613978
 h      0.44878284     2.91395939     0.35439064
 h      2.25365263     1.63100413     0.25498383
 o      2.28358806    -1.28302216     0.04887606
 h      3.09138587    -1.26812168    -0.02863602
 c     -2.43045285    -0.88166945     0.39502675
 h     -2.68248425    -1.57246037    -0.49478281
 h     -2.38344719    -1.50552881     1.34910426
 h     -3.25115151    -0.13792831     0.36971156
 h     -1.84399483     1.87877993     0.23473503
          17

 c      1.34650201    -0.32590805    -0.21301885
 c      0.00186307    -0.97422151    -0.01632904
 c     -1.11762862    -0.22638907    -0.01402331
 c     -1.07924226     1.21699055    -0.37964014
 c      0.16783168     1.82412714     0.04171946
 c      1.40461246     1.18053650    -0.10835652
 h     -0.10035814    -2.17054182     0.22807985
 h     -0.99284457     1.38235408    -1.51606037
 h      0.40552834     2.85855113     0.34519755
 h      2.19883426     1.52984793     0.21167317
 o      2.29470729    -1.29919594     0.05634162
 h      3.13085650    -1.27932846    -0.09782478
 c     -2.41849443    -0.90738488     0.40493265
 h     -2.65581895    -1.61366945    -0.47447741
 h     -2.34235203    -1.48105873     1.33096174
 h     -3.26061912    -0.13861497     0.38797058
 h     -1.84697445     1.89468501     0.18567039
          17

 c      1.33402852    -0.32480975    -0.21212768
 c     -0.01028060    -0.95320087    -0.02482385
 c     -1.13507507    -0.20359678    -0.01652313
 c     -1.05948451     1.21166734    -0.37653774
 c      0.16100652     1.83619558     0.02940147
 c      1.40340988     1.18122900    -0.09444819
 h     -0.11108127    -2.13592929     0.20108776
 h     -0.95177187     1.40548411    -1.50585050
 h      0.35099415     2.80345119     0.33460112
 h      2.21956958     1.46504644     0.19371218
 o      2.29938048    -1.31445645     0.06412588
 h      3.25273404    -1.27740505    -0.18341187
 c     -2.40716397    -0.93231590     0.41268121
 h     -2.62843867    -1.64968589    -0.44245689
 h     -2.30085475    -1.45615222     1.31412924
 h     -3.26251655    -0.14851559     0.41042725
 h     -1.84688284     1.89657641     0.12167980
          17

 c      1.32120368    -0.32521937    -0.20931121
 c     -0.02089695    -0.93360026    -0.03348807
 c     -1.15294520    -0.18220934    -0.01873652
 c     -1.04120923     1.20817989    -0.37274177
 c      0.15852468     1.84611275     0.01612648
 c      1.39388647     1.17709783    -0.08270600
 h     -0.11551395    -2.07463219     0.16913517
 h     -0.91908122     1.42550845    -1.48720780
 h      0.29050600     2.77317718     0.32897850
 h      2.32753134     1.43880450     0.20356858
 o      2.30288383    -1.32841708     0.07116298
 h      3.36907289    -1.26617197    -0.26861522
 c     -2.39687484    -0.95514149     0.41741902
 h     -2.60146334    -1.68151171    -0.40126342
 h     -2.25744614    -1.43861423     1.31220295
 h     -3.25491485    -0.17173617     0.43636554
 h     -1.84436368     1.88583954     0.04583213
          17

 c      1.30818907    -0.32706907    -0.20464739
 c     -0.03003260    -0.91501747    -0.04238241
 c     -1.17065770    -0.16296575    -0.02069981
 c     -1.02494612     1.20666778    -0.36864958
 c      0.16046528     1.85227215     0.00180142
 c      1.38119152     1.17000811    -0.07155143
 h     -0.11466618    -1.99492114     0.13422760
 h     -0.89427014     1.44110904    -1.46375349
 h      0.22804608     2.78833227     0.33434290
 h      2.46312176     1.43074622     0.22094693
 o      2.30709408    -1.34075150     0.07676333
 h      3.44686738    -1.24905795    -0.34252172
 c     -2.38777955    -0.97497117     0.41897227
 h     -2.57634526    -1.71214682    -0.35567355
 h     -2.21047724    -1.43240528     1.33343466
 h     -3.23868871    -0.20950139     0.46490933
 h     -1.84186984     1.86611919    -0.03735092
          17

 c      1.29518196    -0.33020550    -0.19821209
 c     -0.03771245    -0.89640623    -0.05166036
 c     -1.18766595    -0.14650528    -0.02249396
 c     -1.01105793     1.20696714    -0.36457183
 c      0.16692667     1.85529615    -0.01302465
 c      1.36940211     1.16106393    -0.06008663
 h     -0.11032852    -1.91329026     0.09952468
 h     -0.87615086     1.45134467    -1.44062358
 h      0.16417900     2.84399085     0.34862698
 h      2.58141618     1.42888984     0.23388338
 o      2.31237881    -1.35120685     0.08061163
 h      3.47764615    -1.22864695    -0.40010142
 c     -2.37963587    -0.99161077     0.41834718
 h     -2.55456964    -1.74621034    -0.31183438
 h     -2.16003757    -1.43484328     1.37375122
 h     -3.21745044    -0.26021006     0.49516776
 h     -1.84350151     1.84305299    -0.12260834
          17

 c      1.28243436    -0.33440357    -0.19009186
 c     -0.04392208    -0.87609405    -0.06154011
 c     -1.20349775    -0.13330428    -0.02422784
 c     -0.99979062     1.20874027    -0.36067804
 c      0.17770535     1.85755965    -0.02726601
 c      1.36043710     1.15069972    -0.04810267
 h     -0.10497238    -1.85446576     0.06897616
 h     -0.86297920     1.45562236    -1.42352399
 h      0.10035152     2.91490493     0.36249499
 h      2.66390891     1.42868200     0.23894341
 o      2.31869061    -1.35959503     0.08255097
 h      3.45999322    -1.20697127    -0.43869331
 c     -2.37179608    -1.00544781     0.41720053
 h     -2.53708707    -1.78817990    -0.27503315
 h     -2.10843968    -1.43969339     1.42037832
 h     -3.19759120    -0.31945935     0.52654026
 h     -1.85367885     1.82287764    -0.20514286
          17

 c      1.27024724    -0.33938592    -0.18039809
 c     -0.04867978    -0.85283030    -0.07213074
 c     -1.21779739    -0.12361764    -0.02601431
 c     -0.99141357     1.21174596    -0.35700723
 c      0.19214055     1.86119021    -0.04001980
 c      1.35520034     1.13912449    -0.03562081
 h     -0.10068235    -1.83937089     0.04527139
 h     -0.85280962     1.45351730    -1.41714528
 h      0.04079502     2.97819025     0.36744363
 h      2.70435859     1.42825661     0.23584890
 o      2.32587408    -1.36577932     0.08249067
 h      3.39462276    -1.18577620    -0.45651703
 c     -2.36341946    -1.01726653     0.41683912
 h     -2.52371507    -1.83943238    -0.24701408
 h     -2.05874418    -1.44162036     1.46055178
 h     -3.18763449    -0.38074952     0.55905449
 h     -1.87441090     1.81001422    -0.28167231
          17

 c      1.25896941    -0.34484295    -0.16926547
 c     -0.05213803    -0.82748506    -0.08324442
 c     -1.23035706    -0.11744194    -0.02795338
 c     -0.98632828     1.21602494    -0.35361013
 c      0.20932214     1.86734633    -0.05083533
 c      1.35418976     1.12651988    -0.02270551
 h     -0.09789549    -1.86512980     0.02757015
 h     -0.84395640     1.44455436    -1.42342589
 h     -0.00950028     3.02094055     0.35884696
 h      2.70102263     1.42660815     0.22525927
 o      2.33364836    -1.36966494     0.08041145
 h      3.28464766    -1.16653614    -0.45282892
 c     -2.35381934    -1.02805472     0.41781386
 h     -2.51307957    -1.89659331    -0.22539137
 h     -2.01342813    -1.43768987     1.48579540
 h     -3.19542252    -0.43797450     0.59323129
 h     -1.90320598     1.80548372    -0.35032418
          17

 c      1.24897628    -0.35047965    -0.15683149
 c     -0.05454544    -0.80267732    -0.09452443
 c     -1.24110735    -0.11452991    -0.03012727
 c     -0.98496628     1.22183595    -0.35070382
 c      0.22827886     1.87637995    -0.05962151
 c      1.35766977     1.11312341    -0.00942289
 h     -0.09595819    -1.90884413     0.01287766
 h     -0.83531962     1.42815281    -1.44073048
 h     -0.04615775     3.03777469     0.33507626
 h      2.65406692     1.42303962     0.20817175
 o      2.34128043    -1.37124349     0.07653950
 h      3.14085571    -1.14948073    -0.43084493
 c     -2.34287105    -1.03860777     0.42017888
 h     -2.50319067    -1.95310296    -0.20581169
 h     -1.97396847    -1.42699672     1.49205645
 h     -3.22319106    -0.48898867     0.62902629
 h     -1.93404786     1.80764894    -0.40972614
          17

 c      1.24061354    -0.35606428    -0.14320600
 c     -0.05616114    -0.78095397    -0.10567952
 c     -1.25007277    -0.11444591    -0.03260678
 c     -0.98757280     1.22944975    -0.34867325
 c      0.24808879     1.88806710    -0.06651155
 c      1.36561115     1.09925534     0.00413973
 h     -0.09427911    -1.94810001    -0.00133397
 h     -0.82642042     1.40383829    -1.46458145
 h     -0.06572258     3.02797663     0.29635514
 h      2.56581869     1.41714961     0.18596354
 o      2.34662895    -1.37088784     0.07201243
 h      2.99719430    -1.12868685    -0.40851925
 c     -2.33118572    -1.04926137     0.42386783
 h     -2.49210677    -2.00221396    -0.18446814
 h     -1.94084947    -1.41007194     1.47890565
 h     -3.26502901    -0.53639747     0.66472833
 h     -1.96031659     1.81409557    -0.45851056
          17

 c      1.23412084    -0.36142549    -0.12844610
 c     -0.05723750    -0.76401388    -0.11654349
 c     -1.25732619    -0.11662968    -0.03546201
 c     -0.99408592     1.23898737    -0.34794787
 c      0.26796760     1.90170002    -0.07177999
 c      1.37737965     1.08526710     0.01781149
 h     -0.09262781    -1.96932378    -0.01647102
 h     -0.81723727     1.37155021    -1.48934838
 h     -0.06582458     2.99462137     0.24430172
 h      2.44415922     1.40958091     0.16089832
 o      2.34524438    -1.37008593     0.06998949
 h      2.92571766    -1.08066568    -0.43632365
 c     -2.31981610    -1.06000754     0.42878741
 h     -2.47831833    -2.03900091    -0.15925823
 h     -1.91353737    -1.38858096     1.44928247
 h     -3.31019145    -0.58441941     0.69733526
 h     -1.97700030     1.82291472    -0.49542567
          17

 c      1.22962570    -0.36641273    -0.11256219
 c     -0.05804688    -0.75277179    -0.12704320
 c     -1.26294783    -0.12046443    -0.03876760
 c     -1.00413974     1.25036334    -0.34888574
 c      0.28736772     1.91602778    -0.07581144
 c      1.39092171     1.07128521     0.03122620
 h     -0.09102637    -1.96648899    -0.03314974
 h     -0.80805646     1.33180008    -1.50977565
 h     -0.04580875     2.94578615     0.18206165
 h      2.31197950     1.40498909     0.13721427
 o      2.33641368    -1.36959285     0.07158371
 h      2.94093262    -0.99435194    -0.53250085
 c     -2.30983471    -1.07068394     0.43468193
 h     -2.46089045    -2.06109286    -0.12989045
 h     -1.89022307    -1.36527022     1.40991612
 h     -3.34831312    -0.63584432     0.72390107
 h     -1.98153676     1.83316088    -0.51959227
          17

 c      1.22726892    -0.37088973    -0.09557510
 c     -0.05884701    -0.74754963    -0.13716034
 c     -1.26701761    -0.12532409    -0.04259676
 c     -1.01711180     1.26328393    -0.35169895
 c      0.30607938     1.92906981    -0.07910466
 c      1.40155612     1.05655170     0.04374900
 h     -0.08965696    -1.93883127    -0.05153250
 h     -0.79939532     1.28569594    -1.52185352
 h     -0.00807273     2.89754491     0.11455288
 h      2.22192844     1.41924805     0.12196095
 o      2.32451468    -1.36737301     0.07316664
 h      2.97661801    -0.90370968    -0.63966587
 c     -2.30212734    -1.08101767     0.44101259
 h     -2.43946807    -2.06886862    -0.09767420
 h     -1.86745325    -1.34382860     1.37160053
 h     -3.37216542    -0.69127552     0.74244234
 h     -1.97401700     1.84497080    -0.53075841
          17

 c      1.22719121    -0.37477653    -0.07757434
 c     -0.05978091    -0.74816104    -0.14690595
 c     -1.26964629    -0.13059369    -0.04700394
 c     -1.03215777     1.27726178    -0.35640298
 c      0.32420138     1.93808957    -0.08221206
 c      1.40425176     1.03965325     0.05488982
 h     -0.08889824    -1.89026074    -0.07146820
 h     -0.79194763     1.23488213    -1.52317351
 h      0.04120987     2.87528960     0.04747895
 h      2.23120627     1.47592279     0.12048194
 o      2.31170449    -1.36217113     0.07266933
 h      3.00074701    -0.83056147    -0.72446176
 c     -2.29731122    -1.09062544     0.44707502
 h     -2.41419475    -2.06559539    -0.06532221
 h     -1.84053706    -1.32805477     1.34719256
 h     -3.37817089    -0.74957851     0.75215879
 h     -1.95731746     1.85967171    -0.52954396
          17

 c      1.22934049    -0.37816017    -0.05873226
 c     -0.06083067    -0.75381586    -0.15632118
 c     -1.27099551    -0.13570237    -0.05199558
 c     -1.04823333     1.29164859    -0.36280793
 c      0.34172146     1.94067923    -0.08545205
 c      1.40129511     1.02213022     0.06497157
 h     -0.08942116    -1.83073444    -0.09244523
 h     -0.78655568     1.18142537    -1.51303502
 h      0.09624376     2.90185114    -0.01636595
 h      2.31245648     1.56355780     0.12903161
 o      2.29866615    -1.35364373     0.06948157
 h      3.00447679    -0.78245982    -0.77615761
 c     -2.29553362    -1.09910692     0.45247279
 h     -2.38552906    -2.05737152    -0.03668524
 h     -1.80611038    -1.32009677     1.34551450
 h     -3.36639025    -0.80838707     0.75339664
 h     -1.93707301     1.87986970    -0.51754440
          17

 c      1.23340641    -0.38128344    -0.03928569
 c     -0.06182665    -0.76290526    -0.16547709
 c     -1.27127419    -0.14017964    -0.05750038
 c     -1.06416105     1.30570089    -0.37054825
 c      0.35801445     1.93690744    -0.08873635
 c      1.39764510     1.00724391     0.07448098
 h     -0.09219279    -1.77851984    -0.11354517
 h     -0.78412732     1.12769644    -1.49251354
 h      0.15860997     2.97261225    -0.07897766
 h      2.40785334     1.64968920     0.14228117
 o      2.28567174    -1.34181288     0.06350587
 h      2.98609127    -0.76156768    -0.79184217
 c     -2.29618560    -1.10620069     0.45753833
 h     -2.35390165    -2.05209068    -0.01602496
 h     -1.76556251    -1.31920080     1.36538540
 h     -3.34090260    -0.86439338     0.74767185
 h     -1.92062941     1.90906728    -0.49706501
          17

 c      1.23886310    -0.38440945    -0.01950917
 c     -0.06249400    -0.77314616    -0.17443977
 c     -1.27071991    -0.14369656    -0.06335423
 c     -1.07887785     1.31874431    -0.37915037
 c      0.37224651     1.92909849    -0.09197749
 c      1.39584964     0.99692800     0.08367788
 h     -0.09827668    -1.75814914    -0.13373240
 h     -0.78547710     1.07622108    -1.46453530
 h      0.23316977     3.05846918    -0.14207752
 h      2.48802756     1.71550564     0.15753154
 o      2.27292548    -1.32686310     0.05481094
 h      2.94606704    -0.76818508    -0.77106961
 c     -2.29789799    -1.11192496     0.46303657
 h     -2.31936191    -2.05652753    -0.00648262
 h     -1.72491261    -1.32262861     1.39743656
 h     -3.31045935    -0.91364285     0.73776907
 h     -1.91408527     1.95002122    -0.47039941
          17

 c      1.24500598    -0.38769168     0.00031049
 c     -0.06254168    -0.78287110    -0.18319558
 c     -1.26957878    -0.14606610    -0.06930949
 c     -1.09179023     1.33043482    -0.38809258
 c      0.38400015     1.91962626    -0.09531571
 c      1.39684818     0.99189055     0.09269072
 h     -0.10822065    -1.78528550    -0.15270197
 h     -0.79111798     1.02940539    -1.43382792
 h      0.32060545     3.13178047    -0.20446594
 h      2.54237135     1.75388051     0.17352701
 o      2.26061634    -1.30913028     0.04358737
 h      2.88665947    -0.80122049    -0.71533839
 c     -2.29889506    -1.11669220     0.46947957
 h     -2.28169757    -2.07253125    -0.00832210
 h     -1.69127359    -1.32747731     1.43092755
 h     -3.28789562    -0.95224604     0.72745588
 h     -1.91856472     2.00207344    -0.43923260
          17

 c      1.25098624    -0.39107239     0.01989950
 c     -0.06177642    -0.79245468    -0.19162457
 c     -1.26807577    -0.14722297    -0.07507142
 c     -1.10287705     1.34089308    -0.39681599
 c      0.39325548     1.91003889    -0.09899446
 c      1.40097191     0.99216781     0.10159830
 h     -0.12119670    -1.85024275    -0.17117518
 h     -0.80112453     0.98918967    -1.40641952
 h      0.41753140     3.17619568    -0.26367839
 h      2.56732583     1.76266542     0.18958001
 o      2.24873562    -1.28925798     0.03036554
 h      2.81504385    -0.85588683    -0.63175911
 c     -2.29757811    -1.12122992     0.47688904
 h     -2.24117874    -2.09586600    -0.01855535
 h     -1.67011142    -1.33160593     1.45793714
 h     -3.28547101    -0.97769412     0.72003458
 h     -1.92943766     2.05998796    -0.40490465
          17

 c      1.25587074    -0.39424571     0.03901116
 c     -0.06013956    -0.80347876    -0.19958390
 c     -1.26636644    -0.14720833    -0.08034673
 c     -1.11241155     1.35053607    -0.40474899
 c      0.40018604     1.90122493    -0.10325976
 c      1.40833120     0.99740233     0.11046377
 h     -0.13513675    -1.92812382    -0.18991406
 h     -0.81525483     0.95692201    -1.38841948
 h      0.51884717     3.18414824    -0.31732984
 h      2.56174986     1.74161563     0.20522527
 o      2.23635975    -1.26869545     0.01679754
 h      2.75438096    -0.91569699    -0.54553934
 c     -2.29325808    -1.12624684     0.48506987
 h     -2.19912435    -2.11905840    -0.03244756
 h     -1.66446716    -1.33373240     1.47406405
 h     -3.30660235    -0.99000940     0.71616419
 h     -1.93956040     2.11595777    -0.36903735
          17

 c      1.25879328    -0.39669183     0.05738957
 c     -0.05767726    -0.81716756    -0.20695761
 c     -1.26449154    -0.14615752    -0.08488401
 c     -1.12061410     1.35977649    -0.41142313
 c      0.40505634     1.89367165    -0.10832942
 c      1.41887299     1.00696391     0.11934726
 h     -0.14779355    -1.99747985    -0.20911830
 h     -0.83339102     0.93366683    -1.38426997
 h      0.61902819     3.15336280    -0.36348573
 h      2.52584981     1.69165022     0.22009450
 o      2.22039298    -1.25031281     0.00676211
 h      2.76242681    -0.94243569    -0.51707881
 c     -2.28642602    -1.13215811     0.49384680
 h     -2.15769618    -2.13512001    -0.04541658
 h     -1.67506583    -1.33331252     1.47798969
 h     -3.34277816    -0.99147274     0.71351820
 h     -1.94290725     2.16265501    -0.33360187
          17

 c      1.25913561    -0.39773239     0.07470068
 c     -0.05457993    -0.83394200    -0.21364451
 c     -1.26234819    -0.14429718    -0.08849277
 c     -1.12747994     1.36881738    -0.41662494
 c      0.40821609     1.88757115    -0.11437149
 c      1.43219962     1.01999242     0.12830815
 h     -0.15738025    -2.04564484    -0.22857083
 h     -0.85602953     0.92082084    -1.39525491
 h      0.71261723     3.08524075    -0.40076671
 h      2.46245845     1.61571619     0.23395870
 o      2.19981679    -1.23529345     0.00148758
 h      2.86299155    -0.92580919    -0.56385204
 c     -2.27823227    -1.13903535     0.50299633
 h     -2.11930392    -2.13954990    -0.05411449
 h     -1.70047875    -1.33048520     1.47132928
 h     -3.38003955    -0.98528592     0.70885146
 h     -1.93613302     2.19502525    -0.30050319
          17

 c      1.25648473    -0.39656852     0.09058662
 c     -0.05120640    -0.85359465    -0.21954917
 c     -1.25971575    -0.14192992    -0.09104426
 c     -1.13277402     1.37758691    -0.42044243
 c      0.41011010     1.88279639    -0.12147532
 c      1.44711013     1.03522138     0.13736147
 h     -0.16267381    -2.06685648    -0.24785284
 h     -0.88425607     0.92035029    -1.41928169
 h      0.79462695     2.98504794    -0.42863353
 h      2.38198184     1.52172610     0.24721404
 o      2.17948694    -1.22202543    -0.00298501
 h      2.98657539    -0.90131306    -0.62067601
 c     -2.26988981    -1.14664717     0.51208013
 h     -2.08610022    -2.13081863    -0.05675819
 h     -1.73704246    -1.32610050     1.45906494
 h     -3.40638497    -0.97453152     0.69977932
 h     -1.91864912     2.21079294    -0.27116080
          17

 c      1.25056836    -0.39246724     0.10478952
 c     -0.04798273    -0.87549776    -0.22458461
 c     -1.25633748    -0.13939021    -0.09246050
 c     -1.13609292     1.38575740    -0.42318137
 c      0.41121319     1.87878585    -0.12959775
 c      1.46063191     1.05050147     0.14633378
 h     -0.16301267    -2.06029548    -0.26649332
 h     -0.91914515     0.93428570    -1.45194785
 h      0.86154894     2.86360424    -0.44818233
 h      2.31421945     1.42800532     0.26249860
 o      2.16256361    -1.21013892    -0.00860184
 h      3.09010633    -0.88392200    -0.65519351
 c     -2.26244512    -1.15449080     0.52036863
 h     -2.05962159    -2.11031975    -0.05318157
 h     -1.77887689    -1.32168267     1.44995479
 h     -3.41452384    -0.96176650     0.68514415
 h     -1.89236805     2.21053038    -0.24622582
          17

 c      1.24132518    -0.38503498     0.11715149
 c     -0.04530676    -0.89864133    -0.22866744
 c     -1.25197719    -0.13702040    -0.09269888
 c     -1.13692186     1.39278763    -0.42527031
 c      0.41180964     1.87439291    -0.13845865
 c      1.46746613     1.06289635     0.15470752
 h     -0.15837725    -2.02992244    -0.28409432
 h     -0.96121587     0.96408443    -1.48794615
 h      0.91364263     2.73967405    -0.46359514
 h      2.31586093     1.36229218     0.28674171
 o      2.15026975    -1.19983892    -0.01582106
 h      3.15886124    -0.87613368    -0.65956038
 c     -2.25668795    -1.16184045     0.52699645
 h     -2.04051258    -2.08229559    -0.04488884
 h     -1.81918133    -1.31901879     1.45497282
 h     -3.40181300    -0.94890931     0.66470164
 h     -1.86153968     2.19774473    -0.22532013
          17

 c      1.22895379    -0.37443224     0.12755122
 c     -0.04346144    -0.92150567    -0.23169942
 c     -1.24645202    -0.13515789    -0.09174577
 c     -1.13469480     1.39797833    -0.42719501
 c      0.41161336     1.86801190    -0.14748507
 c      1.46524943     1.07124504     0.16228277
 h     -0.14962017    -1.98616696    -0.30055729
 h     -1.01017173     1.01018843    -1.52217059
 h      0.95753711     2.63918110    -0.48323269
 h      2.41045594     1.33170795     0.32377658
 o      2.14294223    -1.19122796    -0.02465683
 h      3.18819812    -0.87734445    -0.63322057
 c     -2.25294110    -1.16786415     0.53145998
 h     -2.02831812    -2.05361249    -0.03502895
 h     -1.85335883    -1.31917517     1.48175016
 h     -3.36986679    -0.93711247     0.63878566
 h     -1.83243008     2.17869903    -0.20681099
          17

 c      1.21393630    -0.36136021     0.13586351
 c     -0.04254951    -0.94189312    -0.23353404
 c     -1.23965286    -0.13413045    -0.08962205
 c     -1.12892192     1.40061416    -0.42943547
 c      0.40991037     1.85851341    -0.15609196
 c      1.45846766     1.07662102     0.16997316
 h     -0.13864442    -1.94800640    -0.31648991
 h     -1.06485427     1.07181008    -1.55040329
 h      1.00281779     2.58383028    -0.51650646
 h      2.54340994     1.31761897     0.36502167
 o      2.14046694    -1.18416000    -0.03499118
 h      3.17634990    -0.88642013    -0.57745414
 c     -2.25084149    -1.17181544     0.53412189
 h     -2.02155080    -2.03262890    -0.02779463
 h     -1.88147076    -1.32168927     1.52828869
 h     -3.32473544    -0.92648164     0.60813614
 h     -1.81201385     2.16100542    -0.18792299
          17

 c      1.19704173    -0.34684221     0.14195288
 c     -0.04252503    -0.95725379    -0.23396496
 c     -1.23155490    -0.13425781    -0.08639350
 c     -1.11943313     1.40025358    -0.43235245
 c      0.40669523     1.84643754    -0.16430875
 c      1.45129722     1.07964765     0.17871274
 h     -0.12779534    -1.93928844    -0.33340466
 h     -1.12334306     1.14692503    -1.56972818
 h      1.04960777     2.57508717    -0.56576625
 h      2.66530108     1.30829928     0.40179420
 o      2.14239846    -1.17830893    -0.04660516
 h      3.12342830    -0.90196531    -0.49473475
 c     -2.24937904    -1.17326857     0.53601096
 h     -2.01840130    -2.02633503    -0.02665810
 h     -1.90681387    -1.32501224     1.58384951
 h     -3.27728551    -0.91569186     0.57378803
 h     -1.80502679     2.15028414    -0.16565295
          17

 c      1.17923180    -0.33203105     0.14569326
 c     -0.04335772    -0.96615947    -0.23284902
 c     -1.22222385    -0.13582936    -0.08217616
 c     -1.10660663     1.39701405    -0.43604109
 c      0.40295561     1.83355686    -0.17284161
 c      1.44559325     1.08051450     0.18897442
 h     -0.11797087    -1.97193230    -0.35245837
 h     -1.18324136     1.23246269    -1.57875421
 h      1.08656708     2.59751372    -0.62464016
 h      2.75436414     1.30009135     0.43017390
 o      2.14776333    -1.17334139    -0.05905741
 h      3.03603897    -0.92107153    -0.39078127
 c     -2.24718343    -1.17233169     0.53808876
 h     -2.01793281    -2.03673275    -0.03204771
 h     -1.93278344    -1.32754869     1.63577768
 h     -3.24187953    -0.90199023     0.53674174
 h     -1.81093118     2.14674889    -0.13825638
          17

 c      1.16153753    -0.31806627     0.14700361
 c     -0.04512219    -0.96946075    -0.23030035
 c     -1.21181098    -0.13906348    -0.07713121
 c     -1.09131378     1.39152649    -0.44028997
 c      0.39977214     1.82155416    -0.18249225
 c      1.44200636     1.07944989     0.20090704
 h     -0.10779815    -2.03292780    -0.37235216
 h     -1.24204124     1.32468878    -1.57748451
 h      1.10209908     2.63391164    -0.68449465
 h      2.80288901     1.29209831     0.44893129
 o      2.15408198    -1.16928924    -0.07138587
 h      2.94419136    -0.93458691    -0.27954986
 c     -2.24311720    -1.16958189     0.54082716
 h     -2.02061062    -2.05972345    -0.04069878
 h     -1.96138175    -1.32815307     1.67438769
 h     -3.23039005    -0.88261066     0.49747301
 h     -1.82400674     2.14546498    -0.10591851
          17

 c      1.14493915    -0.30594137     0.14587426
 c     -0.04786431    -0.96916412    -0.22664153
 c     -1.20053517    -0.14407833    -0.07145324
 c     -1.07460023     1.38458462    -0.44470335
 c      0.39785653     1.81152469    -0.19381653
 c      1.44071349     1.07681547     0.21447476
 h     -0.09555118    -2.09786158    -0.38993191
 h     -1.29744477     1.41965195    -1.56676812
 h      1.08993042     2.67183158    -0.73849112
 h      2.80837722     1.28419278     0.45788043
 o      2.15572356    -1.16719203    -0.08215694
 h      2.92871897    -0.91816561    -0.18270633
 c     -2.23704877    -1.16563529     0.54423761
 h     -2.02756513    -2.08772131    -0.04750051
 h     -1.99320398    -1.32612961     1.69411734
 h     -3.24373668    -0.85741277     0.45622527
 h     -1.83653939     2.13995983    -0.07000291
          17

 c      1.13024717    -0.29635100     0.14239252
 c     -0.05153322    -0.96701034    -0.22222636
 c     -1.18866605    -0.15088360    -0.06535342
 c     -1.05740262     1.37684778    -0.44887100
 c      0.39762169     1.80405703    -0.20709647
 c      1.44164174     1.07307663     0.22952076
 h     -0.08058026    -2.14748081    -0.40221745
 h     -1.34754794     1.51349013    -1.54760220
 h      1.04840303     2.70333613    -0.78198104
 h      2.77034124     1.27652648     0.45725470
 o      2.15014843    -1.16750137    -0.09165930
 h      3.02410677    -0.85944475    -0.09515844
 c     -2.22994800    -1.16081458     0.54799104
 h     -2.03956888    -2.11313382    -0.04782619
 h     -2.02780020    -1.32114413     1.69322454
 h     -3.27127232    -0.82962627     0.41412138
 h     -1.84181955     2.12530145    -0.03193705
          17

 c      1.11808287    -0.28965982     0.13672463
 c     -0.05598728    -0.96416256    -0.21735676
 c     -1.17654007    -0.15936390    -0.05903754
 c     -1.04044109     1.36874533    -0.45246288
 c      0.39930325     1.79937711    -0.22238442
 c      1.44446806     1.06874485     0.24577693
 h     -0.06325070    -2.17113605    -0.40721899
 h     -1.39079195     1.60248579    -1.52075152
 h      0.97892872     2.72365515    -0.81201626
 h      2.69007824     1.26948571     0.44766269
 o      2.14289732    -1.16816275    -0.10071626
 h      3.13973139    -0.78875830    -0.00391880
 c     -2.22318406    -1.15518038     0.55150746
 h     -2.05659154    -2.13035429    -0.03875677
 h     -2.06398170    -1.31319932     1.67364589
 h     -3.29904892    -0.80361200     0.37335432
 h     -1.83538519     2.09907160     0.00739544
          17

 c      1.10893718    -0.28600809     0.12905219
 c     -0.06093568    -0.96138311    -0.21226713
 c     -1.16459019    -0.16925925    -0.05268832
 c     -1.02420665     1.36049176    -0.45523579
 c      0.40296901     1.79740303    -0.23952189
 c      1.44846269     1.06428072     0.26283272
 h     -0.04454298    -2.16468265    -0.40390282
 h     -1.42594558     1.68309912    -1.48687631
 h      0.88532453     2.73059271    -0.82718878
 h      2.57324269     1.26396088     0.43050512
 o      2.13707763    -1.16780779    -0.10908837
 h      3.22486492    -0.72660508     0.08698545
 c     -2.21792877    -1.14865592     0.55401456
 h     -2.07782938    -2.13638134    -0.01935050
 h     -2.10006814    -1.30267933     1.64137546
 h     -3.31642262    -0.78270193     0.33633135
 h     -1.81513465     2.06113837     0.04781053
          17

 c      1.10316675    -0.28535508     0.11954661
 c     -0.06592963    -0.95914694    -0.20712985
 c     -1.15334095    -0.18017990    -0.04645786
 c     -1.00897028     1.35212086    -0.45701141
 c      0.40846937     1.79769749    -0.25811034
 c      1.45187399     1.05994132     0.28004241
 h     -0.02575257    -2.12883373    -0.39203736
 h     -1.45223594     1.75212946    -1.44687489
 h      0.77387136     2.72513098    -0.82805665
 h      2.43774580     1.26266913     0.40910391
 o      2.13352635    -1.16588329    -0.11641084
 h      3.26562416    -0.68091111     0.17158492
 c     -2.21498534    -1.14106110     0.55458351
 h     -2.10187955    -2.13093841     0.00943526
 h     -2.13423156    -1.29038006     1.60669705
 h     -3.31755974    -0.76859835     0.30494900
 h     -1.78109600     2.01321199     0.08987976
          17

 c      1.10099709    -0.28748950     0.10837103
 c     -0.07039705    -0.95758470    -0.20204629
 c     -1.14337350    -0.19164372    -0.04046898
 c     -0.99479399     1.34350126    -0.45766236
 c      0.41538649     1.79935255    -0.27744879
 c      1.45066554     1.05544103     0.29640400
 h     -0.00824309    -2.06938872    -0.37224105
 h     -1.46955120     1.80697874    -1.40217287
 h      0.65335184     2.71310379    -0.81807912
 h      2.32926641     1.27394948     0.39026674
 o      2.13238771    -1.16216567    -0.12240098
 h      3.25996243    -0.65482118     0.24522964
 c     -2.21479050    -1.13210619     0.55229413
 h     -2.12691894    -2.11658952     0.04488764
 h     -2.16501733    -1.27727709     1.58243100
 h     -3.30082447    -0.76151682     0.28027837
 h     -1.73519367     1.95849741     0.13504539
          17

 c      1.10252391    -0.29207561     0.09568665
 c     -0.07372090    -0.95626886    -0.19702042
 c     -1.13526732    -0.20312701    -0.03482799
 c     -0.98156670     1.33434706    -0.45711671
 c      0.42306827     1.80096658    -0.29655090
 c      1.43919956     1.04981053     0.31084500
 h      0.00694825    -1.99933726    -0.34625984
 h     -1.47863147     1.84593329    -1.35478952
 h      0.53371097     2.70629821    -0.80398634
 h      2.31432551     1.31351065     0.38155656
 o      2.13365927    -1.15657456    -0.12683454
 h      3.20894437    -0.64985748     0.30412294
 c     -2.21740902    -1.12144178     0.54669725
 h     -2.15090592    -2.09873084     0.08287031
 h     -2.19181726    -1.26380440     1.57836170
 h     -3.26832800    -0.76029775     0.26237746
 h     -1.68086936     1.90127951     0.18568528
          17

 c      1.10765128    -0.29877888     0.08163942
 c     -0.07536207    -0.95400331    -0.19194723
 c     -1.12953351    -0.21411861    -0.02964552
 c     -0.96910154     1.32426776    -0.45534673
 c      0.43082644     1.80110665    -0.31447402
 c      1.41820143     1.04339017     0.32316358
 h      0.01974938    -1.94098392    -0.31710721
 h     -1.48118809     1.86837777    -1.30720065
 h      0.42271538     2.71821549    -0.79286459
 h      2.38753504     1.38132271     0.38157259
 o      2.13730778    -1.14912808    -0.12952039
 h      3.11496476    -0.66673196     0.34489505
 c     -2.22249898    -1.10880862     0.53830599
 h     -2.17185911    -2.08470324     0.11873056
 h     -2.21477832    -1.24912350     1.59485140
 h     -3.22629654    -0.76225066     0.25001278
 h     -1.62212721     1.84607142     0.24469142
          17

 c      1.11605296    -0.30727543     0.06635592
 c     -0.07494753    -0.94925807    -0.18670944
 c     -1.12656202    -0.22415971    -0.02504459
 c     -0.95727873     1.31288291    -0.45228320
 c      0.43813522     1.79926787    -0.33084679
 c      1.39373456     1.03825822     0.33360656
 h      0.03125496    -1.92043805    -0.28790232
 h     -1.47989270     1.87491668    -1.26210352
 h      0.32448577     2.75316351    -0.78624749
 h      2.48333601     1.45597848     0.38554161
 o      2.14316811    -1.13998495    -0.13034184
 h      2.98373237    -0.70455032     0.36534344
 c     -2.22927566    -1.09426193     0.52847298
 h     -2.18820474    -2.08108914     0.14892845
 h     -2.23425745    -1.23139009     1.62303732
 h     -3.18578061    -0.76293368     0.24032974
 h     -1.56188260     1.79628279     0.31404494
          17

 c      1.12718434    -0.31711569     0.04996906
 c     -0.07216650    -0.94183939    -0.18139167
 c     -1.12659326    -0.23284887    -0.02115229
 c     -0.94614021     1.29995437    -0.44767608
 c      0.44449325     1.79617272    -0.34591317
 c      1.36980478     1.03583709     0.34227250
 h      0.04190992    -1.94749506    -0.25928806
 h     -1.47822089     1.86733086    -1.22213551
 h      0.24250306     2.80215631    -0.77933057
 h      2.56176180     1.52148916     0.39172212
 o      2.15049262    -1.12967100    -0.12954258
 h      2.83219385    -0.75716460     0.36912751
 c     -2.23660749    -1.07835893     0.51871460
 h     -2.19908882    -2.08995502     0.17248376
 h     -2.25054437    -1.20877011     1.65119300
 h     -3.16149120    -0.75668237     0.22904172
 h     -1.50064499     1.75313916     0.39278783
          17

 c      1.14027320    -0.32764561     0.03262819
 c     -0.06669158    -0.93373253    -0.17626748
 c     -1.12966440    -0.23985284    -0.01809631
 c     -0.93586169     1.28543141    -0.44105956
 c      0.44932468     1.79296726    -0.36005391
 c      1.34831283     1.03655738     0.34919256
 h      0.04983540    -2.00506187    -0.22954299
 h     -1.48003529     1.84828126    -1.18948403
 h      0.18102866     2.85162578    -0.76646621
 h      2.60796850     1.57068314     0.39980626
 o      2.15681188    -1.11972859    -0.12877957
 h      2.70734196    -0.80307106     0.38276510
 c     -2.24355134    -1.06202847     0.51012728
 h     -2.20450308    -2.10733537     0.19082657
 h     -2.26391074    -1.18010729     1.66992561
 h     -3.16527560    -0.73906638     0.21229514
 h     -1.43696376     1.71582874     0.47619755
          17

 c      1.15437725    -0.33799927     0.01450840
 c     -0.05845290    -0.92747097    -0.17154008
 c     -1.13549566    -0.24496977    -0.01601301
 c     -0.92666356     1.26940590    -0.43191196
 c      0.45213041     1.79053325    -0.37347675
 c      1.33024015     1.04029159     0.35437877
 h      0.05274164    -2.06740552    -0.19749926
 h     -1.48877059     1.82066505    -1.16527549
 h      0.14352117     2.89101768    -0.74458816
 h      2.61749042     1.60081194     0.40980052
 o      2.15839572    -1.11267294    -0.13188453
 h      2.67862318    -0.80676357     0.46769228
 c     -2.25013845    -1.04608680     0.50312887
 h     -2.20517322    -2.12560563     0.20627129
 h     -2.27467014    -1.14501867     1.67376002
 h     -3.19688224    -0.71022782     0.18968735
 h     -1.36924560     1.68268573     0.55720352
          17

 c      1.16860838    -0.34715472    -0.00409698
 c     -0.04790269    -0.92475272    -0.16724401
 c     -1.14340472    -0.24819403    -0.01505475
 c     -0.91878292     1.25207855    -0.41988578
 c      0.45261599     1.78936546    -0.38619696
 c      1.31612834     1.04670509     0.35780061
 h      0.04974399    -2.11590177    -0.16343771
 h     -1.50639894     1.78677154    -1.14887082
 h      0.13156598     2.91414446    -0.71317193
 h      2.58958569     1.61098154     0.42173684
 o      2.15777859    -1.10779595    -0.13772906
 h      2.71670976    -0.78604134     0.60577283
 c     -2.25739014    -1.03094054     0.49755292
 h     -2.20229354    -2.13713198     0.22069250
 h     -2.28322440    -1.10375269     1.66096730
 h     -3.24398625    -0.67487780     0.16460688
 h     -1.29721454     1.65229830     0.62870251
          17

 c      1.18228031    -0.35408169    -0.02271280
 c     -0.03593691    -0.92633955    -0.16330222
 c     -1.15237149    -0.24971413    -0.01537815
 c     -0.91249684     1.23375563    -0.40495713
 c      0.45069969     1.78963633    -0.39809017
 c      1.30626416     1.05540346     0.35936241
 h      0.04126725    -2.14070887    -0.12845785
 h     -1.53276085     1.74779684    -1.13755882
 h      0.14485551     2.91835567    -0.67337724
 h      2.52521888     1.60120926     0.43566870
 o      2.15901333    -1.10368835    -0.14260919
 h      2.76639842    -0.77061093     0.73624347
 c     -2.26652340    -1.01667612     0.49293760
 h     -2.19725934    -2.13655462     0.23508960
 h     -2.29013181    -1.05701915     1.63329619
 h     -3.29154251    -0.63891988     0.14142207
 h     -1.22227248     1.62392497     0.68520598
          17

 c      1.19482752    -0.35788071    -0.04079273
 c     -0.02364933    -0.93233845    -0.15959158
 c     -1.16122432    -0.24986594    -0.01711164
 c     -0.90811989     1.21482914    -0.38743968
 c      0.44648696     1.79120774    -0.40891783
 c      1.30069530     1.06593143     0.35889961
 h      0.02848684    -2.13822768    -0.09394152
 h     -1.56573755     1.70412496    -1.12710496
 h      0.18133753     2.90424871    -0.62752028
 h      2.42747488     1.57259420     0.45176901
 o      2.16388179    -1.10022372    -0.14503194
 h      2.80650329    -0.76895808     0.83271843
 c     -2.27836836    -1.00319413     0.48868086
 h     -2.19149525    -2.12156926     0.24968488
 h     -2.29615012    -1.00579522     1.59606404
 h     -3.32842755    -0.60698683     0.12332346
 h     -1.14715785     1.59744451     0.72354515
          17

 c      1.20577026    -0.35790021    -0.05784170
 c     -0.01210186    -0.94236995    -0.15598330
 c     -1.16883770    -0.24909047    -0.02031866
 c     -0.90594490     1.19573350    -0.36790394
 c      0.44026249     1.79355725    -0.41833761
 c      1.29894706     1.07765132     0.35615871
 h      0.01298565    -2.10965875    -0.06125162
 h     -1.60215763     1.65610145    -1.11293650
 h      0.23717687     2.87652825    -0.57885718
 h      2.30494622     1.52889185     0.47067539
 o      2.17308849    -1.09765646    -0.14463913
 h      2.83076637    -0.78167914     0.88730110
 c     -2.29325858    -0.99024464     0.48405429
 h     -2.18635143    -2.09306715     0.26414364
 h     -2.30217822    -0.95102649     1.55803503
 h     -3.34859747    -0.58194760     0.11188686
 h     -1.07541460     1.57323096     0.74307655
          17

 c      1.21477876    -0.35384640    -0.07346629
 c     -0.00215396    -0.95554437    -0.15238221
 c     -1.17427994    -0.24790932    -0.02497061
 c     -0.90616266     1.17690945    -0.34708916
 c      0.43247721     1.79568009    -0.42594386
 c      1.29921854     1.08937808     0.35070186
 h     -0.00344202    -2.06151491    -0.03140003
 h     -1.63887171     1.60468180    -1.09128566
 h      0.30689321     2.84541842    -0.53123836
 h      2.18094456     1.48070564     0.49487744
 o      2.18685632    -1.09617402    -0.14137957
 h      2.83738572    -0.80772069     0.89787136
 c     -2.31111071    -0.97742674     0.47830745
 h     -2.18298413    -2.05515200     0.27777420
 h     -2.30905560    -0.89328278     1.52962986
 h     -3.35029797    -0.56512476     0.10725997
 h     -1.01087673     1.55211003     0.74580781
          17

 c      1.22175435    -0.34586150    -0.08738232
 c      0.00563598    -0.97029345    -0.14878647
 c     -1.17689614    -0.24691421    -0.03093348
 c     -0.90881129     1.15878233    -0.32584710
 c      0.42365350     1.79621911    -0.43138858
 c      1.29730093     1.09887098     0.34162465
 h     -0.01906259    -2.00764909    -0.00443895
 h     -1.67353036     1.55167140    -1.05989125
 h      0.38449258     2.82579663    -0.48814590
 h      2.10612901     1.45101983     0.53268689
 o      2.20506154    -1.09577344    -0.13525879
 h      2.82592497    -0.84568009     0.86403046
 c     -2.33149255    -0.96420246     0.47101874
 h     -2.18219869    -2.01486871     0.28974154
 h     -2.31732825    -0.83279869     1.51836425
 h     -3.33561500    -0.55636770     0.10822234
 h     -0.95719630     1.53539892     0.73652545
          17

 c      1.22684422    -0.33455695    -0.09941668
 c      0.01105491    -0.98432718    -0.14535958
 c     -1.17634377    -0.24674880    -0.03796865
 c     -0.91378370     1.14173739    -0.30509821
 c      0.41417678     1.79422035    -0.43457836
 c      1.28928005     1.10398416     0.32774384
 h     -0.03269721    -1.96999288     0.02131615
 h     -1.70500899     1.49965380    -1.01829768
 h      0.46531034     2.82940899    -0.45137652
 h      2.12744613     1.46106542     0.59736124
 o      2.22722282    -1.09627364    -0.12637960
 h      2.79737441    -0.89353057     0.78748874
 c     -2.35359736    -0.94997989     0.46247901
 h     -2.18437173    -1.98085360     0.29940677
 h     -2.32724419    -0.77027672     1.52415678
 h     -3.31093196    -0.55372798     0.11194650
 h     -0.91743831     1.52491962     0.72262901
          17

 c      1.23038890    -0.32096194    -0.10950457
 c      0.01420757    -0.99539555    -0.14238854
 c     -1.17259828    -0.24806386    -0.04574872
 c     -0.92087445     1.12610425    -0.28572296
 c      0.40419082     1.79010361    -0.43575954
 c      1.27832182     1.10550902     0.30974387
 h     -0.04396117    -1.97022275     0.04876269
 h     -1.73361274     1.45177301    -0.96789976
 h      0.54566753     2.85439982    -0.42114797
 h      2.20975876     1.49653081     0.68302487
 o      2.25232803    -1.09743953    -0.11533389
 h      2.75778004    -0.94737217     0.67798650
 c     -2.37614746    -0.93436966     0.45365380
 h     -2.18972654    -1.96019741     0.30680082
 h     -2.33900153    -0.70764457     1.53969311
 h     -3.28767447    -0.55295827     0.11368655
 h     -0.89370966     1.52271863     0.71290502
          17

 c      1.23290756    -0.30632123    -0.11762472
 c      0.01536766    -1.00289974    -0.13998744
 c     -1.16592846    -0.25144790    -0.05389103
 c     -0.92978450     1.11219375    -0.26833205
 c      0.39377513     1.78544336    -0.43532467
 c      1.26948558     1.10495185     0.28967513
 h     -0.05225662    -2.01139907     0.07855115
 h     -1.76108989     1.41142916    -0.91173685
 h      0.62062700     2.88731263    -0.39761532
 h      2.29716337     1.53449818     0.76964484
 o      2.27811973    -1.09925465    -0.10446769
 h      2.73083208    -0.99840844     0.57286568
 c     -2.39747118    -0.91749562     0.44572399
 h     -2.19896902    -1.95482527     0.31289827
 h     -2.35292771    -0.64771282     1.55531055
 h     -3.28079528    -0.54796452     0.10727157
 h     -0.88685526     1.53018495     0.71468343
          17

 c      1.23508032    -0.29188425    -0.12370530
 c      0.01484465    -1.00817664    -0.13792980
 c     -1.15682986    -0.25735817    -0.06200888
 c     -0.94011027     1.10038762    -0.25303442
 c      0.38302107     1.78189271    -0.43362065
 c      1.26537752     1.10292304     0.26909319
 h     -0.05600246    -2.07495883     0.10713098
 h     -1.79024214     1.38182260    -0.85388706
 h      0.68422045     2.91414516    -0.38132913
 h      2.36260760     1.56388030     0.84332815
 o      2.30008855    -1.10205287    -0.09938562
 h      2.77507455    -1.03244454     0.56014066
 c     -2.41614188    -0.89989297     0.43956098
 h     -2.21359218    -1.96066644     0.31930155
 h     -2.36945618    -0.59324912     1.56311988
 h     -3.30125990    -0.53395628     0.08781024
 h     -0.89654998     1.54677949     0.73050993
          17

 c      1.23761566    -0.27875426    -0.12760005
 c      0.01298999    -1.01300400    -0.13590017
 c     -1.14593000    -0.26607275    -0.06976822
 c     -0.95141292     1.09119217    -0.23943400
 c      0.37200508     1.78056203    -0.43086692
 c      1.26689912     1.09965652     0.24889701
 h     -0.05373023    -2.13824139     0.12979329
 h     -1.82380729     1.36532415    -0.79836259
 h      0.73120522     2.92612311    -0.37279630
 h      2.39719129     1.58080569     0.89711843
 o      2.31720932    -1.10531328    -0.10049264
 h      2.89515632    -1.05094406     0.64391527
 c     -2.43186594    -0.88199791     0.43536599
 h     -2.23535425    -1.97038544     0.32758486
 h     -2.38901627    -0.54635214     1.55842930
 h     -3.34655066    -0.51153278     0.05544935
 h     -0.92162231     1.56946512     0.75716688
          17

 c      1.24107163    -0.26783853    -0.12920865
 c      0.01026746    -1.01864671    -0.13370557
 c     -1.13394330    -0.27761769    -0.07691637
 c     -0.96337509     1.08515768    -0.22692573
 c      0.36080610     1.78193794    -0.42712440
 c      1.27412959     1.09543089     0.22958712
 h     -0.04494728    -2.18557292     0.14329753
 h     -1.86279121     1.36284141    -0.74784099
 h      0.75794906     2.91968767    -0.37220171
 h      2.39896669     1.58414011     0.92748679
 o      2.33309971    -1.10826814    -0.10244176
 h      3.02510260    -1.06193103     0.73687649
 c     -2.44542737    -0.86395776     0.43271819
 h     -2.26552039    -1.97674192     0.33886332
 h     -2.41191392    -0.50817130     1.53976447
 h     -3.40239317    -0.48589295     0.01524290
 h     -0.96011665     1.59357273     0.78809241
          17

 c      1.24582632    -0.25990752    -0.12855993
 c      0.00729865    -1.02581548    -0.13128587
 c     -1.12167062    -0.29168902    -0.08327831
 c     -0.97591734     1.08271820    -0.21502026
 c      0.34952567     1.78596364    -0.42230655
 c      1.28672951     1.09067393     0.21143562
 h     -0.03001679    -2.20878854     0.14612956
 h     -1.90532676     1.37351227    -0.70309655
 h      0.76254999     2.89531654    -0.37936676
 h      2.36844947     1.57372972     0.93230424
 o      2.34937277    -1.11064080    -0.10300511
 h      3.13298719    -1.06708240     0.80214839
 c     -2.45784860    -0.84585341     0.43089862
 h     -2.30450264    -1.97448241     0.35370130
 h     -2.43824904    -0.47869464     1.50874400
 h     -3.45313898    -0.46249140    -0.02662412
 h     -1.00926343     1.61434981     0.81667438
          17

 c      1.25210553    -0.25561314    -0.12578915
 c      0.00481780    -1.03482650    -0.12867228
 c     -1.10997502    -0.30765459    -0.08873911
 c     -0.98916059     1.08407460    -0.20345298
 c      0.33827465     1.79208171    -0.41622759
 c      1.30407290     1.08593157     0.19455794
 h     -0.00979805    -2.20524019     0.13807623
 h     -1.94711396     1.39496148    -0.66359657
 h      0.74497169     2.85726416    -0.39375358
 h      2.30756166     1.55002018     0.91021684
 o      2.36634855    -1.11230019    -0.10165188
 h      3.20890938    -1.06658594     0.83069046
 c     -2.46987723    -0.82785830     0.42908028
 h     -2.35186979    -1.96095741     0.37218054
 h     -2.46790427    -0.45648599     1.47018792
 h     -3.48782864    -0.44471874    -0.06542742
 h     -1.06574368     1.62804825     0.83812493
          17

 c      1.26000204    -0.25544636    -0.12108776
 c      0.00359537    -1.04564675    -0.12596867
 c     -1.09973097    -0.32463796    -0.09321833
 c     -1.00326732     1.08914967    -0.19213895
 c      0.32709564     1.79919780    -0.40866424
 c      1.32521441     1.08173810     0.17888602
 h      0.01461535    -2.17696232     0.12001119
 h     -1.98312633     1.42399150    -0.62861705
 h      0.70756429     2.81446647    -0.41450908
 h      2.22070931     1.51458303     0.86135149
 o      2.38398939    -1.11316425    -0.09830436
 h      3.24986418    -1.06059326     0.82124186
 c     -2.48192444    -0.81023538     0.42635733
 h     -2.40651276    -1.93622029     0.39400642
 h     -2.50060389    -0.43852160     1.43201877
 h     -3.50067363    -0.43388629    -0.09839158
 h     -1.12609045     1.63232325     0.84998315
          17

 c      1.26949952    -0.25967479    -0.11466346
 c      0.00434161    -1.05777026    -0.12336329
 c     -1.09174677    -0.34166042    -0.09664665
 c     -1.01828732     1.09759731    -0.18110806
 c      0.31587126     1.80564822    -0.39939559
 c      1.34860946     1.07835015     0.16393652
 h      0.04212067    -2.13163703     0.09403074
 h     -2.00930636     1.45733306    -0.59804048
 h      0.65555043     2.78150573    -0.44073756
 h      2.11884853     1.47211657     0.79047482
 o      2.40219953    -1.11319208    -0.09298578
 h      3.25478514    -1.04933549     0.77449711
 c     -2.49412705    -0.79325037     0.42184255
 h     -2.46686153    -1.90297421     0.41862850
 h     -2.53603032    -0.42063059     1.40369919
 h     -3.48998025    -0.42974584    -0.12449121
 h     -1.18704108     1.62626614     0.85205702
          17

 c      1.28051431    -0.26830004    -0.10671853
 c      0.00758571    -1.06998534    -0.12114953
 c     -1.08667244    -0.35780119    -0.09895323
 c     -1.03407860     1.10883574    -0.17047494
 c      0.30438773     1.80951509    -0.38820610
 c      1.37138177     1.07522852     0.14814547
 h      0.07198829    -2.08475728     0.06370063
 h     -2.02351619     1.49220615    -0.57262409
 h      0.59570367     2.77559272    -0.47206099
 h      2.02880101     1.43554341     0.71525044
 o      2.42083774    -1.11238120    -0.08579835
 h      3.22409333    -1.03303915     0.69263996
 c     -2.50637468    -0.77703952     0.41499510
 h     -2.53113847    -1.86623760     0.44540281
 h     -2.57383349    -0.39904683     1.39217008
 h     -3.45758880    -0.43073388    -0.14446027
 h     -1.24581471     1.61033627     0.84631418
          17

 c      1.29294414    -0.28107545    -0.09745337
 c      0.01355976    -1.08038085    -0.11967875
 c     -1.08492238    -0.37232673    -0.10006723
 c     -1.05029918     1.12208777    -0.16043186
 c      0.29263968     1.80967822    -0.37494643
 c      1.38883322     1.07054741     0.12822277
 h      0.10440683    -2.05917504     0.03351892
 h     -2.02580278     1.52666241    -0.55392321
 h      0.53214182     2.80504773    -0.50839042
 h      1.99976469     1.43120677     0.67432537
 o      2.43946498    -1.11077708    -0.07714667
 h      3.16343468    -1.01154476     0.58288207
 c     -2.51828907    -0.76154719     0.40602687
 h     -2.59762560    -1.83220010     0.47378769
 h     -2.61334190    -0.37234836     1.39737487
 h     -3.40921671    -0.43383528    -0.16128115
 h     -1.30036150     1.58623413     0.83678850
          17

 c      1.30667703    -0.29762656    -0.08710208
 c      0.02220899    -1.08733142    -0.11914468
 c     -1.08664301    -0.38474516    -0.09993229
 c     -1.06644444     1.13644635    -0.15122716
 c      0.28090508     1.80672481    -0.35973675
 c      1.39840995     1.06321777     0.10236683
 h      0.14010502    -2.07362532     0.00644781
 h     -2.01821686     1.55974319    -0.54402781
 h      0.46449481     2.85946573    -0.54793101
 h      2.05749914     1.47523793     0.68965413
 o      2.45645229    -1.10860476    -0.06848311
 h      3.09770584    -0.98199908     0.46935119
 c     -2.52919324    -0.74670772     0.39598327
 h     -2.66479230    -1.80591843     0.50339944
 h     -2.65327763    -0.34180562     1.41213065
 h     -3.35510041    -0.43433241    -0.18096443
 h     -1.34959033     1.55657034     0.82919053
          17

 c      1.32155693    -0.31752202    -0.07595415
 c      0.03339675    -1.09103991    -0.11939661
 c     -1.09170500    -0.39479534    -0.09852510
 c     -1.08192141     1.15099023    -0.14308521
 c      0.26938965     1.80226971    -0.34301092
 c      1.40342407     1.05544869     0.07373161
 h      0.17801103    -2.12493694    -0.01821516
 h     -2.00422640     1.59143856    -0.54517342
 h      0.39199641     2.91799022    -0.58646686
 h      2.16051444     1.54369023     0.72518219
 o      2.46733340    -1.10681705    -0.06342202
 h      3.09747508    -0.93028464     0.41077131
 c     -2.53823329    -0.73274017     0.38638886
 h     -2.73110646    -1.78883044     0.53369968
 h     -2.69195840    -0.30987446     1.42651222
 h     -3.30868750    -0.42631965    -0.21230176
 h     -1.39336080     1.52416811     0.82966792
          17

 c      1.33733534    -0.34011907    -0.06430943
 c      0.04695061    -1.09322990    -0.12012084
 c     -1.09967623    -0.40242946    -0.09586585
 c     -1.09618798     1.16492778    -0.13606045
 c      0.25814044     1.79775731    -0.32529180
 c      1.40716838     1.04945469     0.04527263
 h      0.21446205    -2.19160183    -0.04269414
 h     -1.98763130     1.62232619    -0.55920671
 h      0.31628987     2.96285614    -0.61922092
 h      2.26780702     1.61100664     0.74731046
 o      2.46986537    -1.10652529    -0.06322457
 h      3.19999138    -0.84102252     0.42851387
 c     -2.54492284    -0.72011566     0.37859518
 h     -2.79470869    -1.77818274     0.56350271
 h     -2.72774799    -0.27865555     1.43203910
 h     -3.28020537    -0.40530000    -0.26272675
 h     -1.43195221     1.49113153     0.84249064
          17

 c      1.35363838    -0.36448633    -0.05243290
 c      0.06246573    -1.09557237    -0.12107442
 c     -1.10982485    -0.40778031    -0.09201817
 c     -1.10893408     1.17770444    -0.12992285
 c      0.24718085     1.79404931    -0.30703153
 c      1.41101520     1.04616121     0.01820032
 h      0.24550791    -2.25219668    -0.06806682
 h     -1.97116487     1.65285438    -0.58682212
 h      0.24073206     2.98373244    -0.64239876
 h      2.36014580     1.66512468     0.74302818
 o      2.46946377    -1.10657730    -0.06384267
 h      3.32383653    -0.73668947     0.45932258
 c     -2.54978358    -0.70916171     0.37304998
 h     -2.85337717    -1.76891697     0.59086613
 h     -2.75932871    -0.24927975     1.42340895
 h     -3.26883642    -0.37176676    -0.33118164
 h     -1.46525823     1.45834757     0.86774438
          17

 c      1.37001733    -0.38950041    -0.04056683
 c      0.07927643    -1.09904213    -0.12211305
 c     -1.12121956    -0.41108387    -0.08707920
 c     -1.12017623     1.18900767    -0.12421493
 c      0.23657318     1.79151616    -0.28858309
 c      1.41533021     1.04572037    -0.00710362
 h      0.26847994    -2.29332824    -0.09413695
 h     -1.95543333     1.68256566    -0.62679895
 h      0.16920875     2.97641858    -0.65354107
 h      2.42970900     1.70145453     0.70931414
 o      2.46946129    -1.10604054    -0.06334255
 h      3.42224603    -0.63725089     0.47324108
 c     -2.55410918    -0.69986909     0.36919124
 h     -2.90485874    -1.75619362     0.61351014
 h     -2.78582608    -0.22187010     1.39865881
 h     -3.26476801    -0.33112957    -0.40737373
 h     -1.49244901     1.42595637     0.90101415
          17

 c      1.38593581    -0.41396776    -0.02894966
 c      0.09657320    -1.10403006    -0.12314477
 c     -1.13287587    -0.41260514    -0.08116882
 c     -1.13019655     1.19868700    -0.11844698
 c      0.22642771     1.79017662    -0.27021275
 c      1.42011365     1.04795739    -0.03052102
 h      0.28202688    -2.30871939    -0.12011743
 h     -1.93893715     1.70976710    -0.67580828
 h      0.10552626     2.94115141    -0.65142834
 h      2.47308362     1.71832520     0.64660294
 o      2.47115855    -1.10469381    -0.06128604
 h      3.48187070    -0.55172201     0.46395537
 c     -2.55913448    -0.69206379     0.36601051
 h     -2.94732427    -1.73698853     0.62939770
 h     -2.80696777    -0.19555104     1.35891897
 h     -3.25799800    -0.29006139    -0.47879440
 h     -1.51239889     1.39425656     0.93540752
          17

 c      1.40074684    -0.43671112    -0.01781136
 c      0.11353645    -1.11053848    -0.12410069
 c     -1.14388189    -0.41259127    -0.07441924
 c     -1.13936569     1.20664732    -0.11226998
 c      0.21689834     1.78973550    -0.25209361
 c      1.42525407     1.05258407    -0.05200524
 h      0.28575393    -2.29715061    -0.14507354
 h     -1.91921379     1.73193589    -0.72900828
 h      0.05308085     2.88221784    -0.63618020
 h      2.48854981     1.71520980     0.55649699
 o      2.47524285    -1.10262179    -0.05765791
 h      3.50021378    -0.48442712     0.43175784
 c     -2.56558750    -0.68557942     0.36247720
 h     -2.97975606    -1.71066383     0.63717799
 h     -2.82328597    -0.16832084     1.30821952
 h     -3.24270293    -0.25390983    -0.53605788
 h     -1.52437782     1.36421417     0.96418903
          17

 c      1.41370229    -0.45663479    -0.00736447
 c      0.12942690    -1.11823667    -0.12492032
 c     -1.15347565    -0.41125479    -0.06696485
 c     -1.14796896     1.21276782    -0.10552972
 c      0.20820152     1.78949479    -0.23425630
 c      1.43058868     1.05926424    -0.07154957
 h      0.28002419    -2.26184127    -0.16815291
 h     -1.89422718     1.74653364    -0.78111445
 h      0.01434269     2.80906260    -0.60983964
 h      2.47543975     1.69238092     0.44130024
 o      2.48227217    -1.09999083    -0.05254395
 h      3.47763927    -0.43833299     0.37841019
 c     -2.57366465    -0.68028933     0.35763121
 h     -3.00222983    -1.67901111     0.63645666
 h     -2.83622086    -0.13699354     1.25304635
 h     -3.21694715    -0.22620943    -0.57390497
 h     -1.52848278     1.33740652     0.98251162
          17

 c      1.42401569    -0.47280116     0.00219598
 c      0.14362452    -1.12636270    -0.12553108
 c     -1.16107710    -0.40877657    -0.05893393
 c     -1.15610701     1.21687111    -0.09824013
 c      0.20068092     1.78818579    -0.21650474
 c      1.43582025     1.06757079    -0.08923651
 h      0.26597762    -2.21147919    -0.18882312
 h     -1.86320217     1.75170264    -0.82741909
 h     -0.01011602     2.73824073    -0.57735344
 h      2.43506289     1.65156753     0.30448287
 o      2.49273397    -1.09693789    -0.04606443
 h      3.41559568    -0.41621698     0.30613166
 c     -2.58314162    -0.67603851     0.35064317
 h     -3.01609733    -1.64609446     0.62795017
 h     -2.84783586    -0.09780541     1.20080620
 h     -3.18141685    -0.20894721    -0.59060343
 h     -1.52577401     1.31571123     0.98812956
          17

 c      1.43098861    -0.48453295     0.01068412
 c      0.15562792    -1.13355579    -0.12580984
 c     -1.16628858    -0.40531783    -0.05044152
 c     -1.16366455     1.21873701    -0.09054578
 c      0.19485660     1.78401733    -0.19840658
 c      1.44021537     1.07680288    -0.10534540
 h      0.24555076    -2.16195163    -0.20726452
 h     -1.82680909     1.74662735    -0.86448222
 h     -0.02240983     2.69275780    -0.54664217
 h      2.37422827     1.59802016     0.15183116
 o      2.50686272    -1.09354902    -0.03840456
 h      3.31810211    -0.41999044     0.21818789
 c     -2.59351392    -0.67251185     0.34103549
 h     -3.02395108    -1.61774904     0.61347309
 h     -2.85992441    -0.04830865     1.15681695
 h     -3.13868285    -0.20269815    -0.58760146
 h     -1.51828022     1.30101355     0.98161634
          17

 c      1.43417105    -0.49153624     0.01791463
 c      0.16507162    -1.13797944    -0.12554687
 c     -1.16888278    -0.40102637    -0.04158337
 c     -1.17031407     1.21814262    -0.08269725
 c      0.19124526     1.77558292    -0.17962593
 c      1.44194403     1.08562604    -0.12042167
 h      0.22095563    -2.13467729    -0.22470285
 h     -1.78698488     1.73161294    -0.89053348
 h     -0.02546074     2.69125259    -0.52456312
 h      2.31317156     1.54455670    -0.00789283
 o      2.52413009    -1.09010274    -0.02992234
 h      3.19818937    -0.44557247     0.12069556
 c     -2.60413423    -0.66917390     0.32897137
 h     -3.02908565    -1.60023562     0.59557239
 h     -2.87303108     0.01020845     1.12169195
 h     -3.09313381    -0.20631298    -0.57000573
 h     -1.50896510     1.29502226     0.96642285
          17

 c      1.43347561    -0.49396863     0.02371424
 c      0.17176576    -1.13832271    -0.12450531
 c     -1.16878610    -0.39603368    -0.03243050
 c     -1.17554678     1.21489654    -0.07501228
[truncated: 34,518 more chars]
