# Supplementary material for: Photochemical permutation of meta-substituted phenols
Source: Nat Commun. 2025 Aug 13;16:7502. doi: 10.1038/s41467-025-62549-5 (PMC12350626; doi:10.1038/s41467-025-62549-5)
Supplement: Supplementary file 3 — Source Data [file 41467_2025_62549_MOESM3_ESM.zip › Source data/NAMD_trajectories/trajectory032.xyz]

          17

 c      1.17513062    -0.39221293    -0.02372399
 c     -0.04698206    -0.99118535    -0.01471899
 c     -1.29255967    -0.25618022     0.00862025
 c     -1.17177963     1.28232104     0.11165581
 c      0.21972687     1.74007085    -0.01447164
 c      1.31991774     0.97317351    -0.14004485
 h      0.03609529    -2.03389740     0.42345323
 h     -1.80258498     1.72092740    -0.72268865
 h      0.17613657     2.72972710     0.09111017
 h      2.37427743     1.43395988     0.09332767
 o      2.25772267    -1.20686894     0.05886707
 h      3.07589657    -0.74392696    -0.06575609
 c     -2.63863051    -0.87697671    -0.03466788
 h     -2.62253062    -2.01406675    -0.16449491
 h     -3.26671613    -0.52807804     0.63103028
 h     -3.14816325    -0.58018243    -1.07751421
 h     -1.64100281     1.54789008     1.13635859
          17

 c      1.17436862    -0.39686345    -0.02999456
 c     -0.04262732    -0.98712421    -0.01263218
 c     -1.29511428    -0.26070964     0.00499884
 c     -1.16803304     1.28746800     0.11591539
 c      0.22212427     1.74426302    -0.01620709
 c      1.32230399     0.97839793    -0.14154752
 h      0.01200789    -2.05429421     0.43120397
 h     -1.81361228     1.72513840    -0.69363786
 h      0.18870439     2.74585714     0.08358511
 h      2.35479115     1.44056730     0.08415354
 o      2.25536407    -1.20848923     0.06238685
 h      3.04353020    -0.75574036    -0.05617810
 c     -2.63524464    -0.88224542    -0.04028787
 h     -2.62968053    -2.01367720    -0.17032061
 h     -3.30265578    -0.53689837     0.66361310
 h     -3.13981570    -0.60102237    -1.05709521
 h     -1.64878863     1.55837874     1.15143810
          17

 c      1.17684678    -0.40179915    -0.03716469
 c     -0.04103262    -0.98488062    -0.00903891
 c     -1.29682246    -0.26514791     0.00125163
 c     -1.16565782     1.29105998     0.12084384
 c      0.22303361     1.74699426    -0.01797692
 c      1.32658774     0.98431349    -0.14183761
 h     -0.01641655    -2.06212853     0.42990498
 h     -1.82433040     1.73147150    -0.65899963
 h      0.20969027     2.79855670     0.07440613
 h      2.32170896     1.44175220     0.06804567
 o      2.25099058    -1.21091667     0.06609798
 h      3.03566409    -0.75289800    -0.04985480
 c     -2.63055603    -0.88891878    -0.04912325
 h     -2.63506265    -2.00289587    -0.17022859
 h     -3.35437912    -0.53654793     0.71582368
 h     -3.12611825    -0.62148350    -1.02626837
 h     -1.65108925     1.56966138     1.15340374
          17

 c      1.18240946    -0.40669764    -0.04515450
 c     -0.04238515    -0.98460834    -0.00396495
 c     -1.29752857    -0.26926378    -0.00252406
 c     -1.16463287     1.29305554     0.12662637
 c      0.22248210     1.74998028    -0.01965374
 c      1.33197609     0.99035732    -0.14108324
 h     -0.04749735    -2.05572754     0.41941556
 h     -1.83558408     1.74090143    -0.62183269
 h      0.23826552     2.86601611     0.06167463
 h      2.28368789     1.44072084     0.04687820
 o      2.24472272    -1.21419795     0.06997911
 h      3.05299489    -0.73554194    -0.04671796
 c     -2.62596865    -0.89609472    -0.05893259
 h     -2.63765426    -1.98663568    -0.16459389
 h     -3.40293399    -0.53591388     0.76806541
 h     -3.11128477    -0.63866644    -0.99244851
 h     -1.64710645     1.58071946     1.14290107
          17

 c      1.19063914    -0.41122146    -0.05387044
 c     -0.04665298    -0.98608656     0.00243203
 c     -1.29714187    -0.27284732    -0.00622017
 c     -1.16481009     1.29346080     0.13324730
 c      0.22066017     1.75477530    -0.02117771
 c      1.33724517     0.99581849    -0.13953128
 h     -0.07962887    -2.03711271     0.40098412
 h     -1.84831451     1.75416861    -0.58540057
 h      0.27237408     2.92732039     0.04425750
 h      2.25371234     1.44289731     0.02328852
 o      2.23773090    -1.21785364     0.07387341
 h      3.08049451    -0.71307759    -0.04442450
 c     -2.62207486    -0.90307785    -0.06782711
 h     -2.63669582    -1.97213335    -0.15404224
 h     -3.43670776    -0.53976108     0.80814032
 h     -3.10133519    -0.64892513    -0.96593707
 h     -1.63721341     1.59091436     1.12309720
          17

 c      1.20089247    -0.41505134    -0.06319988
 c     -0.05358210    -0.98871822     0.00985615
 c     -1.29565182    -0.27570118    -0.00972323
 c     -1.16596063     1.29232782     0.14042916
 c      0.21788831     1.76221064    -0.02258076
 c      1.34109712     1.00001312    -0.13742423
 h     -0.11148864    -2.01219306     0.37719251
 h     -1.86299792     1.77140852    -0.55241346
 h      0.30922229     2.96924748     0.02212898
 h      2.24496672     1.45413633    -0.00035056
 o      2.23130287    -1.22138435     0.07762747
 h      3.10187709    -0.69583081    -0.04056418
 c     -2.61889877    -0.90936066    -0.07446246
 h     -2.63179375    -1.96690763    -0.13937530
 h     -3.45027779    -0.54985447     0.83013487
 h     -3.10215181    -0.64903208    -0.95649113
 h     -1.62301435     1.60014638     1.09965982
          17

 c      1.21236817    -0.41792000    -0.07300945
 c     -0.06272207    -0.99157127     0.01788835
 c     -1.29313243    -0.27763421    -0.01291992
 c     -1.16782526     1.28976244     0.14762561
 c      0.21454057     1.77249703    -0.02394789
 c      1.34291931     1.00264093    -0.13487809
 h     -0.14224250    -1.99053218     0.35170303
 h     -1.87918297     1.79183800    -0.52442131
 h      0.34589561     2.98538682    -0.00404745
 h      2.26227724     1.47652999    -0.02338933
 o      2.22632559    -1.22454622     0.08115834
 h      3.10746345    -0.69029281    -0.03374891
 c     -2.61643130    -0.91461746    -0.07833365
 h     -2.62290847    -1.97543871    -0.12152403
 h     -3.44175871    -0.56637273     0.83180845
 h     -3.11584362    -0.63821339    -0.96718683
 h     -1.60721357     1.60894125     1.08028106
          17

 c      1.22419602    -0.41963173    -0.08314969
 c     -0.07347869    -0.99360337     0.02607309
 c     -1.28974268    -0.27846603    -0.01570397
 c     -1.17017739     1.28595259     0.15416285
 c      0.21098779     1.78540163    -0.02538559
 c      1.34316986     1.00398623    -0.13187999
 h     -0.17159110    -1.98296943     0.32824209
 h     -1.89546531     1.81372670    -0.50166023
 h      0.37968671     2.97430129    -0.03329914
 h      2.29792241     1.50596387    -0.04684958
 o      2.22324143    -1.22734800     0.08444910
 h      3.09451933    -0.69881388    -0.02357059
 c     -2.61490571    -0.91878232    -0.07986658
 h     -2.61028607    -1.99657007    -0.10161531
 h     -3.41146159    -0.58854407     0.81327351
 h     -3.13896574    -0.61917472    -0.99193886
 h     -1.59287632     1.61814708     1.07290982
          17

 c      1.23553059    -0.42006645    -0.09346298
 c     -0.08519953    -0.99414893     0.03407962
 c     -1.28572721    -0.27804275    -0.01798583
 c     -1.17290504     1.28122636     0.15954053
 c      0.20756095     1.80029886    -0.02700431
 c      1.34284883     1.00466408    -0.12841462
 h     -0.19933865    -1.99610694     0.30879926
 h     -1.90992913     1.83471714    -0.48334912
 h      0.40835632     2.93901738    -0.06460090
 h      2.33799735     1.53503843    -0.07178163
 o      2.22206481    -1.23000717     0.08753405
 h      3.06660728    -0.71996712    -0.01041187
 c     -2.61459110    -0.92210119    -0.08002816
 h     -2.59442155    -2.02414645    -0.08108580
 h     -3.36197237    -0.61465962     0.77710592
 h     -3.16496976    -0.59672378    -1.02017681
 h     -1.58200240     1.62801518     1.08254350
          17

 c      1.24563359    -0.41918146    -0.10378926
 c     -0.09726605    -0.99334019     0.04180068
 c     -1.28141039    -0.27625532    -0.01970240
 c     -1.17605362     1.27609801     0.16369929
 c      0.20450149     1.81608924    -0.02889557
 c      1.34282256     1.00526507    -0.12453651
 h     -0.22468864    -2.02748385     0.29264067
 h     -1.92076036     1.85232603    -0.46818356
 h      0.43063061     2.88803042    -0.09718160
 h      2.37036271     1.55718465    -0.09829570
 o      2.22232415    -1.23294790     0.09049027
 h      3.03407909    -0.74827971     0.00461910
 c     -2.61538532    -0.92506822    -0.07999578
 h     -2.57604382    -2.05027360    -0.06162347
 h     -3.29957605    -0.64157009     0.72999269
 h     -3.18766960    -0.57564934    -1.04255362
 h     -1.57441269     1.63723862     1.10858542
          17

 c      1.25393793    -0.41701587    -0.11396692
 c     -0.10912525    -0.99197026     0.04926992
 c     -1.27717076    -0.27305106    -0.02082184
 c     -1.17975458     1.27121558     0.16701314
 c      0.20188158     1.83107825    -0.03108430
 c      1.34357769     1.00620661    -0.12035531
 h     -0.24617111    -2.06720271     0.27749400
 h     -1.92674656     1.86442342    -0.45480803
 h      0.44704714     2.83687755    -0.13108073
 h      2.38750277     1.56830390    -0.12570878
 o      2.22306201    -1.23677203     0.09341895
 h      3.01363333    -0.77451286     0.01990726
 c     -2.61649930    -0.92833571    -0.08125517
 h     -2.55606746    -2.06833396    -0.04491526
 h     -3.23655861    -0.66381306     0.68573207
 h     -3.20284927    -0.55961475    -1.05311721
 h     -1.56814386     1.64306796     1.14539944
          17

 c      1.26009459    -0.41368649    -0.12383158
 c     -0.12027198    -0.99097893     0.05651947
 c     -1.27339141    -0.26843422    -0.02134149
 c     -1.18409293     1.26721253     0.17005761
 c      0.19956383     1.84314319    -0.03347185
 c      1.34524280     1.00772403    -0.11600258
 h     -0.26228572    -2.10387981     0.26139774
 h     -1.92758438     1.86960521    -0.44219404
 h      0.46036615     2.80645636    -0.16779288
 h      2.38626678     1.56672481    -0.15298016
 o      2.22329336    -1.24198359     0.09638437
 h      3.02071256    -0.79008921     0.03424761
 c     -2.61650479    -0.93261309    -0.08568687
 h     -2.53549820    -2.07439808    -0.03238415
 h     -3.19077958    -0.67367795     0.66573030
 h     -3.20840662    -0.55097329    -1.04911882
 h     -1.56085077     1.64246998     1.18539511
          17

 c      1.26398629    -0.40937455    -0.13321488
 c     -0.13025137    -0.99107847     0.06352069
 c     -1.27039445    -0.26245961    -0.02128119
 c     -1.18902465     1.26455853     0.17339713
 c      0.19739334     1.85069247    -0.03588803
 c      1.34764563     1.00988344    -0.11160963
 h     -0.27204061    -2.12885781     0.24347986
 h     -1.92404279     1.86747754    -0.42993010
 h      0.47332156     2.81206338    -0.20960762
 h      2.36726131     1.55290283    -0.17906044
 o      2.22289631    -1.24850671     0.09934596
 h      3.05533927    -0.79494914     0.04790650
 c     -2.61430593    -0.93827504    -0.09456423
 h     -2.51528937    -2.06759547    -0.02504369
 h     -3.17465544    -0.66563383     0.68641600
 h     -3.20416529    -0.55082417    -1.03055288
 h     -1.55085994     1.63320908     1.22178474
          17

 c      1.26569585    -0.40431911    -0.14194121
 c     -0.13869401    -0.99263044     0.07019220
 c     -1.26839067    -0.25523112    -0.02067056
 c     -1.19436284     1.26347485     0.17749375
 c      0.19554884     1.85382438    -0.03832950
 c      1.35032139     1.01257248    -0.10729208
 h     -0.27508989    -2.13742919     0.22382832
 h     -1.91800045     1.85884600    -0.41839916
 h      0.48449514     2.84996153    -0.25670880
 h      2.33490369     1.52943546    -0.20318673
 o      2.22265981    -1.25571882     0.10219714
 h      3.10165165    -0.79709959     0.06198714
 c     -2.61025769    -0.94483660    -0.10697309
 h     -2.49617530    -2.05022467    -0.02341696
 h     -3.18190728    -0.64276513     0.74044939
 h     -3.19197012    -0.55888645    -1.00029965
 h     -1.53746345     1.61428631     1.24978628
          17

 c      1.26544196    -0.39881560    -0.14982333
 c     -0.14535064    -0.99562920     0.07641504
 c     -1.26746949    -0.24691621    -0.01953386
 c     -1.19979523     1.26392830     0.18268555
 c      0.19448687     1.85395848    -0.04106238
 c      1.35247768     1.01547664    -0.10312763
 h     -0.27168274    -2.12880839     0.20315424
 h     -1.91228811     1.84570052    -0.40876164
 h      0.48893511     2.90175470    -0.30587808
 h      2.29796623     1.50132268    -0.22523876
 o      2.22342434    -1.26295133     0.10484575
 h      3.14201686    -0.80461153     0.07713433
 c     -2.60535725    -0.95123865    -0.12049928
 h     -2.47853970    -2.02764409    -0.02740762
 h     -3.19648210    -0.61386458     0.80532193
 h     -3.17614252    -0.57311535    -0.96466900
 h     -1.52080571     1.58594194     1.26682562
          17

 c      1.26351598    -0.39320834    -0.15666205
 c     -0.15010248    -0.99968405     0.08203797
 c     -1.26760254    -0.23776539    -0.01788758
 c     -1.20492831     1.26568886     0.18915941
 c      0.19457187     1.85259550    -0.04443481
 c      1.35303833     1.01810400    -0.09912875
 h     -0.26260714    -2.10615431     0.18254237
 h     -1.91016809     1.83081131    -0.40260233
 h      0.48239913     2.94894686    -0.35268903
 h      2.26915051     1.47564975    -0.24608342
 o      2.22560016    -1.26973642     0.10723001
 h      3.16516582    -0.82174964     0.09330861
 c     -2.60004420    -0.95649877    -0.13281930
 h     -2.46233325    -2.00750458    -0.03624377
 h     -3.20640058    -0.58663026     0.86241627
 h     -3.16373719    -0.58943658    -0.93347416
 h     -1.50170730     1.54953581     1.27253047
          17

 c      1.26023763    -0.38787730    -0.16225386
 c     -0.15294335    -1.00399223     0.08688471
 c     -1.26864496    -0.22811835    -0.01575406
 c     -1.20937043     1.26842751     0.19687733
 c      0.19590394     1.85076688    -0.04871136
 c      1.35101874     1.01998087    -0.09526056
 h     -0.24914258    -2.07682036     0.16326478
 h     -1.91435138     1.81687025    -0.40114738
 h      0.46317022     2.97938422    -0.39350973
 h      2.26077709     1.45919790    -0.26729258
 o      2.22915160    -1.27580891     0.10930420
 h      3.16682912    -0.84915657     0.11009202
 c     -2.59415627    -0.95996190    -0.14223504
 h     -2.44715464    -1.99759676    -0.04873751
 h     -3.20584494    -0.56581990     0.90141382
 h     -3.16303199    -0.60271880    -0.91765208
 h     -1.48155704     1.50743011     1.26890296
          17

 c      1.25592769    -0.38321991    -0.16640505
 c     -0.15394776    -1.00739725     0.09077634
 c     -1.27034716    -0.21838663    -0.01317899
 c     -1.21283250     1.27182441     0.20548047
 c      0.19833465     1.84906678    -0.05403643
 c      1.34622437     1.02099126    -0.09155868
 h     -0.23289466    -2.05180927     0.14653586
 h     -1.92586202     1.80550839    -0.40428829
 h      0.43163869     2.98684275    -0.42600753
 h      2.27664809     1.45433112    -0.28960455
 o      2.23364822    -1.28108463     0.11102687
 h      3.14919128    -0.88448016     0.12697584
 c     -2.58750408    -0.96127298    -0.14790827
 h     -2.43265217    -2.00235454    -0.06384562
 h     -3.19280570    -0.55406643     0.91762683
 h     -3.17895107    -0.60979153    -0.92313576
 h     -1.46223068     1.46280595     1.26057074
          17

 c      1.25089605    -0.37961983    -0.16894687
 c     -0.15324855    -1.00870443     0.09357036
 c     -1.27238362    -0.20901146    -0.01024479
 c     -1.21519082     1.27564360     0.21427867
 c      0.20152217     1.84777279    -0.06044532
 c      1.33952078     1.02147379    -0.08823240
 h     -0.21537297    -2.04240165     0.13316821
 h     -1.94350156     1.79685848    -0.41007692
 h      0.38958158     2.96951742    -0.44909387
 h      2.30880607     1.45771971    -0.31155449
 o      2.23823643    -1.28567501     0.11234963
 h      3.12151032    -0.92242027     0.14363516
 c     -2.58035811    -0.96032443    -0.15002368
 h     -2.41900804    -2.02021558    -0.08108274
 h     -3.16730950    -0.55273518     0.90957329
 h     -3.20884066    -0.61190312    -0.94606311
 h     -1.44587144     1.41924642     1.25445555
          17

 c      1.24543955    -0.37740000    -0.16974665
 c     -0.15102635    -1.00726504     0.09519267
 c     -1.27439419    -0.20040643    -0.00707730
 c     -1.21648563     1.27975002     0.22245255
 c      0.20498486     1.84687095    -0.06786182
 c      1.33226666     1.02192632    -0.08559272
 h     -0.19750231    -2.05371694     0.12335414
 h     -1.96438522     1.78998430    -0.41518902
 h      0.33975049     2.92956386    -0.46302539
 h      2.34393891     1.46369542    -0.33025007
 o      2.24164378    -1.28988122     0.11320018
 h      3.10017130    -0.95509313     0.16027863
 c     -2.57335785    -0.95730441    -0.14946299
 h     -2.40697418    -2.04437792    -0.10036701
 h     -3.13080928    -0.56224530     0.87810016
 h     -3.24423447    -0.61312089    -0.97597412
 h     -1.43435497     1.38003285     1.25782620
          17

 c      1.23983915    -0.37677637    -0.16871337
 c     -0.14748246    -1.00333942     0.09563255
 c     -1.27602265    -0.19290468    -0.00384121
 c     -1.21688611     1.28407706     0.22944374
 c      0.20815700     1.84596691    -0.07606077
 c      1.32566338     1.02271683    -0.08391435
 h     -0.17961807    -2.08079901     0.11685023
 h     -1.98511889     1.78373229    -0.41604329
 h      0.28562887     2.87395612    -0.46992251
 h      2.37065489     1.46762022    -0.34301911
 o      2.24261873    -1.29401607     0.11348225
 h      3.10186185    -0.97513087     0.17771657
 c     -2.56707975    -0.95270454    -0.14734221
 h     -2.39743387    -2.06622866    -0.12156224
 h     -3.08650945    -0.58182454     0.82702322
 h     -3.27604563    -0.61710095    -1.00247832
 h     -1.42853654     1.34750584     1.27471600
          17

 c      1.23434647    -0.37782922    -0.16579837
 c     -0.14279906    -0.99780266     0.09491571
 c     -1.27694237    -0.18672904    -0.00072005
 c     -1.21664036     1.28855647     0.23525131
 c      0.21046487     1.84415221    -0.08460721
 c      1.32051304     1.02400329    -0.08337290
 h     -0.16193180    -2.11223134     0.11333211
 h     -2.00284181     1.77739128    -0.40984330
 h      0.23095353     2.81591320    -0.47456457
 h      2.38200847     1.46688288    -0.34821353
 o      2.24088317    -1.29806708     0.11314364
 h      3.12867883    -0.98124667     0.19633257
 c     -2.56170429    -0.94724336    -0.14495309
 h     -2.39095878    -2.07851581    -0.14422288
 h     -3.04052020    -0.60866503     0.76540102
 h     -3.29762008    -0.62568539    -1.01857391
 h     -1.42784548     1.32300862     1.30333739
          17

 c      1.22916904    -0.38050379    -0.16099211
 c     -0.13712707    -0.99159001     0.09308902
 c     -1.27687643    -0.18198800     0.00211431
 c     -1.21600054     1.29304817     0.24037199
 c      0.21143585     1.84009559    -0.09286961
 c      1.31722880     1.02575651    -0.08404375
 h     -0.14484017    -2.13664021     0.11253445
 h     -2.01579811     1.77096674    -0.39514213
 h      0.17865022     2.77374405    -0.48428392
 h      2.37529272     1.46068412    -0.34527726
 o      2.23731207    -1.30167720     0.11224472
 h      3.16541316    -0.97853536     0.21500231
 c     -2.55683947    -0.94181197    -0.14402351
 h     -2.38760513    -2.07691359    -0.16763600
 h     -3.00332316    -0.63683815     0.71071592
 h     -3.30524523    -0.63904286    -1.02083528
 h     -1.43064598     1.30727664     1.33724975
          17

 c      1.22446438    -0.38463689    -0.15431938
 c     -0.13059775    -0.98538557     0.09021749
 c     -1.27562545    -0.17869195     0.00453235
 c     -1.21514221     1.29732044     0.24550751
 c      0.21076582     1.83280619    -0.10030982
 c      1.31588510     1.02777967    -0.08591013
 h     -0.12891738    -2.14627115     0.11421884
 h     -2.02354740     1.76519143    -0.37198596
 h      0.12999638     2.76185045    -0.50552260
 h      2.35160991     1.44977069    -0.33465326
 o      2.23302813    -1.30447206     0.11091254
 h      3.19386224    -0.97305599     0.23178312
 c     -2.55162495    -0.93730560    -0.14661406
 h     -2.38684849    -2.06053355    -0.19101293
 h     -2.98843556    -0.65827176     0.68707407
 h     -3.29786141    -0.65611074    -1.00885655
 h     -1.43498064     1.30068124     1.36889163
          17

 c      1.22034506    -0.38998791    -0.14583744
 c     -0.12333670    -0.97955985     0.08638415
 c     -1.27309555    -0.17677773     0.00646583
 c     -1.21411252     1.30108275     0.25131830
 c      0.20819596     1.82265390    -0.10693727
 c      1.31621007     1.02970121    -0.08885849
 h     -0.11481013    -2.13766624     0.11813209
 h     -2.02697240     1.76139841    -0.34180371
 h      0.08595484     2.77863712    -0.53835264
 h      2.31611115     1.43648268    -0.31779674
 o      2.22879787    -1.30624132     0.10926805
 h      3.20227635    -0.96872804     0.24503065
 c     -2.54549115    -0.93404336    -0.15366826
 h     -2.38752995    -2.03222856    -0.21371089
 h     -3.00304189    -0.66907434     0.70790807
 h     -3.27706005    -0.67479340    -0.98517253
 h     -1.43909878     1.30321302     1.39229544
          17

 c      1.21689246    -0.39625800    -0.13563685
 c     -0.11547652    -0.97418437     0.08168681
 c     -1.26930513    -0.17613268     0.00790604
 c     -1.21282687     1.30404292     0.25830542
 c      0.20338433     1.81114513    -0.11328085
 c      1.31751666     1.03097734    -0.09267082
 h     -0.10314997    -2.11147966     0.12401701
 h     -2.02806648     1.76128053    -0.30709190
 h      0.04886547     2.80886357    -0.57667929
 h      2.27857977     1.42496473    -0.29721192
 o      2.22496140    -1.30694280     0.10739613
 h      3.18634624    -0.96714299     0.25384839
 c     -2.53880741    -0.93139290    -0.16363624
 h     -2.38786991    -1.99874321    -0.23536028
 h     -3.03959855    -0.67385556     0.76017578
 h     -3.24763230    -0.69188141    -0.95573481
 h     -1.44163621     1.31441946     1.40408034
          17

 c      1.21416885    -0.40310815    -0.12384255
 c     -0.10716352    -0.96902772     0.07622846
 c     -1.26436785    -0.17661261     0.00888511
 c     -1.21112628     1.30596567     0.26675795
 c      0.19603264     1.79981454    -0.11994101
 c      1.31873514     1.03096916    -0.09705532
 h     -0.09448924    -2.07250115     0.13169003
 h     -2.02934800     1.76648059    -0.27085052
 h      0.02154130     2.83628462    -0.61349903
 h      2.25247651     1.42079670    -0.27604211
 o      2.22147056    -1.30668244     0.10533294
 h      3.14850394    -0.96780048     0.25826731
 c     -2.53215644    -0.92837038    -0.17372627
 h     -2.38573660    -1.96978726    -0.25584041
 h     -3.08391575    -0.67946702     0.81960569
 h     -3.21803605    -0.70302801    -0.93011262
 h     -1.44162028     1.33340013     1.40352924
          17

 c      1.21222399    -0.41018000    -0.11061591
 c     -0.09856122    -0.96354701     0.07010411
 c     -1.25845962    -0.17804768     0.00945537
 c     -1.20888257     1.30672406     0.27670380
 c      0.18605493     1.78965970    -0.12733527
 c      1.31885080     1.02916930    -0.10175899
 h     -0.08925466    -2.02973637     0.14117514
 h     -2.03285549     1.77799726    -0.23580819
 h      0.00585397     2.85009573    -0.64395768
 h      2.24934665     1.42877954    -0.25670992
 o      2.21785676    -1.30572977     0.10304556
 h      3.09840778    -0.96780849     0.25956523
 c     -2.52563929    -0.92428171    -0.18153772
 h     -2.37927651    -1.95480840    -0.27520193
 h     -3.12490289    -0.68985092     0.86823653
 h     -3.19873119    -0.70353012    -0.91946386
 h     -1.43846305     1.35887493     1.39251971
          17

 c      1.21109425    -0.41711151    -0.09615552
 c     -0.08984854    -0.95699442     0.06339092
 c     -1.25178574    -0.18023213     0.00968086
 c     -1.20609720     1.30633266     0.28786422
 c      0.17362396     1.78114801    -0.13568796
 c      1.31762346     1.02551827    -0.10669004
 h     -0.08773926    -1.99515473     0.15281949
 h     -2.03911936     1.79560198    -0.20373520
 h      0.00238209     2.84494776    -0.66555755
 h      2.27029023     1.44935701    -0.23949113
 o      2.21322522    -1.30454173     0.10041415
 h      3.05309764    -0.96151167     0.26056441
 c     -2.51920352    -0.91896717    -0.18575116
 h     -2.36777799    -1.95793777    -0.29351636
 h     -3.15608906    -0.70620406     0.89652740
 h     -3.19640619    -0.69046385    -0.93049438
 h     -1.43201021     1.38933454     1.37551209
          17

 c      1.21080074    -0.42353080    -0.08069498
 c     -0.08121928    -0.94879943     0.05616189
 c     -1.24456383    -0.18291119     0.00963906
 c     -1.20292956     1.30494009     0.29967236
 c      0.15914353     1.77434416    -0.14507574
 c      1.31570491     1.02046655    -0.11188010
 h     -0.09012550    -1.97917798     0.16712463
 h     -2.04681891     1.81764245    -0.17524199
 h      0.01058436     2.81966818    -0.67768990
 h      2.30477320     1.47778928    -0.22304089
 o      2.20667112    -1.30364608     0.09729258
 h      3.03053844    -0.94249800     0.26469350
 c     -2.51322881    -0.91276847    -0.18635944
 h     -2.35214401    -1.97524715    -0.31067051
 h     -3.17407287    -0.72823018     0.90031912
 h     -3.20840716    -0.66469802    -0.95987388
 h     -1.42258350     1.42327107     1.35921976
          17

 c      1.21135396    -0.42903386    -0.06449469
 c     -0.07289642    -0.93910322     0.04853984
 c     -1.23702547    -0.18578365     0.00942016
 c     -1.19964675     1.30278038     0.31142475
 c      0.14320260     1.76896077    -0.15543725
 c      1.31398432     1.01468691    -0.11734444
 h     -0.09640106    -1.98427017     0.18405776
 h     -2.05342228     1.84142639    -0.15011523
 h      0.02896054     2.77685756    -0.68154991
 h      2.33862175     1.50731939    -0.20613194
 o      2.19823553    -1.30326874     0.09369905
 h      3.03455267    -0.90975916     0.27295058
 c     -2.50846355    -0.90629361    -0.18425674
 h     -2.33445195    -1.99744765    -0.32634896
 h     -3.17731172    -0.75487249     0.87861937
 h     -3.22512256    -0.63024031    -0.99691622
 h     -1.41082615     1.45937969     1.35118668
          17

 c      1.21275848    -0.43318510    -0.04782543
 c     -0.06515248    -0.92887650     0.04074370
 c     -1.22942214    -0.18852735     0.00912138
 c     -1.19655438     1.30012844     0.32256382
 c      0.12651761     1.76431286    -0.16653037
 c      1.31304738     1.00879094    -0.12301869
 h     -0.10610419    -2.00327321     0.20240730
 h     -2.05630439     1.86394729    -0.12782892
 h      0.05515185     2.72358728    -0.68061357
 h      2.36078980     1.53222855    -0.18843509
 o      2.18911544    -1.30316794     0.08989259
 h      3.05131330    -0.87035032     0.28260779
 c     -2.50553794    -0.90016114    -0.18057253
 h     -2.31705277    -2.01487349    -0.34024840
 h     -3.16585764    -0.78458526     0.83301096
 h     -3.23668977    -0.59187969    -1.03066975
 h     -1.39722718     1.49645819     1.35693400
          17

 c      1.21500340    -0.43555783    -0.03095069
 c     -0.05829870    -0.91943682     0.03305851
 c     -1.22202244    -0.19083662     0.00884269
 c     -1.19394515     1.29729746     0.33293802
 c      0.10984472     1.75926608    -0.17787575
 c      1.31307582     1.00321766    -0.12877293
 h     -0.11822490    -2.02470593     0.22003769
 h     -2.05365363     1.88254778    -0.10789224
 h      0.08627784     2.67217535    -0.68121778
 h      2.36505765     1.54885136    -0.17033962
 o      2.18072892    -1.30296868     0.08619644
 h      3.06376145    -0.83375432     0.28990215
 c     -2.50463758    -0.89485076    -0.17642255
 h     -2.30191903    -2.02060690    -0.35230807
 h     -3.14209802    -0.81536874     0.76863443
 h     -3.23651245    -0.55364410    -1.05364616
 h     -1.38163216     1.53291414     1.37716863
          17

 c      1.21803409    -0.43579144    -0.01411669
 c     -0.05263183    -0.91191826     0.02576313
 c     -1.21510246    -0.19245375     0.00868768
 c     -1.19204448     1.29463915     0.34282169
 c      0.09385640     1.75245040    -0.18883344
 c      1.31393884     0.99821433    -0.13443935
 h     -0.13144923    -2.03863886     0.23470028
 h     -2.04493538     1.89534124    -0.08999358
 h      0.11979456     2.63786195    -0.69154564
 h      2.34947437     1.55554974    -0.15259658
 o      2.17407800    -1.30243871     0.08285350
 h      3.06130938    -0.80703586     0.29225689
 c     -2.50533505    -0.89065140    -0.17309855
 h     -2.29037562    -2.01134805    -0.36284589
 h     -3.11262410    -0.84479876     0.69673830
 h     -3.22146538    -0.51841458    -1.06205533
 h     -1.36330572     1.56641494     1.40763705
          17

 c      1.22172218    -0.43364062     0.00244862
 c     -0.04837380    -0.90704361     0.01908341
 c     -1.20893300    -0.19318385     0.00876965
 c     -1.19095224     1.29248886     0.35270296
 c      0.07906273     1.74301452    -0.19899548
 c      1.31526725     0.99383015    -0.13983298
 h     -0.14449553    -2.03913002     0.24461832
 h     -2.03102517     1.90143815    -0.07405191
 h      0.15409104     2.63009001    -0.71692444
 h      2.31586235     1.55267309    -0.13606415
 o      2.16967417    -1.30152573     0.08000067
 h      3.04072179    -0.79385621     0.28866368
 c     -2.50647443    -0.88762405    -0.17234033
 h     -2.28300018    -1.98737764    -0.37265246
 h     -3.09030900    -0.87043380     0.63719866
 h     -3.19121196    -0.48795761    -1.05510849
 h     -1.34149652     1.59420854     1.44170573
          17

 c      1.22585327    -0.42901072     0.01853286
 c     -0.04563177    -0.90509794     0.01317961
 c     -1.20375603    -0.19289446     0.00921579
 c     -1.19061392     1.29107878     0.36306106
 c      0.06590221     1.73131629    -0.20860075
 c      1.31644796     0.98990146    -0.14477216
 h     -0.15634601    -2.02442197     0.24872136
 h     -2.01415548     1.90106156    -0.06025964
 h      0.18737814     2.64440739    -0.75493235
 h      2.27001737     1.54286412    -0.12151234
 o      2.16757988    -1.30033512     0.07767484
 h      3.00519952    -0.79451737     0.27958054
 c     -2.50648674    -0.88552538    -0.17592596
 h     -2.27952737    -1.95253257    -0.38310248
 h     -3.09116512    -0.89086652     0.61338259
 h     -3.14783282    -0.46283787    -1.03473031
 h     -1.31591125     1.61380299     1.47313913
          17

 c      1.23014455    -0.42197880     0.03393816
 c     -0.04438667    -0.90593928     0.00814490
 c     -1.19974339    -0.19151032     0.01015945
 c     -1.19082842     1.29048804     0.37425685
 c      0.05483791     1.71852582    -0.21835577
 c      1.31658451     0.98604110    -0.14910521
 h     -0.16639098    -1.99677023     0.24675746
 h     -1.99767220     1.89552230    -0.04909254
 h      0.21657976     2.66701807    -0.79753884
 h      2.22209988     1.53149824    -0.10940651
 o      2.16738051    -1.29914731     0.07580700
 h      2.96455187    -0.80545309     0.26702015
 c     -2.50459948    -0.88381322    -0.18399197
 h     -2.27878158    -1.91425782    -0.39621847
 h     -3.12024487    -0.90614594     0.63265869
 h     -3.09599940    -0.44195729    -1.00596390
 h     -1.28682470     1.62344096     1.49747694
          17

 c      1.23429226    -0.41280395     0.04848585
 c     -0.04450373    -0.90898727     0.00399768
 c     -1.19696704    -0.18901899     0.01172442
 c     -1.19129018     1.29065829     0.38649913
 c      0.04627126     1.70577256    -0.22894882
 c      1.31460051     0.98171152    -0.15273627
 h     -0.17456101    -1.96256571     0.23943169
 h     -1.98544964     1.88689702    -0.04116664
 h      0.23821390     2.68469021    -0.83681253
 h      2.18530757     1.52615398    -0.09972246
 o      2.16817185    -1.29843971     0.07422254
 h      2.93509433    -0.81881060     0.25452409
 c     -2.50138021    -0.88188802    -0.19431311
 h     -2.27890941    -1.88275246    -0.41443657
 h     -3.16493801    -0.91646969     0.67826206
 h     -3.04328793    -0.42183543    -0.97749956
 h     -1.25496185     1.62225291     1.51228464
          17

 c      1.23803881    -0.40192749     0.06202831
 c     -0.04575781    -0.91324205     0.00067470
 c     -1.19540716    -0.18548789     0.01401410
 c     -1.19167138     1.29145774     0.39981428
 c      0.04041880     1.69378783    -0.24081812
 c      1.30971244     0.97652679    -0.15562171
 h     -0.18142361    -1.93216410     0.22845874
 h     -1.98085841     1.87730990    -0.03683505
 h      0.24958062     2.68897368    -0.86759716
 h      2.17023645     1.53330330    -0.09211402
 o      2.16891312    -1.29869849     0.07272979
 h      2.93375422    -0.82560299     0.24572054
 c     -2.49760211    -0.87940285    -0.20400779
 h     -2.27822651    -1.86755849    -0.43984993
 h     -3.20857735    -0.92172865     0.72782560
 h     -2.99919344    -0.39666288    -0.96051645
 h     -1.22133048     1.61026989     1.51708334
          17

 c      1.24123906    -0.38995336     0.07446318
 c     -0.04788403    -0.91749201    -0.00193631
 c     -1.19497700    -0.18107042     0.01710588
 c     -1.19172438     1.29275544     0.41398799
 c      0.03726100     1.68293872    -0.25414700
 c      1.30205356     0.97068242    -0.15772227
 h     -0.18799907    -1.91759738     0.21608558
 h     -1.98554873     1.86804414    -0.03560888
 h      0.24913570     2.67594493    -0.88751594
 h      2.17746825     1.55334743    -0.08658501
 o      2.16928457    -1.29991920     0.07131650
 h      2.96431274    -0.82396634     0.24118180
 c     -2.49365308    -0.87643810    -0.21112531
 h     -2.27642113    -1.87211734    -0.47308343
 h     -3.24011091    -0.92197679     0.76608676
 h     -2.97116650    -0.36115503    -0.96351488
 h     -1.18706153     1.58844052     1.51343479
          17

 c      1.24388642    -0.37761201     0.08574107
 c     -0.05066037    -0.92083002    -0.00389485
 c     -1.19555293    -0.17598916     0.02104267
 c     -1.19134830     1.29445688     0.42850763
 c      0.03654497     1.67331823    -0.26889764
 c      1.29266754     0.96500161    -0.15897850
 h     -0.19499722    -1.92675934     0.20377300
 h     -1.99875374     1.85906373    -0.03576660
 h      0.23644651     2.64526697    -0.89649622
 h      2.19755507     1.58001556    -0.08384041
 o      2.16996193    -1.30148405     0.07018608
 h      3.01322327    -0.82135043     0.23788913
 c     -2.48987858    -0.87329783    -0.21525934
 h     -2.27495583    -1.89122840    -0.51258224
 h     -3.25409015    -0.91753394     0.78500818
 h     -2.96002938    -0.31551525    -0.98572265
 h     -1.15322270     1.55864814     1.50518307
          17

 c      1.24608769    -0.36569928     0.09585863
 c     -0.05398484    -0.92316059    -0.00511531
 c     -1.19700009    -0.17050890     0.02581886
 c     -1.19057903     1.29648630     0.44258184
 c      0.03780311     1.66475562    -0.28480298
 c      1.28287554     0.96051191    -0.15934702
 h     -0.20193602    -1.95772902     0.19103113
 h     -2.01765682     1.84934269    -0.03453442
 h      0.21216877     2.60008176    -0.89679552
 h      2.21839032     1.60497806    -0.08480905
 o      2.17184643    -1.30267170     0.06956517
 h      3.06230605    -0.82652540     0.23237978
 c     -2.48677002    -0.87016890    -0.21722761
 h     -2.27608430    -1.91452775    -0.55509003
 h     -3.24857571    -0.90890335     0.78116168
 h     -2.96065049    -0.26623849    -1.01767801
 h     -1.12058741     1.52355889     1.49836773
          17

 c      1.24800259    -0.35499341     0.10484240
 c     -0.05785857    -0.92511284    -0.00541037
 c     -1.19918065    -0.16491175     0.03136968
 c     -1.18951877     1.29875901     0.45531690
 c      0.04037907     1.65674288    -0.30131555
 c      1.27379164     0.95806254    -0.15883449
 h     -0.20727052    -2.00001250     0.17596038
 h     -2.03853998     1.83768933    -0.02878426
 h      0.17807746     2.54777562    -0.89360608
 h      2.23080016     1.62176910    -0.09012034
 o      2.17548739    -1.30300173     0.06958539
 h      3.09852869    -0.84429187     0.22269430
 c     -2.48476277    -0.86706416    -0.21825496
 h     -2.28161622    -1.93182084    -0.59685989
 h     -3.22402010    -0.89673318     0.75424354
 h     -2.96658716    -0.22160167    -1.04820334
 h     -1.08946819     1.48608558     1.49985527
          17

 c      1.24978228    -0.34617591     0.11272944
 c     -0.06229030    -0.92749468    -0.00461188
 c     -1.20194279    -0.15947734     0.03757301
 c     -1.18824679     1.30118180     0.46605733
 c      0.04349052     1.64838229    -0.31757927
 c      1.26619946     0.95818136    -0.15749657
 h     -0.20938251    -2.04107013     0.15677520
 h     -2.05799219     1.82347417    -0.01585044
 h      0.13681191     2.50045109    -0.89550726
 h      2.22981787     1.62686583    -0.09997490
 o      2.18101088    -1.30225710     0.07028397
 h      3.11561760    -0.87535440     0.20838568
 c     -2.48402545    -0.86389640    -0.21951024
 h     -2.29239199    -1.93601366    -0.63463563
 h     -3.18341449    -0.88183455     0.70720861
 h     -2.97300378    -0.18792265    -1.06913566
 h     -1.05986566     1.44859074     1.51423888
          17

 c      1.25152959    -0.33975768     0.11955032
 c     -0.06722318    -0.93088494    -0.00263392
 c     -1.20511144    -0.15446690     0.04426401
 c     -1.18673820     1.30364886     0.47470666
 c      0.04635846     1.63865290    -0.33261803
 c      1.26057414     0.96103995    -0.15541845
 h     -0.20730297    -2.07116763     0.13264042
 h     -2.07371214     1.80696917     0.00587694
 h      0.09082595     2.47168894    -0.91246722
 h      2.21426199     1.61949101    -0.11421884
 o      2.18816853    -1.30044157     0.07162639
 h      3.11355881    -0.91724358     0.19013356
 c     -2.48431593    -0.86050345    -0.22216253
 h     -2.30831871    -1.92369936    -0.66612081
 h     -3.13358918    -0.86519057     0.64800268
 h     -2.97709968    -0.16869999    -1.07605415
 h     -1.03197988     1.41247851     1.54080377
          17

 c      1.25328618    -0.33603109     0.12531900
 c     -0.07251043    -0.93551694     0.00053163
 c     -1.20849024    -0.15010687     0.05125769
 c     -1.18482859     1.30599491     0.48174682
 c      0.04833306     1.62718828    -0.34588611
 c      1.25708970     0.96642617    -0.15269333
 h     -0.20086779    -2.08480873     0.10366877
 h     -2.08488343     1.78936206     0.03669500
 h      0.04128292     2.46737916    -0.94956375
 h      2.18652258     1.60145828    -0.13245070
 o      2.19631088    -1.29776585     0.07351923
 h      3.09910322    -0.96471133     0.16950066
 c     -2.48484993    -0.85664439    -0.22764666
 h     -2.32853706    -1.89501129    -0.69020931
 h     -3.08699323    -0.84782582     0.59215828
 h     -2.97773605    -0.16494259    -1.06761786
 h     -1.00655570     1.37857950     1.57366023
          17

 c      1.25504286    -0.33505623     0.13003268
 c     -0.07792013    -0.94129178     0.00483934
 c     -1.21187289    -0.14657447     0.05837132
 c     -1.18224256     1.30795526     0.48795572
 c      0.04884565     1.61478272    -0.35767714
 c      1.25556430     0.97371652    -0.14940373
 h     -0.19061845    -2.08067666     0.07063041
 h     -2.09222135     1.77257155     0.07565130
 h     -0.01102664     2.47975452    -1.00221595
 h      2.15297229     1.57737902    -0.15417437
 o      2.20433620    -1.29462419     0.07582897
 h      3.08655179    -1.01019867     0.14860759
 c     -2.48443000    -0.85200637    -0.23756476
 h     -2.35151872    -1.85370712    -0.70728635
 h     -3.06025250    -0.83045565     0.56143427
 h     -2.97521264    -0.17535608    -1.04516964
 h     -0.98463582     1.34773221     1.60493838
          17

 c      1.25676006    -0.33667250     0.13368012
 c     -0.08315743    -0.94779518     0.01021213
 c     -1.21505962    -0.14399246     0.06543924
 c     -1.17866151     1.30918884     0.49409199
 c      0.04731489     1.60280113    -0.36877704
 c      1.25539624     0.98191262    -0.14560309
 h     -0.17766862    -2.06155354     0.03464133
 h     -2.09767036     1.75889908     0.12088311
 h     -0.06406236     2.49419554    -1.06016063
 h      2.12419341     1.55466356    -0.17909048
 o      2.21095983    -1.29144970     0.07844037
 h      3.09350344    -1.04623457     0.12920495
 c     -2.48232259    -0.84619971    -0.25243605
 h     -2.37512893    -1.80760999    -0.71967390
 h     -3.06335462    -0.81348988     0.56961497
 h     -2.97149830    -0.19595001    -1.01303563
 h     -0.96703295     1.32093837     1.62793952
          17

 c      1.25837840    -0.34053492     0.13625647
 c     -0.08789879    -0.95429756     0.01656346
 c     -1.21788268    -0.14243629     0.07231782
 c     -1.17381773     1.30935254     0.50070983
 c      0.04322888     1.59237237    -0.37989766
 c      1.25570857     0.98987159    -0.14130384
 h     -0.16354985    -2.03442394    -0.00319120
 h     -2.10360375     1.75049476     0.17018144
 h     -0.11484040     2.49846345    -1.11395164
 h      2.11257737     1.54171439    -0.20745999
 o      2.21561163    -1.28844257     0.08133047
 h      3.12681538    -1.06988900     0.11151804
 c     -2.47903632    -0.83876357    -0.27038632
 h     -2.39691358    -1.76836798    -0.73168781
 h     -3.08924620    -0.79792689     0.60752734
 h     -2.97089360    -0.21929304    -0.97911491
 h     -0.95395941     1.29918947     1.63860120
          17

 c      1.25981915    -0.34616259     0.13777693
 c     -0.09183113    -0.95982404     0.02382500
 c     -1.22024614    -0.14194399     0.07888181
 c     -1.16760951     1.30819009     0.50808696
 c      0.03627585     1.58413221    -0.39145848
 c      1.25590985     0.99677523    -0.13651138
 h     -0.14994865    -2.00976675    -0.04221601
 h     -2.11158004     1.74869673     0.22159997
 h     -0.16053095     2.48555209    -1.15745924
 h      2.12526241     1.54322412    -0.23990004
 o      2.21896617    -1.28552876     0.08453981
 h      3.17443233    -1.08348746     0.09472640
 c     -2.47549191    -0.82942738    -0.28825574
 h     -2.41484379    -1.74798002    -0.74803685
 h     -3.12247510    -0.78536469     0.65393097
 h     -2.98020595    -0.23484871    -0.95415588
 h     -0.94487572     1.28326048     1.63580708
          17

 c      1.26099447    -0.35300047     0.13828150
 c     -0.09469497    -0.96344801     0.03196177
 c     -1.22213355    -0.14251120     0.08501751
 c     -1.16019492     1.30560293     0.51620736
 c      0.02639969     1.57828109    -0.40359707
 c      1.25621543     1.00248679    -0.13133215
 h     -0.13828596    -1.99819429    -0.08252978
 h     -2.12125567     1.75353766     0.27377870
 h     -0.19906597     2.45289168    -1.18773535
 h      2.15795118     1.55649108    -0.27617050
 o      2.22218922    -1.28260758     0.08808393
 h      3.21728380    -1.09040202     0.07839612
 c     -2.47219852    -0.81846629    -0.30363262
 h     -2.42804538    -1.75164179    -0.77045956
 h     -3.15093569    -0.77702280     0.69191956
 h     -3.00607993    -0.23301449    -0.94727437
 h     -0.93843310     1.27357501     1.62142870
          17

 c      1.26183252    -0.36046482     0.13782805
 c     -0.09631477    -0.96480127     0.04092384
 c     -1.22358239    -0.14407290     0.09062289
 c     -1.15199468     1.30167019     0.52477449
 c      0.01379609     1.57466145    -0.41620277
 c      1.25738682     1.00734803    -0.12603386
 h     -0.12935711    -2.00447281    -0.12445076
 h     -2.13027725     1.76373660     0.32580250
 h     -0.22937861     2.40134904    -1.20462984
 h      2.19824221     1.57393764    -0.31438011
 o      2.22615113    -1.27968138     0.09193878
 h      3.24148005    -1.09256998     0.06274038
 c     -2.46960474    -0.80651948    -0.31585611
 h     -2.43670822    -1.77363907    -0.79594580
 h     -3.16798574    -0.77338304     0.71225365
 h     -3.04912211    -0.21193233    -0.95915665
 h     -0.93246193     1.27013626     1.60039374
          17

 c      1.26229655    -0.36797732     0.13648085
 c     -0.09659333    -0.96435032     0.05054377
 c     -1.22465104    -0.14649406     0.09561364
 c     -1.14359102     1.29661130     0.53326603
 c     -0.00110606     1.57276722    -0.42888993
 c      1.26008799     1.01174223    -0.12097724
 h     -0.12335576    -2.02416137    -0.16724037
 h     -2.13527902     1.77718494     0.37681729
 h     -0.25167564     2.33509781    -1.21112265
 h      2.23362169     1.58817679    -0.35169066
 o      2.23124162    -1.27683065     0.09606865
 h      3.24096594    -1.09053153     0.04819631
 c     -2.46850404    -0.79411454    -0.32566560
 h     -2.44143003    -1.80174357    -0.81901422
 h     -3.17071676    -0.77437422     0.71100110
 h     -3.10175821    -0.17859212    -0.98164652
 h     -0.92408417     1.27252704     1.58035587
          17

 c      1.26238494    -0.37500512     0.13430298
 c     -0.09548504    -0.96307930     0.06050398
 c     -1.22539622    -0.14958116     0.09992778
 c     -1.13557109     1.29071618     0.54109389
 c     -0.01766096     1.57171632    -0.44091154
 c      1.26457824     1.01587951    -0.11652109
 h     -0.12015569    -2.04709215    -0.20857676
 h     -2.13324627     1.79160415     0.42577114
 h     -0.26789115     2.26209180    -1.21440823
 h      2.25560496     1.59440928    -0.38536225
 o      2.23739503    -1.27417454     0.10045090
 h      3.21695197    -1.08381850     0.03503069
 c     -2.46976274    -0.78157839    -0.33418385
 h     -2.44281473    -1.82411122    -0.83494946
 h     -3.15858660    -0.77960365     0.68750918
 h     -3.15327207    -0.14260616    -1.00458612
 h     -0.91015844     1.28002190     1.56990335
          17

 c      1.26211529    -0.38110882     0.13135574
 c     -0.09297632    -0.96195823     0.07041515
 c     -1.22586409    -0.15310574     0.10352749
 c     -1.12836724     1.28427529     0.54791781
 c     -0.03504421     1.57032076    -0.45112658
 c      1.27073266     1.01978163    -0.11296939
 h     -0.11949073    -2.06331066    -0.24534617
 h     -2.12250751     1.80507557     0.47141425
 h     -0.28190083     2.19358958    -1.22645206
 h      2.26008334     1.59049659    -0.41330081
 o      2.24406815    -1.27186678     0.10509943
 h      3.17822404    -1.07087885     0.02294441
 c     -2.47391297    -0.76913871    -0.34234140
 h     -2.44141324    -1.83263146    -0.84118955
 h     -3.13310008    -0.78851089     0.64389615
 h     -3.19486658    -0.11130384    -1.02073379
 h     -0.88820677     1.29176062     1.57472851
          17

 c      1.26148900    -0.38599673     0.12770704
 c     -0.08906615    -0.96164416     0.07991152
 c     -1.22609771    -0.15682844     0.10640183
 c     -1.12214363     1.27753153     0.55393645
 c     -0.05240132     1.56750710    -0.45834590
 c      1.27813230     1.02332209    -0.11054593
 h     -0.12099469    -2.06631081    -0.27466879
 h     -2.10316769     1.81637116     0.51247655
 h     -0.29816388     2.13978425    -1.26017012
 h      2.24673745     1.57652945    -0.43430345
 o      2.25022908    -1.27012218     0.11009187
 h      3.14143110    -1.04865147     0.01059165
 c     -2.48095867    -0.75694166    -0.35089405
 h     -2.43774921    -1.82333776    -0.83734325
 h     -3.09839767    -0.80051805     0.58597964
 h     -3.22111445    -0.08881173    -1.02642775
 h     -0.85744743     1.30676002     1.59399297
          17

 c      1.26044559    -0.38958242     0.12344807
 c     -0.08375053    -0.96241348     0.08870848
 c     -1.22614730    -0.16052435     0.10857189
 c     -1.11678384     1.27065499     0.55984018
 c     -0.06912028     1.56300400    -0.46219359
 c      1.28608935     1.02626702    -0.10937102
 h     -0.12420242    -2.05363228    -0.29450085
 h     -2.07712134     1.82513213     0.54789383
 h     -0.31841606     2.10237552    -1.31946804
 h      2.21891051     1.55469297    -0.44837307
 o      2.25474286    -1.26918678     0.11556039
 h      3.12516842    -1.01314023    -0.00435260
 c     -2.49029398    -0.74499317    -0.36067101
 h     -2.43229667    -1.79612846    -0.82496025
 h     -3.06238465    -0.81534134     0.52520191
 h     -3.22962633    -0.07665201    -1.02077169
 h     -0.81908062     1.32372634     1.62072632
          17

 c      1.25885815    -0.39199719     0.11870460
 c     -0.07705429    -0.96417404     0.09663262
 c     -1.22605574    -0.16401385     0.11009221
 c     -1.11196977     1.26373612     0.56645869
 c     -0.08492573     1.55742876    -0.46352620
 c      1.29361089     1.02829017    -0.10942320
 h     -0.12856476    -2.02664399    -0.30398045
 h     -2.04777124     1.83190931     0.57699393
 h     -0.34037127     2.07379783    -1.39428766
 h      2.18401194     1.52944736    -0.45720977
 o      2.25735300    -1.26910495     0.12156637
 h      3.13448245    -0.96320462    -0.02327341
 c     -2.50073754    -0.73306763    -0.37267296
 h     -2.42536315    -1.75487488    -0.80752010
 h     -3.03675308    -0.83354014     0.47918993
 h     -3.22071042    -0.07416349    -1.00507827
 h     -0.77561418     1.34100900     1.64586253
          17

 c      1.25661632    -0.39350999     0.11362502
 c     -0.06910967    -0.96648501     0.10364325
 c     -1.22582826    -0.16717511     0.11104174
 c     -1.10728817     1.25681189     0.57445033
 c     -0.09968652     1.55160325    -0.46374298
 c      1.29942407     1.02895655    -0.11050272
 h     -0.13352388    -1.99047721    -0.30377358
 h     -2.01941756     1.83796693     0.59960483
 h     -0.36042447     2.04468228    -1.46859777
 h      2.15338116     1.50742049    -0.46447337
 o      2.25900667    -1.26950002     0.12797447
 h      3.15547152    -0.90403287    -0.04460440
 c     -2.51094702    -0.72069351    -0.38748602
 h     -2.41688848    -1.70785111    -0.79050394
 h     -3.03208369    -0.85651056     0.46480520
 h     -3.19765663    -0.07825958    -0.98297035
 h     -0.72993369     1.35683919     1.66190185
          17

 c      1.25370514    -0.39444799     0.10836477
 c     -0.06017480    -0.96859504     0.10984935
 c     -1.22543935    -0.16992164     0.11151870
 c     -1.10235038     1.24990606     0.58418324
 c     -0.11325428     1.54607127    -0.46403377
 c      1.30225550     1.02783222    -0.11231054
 h     -0.13866701    -1.95395296    -0.29632714
 h     -1.99621525     1.84474207     0.61605545
 h     -0.37605312     2.00892483    -1.52912954
 h      2.13916461     1.49561981    -0.47473090
 o      2.26090843    -1.26974845     0.13453279
 h      3.16994847    -0.84427315    -0.06505344
 c     -2.52010831    -0.70744887    -0.40409878
 h     -2.40632687    -1.66714981    -0.78081389
 h     -3.04902320    -0.88442573     0.48386438
 h     -3.16757273    -0.08256247    -0.96092366
 h     -0.68466696     1.36963058     1.66438215
          17

 c      1.25020353    -0.39520565     0.10309314
 c     -0.05058231    -0.96958806     0.11548728
 c     -1.22486628    -0.17218287     0.11164565
 c     -1.09692336     1.24306110     0.59572675
 c     -0.12541641     1.54107978    -0.46516719
 c      1.30142157     1.02484272    -0.11472581
 h     -0.14384794    -1.92823790    -0.28550480
 h     -1.98085683     1.85304844     0.62705741
 h     -0.38614708     1.96403028    -1.56776661
 h      2.14721045     1.49741311    -0.49039574
 o      2.26381167    -1.26924728     0.14100377
 h      3.16648681    -0.79164786    -0.08169659
 c     -2.52791713    -0.69349431    -0.41995717
 h     -2.39301676    -1.64448997    -0.78461132
 h     -3.07822870    -0.91440281     0.52145724
 h     -3.14140210    -0.07710171    -0.94808031
 h     -0.64185608     1.37817698     1.65197698
          17

 c      1.24625044    -0.39629019     0.09802105
 c     -0.04072170    -0.96877057     0.12080052
 c     -1.22410646    -0.17391962     0.11158223
 c     -1.09102736     1.23633870     0.60885473
 c     -0.13585078     1.53671288    -0.46753875
 c      1.29717940     1.02056298    -0.11804362
 h     -0.14900803    -1.92262689    -0.27493076
 h     -1.97361202     1.86244294     0.63354863
 h     -0.39056004     1.91016568    -1.58086529
 h      2.17245120     1.50988713    -0.50942099
 o      2.26794380    -1.26751190     0.14720697
 h      3.14148904    -0.75123088    -0.09276315
 c     -2.53410861    -0.67977403    -0.43263968
 h     -2.37725367    -1.64372138    -0.80428130
 h     -3.10915054    -0.94211633     0.55960443
 h     -3.12990237    -0.05181888    -0.95284678
 h     -0.60274057     1.38178599     1.62629816
          17

 c      1.24203293    -0.39833483     0.09345730
 c     -0.03113945    -0.96620219     0.12588305
 c     -1.22317944    -0.17521565     0.11156048
 c     -1.08495224     1.22973537     0.62300246
 c     -0.14396362     1.53301226    -0.47120341
 c      1.29027898     1.01612978    -0.12287981
 h     -0.15359559    -1.93882601    -0.26577471
 h     -1.97236321     1.87126996     0.63657899
 h     -0.38972832     1.84985842    -1.56863152
 h      2.20318773     1.52608773    -0.52733826
 o      2.27307234    -1.26418812     0.15301263
 h      3.09784869    -0.72493192    -0.09778364
 c     -2.53868941    -0.66740668    -0.44117415
 h     -2.36103484    -1.65782843    -0.83749557
 h     -3.13477855    -0.96394646     0.58571233
 h     -3.13560404    -0.00464881    -0.97635438
 h     -0.56750329     1.38041673     1.59176340
          17

 c      1.23784377    -0.40192611     0.08987070
 c     -0.02276747    -0.96288674     0.13069131
 c     -1.22211377    -0.17647469     0.11192779
 c     -1.07917307     1.22306441     0.63719634
 c     -0.14864645     1.52999655    -0.47577219
 c      1.28127875     1.01297875    -0.12991563
 h     -0.15627441    -1.96948906    -0.25661018
 h     -1.97361172     1.87737544     0.63718464
 h     -0.38461016     1.78865845    -1.53572385
 h      2.22808595     1.53875514    -0.54119458
 o      2.27849857    -1.25910010     0.15833646
 h      3.04462368    -0.71058288    -0.09782319
 c     -2.54219077    -0.65691475    -0.44600319
 h     -2.34726088    -1.67449930    -0.87923551
 h     -3.15152834    -0.97760266     0.59289792
 h     -3.15079182     0.05554137    -1.01078298
 h     -0.53496857     1.37477554     1.55521461
          17

 c      1.23405666    -0.40726563     0.08780878
 c     -0.01681649    -0.96032530     0.13516701
 c     -1.22095550    -0.17834429     0.11308335
 c     -1.07419427     1.21599658     0.65019208
 c     -0.14846476     1.52750698    -0.48023749
 c      1.27036968     1.01241665    -0.13967722
 h     -0.15551151    -2.00322302    -0.24523245
 h     -1.97383052     1.87889614     0.63630938
 h     -0.37718880     1.73509953    -1.49310739
 h      2.23935183     1.54237988    -0.55098310
 o      2.28313857    -1.25240830     0.16319375
 h      2.99670078    -0.70095499    -0.09592930
 c     -2.54526265    -0.64827112    -0.44813232
 h     -2.33841960    -1.68277603    -0.92423462
 h     -3.15810764    -0.98193819     0.57829539
 h     -3.16482904     0.11603018    -1.04549735
 h     -0.50263308     1.36616964     1.52471610
          17

 c      1.23029677    -0.41543621     0.08817876
 c     -0.01350462    -0.96009447     0.13947319
 c     -1.22027548    -0.18109590     0.11566030
 c     -1.07056612     1.20739941     0.66087694
 c     -0.14121938     1.52573390    -0.48324785
 c      1.25694186     1.01623918    -0.15288445
 h     -0.15006810    -2.02997078    -0.23013674
 h     -1.96986239     1.87538252     0.63463061
 h     -0.36992375     1.70086138    -1.45745781
 h      2.23319917     1.53317578    -0.55987325
 o      2.28578716    -1.24442472     0.16765149
 h      2.97125455    -0.68553256    -0.09671107
 c     -2.54811828    -0.64125104    -0.44865194
 h     -2.33613969    -1.67583192    -0.96823526
 h     -3.15450563    -0.97676063     0.54253483
 h     -3.17014304     0.16703938    -1.07203498
 h     -0.46861851     1.35636890     1.50655459
          17

 c      1.22862342    -0.42114376     0.08822788
 c     -0.01471425    -0.96242860     0.14288373
 c     -1.21930654    -0.18455317     0.11864886
 c     -1.06768571     1.20061828     0.66852531
 c     -0.13189174     1.52342194    -0.48252896
 c      1.24391690     1.01944842    -0.16748662
 h     -0.14067885    -2.04625001    -0.21054488
 h     -1.96324019     1.86391108     0.63531922
 h     -0.37293613     1.67290031    -1.45127719
 h      2.21167035     1.51674607    -0.55776225
 o      2.28704809    -1.23659853     0.17271712
 h      2.97368447    -0.66000529    -0.10547652
 c     -2.55106806    -0.63527550    -0.44839068
 h     -2.34112615    -1.65133410    -1.00812444
 h     -3.14513303    -0.96452606     0.48909191
 h     -3.16268818     0.20168952    -1.08616685
 h     -0.42668150     1.34330692     1.50815055
          17

 c      1.22891690    -0.42421895     0.08786046
 c     -0.02036783    -0.96751075     0.14540747
 c     -1.21807363    -0.18867749     0.12205055
 c     -1.06503167     1.19566941     0.67338551
 c     -0.12090793     1.52063505    -0.47785634
 c      1.23145358     1.02163568    -0.18317506
 h     -0.12783675    -2.05028330    -0.18670702
 h     -1.95475182     1.84556585     0.63932060
 h     -0.38748125     1.65102703    -1.47794739
 h      2.17830827     1.49536432    -0.54611470
 o      2.28744404    -1.22861192     0.17827275
 h      2.99723566    -0.63006005    -0.12006020
 c     -2.55392900    -0.62997615    -0.44819227
 h     -2.35298614    -1.60931699    -1.04259385
 h     -3.13440820    -0.94743702     0.42484420
 h     -3.14120473     0.21760835    -1.08590705
 h     -0.38101332     1.32651924     1.52494777
          17

 c      1.23137655    -0.42344989     0.08599138
 c     -0.02986357    -0.97474544     0.14693892
 c     -1.21636808    -0.19261640     0.12531615
 c     -1.06171657     1.19335394     0.67640280
 c     -0.11116607     1.51730069    -0.47053747
 c      1.22024566     1.02045232    -0.19899716
 h     -0.11269432    -2.04455420    -0.15913327
 h     -1.94724508     1.82206009     0.64801564
 h     -0.41158191     1.62552486    -1.52351457
 h      2.14116007     1.47532570    -0.52297345
 o      2.28827819    -1.22015061     0.18430269
 h      3.02698200    -0.60760363    -0.13567998
 c     -2.55629177    -0.62469526    -0.44908149
 h     -2.37049733    -1.55291842    -1.07204769
 h     -3.13013172    -0.92994675     0.36177588
 h     -3.10645364     0.21494867    -1.07154560
 h     -0.33727539     1.30432540     1.55025037
          17

 c      1.23550981    -0.41902501     0.08291605
 c     -0.04278418    -0.98378214     0.14777523
 c     -1.21440044    -0.19682751     0.12863902
 c     -1.05684568     1.19308238     0.67789307
 c     -0.10286333     1.51384156    -0.46222642
 c      1.20964360     1.01586024    -0.21459638
 h     -0.09696427    -2.03369143    -0.13076653
 h     -1.94393101     1.79706406     0.66141495
 h     -0.43913603     1.59756258    -1.56855855
 h      2.11049482     1.46125084    -0.49431532
 o      2.29008857    -1.21068067     0.19044199
 h      3.05246463    -0.60004195    -0.14764002
 c     -2.55720975    -0.61874716    -0.45189437
 h     -2.39148020    -1.48845064    -1.09850306
 h     -3.14307247    -0.91807726     0.31534620
 h     -3.06136496     0.19801791    -1.04554745
 h     -0.30192352     1.27664504     1.57596086
          17

 c      1.24018750    -0.41205657     0.07937487
 c     -0.05797200    -0.99398584     0.14824039
 c     -1.21266724    -0.20165950     0.13236501
 c     -1.04983418     1.19374982     0.67805358
 c     -0.09557304     1.51092614    -0.45427879
 c      1.19872516     1.00843438    -0.22989850
 h     -0.08251347    -2.02514597    -0.10474749
 h     -1.94726011     1.77435600     0.67922031
 h     -0.46468649     1.57060551    -1.59876858
 h      2.09663260     1.45759380    -0.46691737
 o      2.29303992    -1.19986688     0.19637485
 h      3.06849157    -0.61014781    -0.15340476
 c     -2.55575882    -0.61177260    -0.45657868
 h     -2.41329282    -1.42505045    -1.12612940
 h     -3.18034315    -0.91598393     0.29523693
 h     -3.01152582     0.17611366    -1.01343285
 h     -0.28028037     1.24458810     1.59596151
          17

 c      1.24462998    -0.40306901     0.07572264
 c     -0.07439778    -1.00452839     0.14857242
 c     -1.21151604    -0.20728431     0.13657651
 c     -1.04042178     1.19480963     0.67709494
 c     -0.08955733     1.50883917    -0.44748001
 c      1.18752389     0.99831356    -0.24480215
 h     -0.07095924    -2.02730763    -0.08370180
 h     -1.95773726     1.75567466     0.70119723
 h     -0.48502845     1.54675262    -1.60677858
 h      2.10344894     1.46644780    -0.44339056
 o      2.29711092    -1.18775809     0.20198573
 h      3.07397974    -0.63692175    -0.15229761
 c     -2.55179148    -0.60423969    -0.46148132
 h     -2.43330486    -1.37255356    -1.16038941
 h     -3.23789121    -0.92234933     0.29646495
 h     -2.96534056     0.16414602    -0.98432192
 h     -0.27512990     1.20947208     1.60697718
          17

 c      1.24966452    -0.39285054     0.07235798
 c     -0.09569801    -1.01767466     0.14698736
 c     -1.20667721    -0.21307222     0.14065664
 c     -1.02725063     1.19215355     0.67619495
 c     -0.08585342     1.50945457    -0.44405072
 c      1.17773096     0.98563287    -0.25796132
 h     -0.07113815    -2.00926716    -0.04956897
 h     -1.97165886     1.74258091     0.73015485
 h     -0.49828631     1.52996434    -1.59271987
 h      2.11631437     1.47820636    -0.42971904
 o      2.30177653    -1.17422388     0.20751026
 h      3.08847479    -0.66922466    -0.14426324
 c     -2.54607030    -0.59781971    -0.46473994
 h     -2.45010899    -1.32885544    -1.19964234
 h     -3.29851634    -0.93119397     0.30776548
 h     -2.93412129     0.17794670    -0.96889584
 h     -0.29370161     1.17665804     1.60590135
          17

 c      1.25378027    -0.37997806     0.06881200
 c     -0.11755209    -1.02802562     0.14527243
 c     -1.20124103    -0.22042252     0.14413650
 c     -1.01199143     1.19126195     0.67586982
 c     -0.08578781     1.50866479    -0.44216725
 c      1.17106652     0.97000845    -0.27011466
 h     -0.07591355    -2.02424511    -0.02069407
 h     -1.98535954     1.72892202     0.76108630
 h     -0.50467629     1.52032755    -1.55560779
 h      2.13273493     1.49685915    -0.41879417
 o      2.30690041    -1.16013948     0.21254768
 h      3.09785718    -0.70907816    -0.12978544
 c     -2.53963944    -0.59276359    -0.46484055
 h     -2.46285219    -1.30296744    -1.24988457
 h     -3.35354115    -0.93749729     0.31431183
 h     -2.91826946     0.22414861    -0.96931238
 h     -0.33160962     1.14579761     1.59349151
          17

 c      1.25663852    -0.36536292     0.06511400
 c     -0.13873862    -1.03556169     0.14348775
 c     -1.19581905    -0.22904633     0.14690573
 c     -0.99571536     1.19220641     0.67603628
 c     -0.08934217     1.50641113    -0.44156542
 c      1.16833332     0.95244300    -0.28148473
 h     -0.08517193    -2.07234034     0.00324805
 h     -1.99328030     1.71229232     0.79234567
 h     -0.50529713     1.51877781    -1.50022284
 h      2.14404081     1.51727884    -0.40917816
 o      2.31195489    -1.14595577     0.21739380
 h      3.10883925    -0.74995290    -0.11280692
 c     -2.53362945    -0.58877980    -0.46238984
 h     -2.47206085    -1.28979767    -1.30519997
 h     -3.39460329    -0.93829112     0.30932674
 h     -2.91282714     0.29259676    -0.97817973
 h     -0.38266643     1.11791881     1.57510299
          17

 c      1.25816461    -0.35015602     0.06134564
 c     -0.15800198    -1.04182541     0.14151009
 c     -1.19112245    -0.23846300     0.14887279
 c     -0.97967117     1.19497842     0.67622926
 c     -0.09605438     1.50256435    -0.44150782
 c      1.16978788     0.93419233    -0.29233294
 h     -0.09917434    -2.13692002     0.02483139
 h     -1.99166650     1.69146318     0.82198280
 h     -0.50344317     1.52622873    -1.43658557
 h      2.14434375     1.53516915    -0.40014218
 o      2.31629392    -1.13208749     0.22237606
 h      3.12921919    -0.78561863    -0.09767760
 c     -2.52905755    -0.58511014    -0.45886204
 h     -2.47852280    -1.28136453    -1.35635806
 h     -3.41707742    -0.93222793     0.29020784
 h     -2.91043019     0.36598257    -0.98538067
 h     -0.43708861     1.09334197     1.56083473
          17

 c      1.25849339    -0.33573976     0.05766832
 c     -0.17415302    -1.04869547     0.13926139
 c     -1.18788868    -0.24808420     0.14996554
 c     -0.96504935     1.19950039     0.67570722
 c     -0.10497741     1.49692893    -0.44067446
 c      1.17511698     0.91671625    -0.30297537
 h     -0.11820954    -2.19847374     0.04601059
 h     -1.97936212     1.66667903     0.84797814
 h     -0.50535297     1.54374367    -1.38121297
 h      2.13125397     1.54768707    -0.39160400
 o      2.31954920    -1.11874147     0.22768954
 h      3.16194797    -0.81303763    -0.08660892
 c     -2.52653282    -0.58107808    -0.45562470
 h     -2.48277991    -1.27094244    -1.39516872
 h     -3.41942993    -0.91919285     0.25731326
 h     -2.90581875     0.43013912    -0.98397681
 h     -0.48356932     1.07131026     1.56384959
          17

 c      1.25788145    -0.32364071     0.05432249
 c     -0.18623651    -1.05754418     0.13676673
 c     -1.18674464    -0.25734873     0.15013437
 c     -0.95251259     1.20556907     0.67411870
 c     -0.11486592     1.48926935    -0.43753856
 c      1.18355378     0.90155181    -0.31377842
 h     -0.14204331    -2.24334187     0.06734179
 h     -1.95810724     1.63965796     0.86850710
 h     -0.51878180     1.57280299    -1.35308327
 h      2.10570879     1.55372236    -0.38395162
 o      2.32190241    -1.10589602     0.23331499
 h      3.20138795    -0.83291927    -0.07841290
 c     -2.52620152    -0.57617229    -0.45367683
 h     -2.48509821    -1.25446957    -1.41651399
 h     -3.40329420    -0.90024452     0.21357162
 h     -2.89640073     0.47647732    -0.97084075
 h     -0.51475610     1.05070255     1.59241895
          17

 c      1.25661500    -0.31533530     0.05158540
 c     -0.19366950    -1.06905183     0.13411296
 c     -1.18805187    -0.26585736     0.14936019
 c     -0.94191803     1.21271831     0.67221932
 c     -0.12474512     1.47942538    -0.43157763
 c      1.19402188     0.89005535    -0.32510720
 h     -0.16984420    -2.26452071     0.08845045
 h     -1.93244758     1.61339887     0.88229920
 h     -0.54716346     1.61465483    -1.36011212
 h      2.07181404     1.55426838    -0.37787299
 o      2.32388047    -1.09346557     0.23912374
 h      3.23704933    -0.84728046    -0.07020216
 c     -2.52772509    -0.56993073    -0.45375547
 h     -2.48557206    -1.23042527    -1.41863980
 h     -3.37441810    -0.87791476     0.16487980
 h     -2.88147930     0.50087824    -0.94550214
 h     -0.53091000     1.03180210     1.64161654
          17

 c      1.25494251    -0.31197204     0.04968807
 c     -0.19632010    -1.08322595     0.13141141
 c     -1.19179323    -0.27346162     0.14766277
 c     -0.93266579     1.22023794     0.67155946
 c     -0.13433688     1.46754314    -0.42404031
 c      1.20525109     0.88305861    -0.33723777
 h     -0.20031813    -2.26038293     0.10852197
 h     -1.90898292     1.59166890     0.88898487
 h     -0.58532470     1.66797529    -1.39063606
 h      2.03669367     1.55284897    -0.37416977
 o      2.32597946    -1.08143851     0.24501910
 h      3.25978073    -0.85734031    -0.05965331
 c     -2.53023338    -0.56183911    -0.45645662
 h     -2.48418083    -1.19955111    -1.40314598
 h     -3.34379504    -0.85659951     0.12063015
 h     -2.86165239     0.50266340    -0.90930063
 h     -0.53660641     1.01655344     1.69700479
          17

 c      1.25304430    -0.31410263     0.04871790
 c     -0.19449644    -1.09941503     0.12877796
 c     -1.19755166    -0.28027027     0.14510281
 c     -0.92420935     1.22739102     0.67363097
 c     -0.14372680     1.45412320    -0.41698076
 c      1.21590149     0.88061147    -0.35027887
 h     -0.23187847    -2.23429451     0.12660665
 h     -1.89455903     1.57806777     0.88906662
 h     -0.62408630     1.72808392    -1.42460803
 h      2.00948715     1.55527183    -0.37349707
 o      2.32846589    -1.06990688     0.25099652
 h      3.26496215    -0.86308452    -0.04595036
 c     -2.53247296    -0.55137413    -0.46211869
 h     -2.48077526    -1.16491460    -1.37532434
 h     -3.32614936    -0.84206232     0.09236125
 h     -2.83863670     0.48468154    -0.86517575
 h     -0.53613280     1.00711750     1.74447047
          17

 c      1.25103457    -0.32156141     0.04856288
 c     -0.18883460    -1.11629601     0.12631607
 c     -1.20458291    -0.28657881     0.14177620
 c     -0.91634046     1.23362756     0.67946059
 c     -0.15292777     1.43981045    -0.41210118
 c      1.22481056     0.88204426    -0.36414808
 h     -0.26295428    -2.19549774     0.14186589
 h     -1.89346616     1.57486435     0.88332034
 h     -0.65612573     1.78898963    -1.44636858
 h      1.99831058     1.56744971    -0.37609306
 o      2.33132225    -1.05905010     0.25715072
 h      3.25332373    -0.86350395    -0.02988554
 c     -2.53348245    -0.53834142    -0.47028886
 h     -2.47505038    -1.13213837    -1.34455314
 h     -3.33181094    -0.83861719     0.08797295
 h     -2.81550511     0.45468350    -0.81791701
 h     -0.53214322     1.00488510     1.77484229
          17

 c      1.24897671    -0.33354903     0.04892759
 c     -0.18010581    -1.13193029     0.12409185
 c     -1.21195617    -0.29274703     0.13780532
 c     -0.90927554     1.23868940     0.68957911
 c     -0.16182619     1.42520646    -0.41041636
 c      1.23134453     0.88639061    -0.37860404
 h     -0.29260707    -2.15985568     0.15386451
 h     -1.90512834     1.58222295     0.87214936
 h     -0.67735877     1.84525306    -1.44738452
 h      2.00583279     1.59140632    -0.38170408
 o      2.33423105    -1.04911934     0.26367132
 h      3.23112209    -0.85678007    -0.01379774
 c     -2.53331984    -0.52339003    -0.47927637
 h     -2.46666195    -1.10875307    -1.32313472
 h     -3.35756008    -0.84568411     0.10537069
 h     -2.79712880     0.42724953    -0.77431277
 h     -0.52600397     1.01032850     1.78389760
          17

 c      1.24689508    -0.34884451     0.04940108
 c     -0.16902809    -1.14420731     0.12211395
 c     -1.21872188    -0.29907284     0.13332806
 c     -0.90353599     1.24260435     0.70399397
 c     -0.17030126     1.41080265    -0.41230000
 c      1.23553517     0.89278933    -0.39330230
 h     -0.32108681    -2.14611476     0.16277473
 h     -1.92432275     1.59836323     0.85567178
 h     -0.68619083     1.89259142    -1.42452812
 h      2.02752995     1.62315625    -0.38981057
 o      2.33662743    -1.04042408     0.27082176
 h      3.20922397    -0.84043415    -0.00124902
 c     -2.53275346    -0.50810417    -0.48686935
 h     -2.45566158    -1.10093859    -1.32126909
 h     -3.39012742    -0.85856578     0.13470571
 h     -2.78973549     0.42227798    -0.74181057
 h     -0.51814772     1.02306321     1.77162953
          17

 c      1.24478305    -0.36602596     0.04953401
 c     -0.15625490    -1.15192261     0.12036102
 c     -1.22405022    -0.30570262     0.12848273
 c     -0.89970335     1.24561738     0.72206512
 c     -0.17831158     1.39696557    -0.41755189
 c      1.23782234     0.90052297    -0.40785687
 h     -0.34881235    -2.16421290     0.16900970
 h     -1.94373136     1.62042654     0.83442273
 h     -0.68281980     1.92800421    -1.37853234
 h      2.05477975     1.65514070    -0.39988908
 o      2.33798494    -1.03328628     0.27885432
 h      3.19850109    -0.81202089     0.00433812
 c     -2.53258939    -0.49414497    -0.49182436
 h     -2.44310341    -1.10866696    -1.34026470
 h     -3.41650498    -0.87202675     0.16557710
 h     -2.79770048     0.45333936    -0.72463419
 h     -0.50797003     1.04178177     1.74243516
          17

 c      1.24261381    -0.38364283     0.04890064
 c     -0.14254515    -1.15553465     0.11884214
 c     -1.22730276    -0.31260530     0.12338998
 c     -0.89825723     1.24811149     0.74238959
 c     -0.18587602     1.38390503    -0.42542544
 c      1.23869650     0.90888113    -0.42190067
 h     -0.37395786    -2.20662382     0.17247392
 h     -1.95663570     1.64537186     0.80988662
 h     -0.66916419     1.95019737    -1.31370479
 h      2.07915995     1.68014185    -0.41149812
 o      2.33831698    -1.02792911     0.28785757
 h      3.20178829    -0.77084078     0.00212932
 c     -2.53359413    -0.48199532    -0.49442409
 h     -2.43109523    -1.12502893    -1.37203000
 h     -3.42850996    -0.88224710     0.19061908
 h     -2.81957589     0.51393006    -0.72105173
 h     -0.49326035     1.06409084     1.70610636
          17

 c      1.24036318    -0.40035293     0.04713934
 c     -0.12876593    -1.15648502     0.11759167
 c     -1.22804919    -0.31960383     0.11813380
 c     -0.89955339     1.25051877     0.76290638
 c     -0.19295533     1.37158073    -0.43464255
 c      1.23850691     0.91710383    -0.43512708
 h     -0.39249176    -2.25601854     0.17261231
 h     -1.95847949     1.67058290     0.78448930
 h     -0.64943192     1.96073586    -1.23873117
 h      2.09470012     1.69337480    -0.42424795
 o      2.33833087    -1.02437237     0.29768898
 h      3.21115644    -0.71933082    -0.00508408
 c     -2.53644607    -0.47106887    -0.49570376
 h     -2.42204514    -1.14083597    -1.40539087
 h     -3.42246346    -0.88699322     0.20559228
 h     -2.84943460     0.58366321    -0.72613555
 h     -0.46973784     1.08668906     1.67758717
          17

 c      1.23804149    -0.41503054     0.04397592
 c     -0.11570240    -1.15615587     0.11661948
 c     -1.22606220    -0.32642900     0.11274719
 c     -0.90371875     1.25316677     0.78154141
 c     -0.19930401     1.35955680    -0.44345587
 c      1.23741489     0.92440420    -0.44730170
 h     -0.40048243    -2.29699073     0.16900656
 h     -1.94753777     1.69425428     0.76117033
 h     -0.63086914     1.96576973    -1.16748582
 h      2.09834778     1.69284884    -0.43777522
 o      2.33896842    -1.02245215     0.30808497
 h      3.21468138    -0.66225467    -0.01276709
 c     -2.54151113    -0.46065926    -0.49663172
 h     -2.41791434    -1.14872162    -1.43137433
 h     -3.39808767    -0.88535570     0.20874376
 h     -2.88114296     0.64369591    -0.73542759
 h     -0.43268653     1.10664296     1.67123359
          17

 c      1.23571804    -0.42683905     0.03923421
 c     -0.10392990    -1.15548491     0.11589033
 c     -1.22130946    -0.33276302     0.10720405
 c     -0.91026269     1.25609675     0.79726881
 c     -0.20448619     1.34700287    -0.44996823
 c      1.23539661     0.92999108    -0.45825108
 h     -0.39544502    -2.32008960     0.16164097
 h     -1.92525034     1.71569748     0.74277349
 h     -0.62288861     1.97596420    -1.11666183
 h      2.08989443     1.67918780    -0.45173420
 o      2.34092522    -1.02191046     0.31879241
 h      3.20355189    -0.60477710    -0.01692024
 c     -2.54872952    -0.45030266    -0.49788619
 h     -2.41995886    -1.14433225    -1.44470870
 h     -3.35810621    -0.87773731     0.20065894
 h     -2.91029801     0.68249136    -0.74591193
 h     -0.38200671     1.12327823     1.69017304
          17

 c      1.23352395    -0.43526412     0.03284025
 c     -0.09378237    -1.15499272     0.11533078
 c     -1.21394239    -0.33825947     0.10142234
 c     -0.91786010     1.25905617     0.81039992
 c     -0.20828910     1.33325653    -0.45294029
 c      1.23224740     0.93306375    -0.46784288
 h     -0.37643874    -2.32115183     0.15085794
 h     -1.89627059     1.73559157     0.73149545
 h     -0.63200034     1.99976643    -1.09688315
 h      2.07197639     1.65550944    -0.46580115
 o      2.34448426    -1.02246205     0.32961933
 h      3.17443267    -0.55111077    -0.01504763
 c     -2.55759871    -0.43966766    -0.49995818
 h     -2.42875325    -1.12608496    -1.44353703
 h     -3.30855048    -0.86623543     0.18478009
 h     -2.93418867     0.69475773    -0.75567807
 h     -0.32502819     1.13812054     1.72403757
          17

 c      1.23163093    -0.44011264     0.02482512
 c     -0.08535404    -1.15485531     0.11484207
 c     -1.20427391    -0.34254983     0.09528149
 c     -0.92476683     1.26166931     0.82177846
 c     -0.21120014     1.31861952    -0.45244787
 c      1.22759067     0.93281015    -0.47597213
 h     -0.34386442    -2.30025230     0.13724946
 h     -1.86772373     1.75593186     0.72857064
 h     -0.65623709     2.03390601    -1.10481227
 h      2.05002591     1.62725943    -0.47970958
 o      2.34952667    -1.02384085     0.34044081
 h      3.12932495    -0.50373271    -0.00634157
 c     -2.56719629    -0.42838824    -0.50328496
 h     -2.44422576    -1.09488221    -1.42908276
 h     -3.25903679    -0.85517577     0.16813408
 h     -2.95141431     0.67970393    -0.76354664
 h     -0.27226867     1.15294829     1.75864206
          17

 c      1.23021277    -0.44148393     0.01532557
 c     -0.07850822    -1.15489305     0.11431116
 c     -1.19274555    -0.34525671     0.08864345
 c     -0.92942075     1.26360148     0.83208672
 c     -0.21419260     1.30414077    -0.44940308
 c      1.22094895     0.92848112    -0.48256103
 h     -0.29941949    -2.26174321     0.12155717
 h     -1.84704214     1.77922446     0.73432491
 h     -0.68760874     2.06590316    -1.12835832
 h      2.03133579     1.60130106    -0.49332747
 o      2.35558845    -1.02585366     0.35120088
 h      3.07494671    -0.46267879     0.00829660
 c     -2.57634749    -0.41605525    -0.50818699
 h     -2.46560938    -1.05423511    -1.40583758
 h     -3.22112068    -0.85072813     0.16053261
 h     -2.96184156     0.64065043    -0.76900057
 h     -0.23234377     1.16864104     1.78364119
          17

 c      1.22940437    -0.43972721     0.00457798
 c     -0.07289547    -1.15447437     0.11362228
 c     -1.17989215    -0.34601826     0.08136642
 c     -0.93085922     1.26470556     0.84168001
 c     -0.21818523     1.29079695    -0.44473258
 c      1.21196923     0.91960097    -0.48757163
 h     -0.24614696    -2.21533396     0.10454180
 h     -1.83862146     1.80676194     0.74860971
 h     -0.71826908     2.08376546    -1.15605629
 h      2.02223981     1.58351071    -0.50670271
 o      2.36196977    -1.02842397     0.36190470
 h      3.02141242    -0.42516392     0.02652061
 c     -2.58405881    -0.40254549    -0.51440667
 h     -2.49139857    -1.01060016    -1.38199859
 h     -3.20287086    -0.85787883     0.16969690
 h     -2.96713541     0.58624676    -0.77249772
 h     -0.21032570     1.18516332     1.79374322
          17

 c      1.22928189    -0.43539629    -0.00709389
 c     -0.06801835    -1.15247543     0.11267648
 c     -1.16631216    -0.34451661     0.07331155
 c     -0.92889697     1.26513215     0.85063908
 c     -0.22381128     1.27914433    -0.43909616
 c      1.20073596     0.90624134    -0.49103028
 h     -0.18805776    -2.17654748     0.08674602
 h     -1.84151871     1.83702828     0.77122027
 h     -0.74304878     2.08018232    -1.18031130
 h      2.02429249     1.57569907    -0.51996876
 o      2.36796081    -1.03153530     0.37255770
 h      2.97898158    -0.38694060     0.04575818
 c     -2.58987707    -0.38859534    -0.52058574
 h     -2.51958920    -0.97288692    -1.36870970
 h     -3.20341594    -0.87610814     0.19480087
 h     -2.97183006     0.53250955    -0.77608166
 h     -0.20797682     1.20183630     1.78765214
          17

 c      1.22988153    -0.42920905    -0.01929346
 c     -0.06338257    -1.14767715     0.11141155
 c     -1.15264188    -0.34049488     0.06435052
 c     -0.92402707     1.26529586     0.85883393
 c     -0.23142511     1.26936008    -0.43293566
 c      1.18785648     0.88911627    -0.49305645
 h     -0.12871561    -2.16210799     0.06828208
 h     -1.85041535     1.86587930     0.80182894
 h     -0.75926771     2.05209592    -1.19686207
 h      2.03308208     1.57474640    -0.53313971
 o      2.37313167    -1.03501978     0.38304970
 h      2.95350663    -0.34618413     0.06533228
 c     -2.59365394    -0.37595237    -0.52468419
 h     -2.54841322    -0.94932005    -1.37569814
 h     -3.21491073    -0.89941737     0.22703980
 h     -2.98354228     0.50156844    -0.78343598
 h     -0.22399122     1.21754376     1.76745134
          17

 c      1.23124387    -0.42201950    -0.03156202
 c     -0.05863492    -1.13976969     0.10977846
 c     -1.13951751    -0.33375716     0.05438456
 c     -0.91718894     1.26571184     0.86592021
 c     -0.24113990     1.26133553    -0.42655063
 c      1.17419058     0.86940883    -0.49387709
 h     -0.06986867    -2.17823510     0.04918095
 h     -1.85873481     1.88833728     0.83961653
 h     -0.76617376     1.99960790    -1.20391371
 h      2.04113010     1.57495071    -0.54601364
 o      2.37743329    -1.03840187     0.39311075
 h      2.94462753    -0.30642449     0.08735270
 c     -2.59535733    -0.36643527    -0.52535985
 h     -2.57697289    -0.94230394    -1.40433896
 h     -3.22881034    -0.92058400     0.25624903
 h     -3.00861660     0.50968019    -0.79723534
 h     -0.25362611     1.23087018     1.73900072
          17

 c      1.23344108    -0.41481118    -0.04338548
 c     -0.05349070    -1.12986567     0.10767945
 c     -1.12751735    -0.32416930     0.04336951
 c     -0.90959826     1.26683506     0.87127458
 c     -0.25282368     1.25470361    -0.42010148
 c      1.16050865     0.84853527    -0.49381838
 h     -0.01253630    -2.21457360     0.03019944
 h     -1.86123713     1.90034955     0.88307816
 h     -0.76486410     1.92562883    -1.20206561
 h      2.04162615     1.57097812    -0.55826176
 o      2.38102253    -1.04103504     0.40241696
 h      2.94837480    -0.27463491     0.11509061
 c     -2.59547961    -0.36050993    -0.52285157
 h     -2.60485069    -0.94701589    -1.44594072
 h     -3.23911220    -0.93422326     0.27524279
 h     -3.04482546     0.55204302    -0.81492786
 h     -0.28812361     1.24024887     1.71276826
          17

 c      1.23656709    -0.40868985    -0.05420799
 c     -0.04762506    -1.11968019     0.10497008
 c     -1.11709772    -0.31168214     0.03132691
 c     -0.90255512     1.26896774     0.87407281
 c     -0.26605151     1.24880742    -0.41353066
 c      1.14731304     0.82799408    -0.49328030
 h      0.04126010    -2.25350371     0.01280842
 h     -1.85520483     1.89968951     0.93011367
 h     -0.75878864     1.83622961    -1.19520869
 h      2.03035681     1.55942025    -0.56957654
 o      2.38405838    -1.04236290     0.41071862
 h      2.96046485    -0.25716669     0.15093312
 c     -2.59497677    -0.35738630    -0.51841822
 h     -2.63135829    -0.95559384    -1.48777551
 h     -3.24251493    -0.93739025     0.28044112
 h     -3.08279905     0.60878356    -0.83006509
 h     -0.31583462     1.24419506     1.70269094
          17

 c      1.24071536    -0.40481943    -0.06346606
 c     -0.04075127    -1.11059173     0.10151580
 c     -1.10853882    -0.29637280     0.01833946
 c     -0.89696075     1.27221681     0.87386051
 c     -0.28006107     1.24269846    -0.40646278
 c      1.13480448     0.80924946    -0.49269383
 h      0.08873754    -2.28072292    -0.00152054
 h     -1.84079221     1.88622684     0.97829566
 h     -0.75433971     1.74073689    -1.19181629
 h      2.00612688     1.53923309    -0.57979333
 o      2.38661570    -1.04207315     0.41789007
 h      2.97786415    -0.25732583     0.19558221
 c     -2.59467373    -0.35606304    -0.51336963
 h     -2.65544143    -0.96135345    -1.51918905
 h     -3.23792505    -0.92930467     0.27132563
 h     -3.11350764     0.66127177    -0.83706966
 h     -0.32766449     1.24163099     1.71920109
          17

 c      1.24596396    -0.40426797    -0.07064898
 c     -0.03274366    -1.10337088     0.09722440
 c     -1.10191354    -0.27848157     0.00454574
 c     -0.89278260     1.27646969     0.87133688
 c     -0.29386466     1.23535043    -0.39832559
 c      1.12290474     0.79355647    -0.49245441
 h      0.12724803    -2.28815427    -0.01174039
 h     -1.82103744     1.86191289     1.02528941
 h     -0.75974553     1.64943677    -1.20385218
 h      1.97076651     1.51189854    -0.58899759
 o      2.38866740    -1.04014257     0.42392314
 h      2.99922169    -0.27469882     0.24816632
 c     -2.59496514    -0.35572154    -0.50871438
 h     -2.67597921    -0.96017189    -1.53368266
 h     -3.22632917    -0.91124682     0.25020304
 h     -3.13143068     0.69800292    -0.83297797
 h     -0.32348459     1.23227399     1.75980944
          17

 c      1.25236720    -0.40778173    -0.07537700
 c     -0.02368672    -1.09826073     0.09205195
 c     -1.09709321    -0.25842701    -0.00985817
 c     -0.88923283     1.28139494     0.86822022
 c     -0.30669036     1.22615458    -0.38902561
 c      1.11128925     0.78171273    -0.49283686
 h      0.15471297    -2.27305593    -0.01729337
 h     -1.80143974     1.83045876     1.06938730
 h     -0.78015522     1.56813670    -1.23906861
 h      1.92920423     1.48165485    -0.59764879
 o      2.39008124    -1.03683319     0.42889884
 h      3.02497387    -0.30529872     0.30670213
 c     -2.59579741    -0.35562802    -0.50523047
 h     -2.69202604    -0.95030984    -1.52870663
 h     -3.21104841    -0.88675736     0.22243524
 h     -3.13411326     0.71339334    -0.81693051
 h     -0.31044445     1.21691470     1.81042124
          17

 c      1.25994125    -0.41557196    -0.07747271
 c     -0.01385701    -1.09507797     0.08600539
 c     -1.09379139    -0.23678545    -0.02462302
 c     -0.88543824     1.28652513     0.86634631
 c     -0.31841314     1.21515136    -0.37967725
 c      1.09944184     0.77384999    -0.49392393
 h      0.16976413    -2.23717176    -0.01807969
 h     -1.78865003     1.79644289     1.10987127
 h     -0.81284991     1.49581689    -1.29217141
 h      1.88922975     1.45541652    -0.60667217
 o      2.39064777    -1.03262916     0.43294494
 h      3.05696061    -0.34266624     0.36879195
 c     -2.59672107    -0.35501029    -0.50355107
 h     -2.70294459    -0.93208925    -1.50526001
 h     -3.19782462    -0.86165201     0.19646407
 h     -3.12125584     0.70595018    -0.78948637
 h     -0.29615439     1.19719712     1.85554039
          17

 c      1.26863695    -0.42722058    -0.07699389
 c     -0.00367983    -1.09322691     0.07914925
 c     -1.09162865    -0.21424010    -0.03946729
 c     -0.88089152     1.29142471     0.86711374
 c     -0.32936285     1.20263990    -0.37220737
 c      1.08682158     0.76946592    -0.49560137
 h      0.17191028    -2.18703832    -0.01446137
 h     -1.78801724     1.76378714     1.14673084
 h     -0.84988296     1.42940119    -1.34854160
 h      1.85967275     1.44121580    -0.61730195
 o      2.39020604    -1.02806672     0.43619138
 h      3.09664038    -0.38060731     0.43238703
 c     -2.59702749    -0.35312647    -0.50401383
 h     -2.70853759    -0.90795173    -1.46810670
 h     -3.19340126    -0.84271225     0.18203929
 h     -3.09440029     0.67776901    -0.75236462
 h     -0.28534687     1.17505712     1.88439606
          17

 c      1.27830430    -0.44176083    -0.07421357
 c      0.00631571    -1.09164342     0.07161047
 c     -1.09019785    -0.19151927    -0.05410053
 c     -0.87561438     1.29583659     0.87141431
 c     -0.33989143     1.18883744    -0.36837122
 c      1.07322052     0.76780382    -0.49764769
 h      0.16177930    -2.13508189    -0.00727359
 h     -1.80092534     1.73438061     1.17971271
 h     -0.88375940     1.36783514    -1.39446769
 h      1.84612266     1.44435959    -0.63042543
 o      2.38885936    -1.02352337     0.43876728
 h      3.14208690    -0.41644419     0.49592469
 c     -2.59603436    -0.34960897    -0.50620057
 h     -2.70925203    -0.88282304    -1.42642857
 h     -3.20159331    -0.83434850     0.18551651
 h     -3.05734069     0.63558413    -0.70853968
 h     -0.27996713     1.15228517     1.89151231
          17

 c      1.28866131    -0.45788367    -0.06956412
 c      0.01556273    -1.08886161     0.06356160
 c     -1.08911760    -0.16935016    -0.06823033
 c     -0.87010442     1.29969504     0.87966010
 c     -0.35023440     1.17389329    -0.36926084
 c      1.05908639     0.76831444    -0.49986345
 h      0.14100318    -2.09910666     0.00238282
 h     -1.82403718     1.70803699     1.20762703
 h     -0.90968648     1.31217675    -1.42164208
 h      1.84699460     1.46380006    -0.64576606
 o      2.38707596    -1.01917685     0.44085262
 h      3.18686489    -0.45141036     0.55759482
 c     -2.59329864    -0.34489679    -0.50860629
 h     -2.70634994    -0.86395668    -1.39344107
 h     -3.21976676    -0.83580017     0.20559580
 h     -3.01703537     0.59289927    -0.66231026
 h     -0.27991047     1.13028478     1.87576747
          17

 c      1.29928631    -0.47417431    -0.06356972
 c      0.02359816    -1.08362987     0.05516049
 c     -1.08807065    -0.14842922    -0.08155438
 c     -0.86512691     1.30302778     0.89169594
 c     -0.36055973     1.15800802    -0.37526453
 c      1.04540742     0.77075640    -0.50212961
 h      0.11105173    -2.09509720     0.01385269
 h     -1.85113637     1.68370311     1.22872315
 h     -0.92534644     1.26460066    -1.42687867
 h      1.85467416     1.49297918    -0.66185431
 o      2.38553574    -1.01515706     0.44270622
 h      3.22269269    -0.48786098     0.61490401
 c     -2.58852187    -0.34034834    -0.50920635
 h     -2.70160310    -0.85841054    -1.38198278
 h     -3.24039778    -0.84244966     0.23484207
 h     -2.98354330     0.57007681    -0.61852505
 h     -0.28321922     1.10984078     1.84011337
          17

 c      1.30964655    -0.48929614    -0.05678308
 c      0.03017931    -1.07599605     0.04650234
 c     -1.08682135    -0.12941232    -0.09374944
 c     -0.86153033     1.30588049     0.90664973
 c     -0.37099185     1.14151135    -0.38615493
 c      1.03327782     0.77498019    -0.50437582
 h      0.07208191    -2.12431094     0.02748243
 h     -1.87576100     1.66062054     1.24166283
 h     -0.93041515     1.22779924    -1.41113661
 h      1.86030747     1.52398725    -0.67683858
 o      2.38488706    -1.01167889     0.44462305
 h      3.24311201    -0.52676614     0.66523642
 c     -2.58163021    -0.33757472    -0.50676705
 h     -2.69627943    -0.86797377    -1.39619299
 h     -3.25557562    -0.84928719     0.26475799
 h     -2.96562657     0.58472077    -0.58044237
 h     -0.28558977     1.09070717     1.79222167
          17

 c      1.31915922    -0.50210585    -0.04972841
 c      0.03516740    -1.06745262     0.03767914
 c     -1.08522093    -0.11292400    -0.10447458
 c     -0.86017605     1.30832312     0.92292202
 c     -0.38154025     1.12487417    -0.40116988
 c      1.02356596     0.78075696    -0.50653554
 h      0.02426965    -2.17128957     0.04383595
 h     -1.89295229     1.63876148     1.24622545
 h     -0.92665009     1.20475717    -1.37949277
 h      1.85726886     1.55064998    -0.68923847
 o      2.38557747    -1.00906204     0.44686112
 h      3.24557719    -0.56699837     0.70674972
 c     -2.57319917    -0.33705061    -0.50148568
 h     -2.69048120    -0.88705284    -1.42824886
 h     -3.25964313    -0.85285439     0.28897488
 h     -2.96365434     0.63482975    -0.54855009
 h     -0.27980386     1.07108157     1.74474975
          17

 c      1.32726287    -0.51171776    -0.04285471
 c      0.03836784    -1.05983931     0.02885180
 c     -1.08321579    -0.09956233    -0.11340025
 c     -0.86178330     1.31043905     0.93860132
 c     -0.39196083     1.10865506    -0.41905322
 c      1.01679040     0.78775059    -0.50852634
 h     -0.03042633    -2.21640528     0.06270551
 h     -1.90007050     1.61879611     1.24349245
 h     -0.91855401     1.19869030    -1.34204539
 h      1.84215413     1.56945751    -0.69824258
 o      2.38774820    -1.00769526     0.44957062
 h      3.23226784    -0.60550173     0.73913226
 c     -2.56426151    -0.33789205    -0.49433292
 h     -2.68365068    -0.90679127    -1.46479851
 h     -3.24961941    -0.85147509     0.30387416
 h     -2.97067207     0.70033986    -0.52243207
 h     -0.25730831     1.04792310     1.71178780
          17

 c      1.33348356    -0.51752996    -0.03650541
 c      0.03955489    -1.05451218     0.02023740
 c     -1.08084582    -0.08986597    -0.12025838
 c     -0.86641376     1.31213347     0.95236334
 c     -0.40166493     1.09339306    -0.43813591
 c      1.01309685     0.79553898    -0.51024709
 h     -0.08861289    -2.24530413     0.08318226
 h     -1.89731413     1.60197706     1.23568402
 h     -0.91374215     1.21306611    -1.31406851
 h      1.81470932     1.57955376    -0.70374308
 o      2.39115954    -1.00799658     0.45273198
 h      3.21036648    -0.63759588     0.76420828
 c     -2.55565321    -0.33894287    -0.48629903
 h     -2.67530763    -0.91976105    -1.49418334
 h     -3.22499460    -0.84501725     0.30837920
 h     -2.97939994     0.76041331    -0.50212892
 h     -0.21431762     1.01961084     1.69993460
          17

 c      1.33748628    -0.51922121    -0.03090696
 c      0.03856348    -1.05220758     0.01207049
 c     -1.07821692    -0.08423701    -0.12490204
 c     -0.87301266     1.31291515     0.96398666
 c     -0.40991988     1.07950912    -0.45678221
 c      1.01226025     0.80361308    -0.51157798
 h     -0.14654423    -2.25030751     0.10412989
 h     -1.88808702     1.59005376     1.22583184
 h     -0.92040260     1.25131716    -1.31098259
 h      1.77771724     1.58273438    -0.70632664
 o      2.39522393    -1.01036016     0.45613796
 h      3.19084336    -0.65768785     0.78595272
 c     -2.54774171    -0.33934348    -0.47819342
 h     -2.66533521    -0.92151204    -1.50897438
 h     -3.18770001    -0.83486068     0.30395282
 h     -2.98525026     0.80169385    -0.48785229
 h     -0.15720369     0.98883688     1.70345294
          17

 c      1.33910042    -0.51672995    -0.02617388
 c      0.03534344    -1.05315372     0.00458033
 c     -1.07546131    -0.08285177    -0.12735075
 c     -0.87978105     1.31203301     0.97381721
 c     -0.41644643     1.06738165    -0.47434121
 c      1.01370672     0.81135172    -0.51237626
 h     -0.20078176    -2.22904475     0.12450902
 h     -1.87850195     1.58508284     1.21730537
 h     -0.94051553     1.31481708    -1.33662318
 h      1.73690601     1.58357296    -0.70727276
 o      2.39931153    -1.01503660     0.45950332
 h      3.18336658    -0.66127638     0.80868159
 c     -2.54046636    -0.33847676    -0.47071023
 h     -2.65396693    -0.91028731    -1.50575603
 h     -3.14221369    -0.82408050     0.29486494
 h     -2.98596008     0.81755687    -0.47960833
 h     -0.09870418     0.96122128     1.71121697
          17

 c      1.33831882    -0.51023188    -0.02232096
 c      0.02998242    -1.05714308    -0.00202609
 c     -1.07269943    -0.08560508    -0.12779426
 c     -0.88499156     1.30880316     0.98212695
 c     -0.42171877     1.05757656    -0.49148974
 c      1.01660185     0.81804539    -0.51248275
 h     -0.24855857    -2.18361835     0.14359937
 h     -1.87508877     1.58890221     1.21306035
 h     -0.96677565     1.39962073    -1.37867866
 h      1.70013192     1.58895002    -0.70840158
 o      2.40322340    -1.02196826     0.46269318
 h      3.18896010    -0.64776704     0.83353117
 c     -2.53345862    -0.33582211    -0.46446999
 h     -2.64172190    -0.88655777    -1.48461086
 h     -3.09519758    -0.81740815     0.28806607
 h     -2.98076424     0.80590098    -0.47709587
 h     -0.05057393     0.94191244     1.71462863
          17

 c      1.33528011    -0.50012641    -0.01927619
 c      0.02273423    -1.06349736    -0.00759204
 c     -1.07000829    -0.09210182    -0.12655947
 c     -0.88758343     1.30281503     0.98898151
 c     -0.42647472     1.05080713    -0.50929653
 c      1.02008790     0.82309174    -0.51177513
 h     -0.28828559    -2.12108625     0.16131916
 h     -1.88101260     1.60223372     1.21473029
 h     -0.98879599     1.49688517    -1.41953450
 h      1.67475267     1.60561437    -0.71142467
 o      2.40725983    -1.03076032     0.46581002
 h      3.19922019    -0.62101793     0.85723441
 c     -2.52623582    -0.33097579    -0.45985082
 h     -2.62938384    -0.85297183    -1.44925564
 h     -3.05364342    -0.82006492     0.29123348
 h     -2.97004211     0.76822418    -0.47971107
 h     -0.02032712     0.93403109     1.70947946
          17

 c      1.33024560    -0.48703694    -0.01689177
 c      0.01408005    -1.07096708    -0.01205930
 c     -1.06740623    -0.10167845    -0.12406669
 c     -0.88737988     1.29399833     0.99432492
 c     -0.43123200     1.04764357    -0.52839008
 c      1.02362211     0.82636135    -0.51026763
 h     -0.32046391    -2.05481158     0.17880438
 h     -1.89361429     1.62395666     1.22218332
 h     -0.99911278     1.59658859    -1.44618265
 h      1.66382093     1.63585145    -0.71682397
 o      2.41179926    -1.04083389     0.46903025
 h      3.20331045    -0.58684948     0.87487859
 c     -2.51845106    -0.32391533    -0.45656321
 h     -2.61802702    -0.81469159    -1.40778891
 h     -3.02155195    -0.83500149     0.30837738
 h     -2.95561734     0.71038230    -0.48656060
 h     -0.01114251     0.93863697     1.69497713
          17

 c      1.32356785    -0.47179186    -0.01496355
 c      0.00477370    -1.07778177    -0.01551546
 c     -1.06486902    -0.11344178    -0.12079582
 c     -0.88494003     1.28259666     0.99799805
 c     -0.43620858     1.04833980    -0.54883799
 c      1.02711520     0.82839689    -0.50816447
 h     -0.34845861    -2.00417407     0.19898391
 h     -1.90584778     1.65123796     1.23394351
 h     -0.99421224     1.69009540    -1.45181901
 h      1.66467204     1.67512310    -0.72326457
 o      2.41696409    -1.05158469     0.47243691
 h      3.19374905    -0.55056089     0.88280460
 c     -2.50994853    -0.31537639    -0.45336044
 h     -2.60899121    -0.77944238    -1.37280253
 h     -2.99810233    -0.86057249     0.33649049
 h     -2.94179334     0.64483220    -0.49650645
 h     -0.02219405     0.95494809     1.67294024
          17

 c      1.31565829    -0.45536436    -0.01325949
 c     -0.00433000    -1.08230379    -0.01812417
 c     -1.06237898    -0.12632193    -0.11725688
 c     -0.88127615     1.26909301     0.99966053
 c     -0.44139844     1.05283039    -0.57030298
 c      1.03071919     0.83018180    -0.50579564
 h     -0.37674088    -1.98725503     0.22571387
 h     -1.90998267     1.68041146     1.24800316
 h     -0.97348041     1.77088277    -1.43419235
 h      1.67159721     1.71469925    -0.72833402
 o      2.42256571    -1.06246892     0.47597370
 h      3.16793553    -0.51581494     0.87965425
 c     -2.50050933    -0.30705003    -0.44848777
 h     -2.60353552    -0.75562730    -1.35782056
 h     -2.97962079    -0.89145921     0.36751296
 h     -2.93649616     0.59209664    -0.50840070
 h     -0.04826987     0.98034775     1.64786603
          17

 c      1.30695157    -0.43878142    -0.01155176
 c     -0.01274145    -1.08418808    -0.01984121
 c     -1.05997150    -0.13914729    -0.11394743
 c     -0.87767200     1.25412452     0.99870197
 c     -0.44662176     1.06079066    -0.59218104
 c      1.03454811     0.83274149    -0.50350547
 h     -0.40554673    -2.00743096     0.26026193
 h     -1.90042056     1.70791858     1.26240690
 h     -0.93832945     1.83464560    -1.39423781
 h      1.67929270     1.74609238    -0.72975311
 o      2.42816798    -1.07305781     0.47946118
 h      3.12780753    -0.48415466     0.86641363
 c     -2.48984344    -0.30112834    -0.44077469
 h     -2.60200901    -0.74777890    -1.36882103
 h     -2.96265173    -0.92164038     0.39310959
 h     -2.94907413     0.57389291    -0.52146905
 h     -0.07904047     1.01043868     1.62741806
          17

 c      1.29785397    -0.42304085    -0.00964695
 c     -0.02048305    -1.08455363    -0.02025597
 c     -1.05773943    -0.15074211    -0.11130013
 c     -0.87546190     1.23833964     0.99431037
 c     -0.45152405     1.07166083    -0.61366188
 c      1.03855679     0.83688757    -0.50157846
 h     -0.42910176    -2.05123047     0.29918174
 h     -1.87485144     1.73096587     1.27549478
 h     -0.89198228     1.87975710    -1.33572493
 h      1.68446079     1.76358964    -0.72605784
 o      2.43316649    -1.08308469     0.48262663
 h      3.07909768    -0.45461374     0.84614797
 c     -2.47828546    -0.29882370    -0.43039021
 h     -2.60329184    -0.75364919    -1.39900515
 h     -2.94528451    -0.94652442     0.40761817
 h     -2.98157672     0.59492829    -0.53469404
 h     -0.10045707     1.04006914     1.62150033
          17

 c      1.28868270    -0.40905213    -0.00741223
 c     -0.02766390    -1.08490293    -0.01883127
 c     -1.05580487    -0.16002898    -0.10964685
 c     -0.87539860     1.22214528     0.98592834
 c     -0.45555107     1.08457756    -0.63373017
 c      1.04254029     0.84310785    -0.50020409
 h     -0.44057544    -2.10063057     0.33694642
 h     -1.83454097     1.74800322     1.28600724
 h     -0.83974411     1.90865833    -1.26570807
 h      1.68600603     1.76488723    -0.71674725
 o      2.43690158    -1.09244744     0.48515811
 h      3.02982252    -0.42394690     0.82323498
 c     -2.46712379    -0.29966870    -0.41852903
 h     -2.60537488    -0.76690646    -1.43435168
 h     -2.92709609    -0.96359997     0.40860873
 h     -3.02459241     0.63820746    -0.54565908
 h     -0.10193758     1.06587447     1.63702599
          17

 c      1.27962730    -0.39758539    -0.00479245
 c     -0.03417205    -1.08633268    -0.01516463
 c     -1.05429319    -0.16610779    -0.10921158
 c     -0.87693312     1.20554549     0.97384749
 c     -0.45794666     1.09823320    -0.65117266
 c      1.04615899     0.85150396    -0.49945390
 h     -0.43588411    -2.14192212     0.36896143
 h     -1.78423427     1.75915970     1.29325211
 h     -0.78920705     1.92999691    -1.19492486
 h      1.68490985     1.75111876    -0.70224528
 o      2.43885060    -1.10108476     0.48680905
 h      2.98723912    -0.38880773     0.80166040
 c     -2.45782919    -0.30260899    -0.40660195
 h     -2.60636294    -0.78132576    -1.46196105
 h     -2.90885967    -0.97240297     0.39654714
 h     -3.06550510     0.68244942    -0.55146630
 h     -0.08498706     1.08778609     1.67105546
          17

 c      1.27075319    -0.38922740    -0.00180955
 c     -0.03969231    -1.08939888    -0.00905902
 c     -1.05331068    -0.16831021    -0.11011226
 c     -0.87847592     1.18829462     0.95909673
 c     -0.45787793     1.11090837    -0.66476423
 c      1.04894868     0.86173734    -0.49926419
 h     -0.41391697    -2.16698554     0.39242606
 h     -1.73139846     1.76644648     1.29730672
 h     -0.74903629     1.95868700    -1.13592970
 h      1.68425028     1.72692144    -0.68384029
 o      2.43881229    -1.10874766     0.48750437
 h      2.95463665    -0.34954429     0.78314669
 c     -2.45140530    -0.30678224    -0.39580106
 h     -2.60499020    -0.79259924    -1.47355227
 h     -2.89243296    -0.97451817     0.37453879
 h     -3.09529191     0.71330396    -0.55008248
 h     -0.06083167     1.10697347     1.71211077
          17

 c      1.26203948    -0.38435863     0.00145510
 c     -0.04382714    -1.09419578    -0.00050347
 c     -1.05292104    -0.16624531    -0.11235769
 c     -0.87835784     1.17013447     0.94280332
 c     -0.45478113     1.12118825    -0.67380345
 c      1.05033624     0.87303484    -0.49944200
 h     -0.37567167    -2.17216834     0.40617792
 h     -1.68431108     1.77318934     1.29889994
 h     -0.72510071     2.00776308    -1.09687683
 h      1.68911492     1.70012620    -0.66349773
 o      2.43688814    -1.11491652     0.48733128
 h      2.93117059    -0.31161900     0.76704334
 c     -2.44828581    -0.31151307    -0.38706329
 h     -2.60068694    -0.79839641    -1.46542722
 h     -2.88067173    -0.97362941     0.34812754
 h     -3.10921388     0.72346880    -0.54057809
 h     -0.04097370     1.12356185     1.74785735
          17

 c      1.25342454    -0.38315978     0.00488633
 c     -0.04618907    -1.10039898     0.01034188
 c     -1.05312596    -0.15983557    -0.11584595
 c     -0.87548417     1.15095901     0.92587380
 c     -0.44866269     1.12904808    -0.67854674
 c      1.04974518     0.88437841    -0.49972240
 h     -0.32368258    -2.15769791     0.41057673
 h     -1.64915222     1.78227837     1.29858967
 h     -0.71702886     2.07551592    -1.07627733
 h      1.70542158     1.67973497    -0.64329437
 o      2.43329012    -1.11898909     0.48642671
 h      2.91449547    -0.28264100     0.75190655
 c     -2.44844292    -0.31618169    -0.38107351
 h     -2.59352262    -0.79808332    -1.43782398
 h     -2.87694112    -0.97498698     0.32444914
 h     -3.10566365     0.71035626    -0.52289953
 h     -0.03247234     1.13651783     1.76960819
          17

 c      1.24483854    -0.38564045     0.00835971
 c     -0.04643482    -1.10722270     0.02312453
 c     -1.05386234    -0.14931908    -0.12037558
 c     -0.86953439     1.13094878     0.90904479
 c     -0.43993903     1.13570352    -0.67985512
 c      1.04686985     0.89493151    -0.49987083
 h     -0.26185401    -2.12827827     0.40776966
 h     -1.62770479     1.79406081     1.29562593
 h     -0.72013055     2.14683395    -1.06684575
 h      1.73671296     1.67148818    -0.62450079
 o      2.42818685    -1.12051669     0.48488763
 h      2.90297032    -0.26855954     0.73681315
 c     -2.45154175    -0.32028954    -0.37808678
 h     -2.58419763    -0.79273305    -1.39492208
 h     -2.88376230    -0.98347616     0.30996796
 h     -3.08552324     0.67496602    -0.49772200
 h     -0.03802107     1.14433374     1.77273494
          17

 c      1.23622359    -0.39166690     0.01175966
 c     -0.04426982    -1.11334067     0.03725715
 c     -1.05502117    -0.13520976    -0.12566817
 c     -0.86085821     1.11058353     0.89295839
 c     -0.42911029     1.14251444    -0.67862153
 c      1.04197056     0.90440711    -0.49974766
 h     -0.19526481    -2.09441811     0.40219166
 h     -1.61758036     1.80583323     1.28771164
 h     -0.72930628     2.20565697    -1.06193515
 h      1.78074405     1.67419162    -0.60711615
 o      2.42165186    -1.11932460     0.48274474
 h      2.89639875    -0.27168993     0.72174195
 c     -2.45706507    -0.32372135    -0.37761262
 h     -2.57409774    -0.78551330    -1.34552770
 h     -2.90096486    -1.00074548     0.30746698
 h     -3.05255090     0.62249006    -0.46646610
 h     -0.05703910     1.14549384     1.75596808
          17

 c      1.22756354    -0.40095841     0.01498772
 c     -0.03950280    -1.11698473     0.05194304
 c     -1.05647728    -0.11822959    -0.13139964
 c     -0.85024434     1.09049390     0.87808750
 c     -0.41663529     1.15041259    -0.67558254
 c      1.03584765     0.91297056    -0.49927041
 h     -0.12921534    -2.07208515     0.40033824
 h     -1.61446974     1.81336883     1.27201077
 h     -0.74063180     2.24145456    -1.05751492
 h      1.82988245     1.68124571    -0.59046134
 o      2.41365542    -1.11554484     0.47996644
 h      2.89609676    -0.29017621     0.70749687
 c     -2.46427912    -0.32701388    -0.37830144
 h     -2.56524815    -0.78194630    -1.30322568
 h     -2.92506191    -1.02400975     0.31496230
 h     -3.01473507     0.56448500    -0.43129309
 h     -0.08613724     1.13873933     1.72124849
          17

 c      1.21892629    -0.41306154     0.01796477
 c     -0.03217997    -1.11663292     0.06642842
 c     -1.05811263    -0.09922070    -0.13724169
 c     -0.83876589     1.07127497     0.86456158
 c     -0.40293721     1.15988394    -0.67134713
 c      1.02951188     0.92085632    -0.49834574
 h     -0.06738830    -2.07566066     0.40798661
 h     -1.61425045     1.81287727     1.24639897
 h     -0.75136991     2.24932602    -1.05163708
 h      1.87498739     1.68535442    -0.57404750
 o      2.40406902    -1.10960320     0.47647311
 h      2.90476958    -0.31827156     0.69548489
 c     -2.47210601    -0.33147419    -0.37842998
 h     -2.55982803    -0.78843818    -1.28290664
 h     -2.95072248    -1.04795080     0.32769194
 h     -2.98523183     0.52055945    -0.39463013
 h     -0.11873610     1.12332470     1.67450319
          17

 c      1.21051201    -0.42732573     0.02062948
 c     -0.02263527    -1.11210432     0.08039577
 c     -1.05981943    -0.07906078    -0.14291008
 c     -0.82773189     1.05337621     0.85201790
 c     -0.38841721     1.17106063    -0.66642921
 c      1.02389126     0.92812383    -0.49684936
 h     -0.01129767    -2.10593825     0.42582011
 h     -1.61394817     1.80212654     1.21015979
 h     -0.75978654     2.22884936    -1.04379024
 h      1.90868819     1.68154633    -0.55788649
 o      2.39271317    -1.10211445     0.47217224
 h      2.92576064    -0.34813400     0.68720386
 c     -2.47942930    -0.33877968    -0.37695211
 h     -2.55925244    -0.80788744    -1.29205618
 h     -2.97282266    -1.06754932     0.34089573
 h     -2.97806714     0.51181648    -0.35802069
 h     -0.14451135     1.09926099     1.62665199
          17

 c      1.20267691    -0.44291671     0.02293412
 c     -0.01136284    -1.10466204     0.09398541
 c     -1.06148998    -0.05861622    -0.14820598
 c     -0.81851739     1.03708641     0.83972320
 c     -0.37342740     1.18372698    -0.66123664
 c      1.01969638     0.93462593    -0.49464692
 h      0.03790003    -2.14914420     0.44936447
 h     -1.61193569     1.78079702     1.16414743
 h     -0.76529844     2.18388224    -1.03478413
 h      1.92662885     1.66777750    -0.54238301
 o      2.37951551    -1.09362845     0.46703212
 h      2.96075608    -0.37395127     0.68320169
 c     -2.48602243    -0.34955475    -0.37412086
 h     -2.56373543    -0.83640997    -1.32485608
 h     -2.98759780    -1.07967539     0.35134384
 h     -2.99666540     0.54194258    -0.32206621
 h     -0.15104950     1.06725272     1.59203739
          17

 c      1.19591359    -0.45886062     0.02482878
 c      0.00103257    -1.09600653     0.10744380
 c     -1.06302521    -0.03874452    -0.15304797
 c     -0.81196156     1.02258925     0.82725658
 c     -0.35818420     1.19722415    -0.65601605
 c      1.01736865     0.94005766    -0.49162367
 h      0.07847190    -2.18844607     0.47320572
 h     -1.60803218     1.75057500     1.11070587
 h     -0.76915905     2.12352113    -1.02720540
 h      1.92765964     1.64460598    -0.52814789
 o      2.36473396    -1.08438574     0.46115920
 h      3.00671949    -0.39580433     0.68206390
 c     -2.49268651    -0.36271192    -0.37090936
 h     -2.57272885    -0.86612903    -1.36740238
 h     -2.99295930    -1.08337093     0.35764788
 h     -3.03127342     0.59220964    -0.28832677
 h     -0.13082295     1.02813245     1.58056658
          17

 c      1.19078961    -0.47410272     0.02623706
 c      0.01378114    -1.08755706     0.12090117
 c     -1.06435398    -0.02031350    -0.15748341
 c     -0.80771245     1.00996934     0.81524559
 c     -0.34265073     1.21036650    -0.65077857
 c      1.01703915     0.94399485    -0.48770835
 h      0.10872318    -2.21185267     0.49362922
 h     -1.60376664     1.71524117     1.05348779
 h     -0.77548361     2.06294672    -1.02610006
 h      1.91400229     1.61495136    -0.51586243
 o      2.34901102    -1.07437989     0.45479359
 h      3.05563595    -0.41851245     0.68071900
 c     -2.50025705    -0.37663867    -0.36828093
 h     -2.58546793    -0.88992996    -1.40624396
 h     -2.98852135    -1.07964526     0.36018394
 h     -3.06984793     0.64006285    -0.25934953
 h     -0.08876777     0.98283953     1.58921724
          17

 c      1.18785657    -0.48757511     0.02703726
 c      0.02595703    -1.08031188     0.13435494
 c     -1.06543065    -0.00419783    -0.16166188
 c     -0.80449879     0.99913677     0.80504654
 c     -0.32656154     1.22171685    -0.64533437
 c      1.01849476     0.94590145    -0.48288398
 h      0.12748167    -2.21322713     0.50884142
 h     -1.60242827     1.68040611     0.99705614
 h     -0.79081227     2.02010001    -1.03828885
 h      1.89161473     1.58408715    -0.50619076
 o      2.33318435    -1.06363319     0.44822678
 h      3.09798274    -0.44699066     0.67589943
 c     -2.50904794    -0.39001998    -0.36698954
 h     -2.60124707    -0.90342713    -1.43215363
 h     -2.97553360    -1.07129813     0.36107124
 h     -3.10445457     0.67070471    -0.23730241
 h     -0.03912046     0.93339961     1.60578789
          17

 c      1.18753565    -0.49827496     0.02705937
 c      0.03658404    -1.07487274     0.14770567
 c     -1.06621648     0.00876582    -0.16578201
 c     -0.80100340     0.98988191     0.79791348
 c     -0.30987465     1.23050636    -0.63965411
 c      1.02122336     0.94514685    -0.47718425
 h      0.13414149    -2.19121480     0.51855998
 h     -1.60802625     1.65215713     0.94605295
 h     -0.81896155     2.00481294    -1.06786439
 h      1.86997592     1.55929325    -0.49971000
 o      2.31806607    -1.05236406     0.44173113
 h      3.12639182    -0.48331094     0.66530354
 c     -2.51891627    -0.40186147    -0.36760001
 h     -2.61951306    -0.90482510    -1.44025530
 h     -2.95654030    -1.06257503     0.36396241
 h     -3.13104952     0.67687252    -0.22347593
 h      0.00385164     0.88302621     1.61874552
          17

 c      1.18998516    -0.50535491     0.02610117
 c      0.04479357    -1.07140110     0.16076047
 c     -1.06666329     0.01786633    -0.17003577
 c     -0.79646371     0.98208424     0.79465168
 c     -0.29331204     1.23726990    -0.63427721
 c      1.02466394     0.94114844    -0.47068608
 h      0.12859948    -2.14881172     0.52387649
 h     -1.62276576     1.63460653     0.90421640
 h     -0.85493086     2.01123095    -1.11119342
 h      1.85948375     1.54795690    -0.49684216
 o      2.30431407    -1.04099611     0.43553250
 h      3.13756180    -0.52630319     0.64797699
 c     -2.52949188    -0.41140003    -0.37044735
 h     -2.63989025    -0.89442106    -1.42944560
 h     -2.93447308    -1.05812555     0.37303302
 h     -3.14798644     0.65613785    -0.21840599
 h      0.03050714     0.83521121     1.62141191
          17

 c      1.19498800    -0.50820635     0.02395603
 c      0.04997084    -1.06947680     0.17318774
 c     -1.06670641     0.02262775    -0.17456687
 c     -0.79086825     0.97585719     0.79560419
 c     -0.27811553     1.24314266    -0.63008119
 c      1.02867382     0.93369381    -0.46351332
 h      0.11125268    -2.09412000     0.52756313
 h     -1.64476939     1.62801429     0.87397584
 h     -0.88780258     2.02579832    -1.15927299
 h      1.86580681     1.55367321    -0.49772869
 o      2.29234892    -1.03011286     0.42980286
 h      3.13321470    -0.57205158     0.62431328
 c     -2.54037340    -0.41816315    -0.37544877
 h     -2.66222635    -0.87446596    -1.40242639
 h     -2.91128575    -1.06114213     0.39087736
 h     -3.15524239     0.60948421    -0.22199357
 h      0.03608709     0.79299849     1.61159374
          17

 c      1.20192270    -0.50652069     0.02044865
 c      0.05183699    -1.06796350     0.18445485
 c     -1.06626871     0.02289145    -0.17944454
 c     -0.78484269     0.97148166     0.80064134
 c     -0.26541074     1.24895812    -0.62776525
 c      1.03380020     0.92318908    -0.45585334
 h      0.08296038    -2.04132856     0.53455125
 h     -1.66853161     1.62932958     0.85678047
 h     -0.90778045     2.03749327    -1.20345332
 h      1.88590843     1.57342534    -0.50202371
 o      2.28227499    -1.02040623     0.42465874
 h      3.12076162    -0.61451525     0.59590119
 c     -2.55117501    -0.42211171    -0.38187403
 h     -2.68672234    -0.84942629    -1.36647069
 h     -2.88710744    -1.07176074     0.41642186
 h     -3.15460804     0.54158155    -0.23336576
 h      0.02008043     0.75862772     1.59061860
          17

 c      1.20986806    -0.50030321     0.01546679
 c      0.05044823    -1.06521634     0.19386676
 c     -1.06527757     0.01884071    -0.18466561
 c     -0.77940904     0.96925073     0.80911227
 c     -0.25590010     1.25500960    -0.62762685
 c      1.04094620     0.91052168    -0.44796658
 h      0.04468599    -2.00825627     0.55135716
 h     -1.68758733     1.63432667     0.85352014
 h     -0.90902638     2.04033520    -1.23787862
 h      1.91089248     1.59942477    -0.50878179
 o      2.27389487    -1.01258540     0.42018592
 h      3.11227274    -0.64684236     0.56490062
 c     -2.56134188    -0.42376778    -0.38834293
 h     -2.71410796    -0.82613378    -1.33384848
 h     -2.86084092    -1.08724837     0.44487877
 h     -3.15092262     0.46261267    -0.25040701
 h     -0.01373115     0.73317118     1.56323911
          17

 c      1.21781308    -0.48984336     0.00898415
 c      0.04610960    -1.06002677     0.20087900
 c     -1.06369355     0.01096810    -0.19018432
 c     -0.77582570     0.96941645     0.81981495
 c     -0.24982448     1.26113775    -0.62956892
 c      1.05079920     0.89673489    -0.44017416
 h     -0.00287635    -2.00583456     0.58247154
 h     -1.69689531     1.63932463     0.86463524
 h     -0.88942486     2.03227792    -1.25946918
 h      1.93182948     1.62328764    -0.51662783
 o      2.26702232    -1.00719011     0.41651373
 h      3.11856939    -0.66425991     0.53257986
 c     -2.56986757    -0.42435879    -0.39330066
 h     -2.74547054    -0.81245642    -1.31890121
 h     -2.83155580    -1.10373727     0.46990732
 h     -3.15394973     0.39041135    -0.26922263
 h     -0.05658955     0.71589941     1.53825758
          17

 c      1.22488976    -0.47567449     0.00107815
 c      0.03916568    -1.05259300     0.20549841
 c     -1.06153715    -0.00000004    -0.19595327
 c     -0.77543494     0.97222880     0.83110704
 c     -0.24699481     1.26682809    -0.63314639
 c      1.06354207     0.88283989    -0.43283665
 h     -0.05833618    -2.02764390     0.62587315
 h     -1.69396998     1.64190832     0.89002219
 h     -0.85004507     2.01427524    -1.26768789
 h      1.94291837     1.63862733    -0.52406830
 o      2.26196926    -1.00439953     0.41386400
 h      3.14043707    -0.66695316     0.49817696
 c     -2.57540410    -0.42571121    -0.39589128
 h     -2.78105516    -0.81346699    -1.32956102
 h     -2.79936341    -1.11791278     0.48605444
 h     -3.17732139     0.34711715    -0.28479025
 h     -0.09526734     0.70381826     1.52816747
          17

 c      1.23054592    -0.45858070    -0.00804084
 c      0.02983075    -1.04408235     0.20819863
 c     -1.05889265    -0.01320834    -0.20195292
 c     -0.77916403     0.97784471     0.84142976
 c     -0.24682014     1.27124470    -0.63757711
 c      1.07886259     0.86978138    -0.42633911
 h     -0.11837262    -2.05587626     0.67427583
 h     -1.67931934     1.64121087     0.92891531
 h     -0.79521096     1.99042460    -1.26499136
 h      1.94191135     1.64174910    -0.52976599
 o      2.25951534    -1.00405487     0.41245272
 h      3.16797690    -0.65925499     0.45997588
 c     -2.57729970    -0.42910701    -0.39640178
 h     -2.81872293    -0.82822777    -1.36060672
 h     -2.76545217    -1.12789509     0.49014552
 h     -3.22799408     0.34336952    -0.29400204
 h     -0.11748354     0.69310984     1.54415216
          17

 c      1.23462009    -0.43964377    -0.01799632
 c      0.01824530    -1.03556833     0.20951875
 c     -1.05589728    -0.02777544    -0.20820540
 c     -0.78674399     0.98600520     0.85015556
 c     -0.24834855     1.27322649    -0.64171908
 c      1.09607557     0.85843550    -0.42107747
 h     -0.17853392    -2.07424947     0.72003619
 h     -1.65672409     1.63818550     0.97991152
 h     -0.73279127     1.96880747    -1.25782501
 h      1.92973465     1.63172464    -0.53275580
 o      2.26033648    -1.00582989     0.41234471
 h      3.18892497    -0.64631365     0.41714847
 c     -2.57648741    -0.43419342    -0.39576808
 h     -2.85432206    -0.85144946    -1.39824851
 h     -2.73175539    -1.13351295     0.48169017
 h     -3.29603185     0.36748931    -0.29749131
 h     -0.12096635     0.68303186     1.58696485
          17

 c      1.23730006    -0.42025895    -0.02823886
 c      0.00460256    -1.02761787     0.20986144
 c     -1.05274325    -0.04285948    -0.21477169
 c     -0.79667049     0.99592011     0.85773265
 c     -0.25044691     1.27140265    -0.64415074
 c      1.11423148     0.84956216    -0.41742827
 h     -0.23467816    -2.07303265     0.75769737
 h     -1.63299441     1.63563425     1.04127379
 h     -0.67296040     1.96104258    -1.25639742
 h      1.91033696     1.61065480    -0.53265836
 o      2.26461667    -1.00934000     0.41341583
 h      3.19510009    -0.63205947     0.37022267
 c     -2.57460695    -0.43982140    -0.39501155
 h     -2.88356639    -0.87726350    -1.42910786
 h     -2.70062480    -1.13628443     0.46280163
 h     -3.36352919     0.39945059    -0.29728867
 h     -0.11422552     0.67718704     1.64536900
          17

 c      1.23899611    -0.40205819    -0.03808746
 c     -0.01079625    -1.02037029     0.20949777
 c     -1.04968455    -0.05768967    -0.22174089
 c     -0.80709207     1.00663431     0.86493285
 c     -0.25227556     1.26474170    -0.64365460
 c      1.13218395     0.84369033    -0.41569529
 h     -0.28363253    -2.04832514     0.78414308
 h     -1.61610953     1.63715567     1.11129930
 h     -0.62334149     1.97663511    -1.26957459
 h      1.89078628     1.58416271    -0.52986974
 o      2.27202452    -1.01418978     0.41540534
 h      3.18407694    -0.61875403     0.32055334
 c     -2.57290877    -0.44503355    -0.39502099
 h     -2.90328235    -0.90118549    -1.44443330
 h     -2.67451750    -1.13924650     0.43785415
 h     -3.41647201     0.42459478    -0.29485427
 h     -0.10790267     0.68002611     1.70478659
          17

 c      1.24018178    -0.38673368    -0.04681357
 c     -0.02753236    -1.01368771     0.20860984
 c     -1.04702979    -0.07158848    -0.22921747
 c     -0.81663333     1.01747912     0.87233173
 c     -0.25372325     1.25336457    -0.63996126
 c      1.14867596     0.84101109    -0.41605898
 h     -0.32333828    -2.00060664     0.79826042
 h     -1.61150020     1.64463692     1.18798029
 h     -0.58412320     2.01388062    -1.29659025
 h      1.88070602     1.56117995    -0.52556726
 o      2.28183755    -1.02002284     0.41799909
 h      3.15891679    -0.60693576     0.26956900
 c     -2.57205557    -0.44921013    -0.39647422
 h     -2.91166645    -0.92038798    -1.44025859
 h     -2.65559876    -1.14634097     0.41254751
 h     -3.44698887     0.43514941    -0.29095515
 h     -0.10895948     0.69399621     1.75396012
          17

 c      1.24125816    -0.37579517    -0.05374493
 c     -0.04505997    -1.00721867     0.20728411
 c     -1.04512342    -0.08398194    -0.23730922
 c     -0.82472721     1.02829561     0.88032585
 c     -0.25516247     1.23852712    -0.63374466
 c      1.16259302     0.84145819    -0.41857222
 h     -0.35302071    -1.93428928     0.80104613
 h     -1.61912058     1.65614255     1.26779660
 h     -0.55069630     2.06004238    -1.32732229
 h      1.88927489     1.55105601    -0.52119475
 o      2.29309326    -1.02657542     0.42091339
 h      3.12721785    -0.59540534     0.21802304
 c     -2.57229209    -0.45200321    -0.39971601
 h     -2.90820998    -0.93354535    -1.41667927
 h     -2.64530956    -1.16094593     0.39200794
 h     -3.45164338     0.42792279    -0.28599831
 h     -0.12012884     0.71922548     1.78614827
          17

 c      1.24247751    -0.37032071    -0.05836202
 c     -0.06267847    -1.00036186     0.20543793
 c     -1.04432334    -0.09439225    -0.24611319
 c     -0.83147677     1.03932365     0.88923672
 c     -0.25693584     1.22179321    -0.62590864
 c      1.17341561     0.84502475    -0.42320328
 h     -0.37364441    -1.85828407     0.79638244
 h     -1.63450721     1.66682090     1.34523400
 h     -0.51933963     2.10070573    -1.35062175
 h      1.91964409     1.55777525    -0.51747831
 o      2.30480543    -1.03367837     0.42394585
 h      3.09852921    -0.58188801     0.16563235
 c     -2.57356605    -0.45335782    -0.40457193
 h     -2.89373848    -0.94092799    -1.37770336
 h     -2.64408351    -1.18394183     0.37857701
 h     -3.43011272     0.40279210    -0.28022540
 h     -0.14095225     0.75414180     1.79839652
          17

 c      1.24393338    -0.37076335    -0.06036841
 c     -0.07950197    -0.99222307     0.20272576
 c     -1.04497739    -0.10242204    -0.25569705
 c     -0.83732809     1.05092279     0.89923032
 c     -0.25919012     1.20449608    -0.61715418
 c      1.18144916     0.85188329    -0.42983887
 h     -0.38846080    -1.78648248     0.79201110
 h     -1.65228180     1.67177121     1.41400541
 h     -0.48894241     2.12566972    -1.35918181
 h      1.96598170     1.57692300    -0.51403774
 o      2.31627934    -1.04115217     0.42693833
 h      3.07954016    -0.56515928     0.11193828
 c     -2.57550548    -0.45353859    -0.41024438
 h     -2.87063187    -0.94491018    -1.33175762
 h     -2.65133956    -1.21281990     0.37102999
 h     -3.38520696     0.36266966    -0.27368064
 h     -0.16842237     0.79596549     1.79114018
          17

 c      1.24560512    -0.37686748    -0.05972310
 c     -0.09453304    -0.98183529     0.19861883
 c     -1.04739642    -0.10774931    -0.26608077
 c     -0.84287545     1.06339131     0.91012852
 c     -0.26193321     1.18766074    -0.60793875
 c      1.18749276     0.86200954    -0.43821384
 h     -0.40242060    -1.73499509     0.79843355
 h     -1.66858372     1.66795592     1.46869410
 h     -0.46025263     2.12951447    -1.34973390
 h      2.01724421     1.59959649    -0.51012364
 o      2.32731984    -1.04867599     0.42966614
 h      3.07042903    -0.54732996     0.05817710
 c     -2.57728070    -0.45312177    -0.41545192
 h     -2.84285594    -0.95044266    -1.29173915
 h     -2.66569909    -1.24277348     0.36594264
 h     -3.32433981     0.31495196    -0.26587481
 h     -0.19690558     0.84091579     1.76863378
          17

 c      1.24742206    -0.38774821    -0.05662423
 c     -0.10696757    -0.96888702     0.19292235
 c     -1.05182250    -0.11013318    -0.27721698
 c     -0.84882913     1.07692036     0.92126893
 c     -0.26510037     1.17205969    -0.59853321
 c      1.19235187     0.87482284    -0.44787780
 h     -0.41885366    -1.71330293     0.82257468
 h     -1.68166521     1.65451526     1.50566398
 h     -0.43504595     2.11069771    -1.32210709
 h      2.06280995     1.61787171    -0.50538445
 o      2.33809095    -1.05581699     0.43180254
 h      3.06652106    -0.53338179     0.00784979
 c     -2.57749521    -0.45313107    -0.41893056
 h     -2.81494876    -0.96382688    -1.27187318
 h     -2.68528392    -1.26874092     0.35979334
 h     -3.26177547     0.27387674    -0.25508814
 h     -0.21782931     0.88442016     1.73958809
          17

 c      1.24931207    -0.40211061    -0.05144930
 c     -0.11650676    -0.95429814     0.18633486
 c     -1.05838051    -0.10944157    -0.28897277
 c     -0.85593182     1.09156434     0.93159951
 c     -0.26858298     1.15821840    -0.58903398
 c      1.19659709     0.88921788    -0.45824994
 h     -0.43613052    -1.71695439     0.86079277
 h     -1.69166292     1.63236346     1.52332492
 h     -0.41573857     2.07127639    -1.27887267
 h      2.09521505     1.62707794    -0.50000807
 o      2.34880823    -1.06219447     0.43301384
 h      3.06272290    -0.52843566    -0.03482842
 c     -2.57449616    -0.45521198    -0.42023164
 h     -2.78980086    -0.98819736    -1.27986216
 h     -2.70798366    -1.28693603     0.35030378
 h     -3.21728672     0.25951335    -0.23808284
 h     -0.22073365     0.92191013     1.71582711
          17

 c      1.25121754    -0.41851703    -0.04467311
 c     -0.12324272    -0.93969533     0.18015988
 c     -1.06700529    -0.10570456    -0.30111911
 c     -0.86456289     1.10713889     0.94020903
 c     -0.27222982     1.14631376    -0.57930618
 c      1.20052010     0.90381766    -0.46871245
 h     -0.44952366    -1.73287657     0.90176670
 h     -1.70034861     1.60376888     1.52219445
 h     -0.40529829     2.01780024    -1.22589920
 h      2.11054431     1.62575442    -0.49453716
 o      2.35955414    -1.06760168     0.43307068
 h      3.05625031    -0.53562535    -0.06676266
 c     -2.56755870    -0.46079520    -0.41997879
 h     -2.76758833    -1.01956540    -1.31136211
 h     -2.73166534    -1.29553618     0.33685198
 h     -3.20337414     0.28446365    -0.21292835
 h     -0.19805901     0.95055188     1.70617514
          17

 c      1.25309351    -0.43559907    -0.03679409
 c     -0.12738133    -0.92653034     0.17559327
 c     -1.07738329    -0.09916206    -0.31333402
 c     -0.87418118     1.12313202     0.94693622
 c     -0.27583519     1.13600580    -0.56888817
 c      1.20413691     0.91720470    -0.47869163
 h     -0.45505501    -1.74884561     0.93442763
 h     -1.71112271     1.57210499     1.50497190
 h     -0.40725010     1.96290848    -1.17337024
 h      2.10824011     1.61511890    -0.48965676
 o      2.37023123    -1.07203940     0.43190860
 h      3.04731213    -0.55535068    -0.08702935
 c     -2.55781927    -0.46960619    -0.41909042
 h     -2.74719343    -1.04934321    -1.35446090
 h     -2.75440909    -1.29484027     0.32041076
 h     -3.21265621     0.33870173    -0.18355829
 h     -0.15167774     0.97066295     1.70939893
          17

 c      1.25490925    -0.45217356    -0.02828692
 c     -0.12916005    -0.91572656     0.17339165
 c     -1.08895862    -0.09027081    -0.32521105
 c     -0.88333633     1.13880200     0.95221985
 c     -0.27914498     1.12646856    -0.55703600
 c      1.20717238     0.92804231    -0.48771117
 h     -0.45082933    -1.75713047     0.95161117
 h     -1.72890673     1.54149619     1.47632878
 h     -0.42541529     1.92460392    -1.13502655
 h      2.09114720     1.59879354    -0.48602266
 o      2.38056153    -1.07570741     0.42965481
 h      3.03906614    -0.58521531    -0.09739525
 c     -2.54719255    -0.48013510    -0.41829737
 h     -2.72770070    -1.06957046    -1.39730160
 h     -2.77480816    -1.28708644     0.30331436
 h     -3.22855955     0.40005931    -0.15746796
 h     -0.09287229     0.98494905     1.71617673
          17

 c      1.25666141    -0.46727953    -0.01958108
 c     -0.12886469    -0.90770791     0.17387536
 c     -1.10099541    -0.07967902    -0.33627213
 c     -0.89035398     1.15342238     0.95650756
 c     -0.28195723     1.11715507    -0.54327932
 c      1.20904206     0.93511110    -0.49541840
 h     -0.43670459    -1.75419323     0.95005955
 h     -1.75889240     1.51584041     1.44165406
 h     -0.46245756     1.91701736    -1.12134792
 h      2.06561263     1.58265735    -0.48411053
 o      2.39010815    -1.07896736     0.42662628
 h      3.03716686    -0.62045519    -0.10236115
 c     -2.53712659    -0.49087757    -0.41823944
 h     -2.70879835    -1.07531235    -1.43150067
 h     -2.79219090    -1.27600439     0.28889442
 h     -3.23897997     0.45081139    -0.14064507
 h     -0.03554660     0.99656384     1.71716066
          17

 c      1.25839034    -0.48017136    -0.01105577
 c     -0.12681361    -0.90249670     0.17700253
 c     -1.11266681    -0.06817834    -0.34599517
 c     -0.89406598     1.16651162     0.96008719
 c     -0.28435713     1.10890076    -0.52820399
 c      1.20893633     0.93735463    -0.50158633
 h     -0.41385675    -1.73994808     0.92980513
 h     -1.80333959     1.49725321     1.40466528
 h     -0.51691911     1.93721434    -1.13015744
 h      2.04052711     1.57404156    -0.48410960
 o      2.39838146    -1.08223514     0.42324509
 h      3.04795187    -0.65552787    -0.10786206
 c     -2.52843247    -0.50070853    -0.41948255
 h     -2.69069239    -1.06461987    -1.45233197
 h     -2.80654864    -1.26589548     0.28071559
 h     -3.23814526     0.48110190    -0.13633221
 h      0.00911429     1.00795565     1.70718730
          17

 c      1.26018271    -0.49029403    -0.00304292
 c     -0.12329277    -0.89974424     0.18239408
 c     -1.12314521    -0.05661554    -0.35385977
 c     -0.89421204     1.17792193     0.96320080
 c     -0.28679615     1.10358007    -0.51321374
 c      1.20614126     0.93405637    -0.50609239
 h     -0.38470799    -1.71784612     0.89418328
 h     -1.85842234     1.48529363     1.36590687
 h     -0.58242088     1.96874534    -1.14922545
 h      2.02381603     1.57916295    -0.48596636
 o      2.40508465    -1.08578935     0.41982465
 h      3.07449511    -0.68706018    -0.11789400
 c     -2.52151199    -0.50886678    -0.42238355
 h     -2.67398707    -1.03793613    -1.45821992
 h     -2.81805028    -1.26013691     0.28126047
 h     -3.22434128     0.48664076    -0.14577757
 h      0.03418473     1.02062317     1.68520989
          17

 c      1.26215207    -0.49725874     0.00417101
 c     -0.11847747    -0.89868111     0.18930606
 c     -1.13167283    -0.04578388    -0.35939367
 c     -0.89137559     1.18774461     0.96600345
 c     -0.28986148     1.10283406    -0.49964182
 c      1.20049614     0.92512348    -0.50888172
 h     -0.35308504    -1.69577725     0.85041630
 h     -1.91494115     1.47797645     1.32399662
 h     -0.65079539     1.99588956    -1.16649524
 h      2.01744716     1.59932310    -0.48960492
 o      2.41033372    -1.08964750     0.41637678
 h      3.11320898    -0.71570991    -0.13149852
 c     -2.51654222    -0.51493858    -0.42692406
 h     -2.65963745    -0.99776955    -1.45066782
 h     -2.82637903    -1.25978802     0.29060268
 h     -3.19829516     0.46677727    -0.16890797
 h      0.03694846     1.03519886     1.65328445
          17

 c      1.26441341    -0.50082776     0.01035171
 c     -0.11240921    -0.89811269     0.19666589
 c     -1.13760934    -0.03634363    -0.36220249
 c     -0.88664888     1.19616032     0.96838588
 c     -0.29406578     1.10753097    -0.48836826
 c      1.19252656     0.91117676    -0.50994111
 h     -0.32400707    -1.68636697     0.80937347
 h     -1.96237594     1.47337621     1.27795063
 h     -0.71492034     2.00950010    -1.17446514
 h      2.01616771     1.62950656    -0.49506686
 o      2.41457212    -1.09366304     0.41267712
 h      3.15535308    -0.74449453    -0.14392190
 c     -2.51351015    -0.51884705    -0.43262339
 h     -2.64893417    -0.94867601    -1.43476671
 h     -2.83048137    -1.26338589     0.30607082
 h     -3.16284774     0.42418129    -0.20445694
 h      0.01901490     1.05149757     1.61614547
          17

 c      1.26707145    -0.50090658     0.01532899
 c     -0.10511669    -0.89679834     0.20343051
 c     -1.14046792    -0.02878400    -0.36198688
 c     -0.88139935     1.20336774     0.96984800
 c     -0.29978123     1.11784794    -0.47986027
 c      1.18308915     0.89329552    -0.50930057
 h     -0.30206429    -1.70277747     0.78148381
 h     -1.99236568     1.47041668     1.22827744
 h     -0.76951438     2.00600382    -1.16968876
 h      2.01168724     1.66119090    -0.50239984
 o      2.41827878    -1.09770035     0.40848789
 h      3.19175662    -0.77590504    -0.15030104
 c     -2.51208888    -0.52088293    -0.43860793
 h     -2.64338691    -0.89711220    -1.41962000
 h     -2.82901655    -1.26806362     0.32321717
 h     -3.12381465     0.36622945    -0.24960376
 h     -0.01290420     1.06844949     1.58146303
          17

 c      1.27022535    -0.49754503     0.01900781
 c     -0.09685064    -0.89433255     0.20924278
 c     -1.13995029    -0.02341354    -0.35855591
 c     -0.87716960     1.20957667     0.96950025
 c     -0.30722288     1.13344680    -0.47426790
 c      1.17296067     0.87269537    -0.50704749
 h     -0.28866036    -1.74854177     0.76909547
 h     -2.00016225     1.46889866     1.17682559
 h     -0.81107273     1.98559594    -1.15162924
 h      1.99727531     1.68611241    -0.51151509
 o      2.42175642    -1.10171220     0.40369939
 h      3.21617034    -0.81062351    -0.14801986
 c     -2.51143778    -0.52189992    -0.44390536
 h     -2.64427852    -0.85032532    -1.41675063
 h     -2.82109810    -1.27098380     0.33733495
 h     -3.09170961     0.30766233    -0.29950873
 h     -0.04665076     1.08411246     1.55988572
          17

 c      1.27397079    -0.49095748     0.02137860
 c     -0.08813032    -0.89153132     0.21455958
 c     -1.13597710    -0.02037053    -0.35183494
 c     -0.87531838     1.21497038     0.96632339
 c     -0.31640512     1.15355367    -0.47144607
 c      1.16265690     0.85056966    -0.50334029
 h     -0.28148215    -1.81300823     0.76503227
 h     -1.98511233     1.46934053     1.12624516
 h     -0.83800271     1.95158459    -1.12232783
 h      1.96957062     1.69825647    -0.52217857
 o      2.42505185    -1.10573453     0.39836508
 h      3.22648844    -0.84758767    -0.13731384
 c     -2.51021039    -0.52343541    -0.44795502
 h     -2.65179351    -0.81391426    -1.43450554
 h     -2.80679921    -1.27029493     0.34472547
 h     -3.08172206     0.27048399    -0.34807292
 h     -0.06833888     1.09633732     1.56248459
          17

 c      1.27838675    -0.48155963     0.02252950
 c     -0.07952039    -0.88969932     0.22003291
 c     -1.12869337    -0.01964671    -0.34186269
 c     -0.87614008     1.21958616     0.95978710
 c     -0.32704169     1.17692538    -0.47089580
 c      1.15241158     0.82806307    -0.49842098
 h     -0.27698933    -1.87976642     0.75990466
 h     -1.95130352     1.47298114     1.07952583
 h     -0.85148206     1.91095629    -1.08705365
 h      1.92855051     1.69437870    -0.53409121
 o      2.42793244    -1.10985998     0.39269899
 h      3.22512890    -0.88441625    -0.12123575
 c     -2.50732646    -0.52678117    -0.45094342
 h     -2.66429634    -0.78984914    -1.47172684
 h     -2.78726866    -1.26565308     0.34353081
 h     -3.10518140     0.27134940    -0.39117561
 h     -0.07214888     1.10431775     1.59398583
          17

 c      1.28351581    -0.47000060     0.02265809
 c     -0.07144056    -0.88987256     0.22605258
 c     -1.11843975    -0.02111032    -0.32877864
 c     -0.87832546     1.22323641     0.95029253
 c     -0.33841126     1.20177791    -0.47167069
 c      1.14219973     0.80626979    -0.49262210
 h     -0.27239694    -1.93539207     0.74748608
 h     -1.90841900     1.48199562     1.03964641
 h     -0.85697639     1.87543930    -1.05548101
 h      1.87716111     1.67418753    -0.54700764
 o      2.42989892    -1.11420803     0.38705437
 h      3.21891161    -0.91793535    -0.10529102
 c     -2.50308275    -0.53142034    -0.45366641
 h     -2.67869385    -0.77713787    -1.51835501
 h     -2.76459096    -1.25851409     0.33418877
 h     -3.15656367     0.30389419    -0.42829651
 h     -0.06590050     1.10937486     1.64799801
          17

 c      1.28934593    -0.45717116     0.02207559
 c     -0.06411368    -0.89262070     0.23270473
 c     -1.10571399    -0.02452286    -0.31280769
 c     -0.87966725     1.22559735     0.93883431
 c     -0.34936029     1.22592748    -0.47244600
 c      1.13175784     0.78618847    -0.48635696
 h     -0.26606768    -1.97177310     0.72521132
 h     -1.87112436     1.49959561     1.00918550
 h     -0.86443763     1.86031908    -1.04111014
 h      1.82117257     1.64077807    -0.56090811
 o      2.43032446    -1.11887756     0.38183281
 h      3.21702147    -0.94507299    -0.09592524
 c     -2.49869574    -0.53556505    -0.45722965
 h     -2.69161651    -0.77376643    -1.56193889
 h     -2.74152866    -1.25198839     0.31933460
 h     -3.21845654     0.34704353    -0.45953495
 h     -0.06331985     1.11370960     1.71147929
          17

 c      1.29580131    -0.44416901     0.02119580
 c     -0.05757930    -0.89811404     0.23986508
 c     -1.09113776    -0.02956163    -0.29424721
 c     -0.87829878     1.22640216     0.92645768
 c     -0.35882493     1.24754869    -0.47213342
 c      1.12061208     0.76862686    -0.48008397
 h     -0.25731084    -1.98546340     0.69312457
 h     -1.85358063     1.52902911     0.98976743
 h     -0.88251794     1.87630083    -1.05439104
 h      1.76904285     1.60113974    -0.57625059
 o      2.42880882    -1.12388042     0.37728017
 h      3.22562126    -0.96414333    -0.09718900
 c     -2.49513637    -0.53765595    -0.46266514
 h     -2.70029644    -0.77782332    -1.59271565
 h     -2.72107939    -1.25000336     0.30287826
 h     -3.27529397     0.38326394    -0.48419616
 h     -0.07481050     1.11897400     1.77187960
          17

 c      1.30274173    -0.43220903     0.02050270
 c     -0.05171633    -0.90618099     0.24726594
 c     -1.07542490    -0.03585411    -0.27345375
 c     -0.87371945     1.22569659     0.91406849
 c     -0.36662687     1.26611188    -0.47075196
 c      1.10817804     0.75415920    -0.47425342
 h     -0.24623282    -1.97716031     0.65313924
 h     -1.85968413     1.57084276     0.98154228
 h     -0.90940754     1.91932858    -1.09287979
 h      1.73084796     1.56544420    -0.59418747
 o      2.42551255    -1.12911382     0.37331340
 h      3.24275196    -0.97551767    -0.10791212
 c     -2.49283828    -0.53684249    -0.47060016
 h     -2.70280173    -0.78777346    -1.60515086
 h     -2.70577516    -1.25571083     0.28819726
 h     -3.31753940     0.40300648    -0.50144775
 h     -0.10500639     1.12588946     1.82019184
          17

 c      1.30996749    -0.42248358     0.02049649
 c     -0.04625711    -0.91627018     0.25451367
 c     -1.05934963    -0.04300842    -0.25082654
 c     -0.86694864     1.22397734     0.90243699
 c     -0.37330825     1.28211177    -0.46926069
 c      1.09402910     0.74332556    -0.46928113
 h     -0.23379734    -1.95224386     0.60885532
 h     -1.88006352     1.62101413     0.98311777
 h     -0.93486808     1.97437954    -1.14347202
 h      1.71498397     1.54304142    -0.61627062
 o      2.42105472    -1.13441611     0.36960018
 h      3.26000840    -0.98085779    -0.12295512
 c     -2.49189374    -0.53292701    -0.48107217
 h     -2.69797960    -0.80247133    -1.59784739
 h     -2.69701793    -1.26972040     0.27621242
 h     -3.34023311     0.40231761    -0.51077786
 h     -0.15387443     1.13440871     1.85110039
          17

 c      1.31721997    -0.41597835     0.02161634
 c     -0.04079462    -0.92734596     0.26108929
 c     -1.04371423    -0.05063070    -0.22678687
 c     -0.85970083     1.22201075     0.89216480
 c     -0.37935708     1.29612899    -0.46868242
 c      1.07827611     0.73698495    -0.46557963
 h     -0.22202706    -1.92210563     0.56556161
 h     -1.90039745     1.67281103     0.99201765
 h     -0.94945913     2.02681470    -1.19268870
 h      1.72351775     1.53623369    -0.64323445
 o      2.41612513    -1.13964227     0.36578518
 h      3.26860237    -0.98192242    -0.13681686
 c     -2.49221331    -0.52621925    -0.49349598
 h     -2.68541535    -0.82126003    -1.57343979
 h     -2.69491706    -1.28950493     0.26489591
 h     -3.34136345     0.38065432    -0.51208631
 h     -0.21804818     1.14392363     1.86268163
          17

 c      1.32416766    -0.41326860     0.02414507
 c     -0.03481118    -0.93791569     0.26641256
 c     -1.02931658    -0.05832670    -0.20175757
 c     -0.85362501     1.22055134     0.88356434
 c     -0.38491819     1.30844913    -0.46967943
 c      1.06168883     0.73624863    -0.46356129
 h     -0.21393879    -1.90394837     0.52953173
 h     -1.90955858     1.71987343     1.00533435
 h     -0.94814765     2.06697487    -1.23141594
 h      1.75088111     1.53878400    -0.67388813
 o      2.41122568    -1.14470031     0.36163440
 h      3.26334538    -0.97997021    -0.14591869
 c     -2.49352888    -0.51735427    -0.50677003
 h     -2.66546155    -0.84427809    -1.53882092
 h     -2.69867248    -1.31055327     0.25068192
 h     -3.32142852     0.34023067    -0.50568783
 h     -0.29153368     1.15340618     1.85671294
          17

 c      1.33037919    -0.41436250     0.02812684
 c     -0.02779815    -0.94662111     0.27006355
 c     -1.01691846    -0.06568781    -0.17614837
 c     -0.85007147     1.22019549     0.87650566
 c     -0.38988351     1.31910935    -0.47254486
 c      1.04541494     0.74187896    -0.46352297
 h     -0.21231656    -1.91394035     0.50551161
 h     -1.90184619     1.75774528     1.02020220
 h     -0.92955580     2.08963803    -1.25470923
 h      1.78760983     1.54130783    -0.70556801
 o      2.40659545    -1.14956066     0.35707858
 h      3.24375206    -0.97560903    -0.14925429
 c     -2.49527808    -0.50717345    -0.51948161
 h     -2.63915722    -0.87279827    -1.50480689
 h     -2.70709660    -1.32823773     0.23045051
 h     -3.28439412     0.28684739    -0.49229717
 h     -0.36607122     1.16150588     1.83955513
          17

 c      1.33530970    -0.41869697     0.03335011
 c     -0.01946529    -0.95331719     0.27204234
 c     -1.00721177    -0.07227294    -0.15034452
 c     -0.85006605     1.22134003     0.87036095
 c     -0.39401902     1.32799226    -0.47727767
 c      1.03063967     0.75384103    -0.46552260
 h     -0.21735745    -1.95449249     0.49374398
 h     -1.87631318     1.78414567     1.03402800
 h     -0.89477637     2.09283374    -1.26078715
 h      1.82464318     1.53662321    -0.73543990
 o      2.40220643    -1.15426182     0.35222067
 h      3.21406258    -0.96871078    -0.14847416
 c     -2.49642349    -0.49682117    -0.53028976
 h     -2.60775408    -0.90875406    -1.48318631
 h     -2.71896814    -1.33921045     0.20279036
 h     -3.24005894     0.23197198    -0.47284235
 h     -0.43199481     1.16669643     1.82237776
          17

 c      1.33833162    -0.42531396     0.03941361
 c     -0.00981220    -0.95923611     0.27270656
 c     -1.00076884    -0.07761878    -0.12469305
 c     -0.85417533     1.22415210     0.86428376
 c     -0.39701604     1.33483897    -0.48361718
 c      1.01839070     0.77133417    -0.46936638
 h     -0.22608103    -2.01196423     0.49063209
 h     -1.83598309     1.79899084     1.04464368
 h     -0.84692141     2.07753122    -1.25079602
 h      1.85528822     1.52140195    -0.76136280
 o      2.39779961    -1.15891276     0.34732045
 h      3.18260372    -0.95833112    -0.14763869
 c     -2.49535834    -0.48798183    -0.53854343
 h     -2.57207058    -0.95239863    -1.48054330
 h     -2.73320026    -1.34208215     0.16837029
 h     -3.20582737     0.19390770    -0.44783268
 h     -0.48056204     1.16757786     1.81788038
          17

 c      1.33881664    -0.43312305     0.04583663
 c      0.00100387    -0.96593130     0.27246917
 c     -0.99797152    -0.08129100    -0.09948895
 c     -0.86224321     1.22850180     0.85788649
 c     -0.39847053     1.33917029    -0.49100469
 c      1.00942897     0.79307185    -0.47467621
 h     -0.23444004    -2.06841901     0.49204260
 h     -1.78770936     1.80467928     1.05060201
 h     -0.79133930     2.04842153    -1.22965558
 h      1.87561576     1.49575180    -0.78220110
 o      2.39304244    -1.16366721     0.34270127
 h      3.15911574    -0.94301343    -0.15176449
 c     -2.49047583    -0.48246853    -0.54463636
 h     -2.53263384    -0.99970821    -1.49427453
 h     -2.74894704    -1.33765852     0.12976567
 h     -3.19993064     0.19059313    -0.41705723
 h     -0.50721631     1.16337857     1.83239198
          17

 c      1.33624729    -0.44112561     0.05215667
 c      0.01276300    -0.97446526     0.27163060
 c     -0.99894541    -0.08294113    -0.07497099
 c     -0.87328604     1.23387488     0.85166122
 c     -0.39784651     1.34016120    -0.49848807
 c      1.00416066     0.81755081    -0.48096026
 h     -0.23911392    -2.11057695     0.49506775
 h     -1.74226872     1.80658327     1.05172173
 h     -0.73592181     2.01533049    -1.20754751
 h      1.88453499     1.46248724    -0.79795238
 o      2.38785033    -1.16863557     0.33854076
 h      3.14929010    -0.92201002    -0.16352956
 c     -2.48160790    -0.48072979    -0.54946519
 h     -2.49041916    -1.04327526    -1.51602436
 h     -2.76577101    -1.32882549     0.09098214
 h     -3.22360120     0.22269723    -0.38209949
 h     -0.51276476     1.15444496     1.86065313
          17

 c      1.33032829    -0.44854581     0.05798899
 c      0.02517129    -0.98526951     0.27037268
 c     -1.00354325    -0.08233810    -0.05132481
 c     -0.88577465     1.23938710     0.84657096
 c     -0.39456171     1.33669215    -0.50478231
 c      1.00256299     0.84321633    -0.48765089
 h     -0.23791364    -2.13127502     0.49808047
 h     -1.71305360     1.81273642     1.04945814
 h     -0.68996244     1.99268175    -1.19936692
 h      1.88405581     1.42659439    -0.80989824
 o      2.38260268    -1.17377768     0.33470360
 h      3.15079456    -0.89672497    -0.18066390
 c     -2.47012139    -0.48156717    -0.55368413
 h     -2.44692453    -1.07569541    -1.53754994
 h     -2.78379550    -1.31978501     0.05663752
 h     -3.25958979     0.27292832    -0.34840065
 h     -0.50137407     1.14229452     1.89034357
          17

 c      1.32106557    -0.45487699     0.06305281
 c      0.03783295    -0.99826234     0.26879962
 c     -1.01138274    -0.07938210    -0.02868562
 c     -0.89829013     1.24408665     0.84348751
 c     -0.38833777     1.32800208    -0.50895087
 c      1.00415816     0.86855456    -0.49412395
 h     -0.22965029    -2.12836038     0.50041205
 h     -1.71083126     1.83065585     1.04599906
 h     -0.65983398     1.99197365    -1.21677868
 h      1.87948335     1.39462713    -0.82069869
 o      2.37794436    -1.17889525     0.33083158
 h      3.15585018    -0.87051973    -0.19746603
 c     -2.45746055    -0.48350762    -0.55762737
 h     -2.40375099    -1.09173436    -1.55336116
 h     -2.80348738    -1.31450443     0.03072696
 h     -3.28979052     0.32295539    -0.32220299
 h     -0.47812403     1.12917843     1.90972248
          17

 c      1.30879104    -0.45986636     0.06717429
 c      0.05026596    -1.01294605     0.26696756
 c     -1.02190953    -0.07411534    -0.00713749
 c     -0.91027337     1.24748135     0.84308187
 c     -0.37952202     1.31460029    -0.51136290
 c      1.00811509     0.89219988    -0.49974926
 h     -0.21410981    -2.10410072     0.50222347
 h     -1.73626310     1.86176695     1.04208243
 h     -0.64488638     2.01113441    -1.25683621
 h      1.87846587     1.37342612    -0.83402621
 o      2.37441409    -1.18372017     0.32656569
 h      3.15679340    -0.84708493    -0.20842264
 c     -2.44452638    -0.48558368    -0.56141301
 h     -2.36232195    -1.08874631    -1.56080350
 h     -2.82491966    -1.31491876     0.01530165
 h     -3.30341383     0.36125548    -0.30787749
 h     -0.44774723     1.11751858     1.91117259
          17

 c      1.29413014    -0.46346284     0.07027472
 c      0.06197194    -1.02840592     0.26488242
 c     -1.03447294    -0.06671752     0.01328852
 c     -0.92213231     1.24971020     0.84582382
 c     -0.36885386     1.29803366    -0.51341030
 c      1.01356218     0.91311374    -0.50401812
 h     -0.19232514    -2.06577904     0.50469800
 h     -1.77916059     1.89994958     1.03633801
 h     -0.63988122     2.03717634    -1.30478459
 h      1.88762700     1.36785274    -0.85324378
 o      2.37224496    -1.18799812     0.32167956
 h      3.14925678    -0.82908094    -0.21036567
 c     -2.43184948    -0.48734542    -0.56493713
 h     -2.32376981    -1.06647090    -1.55961006
 h     -2.84700449    -1.32001585     0.00982874
 h     -3.29574519     0.38209634    -0.30778108
 h     -0.41415079     1.10948513     1.89146254
          17

 c      1.27793509    -0.46574360     0.07234697
 c      0.07252096    -1.04325671     0.26246770
 c     -1.04840079    -0.05749158     0.03261393
 c     -0.93463674     1.25117710     0.85181249
 c     -0.35705847     1.27993303    -0.51642708
 c      1.02001075     0.93074378    -0.50670770
 h     -0.16698272    -2.02675944     0.51046927
 h     -1.82581718     1.93632990     1.02702225
 h     -0.63967762     2.05722159    -1.34604743
 h      1.90802862     1.37865858    -0.87947385
 o      2.37133382    -1.19154123     0.31611598
 h      3.13293314    -0.81747412    -0.20300910
 c     -2.41980052    -0.48863551    -0.56787287
 h     -2.28883643    -1.02686070    -1.55177528
 h     -2.86742659    -1.32658207     0.01170496
 h     -3.26581776     0.38340056    -0.32282241
 h     -0.38014059     1.10672604     1.85128180
          17

 c      1.26122044    -0.46682750     0.07342007
 c      0.08155347    -1.05579456     0.25955923
 c     -1.06304797    -0.04684609     0.05089723
 c     -0.94842149     1.25221065     0.86064322
 c     -0.34472425     1.26157576    -0.52120611
 c      1.02750677     0.94498906    -0.50793115
 h     -0.14212284    -2.00496341     0.52363624
 h     -1.86514459     1.96378701     1.01345458
 h     -0.64085947     2.06323605    -1.37148131
 h      1.93405915     1.40252603    -0.91076208
 o      2.37126629    -1.19427157     0.30999234
 h      3.11156447    -0.81115989    -0.18892132
 c     -2.40863388    -0.48938726    -0.56971632
 h     -2.25769313    -0.97395284    -1.54172443
 h     -2.88334068    -1.33091471     0.01742243
 h     -3.21544380     0.36586070    -0.35275789
 h     -0.34702806     1.11018911     1.79503552
          17

 c      1.24511093    -0.46679713     0.07352273
 c      0.08860135    -1.06477193     0.25606472
 c     -1.07781205    -0.03525271     0.06820483
 c     -0.96389785     1.25298438     0.87144254
 c     -0.33233232     1.24387164    -0.52805346
 c      1.03636395     0.95599575    -0.50801222
 h     -0.12086625    -2.01391683     0.54779993
 h     -1.89028635     1.97825506     0.99617529
 h     -0.64152336     2.05154666    -1.37687054
 h      1.95709488     1.43417777    -0.94322164
 o      2.37137560    -1.19625057     0.30358357
 h      3.09242221    -0.80685917    -0.17310630
 c     -2.39839405    -0.48961177    -0.56989239
 h     -2.22974785    -0.91336304    -1.53605698
 h     -2.89224567    -1.33022067     0.02358531
 h     -3.14972334     0.33357104    -0.39607044
 h     -0.31408660     1.12006064     1.73062536
          17

 c      1.23077439    -0.46566025     0.07266376
 c      0.09289005    -1.07038290     0.25226337
 c     -1.09213216    -0.02318416     0.08458650
 c     -0.98130723     1.25352879     0.88307650
 c     -0.32027075     1.22740630    -0.53694143
 c      1.04681462     0.96397238    -0.50731758
 h     -0.10269390    -2.05114298     0.58237397
 h     -1.89825600     1.97852192     0.97657210
 h     -0.64090337     2.02171144    -1.36162248
 h      1.96968966     1.46843329    -0.97279353
 o      2.37091810    -1.19763732     0.29722349
 h      3.08393490    -0.80010097    -0.16130943
 c     -2.38870560    -0.48965253    -0.56799133
 h     -2.20372603    -0.85093354    -1.54159447
 h     -2.89261609    -1.32322862     0.02750532
 h     -3.07882619     0.29618305    -0.44964805
 h     -0.27850778     1.13597650     1.66808640
          17

 c      1.21929260    -0.46337876     0.07083995
 c      0.09352152    -1.07402206     0.24882136
 c     -1.10548961    -0.01106675     0.10006429
 c     -1.00061055     1.25369682     0.89453573
 c     -0.30879412     1.21242151    -0.54757396
 c      1.05883061     0.96910709    -0.50616002
 h     -0.08452327    -2.10051687     0.62210784
 h     -1.88968744     1.96608860     0.95647717
 h     -0.63936330     1.97634703    -1.32844628
 h      1.96746397     1.50118101    -0.99633401
 o      2.36941655    -1.19852686     0.29109621
 h      3.09062315    -0.78799832    -0.15664304
 c     -2.37856921    -0.49050376    -0.56408803
 h     -2.17828685    -0.79100583    -1.56151631
 h     -2.88427635    -1.31029593     0.02753993
 h     -3.01930509     0.27093245    -0.50918027
 h     -0.23728000     1.15761115     1.61606080
          17

 c      1.21147873    -0.45995282     0.06806154
 c      0.08988797    -1.07713710     0.24646435
 c     -1.11741523     0.00073726     0.11462963
 c     -1.02115189     1.25309036     0.90531811
 c     -0.29794259     1.19871742    -0.55932646
 c      1.07209066     0.97154643    -0.50476808
 h     -0.06384279    -2.14479994     0.66059960
 h     -1.86927701     1.94555887     0.93780047
 h     -0.63890631     1.92207111    -1.28416426
 h      1.94930487     1.52965354    -1.01201393
 o      2.36692096    -1.19879655     0.28509186
 h      3.10924743    -0.77174829    -0.15731598
 c     -2.36674015    -0.49338067    -0.55880020
 h     -2.15277319    -0.73593401    -1.59262080
 h     -2.86862603    -1.29344176     0.02336957
 h     -2.98845902     0.27695195    -0.57150450
 h     -0.19099573     1.18519291     1.57789948
          17

 c      1.20772249    -0.45550826     0.06437586
 c      0.08191001    -1.08057466     0.24573095
 c     -1.12749330     0.01192433     0.12824591
 c     -1.04147202     1.25104803     0.91546612
 c     -0.28745497     1.18554076    -0.57113698
 c      1.08600972     0.97138593    -0.50328024
 h     -0.03991609    -2.17239253     0.69296183
 h     -1.84632936     1.92514712     0.92212314
 h     -0.64406519     1.87077409    -1.24075630
 h      1.91710372     1.55256498    -1.01946029
 o      2.36386527    -1.19816425     0.27891884
 h      3.13121651    -0.75562813    -0.15849804
 c     -2.35297189    -0.49809342    -0.55308212
 h     -2.12733118    -0.68717481    -1.62690486
 h     -2.84870033    -1.27646004     0.01622677
 h     -2.98928315     0.31708061    -0.63577680
 h     -0.14568316     1.21917507     1.55154938
          17

 c      1.20793992    -0.45033858     0.05987711
 c      0.07005115    -1.08452835     0.24691855
 c     -1.13536881     0.02222779     0.14085146
 c     -1.05967731     1.24681240     0.92529553
 c     -0.27680869     1.17175059    -0.58166702
 c      1.09979315     0.96865176    -0.50173616
 h     -0.01345268    -2.17761665     0.71640665
 h     -1.83320565     1.91556004     0.91025409
 h     -0.66165838     1.83781401    -1.21319416
 h      1.87549131     1.57034016    -1.01987220
 o      2.36072166    -1.19636921     0.27231520
 h      3.14806495    -0.74398089    -0.15576664
 c     -2.33824437    -0.50263158    -0.54819261
 h     -2.10250702    -0.64622222    -1.65551825
 h     -2.82878528    -1.26452811     0.00867910
 h     -3.00840199     0.37353395    -0.69970154
 h     -0.11005619     1.25938508     1.53301122
          17

 c      1.21164170    -0.44488561     0.05470163
 c      0.05519786    -1.08867941     0.25010334
 c     -1.14076647     0.03138346     0.15235762
 c     -1.07430868     1.24000073     0.93515977
 c     -0.26565934     1.15665492    -0.59010047
 c      1.11253178     0.96328418    -0.50006919
 h      0.01393800    -2.15952060     0.73012375
 h     -1.83903077     1.92479392     0.90211498
 h     -0.69608106     1.83248589    -1.21001635
 h      1.83131561     1.58527526    -1.01600573
 o      2.35778950    -1.19328500     0.26515503
 h      3.15473155    -0.73931287    -0.14685044
 c     -2.32362937    -0.50483181    -0.54541385
 h     -2.07884384    -0.61462890    -1.67166060
 h     -2.81312783    -1.26245058     0.00336927
 h     -3.03095363     0.42615641    -0.75863067
 h     -0.09149371     1.30465058     1.51917606
          17

 c      1.21807275    -0.43967629     0.04901561
 c      0.03847915    -1.09231535     0.25515306
 c     -1.14350156     0.03910311     0.16264600
 c     -1.08511270     1.23113803     0.94532628
 c     -0.25442653     1.14080995    -0.59682573
 c      1.12336876     0.95517796    -0.49814369
 h      0.04015876    -2.12143424     0.73534537
 h     -1.86255915     1.95151829     0.89737340
 h     -0.74287904     1.84894485    -1.22543009
 h      1.79222483     1.60101712    -1.01155890
 o      2.35513406    -1.18895191     0.25746200
 h      3.15047365    -0.74174367    -0.13185597
 c     -2.30985945    -0.50346715    -0.54556543
 h     -2.05658545    -0.59373302    -1.67176292
 h     -2.80394873    -1.27196088     0.00104679
 h     -3.04782853     0.46255534    -0.80810911
 h     -0.09392212     1.35302628     1.50860502
          17

 c      1.22635958    -0.43524273     0.04299987
 c      0.02107460    -1.09437320     0.26171083
 c     -1.14347721     0.04508504     0.17156640
 c     -1.09291421     1.22153655     0.95590796
 c     -0.24411755     1.12548238    -0.60283745
 c      1.13172459     0.94434026    -0.49588252
 h      0.06305435    -2.07143553     0.73576750
 h     -1.89390313     1.98578594     0.89609581
 h     -0.79111648     1.87268627    -1.24633313
 h      1.76415575     1.62070099    -1.00953561
 o      2.35257624    -1.18358224     0.24939569
 h      3.13900091    -0.74894586    -0.11303199
 c     -2.29753237    -0.49829277    -0.54879416
 h     -2.03544689    -0.58451331    -1.65578531
 h     -2.80030553    -1.29027665    -0.00041043
 h     -3.05462378     0.47714587    -0.84505421
 h     -0.11738432     1.40226554     1.50137694
          17

 c      1.23562507    -0.43205251     0.03683374
 c      0.00403946    -1.09348659     0.26918721
 c     -1.14067776     0.04906003     0.17894873
 c     -1.09892616     1.21261979     0.96684890
 c     -0.23571974     1.11173638    -0.60888920
 c      1.13746227     0.93110553    -0.49342388
 h      0.08103452    -2.02252179     0.73785435
 h     -1.92239500     2.01599014     0.89858219
 h     -0.83050933     1.89132200    -1.26217340
 h      1.74908990     1.64442750    -1.01035492
 o      2.34972306    -1.17754472     0.24122027
 h      3.12799053    -0.75647094    -0.09422274
 c     -2.28722865    -0.48969161    -0.55465678
 h     -2.01440762    -0.58762365    -1.62737317
 h     -2.79898315    -1.31147042    -0.00487190
 h     -3.04960640     0.46837934    -0.86770574
 h     -0.15817220     1.45037162     1.49892507
          17

 c      1.24506061    -0.43045741     0.03067829
 c     -0.01181021    -1.08828670     0.27688718
 c     -1.13516087     0.05084988     0.18462511
 c     -1.10432788     1.20543289     0.97792945
 c     -0.22992793     1.10017250    -0.61529198
 c      1.14083946     0.91619211    -0.49114394
 h      0.09359761    -1.98948148     0.74949174
 h     -1.94108877     2.03352605     0.90493879
 h     -0.85440831     1.89770254    -1.26728280
 h      1.74512374     1.66846565    -1.01156126
 o      2.34613833    -1.17127742     0.23321748
 h      3.12641106    -0.75927471    -0.07941007
 c     -2.27944889    -0.47830873    -0.56230220
 h     -1.99154531    -0.60355619    -1.59383515
 h     -2.79638225    -1.32920301    -0.01595128
 h     -3.03275685     0.43729867    -0.87544352
 h     -0.20923575     1.49615819     1.50397348
          17

 c      1.25395274    -0.43066349     0.02466408
 c     -0.02586487    -1.07812585     0.28438177
 c     -1.12705686     0.05042237     0.18845486
 c     -1.11011442     1.20050656     0.98880005
 c     -0.22712910     1.09102161    -0.62202247
 c      1.14228066     0.90052476    -0.48951704
 h      0.10076241    -1.98049298     0.77563701
 h     -1.94718114     2.03367655     0.91487156
 h     -0.85958854     1.88893294    -1.25968943
 h      1.74858158     1.68708673    -1.00946075
 o      2.34170437    -1.16510863     0.22554293
 h      3.13883718    -0.75472657    -0.07035707
 c     -2.27446811    -0.46488403    -0.57067491
 h     -1.96419597    -0.63278911    -1.56482764
 h     -2.78987122    -1.33870232    -0.03569753
 h     -3.00598862     0.38765395    -0.86897763
 h     -0.26155615     1.53952430     1.52009554
          17

 c      1.26168014    -0.43271862     0.01888261
 c     -0.03757758    -1.06361424     0.29183707
 c     -1.11658058     0.04793193     0.19033978
 c     -1.11689563     1.19792915     0.99910692
 c     -0.22741764     1.08423573    -0.62881941
 c      1.14216787     0.88499113    -0.48895699
 h      0.10164750    -1.99073616     0.81438204
 h     -1.94136058     2.01522743     0.92763165
 h     -0.84571590     1.86538692    -1.24010537
 h      1.75603458     1.69505520    -1.00094011
 o      2.33687550    -1.15914181     0.21815971
 h      3.16140914    -0.74450701    -0.06552597
 c     -2.27206889    -0.45035813    -0.57883138
 h     -1.93007424    -0.67544058    -1.54828009
 h     -2.77829663    -1.33757908    -0.06418040
 h     -2.97466781     0.32755366    -0.85110757
 h     -0.30719832     1.58082056     1.55028478
          17

 c      1.26769788    -0.43652569     0.01338685
 c     -0.04642100    -1.04620606     0.29984972
 c     -1.10405366     0.04373230     0.19023138
 c     -1.12461916     1.19749830     1.00868943
 c     -0.23055128     1.07947360    -0.63519437
 c      1.14074147     0.87028561    -0.48973555
 h      0.09447570    -2.00706964     0.85879277
 h     -1.92758877     1.98036605     0.94199667
 h     -0.81558849     1.83088712    -1.21194206
 h      1.76522409     1.68908955    -0.98435344
 o      2.33248181    -1.15335576     0.21094162
 h      3.18477634    -0.73287170    -0.06176859
 c     -2.27113437    -0.43618958    -0.58628744
 h     -1.88936664    -0.72990018    -1.54523492
 h     -2.76204622    -1.32608761    -0.09950918
 h     -2.95027102     0.27202851    -0.82780502
 h     -0.34278213     1.61924912     1.59484140
          17

 c      1.27153428    -0.44187303     0.00819797
 c     -0.05195869    -1.02743640     0.30904597
 c     -1.08991969     0.03836130     0.18812954
 c     -1.13247505     1.19878943     1.01768154
 c     -0.23585651     1.07598597    -0.64036780
 c      1.13808285     0.85684034    -0.49195947
 h      0.07786632    -2.01676393     0.90156917
 h     -1.91344956     1.93508929     0.95631577
 h     -0.77617151     1.79404171    -1.18221410
 h      1.77527680     1.66835095    -0.95968131
 o      2.32933199    -1.14777044     0.20380502
 h      3.20006257    -0.72366290    -0.05654255
 c     -2.26957359    -0.42435618    -0.59308543
 h     -1.84580028    -0.79151683    -1.54946760
 h     -2.74296788    -1.30729110    -0.13801845
 h     -2.95034642     0.24183640    -0.80769164
 h     -0.37019933     1.65189504     1.65040586
          17

 c      1.27281111    -0.44847509     0.00331561
 c     -0.05388515    -1.00856153     0.31987537
 c     -1.07472604     0.03249836     0.18407862
 c     -1.13911559     1.20110853     1.02640944
 c     -0.24221128     1.07254275    -0.64324044
 c      1.13413529     0.84479626    -0.49556815
 h      0.05154405    -2.01145172     0.93750127
 h     -1.91011333     1.88908942     0.96871541
 h     -0.73899978     1.76917837    -1.16206411
 h      1.78674536     1.63454239    -0.92842967
 o      2.32796944    -1.14251382     0.19675425
 h      3.20229367    -0.71878695    -0.04878904
 c     -2.26553822    -0.41612837    -0.59976835
 h     -1.80502574    -0.85343345    -1.55275593
 h     -2.72419760    -1.28700052    -0.17466688
 h     -2.98613738     0.24967642    -0.79680107
 h     -0.39403308     1.67471894     1.71123446
          17

 c      1.27128432    -0.45602217    -0.00126900
 c     -0.05202896    -0.99052003     0.33259155
 c     -1.05907343     0.02688680     0.17815984
 c     -1.14316391     1.20364514     1.03519915
 c     -0.24844509     1.06786305    -0.64273595
 c      1.12874761     0.83399939    -0.50034221
 h      0.01629081    -1.98724066     0.96378927
 h     -1.92929335     1.85256332     0.97758777
 h     -0.71589456     1.77153136    -1.16300871
 h      1.80162675     1.59179918    -0.89340429
 o      2.32858048    -1.13781237     0.18987072
 h      3.19135851    -0.71789188    -0.03891420
 c     -2.25902275    -0.41080224    -0.60731047
 h     -1.77207107    -0.90886500    -1.54947087
 h     -2.70965020    -1.27255824    -0.20396544
 h     -3.04701195     0.28629258    -0.79399368
 h     -0.41865846     1.68432149     1.77131184
          17

 c      1.26689359    -0.46423452    -0.00555724
 c     -0.04637299    -0.97394647     0.34727225
 c     -1.04356960     0.02222849     0.17047853
 c     -1.14399118     1.20599819     1.04422747
 c     -0.25417073     1.06176439    -0.63864999
 c      1.12174682     0.82406326    -0.50594776
 h     -0.02630903    -1.94411728     0.97988038
 h     -1.97556318     1.82937736     0.98229641
 h     -0.70952219     1.80407532    -1.18726924
 h      1.82303021     1.54596001    -0.85815655
 o      2.33095683    -1.13396788     0.18329180
 h      3.17214155    -0.71833896    -0.02857457
 c     -2.25123041    -0.40681921    -0.61652774
 h     -1.75010610    -0.95260759    -1.53757429
 h     -2.70265900    -1.26959397    -0.22165288
 h     -3.11068489     0.33218407    -0.79523193
 h     -0.44684148     1.67893968     1.82577663
          17

 c      1.25980675    -0.47290089    -0.00953292
 c     -0.03709817    -0.95912093     0.36380534
 c     -1.02879239     0.01908817     0.16116261
 c     -1.14218405     1.20842617     1.05344931
 c     -0.25989895     1.05554827    -0.63191155
 c      1.11306238     0.81454948    -0.51204182
 h     -0.07415503    -1.88596280     0.98763483
 h     -2.04118511     1.81416269     0.98352015
 h     -0.71209711     1.85322823    -1.22480047
 h      1.85383996     1.50266718    -0.82589306
 o      2.33452625    -1.13132771     0.17718384
 h      3.15374488    -0.71547837    -0.02030174
 c     -2.24333089    -0.40328677    -0.62762539
 h     -1.74045552    -0.98144023    -1.51791149
 h     -2.70414833    -1.27838126    -0.22631909
 h     -3.15969855     0.37251127    -0.79794037
 h     -0.47942017     1.65860898     1.87158742
          17

 c      1.25044488    -0.48188366    -0.01316620
 c     -0.02461642    -0.94587154     0.38183857
 c     -1.01525421     0.01783855     0.15037975
 c     -1.13909458     1.21136953     1.06259316
 c     -0.26624570     1.05093893    -0.62378757
 c      1.10290004     0.80521276    -0.51839622
 h     -0.12511047    -1.82106627     0.99185232
 h     -2.11131635     1.79810588     0.98277896
 h     -0.71453383     1.90131727    -1.26243740
 h      1.89433130     1.46483796    -0.79828650
 o      2.33858370    -1.13019155     0.17168347
 h      3.14584467    -0.70423097    -0.01653896
 c     -2.23621682    -0.40017786    -0.64021949
 h     -1.74288171    -0.99420955    -1.49354996
 h     -2.71211554    -1.29345831    -0.21956819
 h     -3.18450491     0.39920726    -0.80123063
 h     -0.51537499     1.62499340     1.90787159
          17

 c      1.23948289    -0.49109073    -0.01643360
 c     -0.00955504    -0.93358329     0.40077825
 c     -1.00337523     0.01863976     0.13835472
 c     -1.13612665     1.21495952     1.07118516
 c     -0.27348565     1.04927462    -0.61527902
 c      1.09184366     0.79610417    -0.52493114
 h     -0.17781176    -1.76159786     1.00021636
 h     -2.17217712     1.77494280     0.98170536
 h     -0.71156496     1.93586353    -1.29068896
 h      1.94057620     1.43168459    -0.77525891
 o      2.34273379    -1.13062557     0.16680973
 h      3.15200028    -0.68238978    -0.01814653
 c     -2.23058669    -0.39782958    -0.65353019
 h     -1.75565569    -0.99206061    -1.46958140
 h     -2.72298644    -1.30695596    -0.20470429
 h     -3.18102125     0.40865576    -0.80510860
 h     -0.55205068     1.58109279     1.93615139
          17

 c      1.22782933    -0.50042922    -0.01935015
 c      0.00726355    -0.92156574     0.42001979
 c     -0.99347349     0.02144666     0.12537388
 c     -1.13440189     1.21895344     1.07859276
 c     -0.28157359     1.05140930    -0.60704235
 c      1.08073115     0.78744083    -0.53163853
 h     -0.23206297    -1.71926458     1.02057783
 h     -2.21447393     1.74224385     0.98164053
 h     -0.70141318     1.95042671    -1.30441203
 h      1.98556776     1.40032687    -0.75592638
 o      2.34712282    -1.13235608     0.16243515
 h      3.16644488    -0.65270840    -0.02383092
 c     -2.22696743    -0.39647807    -0.66654161
 h     -1.77548104    -0.97873826    -1.45310228
 h     -2.73327366    -1.31211751    -0.18531168
 h     -3.14874728     0.40007358    -0.80998925
 h     -0.58566239     1.53069142     1.96016250
          17

 c      1.21658351    -0.50976582    -0.02200308
 c      0.02471134    -0.90970956     0.43941682
 c     -0.98576745     0.02603279     0.11177206
 c     -1.13466723     1.22290035     1.08414590
 c     -0.29024918     1.05780857    -0.59945988
 c      1.07039414     0.77940949    -0.53849201
 h     -0.28714520    -1.69779569     1.05547869
 h     -2.23342042     1.70048151     0.98351769
 h     -0.68451925     1.94310257    -1.30176888
 h      2.02202291     1.36813661    -0.73962185
 o      2.35216255    -1.13490803     0.15836274
 h      3.17890714    -0.62096706    -0.03128572
 c     -2.22563210    -0.39614559    -0.67813637
 h     -1.79783900    -0.96020356    -1.45245419
 h     -2.74042731    -1.30484649    -0.16452184
 h     -3.09055323     0.37540478    -0.81655403
 h     -0.61236662     1.47741133     1.98460495
          17

 c      1.20694126    -0.51891637    -0.02456605
 c      0.04123573    -0.89866652     0.45945629
 c     -0.98037675     0.03202067     0.09790899
 c     -1.13720292     1.22631551     1.08736778
 c     -0.29908926     1.06856495    -0.59265500
 c      1.06145855     0.77206679    -0.54540932
 h     -0.33937530    -1.69088092     1.10002150
 h     -2.22828623     1.65212112     0.98782439
 h     -0.66295152     1.91584073    -1.28380831
 h      2.04456630     1.33398348    -0.72629176
 o      2.35815340    -1.13782212     0.15441488
 h      3.18099574    -0.59266468    -0.03854854
 c     -2.22632754    -0.39694155    -0.68733696
 h     -1.81854439    -0.94245970    -1.47443255
 h     -2.74306766    -1.28381638    -0.14477450
 h     -3.01420432     0.34086593    -0.82590501
 h     -0.62981162     1.42369910     2.01258153
          17

 c      1.20002220    -0.52767948    -0.02726649
 c      0.05509151    -0.88929399     0.48085724
 c     -0.97731831     0.03892936     0.08414195
 c     -1.14170107     1.22874246     1.08819265
 c     -0.30750749     1.08328454    -0.58640467
 c      1.05425923     0.76533329    -0.55225510
 h     -0.38288344    -1.68848038     1.14620522
 h     -2.20275046     1.60124788     0.99453390
 h     -0.64055701     1.87518583    -1.25521402
 h      2.05067738     1.29842650    -0.71645778
 o      2.36513402    -1.14077398     0.15047068
 h      3.16895001    -0.57119461    -0.04456515
 c     -2.22785815    -0.39962315    -0.69364966
 h     -1.83606802    -0.92818262    -1.51989142
 h     -2.74109728    -1.25020506    -0.12765173
 h     -2.93501268     0.30995580    -0.84010028
 h     -0.63822383     1.37057587     2.04319836
          17

 c      1.19664270    -0.53589635    -0.03030439
 c      0.06480051    -0.88212862     0.50411438
 c     -0.97650256     0.04624095     0.07080009
 c     -1.14718674     1.22969433     1.08696724
 c     -0.31473529     1.10090851    -0.57997529
 c      1.04882264     0.75901838    -0.55885555
 h     -0.41233570    -1.68270260     1.18755488
 h     -2.16619451     1.55352915     1.00302039
 h     -0.62348989     1.83388417    -1.22597678
 h      2.04098532     1.26353238    -0.71107370
 o      2.37287994    -1.14361639     0.14647320
 h      3.14394618    -0.55721199    -0.04928714
 c     -2.22811679    -0.40573521    -0.69721344
 h     -1.85211822    -0.91573839    -1.58193723
 h     -2.73592231    -1.20756579    -0.11354198
 h     -2.87485838     0.30394876    -0.86268269
 h     -0.64003199     1.31840575     2.07167136
          17

 c      1.19711846    -0.54350312    -0.03375237
 c      0.06949723    -0.87724368     0.52930062
 c     -0.97773524     0.05345889     0.05817720
 c     -1.15207241     1.22860535     1.08423168
 c     -0.31988914     1.11977543    -0.57211728
 c      1.04487625     0.75284355    -0.56501341
 h     -0.42449625    -1.66936819     1.22059446
 h     -2.13446475     1.51586955     1.01213080
 h     -0.61977612     1.80998928    -1.21135461
 h      2.01938780     1.23266915    -0.71141054
 o      2.38093787    -1.14640099     0.14243129
 h      3.11172949    -0.54831772    -0.05368732
 c     -2.22546246    -0.41626154    -0.69875986
 h     -1.86962842    -0.90190082    -1.64928006
 h     -2.73071447    -1.16180056    -0.10112704
 h     -2.84777346     0.33846105    -0.89656672
 h     -0.63842529     1.26777419     2.09183345
          17

 c      1.20118848    -0.55054758    -0.03748505
 c      0.06905745    -0.87430290     0.55603210
 c     -0.98074326     0.06013249     0.04654624
 c     -1.15463516     1.22495572     1.08045246
 c     -0.32233537     1.13849370    -0.56177244
 c      1.04189531     0.74647135    -0.57052484
 h     -0.41857626    -1.64767073     1.24474194
 h     -2.12554503     1.49461981     1.02076467
 h     -0.63522576     1.81686079    -1.22368488
 h      1.99278075     1.21017590    -0.71895054
 o      2.38870760    -1.14936518     0.13841186
 h      3.08139124    -0.53931960    -0.05961272
 c     -2.22015263    -0.42982753    -0.69968166
 h     -1.89072098    -0.88465248    -1.71088394
 h     -2.73026802    -1.12049024    -0.08721584
 h     -2.84510944     0.40407985    -0.93893270
 h     -0.63601499     1.21972804     2.09875100
          17

 c      1.20810145    -0.55715845    -0.04117812
 c      0.06404526    -0.87264011     0.58348842
 c     -0.98523256     0.06586501     0.03616683
 c     -1.15411949     1.21857102     1.07583122
 c     -0.32218916     1.15708351    -0.54919069
 c      1.03925063     0.73957562    -0.57520608
 h     -0.39633067    -1.61994052     1.26224650
 h     -2.14722486     1.49220394     1.02883798
 h     -0.66754992     1.85015495    -1.25946899
 h      1.96947702     1.20048644    -0.73516956
 o      2.39566079    -1.15279312     0.13449413
 h      3.06185318    -0.52454181    -0.06900884
 c     -2.21335074    -0.44375646    -0.70160201
 h     -1.91617106    -0.86384962    -1.75836929
 h     -2.73950733    -1.09031845    -0.06823463
 h     -2.84899261     0.47688646    -0.98239719
 h     -0.63411063     1.17552842     2.09013253
          17

 c      1.21682012    -0.56348254    -0.04437922
 c      0.05554899    -0.87131167     0.61046021
 c     -0.99092838     0.07034264     0.02727156
 c     -1.15139206     1.20976705     1.07026981
 c     -0.32017812     1.17651146    -0.53565961
 c      1.03649832     0.73198616    -0.57894093
 h     -0.36215642    -1.59182180     1.27849757
 h     -2.18957246     1.50563701     1.03730543
 h     -0.70790580     1.89346659    -1.30263288
 h      1.95563889     1.20637261    -0.76104107
 o      2.40165374    -1.15673738     0.13068222
 h      3.05669795    -0.50237076    -0.08246699
 c     -2.20603788    -0.45607253    -0.70557600
 h     -1.94561134    -0.84076008    -1.78668939
 h     -2.76052802    -1.07341427    -0.04353846
 h     -2.84765558     0.53806363    -1.02037272
 h     -0.63249719     1.13631950     2.06673003
          17

 c      1.22625187    -0.56962402    -0.04661264
 c      0.04493515    -0.86919260     0.63547530
 c     -0.99757673     0.07336984     0.02005084
 c     -1.14815566     1.19913891     1.06346080
 c     -0.31710021     1.19749144    -0.52236795
 c      1.03366549     0.72384746    -0.58174060
 h     -0.32244825    -1.57178025     1.30175634
 h     -2.23417797     1.52914367     1.04705680
 h     -0.74727255     1.93237896    -1.33787462
 h      1.95159542     1.22703932    -0.79630952
 o      2.40701026    -1.16087965     0.12686239
 h      3.06247252    -0.47753021    -0.09849816
 c     -2.19907228    -0.46593493    -0.71176128
 h     -1.97776236    -0.81759704    -1.79432055
 h     -2.79077760    -1.06645392    -0.01730786
 h     -2.83622553     0.57765930    -1.04882898
 h     -0.62951841     1.10289380     2.03222383
          17

 c      1.23542410    -0.57560907    -0.04747458
 c      0.03348966    -0.86530666     0.65715509
 c     -1.00493482     0.07487388     0.01464730
 c     -1.14595309     1.18731226     1.05497624
 c     -0.31357226     1.22012399    -0.50997231
 c      1.03122682     0.71563697    -0.58376791
 h     -0.28303387    -1.56767101     1.34010071
 h     -2.26566705     1.55718849     1.05830840
 h     -0.77930425     1.95880401    -1.35584528
 h      1.95187955     1.25786211    -0.83910453
 o      2.41225341    -1.16472946     0.12286764
 h      3.07250664    -0.45787175    -0.11453787
 c     -2.19330662    -0.47315156    -0.71961264
 h     -2.01058037    -0.79734174    -1.78354788
 h     -2.82457914    -1.06362134     0.00350486
 h     -2.81366610     0.59161298    -1.06571665
 h     -0.62237732     1.07555995     1.99265824
          17

 c      1.24356594    -0.58137712    -0.04668974
 c      0.02207278    -0.85937612     0.67479231
 c     -1.01276790     0.07487783     0.01115373
 c     -1.14582421     1.17484855     1.04438441
 c     -0.31001294     1.24405374    -0.49869321
 c      1.02976898     0.70800780    -0.58529010
 h     -0.24589836    -1.58052125     1.39536406
 h     -2.27504098     1.58559329     1.07072948
 h     -0.80020699     1.96952369    -1.35226157
 h      1.94902128     1.29219383    -0.88639979
 o      2.41781484    -1.16789865     0.11856793
 h      3.08121511    -0.44989781    -0.12837791
 c     -2.18948907    -0.47769731    -0.72818627
 h     -2.04139585    -0.78377658    -1.76092799
 h     -2.85602184    -1.05983169     0.01259084
 h     -2.78092524     0.57933017    -1.07026428
 h     -0.60786777     1.05417851     1.95492249
          17

 c      1.25011301    -0.58679120    -0.04412180
 c      0.01113500    -0.85199367     0.68859092
 c     -1.02085102     0.07345300     0.00960811
 c     -1.14826422     1.16222246     1.03146625
 c     -0.30665783     1.26865269    -0.48846230
 c      1.02968036     0.70159492    -0.58659517
 h     -0.20947336    -1.60248363     1.46054810
 h     -2.25874431     1.61157961     1.08369747
 h     -0.80818886     1.96454769    -1.32647557
 h      1.93713022     1.32356104    -0.93492807
 o      2.42391108    -1.17022747     0.11391474
 h      3.08587058    -0.45663239    -0.13888875
 c     -2.18813392    -0.47954787    -0.73632820
 h     -2.06719673    -0.78142385    -1.73709391
 h     -2.88073308    -1.05200640     0.00614186
 h     -2.74041685     0.54297323    -1.06274632
 h     -0.58381065     1.03846546     1.92404851
          17

 c      1.25468061    -0.59166022    -0.03975221
 c      0.00102310    -0.84413797     0.69924871
 c     -1.02897257     0.07066754     0.00999724
 c     -1.15317879     1.14979635     1.01642354
 c     -0.30353697     1.29309958    -0.47896554
 c      1.03103588     0.69689588    -0.58792748
 h     -0.17204182    -1.62228246     1.52459828
 h     -2.21756814     1.63374033     1.09647241
 h     -0.80346541     1.94665086    -1.28120064
 h      1.91326478     1.34694624    -0.98191560
 o      2.43051562    -1.17180315     0.10895199
 h      3.08689256    -0.47720423    -0.14622437
 c     -2.18938947    -0.47881730    -0.74292455
 h     -2.08523018    -0.79478146    -1.72383608
 h     -2.89643405    -1.03911003    -0.01674768
 h     -2.69643737     0.48840080    -1.04483588
 h     -0.55067017     1.02838304     1.90070923
          17

 c      1.25704583    -0.59576261    -0.03365282
 c     -0.00785102    -0.83666437     0.70745944
 c     -1.03694054     0.06654891     0.01226924
 c     -1.15985460     1.13779021     0.99986825
 c     -0.30040113     1.31635291    -0.46956686
 c      1.03361063     0.69422198    -0.58945374
 h     -0.13355571    -1.63085853     1.57798507
 h     -2.15655381     1.65238993     1.10839164
 h     -0.78906605     1.92203947    -1.22354173
 h      1.87738348     1.35924236    -1.02548012
 o      2.43735141    -1.17294519     0.10381756
 h      3.08779046    -0.50697950    -0.15188223
 c     -2.19285272    -0.47615966    -0.74737568
 h     -2.09381887    -0.82630273    -1.72754347
 h     -2.90312070    -1.02202094    -0.05407148
 h     -2.65634392     0.42777477    -1.02059816
 h     -0.51195028     1.02416482     1.88125329
          17

 c      1.25714598    -0.59886580    -0.02596617
 c     -0.01503014    -0.83013817     0.71372287
 c     -1.04460142     0.06107138     0.01634357
 c     -1.16702146     1.12624469     0.98257922
 c     -0.29662115     1.33708021    -0.45918161
 c      1.03692719     0.69367657    -0.59124070
 h     -0.09534651    -1.62304806     1.61468486
 h     -2.08552101     1.67037253     1.11922360
 h     -0.77210721     1.90142078    -1.16653772
 h      1.83197468     1.35941619    -1.06489351
 o      2.44392310    -1.17414285     0.09872955
 h      3.09449167    -0.53849033    -0.15850806
 c     -2.19740782    -0.47317241    -0.74992886
 h     -2.09285357    -0.87414852    -1.74436129
 h     -2.90335129    -1.00364211    -0.10083839
 h     -2.63154613     0.38213906    -0.99748327
 h     -0.47284861     1.02591555     1.86027347
          17

 c      1.25507763    -0.60074244    -0.01689280
 c     -0.02007502    -0.82485812     0.71834181
 c     -1.05187273     0.05415990     0.02210436
 c     -1.17306464     1.11500063     0.96524183
 c     -0.29125340     1.35379333    -0.44641776
 c      1.04030309     0.69513467    -0.59322772
 h     -0.05938920    -1.59713656     1.63202887
 h     -2.01842747     1.69363469     1.12961497
 h     -0.76316903     1.89861358    -1.12755109
 h      1.78176791     1.34867366    -1.10088469
 o      2.44968331    -1.17586696     0.09392166
 h      3.11269088    -0.56441601    -0.16887585
 c     -2.20148523    -0.47187819    -0.75153696
 h     -2.08359151    -0.93224138    -1.76347813
 h     -2.90247389    -0.98899387    -0.14928398
 h     -2.63410974     0.37527414    -0.98438231
 h     -0.43834173     1.03323135     1.83330307
          17

 c      1.25108316    -0.60119048    -0.00667951
 c     -0.02260932    -0.82089928     0.72143574
 c     -1.05876281     0.04569618     0.02938534
 c     -1.17655962     1.10387284     0.94836243
 c     -0.28363236     1.36556934    -0.43047684
 c      1.04291329     0.69824199    -0.59520353
 h     -0.02779394    -1.55432443     1.63043210
 h     -1.96845132     1.72921872     1.14087378
 h     -0.76935573     1.92227646    -1.11772385
 h      1.73327948     1.33044540    -1.13590960
 o      2.45433452    -1.17829031     0.08952495
 h      3.14327779    -0.58203345    -0.18402141
 c     -2.20408691    -0.47278075    -0.75367521
 h     -2.06797169    -0.99279306    -1.77423163
 h     -2.90773810    -0.98430156    -0.19039366
 h     -2.66593683     0.41203782    -0.98494649
 h     -0.41186974     1.04510464     1.79815757
          17

 c      1.24552049    -0.60005864     0.00439479
 c     -0.02235417    -0.81811257     0.72289656
 c     -1.06535755     0.03551755     0.03795836
 c     -1.17702595     1.09314320     0.93239727
 c     -0.27404997     1.37279582    -0.41208481
 c      1.04391478     0.70248864    -0.59683397
 h     -0.00247028    -1.49875136     1.61379770
 h     -1.93985497     1.77926642     1.15323096
 h     -0.78625317     1.96726558    -1.13105245
 h      1.69357348     1.30957538    -1.17386093
 o      2.45797934    -1.18120170     0.08550730
 h      3.18033532    -0.59452933    -0.20231840
 c     -2.20542255    -0.47436230    -0.75785540
 h     -2.04792012    -1.04880922    -1.76993948
 h     -2.92470723    -0.99393101    -0.21757681
 h     -2.71547043     0.47178095    -0.99559999
 h     -0.39478477     1.06006044     1.75520428
          17

 c      1.23882930    -0.59727213     0.01603415
 c     -0.01916615    -0.81608985     0.72228945
 c     -1.07178816     0.02343289     0.04754719
 c     -1.17508552     1.08383740     0.91786142
 c     -0.26337539     1.37670752    -0.39288896
 c      1.04265841     0.70741176    -0.59781143
 h      0.01518703    -1.43789980     1.59055308
 h     -1.92637851     1.83730272     1.16437296
 h     -0.80244142     2.01998626    -1.15146021
 h      1.66783047     1.29015917    -1.21840338
 o      2.46092277    -1.18422299     0.08174768
 h      3.21461824    -0.60742167    -0.22071803
 c     -2.20642881    -0.47509891    -0.76480501
 h     -2.02499855    -1.09522803    -1.74822688
 h     -2.95258818    -1.01683415    -0.23019316
 h     -2.76854744     0.52997760    -1.01129558
 h     -0.38626377     1.07642989     1.70722190
          17

 c      1.23151283    -0.59284090     0.02792996
 c     -0.01307818    -0.81419592     0.71882805
 c     -1.07820515     0.00928230     0.05786919
 c     -1.17183422     1.07729229     0.90518664
 c     -0.25232731     1.37851686    -0.37438675
 c      1.03891068     0.71281852    -0.59809016
 h      0.02459126    -1.38218657     1.57394328
 h     -1.91845458     1.89249008     1.17064924
 h     -0.80836437     2.06834204    -1.16524022
 h      1.65686700     1.27309430    -1.27022968
 o      2.46338960    -1.18704423     0.07814567
 h      3.23824478    -0.62473085    -0.23653413
 c     -2.20821766    -0.47447145    -0.77432773
 h     -2.00035364    -1.12920126    -1.71030821
 h     -2.98427772    -1.04684096    -0.23272265
 h     -2.81518337     0.57088794    -1.02874057
 h     -0.38344246     1.09267765     1.65914184
          17

 c      1.22413479    -0.58684500     0.03975322
 c     -0.00430842    -0.81187240     0.71173700
 c     -1.08477176    -0.00697186     0.06868701
 c     -1.16828697     1.07456698     0.89453224
 c     -0.24129732     1.37912917    -0.35760728
 c      1.03289310     0.71880199    -0.59799617
 h      0.02589542    -1.34140802     1.57787856
 h     -1.90906150     1.93547958     1.16905078
 h     -0.79884207     2.10483981    -1.16454453
 h      1.65695486     1.25587542    -1.32572466
 o      2.46538701    -1.18951224     0.07467937
 h      3.24703084    -0.64758927    -0.24837172
 c     -2.21169635    -0.47256245    -0.78568731
 h     -1.97469961    -1.15028611    -1.66047695
 h     -3.01115056    -1.07640747    -0.23091815
 h     -2.84952200     0.58673331    -1.04629063
 h     -0.38188488     1.10765457     1.61741773
          17

 c      1.21732660    -0.57940101     0.05113850
 c      0.00676665    -0.80917550     0.70110223
 c     -1.09166537    -0.02515792     0.07984299
 c     -1.16515665     1.07618433     0.88578918
 c     -0.23046820     1.37919576    -0.34319110
 c      1.02511015     0.72553161    -0.59808447
 h      0.01947954    -1.31847032     1.60701890
 h     -1.89479706     1.96062991     1.15796277
 h     -0.77207638     2.12579671    -1.14611030
 h      1.66215892     1.23488177    -1.37859426
 o      2.46667764    -1.19163668     0.07142463
 h      3.24109488    -0.67425027    -0.25642743
 c     -2.21739635    -0.46952371    -0.79790948
 h     -1.94815364    -1.16076657    -1.60582008
 h     -3.02683787    -1.09955963    -0.22924903
 h     -2.86840820     0.57459812    -1.06331172
 h     -0.37692441     1.12065554     1.58850886
          17

 c      1.21178866    -0.57062960     0.06167757
 c      0.01959145    -0.80689129     0.68827591
 c     -1.09906673    -0.04485616     0.09127563
 c     -1.16271140     1.08211856     0.87875382
 c     -0.21991883     1.37918328    -0.33146992
 c      1.01615098     0.73304799    -0.59890513
 h      0.00601169    -1.30800373     1.65188572
 h     -1.87519782     1.96600078     1.13708055
 h     -0.72862513     2.13040698    -1.10992247
 h      1.66685443     1.20760572    -1.42261391
 o      2.46678920    -1.19357706     0.06856139
 h      3.22491342    -0.70041943    -0.26261413
 c     -2.22548539    -0.46538937    -0.80993444
 h     -1.92003495    -1.16558114    -1.55538490
 h     -3.02815729    -1.11274386    -0.23035766
 h     -2.87066172     0.53489769    -1.07986135
 h     -0.36599101     1.13124451     1.57655269
          17

 c      1.20826029    -0.56063965     0.07093733
 c      0.03337842    -0.80601747     0.67517632
 c     -1.10713147    -0.06542745     0.10301943
 c     -1.16065819     1.09184146     0.87328879
 c     -0.20964190     1.37935947    -0.32244980
 c      1.00658325     0.74118814    -0.60085481
 h     -0.01291574    -1.30221340     1.69668551
 h     -1.85234114     1.95324880     1.10725121
 h     -0.67120345     2.12080696    -1.05901951
 h      1.66698317     1.17343130    -1.45339151
 o      2.46508379    -1.19559627     0.06635528
 h      3.20644831    -0.72009521    -0.27033565
 c     -2.23575812    -0.46025831    -0.82079886
 h     -1.88916249    -1.17071102    -1.51779185
 h     -3.01475734    -1.11470580    -0.23526938
 h     -2.85738583     0.47173250    -1.09678228
 h     -0.35045337     1.13904145     1.58166550
          17

 c      1.20744092    -0.54952940     0.07850123
 c      0.04715862    -0.80732330     0.66346823
 c     -1.11595889    -0.08608892     0.11517523
 c     -1.15817054     1.10433580     0.86931928
 c     -0.19949142     1.37967608    -0.31570666
 c      0.99691679     0.74959801    -0.60412203
 h     -0.03487182    -1.29565449     1.72832744
 h     -1.83110886     1.92810789     1.07046615
 h     -0.60520532     2.10335707    -1.00045505
 h      1.66037418     1.13348613    -1.46900852
 o      2.46099118    -1.19792116     0.06506516
 h      3.19369353    -0.72789102    -0.28310635
 c     -2.24743404    -0.45478389    -0.82986050
 h     -1.85516070    -1.17976616    -1.49768776
 h     -2.98874781    -1.10634309    -0.24355231
 h     -2.83354039     0.39514164    -1.11639328
 h     -0.33511320     1.14377222     1.60037694
          17

 c      1.20986523    -0.53740373     0.08402805
 c      0.05993370    -0.81125057     0.65426577
 c     -1.12557200    -0.10601054     0.12785063
 c     -1.15406941     1.11812862     0.86672889
 c     -0.18913321     1.37960506    -0.31027832
 c      0.98758642     0.75776868    -0.60866915
 h     -0.05719953    -1.28597214     1.73921449
 h     -1.81949909     1.90068452     1.02970443
 h     -0.53915325     2.09049231    -0.94649559
 h      1.64681918     1.09029148    -1.47022955
 o      2.45436940    -1.20053209     0.06477557
 h      3.18916058    -0.72248329    -0.30197533
 c     -2.25884390    -0.45061991    -0.83680872
 h     -1.81987819    -1.19159251    -1.49405678
 h     -2.95463758    -1.09080676    -0.25324119
 h     -2.81036568     0.32422381    -1.14397633
 h     -0.32586405     1.14552072     1.62762325
          17

 c      1.21576297    -0.52440873     0.08731656
 c      0.07085768    -0.81794556     0.64812189
 c     -1.13590199    -0.12441615     0.14109891
 c     -1.14716311     1.13157510     0.86534605
 c     -0.17819995     1.37826717    -0.30487057
 c      0.97893377     0.76507322    -0.61422210
 h     -0.07748591    -1.27314951     1.72675047
 h     -1.82692756     1.88293031     0.98796821
 h     -0.48273117     2.09915863    -0.91229568
 h      1.62822699     1.04744796    -1.46069612
 o      2.44562526    -1.20309304     0.06531353
 h      3.18803045    -0.70778410    -0.32426350
 c     -2.26758540    -0.45001449    -0.84146509
 h     -1.78706665    -1.20179411    -1.50218560
 h     -2.91929769    -1.07360757    -0.26069404
 h     -2.80399741     0.28416376    -1.18821891
 h     -0.32755918     1.14485266     1.65859759
          17

 c      1.22495362    -0.51077643     0.08835731
 c      0.07939593    -0.82728090     0.64504502
 c     -1.14676648    -0.14067384     0.15489767
 c     -1.13686253     1.14354733     0.86505594
 c     -0.16678660     1.37539295    -0.29874957
 c      0.97120046     0.77081479    -0.62028639
 h     -0.09384085    -1.25896521     1.69278266
 h     -1.85826552     1.88132288     0.94667032
 h     -0.44075425     2.13939823    -0.90556235
 h      1.60870790     1.00923724    -1.44694059
 o      2.43543140    -1.20512154     0.06635876
 h      3.18255228    -0.69024728    -0.34533921
 c     -2.27189629    -0.45390881    -0.84409484
 h     -1.76058851    -1.20613359    -1.51674618
 h     -2.89115837    -1.06191854    -0.26099976
 h     -2.82203240     0.28663782    -1.25420920
 h     -0.34296718     1.14268741     1.68975117
          17

 c      1.23682130    -0.49685667     0.08735216
 c      0.08541957    -0.83884137     0.64446322
 c     -1.15787208    -0.15434760     0.16916341
 c     -1.12370989     1.15394004     0.86580905
 c     -0.15567033     1.37224916    -0.29241872
 c      0.96456284     0.77432099    -0.62625161
 h     -0.10521346    -1.24700770     1.64402915
 h     -1.90804510     1.89141821     0.90555643
 h     -0.41018698     2.20302282    -0.91872364
 h      1.59389068     0.97990155    -1.43738939
 o      2.42440350    -1.20619368     0.06760338
 h      3.16702682    -0.67562351    -0.36114849
 c     -2.27184922    -0.46085688    -0.84591901
 h     -1.74307622    -1.20240059    -1.53345941
 h     -2.87757819    -1.06192168    -0.25007293
 h     -2.85346165     0.31654886    -1.33392659
 h     -0.37249760     1.14006106     1.71919274
          17

 c      1.25038446    -0.48311297     0.08469131
 c      0.08921106    -0.85190307     0.64517453
 c     -1.16887553    -0.16519082     0.18375996
 c     -1.10911310     1.16328075     0.86744883
 c     -0.14579105     1.37087707    -0.28690311
 c      0.95924462     0.77509360    -0.63164411
 h     -0.11187014    -1.24298484     1.59301537
 h     -1.96336526     1.90261546     0.86455284
 h     -0.38552179     2.27180157    -0.93749927
 h      1.58865707     0.96258439    -1.43938433
 o      2.41296816    -1.20604603     0.06883707
 h      3.13980750    -0.66741361    -0.36954019
 c     -2.26853455    -0.46893606    -0.84825310
 h     -1.73562392    -1.19049103    -1.54950359
 h     -2.88097206    -1.07491726    -0.22818018
 h     -2.88218186     0.35120867    -1.41259810
 h     -0.41434896     1.13794839     1.74679848
          17

 c      1.26443477    -0.47007773     0.08089066
 c      0.09136141    -0.86549991     0.64550179
 c     -1.17945450    -0.17311045     0.19850245
 c     -1.09464761     1.17206923     0.86961911
 c     -0.13779311     1.37292617    -0.28291694
 c      0.95566395     0.77294021    -0.63643007
 h     -0.11556768    -1.25426842     1.55680161
 h     -2.01139156     1.90587493     0.82467713
 h     -0.36318425     2.33043541    -0.95096075
 h      1.59407458     0.95844942    -1.45522746
 o      2.40134881    -1.20461242     0.06997707
 h      3.10348048    -0.66642973    -0.37068749
 c     -2.26317819    -0.47714877    -0.85157190
 h     -1.73781735    -1.17207658    -1.56360367
 h     -2.89759820    -1.09639309    -0.20104809
 h     -2.89811690     0.37578239    -1.47845640
 h     -0.46501378     1.13716964     1.77408640
          17

 c      1.27769740    -0.45828288     0.07650675
 c      0.09250382    -0.87873159     0.64402207
 c     -1.18933486    -0.17813726     0.21317256
 c     -1.08162906     1.18053588     0.87183952
 c     -0.13192457     1.37931822    -0.28074948
 c      0.95440013     0.76801743    -0.64106750
 h     -0.11811817    -1.28676005     1.54893165
 h     -2.04324796     1.89642596     0.78754286
 h     -0.34174644     2.37000498    -0.95330375
 h      1.60649859     0.96660637    -1.48096747
 o      2.38958300    -1.20204311     0.07108149
 h      3.06452999    -0.67068739    -0.36719651
 c     -2.25687969    -0.48517661    -0.85560565
 h     -1.74776817    -1.15038983    -1.57607910
 h     -2.92056686    -1.11937715    -0.17674906
 h     -2.89704193     0.38337527    -1.52453401
 h     -0.52021009     1.13835101     1.80359048
          17

 c      1.28896705    -0.44819121     0.07205544
 c      0.09297626    -0.89121981     0.64055241
 c     -1.19827658    -0.18040674     0.22753683
 c     -1.07096803     1.18868370     0.87367137
 c     -0.12805280     1.39033080    -0.28042992
 c      0.95591616     0.76079581    -0.64621797
 h     -0.11874782    -1.33994993     1.56824287
 h     -2.05431814     1.87313809     0.75472389
 h     -0.32108883     2.38668204    -0.94238036
 h      1.61993497     0.98474439    -1.50925825
 o      2.37758270    -1.19868467     0.07233161
 h      3.03216871    -0.67591267    -0.36365772
 c     -2.25051749    -0.49286068    -0.85976686
 h     -1.76229723    -1.12989191    -1.58869217
 h     -2.94334575    -1.13792705    -0.16216062
 h     -2.87810209     0.37181210    -1.54725272
 h     -0.57614034     1.14194974     1.83745406
          17

 c      1.29719993    -0.44015540     0.06795934
 c      0.09278706    -0.90316430     0.63607601
 c     -1.20604931    -0.18014210     0.24135782
 c     -1.06312233     1.19635933     0.87489685
 c     -0.12570902     1.40568865    -0.28183686
 c      0.96029294     0.75198982    -0.65241787
 h     -0.11425162    -1.40649777     1.60006212
 h     -2.04372310     1.83754810     0.72739501
 h     -0.30190369     2.38059234    -0.91865214
 h      1.62900537     1.00988931    -1.53301401
 o      2.36531379    -1.19494390     0.07392214
 h      3.01499822    -0.67778163    -0.36468625
 c     -2.24469994    -0.50003201    -0.86342269
 h     -1.77754921    -1.11543591    -1.60391719
 h     -2.96129304    -1.14837360    -0.16160239
 h     -2.84245663     0.34183200    -1.54533178
 h     -0.63046644     1.14833770     1.87566538
          17

 c      1.30157162    -0.43440855     0.06452581
 c      0.09185700    -0.91495025     0.63177113
 c     -1.21242091    -0.17763482     0.25440020
 c     -1.05808348     1.20327203     0.87560332
 c     -0.12416855     1.42456055    -0.28467803
 c      0.96716464     0.74247156    -0.65993064
 h     -0.10176543    -1.47701491     1.62789568
 h     -2.01440658     1.79355217     0.70607983
 h     -0.28560048     2.35615629    -0.88528628
 h      1.63043653     1.03896570    -1.54733622
 o      2.35306287    -1.19105455     0.07587111
 h      3.01604805    -0.67553024    -0.37167833
 c     -2.23968195    -0.50664447    -0.86602835
 h     -1.79011752    -1.11082774    -1.62340276
 h     -2.97182505    -1.14919778    -0.17690744
 h     -2.79314275     0.29697001    -1.51977179
 h     -0.68229624     1.15785273     1.91528120
          17

 c      1.30151476    -0.43107495     0.06194036
 c      0.09016842    -0.92685118     0.62843939
 c     -1.21716052    -0.17322403     0.26643895
 c     -1.05535758     1.20896872     0.87612157
 c     -0.12255405     1.44546035    -0.28836138
 c      0.97581261     0.73317200    -0.66874447
 h     -0.08017956    -1.54374292     1.64029960
 h     -1.97411138     1.74770870     0.69028808
 h     -0.27447308     2.32388665    -0.84924446
 h      1.62331501     1.06918352    -1.54998416
 o      2.34150760    -1.18698828     0.07794892
 h      3.03090672    -0.67306588    -0.38153086
 c     -2.23521581    -0.51304580    -0.86714609
 h     -1.79813792    -1.11742167    -1.64633476
 h     -2.97430631    -1.14071972    -0.20771208
 h     -2.73594379     0.24500396    -1.47512324
 h     -0.73135879     1.17074870     1.95143461
          17

 c      1.29673163    -0.43019163     0.06027197
 c      0.08777928    -0.93896893     0.62646897
 c     -1.22005223    -0.16728300     0.27727516
 c     -1.05395284     1.21282237     0.87689889
 c     -0.11994113     1.46620201    -0.29188973
 c      0.98530751     0.72497489    -0.67861312
 h     -0.04991572    -1.60144343     1.63132044
 h     -1.93627152     1.70937773     0.67803839
 h     -0.27182802     2.30174277    -0.82208859
 h      1.60891390     1.09836516    -1.54135653
 o      2.33145893    -1.18261840     0.07983082
 h      3.05124040    -0.67589555    -0.38904903
 c     -2.23039528    -0.52023486    -0.86628532
 h     -1.80153892    -1.13376232    -1.66916760
 h     -2.97018776    -1.12508065    -0.25145511
 h     -2.68083738     0.20066127    -1.42182352
 h     -0.77722009     1.18709551     1.97924216
          17

 c      1.28718610    -0.43173565     0.05948674
 c      0.08480701    -0.95126055     0.62593699
 c     -1.22091603    -0.16022030     0.28676012
 c     -1.05263747     1.21418598     0.87836216
 c     -0.11551347     1.48446557    -0.29415747
 c      0.99463390     0.71860814    -0.68908624
 h     -0.01238971    -1.64720601     1.59919269
 h     -1.91727290     1.68875463     0.66601110
 h     -0.28110314     2.30937828    -0.81629806
 h      1.59045642     1.12529047    -1.52441571
 o      2.32355595    -1.17789732     0.08127930
 h      3.06930278    -0.68778794    -0.38995444
 c     -2.22371399    -0.52978053    -0.86281228
 h     -1.80139307    -1.15641673    -1.68707247
 h     -2.96349313    -1.10651196    -0.30312420
 h     -2.64138343     0.18585800    -1.37625092
 h     -0.81897484     1.20670892     1.99533626
          17

 c      1.27308965    -0.43564796     0.05946364
 c      0.08141991    -0.96354787     0.62666055
 c     -1.21963201    -0.15248931     0.29482265
 c     -1.05076968     1.21283378     0.88068957
 c     -0.10883877     1.49927370    -0.29484233
 c      1.00278701     0.71455083    -0.69953740
 h      0.03033213    -1.68042842     1.54560944
 h     -1.92658718     1.69135154     0.65165876
 h     -0.30296222     2.35160154    -0.83485062
 h      1.57271397     1.14997839    -1.50438019
 o      2.31810933    -1.17290559     0.08222182
 h      3.08026118    -0.70956887    -0.38227352
 c     -2.21381879    -0.54261314    -0.85666787
 h     -1.79900089    -1.18125671    -1.69579642
 h     -2.96119824    -1.09134553    -0.35538096
 h     -2.62622449     0.21670693    -1.35036234
 h     -0.85527658     1.22913171     1.99864864
          17

 c      1.25489061    -0.44184334     0.06000690
 c      0.07781833    -0.97546982     0.62817404
 c     -1.21616588    -0.14458982     0.30147596
 c     -1.04898120     1.20929656     0.88358034
 c     -0.10001800     1.51152090    -0.29472170
 c      1.00886494     0.71301146    -0.70924685
 h      0.07576460    -1.70343506     1.47590416
 h     -1.95836535     1.71371127     0.63576662
 h     -0.33341573     2.41268319    -0.86765112
 h      1.56107565     1.17354719    -1.48761210
 o      2.31504635    -1.16783352     0.08276119
 h      3.08302901    -0.73917691    -0.36664649
 c     -2.20050522    -0.55743862    -0.84916454
 h     -1.79515128    -1.20461057    -1.69283046
 h     -2.97174739    -1.08630552    -0.40044440
 h     -2.62933849     0.28402874    -1.33911780
 h     -0.88451363     1.25369656     1.99063962
          17

 c      1.23326361    -0.45019984     0.06085768
 c      0.07417719    -0.98639255     0.62969282
 c     -1.21058935    -0.13704759     0.30678922
 c     -1.04863292     1.20456297     0.88633328
 c     -0.08944969     1.52264917    -0.29484463
 c      1.01219132     0.71403033    -0.71758829
 h      0.12139093    -1.72261067     1.39948890
 h     -1.99743933     1.74668790     0.62154288
 h     -0.36629479     2.47204267    -0.90138230
 h      1.55985112     1.19717237    -1.47931863
 o      2.31389012    -1.16295718     0.08316830
 h      3.08069881    -0.77204187    -0.34632784
 c     -2.18454212    -0.57183005    -0.84181664
 h     -1.78974190    -1.22403243    -1.67782280
 h     -2.99976078    -1.09431177    -0.43398197
 h     -2.63756342     0.36266159    -1.32971276
 h     -0.90506346     1.27968192     1.97509347
          17

 c      1.20909873    -0.46052236     0.06169794
 c      0.07054097    -0.99540964     0.63023091
 c     -1.20307364    -0.13038611     0.31085723
 c     -1.05088136     1.19958177     0.88812635
 c     -0.07756568     1.53366789    -0.29592463
 c      1.01244917     0.71764503    -0.72424307
 h      0.16536233    -1.74851925     1.32863028
 h     -2.03005446     1.78120090     0.61194689
 h     -0.39614729     2.51558599    -0.92668975
 h      1.57046330     1.22044743    -1.48104208
 o      2.31380538    -1.15860115     0.08384358
 h      3.08017915    -0.80193787    -0.32666971
 c     -2.16720489    -0.58414317    -0.83511363
 h     -1.78175533    -1.23870395    -1.65257429
 h     -3.04099192    -1.11176626    -0.45702507
 h     -2.64116873     0.43160574    -1.31397997
 h     -0.91554712     1.30647886     1.95737559
          17

 c      1.18348194    -0.47248611     0.06214622
 c      0.06674903    -1.00172421     0.62908460
 c     -1.19386198    -0.12509995     0.31378667
 c     -1.05633492     1.19506410     0.88825232
 c     -0.06475360     1.54508127    -0.29830380
 c      1.00971995     0.72396325    -0.72925632
 h      0.20679931    -1.79157514     1.27301672
 h     -2.04783826     1.81064333     0.60855808
 h     -0.41907086     2.53632169    -0.93864236
 h      1.59094227     1.24067647    -1.49008401
 o      2.31384261    -1.15503775     0.08518472
 h      3.08904009    -0.82306342    -0.31310451
 c     -2.14995739    -0.59369553    -0.82870286
 h     -1.76949183    -1.24951131    -1.62073697
 h     -3.08472003    -1.13135681    -0.47324455
 h     -2.63522623     0.47876742    -1.28927914
 h     -0.91502257     1.33361563     1.94289068
          17

 c      1.15765461    -0.48559187     0.06175676
 c      0.06251690    -1.00537327     0.62641518
 c     -1.18324666    -0.12162256     0.31569204
 c     -1.06510663     1.19150602     0.88631230
 c     -0.05137430     1.55706160    -0.30206751
 c      1.00438768     0.73306857    -0.73288771
 h      0.24447277    -1.85359980     1.23308941
 h     -2.04719341     1.83090530     0.61169647
 h     -0.43257089     2.53217158    -0.93539657
 h      1.61713618     1.25394819    -1.50138775
 o      2.31338795    -1.15234188     0.08737384
 h      3.10933738    -0.83285135    -0.30785180
 c     -2.13405506    -0.60021779    -0.82194970
 h     -1.75100059    -1.25864614    -1.58706934
 h     -3.12009218    -1.14646969    -0.48571836
 h     -2.61779534     0.49832285    -1.25602209
 h     -0.90314596     1.36052278     1.93488201
          17

 c      1.13294096    -0.49917916     0.06004271
 c      0.05756672    -1.00740271     0.62313947
 c     -1.17155438    -0.12028960     0.31670362
 c     -1.07691006     1.18924277     0.88234076
 c     -0.03778049     1.56954975    -0.30710453
 c      0.99700158     0.74487013    -0.73542001
 h      0.27544681    -1.92554765     1.20127722
 h     -2.02816424     1.84003222     0.62071388
 h     -0.43547477     2.50476308    -0.91745082
 h      1.64444901     1.25684111    -1.50996884
 o      2.31240445    -1.15036260     0.09029517
 h      3.13464352    -0.83269886    -0.30869321
 c     -2.12032124    -0.60359182    -0.81428070
 h     -1.72473976    -1.26851795    -1.55604923
 h     -3.13954338    -1.15302591    -0.49599418
 h     -2.58864463     0.48833968    -1.21615099
 h     -0.88035774     1.38614588     1.93279381
          17

 c      1.11064211    -0.51250463     0.05652966
 c      0.05162217    -1.00921605     0.62027876
 c     -1.15913729    -0.12130442     0.31698681
 c     -1.09107753     1.18842622     0.87677058
 c     -0.02429054     1.58222983    -0.31308037
 c      0.98818348     0.75901854    -0.73705643
 h      0.29605725    -1.99463368     1.16927539
 h     -1.99419759     1.83835752     0.63405898
 h     -0.42834872     2.45979384    -0.88788554
 h      1.66902638     1.24747106    -1.51234648
 o      2.31117582    -1.14885761     0.09368619
 h      3.15454753    -0.82580964    -0.31142790
 c     -2.10907970    -0.60393791    -0.80535345
 h     -1.69041518    -1.28017609    -1.53016071
 h     -3.13915078    -1.14938669    -0.50437391
 h     -2.54891018     0.45017682    -1.17272190
 h     -0.84802857     1.40880292     1.93259967
          17

 c      1.09189806    -0.52484968     0.05083300
 c      0.04441043    -1.01197347     0.61856079
 c     -1.14637147    -0.12470895     0.31675926
 c     -1.10650945     1.18889807     0.87026398
 c     -0.01109547     1.59439279    -0.31933654
 c      0.97858509     0.77490181    -0.73790252
 h      0.30345597    -2.05069604     1.13203120
 h     -1.95285501     1.82930334     0.64912387
 h     -0.41462392     2.40875034    -0.85347355
 h      1.68830399     1.22574740    -1.50699011
 o      2.30993518    -1.14762124     0.09731414
 h      3.16061345    -0.81499249    -0.31270344
 c     -2.10009932    -0.60185044    -0.79507545
 h     -1.64956778    -1.29227064    -1.50901360
 h     -3.11820714    -1.13591613    -0.51026972
 h     -2.50157969     0.38986150    -1.13025885
 h     -0.80839530     1.42651811     1.92882578
          17

 c      1.07753620    -0.53562287     0.04274692
 c      0.03577580    -1.01639367     0.61834744
 c     -1.13366299    -0.13037070     0.31628832
 c     -1.12164191     1.19004210     0.86352846
 c      0.00184755     1.60484186    -0.32481535
 c      0.96886768     0.79168213    -0.73798401
 h      0.29606942    -2.08784233     1.08772818
 h     -1.91650638     1.82033450     0.66216190
 h     -0.40179619     2.37015110    -0.82548432
 h      1.70125057     1.19322013    -1.49432507
 o      2.30869246    -1.14652789     0.10104686
 h      3.14904456    -0.80180314    -0.31115617
 c     -2.09250315    -0.59865972    -0.78343388
 h     -1.60537100    -1.30153683    -1.49011470
 h     -3.07922179    -1.11485657    -0.51233736
 h     -2.45270883     0.32159354    -1.09573548
 h     -0.76425066     1.43758222     1.91667412
          17

 c      1.06794818    -0.54443514     0.03231825
 c      0.02581293    -1.02274655     0.61965606
 c     -1.12145374    -0.13799399     0.31585980
 c     -1.13468318     1.19086167     0.85714844
 c      0.01463867     1.61237144    -0.32835169
 c      0.95969261     0.80833869    -0.73727480
 h      0.27343566    -2.10407493     1.03678828
 h     -1.89998540     1.82170797     0.66905709
 h     -0.39927573     2.36403515    -0.81608730
 h      1.70851427     1.15276704    -1.47659275
 o      2.30720621    -1.14553886     0.10486239
 h      3.12109749    -0.78633622    -0.30756911
 c     -2.08472085    -0.59652869    -0.77026099
 h     -1.56168896    -1.30443014    -1.47057416
 h     -3.02854222    -1.09053216    -0.50842623
 h     -2.41219799     0.27071470    -1.07939746
 h     -0.71851598     1.44097959     1.89325839
          17

 c      1.06304840    -0.55113022     0.01987806
 c      0.01491002    -1.03086240     0.62219049
 c     -1.11020939    -0.14716479     0.31573044
 c     -1.14437127     1.19056278     0.85136958
 c      0.02672304     1.61709973    -0.32950822
 c      0.95172347     0.82372070    -0.73573942
 h      0.23606359    -2.10111511     0.98118952
 h     -1.91214149     1.83990560     0.66757896
 h     -0.40979503     2.39625738    -0.82824612
 h      1.71236869     1.10812128    -1.45750815
 o      2.30501120    -1.14470750     0.10884339
 h      3.08269085    -0.76711253    -0.30477600
 c     -2.07488420    -0.59748172    -0.75536154
 h     -1.52196623    -1.29875427    -1.44846806
 h     -2.97694975    -1.06942707    -0.49553917
 h     -2.38959091     0.26374096    -1.09157919
 h     -0.67380852     1.43657175     1.85808141
          17

 c      1.06232820    -0.55576484     0.00601447
 c      0.00367124    -1.04010349     0.62539177
 c     -1.10037440    -0.15740382     0.31609728
 c     -1.15066373     1.18919549     0.84595090
 c      0.03660786     1.62088440    -0.32884285
 c      0.94561552     0.83666276    -0.73338558
 h      0.18548029    -2.08506041     0.92415436
 h     -1.94820546     1.87073123     0.65918269
 h     -0.42535803     2.45293393    -0.85254473
 h      1.71613546     1.06319384    -1.44147523
 o      2.30153651    -1.14416192     0.11313689
 h      3.04269303    -0.74139774    -0.30700165
 c     -2.06187452    -0.60112312    -0.73926359
 h     -1.48841853    -1.28458788    -1.42342703
 h     -2.93802338    -1.05896579    -0.47033756
 h     -2.38430632     0.30077202    -1.13259462
 h     -0.63203317     1.42513272     1.81315913
          17

 c      1.06497926    -0.55855023    -0.00850293
 c     -0.00722950    -1.04933487     0.62853619
 c     -1.09231194    -0.16820000     0.31710003
 c     -1.15438191     1.18742666     0.84028377
 c      0.04268082     1.62594697    -0.32714424
 c      0.94196520     0.84618881    -0.73030567
 h      0.12419877    -2.06731121     0.86975676
 h     -1.99441837     1.90259922     0.64766827
 h     -0.43525199     2.51500072    -0.87685638
 h      1.72285431     1.02133262    -1.43225862
 o      2.29638807    -1.14399973     0.11782309
 h      3.00862534    -0.70696933    -0.31773607
 c     -2.04584319    -0.60495263    -0.72326312
 h     -1.46173818    -1.26429750    -1.39669463
 h     -2.92138345    -1.06374725    -0.43105583
 h     -2.38684800     0.35549237    -1.19041051
 h     -0.59403822     1.40829342     1.76290002
          17

 c      1.07004016    -0.55978284    -0.02282418
 c     -0.01714632    -1.05710394     0.63091756
 c     -1.08626179    -0.17902530     0.31884271
 c     -1.15642660     1.18589258     0.83363431
 c      0.04393479     1.63379074    -0.32496994
 c      0.94122790     0.85171750    -0.72668118
 h      0.05500834    -2.06310259     0.82171220
 h     -2.03750016     1.92461622     0.63675989
 h     -0.43238128     2.56887974    -0.89293645
 h      1.73369905     0.98491953    -1.43159236
 o      2.28965270    -1.14410939     0.12273548
 h      2.98188895    -0.66505796    -0.33678476
 c     -2.02802999    -0.60704305    -0.70838574
 h     -1.44118430    -1.24195515    -1.37095021
 h     -2.92496231    -1.08178224    -0.37994853
 h     -2.38878131     0.40290335    -1.25097109
 h     -0.55948577     1.38831859     1.71350063
          17

 c      1.07652599    -0.55978441    -0.03612021
 c     -0.02545645    -1.06234718     0.63209612
 c     -1.08233125    -0.18935035     0.32141361
 c     -1.15741199     1.18494498     0.82534432
 c      0.04015035     1.64499943    -0.32271186
 c      0.94360865     0.85316767    -0.72272845
 h     -0.02033558    -2.08366395     0.78125598
 h     -2.06861975     1.93006146     0.62907626
 h     -0.41369805     2.60731813    -0.89661312
 h      1.74732839     0.95549616    -1.43867458
 o      2.28186192    -1.14412189     0.12743938
 h      2.95813272    -0.62118545    -0.35976996
 c     -2.01030369    -0.60678756    -0.69497467
 h     -1.42497556    -1.22250375    -1.34977723
 h     -2.93708773    -1.10604649    -0.32296528
 h     -2.38565722     0.42926398    -1.30410391
 h     -0.52730436     1.36763562     1.67150572
          17

 c      1.08351820    -0.55885377    -0.04766225
 c     -0.03162859    -1.06524530     0.63200721
 c     -1.08050296    -0.19867250     0.32489330
 c     -1.15758215     1.18471500     0.81500341
 c      0.03181803     1.65935707    -0.32071915
 c      0.94896118     0.85093770    -0.71861090
 h     -0.10086422    -2.12632148     0.74634582
 h     -2.08327193     1.91617516     0.62611432
 h     -0.37900964     2.62766784    -0.88649762
 h      1.76069941     0.93408801    -1.45087288
 o      2.27365724    -1.14358002     0.13141493
 h      2.93216467    -0.58251827    -0.38084927
 c     -1.99443479    -0.60431728    -0.68303998
 h     -1.41121893    -1.21051610    -1.33644047
 h     -2.94527902    -1.12921776    -0.26683280
 h     -2.37572479     0.42899084    -1.34343067
 h     -0.49692123     1.34824659     1.64170634
          17

 c      1.09020581    -0.55723440    -0.05686648
 c     -0.03542947    -1.06704545     0.63078405
 c     -1.08063025    -0.20656419     0.32935357
 c     -1.15677344     1.18520364     0.80256008
 c      0.01996118     1.67599795    -0.31928296
 c      0.95677496     0.84578421    -0.71438501
 h     -0.18419153    -2.17637365     0.71381383
 h     -2.08057322     1.88337032     0.62842797
 h     -0.33025504     2.63114507    -0.86340056
 h      1.77054186     0.92135842    -1.46494121
 o      2.26554292    -1.14213225     0.13423950
 h      2.90150718    -0.55484294    -0.39545476
 c     -1.98164300    -0.60008290    -0.67266095
 h     -1.39919801    -1.20870671    -1.33221682
 h     -2.94124684    -1.14622734    -0.21692624
 h     -2.35875267     0.40105343    -1.36511137
 h     -0.46955102     1.33136717     1.62553440
          17

 c      1.09589534    -0.55510127    -0.06330600
 c     -0.03699167    -1.06909074     0.62855247
 c     -1.08242145    -0.21272977     0.33484614
 c     -1.15441091     1.18628287     0.78829570
 c      0.00592489     1.69349928    -0.31850478
 c      0.96627445     0.83865171    -0.71001079
 h     -0.26591983    -2.21804252     0.68153999
 h     -2.06333197     1.83503069     0.63571722
 h     -0.27130535     2.62358325    -0.83064771
 h      1.77447450     0.91758817    -1.47796814
 o      2.25782473    -1.13962725     0.13566842
 h      2.86711966    -0.54112922    -0.40147324
 c     -1.97251351    -0.59476188    -0.66412560
 h     -1.39007886    -1.21709875    -1.33540534
 h     -2.92129565    -1.15442139    -0.17678218
 h     -2.33561287     0.34745587    -1.36725268
 h     -0.44829728     1.31751849     1.62114670
          17

 c      1.10001508    -0.55256276    -0.06670733
 c     -0.03671220    -1.07224548     0.62538091
 c     -1.08544070    -0.21704022     0.34137632
 c     -1.14954665     1.18763210     0.77269064
 c     -0.00884486     1.70992369    -0.31815751
 c      0.97656829     0.83050789    -0.70539461
 h     -0.34095365    -2.24085134     0.64874923
 h     -2.03895007     1.77781780     0.64685878
 h     -0.20755005     2.61684721    -0.79466741
 h      1.77148267     0.92263839    -1.48785157
 o      2.25062107    -1.13614191     0.13565814
 h      2.83299222    -0.54111668    -0.39955607
 c     -1.96707383    -0.58926721    -0.65777794
 h     -1.38629888    -1.23353785    -1.34194736
 h     -2.88542009    -1.15310624    -0.14827579
 h     -2.30850139     0.27357718    -1.35042965
 h     -0.43691826     1.30687730     1.62491718
          17

 c      1.10213439    -0.54967021    -0.06694497
 c     -0.03514759    -1.07685411     0.62130655
 c     -1.08913849    -0.21953564     0.34886780
 c     -1.14095687     1.18872870     0.75627580
 c     -0.02307377     1.72306767    -0.31774382
 c      0.98677413     0.82222175    -0.70042302
 h     -0.40463419    -2.24003216     0.61550787
 h     -2.01988674     1.72140285     0.66014384
 h     -0.14408323     2.62738614    -0.76381712
 h      1.76196064     0.93597842    -1.49345362
 o      2.24387703    -1.13198110     0.13437138
 h      2.80555098    -0.55129030    -0.39315047
 c     -1.96484297    -0.58482045    -0.65365201
 h     -1.39021547    -1.25502118    -1.34712228
 h     -2.83676437    -1.14336326    -0.13170776
 h     -2.28182038     0.19024559    -1.31977812
 h     -0.43833414     1.29954018     1.63306048
          17

 c      1.10200500    -0.54642777    -0.06403800
 c     -0.03294283    -1.08286778     0.61636540
 c     -1.09290432    -0.22040263     0.35713688
 c     -1.12753872     1.18908446     0.73950048
 c     -0.03593413     1.73136666    -0.31695532
 c      0.99608984     0.81449575    -0.69497494
 h     -0.45321818    -2.21526439     0.58228308
 h     -2.02002177     1.67538469     0.67409697
 h     -0.08289541     2.66646307    -0.74305619
 h      1.74752162     0.95676666    -1.49458597
 o      2.23740548    -1.12762097     0.13213806
 h      2.79242221    -0.56570740    -0.38781358
 c     -1.96477125    -0.58309463    -0.65104878
 h     -1.40309420    -1.27881396    -1.34708104
 h     -2.78169875    -1.12828183    -0.12551484
 h     -2.26351065     0.11671376    -1.28850983
 h     -0.45369598     1.29560165     1.64266145
          17

 c      1.09961201    -0.54279842    -0.05814618
 c     -0.03075498    -1.08993433     0.61061538
 c     -1.09612391    -0.21993604     0.36590073
 c     -1.10917367     1.18871336     0.72264970
 c     -0.04697768     1.73489375    -0.31612202
 c      1.00382154     0.80785425    -0.68892533
 h     -0.48419230    -2.16999006     0.54965157
 h     -2.04483390     1.64345738     0.68834351
 h     -0.02331235     2.72866871    -0.72911110
 h      1.73062267     0.98393363    -1.49184284
 o      2.23103168    -1.12352332     0.12930062
 h      2.79945575    -0.57884441    -0.38867717
 c     -1.96529933    -0.58595240    -0.64857718
 h     -1.42479405    -1.30297704    -1.33963524
 h     -2.73008460    -1.11335879    -0.12568240
 h     -2.26438182     0.07827484    -1.27738342
 h     -0.48209531     1.29514500     1.65214444
          17

 c      1.09519778    -0.53870816    -0.04955878
 c     -0.02913653    -1.09739626     0.60415979
 c     -1.09823361    -0.21849166     0.37482920
 c     -1.08719797     1.18823763     0.70591118
 c     -0.05577082     1.73495375    -0.31593767
 c      1.00939757     0.80267870    -0.68216166
 h     -0.49688518    -2.11175868     0.51801767
 h     -2.08553773     1.62177924     0.70295286
 h      0.03438635     2.79648350    -0.71423738
 h      1.71400537     1.01622574    -1.48621474
 o      2.22482188    -1.11988078     0.12598138
 h      2.82665563    -0.58951452    -0.39671732
 c     -1.96510698    -0.59389554    -0.64560508
 h     -1.45384179    -1.32658882    -1.32449550
 h     -2.69446262    -1.10611032    -0.12569000
 h     -2.29023689     0.08747539    -1.29790569
 h     -0.52082058     1.29824667     1.66131967
          17

 c      1.08923206    -0.53405518    -0.03867171
 c     -0.02838180    -1.10421701     0.59718102
 c     -1.09879182    -0.21644866     0.38359411
 c     -1.06369815     1.18840761     0.68951469
 c     -0.06177737     1.73295831    -0.31695373
 c      1.01239832     0.79925475    -0.67462430
 h     -0.49352043    -2.05323733     0.48718970
 h     -2.12645003     1.60422388     0.71707546
 h      0.08804539     2.85309821    -0.69243860
 h      1.70004627     1.05218609    -1.47848822
 o      2.21915389    -1.11657398     0.12202414
 h      2.86710648    -0.60136963    -0.40790495
 c     -1.96408578    -0.60506231    -0.64339287
 h     -1.48760480    -1.34993011    -1.30331783
 h     -2.68589684    -1.11306627    -0.11897184
 h     -2.33436191     0.12945104    -1.33690182
 h     -0.56608794     1.30500121     1.67098101
          17

 c      1.08233918    -0.52872167    -0.02595499
 c     -0.02842502    -1.10898988     0.58997977
 c     -1.09756949    -0.21419995     0.39186062
 c     -1.04060290     1.18971068     0.67378927
 c     -0.06446719     1.72993145    -0.31943337
 c      1.01259711     0.79780358    -0.66635204
 h     -0.47988129    -2.01205832     0.45588160
 h     -2.15446565     1.58673405     0.72885139
 h      0.13496408     2.88782225    -0.66116007
 h      1.69023553     1.09007868    -1.46866250
 o      2.21451587    -1.11339289     0.11718768
 h      2.91061778    -0.61919314    -0.41647479
 c     -1.96324626    -0.61715802    -0.64326034
 h     -1.52262223    -1.37457107    -1.27953486
 h     -2.70693354    -1.13467993    -0.10389950
 h     -2.38480661     0.18023682    -1.37343897
 h     -0.61397510     1.31548837     1.68206553
          17

 c      1.07522931    -0.52257991    -0.01191695
 c     -0.02902657    -1.11039466     0.58295358
 c     -1.09458964    -0.21215875     0.39927030
 c     -1.01933734     1.19232811     0.65916459
 c     -0.06342041     1.72652839    -0.32340730
 c      1.00998127     0.79849360    -0.65749800
 h     -0.46294517    -2.00521213     0.42193887
 h     -2.16205422     1.56788045     0.73606446
 h      0.17286658     2.89556175    -0.62043384
 h      1.68504598     1.12785040    -1.45578033
 o      2.21126773    -1.11023099     0.11133794
 h      2.94806292    -0.64568443    -0.41821734
 c     -1.96412693    -0.62891002    -0.64521435
 h     -1.55530563    -1.40301738    -1.25754910
 h     -2.74970512    -1.16435360    -0.08527167
 h     -2.43228520     0.22290082    -1.39428712
 h     -0.66114150     1.32965403     1.69465226
          17

 c      1.06865108    -0.51549206     0.00292756
 c     -0.03028862    -1.10818746     0.57642014
 c     -1.09009380    -0.21074467     0.40545195
 c     -1.00083639     1.19622309     0.64614327
 c     -0.05839393     1.72313112    -0.32872735
 c      1.00474240     0.80142670    -0.64830119
 h     -0.44477134    -2.03716578     0.38441901
 h     -2.14654753     1.54806400     0.73662393
 h      0.20027652     2.87550717    -0.57196278
 h      1.68421431     1.16325112    -1.43829055
 o      2.20952760    -1.10713063     0.10451021
 h      2.97362410    -0.68068430    -0.41166248
 c     -1.96813289    -0.63985260    -0.64845714
 h     -1.58303881    -1.43735172    -1.24107734
 h     -2.80210420    -1.19329730    -0.07001555
 h     -2.47113755     0.24826217    -1.39397449
 h     -0.70501817     1.34718483     1.70742761
          17

 c      1.06334177    -0.50732353     0.01808665
 c     -0.03278994    -1.10358164     0.57043709
 c     -1.08448202    -0.21033688     0.41005344
 c     -0.98561444     1.20121086     0.63521649
 c     -0.04939004     1.71985506    -0.33507334
 c      0.99725366     0.80659974    -0.63903322
 h     -0.42067792    -2.09528083     0.34557547
 h     -2.10918482     1.52889401     0.72878947
 h      0.21680880     2.83098652    -0.51869251
 h      1.68722452     1.19412374    -1.41469477
 o      2.20913622    -1.10425757     0.09690535
 h      2.98562626    -0.72154944    -0.39812384
 c     -1.97611352    -0.64992953    -0.65215908
 h     -1.60509734    -1.47727396    -1.23147974
 h     -2.85370489    -1.21471889    -0.06330860
 h     -2.49819467     0.25196072    -1.37149542
 h     -0.74355325     1.36748486     1.71803574
          17

 c      1.05995109    -0.49798106     0.03312385
 c     -0.03704299    -1.09837232     0.56487556
 c     -1.07826645    -0.21121390     0.41277861
 c     -0.97375548     1.20698108     0.62674094
 c     -0.03674953     1.71643737    -0.34193830
 c      0.98805652     0.81385220    -0.62995080
 h     -0.38507253    -2.16007625     0.30957711
 h     -2.05513880     1.51298896     0.71131836
 h      0.22370684     2.77084615    -0.46464444
 h      1.69374377     1.21875057    -1.38411802
 o      2.20963422    -1.10186557     0.08887918
 h      2.98706744    -0.76368067    -0.38155610
 c     -1.98832779    -0.65937667    -0.65573398
 h     -1.62261764    -1.51928673    -1.22746672
 h     -2.89748825    -1.22475234    -0.06777154
 h     -2.51203591     0.23276694    -1.32848781
 h     -0.77492345     1.38977253     1.72402100
          17

 c      1.05895621    -0.48745354     0.04768776
 c     -0.04307915    -1.09406494     0.55958085
 c     -1.07204540    -0.21350623     0.41341433
 c     -0.96481021     1.21308425     0.62084083
 c     -0.02124844     1.71207474    -0.34865236
 c      0.97786563     0.82281793    -0.62127257
 h     -0.33573272    -2.21542138     0.28016835
 h     -1.99452831     1.50406458     0.68361184
 h      0.22453008     2.71160369    -0.41447228
 h      1.70387531     1.23611928    -1.34660262
 o      2.21028173    -1.10024753     0.08091169
 h      2.98551816    -0.80132300    -0.36806038
 c     -2.00457017    -0.66868139    -0.65873266
 h     -1.63769631    -1.55791887    -1.22635124
 h     -2.92945594    -1.22194499    -0.08396753
 h     -2.51304000     0.19257301    -1.26900809
 h     -0.79749951     1.41323561     1.72370955
          17

 c      1.06059819    -0.47583021     0.06152869
 c     -0.05043822    -1.09164288     0.55443139
 c     -1.06648338    -0.21718032     0.41184336
 c     -0.95773784     1.21891991     0.61739434
 c     -0.00408789     1.70557428    -0.35450981
 c      0.96759012     0.83289017    -0.61318160
 h     -0.27373681    -2.25117192     0.25975982
 h     -1.94291398     1.50690421     0.64567355
 h      0.22480243     2.67610242    -0.37212120
 h      1.71820462     1.24603304    -1.30311876
 o      2.21025865    -1.09963746     0.07348495
 h      2.99027592    -0.82927265    -0.36393372
 c     -2.02421546    -0.67860456    -0.66060751
 h     -1.65242150    -1.58777581    -1.22559599
 h     -2.94814844    -1.20677591    -0.11079314
 h     -2.50437730     0.13814559    -1.20055744
 h     -0.81004325     1.43717727     1.71662743
          17

 c      1.06486163    -0.46329035     0.07449824
 c     -0.05831981    -1.09163089     0.54933739
 c     -1.06227909    -0.22206358     0.40804740
 c     -0.95127737     1.22382814     0.61611905
 c      0.01338751     1.69645488    -0.35893269
 c      0.95836638     0.84320232    -0.60584807
 h     -0.20216508    -2.26228192     0.24949305
 h     -1.91690507     1.52614871     0.59758890
 h      0.22868825     2.68100346    -0.33933498
 h      1.73763527     1.24903884    -1.25535212
 o      2.20910407    -1.10007935     0.06685368
 h      3.00578025    -0.84520606    -0.37201687
 c     -2.04610247    -0.69033576    -0.66051227
 h     -1.66831633    -1.60502079    -1.22371292
 h     -2.95480955    -1.18162576    -0.14539503
 h     -2.49378040     0.08441686    -1.13572216
 h     -0.81196775     1.46111966     1.70349814
          17

 c      1.07150130    -0.45007952     0.08653724
 c     -0.06574943    -1.09415784     0.54424209
 c     -1.06010707    -0.22790872     0.40210066
 c     -0.94495289     1.22738558     0.61664019
 c      0.03002218     1.68627124    -0.36143946
 c      0.95157207     0.85265151    -0.59945753
 h     -0.12517095    -2.24787540     0.24944808
 h     -1.92245381     1.56298209     0.53936730
 h      0.23540562     2.72117371    -0.31652602
 h      1.76303400     1.24620363    -1.20534783
 o      2.20700216    -1.10139797     0.06092007
 h      3.02733542    -0.85036303    -0.38971832
 c     -2.06848515    -0.70543721    -0.65739244
 h     -1.68608849    -1.60813104    -1.22055100
 h     -2.95432589    -1.15110482    -0.18271962
 h     -2.49342681     0.05493656    -1.09126490
 h     -0.80348295     1.48485692     1.68607889
          17

 c      1.08010599    -0.43648627     0.09765487
 c     -0.07173471    -1.09892497     0.53914128
 c     -1.06053170    -0.23447967     0.39415915
 c     -0.93962051     1.22965714     0.61837895
 c      0.04478613     1.67798101    -0.36154188
 c      0.94873388     0.86003226    -0.59421439
 h     -0.04738562    -2.21133909     0.25866207
 h     -1.94858670     1.61269938     0.47265461
 h      0.24133080     2.77581646    -0.30443974
 h      1.79477342     1.23882373    -1.15510113
 o      2.20453107    -1.10331914     0.05538407
 h      3.04507271    -0.84772038    -0.41142144
 c     -2.08967788    -0.72457703    -0.65080280
 h     -1.70541184    -1.59840765    -1.21734942
 h     -2.95639799    -1.12213131    -0.21528377
 h     -2.51138173     0.06745620    -1.07853453
 h     -0.78555308     1.50844786     1.66696994
          17

 c      1.09017527    -0.42282005     0.10790059
 c     -0.07542824    -1.10508968     0.53411831
 c     -1.06392224    -0.24162058     0.38444365
 c     -0.93665114     1.23103092     0.62049110
 c      0.05672570     1.67426232    -0.35884015
 c      0.95125852     0.86431254    -0.59029515
 h      0.02679786    -2.16140261     0.27492560
 h     -1.97728861     1.66717599     0.40193028
 h      0.24371056     2.82528397    -0.30371709
 h      1.83236783     1.22818682    -1.10625057
 o      2.20224429    -1.10559194     0.04996328
 h      3.05041787    -0.84005748    -0.43197563
 c     -2.10904190    -0.74590679    -0.64165782
 h     -1.72475440    -1.58024399    -1.21673796
 h     -2.97437767    -1.10234713    -0.23461557
 h     -2.54127580     0.11334011    -1.09294085
 h     -0.75972963     1.53209774     1.64916311
          17

 c      1.10118535    -0.40938977     0.11733615
 c     -0.07630568    -1.11118347     0.52936889
 c     -1.07040325    -0.24928207     0.37321252
 c     -0.93702216     1.23191634     0.62207552
 c      0.06526809     1.67664735    -0.35317321
 c      0.96004900     0.86497255    -0.58776169
 h      0.09440881    -2.11302636     0.29466270
 h     -1.99457310     1.71881626     0.33306067
 h      0.24143367     2.85746205    -0.31417416
 h      1.87440630     1.21546401    -1.06000648
 o      2.20047090    -1.10803653     0.04449742
 h      3.03910178    -0.82922120    -0.44832118
 c     -2.12691846    -0.76637776    -0.63124999
 h     -1.74171133    -1.56029215    -1.22237326
 h     -3.01775786    -1.09605277    -0.23561011
 h     -2.57023254     0.16830304    -1.12134475
 h     -0.72799379     1.55585822     1.63510198
          17

 c      1.11263509    -0.39649113     0.12601451
 c     -0.07428466    -1.11537692     0.52514153
 c     -1.07984883    -0.25750138     0.36074892
 c     -0.94111815     1.23263913     0.62242640
 c      0.07054154     1.68537817    -0.34468884
 c      0.97521167     0.86222960    -0.58648674
 h      0.15499033    -2.08452214     0.31376818
 h     -1.99310345     1.76215934     0.27151503
 h      0.23444102     2.86687657    -0.33479049
 h      1.91885007     1.20172296    -1.01728879
 o      2.19928469    -1.11055496     0.03897147
 h      3.01155213    -0.81598969    -0.45981126
 c     -2.14439279    -0.78390723    -0.62013384
 h     -1.75416327    -1.54497697    -1.23757084
 h     -3.08300753    -1.10140529    -0.22032390
 h     -2.58968719     0.21283490    -1.15274370
 h     -0.69273193     1.57921745     1.62558004
          17

 c      1.12406690    -0.38440975     0.13397132
 c     -0.06959078    -1.11636376     0.52154591
 c     -1.09192175    -0.26634731     0.34736424
 c     -0.94886074     1.23346342     0.62113411
 c      0.07338873     1.69956462    -0.33381569
 c      0.99604896     0.85700198    -0.58614655
 h      0.20935993    -2.08757614     0.32995297
 h     -1.97074326     1.79382486     0.22161845
 h      0.22325943     2.85323022    -0.36396013
 h      1.96352863     1.18797669    -0.97891265
 o      2.19852004    -1.11314079     0.03352066
 h      2.97262353    -0.79994904    -0.46827494
 c     -2.16287583    -0.79777829    -0.60835361
 h     -1.76189572    -1.53726716    -1.26294867
 h     -3.15604257    -1.11307849    -0.19571247
 h     -2.59635024     0.23634133    -1.18021394
 h     -0.65679631     1.60087976     1.61931823
          17

 c      1.13507667    -0.37343186     0.14122771
 c     -0.06241508    -1.11415322     0.51842533
 c     -1.10612704    -0.27586520     0.33340438
 c     -0.95983654     1.23459845     0.61803496
 c      0.07507044     1.71744806    -0.32115110
 c      1.02132943     0.85063462    -0.58628472
 h      0.25605619    -2.11827923     0.34422425
 h     -1.92910768     1.81222900     0.18637753
 h      0.20887989     2.82143894    -0.39983529
 h      2.00660029     1.17519961    -0.94568973
 o      2.19782578    -1.11588252     0.02841632
 h      2.93073333    -0.77942664    -0.47781906
 c     -2.18339061    -0.80817159    -0.59609287
 h     -1.76731108    -1.53544489    -1.29494212
 h     -3.22220662    -1.12624277    -0.16876357
 h     -2.59005060     0.23430437    -1.19960197
 h     -0.62341897     1.61898201     1.61364742
          17

 c      1.14532317    -0.36384346     0.14779899
 c     -0.05285450    -1.10969017     0.51549534
 c     -1.12184516    -0.28605635     0.31924669
 c     -0.97334628     1.23613978     0.61312075
 c      0.07688153     1.73663369    -0.30730470
 c      1.04963974     0.84456108    -0.58640093
 h      0.29088856    -2.16178140     0.35913512
 h     -1.87320088     1.81772267     0.16721875
 h      0.19279806     2.78277643    -0.44097022
 h      2.04683095     1.16430084    -0.91841846
 o      2.19684394    -1.11891676     0.02396667
 h      2.89494638    -0.75223277    -0.49330612
 c     -2.20633434    -0.81567796    -0.58384481
 h     -1.77435964    -1.53520086    -1.32700398
 h     -3.27154530    -1.13786421    -0.14429215
 h     -2.57232615     0.20592113    -1.20850669
 h     -0.59586409     1.63161753     1.60576572
          17

 c      1.15454890    -0.35590663     0.15369774
 c     -0.04115547    -1.10397450     0.51252661
 c     -1.13835398    -0.29688224     0.30528742
 c     -0.98837279     1.23794853     0.60651617
 c      0.07989548     1.75437667    -0.29274184
 c      1.07964313     0.84005323    -0.58601977
 h      0.30988455    -2.20284801     0.37653835
 h     -1.81209344     1.81339457     0.16323701
 h      0.17681623     2.75440591    -0.48734922
 h      2.08366364     1.15608018    -0.89780056
 o      2.19551491    -1.12228842     0.02029904
 h      2.86991647    -0.71790812    -0.51691665
 c     -2.23163077    -0.82100307    -0.57219509
 h     -1.78679879    -1.53265054    -1.35227172
 h     -3.29907509    -1.14641060    -0.12496110
 h     -2.54597432     0.15340386    -1.20609139
 h     -0.57696325     1.63731939     1.59376848
          17

 c      1.16260655    -0.34982118     0.15892356
 c     -0.02785024    -1.09767057     0.50939238
 c     -1.15487010    -0.30826677     0.29192114
 c     -1.00351926     1.23949966     0.59854071
 c      0.08492539     1.76834294    -0.27775217
 c      1.11020063     0.83809497    -0.58472305
 h      0.31112294    -2.23078724     0.39705026
 h     -1.75985516     1.80634670     0.17004240
 h      0.16210667     2.75191386    -0.54045828
 h      2.11710133     1.15118916    -0.88432726
 o      2.19421406    -1.12582290     0.01720861
 h      2.85338775    -0.67977502    -0.54570147
 c     -2.25887206    -0.82492584    -0.56154599
 h     -1.80711045    -1.52596443    -1.36551209
 h     -3.30387717    -1.15142971    -0.11174416
 h     -2.51517248     0.08279223    -1.19380822
 h     -0.56872112     1.63530324     1.57716962
          17

 c      1.16947640    -0.34568895     0.16344270
 c     -0.01371890    -1.09111998     0.50604592
 c     -1.17061259    -0.32009270     0.27951501
 c     -1.01714185     1.23986445     0.58969617
 c      0.09259190     1.77772544    -0.26271386
 c      1.14039635     0.83934672    -0.58215357
 h      0.29478780    -2.23967251     0.42039934
 h     -1.73397240     1.80756645     0.17981928
 h      0.14824314     2.77655522    -0.60012786
 h      2.14746195     1.15009247    -0.87817006
 o      2.19351734    -1.12918597     0.01428074
 h      2.83955852    -0.64393844    -0.57343629
 c     -2.28732732    -0.82844567    -0.55187799
 h     -1.83618698    -1.51567451    -1.36387219
 h     -3.28881450    -1.15343190    -0.10406624
 h     -2.48573580     0.00596771    -1.17715490
 h     -0.57205106     1.62550639     1.55710645
          17

 c      1.17525918    -0.34348920     0.16717103
 c      0.00030589    -1.08442647     0.50249317
 c     -1.18487074    -0.33219606     0.26838063
 c     -1.02805095     1.23819368     0.58027872
 c      0.10328363     1.78329288    -0.24834609
 c      1.16951777     0.84416856    -0.57800729
 h      0.26273276    -2.22763525     0.44581111
 h     -1.74683533     1.82615143     0.18586479
 h      0.13403715     2.81433084    -0.66148093
 h      2.17508428     1.15302317    -0.87911441
 o      2.19389688    -1.13205821     0.01112719
 h      2.82370374    -0.61642782    -0.59431106
 c     -2.31590865    -0.83287523    -0.54260247
 h     -1.87335318    -1.50448854    -1.34703258
 h     -3.26113606    -1.15409845    -0.09946879
 h     -2.46462264    -0.05817643    -1.16739226
 h     -0.58663917     1.60852911     1.53642240
          17

 c      1.18014448    -0.34307662     0.16997422
 c      0.01323121    -1.07747397     0.49877247
 c     -1.19705922    -0.34435652     0.25874772
 c     -1.03639430     1.23450736     0.56985961
 c      0.11707445     1.78627889    -0.23551919
 c      1.19702713     0.85267566    -0.57202684
 h      0.21815534    -2.19678179     0.47227148
 h     -1.79503905     1.86016678     0.18888926
 h      0.11909717     2.84837274    -0.71708700
 h      2.20005775     1.15993334    -0.88656128
 o      2.19559700    -1.13425188     0.00751853
 h      2.80412174    -0.60124888    -0.60502677
 c     -2.34328369    -0.83931811    -0.53288746
 h     -1.91647986    -1.49700217    -1.31722937
 h     -3.23323595    -1.15661915    -0.09302118
 h     -2.45748713    -0.08990709    -1.17805020
 h     -0.61103325     1.58550653     1.51947547
          17

 c      1.18436880    -0.34420329     0.17168493
 c      0.02408846    -1.06986747     0.49493566
 c     -1.20676076    -0.35627702     0.25074386
 c     -1.04337676     1.22961885     0.55754147
 c      0.13375467     1.78763282    -0.22494839
 c      1.22254146     0.86479402    -0.56400255
 h      0.16531952    -2.15383692     0.49876889
 h     -1.86235940     1.89793732     0.19486003
 h      0.10412092     2.86707125    -0.76049711
 h      2.22205970     1.17046610    -0.89957830
 o      2.19863059    -1.13575321     0.00342000
 h      2.78224370    -0.59962432    -0.60537715
 c     -2.36822426    -0.84744615    -0.52267824
 h     -1.96223378    -1.49920082    -1.27917479
 h     -3.22097850    -1.16530059    -0.07767018
 h     -2.46583071    -0.08415131    -1.21243224
 h     -0.64316427     1.55779375     1.51115822
          17

 c      1.18818022    -0.34655354     0.17212709
 c      0.03203101    -1.06089265     0.49102237
 c     -1.21375456    -0.36756948     0.24438093
 c     -1.05021018     1.22439197     0.54267009
 c      0.15292233     1.78792110    -0.21707302
 c      1.24582106     0.88029946    -0.55378118
 h      0.10896041    -2.11044070     0.52463776
 h     -1.93164912     1.92748249     0.20837143
 h      0.09040909     2.86471571    -0.78756100
 h      2.24035542     1.18398214    -0.91697135
 o      2.20279539    -1.13673844    -0.00099785
 h      2.76237127    -0.60964929    -0.59839892
 c     -2.39013406    -0.85549166    -0.51288407
 h     -2.00675059    -1.51736550    -1.23931142
 h     -3.23590190    -1.18294115    -0.04777931
 h     -2.48783308    -0.05430754    -1.25862110
 h     -0.68123567     1.52639802     1.51494003
          17

 c      1.19182300    -0.34977438     0.17113558
 c      0.03645503    -1.04973184     0.48703572
 c     -1.21802436    -0.37776745     0.23955297
 c     -1.05758461     1.21939915     0.52517943
 c      0.17405040     1.78742885    -0.21205233
 c      1.26676097     0.89883772    -0.54127784
 h      0.05317648    -2.08041885     0.54989596
 h     -1.99070579     1.94118381     0.23051962
 h      0.07941799     2.84002462    -0.79638928
 h      2.25396577     1.19965784    -0.93737318
 o      2.20769816    -1.13756684    -0.00536754
 h      2.75117177    -0.62633243    -0.59015704
 c     -2.40951939    -0.86188374    -0.50418051
 h     -2.04705755    -1.55596382    -1.20346922
 h     -3.27589077    -1.20735968    -0.00433311
 h     -2.52073754    -0.01820846    -1.30095608
 h     -0.72441798     1.49147435     1.53075198
          17

 c      1.19554352    -0.35349166     0.16856560
 c      0.03707284    -1.03608649     0.48296311
 c     -1.21975137    -0.38636242     0.23604965
 c     -1.06569225     1.21493804     0.50556354
 c      0.19651687     1.78622226    -0.20977319
 c      1.28538284     0.91993098    -0.52648566
 h      0.00064875    -2.07227211     0.57501157
 h     -2.03230373     1.93558881     0.25983264
 h      0.07246032     2.79540001    -0.78729356
 h      2.26194310     1.21663963    -0.95935394
 o      2.21286132    -1.13867906    -0.00923418
 h      2.75578962    -0.64320324    -0.58786555
 c     -2.42758284    -0.86617047    -0.49662242
 h     -2.08274083    -1.61478138    -1.17350027
 h     -3.32758870    -1.23221304     0.04547796
 h     -2.56172812     0.01100841    -1.32852894
 h     -0.77270685     1.45242921     1.55432631
          17

 c      1.19959316    -0.35732031     0.16429854
 c      0.03384990    -1.02068083     0.47885458
 c     -1.21929551    -0.39285181     0.23357967
 c     -1.07441150     1.21106943     0.48466007
 c      0.21962544     1.78411704    -0.20982253
 c      1.30183046     0.94297823    -0.50948055
 h     -0.04663635    -2.08294316     0.59989498
 h     -2.05300479     1.91029431     0.29336504
 h      0.07035548     2.73747910    -0.76327043
 h      2.26365540     1.23420385    -0.98154486
 o      2.21797573    -1.14035189    -0.01233243
 h      2.77971064    -0.65627943    -0.59537452
 c     -2.44533393    -0.86882595    -0.49014046
 h     -2.11610973    -1.68756949    -1.14627405
 h     -3.37670016    -1.25103535     0.09356639
 h     -2.60815606     0.02544747    -1.33568069
 h     -0.82605902     1.40862208     1.57872464
          17

 c      1.20419721    -0.36088690     0.15825793
 c      0.02692862    -1.00493909     0.47485362
 c     -1.21716629    -0.39678568     0.23179843
 c     -1.08342665     1.20760332     0.46339710
 c      0.24264233     1.78057486    -0.21142325
 c      1.31637721     0.96725292    -0.49042218
 h     -0.08639459    -2.10113233     0.62334076
 h     -2.05267187     1.86743763     0.32729957
 h      0.07283409     2.67860292    -0.73094301
 h      2.25899695     1.25186574    -1.00274831
 o      2.22311668    -1.14251713    -0.01481067
 h      2.81942120    -0.66700967    -0.60963426
 c     -2.46328151    -0.87074563    -0.48471618
 h     -2.15041726    -1.76428095    -1.11652697
 h     -3.41342879    -1.25947627     0.13420434
 h     -2.65766728     0.02098542    -1.32041943
 h     -0.88362183     1.36001889     1.59684502
          17

 c      1.20949530    -0.36386756     0.15043666
 c      0.01667757    -0.99027515     0.47113229
 c     -1.21399345    -0.39779701     0.23033253
 c     -1.09220998     1.20406164     0.44261266
 c      0.26483205     1.77471205    -0.21344471
 c      1.32944898     0.99190018    -0.46955333
 h     -0.11636182    -2.11518272     0.64357625
 h     -2.03508639     1.81195221     0.35726078
 h      0.07793510     2.63690365    -0.70056045
 h      2.24849025     1.26941946    -1.02200818
 o      2.22863683    -1.14489518    -0.01709403
 h      2.86635844    -0.68010452    -0.62304822
 c     -2.48157201    -0.87285497    -0.48021428
 h     -2.18810265    -1.83484322    -1.08018921
 h     -3.43265061    -1.25539497     0.16438009
 h     -2.70829394    -0.00353815    -1.28354428
 h     -0.94353314     1.30737972     1.60332593
          17

 c      1.21549661    -0.36602181     0.14091824
 c      0.00376265    -0.97771388     0.46781799
 c     -1.21049850    -0.39561445     0.22879639
 c     -1.09989295     1.19964513     0.42295274
 c      0.28536681     1.76588361    -0.21476312
 c      1.34165527     1.01593751    -0.44719651
 h     -0.13502546    -2.11730247     0.65900018
 h     -2.00944251     1.75223812     0.37868381
 h      0.08287569     2.62944128    -0.68176824
 h      2.23328246     1.28692743    -1.03862536
 o      2.23488210    -1.14724165    -0.01958243
 h      2.91169094    -0.69950501    -0.62847618
 c     -2.50012148    -0.87597945    -0.47623051
 h     -2.23023283    -1.89149740    -1.03563030
 h     -3.43282012    -1.23839143     0.18336526
 h     -2.75868458    -0.04605536    -1.22885905
 h     -1.00316047     1.25209221     1.59540819
          17

 c      1.22208166    -0.36720693     0.12987833
 c     -0.01086644    -0.96784751     0.46496138
 c     -1.20745450    -0.39007108     0.22680085
 c     -1.10519992     1.19330039     0.40479607
 c      0.30304933     1.75480808    -0.21491209
 c      1.35380256     1.03827908    -0.42374083
 h     -0.14189773    -2.10409841     0.66855409
 h     -1.99088365     1.69992099     0.38752189
 h      0.08731614     2.65855843    -0.67593963
 h      2.21505783     1.30467404    -1.05213157
 o      2.24201626    -1.14945450    -0.02249289
 h      2.94929441    -0.72660663    -0.62186885
 c     -2.51860282    -0.88092717    -0.47201404
 h     -2.27668073    -1.92947099    -0.98342626
 h     -3.41543048    -1.20954650     0.19264619
 h     -2.80874099    -0.09994735    -1.16431078
 h     -1.05952263     1.19590203     1.57309345
          17

 c      1.22904537    -0.36736701     0.11756869
 c     -0.02607556    -0.96087600     0.46252773
 c     -1.20561958    -0.38112706     0.22395805
 c     -1.10687077     1.18409950     0.38819870
 c      0.31629890     1.74365936    -0.21413275
 c      1.36682081     1.05783158    -0.39960790
 h     -0.13746360    -2.07617383     0.67187001
 h     -1.99518215     1.66603443     0.38107224
 h      0.09450742     2.70953140    -0.67584590
 h      2.19588371     1.32307925    -1.06224549
 o      2.24997067    -1.15157329    -0.02583761
 h      2.97668438    -0.76029502    -0.60265789
 c     -2.53630954    -0.88859952    -0.46648014
 h     -2.32642437    -1.94708080    -0.92579613
 h     -3.38531579    -1.17145467     0.19651391
 h     -2.86071686    -0.15264989    -1.10301567
 h     -1.10975807     1.14070748     1.53895151
          17

 c      1.23615748    -0.36651036     0.10429268
 c     -0.04069360    -0.95659839     0.46038606
 c     -1.20564055    -0.36891863     0.21988998
 c     -1.10467922     1.17188262     0.37291403
 c      0.32365798     1.73477940    -0.21279439
 c      1.38154350     1.07368228    -0.37519121
 h     -0.12305417    -2.03812609     0.66941347
 h     -2.02637974     1.65405042     0.35814120
 h      0.10809230     2.76349642    -0.67316793
 h      2.17800536     1.34258380    -1.06882053
 o      2.25842780    -1.15375659    -0.02943831
 h      2.99536490    -0.79737711    -0.57352059
 c     -2.55208242    -0.89974128    -0.45855081
 h     -2.37771907    -1.94614481    -0.86619261
 h     -3.35131185    -1.12820017     0.20302818
 h     -2.91934480    -0.18825555    -1.06060339
 h     -1.15159941     1.08845167     1.49774682
          17

 c      1.24321740    -0.36468581     0.09037851
 c     -0.05367429    -0.95435672     0.45829218
 c     -1.20794628    -0.35382876     0.21424813
 c     -1.09978227     1.15742897     0.35846209
 c      0.32432586     1.72969909    -0.21110024
 c      1.39839859     1.08530641    -0.35079682
 h     -0.10065963    -1.99882528     0.66262334
 h     -2.07232077     1.65825633     0.31892923
 h      0.12970006     2.80660959    -0.66271617
 h      2.16357306     1.36352784    -1.07173602
 o      2.26681861    -1.15625520    -0.03295447
 h      3.01095963    -0.83310216    -0.53990094
 c     -2.56474458    -0.91401153    -0.44796136
 h     -2.42818424    -1.93298292    -0.80907100
 h     -3.32539268    -1.08436970     0.22368961
 h     -2.98758179    -0.19851009    -1.04558795
 h     -1.18379439     1.04107180     1.45582385
          17

 c      1.25008892    -0.36196588     0.07615674
 c     -0.06424143    -0.95307963     0.45589559
 c     -1.21266868    -0.33655339     0.20673911
 c     -1.09379497     1.14196610     0.34420242
 c      0.31840582     1.72894286    -0.20912244
 c      1.41718394     1.09268005    -0.32662867
 h     -0.07251940    -1.97043265     0.65375149
 h     -2.11532419     1.66973603     0.26530522
 h      0.15885002     2.83119872    -0.64232009
 h      2.15433516     1.38604355    -1.07072110
 o      2.27441933    -1.15934600    -0.03598353
 h      3.03179145    -0.86232134    -0.50838827
 c     -2.57403199    -0.92941767    -0.43544264
 h     -2.47508894    -1.91924553    -0.75956712
 h     -3.31713574    -1.04265559     0.26854184
 h     -3.06094666    -0.19102248    -1.05268539
 h     -1.20629885     1.00043782     1.41999244
          17

 c      1.25670564    -0.35843802     0.06194545
 c     -0.07197065    -0.95166486     0.45282023
 c     -1.21963655    -0.31812103     0.19714831
 c     -1.08798158     1.12676050     0.32949916
 c      0.30685335     1.73219360    -0.20685869
 c      1.43707725     1.09623931    -0.30283135
 h     -0.04058019    -1.96373012     0.64490665
 h     -2.14180329     1.68118240     0.20054905
 h      0.19356159     2.83457917    -0.61185077
 h      2.15137823     1.40996813    -1.06515915
 o      2.28066794    -1.16320272    -0.03827904
 h      3.06402433    -0.88166125    -0.48322687
 c     -2.58095869    -0.94331042    -0.42153500
 h     -2.51621240    -1.91968801    -0.72233464
 h     -3.32590965    -1.00266291     0.33791180
 h     -3.13009068    -0.18079498    -1.06987902
 h     -1.22004709     0.96831718     1.39572054
          17

 c      1.26305159    -0.35420702     0.04804230
 c     -0.07674571    -0.94962153     0.44879681
 c     -1.22844557    -0.29983327     0.18536549
 c     -1.08312468     1.11300804     0.31393306
 c      0.29120041     1.73851432    -0.20422136
 c      1.45687050     1.09672217    -0.27955287
 h     -0.00651827    -1.98087002     0.63660637
 h     -2.14418343     1.68788996     0.12857986
 h      0.23087759     2.81856559    -0.57273085
 h      2.15503333     1.43480385    -1.05399353
 o      2.28552776    -1.16779481    -0.03992768
 h      3.10605117    -0.89119632    -0.46348948
 c     -2.58713139    -0.95377636    -0.40600878
 h     -2.55086751    -1.94394764    -0.69903937
 h     -3.34172110    -0.96328606     0.42136253
 h     -3.18685480    -0.17962311    -1.08688337
 h     -1.22636312     0.94639755     1.38515734
          17

 c      1.26913341    -0.34941198     0.03472134
 c     -0.07861688    -0.94728763     0.44370240
 c     -1.23855461    -0.28313664     0.17140675
 c     -1.07964990     1.10181819     0.29740368
 c      0.27319822     1.74649031    -0.20099656
 c      1.47527662     1.09498291    -0.25698044
 h      0.02756689    -2.01339975     0.62749383
 h     -2.11972623     1.68735555     0.05331788
 h      0.26737035     2.79009717    -0.52790405
 h      2.16499100     1.45975911    -1.03583075
 o      2.28944702    -1.17293845    -0.04124939
 h      3.14916356    -0.89355606    -0.44465000
 c     -2.59386919    -0.96037293    -0.38850553
 h     -2.57967912    -1.98831131    -0.68661728
 h     -3.35362366    -0.92486626     0.50543320
 h     -3.22635533    -0.19371129    -1.09714573
 h     -1.22642939     0.93623181     1.38630146
          17

 c      1.27496008    -0.34424549     0.02223249
 c     -0.07771450    -0.94535894     0.43746807
 c     -1.24935931    -0.26946288     0.15541740
 c     -1.07770548     1.09416020     0.28006624
 c      0.25450080     1.75431183    -0.19683647
 c      1.49116467     1.09184819    -0.23533184
 h      0.05903330    -2.04835831     0.61561745
 h     -2.06953636     1.67898857    -0.02172855
 h      0.29992667     2.76189176    -0.48172049
 h      2.18055384     1.48388092    -1.00922370
 o      2.29297708    -1.17842122    -0.04256060
 h      3.18350166    -0.89174765    -0.42233436
 c     -2.60193351    -0.96379548    -0.36895905
 h     -2.60330323    -2.03891491    -0.67904275
 h     -3.35457548    -0.88888580     0.57958701
 h     -3.24653337    -0.22502250    -1.09708082
 h     -1.22117323     0.93899910     1.39399715
          17

 c      1.28053632    -0.33895752     0.01080121
 c     -0.07425343    -0.94437573     0.42999312
 c     -1.26023352    -0.26005878     0.13765302
 c     -1.07714760     1.09072219     0.26220565
 c      0.23646164     1.76005547    -0.19136367
 c      1.50367269     1.08803532    -0.21482087
 h      0.08537047    -2.07474341     0.59960454
 h     -1.99856360     1.66433184    -0.09393874
 h      0.32672164     2.74994011    -0.43876639
 h      2.20089074     1.50623643    -0.97299988
 o      2.29648512    -1.18407009    -0.04405143
 h      3.20246733    -0.88789280    -0.39425811
 c     -2.61161433    -0.96504913    -0.34748246
 h     -2.62187657    -2.08141194    -0.67043138
 h     -3.34154146    -0.85705421     0.63735823
 h     -3.24758389    -0.27255558    -1.08540563
 h     -1.21148520     0.95525694     1.40191261
          17

 c      1.28586232    -0.33383995     0.00062735
 c     -0.06854944    -0.94454697     0.42112912
 c     -1.27054855    -0.25582126     0.11844965
 c     -1.07747732     1.09169218     0.24418167
 c      0.22012481     1.76244744    -0.18440142
 c      1.51222372     1.08412082    -0.19562061
 h      0.10477462    -2.08591246     0.57896733
 h     -1.91637164     1.64776683    -0.16248538
 h      0.34720697     2.76473563    -0.40133611
 h      2.22520843     1.52608020    -0.92650571
 o      2.30005928    -1.18976635    -0.04577746
 h      3.20414500    -0.88290303    -0.36034122
 c     -2.62280273    -0.96503314    -0.32416727
 h     -2.63526278    -2.10616007    -0.65648429
 h     -3.31436455    -0.83082041     0.67565665
 h     -3.23201994    -0.33269851    -1.06327358
 h     -1.19846073     0.98489501     1.40423918
          17

 c      1.29093239    -0.32920141    -0.00811653
 c     -0.06101399    -0.94577222     0.41069607
 c     -1.27968461    -0.25717495     0.09819349
 c     -1.07784181     1.09658081     0.22647098
 c      0.20641009     1.76157273    -0.17610152
 c      1.51648968     1.08054313    -0.17784102
 h      0.11634195    -2.07958863     0.55397402
 h     -1.83730616     1.63698885    -0.22961220
 h      0.36051245     2.80276867    -0.36810098
 h      2.25282053     1.54295864    -0.86969841
 o      2.30349129    -1.19545239    -0.04768504
 h      3.19157193    -0.87636223    -0.32228270
 c     -2.63497407    -0.96455502    -0.29894651
 h     -2.64333219    -2.10870079    -0.63451243
 h     -3.27507382    -0.81115391     0.69427038
 h     -3.20533714    -0.39887504    -1.03525964
 h     -1.18350959     1.02726567     1.39665350
          17

 c      1.29572671    -0.32534113    -0.01528882
 c     -0.05213825    -0.94768270     0.39849686
 c     -1.28704582    -0.26403366     0.07729346
 c     -1.07734285     1.10434740     0.20962595
 c      0.19621873     1.75854753    -0.16677913
 c      1.51634524     1.07762323    -0.16152686
 h      0.12009589    -2.05758803     0.52548607
 h     -1.77682853     1.64104032    -0.30046623
 h      0.36477038     2.85001996    -0.33610131
 h      2.28311360     1.55673136    -0.80307563
 o      2.30629118    -1.20114335    -0.04964475
 h      3.17257401    -0.86639419    -0.28298578
 c     -2.64714126    -0.96442198    -0.27154519
 h     -2.64606494    -2.08906560    -0.60313364
 h     -3.22787595    -0.79830198     0.69622564
 h     -3.17649713    -0.46143682    -1.01051509
 h     -1.16833629     1.08133566     1.37678927
          17

 c      1.30020119    -0.32252432    -0.02078634
 c     -0.04247515    -0.94964425     0.38432478
 c     -1.29208411    -0.27585835     0.05616059
 c     -1.07572884     1.11398350     0.19386405
 c      0.19032995     1.75465075    -0.15670635
 c      1.51184274     1.07558469    -0.14667227
 h      0.11700481    -2.02595234     0.49484630
 h     -1.74288383     1.66426686    -0.37843062
 h      0.35835687     2.89181024    -0.30312473
 h      2.31539412     1.56749158    -0.72746853
 o      2.30781946    -1.20690925    -0.05151487
 h      3.15777348    -0.85006011    -0.24548553
 c     -2.65797632    -0.96529377    -0.24172538
 h     -2.64354459    -2.05164432    -0.56217562
 h     -3.17961956    -0.79136249     0.68906861
 h     -3.15598887    -0.50995653    -1.00117590
 h     -1.15484522     1.14577455     1.34459061
          17

 c      1.30427796    -0.32096156    -0.02455442
 c     -0.03261133    -0.95077237     0.36797597
 c     -1.29433405    -0.29177082     0.03520104
 c     -1.07370479     1.12499966     0.17859851
 c      0.18926049     1.75086345    -0.14606365
 c      1.50321331     1.07456935    -0.13323956
 h      0.10890602    -1.99487930     0.46372403
 h     -1.73140969     1.70207224    -0.45966083
 h      0.34095096     2.91794872    -0.26826248
 h      2.34862570     1.57539676    -0.64379612
 o      2.30764479    -1.21276478    -0.05323759
 h      3.15501954    -0.82528940    -0.21134221
 c     -2.66628957    -0.96718531    -0.21004712
 h     -2.63591433    -2.00579869    -0.51291650
 h     -3.13995061    -0.78776194     0.68610006
 h     -3.14987492    -0.53897837    -1.01432490
 h     -1.14504503     1.21903919     1.30256182
          17

 c      1.30784503    -0.32079441    -0.02659550
 c     -0.02310629    -0.95011819     0.34928471
 c     -1.29346617    -0.31066957     0.01481816
 c     -1.07234052     1.13721037     0.16265305
 c      0.19318144     1.74781071    -0.13497639
 c      1.49088466     1.07464757    -0.12116980
 h      0.09805817    -1.97658148     0.43376025
 h     -1.73247919     1.74494302    -0.53534925
 h      0.31369357     2.92323091    -0.23152869
 h      2.38113871     1.58047218    -0.55290137
 o      2.30590967    -1.21850770    -0.05488011
 h      3.16356864    -0.79360304    -0.17991749
 c     -2.67152691    -0.96913695    -0.17828585
 h     -2.62334279    -1.96617211    -0.45840347
 h     -3.11914617    -0.78345212     0.70373348
 h     -3.15575810    -0.55135332    -1.04414816
 h     -1.14097645     1.29953401     1.25552153
          17

 c      1.31076698    -0.32208562    -0.02697385
 c     -0.01439915    -0.94716367     0.32818111
 c     -1.28934573    -0.33132813    -0.00458930
 c     -1.07244082     1.15035196     0.14485242
 c      0.20188001     1.74580163    -0.12354354
 c      1.47550300     1.07581450    -0.11037618
 h      0.08626321    -1.97948422     0.40600708
 h     -1.73726474     1.78429430    -0.59755902
 h      0.27895912     2.90683696    -0.19346756
 h      2.41050808     1.58250951    -0.45558895
 o      2.30324174    -1.22371298    -0.05655217
 h      3.17532028    -0.76026263    -0.14964215
 c     -2.67388420    -0.96961861    -0.14822390
 h     -2.60608160    -1.94964774    -0.40274546
 h     -3.12227086    -0.77515468     0.75089271
 h     -3.16681592    -0.55417772    -1.07650265
 h     -1.14458673     1.38575739     1.20927936
          17

 c      1.31289677    -0.32481468    -0.02581430
 c     -0.00674613    -0.94232121     0.30473261
 c     -1.28206566    -0.35248050    -0.02264226
 c     -1.07437994     1.16402981     0.12442535
 c      0.21474598     1.74483147    -0.11183931
 c      1.45794344     1.07797017    -0.10072348
 h      0.07431759    -2.00228355     0.38056951
 h     -1.74000830     1.81445822    -0.64171809
 h      0.24004936     2.87228952    -0.15493459
 h      2.43374543     1.58113416    -0.35285096
 o      2.30033438    -1.22790776    -0.05830819
 h      3.18126671    -0.73149280    -0.11956808
 c     -2.67416139    -0.96750832    -0.12033617
 h     -2.58492877    -1.96595418    -0.34838616
 h     -3.14501449    -0.76293795     0.82003008
 h     -3.17710046    -0.55391118    -1.09831763
 h     -1.15745376     1.47606513     1.16813132
          17

 c      1.31408974    -0.32887469    -0.02329855
 c     -0.00025759    -0.93682395     0.27912609
 c     -1.27193729    -0.37290619    -0.03900915
 c     -1.07817211     1.17785792     0.10118072
 c      0.23077628     1.74454761    -0.09990972
 c      1.43930026     1.08088066    -0.09200538
 h      0.06246252    -2.03500638     0.35683697
 h     -1.73758489     1.83238999    -0.66649281
 h      0.20075997     2.82804390    -0.11690850
 h      2.44782111     1.57601934    -0.24612141
 o      2.29766336    -1.23072895    -0.06012606
 h      3.17585798    -0.71198636    -0.08972872
 c     -2.67326356    -0.96299576    -0.09420882
 h     -2.56202802    -2.00913042    -0.29415281
 h     -3.17750876    -0.74924870     0.89399835
 h     -3.18303171    -0.55493901    -1.10129238
 h     -1.18039986     1.56792764     1.13254704
          17

 c      1.31421288    -0.33407965    -0.01965719
 c      0.00504304    -0.93212920     0.25161939
 c     -1.25946461    -0.39150913    -0.05343709
 c     -1.08356942     1.19155514     0.07547364
 c      0.24863335     1.74429045    -0.08779227
 c      1.42085075     1.08414216    -0.08393567
 h      0.05104961    -2.06566403     0.33398536
 h     -1.72897767     1.83718759    -0.67331497
 h      0.16464298     2.78735488    -0.08017929
 h      2.45032626     1.56712180    -0.13737941
 o      2.29541535    -1.23199045    -0.06193238
 h      3.15809639    -0.70388333    -0.06077739
 c     -2.67176686    -0.95732494    -0.06933761
 h     -2.54065784    -2.06249649    -0.23739347
 h     -3.21025586    -0.73640878     0.95756633
 h     -3.18303121    -0.55980630    -1.08154880
 h     -1.21320032     1.65735320     1.09919797
          17

 c      1.31315377    -0.34018189    -0.01515951
 c      0.00920648    -0.92946401     0.22250372
 c     -1.24531568    -0.40736515    -0.06576924
 c     -1.09011389     1.20488944     0.04803303
 c      0.26674714     1.74342699    -0.07555682
 c      1.40399277     1.08716381    -0.07616018
 h      0.04067059    -2.08521912     0.31128790
 h     -1.71530379     1.83013292    -0.66645133
 h      0.13428088     2.76464038    -0.04496086
 h      2.44006949     1.55483875    -0.02902526
 o      2.29349085    -1.23170774    -0.06363496
 h      3.13148578    -0.70645057    -0.03351298
 c     -2.66987285    -0.95187578    -0.04528625
 h     -2.52396749    -2.10981272    -0.17671794
 h     -3.23642219    -0.72566906     1.00143931
 h     -3.17712725    -0.56958983    -1.03885190
 h     -1.25460926     1.73925794     1.06329511
          17

 c      1.31083551    -0.34689452    -0.01010199
 c      0.01236749    -0.92968182     0.19208141
 c     -1.23028666    -0.41972857    -0.07594379
 c     -1.09712522     1.21751860     0.01982591
 c      0.28338101     1.74200754    -0.06331928
 c      1.39014372     1.08918733    -0.06828621
 h      0.03198440    -2.08897084     0.28821308
 h     -1.70036931     1.81526190    -0.65361361
 h      0.11164375     2.76759893    -0.01090307
 h      2.41747305     1.54005071     0.07641645
 o      2.29152098    -1.23010801    -0.06515391
 h      3.10373074    -0.71600644    -0.00842766
 c     -2.66749249    -0.94770495    -0.02158204
 h     -2.51415581    -2.14035393    -0.11243977
 h     -3.25172504    -0.71734970     1.02154053
 h     -3.16698314    -0.58399115    -0.97661661
 h     -1.30270703     1.80851820     1.02102415
          17

 c      1.30724062    -0.35391250    -0.00479550
 c      0.01473889    -0.93325417     0.16064737
 c     -1.21525149    -0.42801326    -0.08397927
 c     -1.10368029     1.22886490    -0.00800551
 c      0.29670018     1.74109742    -0.05120197
 c      1.38056637     1.08937040    -0.05992164
 h      0.02556542    -2.07640190     0.26445230
 h     -1.69107052     1.79975316    -0.64622875
 h      0.09932843     2.79230373     0.02231466
 h      2.38473971     1.52407419     0.17667580
 o      2.28896127    -1.22758438    -0.06644650
 h      3.08514887    -0.72673694     0.01464330
 c     -2.66426928    -0.94555544     0.00239638
 h     -2.51238099    -2.14875694    -0.04592823
 h     -3.25394197    -0.71106930     1.01780677
 h     -3.15631208    -0.60114369    -0.90265825
 h     -1.35534419     1.86094378     0.97065632
          17

 c      1.30243658    -0.36092562     0.00044968
 c      0.01657617    -0.94025534     0.12846608
 c     -1.20109274    -0.43177497    -0.08995262
 c     -1.10877615     1.23822518    -0.03434828
 c      0.30506598     1.74224125    -0.03930365
 c      1.37610193     1.08695658    -0.05071834
 h      0.02182691    -2.05108474     0.23997030
 h     -1.69556870     1.79202675    -0.65703138
 h      0.10040467     2.82754062     0.05460420
 h      2.34574165     1.50853125     0.27013354
 o      2.28538026    -1.22451969    -0.06750137
 h      3.08397094    -0.73358804     0.03637076
 c     -2.65955416    -0.94596988     0.02742611
 h     -2.51889221    -2.13385552     0.02098015
 h     -3.24285795    -0.70571282     0.99395135
 h     -3.15120072    -0.61750470    -0.82960568
 h     -1.41048993     1.89382555     0.91253859
          17

 c      1.29658826    -0.36762856     0.00534040
 c      0.01811674    -0.95030891     0.09574291
 c     -1.18861556    -0.43071641    -0.09397421
 c     -1.11183629     1.24522293    -0.05864432
 c      0.30749731     1.74665521    -0.02771025
 c      1.37689461     1.08149397    -0.04040966
 h      0.02097109    -2.02093550     0.21510676
 h     -1.71749215     1.79606580    -0.69344419
 h      0.11692855     2.86199208     0.08566400
 h      2.30549599     1.49511305     0.35610937
 o      2.28083217    -1.22105836    -0.06828535
 h      3.10037846    -0.73593924     0.05701996
 c     -2.65246823    -0.94926255     0.05410034
 h     -2.53306156    -2.09837011     0.08636953
 h     -3.22085905    -0.69904195     0.95829559
 h     -3.15881092    -0.62889080    -0.77206971
 h     -1.46648384     1.90615123     0.84863822
          17

 c      1.28994439    -0.37373891     0.00961640
 c      0.01951064    -0.96257566     0.06260147
 c     -1.17845565    -0.42471935    -0.09616900
 c     -1.11310902     1.25012229    -0.08127261
 c      0.30396485     1.75480883    -0.01650645
 c      1.38228963     1.07300105    -0.02882231
 h      0.02293988    -1.99783986     0.19065756
 h     -1.75134928     1.80746368    -0.75261713
 h      0.14902635     2.88770660     0.11523445
 h      2.26911197     1.48520420     0.43480998
 o      2.27588634    -1.21710280    -0.06870475
 h      3.12612352    -0.73761009     0.07577995
 c     -2.64221362    -0.95524257     0.08203344
 h     -2.55328755    -2.04983957     0.14862501
 h     -3.19386919    -0.68699350     0.92472569
 h     -3.18289981    -0.63346314    -0.73853799
 h     -1.52227796     1.89867557     0.78207504
          17

 c      1.28280303    -0.37902844     0.01306236
 c      0.02076585    -0.97598189     0.02909917
 c     -1.17100039    -0.41389253    -0.09667705
 c     -1.11334535     1.25348156    -0.10320867
 c      0.29534095     1.76641387    -0.00577154
 c      1.39101612     1.06199519    -0.01584690
 h      0.02739583    -1.99438350     0.16764682
 h     -1.78621347     1.81742965    -0.82509535
 h      0.19490310     2.90059088     0.14317883
 h      2.24040734     1.47940284     0.50676864
 o      2.27127074    -1.21253114    -0.06863836
 h      3.15033570    -0.74323574     0.09125853
 c     -2.62847648    -0.96290021     0.10948588
 h     -2.57704082    -2.00213704     0.20700147
 h     -3.17073803    -0.66351110     0.91046942
 h     -3.21969764    -0.63396743    -0.72526611
 h     -1.57769043     1.87390021     0.71675978
          17

 c      1.27547277    -0.38335854     0.01551496
 c      0.02173009    -0.98977651    -0.00469227
 c     -1.16634256    -0.39861204    -0.09567436
 c     -1.11323618     1.25568445    -0.12544553
 c      0.28308689     1.78060947     0.00443042
 c      1.40155206     1.04938020    -0.00138248
 h      0.03375345    -2.01687054     0.14649467
 h     -1.81215917     1.81861485    -0.90126104
 h      0.25128832     2.90017424     0.16950504
 h      2.22089609     1.47715509     0.57200229
 o      2.26755441    -1.20735563    -0.06799265
 h      3.16466373    -0.75552288     0.10234692
 c     -2.61164474    -0.97044087     0.13449255
 h     -2.60158910    -1.97427225     0.26229148
 h     -3.15783802    -0.62322147     0.92673918
 h     -3.26019603    -0.63573982    -0.72098401
 h     -1.63353226     1.83578673     0.65697786
          17

 c      1.26823604    -0.38670678     0.01686332
 c      0.02212211    -1.00393987    -0.03859712
 c     -1.16427425    -0.37952603    -0.09339472
 c     -1.11320877     1.25686341    -0.14869591
 c      0.26887004     1.79618228     0.01405602
 c      1.41244803     1.03625368     0.01469628
 h      0.04120622    -2.06042858     0.12618760
 h     -1.82280435     1.80694309    -0.97405648
 h      0.31407275     2.88940530     0.19442108
 h      2.20983875     1.47680677     0.62952567
 o      2.26502690    -1.20174761    -0.06673152
 h      3.16520181    -0.77462385     0.10869279
 c     -2.59283795    -0.97595731     0.15636269
 h     -2.62520503    -1.98072568     0.31648792
 h     -3.15246480    -0.56662030     0.96931766
 h     -3.29545728    -0.64330869    -0.71498962
 h     -1.69124638     1.78891765     0.60652516
          17

 c      1.26131646    -0.38917710     0.01704035
 c      0.02159768    -1.01890315    -0.07234010
 c     -1.16432536    -0.35751367    -0.09013341
 c     -1.11352571     1.25707181    -0.17328567
 c      0.25425320     1.81177319     0.02308229
 c      1.42248455     1.02370742     0.03251797
 h      0.04877102    -2.11260026     0.10460205
 h     -1.81497741     1.78097492    -1.03894626
 h      0.37907360     2.87404143     0.21837581
 h      2.20522649     1.47611936     0.67763165
 o      2.26366547    -1.19601169    -0.06488691
 h      3.15295159    -0.79834160     0.11088242
 c     -2.57350593    -0.97863060     0.17572763
 h     -2.64686632    -2.01825768     0.37046631
 h     -3.14549525    -0.50075244     1.02342643
 h     -3.31921006    -0.65903276    -0.70036315
 h     -1.75173699     1.73720152     0.56729082
          17

 c      1.25485745    -0.39098906     0.01600737
 c      0.01982304    -1.03497499    -0.10561786
 c     -1.16584455    -0.33362318    -0.08623398
 c     -1.11444930     1.25643252    -0.19911648
 c      0.24051849     1.82611158     0.03151296
 c      1.43069120     1.01267358     0.05216245
 h      0.05541212    -2.16064134     0.07959335
 h     -1.78789797     1.74104432    -1.09338017
 h      0.44268298     2.86084128     0.24191336
 h      2.20492445     1.47295511     0.71464086
 o      2.26311426    -1.19055609    -0.06256313
 h      3.13405174    -0.82242590     0.11053175
 c     -2.55492113    -0.97890408     0.19368421
 h     -2.66463137    -2.06870893     0.42265208
 h     -3.12882257    -0.43457170     1.07489412
 h     -3.32801607    -0.68333745    -0.67374938
 h     -1.81390292     1.68302582     0.53813687
          17

 c      1.24891656    -0.39244301     0.01374028
 c      0.01653913    -1.05205335    -0.13814672
 c     -1.16810263    -0.30901432    -0.08206784
 c     -1.11628371     1.25512882    -0.22571453
 c      0.22864164     1.83828078     0.03940411
 c      1.43630206     1.00383866     0.07361463
 h      0.06016538    -2.19558931     0.04970990
 h     -1.74278024     1.68885507    -1.13670928
 h      0.50189544     2.85463929     0.26522984
 h      2.20743930     1.46582410     0.73960211
 o      2.26273366    -1.18584143    -0.05992591
 h      3.11892004    -0.84129491     0.11012550
 c     -2.53793523    -0.97755043     0.21121505
 h     -2.67571052    -2.11325690     0.47057070
 h     -3.09827748    -0.37547551     1.11468448
 h     -3.32094060    -0.71528311    -0.63462418
 h     -1.87424006     1.62769321     0.51524325
          17

 c      1.24347347    -0.39386597     0.01022335
 c      0.01160267    -1.06962572    -0.16967740
 c     -1.17038818    -0.28490350    -0.07801176
 c     -1.11924595     1.25329079    -0.25232450
 c      0.21937307     1.84787265     0.04689016
 c      1.43869578     0.99761645     0.09674036
 h      0.06220038    -2.21299878     0.01435786
 h     -1.68292438     1.62748184    -1.17081630
 h      0.55367495     2.85624522     0.28771877
 h      2.21226726     1.45418440     0.75269388
 o      2.26188762    -1.18225347    -0.05714465
 h      3.11770173    -0.85007945     0.11209509
 c     -2.52291223    -0.97511245     0.22908116
 h     -2.67754182    -2.13955253     0.51241926
 h     -3.05303395    -0.32853453     1.13839204
 h     -3.29960074    -0.75292057    -0.58509122
 h     -1.92804073     1.57257778     0.49371798
          17

 c      1.23844511    -0.39555354     0.00545104
 c      0.00499672    -1.08685390    -0.20000348
 c     -1.17207448    -0.26250807    -0.07442670
 c     -1.12328860     1.25090935    -0.27794748
 c      0.21330792     1.85489999     0.05417023
 c      1.43734655     0.99415816     0.12128440
 h      0.06085206    -2.21267004    -0.02624666
 h     -1.61391083     1.56141431    -1.20128419
 h      0.59459605     2.86299851     0.30800820
 h      2.21995049     1.43851418     0.75529825
 o      2.26043220    -1.17992938    -0.05429544
 h      3.13259323    -0.84747480     0.11727032
 c     -2.50971371    -0.97188034     0.24793243
 h     -2.66829494    -2.14158527     0.54746058
 h     -2.99453467    -0.29672444     1.14492117
 h     -3.26867734    -0.79345473    -0.53022426
 h     -1.97111180     1.51986715     0.46913161
          17

 c      1.23370424    -0.39772894    -0.00056640
 c     -0.00318195    -1.10263466    -0.22897412
 c     -1.17265298    -0.24299038    -0.07164282
 c     -1.12805297     1.24786266    -0.30137096
 c      0.21087430     1.85956355     0.06145620
 c      1.43181006     0.99338495     0.14689362
 h      0.05566860    -2.19857369    -0.07114550
 h     -1.54289080     1.49593419    -1.23779412
 h      0.62134142     2.87106310     0.32448796
 h      2.23185675     1.42014668     0.74972015
 o      2.25885919    -1.17872534    -0.05133154
 h      3.15558946    -0.83626950     0.12442721
 c     -2.49769649    -0.96799378     0.26839170
 h     -2.64687914    -2.11810517     0.57596671
 h     -2.92593331    -0.28098761     1.13586809
 h     -3.23632084    -0.83350742    -0.47832394
 h     -2.00093078     1.47260164     0.43825412
          17

 c      1.22909940    -0.40053138    -0.00779721
 c     -0.01274487    -1.11564265    -0.25650333
 c     -1.17174278    -0.22739906    -0.06995111
 c     -1.13306187     1.24407417    -0.32148065
 c      0.21227833     1.86206382     0.06892222
 c      1.42176992     0.99504114     0.17317268
 h      0.04648190    -2.17884833    -0.11876436
 h     -1.47578738     1.43519191    -1.29058401
 h      0.63152040     2.87737269     0.33586430
 h      2.24953116     1.40081051     0.73850142
 o      2.25788123    -1.17836680    -0.04816091
 h      3.17496457    -0.82083771     0.13156293
 c     -2.48583250    -0.96347568     0.29090294
 h     -2.61287134    -2.07201156     0.59925962
 h     -2.85205635    -0.27968965     1.11583807
 h     -3.21275151    -0.86986021    -0.43939880
 h     -2.01712571     1.43437363     0.39925559
          17

 c      1.22447072    -0.40402489    -0.01618324
 c     -0.02343051    -1.12446718    -0.28255524
 c     -1.16909199    -0.21660068    -0.06959913
 c     -1.13797870     1.23966666    -0.33795990
 c      0.21745676     1.86252372     0.07667758
 c      1.40715036     0.99876182     0.19976324
 h      0.03342097    -2.16454759    -0.16728964
 h     -1.41399355     1.38027817    -1.36221997
 h      0.62419379     2.88050147     0.34146394
 h      2.27354695     1.38194904     0.72348744
 o      2.25800933    -1.17858802    -0.04472386
 h      3.18183688    -0.80478888     0.13717317
 c     -2.47310988    -0.95818718     0.31520625
 h     -2.56652853    -2.01105426     0.61998144
 h     -2.77954050    -0.28742785     1.09345848
 h     -3.20532349    -0.90053522    -0.42019174
 h     -2.02167335     1.40893409     0.35186859
          17

 c      1.21965736    -0.40821374    -0.02563566
 c     -0.03490487    -1.12799977    -0.30709643
 c     -1.16459036    -0.21119430    -0.07078460
 c     -1.14252283     1.23487719    -0.35162683
 c      0.22604600     1.86098660     0.08475285
 c      1.38824936     1.00412596     0.22640464
 h      0.01673713    -2.16533973    -0.21539716
 h     -1.35514075     1.33001692    -1.44371049
 h      0.60001959     2.88084574     0.34131782
 h      2.30230372     1.36419161     0.70521313
 o      2.25940385    -1.17918521    -0.04102029
 h      3.17245531    -0.79009488     0.14070238
 c     -2.45901183    -0.95178438     0.33982342
 h     -2.50877671    -1.94912708     0.64243700
 h     -2.71635163    -0.29413695     1.08178854
 h     -3.21327095    -0.92507193    -0.41891760
 h     -2.01901687     1.39976517     0.29761997
          17

 c      1.21450442    -0.41305236    -0.03603109
 c     -0.04675155    -1.12597451    -0.33005556
 c     -1.15830421    -0.21141654    -0.07363730
 c     -1.14615744     1.22983784    -0.36389176
 c      0.23736503     1.85745911     0.09309048
 c      1.36580691     1.01065292     0.25292863
 h     -0.00347943    -2.18336846    -0.26282665
 h     -1.29688043     1.28332891    -1.52084848
 h      0.56110111     2.88044734     0.33610909
 h      2.33171563     1.34739785     0.68317578
 o      2.26186642    -1.18003496    -0.03711268
 h      3.14831223    -0.77686841     0.14258341
 c     -2.44363154    -0.94368994     0.36247842
 h     -2.44075843    -1.90493083     0.67223163
 h     -2.66951309    -0.28785179     1.09463459
 h     -3.22889870    -0.94373225    -0.42645630
 h     -2.01580067     1.40964239     0.23973371
          17

 c      1.20886735    -0.41845503    -0.04721090
 c     -0.05847574    -1.11913468    -0.35135996
 c     -1.15052170    -0.21706138    -0.07818871
 c     -1.14806770     1.22449299    -0.37604794
 c      0.25042972     1.85200311     0.10154586
 c      1.34096040     1.01775005     0.27920422
 h     -0.02727417    -2.21146686    -0.31003257
 h     -1.23862932     1.24018712    -1.58169354
 h      0.51053605     2.88235546     0.32696896
 h      2.35622301     1.33119745     0.65679154
 o      2.26486154    -1.18111594    -0.03312651
 h      3.11585792    -0.76315946     0.14422505
 c     -2.42753221    -0.93325544     0.38158741
 h     -2.36312714    -1.89234044     0.71356569
 h     -2.64164211    -0.26334016     1.13721863
 h     -3.24324681    -0.95694241    -0.43229385
 h     -2.01930474     1.44016899     0.18200982
          17

 c      1.20262018    -0.42430365    -0.05898460
 c     -0.06952966    -1.10882409    -0.37101630
 c     -1.14177065    -0.22745552    -0.08434980
 c     -1.14751691     1.21867705    -0.38888427
 c      0.26400166     1.84489361     0.10990525
 c      1.31512848     1.02465625     0.30509379
 h     -0.05446394    -2.23805537    -0.35730411
 h     -1.18109673     1.20133572    -1.61904498
 h      0.45171327     2.88921391     0.31508558
 h      2.37047166     1.31552234     0.62625789
 o      2.26760821    -1.18251309    -0.02923954
 h      3.08518500    -0.74509910     0.14782324
 c     -2.41142988    -0.92043584     0.39736387
 h     -2.27718220    -1.90757375     0.76501681
 h     -2.63009040    -0.22718296     1.20111996
 h     -3.24966111    -0.96523782    -0.42852642
 h     -2.03386729     1.49107070     0.12650838
          17

 c      1.19567453    -0.43045334    -0.07113603
 c     -0.07933166    -1.09649494    -0.38915324
 c     -1.13278661    -0.24151982    -0.09191128
 c     -1.14425991     1.21228000    -0.40257897
 c      0.27665369     1.83679441     0.11791066
 c      1.28987450     1.03042731     0.33045212
 h     -0.08440439    -2.25290183    -0.40435305
 h     -1.12546568     1.16785222    -1.62999926
 h      0.38774575     2.90137825     0.30127887
 h      2.37074797     1.30081123     0.59286589
 o      2.26936834    -1.18432389    -0.02563046
 h      3.06562840    -0.71864907     0.15553238
 c     -2.39574423    -0.90602737     0.41127464
 h     -2.18710369    -1.93276249     0.81988932
 h     -2.62968535    -0.19119017     1.27130159
 h     -3.24447223    -0.96924270    -0.41072685
 h     -2.05728623     1.55917721     0.07182648
          17

 c      1.18800712    -0.43673694    -0.08342872
 c     -0.08727679    -1.08346722    -0.40601566
 c     -1.12444027    -0.25789840    -0.10056408
 c     -1.13859051     1.20537782    -0.41684787
 c      0.28684045     1.82879807     0.12527262
 c      1.26674587     1.03398513     0.35514767
 h     -0.11603564    -2.24970156    -0.45044203
 h     -1.07288914     1.14085670    -1.61525900
 h      0.32150607     2.91600827     0.28588957
 h      2.35583915     1.28794861     0.55885418
 o      2.26985899    -1.18644932    -0.02239063
 h      3.05936430    -0.68317357     0.16805283
 c     -2.38049682    -0.89104692     0.42491756
 h     -2.09915886    -1.95049333     0.87094446
 h     -2.63531341    -0.16472405     1.33454124
 h     -3.22676522    -0.96967778    -0.37760087
 h     -2.08139720     1.63810262     0.01427486
          17

 c      1.17968715    -0.44297454    -0.09560938
 c     -0.09276072    -1.07085158    -0.42193794
 c     -1.11764889    -0.27510309    -0.10993183
 c     -1.13102872     1.19822011    -0.43116144
 c      0.29303202     1.82220207     0.13167720
 c      1.24704014     1.03425399     0.37906919
 h     -0.14803165    -2.22642865    -0.49466908
 h     -1.02418147     1.12128465    -1.57923589
 h      0.25602184     2.92821062     0.26906956
 h      2.32751505     1.27812455     0.52705875
 o      2.26934154    -1.18849399    -0.01949010
 h      3.06005915    -0.64317598     0.18407988
 c     -2.36544939    -0.87629011     0.43955111
 h     -2.01940924    -1.95039473     0.91322918
 h     -2.64282106    -0.15276944     1.38211399
 h     -3.19833910    -0.96746940    -0.33071866
 h     -2.09658707     1.71957668    -0.04930572
          17

 c      1.17088785    -0.44898131    -0.10741057
 c     -0.09523640    -1.05947618    -0.43730130
 c     -1.11327797    -0.29164497    -0.11961344
 c     -1.12205085     1.19113804    -0.44477941
 c      0.29396645     1.81809519     0.13682511
 c      1.23150169     1.03037428     0.40209587
 h     -0.17895473    -2.18524851    -0.53625248
 h     -0.97941008     1.10960014    -1.53108001
 h      0.19455702     2.93334692     0.25114023
 h      2.29078298     1.27272828     0.50048798
 o      2.26827299    -1.18993303    -0.01684271
 h      3.05846055    -0.60569039     0.20134492
 c     -2.35017537    -0.86228367     0.45613533
 h     -1.95257943    -1.92835531     0.94423725
 h     -2.64905417    -0.15681080     1.40934603
 h     -3.16399885    -0.96393178    -0.27456572
 h     -2.09563276     1.79546391    -0.11998922
          17

 c      1.16187961    -0.45456664    -0.11855315
 c     -0.09430798    -1.04975829    -0.45246948
 c     -1.11202284    -0.30615033    -0.12924016
 c     -1.11204327     1.18447723    -0.45664954
 c      0.28894259     1.81697008     0.14051293
 c      1.22007293     1.02191979     0.42404605
 h     -0.20746141    -2.13274035    -0.57484675
 h     -0.93724302     1.10545953    -1.48567934
 h      0.14023512     2.92887665     0.23273474
 h      2.25359550     1.27327012     0.48183558
 o      2.26697907    -1.19033305    -0.01438301
 h      3.04770821    -0.57677373     0.21787130
 c     -2.33407601    -0.84935748     0.47543062
 h     -1.90186674    -1.88452034     0.96336614
 h     -2.65176783    -0.17571155     1.41493628
 h     -3.13159604    -0.96093585    -0.21637649
 h     -2.07493446     1.85912675    -0.19688067
          17

 c      1.15301019    -0.45952739    -0.12874941
 c     -0.08983567    -1.04158273    -0.46770874
 c     -1.11427844    -0.31746234    -0.13854390
 c     -1.10134730     1.17855333    -0.46555114
 c      0.27798506     1.81853511     0.14270816
 c      1.21192041     1.00901438     0.44464924
 h     -0.23262441    -2.07997470    -0.61089322
 h     -0.89461710     1.10766902    -1.46124875
 h      0.09552647     2.91521294     0.21474560
 h      2.22506950     1.28115398     0.47298940
 o      2.26555634    -1.18946051    -0.01209998
 h      3.02507268    -0.55979223     0.23256484
 c     -2.31651455    -0.83771622     0.49787815
 h     -1.86881985    -1.82238931     0.97167962
 h     -2.64975438    -0.20582274     1.40105723
 h     -3.11033510    -0.96082053    -0.16447797
 h     -2.03431361     1.90596013    -0.27773763
          17

 c      1.14468303    -0.46364426    -0.13770708
 c     -0.08201594    -1.03437869    -0.48313351
 c     -1.12004347    -0.32471563    -0.14741298
 c     -1.09016320     1.17355950    -0.47086387
 c      0.26178874     1.82177072     0.14356308
 c      1.20585521     0.99230996     0.46356674
 h     -0.25419978    -2.04062469    -0.64573756
 h     -0.84825692     1.11486781    -1.46961856
 h      0.06184801     2.89589952     0.19819326
 h      2.21163080     1.29699466     0.47478774
 o      2.26388295    -1.18731466    -0.01004719
 h      2.99195296    -0.55489458     0.24543791
 c     -2.29718706    -0.82749797     0.52316253
 h     -1.85273584    -1.74937244     0.97225018
 h     -2.64344036    -0.24032475     1.37440221
 h     -3.10623716    -0.96571808    -0.12441865
 h     -1.97668265     1.93369653    -0.35948423
          17

 c      1.13733882    -0.46668550    -0.14513693
 c     -0.07144707    -1.02758344    -0.49874319
 c     -1.12890481    -0.32738406    -0.15590739
 c     -1.07830416     1.16946928    -0.47334647
 c      0.24149930     1.82516979     0.14336119
 c      1.20089948     0.97287304     0.48044280
 h     -0.27220798    -2.02516684    -0.68093141
 h     -0.79771227     1.12617632    -1.50648019
 h      0.03940258     2.87719366     0.18407787
 h      2.21321029     1.31958890     0.48721930
 o      2.26163819    -1.18414333    -0.00835296
 h      2.95367334    -0.55871848     0.25783262
 c     -2.27648985    -0.81875394     0.54975667
 h     -1.84941584    -1.67853705     0.97102892
 h     -2.63593368    -0.26846197     1.34735657
 h     -3.11776622    -0.97655462    -0.09565604
 h     -1.90801392     1.94288652    -0.43869032
          17

 c      1.13143671    -0.46841809    -0.15076483
 c     -0.05917647    -1.02122591    -0.51455080
 c     -1.14010778    -0.32530805    -0.16422610
 c     -1.06517479     1.16603173    -0.47469048
 c      0.21845534     1.82708995     0.14244273
 c      1.19652738     0.95201042     0.49496674
 h     -0.28568176    -2.03424561    -0.71680841
 h     -0.74570110     1.14071732    -1.55603331
 h      0.02742811     2.86650474     0.17321203
 h      2.22338562     1.34554787     0.50975917
 o      2.25835132    -1.18042283    -0.00722340
 h      2.91874720    -0.56465217     0.27252632
 c     -2.25546380    -0.81124301     0.57514869
 h     -1.85030004    -1.62939727     0.97727720
 h     -2.63317586    -0.27702163     1.33600467
 h     -3.13699821    -0.99273746    -0.07287711
 h     -1.83731553     1.93747076    -0.51227845
          17

 c      1.12741458    -0.46862795    -0.15435085
 c     -0.04660252    -1.01595352    -0.53065747
 c     -1.15266647    -0.31870433    -0.17264613
 c     -1.05005775     1.16282462    -0.47647295
 c      0.19397593     1.82618829     0.14116032
 c      1.19250330     0.93105081     0.50693068
 h     -0.29218439    -2.05887782    -0.75190903
 h     -0.69555717     1.15710057    -1.60270089
 h      0.02491790     2.86920329     0.16607010
 h      2.23330931     1.37022071     0.54146920
 o      2.25358891    -1.17669983    -0.00688842
 h      2.89589065    -0.56532397     0.29291157
 c     -2.23541450    -0.80434358     0.59722515
 h     -1.84570357    -1.62102969     1.00040724
 h     -2.64007573    -0.25717412     1.35069120
 h     -3.15479085    -1.01271257    -0.05007044
 h     -1.77579473     1.92467503    -0.57843419
          17

 c      1.12561409    -0.46714923    -0.15571712
 c     -0.03518095    -1.01252132    -0.54719826
 c     -1.16548160    -0.30813946    -0.18145445
 c     -1.03248317     1.15942336    -0.47970319
 c      0.16924765     1.82181180     0.13987584
 c      1.18864142     0.91116104     0.51625686
 h     -0.28896881    -2.08703317    -0.78392571
 h     -0.64955155     1.17361411    -1.63635621
 h      0.03129243     2.88516890     0.16272243
 h      2.23544492     1.38910021     0.58100243
 o      2.24729446    -1.17326733    -0.00745195
 h      2.88858194    -0.55778954     0.32063201
 c     -2.21742513    -0.79775609     0.61591922
 h     -1.83314490    -1.65548689     1.04209096
 h     -2.65460409    -0.21184501     1.38665121
 h     -3.16438807    -1.03458824    -0.02302207
 h     -1.73410034     1.91274103    -0.63708317
          17

 c      1.12618388    -0.46389647    -0.15478175
 c     -0.02611648    -1.01137898    -0.56425593
 c     -1.17747196    -0.29446223    -0.19087809
 c     -1.01259853     1.15574170    -0.48496314
 c      0.14534052     1.81409184     0.13897702
 c      1.18468570     0.89325312     0.52298771
 h     -0.27426159    -2.10897500    -0.81082740
 h     -0.60877729     1.18858479    -1.65191868
 h      0.04625650     2.90821691     0.16288143
 h      2.22515935     1.39879220     0.62673237
 o      2.23994679    -1.16998929    -0.00877167
 h      2.89245174    -0.54633190     0.35366357
 c     -2.20207415    -0.79204266     0.63293448
 h     -1.81863693    -1.71416622     1.09422689
 h     -2.66899573    -0.15270306     1.42940855
 h     -3.16219569    -1.05653095     0.01037728
 h     -1.71791087     1.90628719    -0.68896493
          17

 c      1.12899989    -0.45889198    -0.15159073
 c     -0.02017931    -1.01255413    -0.58180953
 c     -1.18770877    -0.27871788    -0.20102747
 c     -0.99132998     1.15222321    -0.49270823
 c      0.12329227     1.80369421     0.13889239
 c      1.18028630     0.87796612     0.52725511
 h     -0.24770806    -2.11894585    -0.83134786
 h     -0.57353750     1.20060382    -1.64781115
 h      0.06908297     2.92915237     0.16601783
 h      2.20089681     1.39743625     0.67699964
 o      2.23230303    -1.16652146    -0.01053345
 h      2.89920502    -0.53884154     0.38748627
 c     -2.18958844    -0.78793670     0.65010840
 h     -1.80875777    -1.77435485     1.14657096
 h     -2.67569370    -0.09188355     1.46584253
 h     -3.14740633    -1.07709108     0.05058092
 h     -1.72537196     1.90337507    -0.73382168
          17

 c      1.13363990    -0.45227967    -0.14633730
 c     -0.01765392    -1.01566859    -0.59971242
 c     -1.19551012    -0.26206368    -0.21187472
 c     -0.97014414     1.14958034    -0.50337901
 c      0.10414781     1.79147988     0.14009274
 c      1.17500321     0.86568106     0.52924455
 h     -0.21030475    -2.11517463    -0.84507671
 h     -0.54359483     1.20864995    -1.62512692
 h      0.09824366     2.93953112     0.17150938
 h      2.16399372     1.38486832     0.73041841
 o      2.22506094    -1.16261138    -0.01241550
 h      2.90178948    -0.54184677     0.41768904
 c     -2.17993112    -0.78575195     0.66859383
 h     -1.80663334    -1.82015982     1.19200156
 h     -2.67011216    -0.03817309     1.48819497
 h     -3.12173132    -1.09549600     0.09666174
 h     -1.74918069     1.89795243    -0.76993731
          17

 c      1.13942961    -0.44431879    -0.13936032
 c     -0.01839066    -1.01996516    -0.61768765
 c     -1.20046855    -0.24569342    -0.22327113
 c     -0.95064554     1.14838266    -0.51726788
 c      0.08891036     1.77827222     0.14307029
 c      1.16831067     0.85654205     0.52915890
 h     -0.16420021    -2.09982150    -0.85248266
 h     -0.51807075     1.21218370    -1.58780937
 h      0.13162138     2.93381006     0.17879303
 h      2.11852177     1.36270754     0.78625002
 o      2.21870347    -1.15821361    -0.01418865
 h      2.89662781    -0.55846403     0.44155088
 c     -2.17275768    -0.78535345     0.68890357
 h     -1.81255721    -1.84292407     1.22685963
 h     -2.65042965     0.00298828     1.49327977
 h     -3.08942326    -1.11187700     0.14632087
 h     -1.78066329     1.88432001    -0.79531345
          17

 c      1.14554218    -0.43536768    -0.13112268
 c     -0.02192106    -1.02433607    -0.63534139
 c     -1.20242334    -0.23076625    -0.23499188
 c     -0.93431000     1.14886854    -0.53429696
 c      0.07842981     1.76471843     0.14829009
 c      1.15963026     0.85049439     0.52718670
 h     -0.11237121    -2.07908447    -0.85492533
 h     -0.49495366     1.21122496    -1.54362235
 h      0.16694456     2.91003524     0.18750692
 h      2.07083794     1.33420159     0.84478512
 o      2.21345895    -1.15348353    -0.01575644
 h      2.88393329    -0.58827527     0.45864331
 c     -2.16740879    -0.78629741     0.71113427
 h     -1.82515955    -1.83902248     1.24997788
 h     -2.61686275     0.02878464     1.48113459
 h     -3.05718025    -1.12735444     0.19590427
 h     -1.81238339     1.85941523    -0.80879909
          17

 c      1.15112289    -0.42585768    -0.12217388
 c     -0.02761413    -1.02744551    -0.65221249
 c     -1.20140630    -0.21834098    -0.24678867
 c     -0.92236906     1.15098339    -0.55384349
 c      0.07325528     1.75118410     0.15610351
 c      1.14846756     0.84736559     0.52350806
 h     -0.05797684    -2.06238284    -0.85441530
 h     -0.47046266     1.20637644    -1.50488921
 h      0.20220611     2.87001508     0.19760829
 h      2.02800504     1.30335687     0.90735135
 o      2.20928134    -1.14874595    -0.01718234
 h      2.86762354    -0.62763782     0.47118919
 c     -2.16302260    -0.78797259     0.73505642
 h     -1.84191070    -1.80862804     1.26212282
 h     -2.57132042     0.03887289     1.45442922
 h     -3.03305102    -1.14370494     0.24096726
 h     -1.83897846     1.82295038    -0.81047726
          17

 c      1.15540643    -0.41626287    -0.11310383
 c     -0.03482521    -1.02809052    -0.66787558
 c     -1.19758758    -0.20931247    -0.25843151
 c     -0.91568810     1.15450049    -0.57483328
 c      0.07348883     1.73767445     0.16663655
 c      1.13468841     0.84699089     0.51839307
 h     -0.00353311    -2.05878678    -0.85279479
 h     -0.43944504     1.19864140    -1.48624211
 h      0.23603092     2.81951028     0.20945815
 h      1.99470398     1.27319899     0.97525905
 o      2.20586087    -1.14443713    -0.01869768
 h      2.85473479    -0.67048397     0.48406827
 c     -2.15880606    -0.78974924     0.75998779
 h     -1.85903062    -1.75607129     1.26618406
 h     -2.51747169     0.03613961     1.41865152
 h     -3.02360490    -1.16226109     0.27783411
 h     -1.85734220     1.77691594    -0.80162464
          17

 c      1.15780525    -0.40706120    -0.10448951
 c     -0.04294899    -1.02573794    -0.68205945
 c     -1.19123369    -0.20435139    -0.26973127
 c     -0.91444941     1.15912171    -0.59632222
 c      0.07868332     1.72384845     0.17969374
 c      1.11877948     0.84927102     0.51237258
 h      0.04919362    -2.07125567    -0.85065482
 h     -0.39867254     1.18899553    -1.49688135
 h      0.26797036     2.76810768     0.22383206
 h      1.97048868     1.24434750     1.04780798
 o      2.20277187    -1.14095515    -0.02060866
 h      2.85277265    -0.71069570     0.50317623
 c     -2.15437137    -0.79109453     0.78453918
 h     -1.87102913    -1.69167299     1.26807739
 h     -2.46089636     0.02815047     1.38255847
 h     -3.03053596    -1.18244744     0.30553195
 h     -1.86696313     1.72525339    -0.78456390
          17

 c      1.15795471    -0.39869645    -0.09684381
 c     -0.05135259    -1.02075355    -0.69467613
 c     -1.18268089    -0.20385072    -0.28054491
 c     -0.91778411     1.16448310    -0.61809889
 c      0.08782788     1.70924728     0.19473433
 c      1.10183865     0.85403567     0.50631291
 h      0.09822010    -2.09423145    -0.84716979
 h     -0.35124543     1.17825968    -1.53339600
 h      0.29845371     2.72743503     0.24180321
 h      1.95036587     1.21551840     1.12125678
 o      2.19979493    -1.13843626    -0.02305038
 h      2.86451675    -0.74571876     0.53136680
 c     -2.14990150    -0.79152275     0.80657131
 h     -1.87040004    -1.63335401     1.27760990
 h     -2.40841064     0.02753246     1.35739345
 h     -3.04985649    -1.20144046     0.32631561
 h     -1.87056811     1.67369455    -0.76242568
          17

 c      1.15571140    -0.39155053    -0.09057988
 c     -0.05931855    -1.01406144    -0.70574291
 c     -1.17232990    -0.20788141    -0.29077092
 c     -0.92391033     1.17009242    -0.64047462
 c      0.09945497     1.69380504     0.21094737
 c      1.08533351     0.86079850     0.50128614
 h      0.14075875    -2.11767079    -0.84107155
 h     -0.30588083     1.16754017    -1.58337025
 h      0.32793376     2.70647943     0.26444817
 h      1.92814078     1.18529746     1.19001488
 o      2.19711302    -1.13669408    -0.02580755
 h      2.88506159    -0.77756705     0.56553919
 c     -2.14602133    -0.79052038     0.82387582
 h     -1.84928606    -1.60150498     1.30606939
 h     -2.36541275     0.04705204     1.35255348
 h     -3.07446534    -1.21551300     0.34426864
 h     -1.87432251     1.62920429    -0.73863145
          17

 c      1.15111982    -0.38593099    -0.08600238
 c     -0.06607661    -1.00667069    -0.71530762
 c     -1.16066362    -0.21616898    -0.30033510
 c     -0.93080592     1.17537136    -0.66370616
 c      0.11182901     1.67838123     0.22739039
 c      1.07088381     0.86860812     0.49836021
 h      0.17378608    -2.13246508    -0.83154610
 h     -0.27195418     1.15835589    -1.63420231
 h      0.35554058     2.70636689     0.29246513
 h      1.89928958     1.15330852     1.24873847
 o      2.19511092    -1.13541428    -0.02845260
 h      2.90528082    -0.80973668     0.59888115
 c     -2.14330291    -0.78795293     0.83559900
 h     -1.80510852    -1.60238604     1.35722684
 h     -2.33289175     0.08934453     1.36936072
 h     -3.09730880    -1.22164425     0.36344983
 h     -1.88591148     1.59831842    -0.71602500
          17

 c      1.14437343    -0.38206201    -0.08331510
 c     -0.07086356    -0.99943891    -0.72342983
 c     -1.14827926    -0.22811074    -0.30916393
 c     -0.93695776     1.17984934    -0.68778812
 c      0.12311469     1.66476548     0.24312623
 c      1.06012064     0.87609406     0.49843972
 h      0.19487327    -2.13301555    -0.81846462
 h     -0.25622907     1.15226920    -1.67729585
 h      0.37874426     2.72013382     0.32593032
 h      1.86203142     1.12030378     1.29378725
 o      2.19406470    -1.13434500    -0.03060529
 h      2.91708833    -0.84429575     0.62508462
 c     -2.14171317    -0.78432188     0.84280653
 h     -1.74441993    -1.62124210     1.42196105
 h     -2.30817125     0.14392635     1.40060311
 h     -3.11317179    -1.21825247     0.38676759
 h     -1.90974217     1.58460177    -0.69618242
          17

 c      1.13578898    -0.38007745    -0.08263059
 c     -0.07297489    -0.99301892    -0.73018806
 c     -1.13589903    -0.24284360    -0.31716079
 c     -0.94179334     1.18331760    -0.71247932
 c      0.13154965     1.65507010     0.25732982
 c      1.05447192     0.88171083     0.50215028
 h      0.20265550    -2.11757093    -0.80225818
 h     -0.26224190     1.15053716    -1.70808404
 h      0.39445914     2.73772670     0.36432476
 h      1.81737034     1.08778949     1.32393660
 o      2.19400330    -1.13335013    -0.03207137
 h      2.91593813    -0.88128082     0.64060467
 c     -2.14068397    -0.78012743     0.84732325
 h     -1.67811178    -1.63830956     1.48636813
 h     -2.28807392     0.19598009     1.43636572
 h     -3.11932282    -1.20525809     0.41561494
 h     -1.94293203     1.58722612    -0.67972539
          17

 c      1.12579030    -0.38001871    -0.08397388
 c     -0.07182085    -0.98782917    -0.73568698
 c     -1.12433577    -0.25934109    -0.32420122
 c     -0.94554454     1.18578790    -0.73731959
 c      0.13575862     1.65098086     0.26938017
 c      1.05477438     0.88413551     0.50970988
 h      0.19706686    -2.08813611    -0.78374183
 h     -0.29060850     1.15395485    -1.72522419
 h      0.40019380     2.75072545     0.40673021
 h      1.76898451     1.05765034     1.34088707
 o      2.19469917    -1.13240036    -0.03288087
 h      2.90126718    -0.91915521     0.64528027
 c     -2.13944491    -0.77549691     0.85067634
 h     -1.61565266    -1.64080852     1.53977354
 h     -2.27047905     0.23413733     1.46854055
 h     -3.11575998    -1.18398099     0.44986709
 h     -1.97685755     1.60214572    -0.66723583
          17

 c      1.11490178    -0.38183386    -0.08727508
 c     -0.06701124    -0.98397645    -0.74005526
 c     -1.11441262    -0.27652584    -0.33015360
 c     -0.94882596     1.18736282    -0.76161521
 c      0.13513843     1.65322814     0.27893281
 c      1.06084462     0.88266419     0.52078552
 h      0.17952819    -2.05075658    -0.76394764
 h     -0.33913832     1.16280607    -1.73048352
 h      0.39447346     2.75424045     0.45203991
 h      1.72318444     1.03186912     1.34985246
 o      2.19568477    -1.13155666    -0.03330606
 h      2.87649284    -0.95533594     0.64261893
 c     -2.13715704    -0.77029480     0.85389884
 h     -1.56354027    -1.62322752     1.57599554
 h     -2.25424641     0.25218693     1.49184318
 h     -3.10535078    -1.15702516     0.48801401
 h     -2.00212695     1.62437943    -0.65960238
          17

 c      1.10374326    -0.38537803    -0.09235420
 c     -0.05845338    -0.98116944    -0.74344105
 c     -1.10685564    -0.29337754    -0.33491536
 c     -0.95236893     1.18816072    -0.78439221
 c      0.13003198     1.66141246     0.28593387
 c      1.07133714     0.87739178     0.53444203
 h      0.15297183    -2.01579410    -0.74389446
 h     -0.40255803     1.17685732    -1.72953674
 h      0.37681907     2.74710853     0.49916040
 h      1.68831899     1.01222778     1.35958893
 o      2.19629167    -1.13094507    -0.03386057
 h      2.84864572    -0.98675520     0.63980408
 c     -2.13293907    -0.76428793     0.85764610
 h     -1.52576923    -1.58463213     1.59211809
 h     -2.23880562     0.24821513     1.50341405
 h     -3.09355943    -1.12799981     0.52749412
 h     -2.01202661     1.64951035    -0.65771917
          17

 c      1.09301728    -0.39041663    -0.09890574
 c     -0.04639903    -0.97880204    -0.74601740
 c     -1.10218981    -0.30901281    -0.33845220
 c     -0.95693109     1.18829260    -0.80435067
 c      0.12152362     1.67418233     0.29054651
 c      1.08415073     0.86909155     0.54938656
 h      0.12120343    -1.99628901    -0.72426159
 h     -0.47252098     1.19546516    -1.73282279
 h      0.34764507     2.73168354     0.54726464
 h      1.67229409     0.99980830     1.37988601
 o      2.19581550    -1.13070591    -0.03517519
 h      2.82606876    -1.01075537     0.64577936
 c     -2.12597911    -0.75728366     0.86224259
 h     -1.50430669    -1.52700552     1.58757475
 h     -2.22390086     0.22393395     1.50249735
 h     -3.08696891    -1.10079277     0.56544665
 h     -2.00354276     1.67424203    -0.66206064
          17

 c      1.08348259    -0.39663315    -0.10649413
 c     -0.03139466    -0.97643110    -0.74798622
 c     -1.10066703    -0.32272572    -0.34082579
 c     -0.96311022     1.18783245    -0.82006311
 c      0.11100730     1.68961265     0.29302202
 c      1.09723329     0.85893793     0.56457034
 h      0.08738724    -2.00194083    -0.70523552
 h     -0.53965198     1.21788385    -1.75347985
 h      0.30813518     2.71343322     0.59611154
 h      1.67821293     0.99430761     1.41558690
 o      2.19386933    -1.13092954    -0.03765525
 h      2.81319851    -1.02615588     0.66589902
 c     -2.11582499    -0.74927233     0.86756798
 h     -1.49886314    -1.45504279     1.56421326
 h     -2.20954527     0.18497478     1.49066919
 h     -3.09017432    -1.07836215     0.59982838
 h     -1.97742774     1.69661555    -0.67232813
          17

 c      1.07591888    -0.40363881    -0.11456688
 c     -0.01423924    -0.97439818    -0.74954883
 c     -1.10224026    -0.33399871    -0.34219711
 c     -0.97092031     1.18677771    -0.83070677
 c      0.09981935     1.70562681     0.29359673
 c      1.10917439     0.84823939     0.57965951
 h      0.05314145    -2.03169531    -0.68693419
 h     -0.59830762     1.24340232    -1.79903308
 h      0.25990833     2.69959947     0.64621494
 h      1.70210487     0.99376337     1.46231754
 o      2.19063595    -1.13163997    -0.04117579
 h      2.80687105    -1.03348241     0.69720378
 c     -2.10273880    -0.74050534     0.87283219
 h     -1.50561497    -1.37722464     1.52752817
 h     -2.19618213     0.14192676     1.47256118
 h     -3.10274485    -1.06177397     0.63016276
 h     -1.93829800     1.71632133    -0.68718539
          17

 c      1.07108528    -0.41098348    -0.12249030
 c      0.00394997    -0.97380209    -0.75086401
 c     -1.10657910    -0.34250169    -0.34280808
 c     -0.97956145     1.18504820    -0.83676114
 c      0.08907788     1.72043041     0.29249204
 c      1.11919193     0.83821558     0.59484938
 h      0.01962268    -2.07413525    -0.66997874
 h     -0.64907125     1.27073191    -1.86339753
 h      0.20439951     2.69615068     0.69830008
 h      1.73575424     0.99528034     1.50967167
 o      2.18667752    -1.13283977    -0.04521636
 h      2.79938105    -1.03409846     0.73069392
 c     -2.08786318    -0.73134542     0.87639674
 h     -1.51499537    -1.30755120     1.48881357
 h     -2.18491998     0.11049528     1.45615793
 h     -3.11925295    -1.05037782     0.65721802
 h     -1.89463888     1.73512938    -0.70422746
          17

 c      1.06965332    -0.41817799    -0.12961315
 c      0.02175170    -0.97584057    -0.75204785
 c     -1.11312739    -0.34807385    -0.34295120
 c     -0.98781330     1.18250772    -0.83961992
 c      0.07966362     1.73288333     0.29001959
 c      1.12683869     0.82984484     0.61038490
 h     -0.01129818    -2.11536308    -0.65541388
 h     -0.69516439     1.29755129    -1.93120608
 h      0.14242009     2.70410529     0.75184280
 h      1.77098142     0.99615116     1.54743246
 o      2.18257756    -1.13454808    -0.04922572
 h      2.78398815    -1.02938933     0.75726139
 c     -2.07299537    -0.72186366     0.87608862
 h     -1.51152820    -1.26454915     1.46509096
 h     -2.17725388     0.10681867     1.45013470
 h     -3.13240778    -1.04282146     0.68202438
 h     -1.85751101     1.75680292    -0.72042701
          17

 c      1.07209816    -0.42473576    -0.13535915
 c      0.03765811    -0.98130852    -0.75318083
 c     -1.12119316    -0.35069275    -0.34294148
 c     -0.99468484     1.17905316    -0.84066495
 c      0.07220587     1.74258399     0.28666749
 c      1.13181051     0.82380460     0.62630271
 h     -0.03724349    -2.14496055    -0.64428676
 h     -0.73856690     1.32112280    -1.98781203
 h      0.07459138     2.71858164     0.80393324
 h      1.80175898     0.99451795     1.56883351
 o      2.17876430    -1.13680634    -0.05283360
 h      2.75753535    -1.02050461     0.77119343
 c     -2.05962742    -0.71174674     0.87066915
 h     -1.48343679    -1.26079075     1.46906848
 h     -2.17368523     0.13683229     1.45728350
 h     -3.13630045    -1.03787303     0.70509827
 h     -1.83657326     1.78522808    -0.73306904
          17

 c      1.07856558    -0.43023099    -0.13933141
 c      0.05036446    -0.99046850    -0.75428270
 c     -1.13003992    -0.35044420    -0.34309039
 c     -0.99989435     1.17484730    -0.84080413
 c      0.06705406     1.74960502     0.28304257
 c      1.13387843     0.82048145     0.64239920
 h     -0.05601442    -2.15738160    -0.63738380
 h     -0.77940016     1.33906849    -2.02374667
 h      0.00223597     2.73169349     0.84991473
 h      1.82451474     0.98952607     1.57095593
 o      2.17548569    -1.13967508    -0.05590448
 h      2.72073075    -1.00831714     0.77114864
 c     -2.04776369    -0.70092183     0.86127285
 h     -1.43637921    -1.29011963     1.49535337
 h     -2.17263588     0.19131254     1.47148425
 h     -3.12794924    -1.03469761     0.72620870
 h     -1.83490619     1.82084079    -0.74061394
          17

 c      1.08876376    -0.43435159    -0.14139693
 c      0.05898894    -1.00306705    -0.75527449
 c     -1.13895445    -0.34750078    -0.34367504
 c     -1.00389125     1.17043586    -0.84047762
 c      0.06429167     1.75415715     0.27972534
 c      1.13285694     0.82000726     0.65825983
 h     -0.06604975    -2.15151862    -0.63511845
 h     -0.81667389     1.34967382    -2.03444500
 h     -0.07228327     2.73620114     0.88511331
 h      1.83797865     0.98128741     1.55431590
 o      2.17282174    -1.14323819    -0.05855134
 h      2.67788021    -0.99331565     0.76046449
 c     -2.03640213    -0.68964486     0.85033507
 h     -1.38677711    -1.33478332     1.52742182
 h     -2.17140638     0.25411950     1.48313217
 h     -3.10734096    -1.03287103     0.74462281
 h     -1.84790410     1.85894122    -0.74271461
          17

 c      1.10193006    -0.43692493    -0.14171865
 c      0.06316808    -1.01834030    -0.75597011
 c     -1.14728733    -0.34210460    -0.34492266
 c     -1.00744095     1.16652927    -0.83979553
 c      0.06379400     1.75640325     0.27716221
 c      1.12856282     0.82229692     0.67327226
 h     -0.06669648    -2.13052179    -0.63742274
 h     -0.84890433     1.35193903    -2.01911886
 h     -0.14588679     2.72740111     0.90615336
 h      1.84324592     0.97083610     1.52265225
 o      2.17071682    -1.14761479    -0.06112572
 h      2.63629595    -0.97541242     0.74702776
 c     -2.02462382    -0.67811477     0.83988302
 h     -1.34775099    -1.37921855     1.55175685
 h     -2.16768270     0.31139494     1.48486479
 h     -3.07698085    -1.03242151     0.75946288
 h     -1.86747525     1.89217857    -0.73957548
          17

 c      1.11690369    -0.43790773    -0.14071685
 c      0.06302917    -1.03498714    -0.75612010
 c     -1.15447296    -0.33455555    -0.34701767
 c     -1.01122772     1.16369605    -0.83859794
 c      0.06529268     1.75640972     0.27562350
 c      1.12076841     0.82708472     0.68663557
 h     -0.05843741    -2.10235619    -0.64358859
 h     -0.87437530     1.34565919    -1.98048191
 h     -0.21530870     2.70347973     0.91148724
 h      1.84404071     0.96005444     1.48282140
 o      2.16909505    -1.15295072    -0.06406797
 h      2.60425376    -0.95405822     0.74078887
 c     -2.01184692    -0.66639746     0.83112768
 h     -1.32595068    -1.41369889     1.56111027
 h     -2.16008880     0.35428051     1.47295410
 h     -3.04138085    -1.03388324     0.76992977
 h     -1.88642196     1.91402520    -0.73146554
          17

 c      1.13229560    -0.43735559    -0.13897011
 c      0.05906726    -1.05119829    -0.75548600
 c     -1.16003720    -0.32520647    -0.35011129
 c     -1.01571173     1.16220238    -0.83639218
 c      0.06842712     1.75415051     0.27519289
 c      1.10921219     0.83397207     0.69744524
 h     -0.04293902    -2.08006598    -0.65218359
 h     -0.89116511     1.33163895    -1.92564301
 h     -0.27760530     2.66536537     0.90152353
 h      1.84643269     0.95138506     1.44386533
 o      2.16807292    -1.15933855    -0.06752931
 h      2.58709029    -0.92938877     0.74743175
 c     -1.99772882    -0.65450808     0.82467274
 h     -1.32355661    -1.43282700     1.55262798
 h     -2.14809543     0.37820213     1.44662147
 h     -3.00614764    -1.03816095     0.77539302
 h     -1.90012378     1.92041303    -0.71860707
          17

 c      1.14671054    -0.43539985    -0.13709250
 c      0.05195452    -1.06499536    -0.75388341
 c     -1.16360207    -0.31445875    -0.35431912
 c     -1.02114375     1.16198043    -0.83223209
 c      0.07278232     1.74951882     0.27575756
 c      1.09378660     0.84249428     0.70495328
 h     -0.02245342    -2.07858115    -0.66143218
 h     -0.89707324     1.31194127    -1.86759195
 h     -0.33068049     2.61663739     0.87868765
 h      1.85659243     0.94715991     1.41405795
 o      2.16805703    -1.16669998    -0.07108987
 h      2.58470827    -0.90376362     0.76339892
 c     -1.98215378    -0.64250865     0.82070458
 h     -1.34000148    -1.43398801     1.52618364
 h     -2.13186075     0.38197483     1.40736015
 h     -2.97636470    -1.04602319     0.77538671
 h     -1.90652920     1.90988294    -0.70123440
          17

 c      1.15895366    -0.43224491    -0.13563163
 c      0.04234491    -1.07506933    -0.75115123
 c     -1.16489684    -0.30275193    -0.35970294
 c     -1.02759802     1.16267650    -0.82478673
 c      0.07791608     1.74234971     0.27699918
 c      1.07490834     0.85217227     0.70892641
 h      0.00135553    -2.10561579    -0.67023579
 h     -0.88967533     1.28966218    -1.82449610
 h     -0.37386948     2.56347596     0.84742297
 h      1.87653814     0.94882519     1.39680520
 o      2.16955351    -1.17477550    -0.07398962
 h      2.59345922    -0.88140840     0.77910350
 c     -1.96532936    -0.63060695     0.81902783
 h     -1.37247042    -1.41696418     1.48390350
 h     -2.11222540     0.36783266     1.35883138
 h     -2.95473726    -1.05731253     0.76956064
 h     -1.90585544     1.88336369    -0.67965826
          17

 c      1.16815995    -0.42817796    -0.13501068
 c      0.03082648    -1.08145161    -0.74712501
 c     -1.16377667    -0.29054989    -0.36624132
 c     -1.03491264     1.16378772    -0.81304885
 c      0.08336023     1.73249418     0.27841967
 c      1.05373374     0.86249280     0.70975453
 h      0.02757758    -2.15434022    -0.67874993
 h     -0.86716508     1.26757519    -1.81149765
 h     -0.40830942     2.51413349     0.81375674
 h      1.90179072     0.95673998     1.38944827
 o      2.17291125    -1.18321897    -0.07556211
 h      2.60937701    -0.86646221     0.78557806
 c     -1.94787166    -0.61920295     0.81895442
 h     -1.41535033    -1.38494645     1.43083886
 h     -2.09088555     0.34247412     1.30721865
 h     -2.94075177    -1.07039981     0.75767727
 h     -1.90059790     1.84412295    -0.65424495
          17

 c      1.17383383    -0.42357190    -0.13550628
 c      0.01802358    -1.08509855    -0.74169428
 c     -1.16023466    -0.27833412    -0.37380637
 c     -1.04249682     1.16479387    -0.79742918
 c      0.08854949     1.71999900     0.27944510
 c      1.03195331     0.87282808     0.70818871
 h      0.05489414    -2.20855134    -0.68761259
 h     -0.83046869     1.24675652    -1.82790635
 h     -0.43639552     2.47716160     0.78389819
 h      1.92395938     0.97058264     1.38635379
 o      2.17820862    -1.19167806    -0.07544635
 h      2.62972543    -0.86157206     0.77779975
 c     -1.93080739    -0.60875762     0.81912635
 h     -1.45901627    -1.34705373     1.37655030
 h     -2.07057513     0.31821608     1.26135877
 h     -2.93155001    -1.08240917     0.73970707
 h     -1.89581350     1.79782479    -0.62527531
          17

 c      1.17582075    -0.41887005    -0.13724823
 c      0.00464862    -1.08703313    -0.73485766
 c     -1.15439652    -0.26658977    -0.38216127
 c     -1.04927012     1.16515298    -0.77969985
 c      0.09264837     1.70537395     0.27959085
 c      1.01142159     0.88237883     0.70503642
 h      0.08113347    -2.25281039    -0.69707815
 h     -0.78439096     1.22743130    -1.85771384
 h     -0.45980799     2.45831789     0.76198644
 h      1.93504611     0.98976197     1.38245474
 o      2.18525383    -1.19984198    -0.07361178
 h      2.65332658    -0.86742837     0.75512208
 c     -1.91547094    -0.59938225     0.81757149
 h     -1.48967078    -1.32043052     1.33583183
 h     -2.05469625     0.31094673     1.23105703
 h     -2.92366843    -1.09009320     0.71594167
 h     -1.89875061     1.75189268    -0.59282673
          17

 c      1.17425041    -0.41454854    -0.14022796
 c     -0.00853510    -1.08794915    -0.72672115
 c     -1.14649944    -0.25577565    -0.39097899
 c     -1.05405506     1.16439800    -0.76180948
 c      0.09441757     1.68973850     0.27856645
 c      0.99390098     0.89019690     0.70102130
 h      0.10380730    -2.27704517    -0.70689612
 h     -0.73567455     1.21038919    -1.88292226
 h     -0.47740631     2.45819381     0.74862513
 h      1.92983930     1.01358071     1.37470184
 o      2.19361578    -1.20748580    -0.07034013
 h      2.68072878    -0.88264068     0.72102308
 c     -1.90307799    -0.59057640     0.81257719
 h     -1.49483117    -1.32358781     1.32295965
 h     -2.04572985     0.33099648     1.22249228
 h     -2.91437047    -1.09076043     0.68702417
 h     -1.91614418     1.71306824    -0.55707588
          17

 c      1.16948227    -0.41106600    -0.14431001
 c     -0.02076573    -1.08820759    -0.71747452
 c     -1.13686572    -0.24629018    -0.39987043
 c     -1.05619468     1.16243441    -0.74510818
 c      0.09236813     1.67462236     0.27624571
 c      0.98086594     0.89531114     0.69671986
 h      0.12067238    -2.27655285    -0.71652823
 h     -0.69047230     1.19699734    -1.89156977
 h     -0.48538166     2.47284617     0.74161716
 h      1.90653367     1.04128014     1.36216310
 o      2.20265460    -1.21450908    -0.06619333
 h      2.71441744    -0.90376746     0.68263442
 c     -1.89395248    -0.58199144     0.80412072
 h     -1.47393903    -1.35771436     1.33889035
 h     -2.04352642     0.37377104     1.23436165
 h     -2.90219713    -1.08284805     0.65389696
 h     -1.94941390     1.68399811    -0.51919786
          17

 c      1.16206737    -0.40881089    -0.14924274
 c     -0.03133356    -1.08791072    -0.70736847
 c     -1.12588653    -0.23844851    -0.40840345
 c     -1.05582505     1.15964484    -0.73025938
 c      0.08519998     1.66150103     0.27261643
 c      0.97323761     0.89694388     0.69245417
 h      0.13004826    -2.25114072    -0.72535149
 h     -0.65328132     1.18870473    -1.87812478
 h     -0.47947268     2.49651430     0.73786215
 h      1.86692153     1.07213153     1.34596406
 o      2.21159949    -1.22092161    -0.06187961
 h      2.75818227    -0.92609045     0.64869656
 c     -1.88751039    -0.57395228     0.79377829
 h     -1.43802456    -1.40439309     1.37072137
 h     -2.04580493     0.42373035     1.25975535
 h     -2.88704483    -1.06611982     0.61771508
 h     -1.99252970     1.66245329    -0.48194472
          17

 c      1.15271627    -0.40805518    -0.15467301
 c     -0.03964114    -1.08690670    -0.69669106
 c     -1.11400995    -0.23247443    -0.41611953
 c     -1.05359717     1.15665006    -0.71743674
 c      0.07225919     1.65135795     0.26781901
 c      0.97107013     0.89472451     0.68813273
 h      0.13106233    -2.20507061    -0.73281549
 h     -0.62687396     1.18679504    -1.84185660
 h     -0.45695597     2.52393949     0.73468361
 h      1.81676063     1.10571339     1.32952235
 o      2.21977004    -1.22673493    -0.05793700
 h      2.81417621    -0.94572202     0.62473852
 c     -1.88297836    -0.56681701     0.78329032
 h     -1.39919695    -1.44405610     1.40430974
 h     -2.04992634     0.46533021     1.29071028
 h     -2.87019917    -1.04164872     0.57969756
 h     -2.03548326     1.64410298    -0.44893187
          17

 c      1.14225789    -0.40892367    -0.16017205
 c     -0.04527061    -1.08470291    -0.68574197
 c     -1.10172084    -0.22849637    -0.42256224
 c     -1.05028354     1.15403126    -0.70650323
 c      0.05377727     1.64448304     0.26221294
 c      0.97339774     0.88876369     0.68315901
 h      0.12397269    -2.14803140    -0.73863696
 h     -0.61234595     1.19237044    -1.78596637
 h     -0.41737543     2.55141610     0.73025734
 h      1.76567217     1.14237400     1.31866972
 o      2.22685996    -1.23185257    -0.05445327
 h      2.87903233    -0.96155668     0.60897238
 c     -1.87971258    -0.56066754     0.77385568
 h     -1.36581333    -1.46500121     1.43034468
 h     -2.05385615     0.48836878     1.32074673
 h     -2.85431135    -1.01160281     0.54091101
 h     -2.06910738     1.62534629    -0.42341533
          17

 c      1.13158982    -0.41139428    -0.16527065
 c     -0.04802651    -1.08039220    -0.67480262
 c     -1.08951932    -0.22653334    -0.42731084
 c     -1.04663408     1.15219685    -0.69704293
 c      0.03081649     1.64054614     0.25636712
 c      0.97852770     0.87956097     0.67660436
 h      0.11041825    -2.09593398    -0.74307893
 h     -0.60880880     1.20642755    -1.71793502
 h     -0.36240103     2.57701583     0.72358491
 h      1.72452022     1.18330652     1.32010604
 o      2.23295549    -1.23610983    -0.05117973
 h      2.94410782    -0.97463598     0.59445086
 c     -1.87719940    -0.55543616     0.76615957
 h     -1.34287428    -1.46221995     1.44377905
 h     -2.05627017     0.48801833     1.34534108
 h     -2.84286762    -0.97874481     0.50211751
 h     -2.08742444     1.60430383    -0.40763017
          17

 c      1.12163380    -0.41533001    -0.16949807
 c     -0.04788920    -1.07293257    -0.66412383
 c     -1.07790603    -0.22646985    -0.43001384
 c     -1.04343085     1.15133932    -0.68829146
 c      0.00499822     1.63884319     0.25096933
 c      0.98480465     0.86792462     0.66773082
 h      0.09284598    -2.06756379    -0.74703861
 h     -0.61274767     1.23000249    -1.65047424
 h     -0.29527537     2.60039612     0.71431154
 h      1.69943216     1.22897115     1.33691213
 o      2.23827753    -1.23939112    -0.04785997
 h      2.99987330    -0.98611141     0.57451360
 c     -1.87507704    -0.55106888     0.76051408
 h     -1.33315156    -1.43490385     1.44230723
 h     -2.05643306     0.46365507     1.36176521
 h     -2.83891768    -0.94567229     0.46387366
 h     -2.08801089     1.58073249    -0.40266396
          17

 c      1.11330347    -0.42051963    -0.17241490
 c     -0.04484957    -1.06209114    -0.65398807
 c     -1.06737660    -0.22802795    -0.43042209
 c     -1.04150966     1.15141115    -0.67919667
 c     -0.02182542     1.63857132     0.24673020
 c      0.99122365     0.85498175     0.65647183
 h      0.07263419    -2.07340129    -0.75124441
 h     -0.61803322     1.26436583    -1.60064622
 h     -0.22003031     2.62222338     0.70239397
 h      1.68797945     1.27652712     1.36468288
 o      2.24296016    -1.24168432    -0.04440701
 h      3.03951117    -0.99615514     0.54568636
 c     -1.87322597    -0.54762345     0.75688439
 h     -1.33764141    -1.38539333     1.42571997
 h     -2.05417612     0.41835138     1.36911139
 h     -2.84354098    -0.91412375     0.42690875
 h     -2.07196685     1.55578949    -0.40843346
          17

 c      1.10748306    -0.42670212    -0.17363035
 c     -0.03884328    -1.04920672    -0.64480376
 c     -1.05840351    -0.23077623    -0.42841931
 c     -1.04147232     1.15214551    -0.66899882
 c     -0.04783422     1.63905673     0.24432714
 c      0.99732501     0.84203509     0.64333715
 h      0.04916402    -2.10629564    -0.75495878
 h     -0.61882400     1.31071058    -1.58274317
 h     -0.14073334     2.64314799     0.68761509
 h      1.68285150     1.31993916     1.39378572
 o      2.24696232    -1.24307643    -0.04091855
 h      3.06030676    -1.00384218     0.50793851
 c     -1.87184890    -0.54527213     0.75477879
 h     -1.35512199    -1.31974553     1.39639061
 h     -2.05008194     0.35931564     1.36880497
 h     -2.85512590    -0.88481379     0.39249911
 h     -2.04431976     1.53197503    -0.42354367
          17

 c      1.10500015    -0.43358254    -0.17280964
 c     -0.02994661    -1.03653852    -0.63705863
 c     -1.05138404    -0.23420288    -0.42403482
 c     -1.04315558     1.15321676    -0.65813969
 c     -0.07139566     1.63989350     0.24436361
 c      1.00281269     0.83026270     0.62899201
 h      0.02165301    -2.14826173    -0.75619639
 h     -0.61463779     1.36835511    -1.59723136
 h     -0.06114439     2.66277599     0.66922434
 h      1.67754816     1.35276653     1.41470343
 o      2.25003256    -1.24373778    -0.03764727
 h      3.06416932    -1.00724695     0.46421741
 c     -1.87150378    -0.54416354     0.75304377
 h     -1.38071364    -1.24973267     1.36096971
 h     -2.04581943     0.29866381     1.36546421
 h     -2.87007740    -0.85786925     0.36245448
 h     -2.01467435     1.51314036    -0.44519717
          17

 c      1.10656890    -0.44085108    -0.16969079
 c     -0.01855016    -1.02611964    -0.63116885
 c     -1.04656094    -0.23782248    -0.41743819
 c     -1.04560999     1.15443920    -0.64820796
 c     -0.09114635     1.64095217     0.24730260
 c      1.00739741     0.82052454     0.61400265
 h     -0.00929907    -2.18274667    -0.75308047
 h     -0.61051211     1.43317486    -1.63058488
 h      0.01522843     2.67946235     0.64607955
 h      1.66857271     1.37028912     1.42095340
 o      2.25169097    -1.24391265    -0.03496418
 h      3.05793987    -1.00348347     0.41990020
 c     -1.87311804    -0.54413619     0.74975708
 h     -1.40426211    -1.19459348     1.33231709
 h     -2.04414173     0.25232697     1.36683671
 h     -2.88437789    -0.83340388     0.33869566
 h     -1.99625447     1.50396879    -0.46975796
          17

 c      1.11269310    -0.44821333    -0.16412082
 c     -0.00533414    -1.01925493    -0.62738228
 c     -1.04394830    -0.24125407    -0.40892722
 c     -1.04788682     1.15584407    -0.64085644
 c     -0.10604427     1.64227061     0.25338756
 c      1.01080423     0.81333549     0.59877924
 h     -0.04190650    -2.19945059    -0.74459252
 h     -0.61196601     1.49902509    -1.66648091
 h      0.08506597     2.69105652     0.61723332
 h      1.65518166     1.37010928     1.40947647
 o      2.25131965    -1.24389727    -0.03326608
 h      3.05210430    -0.98903014     0.38138858
 c     -1.87775617    -0.54460001     0.74288984
 h     -1.41318695    -1.17582478     1.32619397
 h     -2.04760151     0.23372238     1.38012473
 h     -2.89508171    -0.81180770     0.32266572
 h     -2.00040714     1.50801444    -0.49430826
          17

 c      1.12354212    -0.45542271    -0.15610070
 c      0.00886735    -1.01650212    -0.62574937
 c     -1.04329388    -0.24425077    -0.39892195
 c     -1.04989388     1.15775604    -0.63706942
 c     -0.11541797     1.64390567     0.26258987
 c      1.01278884     0.80889815     0.58356748
 h     -0.07388507    -2.19394182    -0.73060788
 h     -0.62202803     1.56006851    -1.69317511
 h      0.14545506     2.69597946     0.58251008
 h      1.63883897     1.35220999     1.38039415
 o      2.24852220    -1.24395440    -0.03277164
 h      3.05539211    -0.96118276     0.35293220
 c     -1.88576328    -0.54521065     0.73212616
 h     -1.40428859    -1.20015364     1.34709697
 h     -2.05633466     0.24471836     1.40540168
 h     -2.90132628    -0.79370706     0.31480208
 h     -2.02846315     1.52493294    -0.51792519
          17

 c      1.13883653    -0.46229775    -0.14582025
 c      0.02322442    -1.01775593    -0.62611908
 c     -1.04410600    -0.24668380    -0.38794609
 c     -1.05243334     1.16076496    -0.63715136
 c     -0.11900821     1.64581936     0.27459490
 c      1.01311155     0.80711224     0.56840718
 h     -0.10296517    -2.16665718    -0.71172498
 h     -0.64135557     1.61174336    -1.70420001
 h      0.19427563     2.69401302     0.54276301
 h      1.62320133     1.31919060     1.33716646
 o      2.24359287    -1.24417220    -0.03333446
 h      3.06771405    -0.92048576     0.33368771
 c     -1.89637691    -0.54636569     0.71949758
 h     -1.38851087    -1.25325288     1.38201300
 h     -2.06778647     0.27519697     1.43449811
 h     -2.90462351    -0.77979491     0.31434757
 h     -2.07065132     1.55017361    -0.54093384
          17

 c      1.15778874    -0.46872133    -0.13366842
 c      0.03705255    -1.02228989    -0.62814940
 c     -1.04574605    -0.24849537    -0.37657732
 c     -1.05649568     1.16548795    -0.64095639
 c     -0.11697971     1.64782685     0.28882714
 c      1.01148211     0.80755892     0.55306437
 h     -0.12733869    -2.12293751    -0.68910144
 h     -0.66911395     1.65082148    -1.69701886
 h      0.23054759     2.68665011     0.49980728
 h      1.61455250     1.27664048     1.28710384
 o      2.23751407    -1.24442766    -0.03452498
 h      3.08045977    -0.87147060     0.31898251
 c     -1.90855767    -0.54857211     0.70762523
 h     -1.37918811    -1.31568230     1.41435578
 h     -2.07875688     0.31154860     1.45716509
 h     -2.90834161    -0.77069925     0.31961833
 h     -2.11362818     1.57773995    -0.56334910
          17

 c      1.17912633    -0.47462335    -0.12021460
 c      0.04991883    -1.02875452    -0.63134689
 c     -1.04755298    -0.24964592    -0.36539504
 c     -1.06272200     1.17233858    -0.64801154
 c     -0.10988705     1.64961540     0.30451590
 c      1.00756876     0.80954898     0.53706145
 h     -0.14627805    -2.07390683    -0.66422791
 h     -0.70348051     1.67540792    -1.67217998
 h      0.25459535     2.67704653     0.45611704
 h      1.62163947     1.23261454     1.24081105
 o      2.23149791    -1.24452154    -0.03587676
 h      3.08380768    -0.82058559     0.30412390
 c     -1.92154192    -0.55207534     0.69840723
 h     -1.38448046    -1.37361276     1.43345183
 h     -2.08695081     0.34299241     1.46605677
 h     -2.91657028    -0.76685155     0.32851548
 h     -2.14693351     1.60265719    -0.58437383
          17

 c      1.20119415    -0.47995651    -0.10616397
 c      0.06168911    -1.03528826    -0.63515435
 c     -1.04896026    -0.25007892    -0.35493835
 c     -1.07133672     1.18140008    -0.65752061
 c     -0.09859495     1.65083451     0.32079463
 c      1.00127612     0.81238875     0.52004231
 h     -0.16076945    -2.03614156    -0.63845217
 h     -0.74163508     1.68529628    -1.63352477
 h      0.26790072     2.66948429     0.41438145
 h      1.65243267     1.19451478     1.20775322
 o      2.22663641    -1.24432848    -0.03702807
 h      3.07206097    -0.77379203     0.28648659
 c     -1.93488137    -0.55695409     0.69286657
 h     -1.40775561    -1.41910915     1.43437587
 h     -2.09123453     0.36283607     1.45766957
 h     -2.93248871    -0.76827681     0.33911899
 h     -2.16473326     1.62174719    -0.60266168
          17

 c      1.22211882    -0.48466936    -0.09228776
 c      0.07243410    -1.04007982    -0.63906499
 c     -1.04958204    -0.24971561    -0.34567308
 c     -1.08229942     1.19233540    -0.66829830
 c     -0.08417332     1.65125196     0.33680473
 c      0.99330931     0.81573525     0.50237197
 h     -0.17298840    -2.02588273    -0.61234970
 h     -0.77936750     1.68282670    -1.58934695
 h      0.27257728     2.66817083     0.37704426
 h      1.70749930     1.16481819     1.18901140
 o      2.22378523    -1.24387093    -0.03774590
 h      3.04495980    -0.73522698     0.26567420
 c     -1.94841082    -0.56325160     0.69132197
 h     -1.44944138    -1.44808395     1.41583202
 h     -2.09140178     0.36780486     1.43167933
 h     -2.95677600    -0.77436554     0.35016864
 h     -2.16538435     1.63354720    -0.61662873
          17

 c      1.24001379    -0.48868652    -0.07933510
 c      0.08214855    -1.04236163    -0.64266874
 c     -1.04925395    -0.24847914    -0.33796352
 c     -1.09543681     1.20431883    -0.67871358
 c     -0.06778152     1.65093087     0.35177198
 c      0.98535440     0.81954859     0.48516809
 h     -0.18363839    -2.04780003    -0.58585179
 h     -0.81070204     1.67380301    -1.55351732
 h      0.27060801     2.67557236     0.34605516
 h      1.77760709     1.14139330     1.17654505
 o      2.22351312    -1.24333824    -0.03791929
 h      3.00744933    -0.70645741     0.24313896
 c     -1.96221404    -0.57102832     0.69350852
 h     -1.50800032    -1.45919763     1.37904414
 h     -2.08797471     0.35756754     1.39044143
 h     -2.98713086    -0.78381750     0.36113404
 h     -2.15095775     1.63817566    -0.62463436
          17

 c      1.25320120    -0.49192422    -0.06795242
 c      0.09056679    -1.04273616    -0.64558995
 c     -1.04802866    -0.24634039    -0.33205008
 c     -1.11039708     1.21614829    -0.68692768
 c     -0.05056449     1.65032704     0.36504035
 c      0.97950970     0.82372121     0.46964245
 h     -0.19020482    -2.09120921    -0.55940240
 h     -0.82874503     1.66637916    -1.54299567
 h      0.26329249     2.69120561     0.32294121
 h      1.84967442     1.12168189     1.16046862
 o      2.22603777    -1.24307302    -0.03755174
 h      2.96904704    -0.68590382     0.22177135
 c     -1.97655142    -0.58033781     0.69859520
 h     -1.57995623    -1.45422942     1.32788423
 h     -2.08212364     0.33504261     1.33905149
 h     -3.01932187    -0.79483665     0.37185851
 h     -2.12725271     1.63740493    -0.62510189
          17

 c      1.26043218    -0.49435945    -0.05863539
 c      0.09731776    -1.04237503    -0.64746064
 c     -1.04613941    -0.24336257    -0.32803627
 c     -1.12635006     1.22675042    -0.69178553
 c     -0.03357536     1.65021218     0.37608284
 c      0.97765485     0.82792894     0.45662137
 h     -0.18896797    -2.13940082    -0.53440190
 h     -0.82924343     1.66546087    -1.56745985
 h      0.25127742     2.71184948     0.30898604
 h      1.91294205     1.10481304     1.13433349
 o      2.23121722    -1.24349064    -0.03672960
 h      2.94182611    -0.66911204     0.20513559
 c     -1.99179432    -0.59110729     0.70512083
 h     -1.65929912    -1.44008017     1.27000219
 h     -2.07559692     0.30723219     1.28562017
 h     -3.04896333    -0.80544344     0.38209044
 h     -2.10383047     1.63480140    -0.61665492
          17

 c      1.26108091    -0.49610724    -0.05171145
 c      0.10212353    -1.04225096    -0.64797291
 c     -1.04394406    -0.23971498    -0.32589324
 c     -1.14179578     1.23567048    -0.69363274
 c     -0.01770580     1.65144075     0.38451216
 c      0.98115809     0.83175178     0.44649330
 h     -0.17744857    -2.17866749    -0.51256349
 h     -0.81433881     1.66787629    -1.61958650
 h      0.23500937     2.73302473     0.30523187
 h      1.96077435     1.09128193     1.09563482
 o      2.23872794    -1.24485792    -0.03553435
 h      2.93546824    -0.65149591     0.19587694
 c     -2.00839327    -0.60288458     0.71100397
 h     -1.73717279    -1.43158991     1.21791021
 h     -2.07041981     0.28511324     1.24061893
 h     -3.07296166    -0.81373754     0.39118325
 h     -2.09246052     1.63525715    -0.59833303
          17

 c      1.25525236    -0.49744533    -0.04734257
 c      0.10484002    -1.04294200    -0.64692256
 c     -1.04186008    -0.23564684    -0.32548609
 c     -1.15511939     1.24293269    -0.69375036
 c     -0.00360139     1.65467907     0.39008489
 c      0.99076659     0.83486566     0.43931307
 h     -0.15500191    -2.20068660    -0.49533287
 h     -0.79108475     1.66640272    -1.68128473
 h      0.21514441     2.75067921     0.31230444
 h      1.99021019     1.08220564     1.04469881
 o      2.24835062    -1.24700832    -0.03394302
 h      2.95151439    -0.63277842     0.19405802
 c     -2.02672309    -0.61469099     0.71406971
 h     -1.80419512    -1.44941756     1.18625826
 h     -2.06816123     0.27964577     1.21369997
 h     -3.09024175    -0.81808251     0.39800903
 h     -2.10192387     1.64288814    -0.57001695
          17

 c      1.24374134    -0.49876201    -0.04553858
 c      0.10542335    -1.04469762    -0.64422059
 c     -1.04031216    -0.23143285    -0.32660563
 c     -1.16550355     1.24878524    -0.69325970
 c      0.00841953     1.66020280     0.39268989
 c      1.00653231     0.83718195     0.43488594
 h     -0.12249248    -2.20184742    -0.48369359
 h     -0.76706037     1.65578527    -1.73583037
 h      0.19268834     2.76231260     0.33024498
 h      2.00154025     1.07893719     0.98389773
 o      2.26001702    -1.24933145    -0.03183477
 h      2.98305312    -0.61787968     0.19732821
 c     -2.04667167    -0.62572719     0.71330184
 h     -1.85621476    -1.50409420     1.18179188
 h     -2.06929183     0.29395916     1.20900180
 h     -3.10185336    -0.81728385     0.40105619
 h     -2.13149853     1.65808601    -0.53312098
          17

 c      1.22785939    -0.50044147    -0.04617171
 c      0.10389233    -1.04749881    -0.63989219
 c     -1.03970196    -0.22732855    -0.32898554
 c     -1.17311919     1.25360511    -0.69269124
 c      0.01839231     1.66781491     0.39232661
 c      1.02774479     0.83887075     0.43278984
 h     -0.08195670    -2.18261494    -0.47810277
 h     -0.74800365     1.63411658    -1.77247689
 h      0.16893199     2.76749227     0.35846896
 h      1.99879157     1.08306248     0.91751983
 o      2.27359836    -1.25109100    -0.02909192
 h      3.01997705    -0.61305334     0.20269752
 c     -2.06752425    -0.63623351     0.70943744
 h     -1.89588753    -1.58272295     1.19745259
 h     -2.07348371     0.32010953     1.22375789
 h     -3.11055039    -0.81077040     0.39871525
 h     -2.17099664     1.67720143    -0.49090267
          17

 c      1.20922227    -0.50273437    -0.04898456
 c      0.10030551    -1.05103134    -0.63407990
 c     -1.04039667    -0.22355176    -0.33230617
 c     -1.17856958     1.25773465    -0.69208862
 c      0.02665377     1.67688983     0.38908353
 c      1.05288748     0.84025864     0.43236032
 h     -0.03643530    -2.14787509    -0.47837902
 h     -0.73753727     1.60186821    -1.78583651
 h      0.14527185     2.76787157     0.39586735
 h      1.99101872     1.09668744     0.85190399
 o      2.28875579    -1.25172353    -0.02567565
 h      3.05370179    -0.62227718     0.20792789
 c     -2.08839805    -0.64684196     0.70394224
 h     -1.92751802    -1.66252099     1.22095569
 h     -2.08032242     0.34492889     1.25145896
 h     -3.11994103    -0.79864683     0.38963555
 h     -2.20759266     1.69526641    -0.44765553
          17

 c      1.18957750    -0.50566223    -0.05359712
 c      0.09473999    -1.05459558    -0.62704928
 c     -1.04271713    -0.22028787    -0.33620683
 c     -1.18239679     1.26134576    -0.69120943
 c      0.03373308     1.68653092     0.38311847
 c      1.07976105     0.84166315     0.43274343
 h      0.01026063    -2.10795324    -0.48355227
 h     -0.73749490     1.56097990    -1.77457731
 h      0.12297431     2.76663098     0.44102599
 h      1.99241154     1.12266915     0.79470004
 o      2.30492995    -1.25096374    -0.02164705
 h      3.07915678    -0.64596999     0.21202428
 c     -2.10856712    -0.65786583     0.69802558
 h     -1.95408971    -1.72630524     1.24270275
 h     -2.08954839     0.35701671     1.28538234
 h     -3.13331727    -0.78148777     0.37302592
 h     -2.23134246     1.70834240    -0.40750590
          17

 c      1.17068050    -0.50899301    -0.05952873
 c      0.08724666    -1.05712047    -0.61917098
 c     -1.04692527    -0.21770094    -0.34030504
 c     -1.18495470     1.26440778    -0.68961168
 c      0.04022856     1.69581042     0.37464139
 c      1.10611892     0.84334514     0.43316385
 h      0.05427223    -2.07831402    -0.49197636
 h     -0.74802449     1.51447484    -1.74108567
 h      0.10294174     2.76713092     0.49244747
 h      2.01661382     1.16353301     0.75175859
 o      2.32136532    -1.24886711    -0.01716688
 h      3.09547123    -0.68086466     0.21534800
 c     -2.12758531    -0.66933346     0.69241511
 h     -1.97737905    -1.76484913     1.25680375
 h     -2.10097354     0.34932856     1.32013458
 h     -3.15225615    -0.75999370     0.34893452
 h     -2.23661819     1.71419450    -0.37371034
          17

 c      1.15418830    -0.51229982    -0.06624499
 c      0.07778646    -1.05762214    -0.61083513
 c     -1.05321825    -0.21593654    -0.34421162
 c     -1.18647883     1.26670093    -0.68660427
 c      0.04670992     1.70402316     0.36391017
 c      1.13073749     0.84572095     0.43328050
 h      0.09288864    -2.07389624    -0.50219033
 h     -0.76723111     1.46639731    -1.69233141
 h      0.08558888     2.77102655     0.54854934
 h      2.06563283     1.21813198     0.72331426
 o      2.33712041    -1.24578486    -0.01249189
 h      3.10635809    -0.72029406     0.21965841
 c     -2.14533883    -0.68117027     0.68742785
 h     -1.99848931    -1.77450887     1.25992756
 h     -2.11439160     0.31891674     1.35188350
 h     -3.17564913    -0.73482599     0.31846535
 h     -2.22169440     1.71217757    -0.34841505
          17

 c      1.14154726    -0.51507304    -0.07322100
 c      0.06626209    -1.05606827    -0.60232917
 c     -1.06172691    -0.21511541    -0.34753948
 c     -1.18716839     1.26783997    -0.68113823
 c      0.05366634     1.71083714     0.35124728
 c      1.15369104     0.84950757     0.43315267
 h      0.12483693    -2.09844716    -0.51405771
 h     -0.79056789     1.42164932    -1.64131170
 h      0.07092570     2.77700545     0.60734349
 h      2.12753877     1.27990000     0.70487433
 o      2.35113426    -1.24226096    -0.00795087
 h      3.11933698    -0.75551925     0.22783765
 c     -2.16200716    -0.69325936     0.68304889
 h     -2.01809874    -1.75558339     1.25051540
 h     -2.12954364     0.26620219     1.37830257
 h     -3.19999931    -0.70674595     0.28372778
 h     -2.18839991     1.70314088    -0.33247902
          17

 c      1.13387621    -0.51683379    -0.08000567
 c      0.05269256    -1.05359196    -0.59381874
 c     -1.07250800    -0.21533415    -0.34991165
 c     -1.18711667     1.26733561    -0.67189543
 c      0.06148728     1.71626189     0.33705327
 c      1.17552002     0.85547313     0.43289305
 h      0.14900306    -2.14128646    -0.52841027
 h     -0.81121095     1.38507936    -1.60623113
 h      0.05878712     2.78124970     0.66612591
 h      2.18665464     1.34004137     0.69155567
 o      2.36250317    -1.23878943    -0.00385677
 h      3.14148523    -0.77923397     0.24260663
 c     -2.17794419    -0.70539302     0.67894424
 h     -2.03645865    -1.71241066     1.22880179
 h     -2.14610652     0.19471718     1.39873389
 h     -3.22085891    -0.67684112     0.24745503
 h     -2.14249062     1.68963368    -0.32507901
          17

 c      1.13186661    -0.51721420    -0.08627681
 c      0.03733214    -1.05166274    -0.58540649
 c     -1.08552901    -0.21667720    -0.35097658
 c     -1.18593297     1.26470959    -0.65801208
 c      0.07045069     1.72049074     0.32178607
 c      1.19656526     0.86413633     0.43248212
 h      0.16376580    -2.18632459    -0.54561010
 h     -0.82361479     1.35964588    -1.60218902
 h      0.04904165     2.77923235     0.72157733
 h      2.23150116     1.39124044     0.68027017
 o      2.37090031    -1.23553942    -0.00036780
 h      3.17279190    -0.78963070     0.26442799
 c     -2.19356485    -0.71713403     0.67437766
 h     -2.05315124    -1.65521037     1.19772187
 h     -2.16368199     0.11130656     1.41471178
 h     -3.23441637    -0.64658612     0.21248499
 h     -2.09444972     1.67631529    -0.32315432
          17

 c      1.13573704    -0.51598936    -0.09186908
 c      0.02065669    -1.05132945    -0.57713313
 c     -1.10065322    -0.21922760    -0.35043255
 c     -1.18238035     1.25959069    -0.64008108
 c      0.08071532     1.72373994     0.30590924
 c      1.21686318     0.87567438     0.43177117
 h      0.16753123    -2.22059037    -0.56503590
 h     -0.82838926     1.34532520    -1.62881220
 h      0.04167075     2.76749713     0.77028095
 h      2.25606004     1.42886151     0.66963070
 o      2.37664017    -1.23234569     0.00255731
 h      3.20494819    -0.79029732     0.29087954
 c     -2.20929539    -0.72760648     0.66807159
 h     -2.06662857    -1.60275133     1.16435767
 h     -2.18178086     0.02607477     1.43053817
 h     -3.23853597    -0.61770838     0.18131249
 h     -2.05878350     1.66979214    -0.32155019
          17

 c      1.14526022    -0.51307469    -0.09676281
 c      0.00330893    -1.05304224    -0.56894899
 c     -1.11763453    -0.22305673    -0.34805256
 c     -1.17497811     1.25183122    -0.61986243
 c      0.09232597     1.72614835     0.28983702
 c      1.23623402     0.88995297     0.43052743
 h      0.15922750    -2.23647068    -0.58544985
 h     -0.83120659     1.34017947    -1.67107148
 h      0.03673519     2.74463768     0.80931963
 h      2.25872876     1.45079888     0.65941813
 o      2.38028069    -1.22894069     0.00505674
 h      3.22734433    -0.78633064     0.31832505
 c     -2.22552455    -0.73552161     0.65835711
 h     -2.07418947    -1.58054150     1.13920052
 h     -2.19984902    -0.04950279     1.45266032
 h     -3.23327500    -0.59192272     0.15570011
 h     -2.04793654     1.67605373    -0.31549014
          17

 c      1.15985176    -0.50849565    -0.10104084
 c     -0.01398555    -1.05675435    -0.56071897
 c     -1.13611042    -0.22821518    -0.34370883
 c     -1.16328410     1.24179111    -0.59893292
 c      0.10523024     1.72773323     0.27389084
 c      1.25433232     0.90656174     0.42846100
 h      0.13845093    -2.23104818    -0.60543412
 h     -0.83750760     1.34177266    -1.71165077
 h      0.03429281     2.71160031     0.83678933
 h      2.24172724     1.45732306     0.65032566
 o      2.38226417    -1.22512709     0.00725304
 h      3.23249292    -0.78147929     0.34371717
 c     -2.24237844    -0.74013281     0.64421243
 h     -2.07423518    -1.60525654     1.12804485
 h     -2.21736789    -0.10730045     1.48609163
 h     -3.22123291    -0.57055147     0.13623433
 h     -2.06242133     1.69573807    -0.30434542
          17

 c      1.17868318    -0.50234889    -0.10483491
 c     -0.03052921    -1.06202397    -0.55225719
 c     -1.15559749    -0.23472720    -0.33738820
 c     -1.14818544     1.23037873    -0.57810861
 c      0.11929948     1.72837822     0.25827161
 c      1.27060547     0.92480991     0.42522503
 h      0.10555085    -2.20552271    -0.62368622
 h     -0.85007255     1.34775217    -1.73819905
 h      0.03430097     2.67165147     0.85219299
 h      2.21157092     1.45141526     0.64404118
 o      2.38280141    -1.22082363     0.00920285
 h      3.21777220    -0.77741308     0.36541059
 c     -2.25942562    -0.74231280     0.62643991
 h     -2.06955969    -1.66818886     1.12367473
 h     -2.23397000    -0.14668023     1.52943010
 h     -3.20773103    -0.55411473     0.12192735
 h     -2.08990754     1.72307388    -0.29150774
          17

 c      1.20078006    -0.49477154    -0.10828446
 c     -0.04576611    -1.06802171    -0.54335912
 c     -1.17550081    -0.24258542    -0.32918565
 c     -1.13105931     1.21864639    -0.55773672
 c      0.13434445     1.72784678     0.24304580
 c      1.28421238     0.94370114     0.42039944
 h      0.06178965    -2.16561265    -0.63928051
 h     -0.86940415     1.35602348    -1.74382877
 h      0.03652548     2.63012342     0.85668557
 h      2.18001406     1.43932155     0.64354048
 o      2.38187304    -1.21606949     0.01087818
 h      3.18548596    -0.77374057     0.38348866
 c     -2.27585554    -0.74374660     0.60708568
 h     -2.06580080    -1.74619874     1.11313601
 h     -2.24947442    -0.17304363     1.57446003
 h     -3.20014760    -0.54218019     0.11036686
 h     -2.11490955     1.75024951    -0.28065253
          17

 c      1.22508137    -0.48592735    -0.11151949
 c     -0.05935373    -1.07347886    -0.53380908
 c     -1.19513962    -0.25173168    -0.31928392
 c     -1.11310270     1.20743680    -0.53799921
 c      0.15012005     1.72584237     0.22815742
 c      1.29412897     0.96201459     0.41350772
 h      0.00942957    -2.12250968    -0.65201723
 h     -0.89460772     1.36482192    -1.72582516
 h      0.04051071     2.59370658     0.85295595
 h      2.16283442     1.42979590     0.65304261
 o      2.37926067    -1.21103066     0.01215272
 h      3.14256759    -0.76805075     0.40002833
 c     -2.29096684    -0.74578677     0.58811134
 h     -2.06774590    -1.81953871     1.08752857
 h     -2.26384979    -0.19303086     1.61100915
 h     -3.20566048    -0.53371745     0.09882459
 h     -2.12595976     1.77115982    -0.27357848
          17

 c      1.25045819    -0.47600041    -0.11466637
 c     -0.07114517    -1.07679076    -0.52337490
 c     -1.21378491    -0.26202071    -0.30793537
 c     -1.09519306     1.19728047    -0.51898049
 c      0.16630759     1.72214786     0.21349356
 c      1.29981029     0.97868478     0.40417956
 h     -0.04867900    -2.09199111    -0.66271293
 h     -0.92394293     1.37276504    -1.68488982
 h      0.04570245     2.56892272     0.84436545
 h      2.17213387     1.42970248     0.67630705
 o      2.37465083    -1.20597962     0.01281762
 h      3.09916346    -0.75642306     0.41891033
 c     -2.30454479    -0.74925498     0.57077284
 h     -2.07818342    -1.87625858     1.04333626
 h     -2.27715747    -0.21162036     1.63119224
 h     -3.22777544    -0.52791422     0.08601988
 h     -2.11680808     1.78229343    -0.27022746
          17

 c      1.27572114    -0.46517209    -0.11786125
 c     -0.08109107    -1.07663953    -0.51185941
 c     -1.23070487    -0.27318420    -0.29544871
 c     -1.07794897     1.18840338    -0.50060029
 c      0.18247079     1.71682808     0.19900689
 c      1.30209028     0.99325970     0.39245482
 h     -0.11004241    -2.08748594    -0.67265170
 h     -0.95508364     1.37896944    -1.62535403
 h      0.05176928     2.55992213     0.83330823
 h      2.20584644     1.43854564     0.71322497
 o      2.36790971    -1.20117382     0.01269862
 h      3.06438924    -0.73559997     0.44399466
 c     -2.31700110    -0.75459231     0.55558028
 h     -2.09831621    -1.91025627     0.98053810
 h     -2.28950724    -0.23169476     1.63071583
 h     -3.26413756    -0.52485165     0.07312852
 h     -2.08550814     1.78243581    -0.26921935
          17

 c      1.29965380    -0.45357182    -0.12124999
 c     -0.08920645    -1.07292606    -0.49924520
 c     -1.24521031    -0.28482096    -0.28217613
 c     -1.06175912     1.18072917    -0.48249214
 c      0.19802608     1.71037245     0.18481980
 c      1.30303173     1.00577142     0.37886402
 h     -0.17255163    -2.10943222    -0.68180748
 h     -0.98531019     1.38330309    -1.55616761
 h      0.05894541     2.56683212     0.81978845
 h      2.24934543     1.44992994     0.75883056
 o      2.35941240    -1.19665546     0.01186217
 h      3.04089425    -0.70641603     0.47579568
 c     -2.32920673    -0.76200131     0.54248655
 h     -2.12828483    -1.91939264     0.90119456
 h     -2.30103845    -0.25443852     1.60878350
 h     -3.30785823    -0.52534512     0.06292510
 h     -2.03386299     1.77247985    -0.26813454
          17

 c      1.32107934    -0.44124233    -0.12497108
 c     -0.09565416    -1.06680516    -0.48574952
 c     -1.25669730    -0.29642917    -0.26849427
 c     -1.04670599     1.17384565    -0.46393316
 c      0.21228330     1.70364216     0.17120684
 c      1.30489515     1.01625121     0.36415623
 h     -0.23313854    -2.14485945    -0.68803267
 h     -1.01191937     1.38667428    -1.49149490
 h      0.06805419     2.58602398     0.80152875
 h      2.28686112     1.45749189     0.80623448
 o      2.35002403    -1.19220972     0.01067835
 h      3.02450493    -0.67455686     0.51030942
 c     -2.34216586    -0.77150862     0.53105927
 h     -2.16741055    -1.90511696     0.80891209
 h     -2.31191906    -0.27962520     1.56806919
 h     -3.35091227    -0.53020475     0.05803901
 h     -1.96778862     1.75573295    -0.26350214
          17

 c      1.33893714    -0.42815194    -0.12913496
 c     -0.10073141    -1.05975727    -0.47168445
 c     -1.26469080    -0.30746892    -0.25477542
 c     -1.03242020     1.16699643    -0.44407243
 c      0.22457085     1.69764084     0.15847232
 c      1.30947355     1.02455097     0.34903160
 h     -0.28760949    -2.17796870    -0.68850528
 h     -1.03300850     1.39077732    -1.44779456
 h      0.08014220     2.61202217     0.77546152
 h      2.30796221     1.45760728     0.84936927
 o      2.34072478    -1.18755743     0.00963822
 h      3.00923492    -0.64732325     0.54167610
 c     -2.35676559    -0.78289856     0.52050956
 h     -2.21418006    -1.87367175     0.70874616
 h     -2.32232507    -0.30560279     1.51520149
 h     -3.38680242    -0.53963141     0.05983024
 h     -1.89807750     1.73854067    -0.25076640
          17

 c      1.35235016    -0.41424726    -0.13380949
 c     -0.10473829    -1.05292379    -0.45731892
 c     -1.26889473    -0.31742640    -0.24134627
 c     -1.01810638     1.15926190    -0.42262354
 c      0.23441528     1.69325133     0.14684127
 c      1.31791809     1.03044945     0.33403255
 h     -0.33180884    -2.19753954    -0.68119823
 h     -1.04808082     1.39655604    -1.43497110
 h      0.09601763     2.63954443     0.73923516
 h      2.30783915     1.44908987     0.88385099
 o      2.33230093    -1.18253311     0.00915072
 h      2.99123000    -0.63040501     0.56517345
 c     -2.37365411    -0.79553473     0.50967373
 h     -2.26619540    -1.83827027     0.60681648
 h     -2.33236628    -0.32923816     1.46120473
 h     -3.41171535    -0.55293940     0.06811314
 h     -1.83943819     1.72999890    -0.22482666
          17

 c      1.36068192    -0.39951987    -0.13901023
 c     -0.10787432    -1.04699556    -0.44284129
 c     -1.26923503    -0.32586827    -0.22844568
 c     -1.00311597     1.15004319    -0.40035024
 c      0.24171209     1.69104695     0.13642526
 c      1.33070466     1.03380026     0.31951319
 h     -0.36244119    -2.19795957    -0.66523755
 h     -1.05761928     1.40261188    -1.44884189
 h      0.11596624     2.66475133     0.69193982
 h      2.28601503     1.43241117     0.90700559
 o      2.32523406    -1.17712598     0.00945269
 h      2.96968984    -0.62672635     0.57844342
 c     -2.39315188    -0.80829820     0.49723816
 h     -2.32061937    -1.81890928     0.50870051
 h     -2.34198453    -0.34667326     1.41998018
 h     -3.42487518    -0.56842776     0.08124746
 h     -1.80426386     1.73813543    -0.18191396
          17

 c      1.36358413    -0.38407289    -0.14469266
 c     -0.11019130    -1.04229189    -0.42837023
 c     -1.26588302    -0.33247964    -0.21619806
 c     -0.98779436     1.13957980    -0.37849871
 c      0.24681170     1.69120783     0.12723244
 c      1.34759895     1.03460749     0.30561171
 h     -0.37729691    -2.17813748    -0.64074239
 h     -1.06232136     1.40604325    -1.47529530
 h      0.13969244     2.68577908     0.63418840
 h      2.24576656     1.40937001     0.91807184
 o      2.31967594    -1.17145266     0.01058228
 h      2.94658967    -0.63636240     0.58172809
 c     -2.41510584    -0.82015565     0.48237144
 h     -2.37543336    -1.83285139     0.41722508
 h     -2.35102026    -0.35590092     1.40266422
 h     -3.42876418    -0.58331570     0.09628468
 h     -1.79341020     1.76314584    -0.12235602
          17

 c      1.36103215    -0.36817313    -0.15074500
 c     -0.11157450    -1.03879829    -0.41396513
 c     -1.25925857    -0.33708167    -0.20460827
 c     -0.97345865     1.12887317    -0.35795684
 c      0.25046386     1.69353259     0.11917860
 c      1.36762667     1.03300250     0.29218929
 h     -0.37534532    -2.14092338    -0.60867599
 h     -1.06292552     1.40445090    -1.49970923
 h      0.16642186     2.70289234     0.56788406
 h      2.19460575     1.38323741     0.91905560
 o      2.31543679    -1.16573129     0.01236078
 h      2.92640786    -0.65654497     0.57798957
 c     -2.43880438    -0.83114566     0.46520606
 h     -2.42996692    -1.87960337     0.33336264
 h     -2.35963145    -0.35974626     1.41071879
 h     -3.42916768    -0.59391135     0.10924302
 h     -1.79628029     1.79631476    -0.05120538
          17

 c      1.35333937    -0.35227251    -0.15698309
 c     -0.11173687    -1.03610916    -0.39962289
 c     -1.25000709    -0.33963185    -0.19357502
 c     -0.96153796     1.11905760    -0.33907133
 c      0.25363886     1.69752391     0.11209483
 c      1.38911792     1.02915776     0.27874439
 h     -0.35698027    -2.09363382    -0.57083682
 h     -1.06028362     1.39677615    -1.51171127
 h      0.19509550     2.71831268     0.49578551
 h      2.14497131     1.35903458     0.91606119
 o      2.31200710    -1.16025471     0.01439751
 h      2.91562991    -0.68194552     0.57270419
 c     -2.46314989    -0.84225571     0.44656812
 h     -2.48363254    -1.94243602     0.25914360
 h     -2.36865882    -0.36523826     1.43567865
 h     -3.43415052    -0.59622031     0.11580996
 h     -1.80026467     1.82656604     0.02441079
          17

 c      1.34113359    -0.33698836    -0.16315355
 c     -0.11023413    -1.03332998    -0.38527358
 c     -1.23893607    -0.34021443    -0.18292485
 c     -0.95300591     1.11097720    -0.32183875
 c      0.25730496     1.70253760     0.10575274
 c      1.41001881     1.02326181     0.26446032
 h     -0.32429623    -2.04905602    -0.52982964
 h     -1.05538494     1.38313632    -1.50555834
 h      0.22461073     2.73542297     0.42083875
 h      2.11235882     1.34288083     0.91908636
 o      2.30870685    -1.15529593     0.01620498
 h      2.92067953    -0.70642566     0.57199968
 c     -2.48703874    -0.85444936     0.42738822
 h     -2.53527229    -2.00301402     0.19732031
 h     -2.37941727    -0.37976561     1.46551230
 h     -3.45080631    -0.58699538     0.11266822
 h     -1.79681736     1.84562310     0.09802139
          17

 c      1.32528262    -0.32305577    -0.16895619
 c     -0.10654817    -1.02918351    -0.37081855
 c     -1.22692065    -0.33902937    -0.17245962
 c     -0.94831196     1.10513759    -0.30605779
 c      0.26225606     1.70798318     0.09991541
 c      1.42867982     1.01572778     0.24871151
 h     -0.28062097    -2.02408671    -0.48851288
 h     -1.04938433     1.36449782    -1.47934537
 h      0.25403011     2.75712905     0.34541382
 h      2.10767818     1.33888879     0.93627205
 o      2.30500789    -1.15092526     0.01746779
 h      2.94360100    -0.72651337     0.57852227
 c     -2.50981113    -0.86819726     0.40830270
 h     -2.58359296    -2.04880564     0.14979922
 h     -2.39323001    -0.40838008     1.48997861
 h     -3.48065471    -0.56500365     0.09893825
 h     -1.78193721     1.84894752     0.16482517
          17

 c      1.30678408    -0.31125708    -0.17408250
 c     -0.10028922    -1.02271944    -0.35624236
 c     -1.21481731    -0.33637992    -0.16199573
 c     -0.94747619     1.10177639    -0.29136568
 c      0.26903854     1.71351329     0.09437995
 c      1.44460792     1.00747693     0.23178757
 h     -0.22857888    -2.03136997    -0.44858543
 h     -1.04367249     1.34252560    -1.43462886
 h      0.28264020     2.78395671     0.27090068
 h      2.12941218     1.34552808     0.96534540
 o      2.30078988    -1.14693840     0.01823164
 h      2.97913681    -0.74319958     0.58877272
 c     -2.53144441    -0.88348207     0.38956383
 h     -2.62751880    -2.07300202     0.11719937
 h     -2.41115140    -0.45341319     1.50225204
 h     -3.51795058    -0.53176147     0.07644712
 h     -1.75496988     1.83504540     0.22170264
          17

 c      1.28666286    -0.30232713    -0.17824723
 c     -0.09134369    -1.01429209    -0.34168435
 c     -1.20340237    -0.33265082    -0.15138353
 c     -0.95016126     1.10089359    -0.27720164
 c      0.27797279     1.71908800     0.08897358
 c      1.45821196     0.99980475     0.21478239
 h     -0.16874374    -2.06790091    -0.40970707
 h     -1.03997330     1.31962483    -1.37685378
 h      0.30984665     2.81329762     0.19802741
 h      2.16690606     1.35683619     0.99472071
 o      2.29623805    -1.14303491     0.01876355
 h      3.01742303    -0.75956321     0.59573824
 c     -2.55230013    -0.89993801     0.37116700
 h     -2.66628268    -2.07306583     0.09895186
 h     -2.43388809    -0.51501903     1.49870816
 h     -3.55307937    -0.49096699     0.04848860
 h     -1.71783674     1.80494552     0.26716544
          17

 c      1.26591133    -0.29684353    -0.18119403
 c     -0.07976242    -1.00542719    -0.32733090
 c     -1.19331675    -0.32828463    -0.14051390
 c     -0.95568472     1.10221391    -0.26276770
 c      0.28920112     1.72487868     0.08351522
 c      1.47004987     0.99394413     0.19883208
 h     -0.10151820    -2.11669678    -0.37077267
 h     -1.04040345     1.29902052    -1.31617771
 h      0.33507155     2.84049962     0.12755146
 h      2.20911324     1.36668733     1.01216478
 o      2.29156855    -1.13902178     0.01929588
 h      3.04905554    -0.77771458     0.59327957
 c     -2.57274355    -0.91696805     0.35300097
 h     -2.69949466    -2.05028951     0.09326186
 h     -2.46177458    -0.59165242     1.47859378
 h     -3.57717576    -0.44714034     0.01838100
 h     -1.67504770     1.76230245     0.30172495
          17

 c      1.24547443    -0.29512570    -0.18268189
 c     -0.06566473    -0.99775542    -0.31328636
 c     -1.18500542    -0.32376630    -0.12932175
 c     -0.96300444     1.10513409    -0.24714953
 c      0.30271110     1.73110618     0.07779097
 c      1.48047764     0.99077690     0.18468189
 h     -0.02900244    -2.15932538    -0.33141510
 h     -1.04734845     1.28447628    -1.26688241
 h      0.35777785     2.86083635     0.06068111
 h      2.24851354     1.37098969     1.00955765
 o      2.28686478    -1.13487583     0.01990447
 h      3.06801912    -0.79778068     0.57824134
 c     -2.59293387    -0.93373798     0.33491243
 h     -2.72735227    -2.01076225     0.09673771
 h     -2.49472137    -0.68027833     1.44421347
 h     -3.58445738    -0.40451784    -0.01123674
 h     -1.63419345     1.71391249     0.32880274
          17

 c      1.22626936    -0.29715662    -0.18246928
 c     -0.04932552    -0.99238590    -0.29955862
 c     -1.17867722    -0.31961101    -0.11778856
 c     -0.97077703     1.10878771    -0.22981325
 c      0.31833101     1.73792327     0.07156364
 c      1.48963721     0.99073641     0.17265111
 h      0.04541696    -2.18328110    -0.29213616
 h     -1.06295500     1.27917793    -1.24215092
 h      0.37758108     2.87106794    -0.00099742
 h      2.28107177     1.36777497     0.98307259
 o      2.28202631    -1.13072409     0.02049575
 h      3.07258968    -0.81810787     0.55071821
 c     -2.61276712    -0.94904150     0.31669876
 h     -2.75103177    -1.96733122     0.10382736
 h     -2.53214947    -0.77653289     1.40154940
 h     -3.57251930    -0.36650082    -0.03852517
 h     -1.60586752     1.66965829     0.35551437
          17

 c      1.20921426    -0.30255263    -0.18031273
 c     -0.03127124    -0.98988039    -0.28609526
 c     -1.17431082    -0.31633942    -0.10593912
 c     -0.97768273     1.11238732    -0.21120835
 c      0.33571958     1.74536321     0.06460633
 c      1.49750534     0.99380503     0.16270793
 h      0.11803767    -2.18253765    -0.25387291
 h     -1.08829686     1.28417028    -1.24505732
 h      0.39435063     2.87021060    -0.05585802
 h      2.30554947     1.35680877     0.93228833
 o      2.27674361    -1.12681472     0.02082018
 h      3.06572578    -0.83559300     0.51384892
 c     -2.63187241    -0.96126177     0.29808272
 h     -2.77292995    -1.93980773     0.10683878
 h     -2.57303753    -0.87527924     1.36037094
 h     -3.54201068    -0.33533837    -0.06241729
 h     -1.60067063     1.63970320     0.39085675
          17

 c      1.19523242    -0.31059323    -0.17598606
 c     -0.01229329    -0.99039271    -0.27281420
 c     -1.17170308    -0.31443386    -0.09383165
 c     -0.98304970     1.11574932    -0.19246111
 c      0.35437270     1.75332413     0.05674299
 c      1.50389772     0.99955751     0.15452111
 h      0.18539506    -2.15634425    -0.21764602
 h     -1.12283195     1.29800111    -1.26591063
 h      0.40824727     2.85977566    -0.10260698
 h      2.32348116     1.33944525     0.85981092
 o      2.27049374    -1.12348857     0.02050444
 h      3.05514011    -0.84601944     0.47329703
 c     -2.64967144    -0.96901365     0.27875087
 h     -2.79567051    -1.94659316     0.09809402
 h     -2.61626806    -0.97188304     1.33164081
 h     -3.49650531    -0.31166119    -0.08272652
 h     -1.62239281     1.62843309     0.43927154
          17

 c      1.18520516    -0.32030170    -0.16931382
 c      0.00660114    -0.99373358    -0.25962441
 c     -1.17053615    -0.31428087    -0.08154476
 c     -0.98717494     1.11942252    -0.17436205
 c      0.37366318     1.76156740     0.04788299
 c      1.50841752     1.00723616     0.14748275
 h      0.24459336    -2.10882629    -0.18431209
 h     -1.16466660     1.31789723    -1.28976824
 h      0.41968558     2.84371192    -0.14059305
 h      2.33990982     1.31873394     0.77134663
 o      2.26268389    -1.12111650     0.01917123
 h      3.05111756    -0.84501699     0.43533758
 c     -2.66552568    -0.97248028     0.25860247
 h     -2.81970144    -1.98863755     0.07364956
 h     -2.66110685    -1.06328566     1.32118511
 h     -3.44265294    -0.29370073    -0.10047769
 h     -1.66415632     1.63161423     0.49587754
          17

 c      1.17986944    -0.33055642    -0.16020580
 c      0.02425785    -0.99930547    -0.24645005
 c     -1.17043978    -0.31613111    -0.06916317
 c     -0.99087051     1.12418037    -0.15710399
 c      0.39289568     1.76974680     0.03803891
 c      1.51043302     1.01586465     0.14078719
 h      0.29380279    -2.04977159    -0.15428240
 h     -1.21127628     1.34099749    -1.30398072
 h      0.42924441     2.82793829    -0.16998049
 h      2.36388134     1.29926224     0.67505631
 o      2.25306978    -1.11996731     0.01667614
 h      3.06007377    -0.83021248     0.40308203
 c     -2.67879844    -0.97364318     0.23810691
 h     -2.84286146    -2.04807901     0.03404895
 h     -2.70716311    -1.14726151     1.32503753
 h     -3.38987436    -0.27671988    -0.11815640
 h     -1.71348696     1.64111461     0.55071400
          17

 c      1.17968044    -0.34022256    -0.14868076
 c      0.03944480    -1.00599352    -0.23326324
 c     -1.17103725    -0.32009582    -0.05676612
 c     -0.99488276     1.13054029    -0.14063181
 c      0.41134294     1.77751256     0.02731281
 c      1.50934676     1.02445078     0.13372262
 h      0.33306165    -1.99547080    -0.12714744
 h     -1.26009082     1.36494470    -1.30052914
 h      0.43755861     2.81904741    -0.19165853
 h      2.40563232     1.28571415     0.57828986
 o      2.24213948    -1.12008918     0.01324423
 h      3.07864307    -0.80317203     0.37427049
 c     -2.68889893    -0.97497472     0.21818187
 h     -2.86254954    -2.10382859    -0.01806943
 h     -2.75385551    -1.22109526     1.33270252
 h     -3.34811432    -0.25421144    -0.13903346
 h     -1.75907669     1.65012924     0.59521672
          17

 c      1.18468082    -0.34829893    -0.13487260
 c      0.05098100    -1.01233030    -0.22009644
 c     -1.17197776    -0.32616048    -0.04442054
 c     -0.99968688     1.13865703    -0.12486518
 c      0.42824576     1.78470713     0.01584322
 c      1.50532825     1.03225278     0.12608197
 h      0.36449780    -1.96590622    -0.10156037
 h     -1.30878536     1.38804743    -1.27554519
 h      0.44523249     2.82200932    -0.20677933
 h      2.46835285     1.28020674     0.48283350
 o      2.23093656    -1.12135303     0.00929615
 h      3.09647529    -0.76865769     0.34395120
 c     -2.69556603    -0.97824656     0.19961020
 h     -2.87700248    -2.14121326    -0.07975311
 h     -2.80017527    -1.28176478     1.33377367
 h     -3.32332513    -0.22213399    -0.16502602
 h     -1.79324383     1.65461592     0.62449361
          17

 c      1.19442380    -0.35405131    -0.11901737
 c      0.05806372    -1.01730021    -0.20696153
 c     -1.17296733    -0.33419152    -0.03217989
 c     -1.00550334     1.14839633    -0.10972396
 c      0.44280815     1.79155270     0.00374047
 c      1.49977969     1.03886600     0.11813297
 h      0.38992007    -1.97422336    -0.07626017
 h     -1.35543602     1.40929546    -1.22853039
 h      0.45281956     2.83786403    -0.21614618
 h      2.54268474     1.28143175     0.38531208
 o      2.22057992    -1.12359620     0.00520099
 h      3.10365862    -0.73217870     0.30829305
 c     -2.69910147    -0.98405223     0.18263639
 h     -2.88523171    -2.15245617    -0.14828474
 h     -2.84485166    -1.32685126     1.32134508
 h     -3.31446783    -0.18317938    -0.19476463
 h     -1.81167826     1.65282598     0.63697355
          17

 c      1.20797723    -0.35708617    -0.10142691
 c      0.06063532    -1.02115606    -0.19371222
 c     -1.17379166    -0.34394498    -0.02008830
 c     -1.01232052     1.15941269    -0.09508554
 c      0.45424652     1.79864625    -0.00893504
 c      1.49474270     1.04406696     0.11014256
 h      0.40720805    -2.01630535    -0.05177453
 h     -1.39874911     1.42840147    -1.16219623
 h      0.46084496     2.86323963    -0.22000179
 h      2.61278087     1.28677617     0.28276711
 o      2.21197867    -1.12671879     0.00118351
 h      3.09490642    -0.69825928     0.26591810
 c     -2.70018016    -0.99202459     0.16701192
 h     -2.88672810    -2.13476997    -0.22128908
 h     -2.88660612    -1.35507922     1.29232620
 h     -3.31570004    -0.14560603    -0.22436597
 h     -1.81285117     1.64475603     0.63383711
          17

 c      1.22400583    -0.35735084    -0.08246132
 c      0.05927972    -1.02501362    -0.18005716
 c     -1.17432511    -0.35508761    -0.00818660
 c     -1.01983939     1.17116913    -0.08074019
 c      0.46190827     1.80671422    -0.02213465
 c      1.49200075     1.04772294     0.10212177
 h      0.41141353    -2.07541875    -0.03025779
 h     -1.43852501     1.44594270    -1.08296914
 h      0.46978411     2.89217090    -0.21839264
 h      2.66511679     1.29418672     0.17548764
 o      2.20574514    -1.13071722    -0.00266638
 h      3.07040775    -0.66970522     0.21756718
 c     -2.69947700    -1.00133567     0.15224379
 h     -2.88136814    -2.08918033    -0.29687754
 h     -2.92439581    -1.36653116     1.24696064
 h     -3.32060047    -0.11830343    -0.24979729
 h     -1.79800129     1.63201591     0.61905954
          17

 c      1.24092581    -0.35507652    -0.06250247
 c      0.05481064    -1.02988981    -0.16569489
 c     -1.17452896    -0.36722373     0.00348428
 c     -1.02734233     1.18290597    -0.06639795
 c      0.46541064     1.81629173    -0.03576472
 c      1.49265328     1.04985766     0.09387351
 h      0.39873088    -2.13419196    -0.01384153
 h     -1.47633753     1.46356895    -1.00154088
 h      0.47996612     2.91866153    -0.21167629
 h      2.69163005     1.30246991     0.06617053
 o      2.20215666    -1.13569382    -0.00636274
 h      3.03567682    -0.64719364     0.16539282
 c     -2.69744693    -1.01096687     0.13775783
 h     -2.86951338    -2.02046143    -0.37409013
 h     -2.95772006    -1.36287804     1.18872653
 h     -3.32439127    -0.10742707    -0.26832239
 h     -1.77180454     1.61808890     0.60008680
          17

 c      1.25711253    -0.35070466    -0.04192560
 c      0.04802344    -1.03631039    -0.15038906
 c     -1.17444871    -0.37991081     0.01488554
 c     -1.03361429     1.19363707    -0.05183732
 c      0.46472577     1.82750626    -0.04965354
 c      1.49706796     1.05073433     0.08509264
 h      0.36807363    -2.18030900    -0.00374337
 h     -1.51576665     1.48387812    -0.93159066
 h      0.49147273     2.93845930    -0.20076523
 h      2.68912225     1.31101814    -0.04151192
 o      2.20114220    -1.14184669    -0.00998413
 h      3.00081199    -0.62906060     0.11211664
 c     -2.69424702    -1.01971934     0.12295859
 h     -2.85219146    -1.93756798    -0.45374018
 h     -2.98707366    -1.34771402     1.12467288
 h     -3.32426736    -0.11550448    -0.27876191
 h     -1.74296347     1.60853990     0.58832976
          17

 c      1.27112665    -0.34483560    -0.02107036
 c      0.03962144    -1.04437487    -0.13397496
 c     -1.17420846    -0.39266611     0.02598791
 c     -1.03726641     1.20236451    -0.03719089
 c      0.46017344     1.84002096    -0.06355080
 c      1.50496392     1.05085480     0.07543386
 h      0.32063611    -2.20673797    -0.00026656
 h     -1.56061348     1.50916259    -0.88437872
 h      0.50409148     2.94980369    -0.18708862
 h      2.65825057     1.31963976    -0.14384498
 o      2.20239050    -1.14938436    -0.01361165
 h      2.97760522    -0.61220764     0.05988944
 c     -2.68971371    -1.02626964     0.10728395
 h     -2.83108611    -1.85288505    -0.53908354
 h     -3.01440058    -1.32665575     1.06525760
 h     -3.31923115    -0.14141675    -0.28136014
 h     -1.72225093     1.60983288     0.59708851
          17

 c      1.28191759    -0.33819576    -0.00022129
 c      0.03018971    -1.05388692    -0.11635029
 c     -1.17399158    -0.40497756     0.03677813
 c     -1.03766035     1.20860910    -0.02295981
 c      0.45233199     1.85310404    -0.07715145
 c      1.51550728     1.05085945     0.06457332
 h      0.25920178    -2.21084168    -0.00301807
 h     -1.61107799     1.53926201    -0.86175702
 h      0.51733929     2.95352031    -0.17240909
 h      2.60334969     1.32860059    -0.23776426
 o      2.20563972    -1.15830994    -0.01727070
 h      2.97370937    -0.59515928     0.00935267
 c     -2.68343292    -1.02961239     0.09029262
 h     -2.80791350    -1.77802849    -0.63423426
 h     -3.04278165    -1.30643145     1.02165433
 h     -3.31017681    -0.18022987    -0.27774293
 h     -1.71567103     1.62541710     0.63463215
          17

 c      1.28895059    -0.33159848     0.02038847
 c      0.02017744    -1.06438870    -0.09747161
 c     -1.17401253    -0.41631985     0.04725674
 c     -1.03554009     1.21276727    -0.00949992
 c      0.44190703     1.86577371    -0.09013248
 c      1.52737439     1.05136095     0.05230097
 h      0.18774097    -2.19425461    -0.01105608
 h     -1.66230742     1.57103368    -0.85582107
 h      0.53055078     2.95265612    -0.15858235
 h      2.53304139     1.33888935    -0.32176424
 o      2.21090346    -1.16822842    -0.02094505
 h      2.98821807    -0.58100079    -0.03992780
 c     -2.67496091    -1.02975940     0.07175978
 h     -2.78345298    -1.71785718    -0.73913809
 h     -3.07435978    -1.29268606     0.99967288
 h     -3.30029172    -0.22299403    -0.27097249
 h     -1.71868515     1.65219597     0.69766613
          17

 c      1.29221512    -0.32587954     0.04055102
 c      0.00989614    -1.07508504    -0.07735177
 c     -1.17449009    -0.42617174     0.05742753
 c     -1.03241635     1.21576014     0.00326791
 c      0.42960242     1.87698857    -0.10218914
 c      1.53882568     1.05276900     0.03864628
 h      0.11112429    -2.16378149    -0.02300516
 h     -1.70737775     1.60024817    -0.85537624
 h      0.54299050     2.95152349    -0.14730717
 h      2.46058917     1.35259442    -0.39713359
 o      2.21834234    -1.17844455    -0.02463828
 h      3.01377116    -0.57604573    -0.08810969
 c     -2.66404540    -1.02784435     0.05177348
 h     -2.75753339    -1.66986147    -0.84649854
 h     -3.10775082    -1.28817636     0.99527339
 h     -3.29504851    -0.25776341    -0.26519825
 h     -1.72053039     1.68271473     0.77432618
          17

 c      1.29212416    -0.32181137     0.06005163
 c     -0.00043815    -1.08475994    -0.05604060
 c     -1.17562298    -0.43403225     0.06729005
 c     -1.02962186     1.21846139     0.01564511
 c      0.41603881     1.88586203    -0.11306184
 c      1.54797985     1.05520615     0.02393773
 h      0.03449376    -2.13227586    -0.03735335
 h     -1.74058550     1.62344686    -0.85121152
 h      0.55388961     2.95406126    -0.13992925
 h      2.40149542     1.37271302    -0.46839783
 o      2.22799310    -1.18824462    -0.02838724
 h      3.04184587    -0.58593124    -0.13452200
 c     -2.65072093    -1.02532258     0.03066626
 h     -2.72990842    -1.62919477    -0.94547003
 h     -3.13823205    -1.29311370     0.99759602
 h     -3.30010257    -0.27357499    -0.26411745
 h     -1.71197219     1.70983983     0.85198149
          17

 c      1.28936391    -0.32001983     0.07864718
 c     -0.01059816    -1.09198646    -0.03357720
 c     -1.17756784    -0.43943103     0.07684255
 c     -1.02797126     1.22145369     0.02793961
 c      0.40174153     1.89184748    -0.12255105
 c      1.55344500     1.05863811     0.00858111
 h     -0.03799521    -2.11611494    -0.05308631
 h     -1.75861835     1.63852583    -0.83754364
 h      0.56234148     2.96202569    -0.13737034
 h      2.36644647     1.40123730    -0.54044434
 o      2.23964687    -1.19709480    -0.03222845
 h      3.06605112    -0.61323582    -0.17803758
 c     -2.63544411    -1.02303673     0.00870729
 h     -2.70074795    -1.59231503    -1.02675899
 h     -3.16035698    -1.30656634     0.99545250
 h     -3.31677011    -0.26643733    -0.26870231
 h     -1.68805605     1.72881356     0.92125707
          17

 c      1.28475357    -0.32091818     0.09606235
 c     -0.02027277    -1.09591357    -0.00996312
 c     -1.18042246    -0.44193818     0.08609085
 c     -1.02782288     1.22503067     0.04041192
 c      0.38717822     1.89480548    -0.13052357
 c      1.55485848     1.06313087    -0.00737727
 h     -0.10398567    -2.12589014    -0.07004970
 h     -1.76051239     1.64465969    -0.81168747
 h      0.56716598     2.97414383    -0.14017640
 h      2.35497914     1.43641666    -0.61318188
 o      2.25285286    -1.20471603    -0.03616156
 h      3.08324558    -0.65699870    -0.21765605
 c     -2.61914074    -1.02092897    -0.01406673
 h     -2.67058350    -1.55753178    -1.08459159
 h     -3.16995136    -1.32734776     0.98084491
 h     -3.33971914    -0.24131463    -0.27679144
 h     -1.64739108     1.73712078     0.97637477
          17

 c      1.27914422    -0.32466731     0.11199985
 c     -0.02917676    -1.09699126     0.01475852
 c     -1.18420942    -0.44118793     0.09505239
 c     -1.02918360     1.22924018     0.05330029
 c      0.37279935     1.89491752    -0.13691751
 c      1.55264213     1.06888048    -0.02432379
 h     -0.16168773    -2.15761983    -0.08797031
 h     -1.74755147     1.64223098    -0.77366815
 h      0.56695593     2.98685251    -0.14859032
 h      2.35822003     1.47294868    -0.68066272
 o      2.26693861    -1.21109681    -0.04012037
 h      3.09399467    -0.71297016    -0.25305218
 c     -2.60290028    -1.01843488    -0.03771950
 h     -2.64012234    -1.52452790    -1.11667273
 h     -3.16468781    -1.35432111     0.94938785
 h     -3.36026866    -0.20762266    -0.28517748
 h     -1.59099587     1.73391884     1.01452282
          17

 c      1.27335212    -0.33118045     0.12615459
 c     -0.03718506    -1.09656160     0.04041752
 c     -1.18885078    -0.43691839     0.10375042
 c     -1.03173058     1.23388599     0.06686283
 c      0.35904411     1.89252132    -0.14174834
 c      1.54737036     1.07600362    -0.04271952
 h     -0.20855094    -2.19704207    -0.10530534
 h     -1.72357693     1.63302320    -0.72636539
 h      0.56034356     2.99594546    -0.16258855
 h      2.36623470     1.50495185    -0.73543142
 o      2.28102702    -1.21646121    -0.04394933
 h      3.10275149    -0.77427233    -0.28506170
 c     -2.58760417    -1.01492484    -0.06223530
 h     -2.61010333    -1.49404836    -1.12401915
 h     -3.14404920    -1.38655485     0.89984493
 h     -3.37088666    -0.17411335    -0.29147274
 h     -1.52168723     1.71975238     1.03559389
          17

 c      1.26810959    -0.34017327     0.13822764
 c     -0.04430273    -1.09592986     0.06675815
 c     -1.19414377    -0.42900683     0.11220548
 c     -1.03476373     1.23848391     0.08139387
 c      0.34631487     1.88796798    -0.14511231
 c      1.53944873     1.08439728    -0.06282086
 h     -0.24192727    -2.22998332    -0.11961153
 h     -1.69560418     1.62062280    -0.67606644
 h      0.54631310     2.99803721    -0.18190199
 h      2.37187463     1.52809497    -0.77198379
 o      2.29413923    -1.22115758    -0.04740938
 h      3.11653075    -0.83311071    -0.31571319
 c     -2.57376481    -1.00983712    -0.08742765
 h     -2.58116935    -1.46796046    -1.11142352
 h     -3.10930141    -1.42358291     0.83393760
 h     -3.36706539    -0.14692102    -0.29453926
 h     -1.44395602     1.69667140     1.04266356
          17

 c      1.26402220    -0.35123452     0.14794350
 c     -0.05059213    -1.09592269     0.09352019
 c     -1.19975573    -0.41748658     0.12043075
 c     -1.03720909     1.24223303     0.09713073
 c      0.33494036     1.88154043    -0.14718437
 c      1.52909809     1.09374028    -0.08462300
 h     -0.26007706    -2.24718618    -0.12847690
 h     -1.67374741     1.61047589    -0.63230171
 h      0.52440410     2.99138166    -0.20605745
 h      2.37116345     1.54005751    -0.78760117
 o      2.30549201    -1.22546231    -0.05026305
 h      3.14048230    -0.88375896    -0.34702069
 c     -2.56151487    -1.00260452    -0.11289539
 h     -2.55368018    -1.44954290    -1.08839468
 h     -3.06358019    -1.46585252     0.75652780
 h     -3.34730955    -0.12961944    -0.29422762
 h     -1.36391071     1.66858759     1.04304614
          17

 c      1.26153081    -0.36389193     0.15507203
 c     -0.05613585    -1.09687313     0.12047832
 c     -1.20524482    -0.40255071     0.12843042
 c     -1.03791636     1.24415890     0.11394456
 c      0.32513962     1.87342353    -0.14820765
 c      1.51641781     1.10353985    -0.10789186
 h     -0.26245286    -2.24435448    -0.13003123
 h     -1.66829905     1.60835187    -0.60449640
 h      0.49477313     2.97615013    -0.23445049
 h      2.36283715     1.54036885    -0.78215256
 o      2.31483311    -1.22944125    -0.05241292
 h      3.17283852    -0.92461190    -0.37895206
 c     -2.55065260    -0.99257987    -0.13803915
 h     -2.52742755    -1.44344040    -1.06908438
 h     -3.01172859    -1.51519739     0.67550488
 h     -3.31281125    -0.12357710    -0.29108359
 h     -1.28854022     1.64123236     1.04866979
          17

 c      1.26088636    -0.37766486     0.15944968
 c     -0.06100027    -1.09869682     0.14745448
 c     -1.21010143    -0.38454924     0.13619764
 c     -1.03632992     1.24355113     0.13104528
 c      0.31699026     1.86371270    -0.14847109
 c      1.50141859     1.11315760    -0.13219063
 h     -0.24965218    -2.22131047    -0.12315270
 h     -1.68364549     1.61697105    -0.59512484
 h      0.45814338     2.95434981    -0.26644284
 h      2.34827405     1.53032881    -0.75796708
 o      2.32241575    -1.23301629    -0.05393804
 h      3.20542129    -0.95695323    -0.40899380
 c     -2.54073574    -0.97921938    -0.16227207
 h     -2.50145143    -1.45390401    -1.06798254
 h     -2.95909335    -1.57449260     0.59991588
 h     -3.26755300    -0.12779091    -0.28619657
 h     -1.22364950     1.62046072     1.07266258
          17

 c      1.26214284    -0.39209442     0.16099505
 c     -0.06518236    -1.10090997     0.17433538
 c     -1.21380265    -0.36397708     0.14371085
 c     -1.03290783     1.24040774     0.14742549
 c      0.31039801     1.85246369    -0.14827461
 c      1.48401181     1.12180554    -0.15688957
 h     -0.22342699    -2.18195679    -0.10771831
 h     -1.71520417     1.63424087    -0.59671054
 h      0.41566978     2.92934722    -0.30145511
 h      2.33193571     1.51310021    -0.71988131
 o      2.32865595    -1.23611579    -0.05499192
 h      3.22900192    -0.98240925    -0.43385621
 c     -2.53119573    -0.96271720    -0.18539713
 h     -2.47448939    -1.48065386    -1.09104513
 h     -2.90906958    -1.64510075     0.53557444
 h     -3.21887703    -0.13802531    -0.28112224
 h     -1.17163290     1.60880250     1.12083123
          17

 c      1.26516674    -0.40675727     0.15971749
 c     -0.06856189    -1.10257912     0.20110822
 c     -1.21587361    -0.34145280     0.15093183
 c     -1.02871420     1.23538244     0.16274081
 c      0.30507770     1.83979168    -0.14789542
 c      1.46402087     1.12855958    -0.18122014
 h     -0.18673362    -2.13511515    -0.08504737
 h     -1.75360214     1.65544362    -0.59739833
 h      0.36875337     2.90485996    -0.33896919
 h      2.32151156     1.49352951    -0.67475494
 o      2.33385937    -1.23874372    -0.05569573
 h      3.23743844    -1.00171722    -0.45119365
 c     -2.52135481    -0.94459595    -0.20765757
 h     -2.44595715    -1.51644104    -1.13187963
 h     -2.86161090    -1.72315542     0.48166703
 h     -3.17771261    -0.14608215    -0.27768608
 h     -1.13180333     1.60391550     1.18644924
          17

 c      1.26966177    -0.42126320     0.15571997
 c     -0.07090659    -1.10232218     0.22788862
 c     -1.21595001    -0.31769560     0.15780937
 c     -1.02477082     1.22933763     0.17735864
 c      0.30054630     1.82600255    -0.14757423
 c      1.44139484     1.13246989    -0.20447424
 h     -0.14344862    -2.09486563    -0.05824213
 h     -1.79005060     1.67605477    -0.58736973
 h      0.31890286     2.88353612    -0.37834208
 h      2.32565588     1.47679639    -0.62928540
 o      2.33812170    -1.24097874    -0.05608759
 h      3.22904781    -1.01463804    -0.46039649
 c     -2.51044282    -0.92726081    -0.22938923
 h     -2.41627660    -1.55042198    -1.17862025
 h     -2.81484841    -1.79952679     0.43291387
 h     -3.15622568    -0.14198733    -0.27743048
 h     -1.10256946     1.60114738     1.25586630
          17

 c      1.27520534    -0.43524290     0.14919528
 c     -0.07195767    -1.09867218     0.25484655
 c     -1.21382696    -0.29350203     0.16428507
 c     -1.02178877     1.22302123     0.19184518
 c      0.29612298     1.81168838    -0.14752534
 c      1.41672559     1.13277646    -0.22630342
 h     -0.09735005    -2.07672698    -0.03127199
 h     -1.81848117     1.69285118    -0.56087798
 h      0.26776199     2.86583259    -0.41848799
 h      2.34800477     1.46582442    -0.58665386
 o      2.34130495    -1.24296086    -0.05610099
 h      3.20681772    -1.02009808    -0.46290278
 c     -2.49796548    -0.91264038    -0.25084153
 h     -2.38633986    -1.57305681    -1.22146768
 h     -2.76749059    -1.86406357     0.38425037
 h     -3.16135841    -0.12122451    -0.28093315
 h     -1.08260230     1.59648166     1.31662601
          17

 c      1.28129104    -0.44833123     0.14041256
 c     -0.07151767    -1.09095953     0.28196382
 c     -1.20947920    -0.26971431     0.17029667
 c     -1.02018121     1.21700902     0.20666828
 c      0.29095806     1.79769863    -0.14794588
 c      1.39159740     1.12903033    -0.24678475
 h     -0.05116749    -2.08769199    -0.00598985
 h     -1.83560020     1.70396749    -0.51574025
 h      0.21724617     2.85006227    -0.45771493
 h      2.38261106     1.45992846    -0.54589404
 o      2.34304680    -1.24488636    -0.05555692
 h      3.17817632    -1.01625640    -0.46229286
 c     -2.48412174    -0.90126333    -0.27217891
 h     -2.35693213    -1.57810132    -1.25485819
 h     -2.71952622    -1.90915346     0.33305210
 h     -3.18966077    -0.09030936    -0.28788973
 h     -1.07086629     1.58745402     1.36063844
          17

 c      1.28736495    -0.46015906     0.12969606
 c     -0.06940747    -1.07985694     0.30887685
 c     -1.20304519    -0.24718592     0.17577973
 c     -1.02012100     1.21174608     0.22216532
 c      0.28415256     1.78496502    -0.14900606
 c      1.36816854     1.12100130    -0.26615011
 h     -0.00725475    -2.11995544     0.01985431
 h     -1.84061968     1.70881926    -0.45256172
 h      0.16955160     2.83360686    -0.49393937
 h      2.41731576     1.45642660    -0.50508013
 o      2.34288184    -1.24699199    -0.05420853
 h      3.15308551    -1.00080365    -0.46355533
 c     -2.46959369    -0.89259333    -0.29346612
 h     -2.32848967    -1.56241433    -1.27684201
 h     -2.67185527    -1.93068841     0.27902305
 h     -3.23049254    -0.06210471    -0.29783756
 h     -1.06641367     1.57294042     1.38398317
          17

 c      1.29285040    -0.47036106     0.11740401
 c     -0.06541085    -1.06677239     0.33506519
 c     -1.19477786    -0.22675768     0.18067022
 c     -1.02155227     1.20755623     0.23859297
 c      0.27498027     1.77425511    -0.15083573
 c      1.34836712     1.10858952    -0.28454314
 h      0.03147792    -2.15784489     0.05043405
 h     -1.83539183     1.70826554    -0.37443693
 h      0.12692534     2.81440470    -0.52516701
 h      2.44058540     1.45281731    -0.46389410
 o      2.34057687    -1.24948247    -0.05189981
 h      3.13879343    -0.97218884    -0.47055146
 c     -2.45504828    -0.88576706    -0.31465361
 h     -2.30104207    -1.52537860    -1.28836105
 h     -2.62588653    -1.92787651     0.22356408
 h     -3.27265141    -0.04784369    -0.31047078
 h     -1.06823697     1.55283553     1.38619457
          17

 c      1.29717677    -0.47859268     0.10391369
 c     -0.05934239    -1.05299690     0.36009763
 c     -1.18498726    -0.20923028     0.18490812
 c     -1.02415106     1.20458268     0.25614712
 c      0.26312462     1.76596014    -0.15352508
 c      1.33335417     1.09187272    -0.30196498
 h      0.06203454    -2.18751235     0.08891287
 h     -1.82499643     1.70504385    -0.28701620
 h      0.09132186     2.79194664    -0.54996776
 h      2.44511646     1.44759565    -0.42374353
 o      2.33647654    -1.25240573    -0.04875617
 h      3.13430142    -0.93159605    -0.48295088
 c     -2.44090992    -0.87987818    -0.33556498
 h     -2.27413286    -1.46868495    -1.29320214
 h     -2.58333299    -1.90324371     0.16940691
 h     -3.30767374    -0.05401990    -0.32553415
 h     -1.07517167     1.52794821     1.37020700
          17

 c      1.29982332    -0.48455508     0.08961054
 c     -0.05112958    -1.03939639     0.38369842
 c     -1.17400113    -0.19531080     0.18844305
 c     -1.02729488     1.20269842     0.27487340
 c      0.24880306     1.75999034    -0.15713120
 c      1.32336439     1.07118192    -0.31830383
 h      0.08209345    -2.20035810     0.13661872
 h     -1.81808241     1.70405612    -0.19822118
 h      0.06411970     2.76764957    -0.56778949
 h      2.42828490     1.44021689    -0.38695244
 o      2.33140520    -1.25560521    -0.04516802
 h      3.13158631    -0.88351978    -0.49640620
 c     -2.42737485    -0.87390575    -0.35587356
 h     -2.24665328    -1.39635632    -1.29836689
 h     -2.54608523    -1.86316868     0.12050081
 h     -3.33021844    -0.08277652    -0.34268500
 h     -1.08584314     1.50011472     1.34315033
          17

 c      1.30036975    -0.48803067     0.07487860
 c     -0.04083606    -1.02644846     0.40571424
 c     -1.16215027    -0.18553535     0.19124537
 c     -1.03020784     1.20152574     0.29441056
 c      0.23271193     1.75580500    -0.16167196
 c      1.31778411     1.04709220    -0.33338196
 h      0.09028932    -2.19257885     0.19342009
 h     -1.82496547     1.71123598    -0.11632776
 h      0.04599119     2.74473674    -0.57906258
 h      2.39182238     1.43103005    -0.35607309
 o      2.32623117    -1.25880636    -0.04158388
 h      3.12196284    -0.83406172    -0.50572419
 c     -2.41447278    -0.86665619    -0.37512978
 h     -2.21675628    -1.31422411    -1.31365963
 h     -2.51598173    -1.81835775     0.08176226
 h     -3.33781023    -0.13277241    -0.36140752
 h     -1.09872380     1.47232124     1.31735915
          17

 c      1.29853620    -0.48892240     0.06009164
 c     -0.02865021    -1.01431988     0.42607684
 c     -1.14976898    -0.18019608     0.19332566
 c     -1.03242150     1.20073062     0.31376309
 c      0.21583019     1.75256519    -0.16711005
 c      1.31533354     1.02031186    -0.34701644
 h      0.08623693    -2.16433611     0.25819922
 h     -1.85186983     1.72992867    -0.04629871
 h      0.03696672     2.72761015    -0.58503724
 h      2.34183328     1.42148892    -0.33340549
 o      2.32156619    -1.26172430    -0.03835064
 h      3.10033240    -0.78890278    -0.50730458
 c     -2.40204546    -0.85705280    -0.39296589
 h     -2.18238876    -1.22786563    -1.34824104
 h     -2.49431449    -1.78235352     0.05790666
 h     -3.33112902    -0.19940779    -0.38094688
 h     -1.11235136     1.44822619     1.30915005
          17

 c      1.29420586    -0.48729117     0.04560534
 c     -0.01486983    -1.00287175     0.44478435
 c     -1.13719993    -0.17929841     0.19475614
 c     -1.03421196     1.20043149     0.33171853
 c      0.19918283     1.74937049    -0.17335855
 c      1.31428357     0.99153402    -0.35908936
 h      0.07054319    -2.11977919     0.32916438
 h     -1.89573626     1.75759503     0.01211606
 h      0.03670337     2.72053442    -0.58724687
 h      2.28876438     1.41452112    -0.32058109
 o      2.31768830    -1.26412479    -0.03566339
 h      3.06607255    -0.75212991    -0.49987094
 c     -2.38958678    -0.84484745    -0.40942395
 h     -2.14279944    -1.14000431    -1.40405041
 h     -2.48108618    -1.76594821     0.05068059
 h     -3.31514566    -0.27455529    -0.40028464
 h     -1.12539131     1.43032083     1.33165535
          17

 c      1.28743201    -0.48339261     0.03175318
 c      0.00011013    -0.99160094     0.46188636
 c     -1.12479862    -0.18255128     0.19567906
 c     -1.03645509     1.20123184     0.34786381
 c      0.18364946     1.74551875    -0.18032582
 c      1.31277509     0.96137009    -0.36960274
 h      0.04477897    -2.06777234     0.40417381
 h     -1.94651126     1.78737922     0.06203843
 h      0.04485599     2.72576587    -0.58667186
 h      2.24550662     1.41431108    -0.31829102
 o      2.31455249    -1.26586346    -0.03355962
 h      3.02274469    -0.72554065    -0.48451942
 c     -2.37609337    -0.83110015    -0.42496558
 h     -2.09969353    -1.05077098    -1.47280545
 h     -2.47452661    -1.77057501     0.05612119
 h     -3.30017065    -0.34702705    -0.41824346
 h     -1.13615473     1.41786952     1.38485652
          17

 c      1.27843519    -0.47771340     0.01884899
 c      0.01582665    -0.97966161     0.47744753
 c     -1.11292660    -0.18938368     0.19629389
 c     -1.04010954     1.20380586     0.36283293
 c      0.16987168     1.74068381    -0.18796299
 c      1.30936758     0.93050576    -0.37868169
 h      0.01114864    -2.02165690     0.48136967
 h     -1.99346740     1.81228305     0.10642279
 h      0.06126302     2.74209636    -0.58312088
 h      2.22176415     1.42417843    -0.32653400
 o      2.31181767    -1.26692864    -0.03191995
 h      2.97767267    -0.70800576    -0.46467057
 c     -2.36031225    -0.81762248    -0.44008859
 h     -2.05639767    -0.96040871    -1.54124163
 h     -2.47151611    -1.78872782     0.06558506
 h     -3.29936428    -0.40575812    -0.43373010
 h     -1.14244781     1.40764360     1.45567378
          17

 c      1.26759788    -0.47098828     0.00719195
 c      0.03179629    -0.96626807     0.49150487
 c     -1.10193131    -0.19898045     0.19682988
 c     -1.04584130     1.20850371     0.37757723
[truncated: 34,518 more chars]
