# Supplementary material for: Photochemical permutation of meta-substituted phenols
Source: Nat Commun. 2025 Aug 13;16:7502. doi: 10.1038/s41467-025-62549-5 (PMC12350626; doi:10.1038/s41467-025-62549-5)
Supplement: Supplementary file 3 — Source Data [file 41467_2025_62549_MOESM3_ESM.zip › Source data/NAMD_trajectories/trajectory033.xyz]

          17

 c      1.24119001    -0.37390165    -0.02573856
 c     -0.09474383    -1.02377899    -0.03914116
 c     -1.23982275    -0.33109620     0.05396760
 c     -1.13553969     1.21555070     0.00238295
 c      0.17605875     1.75593125     0.03761685
 c      1.30066450     1.04647099    -0.03192690
 h     -0.27617547    -2.09566051    -0.07605284
 h     -1.70652398     1.43455341    -1.00718363
 h      0.25044437     2.76616276     0.06882950
 h      2.39203881     1.41029167     0.09187184
 o      2.25699868    -1.21620275     0.01892476
 h      3.04668265    -0.57982095    -0.09918088
 c     -2.66707689    -0.81633274     0.00582020
 h     -2.70705825    -1.91424823     0.26248069
 h     -3.37662884    -0.22614905     0.70447873
 h     -3.01948819    -0.58200148    -1.09746663
 h     -1.59993885     1.54086483     0.81631070
          17

 c      1.23823300    -0.37836484    -0.03146093
 c     -0.08861444    -1.01960884    -0.03777227
 c     -1.24369269    -0.33432191     0.05024145
 c     -1.13135583     1.22040432     0.00444782
 c      0.17915419     1.76062121     0.03588369
 c      1.30355123     1.04977568    -0.03363411
 h     -0.29316550    -2.12104064    -0.06645872
 h     -1.71537836     1.44091540    -0.97508013
 h      0.25972302     2.77729706     0.06424475
 h      2.37273316     1.42103994     0.08472352
 o      2.25571377    -1.21707324     0.02226607
 h      3.00633234    -0.60325403    -0.08725975
 c     -2.66486603    -0.82066535     0.00266332
 h     -2.71607796    -1.91670925     0.25128171
 h     -3.39207139    -0.24706333     0.71436187
 h     -3.01333965    -0.60363076    -1.07723718
 h     -1.62418113     1.56071107     0.85276211
          17

 c      1.23410550    -0.38286899    -0.03711743
 c     -0.08184591    -1.01735156    -0.03617616
 c     -1.24929293    -0.33493844     0.04661343
 c     -1.12862732     1.22320179     0.00425189
 c      0.18213291     1.76487566     0.03371173
 c      1.30938305     1.05054977    -0.03503910
 h     -0.29946143    -2.14129864    -0.05968236
 h     -1.72041407     1.45224704    -0.93147920
 h      0.27065898     2.81739455     0.06383915
 h      2.34021053     1.43425927     0.07393436
 o      2.25475368    -1.21735401     0.02546125
 h      2.97250546    -0.63434559    -0.07416107
 c     -2.66236084    -0.82521115     0.00002932
 h     -2.72682360    -1.91213521     0.23606543
 h     -3.39675859    -0.27372421     0.71365199
 h     -3.00589657    -0.62721553    -1.04712175
 h     -1.66629785     1.59257378     0.90353676
          17

 c      1.22896911    -0.38725847    -0.04267930
 c     -0.07499437    -1.01741193    -0.03436933
 c     -1.25614223    -0.33299431     0.04313790
 c     -1.12819539     1.22454685     0.00382526
 c      0.18507348     1.76980797     0.03115212
 c      1.31729218     1.04868845    -0.03620201
 h     -0.29367333    -2.15053450    -0.05538083
 h     -1.72409204     1.46978217    -0.88224856
 h      0.28192941     2.87088568     0.06675157
 h      2.30271958     1.45153167     0.06042481
 o      2.25302120    -1.21793549     0.02865633
 h      2.96335531    -0.65920422    -0.06224315
 c     -2.65953566    -0.83001400    -0.00165821
 h     -2.73813297    -1.90352504     0.21796541
 h     -3.39082504    -0.30461415     0.70304296
 h     -2.99988979    -0.65058513    -1.01485196
 h     -1.71308876     1.62771641     0.95011961
          17

 c      1.22314672    -0.39139145    -0.04812210
 c     -0.06860948    -1.01980083    -0.03236951
 c     -1.26367052    -0.32863289     0.03983494
 c     -1.13029907     1.22483142     0.00473417
 c      0.18806952     1.77647519     0.02828184
 c      1.32601027     1.04414448    -0.03719431
 h     -0.27550738    -2.14651623    -0.05308790
 h     -1.73061202     1.49520088    -0.83517680
 h      0.29207099     2.92111630     0.07178992
 h      2.27151533     1.47539310     0.04537285
 o      2.24983963    -1.21937961     0.03192296
 h      2.98914077    -0.66945097    -0.05268113
 c     -2.65616791    -0.83511218    -0.00200574
 h     -2.74883041    -1.89548368     0.19849489
 h     -3.37652631    -0.33679686     0.68533874
 h     -2.99863959    -0.67135416    -0.99025734
 h     -1.75545324     1.66007006     0.98165914
          17

 c      1.21709744    -0.39512247    -0.05341951
 c     -0.06317852    -1.02416055    -0.03020405
 c     -1.27129210    -0.32206959     0.03669438
 c     -1.13471211     1.22428398     0.00798397
 c      0.19117448     1.78538230     0.02518366
 c      1.33426633     1.03701696    -0.03807086
 h     -0.24581560    -2.13067070    -0.05224804
 h     -1.74453095     1.53014761    -0.79772288
 h      0.30004245     2.95654302     0.07770976
 h      2.25653648     1.50800376     0.02971805
 o      2.24573794    -1.22136272     0.03518121
 h      3.03992382    -0.67119968    -0.04426550
 c     -2.65190570    -0.84056540    -0.00090898
 h     -2.75779142    -1.89305063     0.17919876
 h     -3.35835132    -0.36606929     0.66542323
 h     -3.00486371    -0.68759848    -0.98168903
 h     -1.78828041     1.68605108     0.99392386
          17

 c      1.21132504    -0.39832473    -0.05853501
 c     -0.05907138    -1.02976324    -0.02791161
 c     -1.27846600    -0.31359876     0.03368681
 c     -1.14113266     1.22316621     0.01394322
 c      0.19439344     1.79647308     0.02194000
 c      1.34136221     1.02777146    -0.03884465
 h     -0.20659647    -2.10825333    -0.05233785
 h     -1.76790191     1.57489193    -0.77347645
 h      0.30531570     2.97129059     0.08343486
 h      2.26034363     1.54835952     0.01368207
 o      2.24188779    -1.22319897     0.03830378
 h      3.09503230    -0.67660257    -0.03507860
 c     -2.64643975    -0.84649504     0.00114859
 h     -2.76394365    -1.89985772     0.16124502
 h     -3.34248249    -0.38757122     0.64956628
 h     -3.01900651    -0.69858133    -0.99125558
 h     -1.80898739     1.70359829     0.98652579
          17

 c      1.20628318    -0.40092766    -0.06341982
 c     -0.05650725    -1.03554453    -0.02553965
 c     -1.28473890    -0.30360508     0.03077575
 c     -1.14945708     1.22194429     0.02233161
 c      0.19769581     1.80924225     0.01863227
 c      1.34733560     1.01734406    -0.03950868
 h     -0.16075959    -2.08810699    -0.05296698
 h     -1.79833085     1.62698932    -0.76049784
 h      0.30782699     2.96430203     0.08818417
 h      2.27687620     1.59091182    -0.00303950
 o      2.23921729    -1.22446528     0.04121505
 h      3.13756465    -0.69362558    -0.02407381
 c     -2.63972051    -0.85308863     0.00319708
 h     -2.76622595    -1.91644519     0.14518324
 h     -3.33468514    -0.39735240     0.64327733
 h     -3.03870216    -0.70481137    -1.01360748
 h     -1.81653239     1.71155998     0.96122888
          17

 c      1.20233158    -0.40292570    -0.06801656
 c     -0.05558320    -1.04031891    -0.02314150
 c     -1.28976832    -0.29256123     0.02792630
 c     -1.15970418     1.22127416     0.03245083
 c      0.20102092     1.82278938     0.01533437
 c      1.35255650     1.00692704    -0.04008452
 h     -0.11143584    -2.08034771    -0.05389690
 h     -1.83033737     1.68156296    -0.75368925
 h      0.30799031     2.93915039     0.09155868
 h      2.29661993     1.62780060    -0.02065335
 o      2.23817810    -1.22507637     0.04389481
 h      3.15825579    -0.72465242    -0.01112630
 c     -2.63211619    -0.86049853     0.00433518
 h     -2.76361185    -1.93996904     0.13105505
 h     -3.33705743    -0.39450678     0.64829025
 h     -3.06005179    -0.70741976    -1.03968964
 h     -1.81118069     1.70958800     0.92147348
          17

 c      1.19973064    -0.40436051    -0.07226378
 c     -0.05632528    -1.04325910    -0.02078013
 c     -1.29333543    -0.28099766     0.02510999
 c     -1.17172925     1.22179653     0.04342978
 c      0.20426484     1.83580360     0.01209807
 c      1.35731563     0.99765239    -0.04063889
 h     -0.06118293    -2.09099169    -0.05492014
 h     -1.85835970     1.73306484    -0.74835586
 h      0.30678721     2.90467322     0.09364681
 h      2.31171197     1.65206650    -0.03897794
 o      2.23879150    -1.22518510     0.04635653
 h      3.15473816    -0.76797868     0.00332175
 c     -2.62437450    -0.86871256     0.00415191
 h     -2.75525717    -1.96554259     0.11871898
 h     -3.34660324    -0.38199278     0.66147275
 h     -3.07928504    -0.70756219    -1.06109923
 h     -1.79507655     1.69862890     0.87299881
          17

 c      1.19865137    -0.40529645    -0.07609935
 c     -0.05867879    -1.04431170    -0.01853495
 c     -1.29534963    -0.26945103     0.02230719
 c     -1.18497819     1.22387638     0.05423002
 c      0.20726548     1.84659930     0.00893940
 c      1.36169475     0.99039763    -0.04126772
 h     -0.01205821    -2.11730299    -0.05567832
 h     -1.87857136     1.77684620    -0.74181729
 h      0.30578212     2.87503018     0.09510322
 h      2.31767857     1.65925826    -0.05753415
 o      2.24063667    -1.22513380     0.04863292
 h      3.13167991    -0.81854690     0.01849597
 c     -2.61734536    -0.87754136     0.00267730
 h     -2.74068915    -1.98815092     0.10811200
 h     -3.35735968    -0.36512713     0.67701259
 h     -3.09362941    -0.70618216    -1.07205644
 h     -1.77356344     1.68205808     0.82539229
          17

 c      1.19918277    -0.40580299    -0.07946285
 c     -0.06244508    -1.04405987    -0.01649422
 c     -1.29584121    -0.25841622     0.01950724
 c     -1.19840186     1.22742399     0.06352163
 c      0.20982852     1.85349329     0.00585270
 c      1.36558843     0.98570084    -0.04207370
 h      0.03358830    -2.14951598    -0.05565512
 h     -1.88909119     1.80974204    -0.73314793
 h      0.30671466     2.86572577     0.09691044
 h      2.31332324     1.64773286    -0.07573344
 o      2.24273574    -1.22545776     0.05076469
 h      3.10261119    -0.86789240     0.03347550
 c     -2.61168037    -0.88668810     0.00013276
 h     -2.71992312    -2.00409019     0.09934326
 h     -3.36357834    -0.34935190     0.68941682
 h     -3.10149844    -0.70399333    -1.06960372
 h     -1.75627558     1.66674843     0.79330029
          17

 c      1.20132974    -0.40593487    -0.08229940
 c     -0.06727719    -1.04322018    -0.01473367
 c     -1.29494169    -0.24832333     0.01670639
 c     -1.21074690     1.23203372     0.06990767
 c      0.21181468     1.85565601     0.00287518
 c      1.36872655     0.98371578    -0.04314692
 h      0.07290818    -2.17676199    -0.05435634
 h     -1.88948901     1.82996756    -0.72234039
 h      0.31051832     2.88391713     0.09952701
 h      2.30048460     1.61866313    -0.09305012
 o      2.24361464    -1.22681073     0.05277931
 h      3.08912281    -0.90548215     0.04756517
 c     -2.60768855    -0.89580078    -0.00322354
 h     -2.69347274    -2.01167608     0.09267765
 h     -3.36144367    -0.33890960     0.69509217
 h     -3.10247527    -0.70149593    -1.05336279
 h     -1.75447873     1.66119660     0.79293955
          17

 c      1.20500434    -0.40569734    -0.08456594
 c     -0.07274900    -1.04229438    -0.01330084
 c     -1.29285587    -0.23953559     0.01390290
 c     -1.22135755     1.23759188     0.07284924
 c      0.21321017     1.85364679     0.00013669
 c      1.37064914     0.98418573    -0.04454690
 h      0.10305561    -2.19117006    -0.05145533
 h     -1.88035917     1.83688389    -0.70974593
 h      0.31667550     2.92218214     0.10216626
 h      2.28421570     1.57616255    -0.10919374
 o      2.24219091    -1.22960822     0.05466732
 h      3.10714215    -0.92473441     0.06073577
 c     -2.60532005    -0.90449781    -0.00711906
 h     -2.66227311    -2.01142559     0.08847812
 h     -3.34938813    -0.33645079     0.69265028
 h     -3.09736176    -0.69893594    -1.02550808
 h     -1.77219657     1.66847791     0.83062024
          17

 c      1.21001578    -0.40502175    -0.08623645
 c     -0.07842978    -1.04148189    -0.01221204
 c     -1.28983202    -0.23233523     0.01109370
 c     -1.23055211     1.24457960     0.07323241
 c      0.21408782     1.84886016    -0.00219068
 c      1.37068641     0.98647816    -0.04628549
 h      0.12170009    -2.18893687    -0.04682140
 h     -1.86331534     1.83104673    -0.69608457
 h      0.32379535     2.96484607     0.10327935
 h      2.27285081     1.52709829    -0.12428143
 o      2.23893632    -1.23369147     0.05640895
 h      3.14881493    -0.92862696     0.07325361
 c     -2.60419365    -0.91240702    -0.01122881
 h     -2.62753776    -2.00585604     0.08712791
 h     -3.32792407    -0.34299232     0.68279929
 h     -3.08832566    -0.69618787    -0.99100121
 h     -1.80170600     1.68258069     0.89609501
          17

 c      1.21608046    -0.40379664    -0.08729947
 c     -0.08392920    -1.04069871    -0.01145731
 c     -1.28613745    -0.22688248     0.00827624
 c     -1.23889544     1.25347861     0.07261898
 c      0.21451613     1.84268259    -0.00397351
 c      1.36811380     0.98976709    -0.04832628
 h      0.12730958    -2.17015381    -0.04049230
 h     -1.84140513     1.81464986    -0.68300695
 h      0.33053400     2.99760890     0.10148990
 h      2.27614823     1.47940463    -0.13883859
 o      2.23528589    -1.23861419     0.05801831
 h      3.19174370    -0.92490619     0.08495048
 c     -2.60363416    -0.91924757    -0.01515640
 h     -2.59058050    -1.99882667     0.08892092
 h     -3.29951505    -0.35786164     0.66828299
 h     -3.07893591    -0.69263217    -0.95760225
 h     -1.83145911     1.69481215     0.97203889
          17

 c      1.22285252    -0.40193783    -0.08775182
 c     -0.08892853    -1.03958952    -0.01100913
 c     -1.28203923    -0.22318503     0.00545181
 c     -1.24653025     1.26423664     0.07246936
 c      0.21450033     1.83614131    -0.00514726
 c      1.36262177     0.99337781    -0.05062702
 h      0.11934304    -2.13868332    -0.03263585
 h     -1.81954387     1.79199889    -0.67391294
 h      0.33598737     3.01144110     0.09599209
 h      2.29986185     1.43850608    -0.15331429
 o      2.23242116    -1.24401136     0.05952974
 h      3.21784330    -0.91969924     0.09536050
 c     -2.60275110    -0.92493871    -0.01852740
 h     -2.55267376    -1.99431878     0.09391019
 h     -3.26850994    -0.37860790     0.65385465
 h     -3.07356145    -0.68728123    -0.93454469
 h     -1.85330705     1.69952463     1.04410369
          17

 c      1.22995978    -0.39944447    -0.08759660
 c     -0.09321053    -1.03751570    -0.01083236
 c     -1.27778844    -0.22110853     0.00262926
 c     -1.25315039     1.27628384     0.07397795
 c      0.21396570     1.82989943    -0.00570820
 c      1.35477623     0.99701780    -0.05320542
 h      0.09842842    -2.10224936    -0.02349929
 h     -1.80407085     1.76908558    -0.67401520
 h      0.33970586     3.00247968     0.08652613
 h      2.34036009     1.40495413    -0.16732967
 o      2.23093288    -1.24965324     0.06097106
 h      3.21835932    -0.91630093     0.10409327
 c     -2.60062776    -0.92964648    -0.02123912
 h     -2.51503142    -1.99493519     0.10174261
 h     -3.24070295    -0.40125369     0.64581608
 h     -3.07564078    -0.67949793    -0.92892659
 h     -1.86321994     1.69453009     1.10295183
          17

 c      1.23703988    -0.39641418    -0.08684562
 c     -0.09666928    -1.03360284    -0.01089519
 c     -1.27360769    -0.22041528    -0.00016953
 c     -1.25833853     1.28887162     0.07799575
 c      0.21276951     1.82429632    -0.00569687
 c      1.34585938     1.00062652    -0.05614531
 h      0.06631962    -2.07179992    -0.01331898
 h     -1.80046014     1.75135343    -0.68804646
 h      0.34165247     2.97137079     0.07326418
 h      2.38632120     1.37637551    -0.17964021
 o      2.23090097    -1.25540548     0.06235181
 h      3.19248053    -0.91574119     0.11101299
 c     -2.59661975    -0.93366788    -0.02366110
 h     -2.47889923    -2.00092689     0.11156874
 h     -3.22176627    -0.42155824     0.65030750
 h     -3.08561981    -0.67002667    -0.94155604
 h     -1.85973392     1.67976056     1.14288262
          17

 c      1.24376217    -0.39303150    -0.08552263
 c     -0.09925797    -1.02702138    -0.01117946
 c     -1.26968730    -0.22080169    -0.00290537
 c     -1.26195788     1.30144296     0.08477929
 c      0.21072854     1.81931065    -0.00518550
 c      1.33726994     1.00410859    -0.05953783
 h      0.02523699    -2.05817068    -0.00220146
 h     -1.81006117     1.74075486    -0.71603134
 h      0.34224290     2.92342405     0.05672459
 h      2.42540325     1.35075408    -0.18885742
 o      2.23193154    -1.26123279     0.06365583
 h      3.14680813    -0.91683151     0.11637311
 c     -2.59060105    -0.93720161    -0.02642848
 h     -2.44560515    -2.01036073     0.12211264
 h     -3.21453484    -0.43730341     0.67024622
 h     -3.10067040    -0.66116434    -0.96647866
 h     -1.84277346     1.65629506     1.16058643
          17

 c      1.24983427    -0.38954518    -0.08366409
 c     -0.10090422    -1.01753214    -0.01167886
 c     -1.26618884    -0.22191438    -0.00552360
 c     -1.26426324     1.31372096     0.09387858
 c      0.20764373     1.81445914    -0.00426858
 c      1.33010554     1.00724753    -0.06343299
 h     -0.02310834    -2.06573401     0.00987581
 h     -1.82926252     1.73535915    -0.75162680
 h      0.34248502     2.86945776     0.03766531
 h      2.44868951     1.32767591    -0.19402980
 o      2.23310072    -1.26725701     0.06482978
 h      3.09639669    -0.91543262     0.12102030
 c     -2.58297024    -0.94021766    -0.02996617
 h     -2.41646124    -2.02018578     0.13188262
 h     -3.21721902    -0.44971914     0.70312155
 h     -3.11650396    -0.65573376    -0.99469989
 h     -1.81328306     1.62601192     1.15485073
          17

 c      1.25500336    -0.38623349    -0.08131883
 c     -0.10151887    -1.00581899    -0.01237635
 c     -1.26324747    -0.22335712    -0.00796259
 c     -1.26564748     1.32549961     0.10434952
 c      0.20332128     1.80879418    -0.00304429
 c      1.32504331     1.00975319    -0.06782526
 h     -0.07743032    -2.08857768     0.02283204
 h     -1.85211811     1.73187196    -0.78537241
 h      0.34404960     2.82547796     0.01680198
 h      2.45165709     1.30806119    -0.19479349
 o      2.23309385    -1.27377325     0.06578184
 h      3.06271695    -0.90449906     0.12644684
 c     -2.57440942    -0.94254418    -0.03428419
 h     -2.39256832    -2.02742640     0.13942151
 h     -3.22462873    -0.46230760     0.74216495
 h     -3.12926749    -0.65598216    -1.01806073
 h     -1.77357825     1.59167931     1.12736650
          17

 c      1.25906700    -0.38336310    -0.07854701
 c     -0.10110585    -0.99315288    -0.01322498
 c     -1.26096314    -0.22471239    -0.01016397
 c     -1.26630305     1.33643051     0.11492593
 c      0.19763243     1.80134619    -0.00158176
 c      1.32233435     1.01132503    -0.07265339
 h     -0.13572003    -2.11440644     0.03629689
 h     -1.87326810     1.72786947    -0.80881613
 h      0.34872333     2.80718290    -0.00567741
 h      2.43391141     1.29366974    -0.19133488
 o      2.23106348    -1.28096782     0.06643601
 h      3.06013032    -0.87897218     0.13395362
 c     -2.56560084    -0.94402878    -0.03912415
 h     -2.37463041    -2.03002332     0.14351508
 h     -3.23100538    -0.47850091     0.77963419
 h     -3.13638174    -0.66313462    -1.03097914
 h     -1.72834700     1.55728298     1.08489487
          17

 c      1.26189442    -0.38116389    -0.07541651
 c     -0.09981428    -0.98078973    -0.01415399
 c     -1.25938312    -0.22557924    -0.01208136
 c     -1.26601133     1.34596111     0.12391360
 c      0.19064260     1.79202158     0.00007906
 c      1.32178918     1.01168514    -0.07780095
 h     -0.19478970    -2.13136458     0.04971697
 h     -1.88912561     1.72237189    -0.81632364
 h      0.35691890     2.81916033    -0.03019465
 h      2.39917277     1.28684418    -0.18434280
 o      2.22753975    -1.28847574     0.06681850
 h      3.08131463    -0.84309243     0.14326967
 c     -2.55707644    -0.94461250    -0.04415263
 h     -2.36282755    -2.02726425     0.14332743
 h     -3.23192973    -0.50031423     0.80926365
 h     -3.13667154    -0.67740448    -1.03070681
 h     -1.68589452     1.52821550     1.04239071
          17

 c      1.26344371    -0.37983228    -0.07199718
 c     -0.09789816    -0.96963320    -0.01508552
 c     -1.25848449    -0.22561062    -0.01368825
 c     -1.26419561     1.35344092     0.12923454
 c      0.18268858     1.78191758     0.00185243
 c      1.32273757     1.01058694    -0.08309798
 h     -0.25082843    -2.13166314     0.06257106
 h     -1.89790291     1.71558852    -0.80522829
 h      0.36678028     2.85097640    -0.05694551
 h      2.35570412     1.29048731    -0.17495404
 o      2.22380419    -1.29555379     0.06703522
 h      3.10691272    -0.80758654     0.15286107
 c     -2.54918002    -0.94432115    -0.04904264
 h     -2.35675484    -2.01991174     0.13846517
 h     -3.22486817    -0.52817356     0.82712486
 h     -3.13036473    -0.69810141    -1.01723417
 h     -1.65747019     1.51033317     1.02265698
          17

 c      1.26375759    -0.37953746    -0.06835687
 c     -0.09565521    -0.96016995    -0.01594659
 c     -1.25816757    -0.22453323    -0.01498689
 c     -1.26048569     1.35840691     0.12957438
 c      0.17428505     1.77254983     0.00354950
 c      1.32406593     1.00781876    -0.08833561
 h     -0.30012775    -2.11210978     0.07450384
 h     -1.89947016     1.70864710    -0.77578604
 h      0.37530555     2.88616768    -0.08528106
 h      2.31592405     1.30800543    -0.16456496
 o      2.22087284    -1.30155757     0.06718844
 h      3.12152468    -0.78190914     0.16122639
 c     -2.54205043    -0.94324438    -0.05346618
 h     -2.35542898    -2.01008181     0.12897450
 h     -3.20913096    -0.56117653     0.83170478
 h     -3.11922842    -0.72368288    -0.99337773
 h     -1.65073161     1.50687616     1.04269439
          17

 c      1.26294314    -0.38041730    -0.06455934
 c     -0.09337499    -0.95249597    -0.01667741
 c     -1.25827072    -0.22214385    -0.01601391
 c     -1.25532703     1.36077860     0.12593151
 c      0.16597572     1.76509025     0.00490413
 c      1.32457954     1.00325670    -0.09331058
 h     -0.33961025    -2.07374934     0.08538951
 h     -1.89556901     1.70357797    -0.73148939
 h      0.37988000     2.91134744    -0.11400048
 h      2.29238221     1.34245635    -0.15433712
 o      2.21924956    -1.30611062     0.06734346
 h      3.11767621    -0.77147668     0.16743760
 c     -2.53558386    -0.94154050    -0.05706781
 h     -2.35738236    -2.00083276     0.11526231
 h     -3.18582299    -0.59733715     0.82393216
 h     -3.10676673    -0.75180992    -0.96495016
 h     -1.66225509     1.51608463     1.09555121
          17

 c      1.26114798    -0.38257735    -0.06066031
 c     -0.09128560    -0.94632738    -0.01724288
 c     -1.25860303    -0.21828619    -0.01683476
 c     -1.24953223     1.36064041     0.12090363
 c      0.15822341     1.76017519     0.00563294
 c      1.32372421     0.99704572    -0.09788198
 h     -0.36730402    -2.02181848     0.09540818
 h     -1.89033448     1.70347327    -0.67929538
 h      0.37886523     2.91873194    -0.14185064
 h      2.28968417     1.39409825    -0.14463597
 o      2.21901206    -1.30909156     0.06752668
 h      3.09452921    -0.77784596     0.17118282
 c     -2.52941013    -0.93945988    -0.05950808
 h     -2.36084980    -1.99540339     0.09793803
 h     -3.15793991    -0.63375778     0.80739532
 h     -3.09799109    -0.77962931    -0.94022526
 h     -1.68195252     1.53342676     1.15880908
          17

 c      1.25853449    -0.38609190    -0.05670384
 c     -0.08949100    -0.94098307    -0.01764880
 c     -1.25898157    -0.21283404    -0.01753194
 c     -1.24354598     1.35798243     0.11698249
 c      0.15135309     1.75798220     0.00548337
 c      1.32194861     0.98977537    -0.10197409
 h     -0.38290200    -1.96605215     0.10519049
 h     -1.89027286     1.71239140    -0.62869488
 h      0.37157542     2.90546237    -0.16781169
 h      2.30063863     1.45809574    -0.13514542
 o      2.21984422    -1.31063514     0.06772073
 h      3.05740188    -0.79868973     0.17284870
 c     -2.52297812    -0.93735135    -0.06066557
 h     -2.36403394    -1.99616159     0.07761376
 h     -3.13039114    -0.66689044     0.78846710
 h     -3.09793068    -0.80446898    -0.92742770
 h     -1.70127060     1.55463134     1.21366709
          17

 c      1.25526700    -0.39098974    -0.05272351
 c     -0.08793228    -0.93543913    -0.01795436
 c     -1.25925629    -0.20570294    -0.01819330
 c     -1.23744186     1.35274003     0.11580693
 c      0.14554908     1.75829746     0.00426442
 c      1.32019053     0.98236200    -0.10552713
 h     -0.38811034    -1.92009069     0.11594345
 h     -1.90193822     1.73412162    -0.58818391
 h      0.35819321     2.87293060    -0.19128411
 h      2.31248732     1.52575483    -0.12556255
 o      2.22096368    -1.31118674     0.06784766
 h      3.01889097    -0.82695362     0.17378903
 c     -2.51581562    -0.93562315    -0.06091485
 h     -2.36539063    -2.00363927     0.05476840
 h     -3.10930019    -0.69316485     0.77539371
 h     -3.10886615    -0.82462791    -0.93041744
 h     -1.71526072     1.57652651     1.25018020
          17

 c      1.25152341    -0.39721626    -0.04874861
 c     -0.08645874    -0.92866715    -0.01824843
 c     -1.25931864    -0.19688963    -0.01889874
 c     -1.23141990     1.34506149     0.11795020
 c      0.14087581     1.76049540     0.00187708
 c      1.31920998     0.97574025    -0.10847108
 h     -0.38582732    -1.89747300     0.12916186
 h     -1.92715095     1.76951987    -0.56020656
 h      0.33984060     2.82705790    -0.21238956
 h      2.31470017     1.58801337    -0.11595951
 o      2.22115661    -1.31148887     0.06776450
 h      2.99823385    -0.85119475     0.17640513
 c     -2.50784517    -0.93466274    -0.06108638
 h     -2.36383645    -2.01619962     0.02977359
 h     -3.09981075    -0.71012287     0.77519079
 h     -3.12857634    -0.83950854    -0.94620592
 h     -1.72150060     1.59680905     1.26475466
          17

 c      1.24752371    -0.40458511    -0.04481077
 c     -0.08504319    -0.92029070    -0.01856007
 c     -1.25910316    -0.18652131    -0.01970874
 c     -1.22611067     1.33551188     0.12309283
 c      0.13729152     1.76347163    -0.00164617
 c      1.31934701     0.97065342    -0.11073521
 h     -0.37772963    -1.90386106     0.14555531
 h     -1.96069433     1.81481133    -0.54027149
 h      0.31872166     2.77910636    -0.23245448
 h      2.30168369     1.63777634    -0.10669012
 o      2.21944689    -1.31218566     0.06734778
 h      3.01062257    -0.86210189     0.18281530
 c     -2.49951904    -0.93474550    -0.06194408
 h     -2.35880816    -2.03057929     0.00305151
 h     -3.10311014    -0.71748314     0.78939775
 h     -3.15168590    -0.84906102    -0.96722940
 h     -1.71896733     1.61372779     1.25730967
          17

 c      1.24353824    -0.41275200    -0.04094836
 c     -0.08391482    -0.91095200    -0.01877417
 c     -1.25859114    -0.17488987    -0.02066018
 c     -1.22233066     1.32497732     0.13055567
 c      0.13467182     1.76572136    -0.00612261
 c      1.32055777     0.96758501    -0.11226417
 h     -0.36280291    -1.93268395     0.16403676
 h     -1.99383024     1.86322030    -0.52168096
 h      0.29787205     2.74481525    -0.25428575
 h      2.27231691     1.67059722    -0.09819733
 o      2.21613244    -1.31324763     0.06664894
 h      3.05087744    -0.86182653     0.19239805
 c     -2.49166091    -0.93598278    -0.06375622
 h     -2.35018310    -2.04299625    -0.02477438
 h     -3.11557351    -0.71709726     0.81293004
 h     -3.17246681    -0.85330855    -0.98556833
 h     -1.70751630     1.62593681     1.22980893
          17

 c      1.23984963    -0.42123959    -0.03720896
 c     -0.08340607    -0.90188455    -0.01866767
 c     -1.25781471    -0.16245558    -0.02177060
 c     -1.22068804     1.31441625     0.13968164
 c      0.13290357     1.76589700    -0.01131842
 c      1.32249951     0.96673377    -0.11302740
 h     -0.33902929    -1.97013536     0.18216159
 h     -2.01897655     1.90792696    -0.49983236
 h      0.27986747     2.73797744    -0.28103525
 h      2.22914098     1.68480542    -0.09087274
 o      2.21248205    -1.31420308     0.06586825
 h      3.09851639    -0.86019393     0.20221491
 c     -2.48512647    -0.93832890    -0.06637706
 h     -2.33813550    -2.05027236    -0.05284448
 h     -3.13109331    -0.71185154     0.83748348
 h     -3.18662236    -0.85224911    -0.99545999
 h     -1.68789872     1.63259137     1.18613992
          17

 c      1.23669657    -0.42950383    -0.03364942
 c     -0.08373427    -0.89425251    -0.01801394
 c     -1.25685421    -0.14981534    -0.02304738
 c     -1.22138266     1.30466222     0.14982984
 c      0.13200656     1.76369756    -0.01719047
 c      1.32456921     0.96796658    -0.11302307
 h     -0.30564671    -2.00292470     0.19740135
 h     -2.03161600     1.94375688    -0.47318530
 h      0.26517158     2.76016645    -0.31333602
 h      2.17822080     1.68190779    -0.08495169
 o      2.20966195    -1.31471604     0.06519724
 h      3.13495582    -0.86511563     0.20950615
 c     -2.48053197    -0.94160354    -0.06952793
 h     -2.32299460    -2.05062991    -0.08014520
 h     -3.14393110    -0.70461853     0.85556394
 h     -3.19178636    -0.84591607    -0.99388961
 h     -1.66224888     1.63379536     1.13319001
          17

 c      1.23423644    -0.43700292    -0.03033272
 c     -0.08492569    -0.88883276    -0.01664552
 c     -1.25582418    -0.13764409    -0.02449527
 c     -1.22415114     1.29629241     0.16015154
 c      0.13209552     1.76000173    -0.02398607
 c      1.32589104     0.97075396    -0.11228030
 h     -0.26375851    -2.02202181     0.20793698
 h     -2.03013257     1.96750566    -0.44248078
 h      0.25240007     2.79931505    -0.34809673
 h      2.12950780     1.66737934    -0.08041329
 o      2.20833859    -1.31472340     0.06475191
 h      3.14978689    -0.87998744     0.21272241
 c     -2.47815542    -0.94550499    -0.07294802
 h     -2.30513914    -2.04407848    -0.10565434
 h     -3.15008922    -0.69778494     0.86233867
 h     -3.18750737    -0.83442122    -0.98046456
 h     -1.63484044     1.63142702     1.08264432
          17

 c      1.23253313    -0.44325236    -0.02732243
 c     -0.08683683    -0.88597808    -0.01446643
 c     -1.25484921    -0.12662896    -0.02611924
 c     -1.22831096     1.28955787     0.16946344
 c      0.13322217     1.75605559    -0.03204783
 c      1.32536719     0.97418705    -0.11085778
 h     -0.21592353    -2.02311509     0.21285526
 h     -2.01513894     1.97773495    -0.40978905
 h      0.24008649     2.83934447    -0.38081626
 h      2.09630090     1.65068256    -0.07692086
 o      2.20870769    -1.31435408     0.06457345
 h      3.14012762    -0.90464033     0.21147075
 c     -2.47793769    -0.94963375    -0.07640313
 h     -2.28493737    -2.03241025    -0.12850646
 h     -3.14751923    -0.69313809     0.85586531
 h     -3.17525064    -0.81792601    -0.95733996
 h     -1.61213214     1.62969551     1.05138416
          17

 c      1.23156384    -0.44786966    -0.02467670
 c     -0.08920124    -0.88564840    -0.01144935
 c     -1.25403857    -0.11741225    -0.02792346
 c     -1.23303657     1.28451041     0.17668421
 c      0.13529849     1.75282414    -0.04161342
 c      1.32204267     0.97730249    -0.10882913
 h     -0.16561738    -2.00630801     0.21214837
 h     -1.98903455     1.97461062    -0.37790171
 h      0.22759581     2.86788692    -0.40798885
 h      2.09096396     1.64171121    -0.07395975
 o      2.21050633    -1.31387589     0.06462959
 h      3.11021277    -0.93595590     0.20646134
 c     -2.47949874    -0.95355379    -0.07965279
 h     -2.26275284    -2.01876019    -0.14814438
 h     -3.13602926    -0.69181458     0.83693357
 h     -3.15847559    -0.79652929    -0.92927327
 h     -1.59994756     1.63330160     1.05554803
          17

 c      1.23123212    -0.45060685    -0.02244317
 c     -0.09167490    -0.88741607    -0.00763873
 c     -1.25346732    -0.11054481    -0.02990707
 c     -1.23779511     1.28134879     0.18182649
 c      0.13811294     1.75086245    -0.05276168
 c      1.31579561     0.97971763    -0.10625010
 h     -0.11675624    -1.97616490     0.20674656
 h     -1.95604140     1.96009974    -0.35012558
 h      0.21502069     2.87793772    -0.42777967
 h      2.11679027     1.64348499    -0.07123877
 o      2.21291028    -1.31370502     0.06479888
 h      3.07287516    -0.96759994     0.19973894
 c     -2.48216034    -0.95690229    -0.08247214
 h     -2.23905760    -2.00667223    -0.16440965
 h     -3.11731782    -0.69417475     0.80910520
 h     -3.14238831    -0.77012642    -0.90329000
 h     -1.59842132     1.64266533     1.09843505
          17

 c      1.23139557    -0.45134340    -0.02065515
 c     -0.09389505    -0.89045778    -0.00315958
 c     -1.25316836    -0.10643104    -0.03204989
 c     -1.24233904     1.28042586     0.18622752
 c      0.14135673     1.75038797    -0.06542639
 c      1.30760618     0.98183909    -0.10314366
 h     -0.07312630    -1.94191844     0.19855050
 h     -1.92256778     1.93852116    -0.33034648
 h      0.20287143     2.86711124    -0.43984393
 h      2.16478489     1.64962540    -0.06890229
 o      2.21453182    -1.31438702     0.06487138
 h      3.04953753    -0.99040530     0.19467140
 c     -2.48503809    -0.95950741    -0.08480861
 h     -2.21466582    -1.99885975    -0.17752856
 h     -3.09511586    -0.69962874     0.77886807
 h     -3.13259298    -0.73848329    -0.88696483
 h     -1.60184371     1.65272989     1.16767724
          17

 c      1.23190240    -0.45004123    -0.01932758
 c     -0.09555612    -0.89365226     0.00179317
 c     -1.25313724    -0.10526884    -0.03429246
 c     -1.24628729     1.28179729     0.19162186
 c      0.14464420     1.75132464    -0.07940750
 c      1.29897648     0.98431849    -0.09952491
 h     -0.03765170    -1.91637087     0.19016141
 h     -1.89700930     1.91662412    -0.32292679
 h      0.19188684     2.83714559    -0.44516514
 h      2.22030062     1.65061715    -0.06725626
 o      2.21416038    -1.31632156     0.06466546
 h      3.05859707    -0.99709423     0.19411015
 c     -2.48727053    -0.96141375    -0.08703337
 h     -2.19095737    -1.99624647    -0.18799351
 h     -3.07492273    -0.70664278     0.75514052
 h     -3.13244795    -0.70187433    -0.88502392
 h     -1.60392575     1.65760856     1.24599915
          17

 c      1.23262011    -0.44670373    -0.01845224
 c     -0.09646203    -0.89596919     0.00702297
 c     -1.25334507    -0.10702780    -0.03652828
 c     -1.24908746     1.28510646     0.19932986
 c      0.14754925     1.75326022    -0.09436273
 c      1.29127271     0.98754874    -0.09542457
 h     -0.01193840    -1.91128724     0.18392215
 h     -1.88735568     1.90142593    -0.33139001
 h      0.18293269     2.79434118    -0.44620345
 h      2.27045121     1.63972836    -0.06649499
 o      2.21201967    -1.31934240     0.06421969
 h      3.09571493    -0.98934639     0.19736669
 c     -2.48832484    -0.96274973    -0.08997345
 h     -2.16986237    -1.99788743    -0.19641329
 h     -3.06239478    -0.71337286     0.74678141
 h     -3.14100668    -0.66201704    -0.89657375
 h     -1.60085972     1.65386048     1.31955245
          17

 c      1.23345474    -0.44138572    -0.01799335
 c     -0.09649684    -0.89706668     0.01243379
 c     -1.25375096    -0.11147846    -0.03861369
 c     -1.25044270     1.28999190     0.20991689
 c      0.14965980     1.75536082    -0.10979125
 c      1.28548086     0.99157721    -0.09089077
 h      0.00330238    -1.93030224     0.18062542
 h     -1.89664855     1.89574604    -0.35544311
 h      0.17688903     2.75039290    -0.44720471
 h      2.30666155     1.61423194    -0.06667445
 o      2.20944283    -1.32287208     0.06373573
 h      3.13899935    -0.97531512     0.20113445
 c     -2.48820342    -0.96353231    -0.09445529
 h     -2.15353182    -2.00173436    -0.20342300
 h     -3.06027453    -0.71899978     0.75796650
 h     -3.15384747    -0.62217999    -0.91594382
 h     -1.59109114     1.64044882     1.37917022
          17

 c      1.23435681    -0.43423817    -0.01788671
 c     -0.09556914    -0.89749364     0.01805096
 c     -1.25430276    -0.11824853    -0.04038631
 c     -1.25059590     1.29639021     0.22317068
 c      0.15063265     1.75645209    -0.12507285
 c      1.28220475     0.99620616    -0.08598391
 h      0.00756314    -1.96644146     0.17928096
 h     -1.92078989     1.89618362    -0.38922995
 h      0.17446797     2.72116719    -0.45384183
 h      2.32446236     1.57454277    -0.06777577
 o      2.20760084    -1.32636081     0.06338458
 h      3.16902136    -0.96231638     0.20257293
 c     -2.48740991    -0.96359338    -0.10076455
 h     -2.14388937    -2.00561905    -0.20966951
 h     -3.06643660    -0.72454941     0.78515703
 h     -3.16577251    -0.58617580    -0.93606427
 h     -1.57434278     1.61778370     1.41914360
          17

 c      1.23531148    -0.42553832    -0.01804374
 c     -0.09363677    -0.89823462     0.02393536
 c     -1.25492302    -0.12688323    -0.04168284
 c     -1.25011943     1.30435499     0.23840598
 c      0.15023260     1.75560262    -0.13967249
 c      1.28169208     1.00108752    -0.08077304
 h      0.00069645    -2.00735867     0.17821203
 h     -1.95167771     1.89643043    -0.42369392
 h      0.17600104     2.71956028    -0.47086498
 h      2.32306230     1.52342082    -0.06974880
 o      2.20707107    -1.32941937     0.06324731
 h      3.17559780    -0.95453452     0.20026001
 c     -2.48666981    -0.96268215    -0.10861109
 h     -2.14229402    -2.00793753    -0.21582076
 h     -3.07551157    -0.73208122     0.81937426
 h     -3.17280350    -0.55724388    -0.95114569
 h     -1.55101010     1.58710834     1.43621368
          17

 c      1.23632141    -0.41568748    -0.01835865
 c     -0.09076569    -0.90016435     0.03010425
 c     -1.25548819    -0.13690361    -0.04235314
 c     -1.24955743     1.31376786     0.25481094
 c      0.14835561     1.75295961    -0.15343316
 c      1.28379810     1.00576488    -0.07533281
 h     -0.01660105    -2.04167311     0.17609242
 h     -1.98156313     1.89134238    -0.45031672
 h      0.18128865     2.74539938    -0.49868063
 h      2.30569061     1.46572654    -0.07253521
 o      2.20791889    -1.33179569     0.06333155
 h      3.15658168    -0.95346023     0.19394043
 c     -2.48662548    -0.96060599    -0.11744983
 h     -2.14938334    -2.00794283    -0.22256297
 h     -3.08204551    -0.74329474     0.85100485
 h     -3.17283795    -0.53746690    -0.95768218
 h     -1.52199284     1.55032069     1.42940644
          17

 c      1.23738687    -0.40518514    -0.01871551
 c     -0.08714479    -0.90380781     0.03651191
 c     -1.25581405    -0.14785575    -0.04227130
 c     -1.24923677     1.32425461     0.27153792
 c      0.14504429     1.74971421    -0.16658462
 c      1.28787836     1.00969354    -0.06973812
 h     -0.04274260    -2.06178962     0.17226336
 h     -2.00502733     1.87834872    -0.46297457
 h      0.18956028     2.78554629    -0.53326388
 h      2.28066242     1.40842526    -0.07611440
 o      2.20976195    -1.33337530     0.06358340
 h      3.11701193    -0.95806689     0.18434163
 c     -2.48768850    -0.95729777    -0.12672312
 h     -2.16505500    -2.00576950    -0.23058740
 h     -3.08230490    -0.75888048     0.87278456
 h     -3.16567332    -0.52757612    -0.95457082
 h     -1.48882633     1.51003730     1.40094130
          17

 c      1.23849235    -0.39459057    -0.01899336
 c     -0.08306289    -0.90931632     0.04306109
 c     -1.25565903    -0.15934374    -0.04134419
 c     -1.24921083     1.33523968     0.28753920
 c      0.14047754     1.74721733    -0.17945944
 c      1.29274839     1.01230053    -0.06405452
 h     -0.07551757    -2.06425314     0.16666325
 h     -2.01912715     1.85715286    -0.45811557
 h      0.19961937     2.82406246    -0.56949927
 h      2.26165305     1.35998593    -0.08061101
 o      2.21171287    -1.33423849     0.06388295
 h      3.07018404    -0.96411779     0.17324293
 c     -2.49000951    -0.95283111    -0.13592122
 h     -2.18854231    -2.00227469    -0.24057016
 h     -3.07457538    -0.77856500     0.88051094
 h     -3.15299047    -0.52683631    -0.94311002
 h     -1.45399189     1.46967100     1.35839998
          17

 c      1.23960443    -0.38447625    -0.01907048
 c     -0.07887028    -0.91649134     0.04961735
 c     -1.25475040    -0.17104207    -0.03951883
 c     -1.24924448     1.34603500     0.30132270
 c      0.13492011     1.74638194    -0.19228806
 c      1.29705317     1.01317000    -0.05832971
 h     -0.11240069    -2.04960587     0.15971073
 h     -2.02316246     1.82919427    -0.43456058
 h      0.21011055     2.84924734    -0.60357431
 h      2.26336902     1.32798189    -0.08638011
 o      2.21241310    -1.33469746     0.06405576
 h      3.03723844    -0.96386356     0.16329588
 c     -2.49347084    -0.94743210    -0.14456188
 h     -2.21855703    -1.99872932    -0.25314460
 h     -3.05893668    -0.80134946     0.87289924
 h     -3.13842138    -0.53290714    -0.92708432
 h     -1.42110812     1.43313574     1.31741531
          17

 c      1.24068502    -0.37537645    -0.01882928
 c     -0.07493060    -0.92478575     0.05601912
 c     -1.25283027    -0.18268832    -0.03678903
 c     -1.24885854     1.35595718     0.31108517
 c      0.12865599     1.74761135    -0.20516437
 c      1.30014564     1.01231257    -0.05260993
 h     -0.15087115    -2.02254949     0.15223287
 h     -2.01882274     1.79742733    -0.39368855
 h      0.21973458     2.85475809    -0.63340302
 h      2.29138599     1.31546269    -0.09377344
 o      2.21072720    -1.33505673     0.06396793
 h      3.03622497    -0.95024276     0.15652224
 c     -2.49768429    -0.94148692    -0.15220400
 h     -2.25347373    -1.99639567    -0.26886302
 h     -3.03710647    -0.82571030     0.85154626
 h     -3.12735361    -0.54190403    -0.91254165
 h     -1.39412583     1.40363161     1.30026403
          17

 c      1.24171698    -0.36774267    -0.01816219
 c     -0.07155797    -0.93330926     0.06208823
 c     -1.24971020    -0.19406007    -0.03320012
 c     -1.24747339     1.36442720     0.31590037
 c      0.12194850     1.75090459    -0.21807539
 c      1.30254261     1.01021196    -0.04697990
 h     -0.18881608    -1.99207148     0.14538204
 h     -2.01096139     1.76643471    -0.34016494
 h      0.22738051     2.83871373    -0.65836174
 h      2.33687254     1.31995639    -0.10261735
 o      2.20687362    -1.33511617     0.06365206
 h      3.06412591    -0.92509365     0.15232252
 c     -2.50205937    -0.93549287    -0.15859709
 h     -2.29151546    -1.99608671    -0.28814645
 h     -3.01246058    -0.84976982     0.82123265
 h     -3.12568290    -0.54919769    -0.90630717
 h     -1.37485484     1.38207732     1.32249824
          17

 c      1.24271918    -0.36192332    -0.01697727
 c     -0.06894664    -0.94096519     0.06765152
 c     -1.24531940    -0.20494027    -0.02884441
 c     -1.24446203     1.37089455     0.31705334
 c      0.11503260     1.75591733    -0.23091103
 c      1.30528740     1.00756504    -0.04157157
 h     -0.22491642    -1.97003296     0.14041520
 h     -2.00845180     1.74242110    -0.28236191
 h      0.23225096     2.80318564    -0.67920493
 h      2.38410625     1.33627795    -0.11211074
 o      2.20214855    -1.33424658     0.06324789
 h      3.10108299    -0.89796397     0.14842737
 c     -2.50601076    -0.92991193    -0.16397427
 h     -2.33090166    -1.99784869    -0.31122334
 h     -2.98996835    -0.87154702     0.79009986
 h     -3.13709482    -0.55119934    -0.91271384
 h     -1.36149448     1.36764150     1.37745087
          17

 c      1.24373618    -0.35815383    -0.01520236
 c     -0.06715717    -0.94686339     0.07257841
 c     -1.23973231    -0.21508845    -0.02384332
 c     -1.23910340     1.37477507     0.31717894
 c      0.10809891     1.76193611    -0.24342205
 c      1.30918664     1.00503081    -0.03653448
 h     -0.25846251    -1.96646445     0.13828152
 h     -2.02249520     1.73182974    -0.23003114
 h      0.23404954     2.75454507    -0.69840916
 h      2.41964402     1.35932041    -0.12122072
 o      2.19776710    -1.33190490     0.06286717
 h      3.12867956    -0.87775040     0.14305281
 c     -2.50922480    -0.92500996    -0.16920335
 h     -2.36994522    -2.00086878    -0.33805950
 h     -2.97537451    -0.88936413     0.76832548
 h     -3.16056074    -0.54695867    -0.93060176
 h     -1.35079159     1.35959359     1.44390514
          17

 c      1.24481084    -0.35653883    -0.01278828
 c     -0.06620118    -0.95083981     0.07681492
 c     -1.23316963    -0.22424371    -0.01832832
 c     -1.23102699     1.37573905     0.31830381
 c      0.10127028     1.76783912    -0.25515705
 c      1.31458444     1.00312747    -0.03201030
 h     -0.28824777    -1.98348285     0.13925681
 h     -2.05926491     1.73774230    -0.18814601
 h      0.23320940     2.70390763    -0.72072695
 h      2.43535909     1.38508088    -0.12902707
 o      2.19443977    -1.32783849     0.06256106
 h      3.13671878    -0.86935135     0.13543190
 c     -2.51180456    -0.92083234    -0.17539072
 h     -2.40711435    -2.00364375    -0.36829603
 h     -2.97298948    -0.90225635     0.76384098
 h     -3.19079668    -0.53788861    -0.95392923
 h     -1.34016503     1.35753470     1.50298079
          17

 c      1.24595641    -0.35703173    -0.00971137
 c     -0.06611318    -0.95353699     0.08038257
 c     -1.22597831    -0.23215645    -0.01242973
 c     -1.22082645     1.37399628     0.32110074
 c      0.09461083     1.77225621    -0.26548960
 c      1.32143440     1.00220183    -0.02812145
 h     -0.31180077    -2.01421891     0.14298583
 h     -2.11273619     1.75722148    -0.15345578
 h      0.23085397     2.66527256    -0.75286860
 h      2.42798451     1.41076598    -0.13485471
 o      2.19243361    -1.32206203     0.06233854
 h      3.12237884    -0.87403534     0.12554088
 c     -2.51424395    -0.91730598    -0.18315867
 h     -2.44107124    -2.00437710    -0.40123331
 h     -2.98313705    -0.91001848     0.77709650
 h     -3.22114620    -0.52613869    -0.97529190
 h     -1.32791906     1.36092677     1.54355166
          17

 c      1.24713510    -0.35943163    -0.00597387
 c     -0.06689713    -0.95594994     0.08334940
 c     -1.21860255    -0.23861947    -0.00627214
 c     -1.20979137     1.37013158     0.32545313
 c      0.08820918     1.77416613    -0.27389792
 c      1.32938035     1.00241010    -0.02496282
 h     -0.32615534    -2.04794138     0.14881938
 h     -2.16856131     1.78352949    -0.11927713
 h      0.22790955     2.64857571    -0.80038045
 h      2.39838661     1.43480949    -0.13832955
 o      2.19162517    -1.31483165     0.06218187
 h      3.08946345    -0.88985670     0.11386592
 c     -2.51723691    -0.91433073    -0.19237069
 h     -2.47069162    -2.00148591    -0.43589423
 h     -3.00201723    -0.91289567     0.80064522
 h     -3.24601751    -0.51334811    -0.98881137
 h     -1.31290547     1.36896788     1.56051902
          17

 c      1.24825380    -0.36339840    -0.00160218
 c     -0.06843830    -0.95896347     0.08580384
 c     -1.21155023    -0.24348244     0.00002663
 c     -1.19918226     1.36476704     0.33112126
 c      0.08229280     1.77356214    -0.28039905
 c      1.33775440     1.00368729    -0.02258898
 h     -0.32909656    -2.07528326     0.15607763
 h     -2.21304858     1.81001097    -0.08102535
 h      0.22379690     2.65197217    -0.86272401
 h      2.35161688     1.45715883    -0.13947457
 o      2.19142679    -1.30666827     0.06205397
 h      3.04955237    -0.91122741     0.10128555
 c     -2.52139388    -0.91179729    -0.20245132
 h     -2.49508209    -1.99406656    -0.47117082
 h     -3.02417113    -0.91136627     0.82408784
 h     -3.26184987    -0.50024255    -0.99115582
 h     -1.29433143     1.38066274     1.55264946
          17

 c      1.24917886    -0.36847877     0.00335694
 c     -0.07048549    -0.96315557     0.08784013
 c     -1.20534775    -0.24665379     0.00635583
 c     -1.18988083     1.35840255     0.33790554
 c      0.07721155     1.77129090    -0.28560189
 c      1.34552145     1.00571334    -0.02099903
 h     -0.31973129    -2.09037025     0.16414897
 h     -2.23729331     1.83181377    -0.03733927
 h      0.21658933     2.66379534    -0.93271649
 h      2.29744945     1.47987395    -0.13887426
 o      2.19074992    -1.29835312     0.06191364
 h      3.02245031    -0.92890930     0.08881286
 c     -2.52704463    -0.90957184    -0.21275507
 h     -2.51360731    -1.98219346    -0.50602118
 h     -3.04480620    -0.90612298     0.83869568
 h     -3.26726324    -0.48662165    -0.98154959
 h     -1.27170219     1.39489406     1.52183289
          17

 c      1.24976269    -0.37413526     0.00884075
 c     -0.07270052    -0.96875990     0.08954936
 c     -1.20048275    -0.24810038     0.01261482
 c     -1.18236608     1.35139763     0.34549284
 c      0.07329686     1.76830746    -0.29031207
 c      1.35132654     1.00792484    -0.02013265
 h     -0.29848547    -2.09106593     0.17251968
 h     -2.23716284     1.84595548     0.01086964
 h      0.20446654     2.67129743    -1.00111795
 h      2.24970432     1.50742084    -0.13772998
 o      2.18856547    -1.29065656     0.06175645
 h      3.02713659    -0.93431807     0.07692605
 c     -2.53417935    -0.90749960    -0.22270121
 h     -2.52592989    -1.96696590    -0.53965576
 h     -3.06069304    -0.89807600     0.83908011
 h     -3.26305005    -0.47136208    -0.96161300
 h     -1.24481658     1.41050799     1.47382092
          17

 c      1.24986260    -0.37977758     0.01477287
 c     -0.07472882    -0.97565217     0.09101033
 c     -1.19734665    -0.24784981     0.01872080
 c     -1.17675561     1.34396636     0.35321096
 c      0.07075699     1.76523838    -0.29519919
 c      1.35391048     1.00970974    -0.01991172
 h     -0.26694353    -2.07891761     0.18082126
 h     -2.21249581     1.85109438     0.06130874
 h      0.18657555     2.66574649    -1.06045038
 h      2.22139103     1.54483123    -0.13733890
 o      2.18509883    -1.28383556     0.06163706
 h      3.06274025    -0.92754271     0.06520237
 c     -2.54246290    -0.90544068    -0.23177322
 h     -2.53205242    -1.95025199    -0.57165198
 h     -3.07021329    -0.88831617     0.82318344
 h     -3.25215552    -0.45235757    -0.93523075
 h     -1.21371456     1.42653762     1.42002993
          17

 c      1.24934131    -0.38482032     0.02106712
 c     -0.07626056    -0.98332352     0.09227849
 c     -1.19618490    -0.24600007     0.02461823
 c     -1.17281855     1.33612978     0.35990746
 c      0.06964856     1.76234044    -0.30070051
 c      1.35282109     1.01084454    -0.02033235
 h     -0.22764942    -2.05927807     0.18891749
 h     -2.16699175     1.84763343     0.11071747
 h      0.16302707     2.64286816    -1.10605391
 h      2.21653004     1.59294880    -0.13797456
 o      2.18179568    -1.27768822     0.06161439
 h      3.10900315    -0.91620494     0.05317320
 c     -2.55129004    -0.90331589    -0.23954248
 h     -2.53234719    -1.93413423    -0.60195364
 h     -3.07328718    -0.87805837     0.79208009
 h     -3.23928820    -0.42661236    -0.90808840
 h     -1.17835300     1.44261936     1.37837625
          17

 c      1.24807652    -0.38874793     0.02763260
 c     -0.07707669    -0.99090088     0.09337688
 c     -1.19707277    -0.24273075     0.03028214
 c     -1.16995427     1.32765888     0.36440915
 c      0.06989018     1.75957876    -0.30703179
 c      1.34862274     1.01172509    -0.02149678
 h     -0.18373064    -2.04099434     0.19699723
 h     -2.10899860     1.83833023     0.15502172
 h      0.13463408     2.60196281    -1.13598691
 h      2.22790402     1.64576142    -0.13848766
 o      2.18009494    -1.27202080     0.06171128
 h      3.14545675    -0.90736878     0.04092991
 c     -2.55990929    -0.90110795    -0.24581983
 h     -2.52756130    -1.92019811    -0.63074122
 h     -3.07148293    -0.86855752     0.75014862
 h     -3.22948092    -0.39099885    -0.88621416
 h     -1.13799799     1.45907047     1.36765149
          17

 c      1.24598924    -0.39116168     0.03437899
 c     -0.07709313    -0.99735232     0.09430385
 c     -1.19992238    -0.23831148     0.03570976
 c     -1.16710628     1.31813007     0.36667179
 c      0.07129399     1.75667686    -0.31418901
 c      1.34232248     1.01305257    -0.02353258
 h     -0.13819246    -2.03408582     0.20549435
 h     -2.05233258     1.82912670     0.18969323
 h      0.10268269     2.54539979    -1.15105630
 h      2.24390906     1.69392140    -0.13728318
 o      2.18084448    -1.26678964     0.06192631
 h      3.16027346    -0.90457310     0.02889862
 c     -2.56762404    -0.89876692    -0.25091098
 h     -2.51878106    -1.90895926    -0.65822073
 h     -3.06825779    -0.86098262     0.70537176
 h     -3.22555402    -0.34403225    -0.87349212
 h     -1.09153748     1.47554911     1.39363735
          17

 c      1.24307608    -0.39180333     0.04122005
 c     -0.07637955    -1.00194368     0.09507210
 c     -1.20451827    -0.23309360     0.04090793
 c     -1.16281032     1.30711578     0.36814610
 c      0.07359990     1.75311544    -0.32189590
 c      1.33481809     1.01541438    -0.02651513
 h     -0.09323904    -2.04465257     0.21463972
 h     -2.01392637     1.82848375     0.21093392
 h      0.06869239     2.47869654    -1.15539504
 h      2.25507627     1.72943474    -0.13327925
 o      2.18430138    -1.26203443     0.06225250
 h      3.14989213    -0.90841907     0.01752674
 c     -2.57396096    -0.89607655    -0.25572011
 h     -2.50733631    -1.89974700    -0.68444761
 h     -3.06876687    -0.85627344     0.66858749
 h     -3.22633389    -0.28766833    -0.86987106
 h     -1.03947692     1.48969475     1.44366989
          17

 c      1.23942642    -0.39056563     0.04807532
 c     -0.07510582    -1.00463790     0.09575485
 c     -1.21056345    -0.22748469     0.04588593
 c     -1.15593828     1.29452418     0.37059771
 c      0.07651651     1.74813734    -0.32953750
 c      1.32674837     1.01911325    -0.03045023
 h     -0.05038407    -2.07054310     0.22391056
 h     -2.00451880     1.84234724     0.21765997
 h      0.03401773     2.41052306    -1.15717038
 h      2.25590481     1.74746830    -0.12612940
 o      2.19017261    -1.25783512     0.06269335
 h      3.11817379    -0.91707913     0.00703770
 c     -2.57872840    -0.89263009    -0.26138103
 h     -2.49464523    -1.89108845    -0.70929202
 h     -3.07815594    -0.85511949     0.64983044
 h     -3.22764164    -0.22718861    -0.87211001
 h     -0.98468891     1.49831241     1.49868003
          17

 c      1.23521366    -0.38749485     0.05487200
 c     -0.07344767    -1.00599367     0.09648315
 c     -1.21771501    -0.22192330     0.05065270
 c     -1.14660097     1.28098121     0.37512048
 c      0.07977634     1.74090154    -0.33625075
 c      1.31853510     1.02416803    -0.03528411
 h     -0.01114605    -2.10283189     0.23204986
 h     -2.01965236     1.86793774     0.21242616
 h     -0.00068362     2.35102276    -1.16756116
 h      2.24443454     1.74626283    -0.11608655
 o      2.19754776    -1.25434340     0.06328547
 h      3.07752107    -0.92591038    -0.00291111
 c     -2.58206603    -0.88793358    -0.26854642
 h     -2.48204522    -1.88135103    -0.73255541
 h     -3.09832970    -0.85812966     0.65233011
 h     -3.22492511    -0.16915801    -0.87609022
 h     -0.93098329     1.49906496     1.54403336
          17

 c      1.23066696    -0.38277506     0.06154627
 c     -0.07154632    -1.00671690     0.09739777
 c     -1.22560914    -0.21685393     0.05521513
 c     -1.13584957     1.26761691     0.38211694
 c      0.08313687     1.73089765    -0.34138878
 c      1.31042209     1.03033965    -0.04091133
 h      0.02271347    -2.13122200     0.23764680
 h     -2.04459206     1.89570570     0.19986273
 h     -0.03546373     2.30714927    -1.19538322
 h      2.22181422     1.72682894    -0.10385086
 o      2.20490923    -1.25182643     0.06412546
 h      3.04902288    -0.92720061    -0.01363717
 c     -2.58443451    -0.88153656    -0.27702163
 h     -2.47066945    -1.86927321    -0.75412947
 h     -3.12625383    -0.86584246     0.67004843
 h     -3.21509698    -0.11936669    -0.87854235
 h     -0.88180282     1.49083447     1.57139136
          17

 c      1.22603550    -0.37667855     0.06804190
 c     -0.06952804    -1.00732864     0.09860880
 c     -1.23387883    -0.21269869     0.05957750
 c     -1.12478233     1.25547963     0.39161363
 c      0.08627515     1.71833493    -0.34511842
 c      1.30245388     1.03712138    -0.04717719
 h      0.04949355    -2.14797089     0.23964298
 h     -2.06522477     1.91620163     0.18458420
 h     -0.06992708     2.27830873    -1.24010511
 h      2.19251649     1.69303267    -0.09045587
 o      2.21081840    -1.25049741     0.06534273
 h      3.05208307    -0.91361063    -0.02698761
 c     -2.58640182    -0.87313661    -0.28607445
 h     -2.46139460    -1.85419728    -0.77408449
 h     -3.15601022    -0.87838671     0.69205327
 h     -3.19704692    -0.08175287    -0.87765479
 h     -0.83981332     1.47344330     1.57709445
          17

 c      1.22156060    -0.36951127     0.07430773
 c     -0.06753756    -1.00806235     0.10018150
 c     -1.24216025    -0.20983047     0.06374284
 c     -1.11415019     1.24524878     0.40344217
 c      0.08870594     1.70400144    -0.34839067
 c      1.29441654     1.04372743    -0.05388730
 h      0.06788991    -2.14910180     0.23751141
 h     -2.07258868     1.92341799     0.17031752
 h     -0.10228009     2.25805159    -1.29217890
 h      2.16487216     1.65180606    -0.07711670
 o      2.21518993    -1.25008405     0.06696311
 h      3.08468947    -0.88573488    -0.04316273
 c     -2.58839291    -0.86264020    -0.29491007
 h     -2.45483425    -1.83604988    -0.79267770
 h     -3.18191627    -0.89525092     0.70822939
 h     -3.17154672    -0.05798977    -0.87313277
 h     -0.80687007     1.44743385     1.56082457
          17

 c      1.21746134    -0.36159205     0.08029588
 c     -0.06575557    -1.00886513     0.10213501
 c     -1.25008811    -0.20855012     0.06771613
 c     -1.10438403     1.23722351     0.41723788
 c      0.08984989     1.68880269    -0.35233857
 c      1.28588022     1.04918676    -0.06083500
 h      0.07718137    -2.13441455     0.23125404
 h     -2.06253007     1.91478084     0.15987829
 h     -0.13001708     2.23927134    -1.34003908
 h      2.15028976     1.61222029    -0.06493379
 o      2.21913660    -1.24984806     0.06885957
 h      3.12606085    -0.85199290    -0.05992961
 c     -2.59057840    -0.85019321    -0.30288585
 h     -2.45134602    -1.81520082    -0.81032163
 h     -3.20006152    -0.91538043     0.71181343
 h     -3.14110218    -0.04721414    -0.86619837
 h     -0.78386547     1.41407571     1.52549050
          17

 c      1.21392646    -0.35326338     0.08596210
 c     -0.06440000    -1.00940471     0.10444272
 c     -1.25729122    -0.20906566     0.07150862
 c     -1.09572039     1.23136004     0.43231160
 c      0.08914613     1.67348541    -0.35783680
 c      1.27657827     1.05267052    -0.06783383
 h      0.07733789    -2.10745566     0.22136099
 h     -2.03463446     1.89048482     0.15528555
 h     -0.15106398     2.21707937    -1.37512387
 h      2.15846099     1.58184888    -0.05458110
 o      2.22371092    -1.24904910     0.07087429
 h      3.15658149    -0.82110169    -0.07456789
 c     -2.59287115    -0.83620106    -0.30952076
 h     -2.45103697    -1.79228297    -0.82753362
 h     -3.20851258    -0.93741408     0.69953702
 h     -3.10982628    -0.04576375    -0.85963393
 h     -0.77018838     1.37554338     1.47843901
          17

 c      1.21110636    -0.34490160     0.09126929
 c     -0.06371714    -1.00907065     0.10703500
 c     -1.26339972    -0.21147291     0.07514004
 c     -1.08829103     1.22728110     0.44747969
 c      0.08611768     1.65857862    -0.36539229
 c      1.26700380     1.05389632    -0.07471810
 h      0.06909437    -2.07556298     0.20874378
 h     -1.99200080     1.85332103     0.15765776
 h     -0.16430730     2.18908524    -1.39291890
 h      2.18988369     1.56226164    -0.04643149
 o      2.22941550    -1.24716375     0.07290249
 h      3.16558873    -0.79852754    -0.08520893
 c     -2.59497066    -0.82130867    -0.31447791
 h     -2.45376624    -1.76802952    -0.84487926
 h     -3.20717352    -0.95992494     0.67122677
 h     -3.08301735    -0.04736531    -0.85758377
 h     -0.76280736     1.33498892     1.43337015
          17

 c      1.20911782    -0.33689449     0.09618785
 c     -0.06395855    -1.00705105     0.10981238
 c     -1.26806712    -0.21574540     0.07863359
 c     -1.08207116     1.22430216     0.46114182
 c      0.08041042     1.64439204    -0.37515194
 c      1.25846775     1.05311545    -0.08131648
 h      0.05385615    -2.04902390     0.19454209
 h     -1.94205011     1.80913338     0.16673261
 h     -0.16970564     2.15496037    -1.39258415
 h      2.23458162     1.54932008    -0.04100627
 o      2.23627372    -1.24389327     0.07490579
 h      3.15032020    -0.78647678    -0.09104929
 c     -2.59645849    -0.80625204    -0.31764754
 h     -2.45914772    -1.74315590    -0.86292014
 h     -3.19781573    -0.98169264     0.62972766
 h     -3.06588604    -0.04476877    -0.86445827
 h     -0.75599022     1.29590524     1.40975232
          17

 c      1.20805630    -0.32959979     0.10069132
 c     -0.06532657    -1.00262417     0.11267668
 c     -1.27100678    -0.22173485     0.08200450
 c     -1.07653815     1.22153528     0.47212904
 c      0.07185439     1.63099136    -0.38688369
 c      1.25244683     1.05073944    -0.08746222
 h      0.03323649    -2.03772402     0.17971673
 h     -1.89761357     1.76733423     0.18016308
 h     -0.16837732     2.11623889    -1.37693881
 h      2.27904107     1.53770596    -0.03900242
 o      2.24390817    -1.23916576     0.07691788
 h      3.11475140    -0.78402639    -0.09243336
 c     -2.59694530    -0.79154464    -0.31936081
 h     -2.46656691    -1.71827957    -0.88216505
 h     -3.18432248    -1.00208539     0.58116661
 h     -3.06138429    -0.03318279    -0.88260866
 h     -0.74423216     1.26058856     1.42345831
          17

 c      1.20800136    -0.32331013     0.10474876
 c     -0.06790137    -0.99564403     0.11556147
 c     -1.27203549    -0.22917308     0.08525220
 c     -1.07037953     1.21807315     0.48088019
 c      0.06054210     1.61815530    -0.39990870
 c      1.24999792     1.04709840    -0.09303348
 h      0.00842642    -2.04554921     0.16466067
 h     -1.87519011     1.73939042     0.19381334
 h     -0.16277699     2.07646877    -1.35317618
 h      2.31245898     1.52391613    -0.04096259
 o      2.25149815    -1.23319420     0.07906974
 h      3.07036582    -0.78633828    -0.09124291
 c     -2.59618424    -0.77720776    -0.32055163
 h     -2.47523506    -1.69383529    -0.90300360
 h     -3.17269539    -1.02148512     0.53477075
 h     -3.06862722    -0.01311548    -0.91022926
 h     -0.72754962     1.22959994     1.47265093
          17

 c      1.20900866    -0.31823827     0.10831887
 c     -0.07160696    -0.98679617     0.11842288
 c     -1.27111498    -0.23766645     0.08836639
 c     -1.06231262     1.21338409     0.48902142
 c      0.04686765     1.60537407    -0.41306643
 c      1.25158039     1.04241474    -0.09798119
 h     -0.01986577    -2.06747891     0.14932645
 h     -1.88570935     1.73253694     0.20502325
 h     -0.15670182     2.04123586    -1.33333815
 h      2.32855761     1.50664045    -0.04705855
 o      2.25777338    -1.22652531     0.08161280
 h      3.03636764    -0.78402570    -0.09124887
 c     -2.59410303    -0.76285462    -0.32253405
 h     -2.48429198    -1.66998177    -0.92561103
 h     -3.16968576    -1.04122938     0.50058092
 h     -3.08361235     0.01055523    -0.94183300
 h     -0.71113962     1.20323904     1.53968425
          17

 c      1.21107928    -0.31454209     0.11135445
 c     -0.07620716    -0.97730095     0.12120416
 c     -1.26839189    -0.24668848     0.09134267
 c     -1.05241868     1.20774655     0.49786305
 c      0.03146654     1.59201493    -0.42496361
 c      1.25708491     1.03684705    -0.10234412
 h     -0.05085252    -2.09304002     0.13375578
 h     -1.92416347     1.74347368     0.21619258
 h     -0.15441497     2.01676494    -1.33157246
 h      2.32533736     1.48631736    -0.05707643
 o      2.26155023    -1.21979582     0.08482684
 h      3.03130242    -0.76722274    -0.09663050
 c     -2.59088925    -0.74808688    -0.32637758
 h     -2.49293187    -1.64658274    -0.94984587
 h     -3.17935348    -1.06230260     0.48442982
 h     -3.10139770     0.03206100    -0.97084951
 h     -0.70012701     1.18226179     1.60552529
          17

 c      1.21409882    -0.31240911     0.11382612
 c     -0.08126498    -0.96841079     0.12383074
 c     -1.26423425    -0.25558149     0.09420498
 c     -1.04200534     1.20192584     0.50796783
 c      0.01505846     1.57773569    -0.43471413
 c      1.26586507     1.03053922    -0.10626542
 h     -0.08330111    -2.11199643     0.11833684
 h     -1.97406254     1.76195318     0.23260141
 h     -0.15858358     2.00616939    -1.35573693
 h      2.30492210     1.46489884    -0.07053333
 o      2.26284173    -1.21310153     0.08876118
 h      3.05553946    -0.73573715    -0.10786649
 c     -2.58708895    -0.73284861    -0.33241184
 h     -2.50050454    -1.62332441    -0.97518691
 h     -3.20003745    -1.08350611     0.48416654
 h     -3.11775886     0.04732587    -0.99185349
 h     -0.69704606     1.16740476     1.65710315
          17

 c      1.21777481    -0.31217165     0.11576366
 c     -0.08611572    -0.96111286     0.12623900
 c     -1.25921822    -0.26360699     0.09702862
 c     -1.03258717     1.19651325     0.51949358
 c     -0.00164896     1.56282087    -0.44256801
 c      1.27672774     1.02366091    -0.10999958
 h     -0.11560583    -2.11752262     0.10361386
 h     -2.01931431     1.77847807     0.25815036
 h     -0.16894234     2.00661643    -1.40033555
 h      2.27402223     1.44596179    -0.08690039
 o      2.26284720    -1.20591974     0.09318298
 h      3.09131847    -0.69998159    -0.12100200
 c     -2.58345122    -0.71746496    -0.34032266
 h     -2.50654542    -1.59992079    -1.00077202
 h     -3.22550643    -1.10148665     0.49184489
 h     -3.12983617     0.05475819    -1.00146524
 h     -0.70221192     1.15900343     1.68728678
          17

 c      1.22167649    -0.31429463     0.11726980
 c     -0.09000370    -0.95604341     0.12839614
 c     -1.25399956    -0.27007169     0.09992475
 c     -1.02534325     1.19174723     0.53240847
 c     -0.01795017     1.54798002    -0.44954816
 c      1.28800244     1.01637610    -0.11386378
 h     -0.14600562    -2.10687819     0.08998543
 h     -2.04932499     1.78719708     0.29417085
 h     -0.18348882     2.01157357    -1.45101099
 h      2.24405400     1.43477314    -0.10582478
 o      2.26282111    -1.19770358     0.09781503
 h      3.12033968    -0.67092315    -0.13155224
 c     -2.58061726    -0.70245492    -0.34954150
 h     -2.51074407    -1.57628321    -1.02559316
 h     -3.24873938    -1.11255592     0.49885791
 h     -3.13630696     0.05514530    -0.99851149
 h     -0.71453456     1.15695111     1.69339220
          17

 c      1.22538774    -0.31916613     0.11847021
 c     -0.09231073    -0.95346839     0.13029129
 c     -1.24914288    -0.27443320     0.10298206
 c     -1.02103098     1.18768510     0.54651908
 c     -0.03321416     1.53388723    -0.45665734
 c      1.29789690     1.00877091    -0.11813815
 h     -0.17282383    -2.08131674     0.07759417
 h     -2.05870438     1.78537601     0.34008018
 h     -0.20029587     2.01477366    -1.49391617
 h      2.22827070     1.43721114    -0.12721118
 o      2.26354072    -1.18819597     0.10247647
 h      3.13199792    -0.65494814    -0.13671727
 c     -2.57893058    -0.68837647    -0.35947960
 h     -2.51292030    -1.55258536    -1.04879382
 h     -3.26442487    -1.11411252     0.49896260
 h     -3.13749238     0.05141550    -0.98403283
 h     -0.73188587     1.16081124     1.67656710
          17

 c      1.22859877    -0.32692029     0.11946101
 c     -0.09265292    -0.95325251     0.13192570
 c     -1.24504412    -0.27631125     0.10623623
 c     -1.02005038     1.18433036     0.56137667
 c     -0.04698946     1.52095205    -0.46449651
 c      1.30520077     1.00098547    -0.12301364
 h     -0.19473112    -2.04613970     0.06632709
 h     -2.04612462     1.77251158     0.39408615
 h     -0.21816220     2.01197836    -1.52005591
 h      2.23416691     1.45648985    -0.15112799
 o      2.26534313    -1.17744498     0.10709763
 h      3.12293168    -0.65396010    -0.13549058
 c     -2.57838752    -0.67577399    -0.36957695
 h     -2.51302913    -1.52925935    -1.06990858
 h     -3.26955997    -1.10505267     0.48885988
 h     -3.13543275     0.04845705    -0.96120091
 h     -0.75101613     1.16987029     1.64241874
          17

 c      1.23109288    -0.33740350     0.12029446
 c     -0.09086032    -0.95483909     0.13331825
 c     -1.24191973    -0.27546939     0.10968312
 c     -1.02249420     1.18162013     0.57610928
 c     -0.05902971     1.50931435    -0.47323568
 c      1.30980887     0.99345332    -0.12862752
 h     -0.21102621    -2.01063043     0.05575772
 h     -2.01411426     1.75014179     0.45348800
 h     -0.23652388     2.00109992    -1.52539930
 h      2.25733837     1.48991864    -0.17736317
 o      2.26820228    -1.16578341     0.11171860
 h      3.09601828    -0.66594642    -0.12856117
 c     -2.57866947    -0.66514072    -0.37932459
 h     -2.51117312    -1.50692002    -1.08896118
 h     -3.26333849    -1.08576052     0.46795787
 h     -3.13358551     0.05256350    -0.93478256
 h     -0.76720386     1.18313878     1.60245629
          17

 c      1.23270848    -0.35020314     0.12097905
 c     -0.08693777    -0.95736450     0.13451077
 c     -1.23981280    -0.27180904     0.11330124
 c     -1.02808220     1.17932067     0.58940092
 c     -0.06925706     1.49889395    -0.48266217
 c      1.31238038     0.98681910    -0.13511092
 h     -0.22180060    -1.98647973     0.04512809
 h     -1.97010175     1.72243554     0.51475608
 h     -0.25531407     1.98200683    -1.51023197
 h      2.28534046     1.53006052    -0.20502222
 o      2.27168418    -1.15385303     0.11651370
 h      3.06117217    -0.68456766    -0.11868403
 c     -2.57925616    -0.65678679    -0.38839319
 h     -2.50761507    -1.48621046    -1.10642347
 h     -3.24713656    -1.05812448     0.43831240
 h     -3.13552477     0.06970130    -0.90961089
 h     -0.77418927     1.19949213     1.57403692
          17

 c      1.23332616    -0.36468063     0.12147767
 c     -0.08105922    -0.96004701     0.13554709
 c     -1.23861419    -0.26537148     0.11706035
 c     -1.03592292     1.17690221     0.60004494
 c     -0.07770103     1.48941701    -0.49219643
 c      1.31362547     0.98161675    -0.14257912
 h     -0.22762728    -1.98314760     0.03365127
 h     -1.92793640     1.69711888     0.57391438
 h     -0.27502213     1.95657730    -1.47919217
 h      2.30595240     1.56878345    -0.23274639
 o      2.27490779    -1.14260750     0.12181457
 h      3.03591898    -0.69898289    -0.11102456
 c     -2.57960224    -0.65059968    -0.39685901
 h     -2.50277888    -1.46762538    -1.12306151
 h     -3.22476601    -1.02563621     0.40491283
 h     -3.14268158     0.10257396    -0.88836712
 h     -0.76575115     1.21793725     1.57359763
          17

 c      1.23288200    -0.38000744     0.12170353
 c     -0.07359827    -0.96268996     0.13642274
 c     -1.23810044    -0.25633852     0.12090738
 c     -1.04436587     1.17362267     0.60797388
 c     -0.08443496     1.48041642    -0.50088299
 c      1.31395336     0.97807608    -0.15109834
 h     -0.22874083    -2.00206301     0.02117797
 h     -1.90622858     1.68471993     0.62784093
 h     -0.29698008     1.92893494    -1.44180417
 h      2.31122232     1.59986813    -0.25915873
 o      2.27700050    -1.13302845     0.12798801
 h      3.03807880    -0.69832030    -0.11116224
 c     -2.57925696    -0.64589708    -0.40531515
 h     -2.49722444    -1.45138369    -1.13970927
 h     -3.20254114    -0.99323888     0.37571930
 h     -3.15293425     0.14858875    -0.87054955
 h     -0.73946736     1.23742426     1.60368142
          17

 c      1.23138450    -0.39521442     0.12151427
 c     -0.06510750    -0.96577863     0.13705575
 c     -1.23798113    -0.24501254     0.12473343
 c     -1.05175147     1.16909893     0.61440977
 c     -0.08954546     1.47126148    -0.50748332
 c      1.31345656     0.97610084    -0.16066668
 h     -0.22463708    -2.03572245     0.00861879
 h     -1.91781416     1.69269795     0.67561569
 h     -0.32361382     1.90503909    -1.41174058
 h      2.29764486     1.61963128    -0.28309084
 o      2.27818636    -1.12550992     0.13510613
 h      3.06848578    -0.68152514    -0.11975648
 c     -2.57788676    -0.64161691    -0.41463791
 h     -2.49159935    -1.43737673    -1.15703169
 h     -3.18787650    -0.96622803     0.35991206
 h     -3.16174105     0.20097308    -0.85377789
 h     -0.69874419     1.25628405     1.65049108
          17

 c      1.22890100    -0.40930152     0.12070548
 c     -0.05615243    -0.97006697     0.13731776
 c     -1.23795745    -0.23172854     0.12833532
 c     -1.05767482     1.16391778     0.62099460
 c     -0.09322621     1.46134913    -0.51093964
 c      1.31198039     0.97529640    -0.17120945
 h     -0.21461568    -2.07282886    -0.00231656
 h     -1.95770122     1.71821960     0.71740665
 h     -0.35771751     1.89006996    -1.40163939
 h      2.26546878     1.62690560    -0.30356117
 o      2.27988949    -1.11981516     0.14289534
 h      3.10935340    -0.65788190    -0.13163508
 c     -2.57538662    -0.63676297    -0.42544417
 h     -2.48658612    -1.42519542    -1.17536808
 h     -3.18543941    -0.94798352     0.36318809
 h     -3.16455618     0.25185887    -0.83582399
 h     -0.65029142     1.27248926     1.69606605
          17

 c      1.22528619    -0.42170615     0.11897193
 c     -0.04662217    -0.97611510     0.13708708
 c     -1.23791191    -0.21634911     0.13133027
 c     -1.06289005     1.15926107     0.62938957
 c     -0.09618700     1.45044814    -0.51128471
 c      1.30911122     0.97499470    -0.18261547
 h     -0.19841257    -2.10371487    -0.00910871
 h     -2.00830092     1.75098510     0.75279188
 h     -0.40013659     1.88362195    -1.41423832
 h      2.21857575     1.62340661    -0.31902346
 o      2.28372059    -1.11565520     0.15110211
 h      3.14139305    -0.63763262    -0.14117029
 c     -2.57199821    -0.63072653    -0.43771710
 h     -2.48294759    -1.41420901    -1.19474016
 h     -3.19338338    -0.93827155     0.38348591
 h     -3.15844282     0.29465234    -0.81558031
 h     -0.60103344     1.28445931     1.72759114
          17

 c      1.22336748    -0.42914868     0.11644718
 c     -0.04052991    -0.98550698     0.13668762
 c     -1.23748729    -0.20186566     0.13447112
 c     -1.06766205     1.15587124     0.63686771
 c     -0.09792485     1.44039600    -0.50836107
 c      1.30418905     0.97386045    -0.19451871
 h     -0.17672056    -2.12079234    -0.01714892
 h     -2.05398436     1.78277766     0.78453987
 h     -0.44676037     1.88539841    -1.44114794
 h      2.16505423     1.61288170    -0.33356684
 o      2.28980733    -1.11282581     0.15953536
 h      3.15530281    -0.62433771    -0.14534628
 c     -2.56848946    -0.62322564    -0.44981507
 h     -2.47948379    -1.40492240    -1.21449010
 h     -3.20845935    -0.93587993     0.41024630
 h     -3.14203046     0.32554997    -0.79373270
 h     -0.55259820     1.29003682     1.74626593
          17

 c      1.22345118    -0.43133588     0.11297525
 c     -0.03826151    -0.99804444     0.13610682
 c     -1.23644489    -0.18893083     0.13745083
 c     -1.07238338     1.15461488     0.64403532
 c     -0.09932352     1.43164157    -0.50331799
 c      1.29653070     0.97106097    -0.20666262
 h     -0.15089633    -2.12226254    -0.02552761
 h     -2.08431528     1.80653072     0.81178206
 h     -0.49235336     1.88811115    -1.46933939
 h      2.11579091     1.60233261    -0.34814964
 o      2.29834297    -1.11117091     0.16813613
 h      3.14746034    -0.62013907    -0.14284676
 c     -2.56535889    -0.61440826    -0.46086496
 h     -2.47667407    -1.39589144    -1.23362060
 h     -3.22345795    -0.93744103     0.43345469
 h     -3.11620407     0.34293940    -0.77157876
 h     -0.50808436     1.28917215     1.74858918
          17

 c      1.22571783    -0.42776066     0.10798061
 c     -0.03972386    -1.01284808     0.13522433
 c     -1.23440258    -0.17779112     0.13957783
 c     -1.07697059     1.15669655     0.65157456
 c     -0.10239260     1.42419848    -0.49696717
 c      1.28588860     0.96493562    -0.21855512
 h     -0.12302824    -2.11113568    -0.03335187
 h     -2.09428930     1.81786691     0.83421475
 h     -0.53296554     1.88237383    -1.48950806
 h      2.08186687     1.60083455    -0.36124424
 o      2.30937466    -1.11082187     0.17710220
 h      3.11988482    -0.62489624    -0.13462316
 c     -2.56286620    -0.60460282    -0.47022202
 h     -2.47505075    -1.38537216    -1.25099515
 h     -3.23291801    -0.94043600     0.44568360
 h     -3.08349916     0.34783616    -0.75120670
 h     -0.46941677     1.28183248     1.73386093
          17

 c      1.22915819    -0.42024011     0.10159854
 c     -0.04356175    -1.02868203     0.13414872
 c     -1.23165428    -0.16856929     0.14069105
 c     -1.08145152     1.16210265     0.66030975
 c     -0.10741264     1.41836257    -0.49034195
 c      1.27198684     0.95593829    -0.23035777
 h     -0.09536980    -2.09444272    -0.03996511
 h     -2.08231050     1.81508017     0.85067506
 h     -0.56500863     1.86471810    -1.49518088
 h      2.06894546     1.61252950    -0.37215209
 o      2.32214198    -1.11173206     0.18658843
 h      3.08290597    -0.63408011    -0.12428457
 c     -2.56072326    -0.59431933    -0.47758335
 h     -2.47520164    -1.37198603    -1.26553553
 h     -3.23357056    -0.94309214     0.44324833
 h     -3.04829171     0.34485822    -0.73505439
 h     -0.43884582     1.26873685     1.70143106
          17

 c      1.23345379    -0.40994086     0.09420265
 c     -0.04929223    -1.04430165     0.13310103
 c     -1.22833652    -0.16186885     0.14086992
 c     -1.08554919     1.17045895     0.67030456
 c     -0.11423502     1.41424341    -0.48390729
 c      1.25541797     0.94509372    -0.24227446
 h     -0.07015141    -2.08190994    -0.04702575
 h     -2.05005883     1.79915450     0.86050368
 h     -0.58604249     1.83592336    -1.48392323
 h      2.07268024     1.63342277    -0.38115495
 o      2.33518366    -1.11405273     0.19682356
 h      3.05400769    -0.63823862    -0.11782229
 c     -2.55851222    -0.58420649    -0.48267951
 h     -2.47711805    -1.35502523    -1.27664929
 h     -3.22465831    -0.94456127     0.42505549
 h     -3.01604494     0.34157015    -0.72592549
 h     -0.41759127     1.25060547     1.65309814
          17

 c      1.23615388    -0.39866902     0.08671423
 c     -0.06078823    -1.06262037     0.12999249
 c     -1.21993137    -0.15824998     0.14007937
 c     -1.08733440     1.17809370     0.68359884
 c     -0.12307068     1.41256089    -0.47991732
 c      1.23552226     0.93605690    -0.25377648
 h     -0.03242000    -2.06898909    -0.04670388
 h     -2.00302144     1.77824390     0.86113756
 h     -0.59320053     1.80753775    -1.45689629
 h      2.07732653     1.64541537    -0.40012440
 o      2.34636141    -1.11695501     0.20863027
 h      3.06122620    -0.61595752    -0.11725007
 c     -2.55609019    -0.57526629    -0.48564227
 h     -2.47640081    -1.32468543    -1.28370457
 h     -3.20317391    -0.94453952     0.39470164
 h     -2.99268294     0.34763924    -0.72502658
 h     -0.41180015     1.22986382     1.59005295
          17

 c      1.24022034    -0.38546239     0.07844842
 c     -0.07436363    -1.07653307     0.12693292
 c     -1.20971075    -0.15856722     0.13777193
 c     -1.08687298     1.18864864     0.69782450
 c     -0.13523067     1.41073215    -0.47558596
 c      1.21599674     0.92608676    -0.26509240
 h     -0.00000246    -2.08381978    -0.05138032
 h     -1.95363490     1.75393101     0.85632034
 h     -0.59141668     1.77024469    -1.42053127
 h      2.07932556     1.65207445    -0.41563196
 o      2.35647274    -1.12083306     0.22099563
 h      3.08528996    -0.58473413    -0.12150644
 c     -2.55314604    -0.56725331    -0.48626712
 h     -2.47657256    -1.29209429    -1.29010386
 h     -3.17571776    -0.94362601     0.35315585
 h     -2.97977685     0.36569259    -0.73493333
 h     -0.41481191     1.20639603     1.52347217
          17

 c      1.24535652    -0.37166708     0.06973520
 c     -0.08919104    -1.08572139     0.12395249
 c     -1.19803043    -0.16257951     0.13394979
 c     -1.08351633     1.20069427     0.71129949
 c     -0.15044613     1.40834504    -0.47032182
 c      1.19760530     0.91618191    -0.27642591
 h      0.02628395    -2.12521040    -0.06078791
 h     -1.91932690     1.73708468     0.85000201
 h     -0.58520124     1.72843062    -1.38415049
 h      2.07304783     1.64930433    -0.42687694
 o      2.36610812    -1.12471451     0.23342277
 h      3.11295196    -0.55495103    -0.12420552
 c     -2.54933347    -0.55950261    -0.48509784
 h     -2.47687289    -1.26010338    -1.29884634
 h     -3.14829270    -0.94436186     0.30823560
 h     -2.97646379     0.39353388    -0.75426419
 h     -0.41623370     1.18188499     1.47054745
          17

 c      1.25128993    -0.35868935     0.06094807
 c     -0.10432847    -1.09119535     0.12086210
 c     -1.18535679    -0.16981806     0.12866895
 c     -1.07697800     1.21288833     0.72222056
 c     -0.16811906     1.40486419    -0.46320532
 c      1.18076427     0.90728725    -0.28797013
 h      0.04474178    -2.17851640    -0.07221784
 h     -1.91672304     1.73785074     0.84595036
 h     -0.58127024     1.68770795    -1.36085280
 h      2.05587077     1.63562539    -0.43372866
 o      2.37571573    -1.12774972     0.24547904
 h      3.13363637    -0.53548771    -0.12004770
 c     -2.54431916    -0.55091371    -0.48313305
 h     -2.47650409    -1.23092523    -1.31230094
 h     -3.12904018    -0.95075194     0.27058977
 h     -2.97947549     0.42417427    -0.77974910
 h     -0.40276028     1.15721481     1.44965474
          17

 c      1.25776283    -0.34789038     0.05246761
 c     -0.11874893    -1.09433359     0.11742761
 c     -1.17225022    -0.17967394     0.12202149
 c     -1.06762030     1.22478821     0.72990275
 c     -0.18755447     1.39983687    -0.45345337
 c      1.16556325     0.90018419    -0.29987614
 h      0.05314683    -2.22718273    -0.08259197
 h     -1.94770736     1.75677044     0.84554426
 h     -0.58581510     1.65266225    -1.36221624
 h      2.02819773     1.61219158    -0.43668411
 o      2.38542798    -1.12938250     0.25689858
 h      3.14232287    -0.53110987    -0.10639383
 c     -2.53786977    -0.54049733    -0.48147016
 h     -2.47481221    -1.20530113    -1.33107876
 h     -3.12512906    -0.96659375     0.24940606
 h     -2.98506086     0.44990151    -0.80731372
 h     -0.36911311     1.13269891     1.46820705
          17

 c      1.26452282    -0.34043424     0.04463524
 c     -0.13144557    -1.09630089     0.11348252
 c     -1.15933443    -0.19145518     0.11412793
 c     -1.05611200     1.23678713     0.73531388
 c     -0.20831156     1.39313868    -0.44120954
 c      1.15178842     0.89533478    -0.31221321
 h      0.04982815    -2.25958714    -0.08973930
 h     -1.99713680     1.78406012     0.84784265
 h     -0.60034341     1.62424452    -1.38926900
 h      1.99355073     1.58287704    -0.43682974
 o      2.39509249    -1.12936197     0.26758092
 h      3.13911995    -0.54242134    -0.08316731
 c     -2.53017295    -0.52790793    -0.48071884
 h     -2.47138968    -1.18243071    -1.35362980
 h     -3.13771599    -0.99204433     0.24606817
 h     -2.99020660     0.46518798    -0.83312599
 h     -0.32479089     1.10985839     1.51658925
          17

 c      1.27131573    -0.33713040     0.03770383
 c     -0.14149038    -1.09796805     0.10894729
 c     -1.14726023    -0.20440302     0.10513095
 c     -1.04310079     1.24934851     0.74012510
 c     -0.23023112     1.38494202    -0.42772737
 c      1.13893838     0.89273314    -0.32493456
 h      0.03408741    -2.26969340    -0.09252225
 h     -2.04611622     1.80838083     0.85141512
 h     -0.62136532     1.60024225    -1.43063313
 h      1.95860702     1.55427903    -0.43574728
 o      2.40428104    -1.12775297     0.27758994
 h      3.12908170    -0.56582571    -0.05274633
 c     -2.52191697    -0.51357641    -0.48083112
 h     -2.46606685    -1.16064856    -1.37684204
 h     -3.16073999    -1.02223083     0.25336023
 h     -2.99300712     0.46762506    -0.85419581
 h     -0.28482761     1.09152338     1.57790545
          17

 c      1.27788873    -0.33832950     0.03180081
 c     -0.14807545    -1.09994470     0.10382035
 c     -1.13666085    -0.21772270     0.09517924
 c     -1.02925005     1.26266844     0.74583009
 c     -0.25311666     1.37547211    -0.41468988
 c      1.12632712     0.89189460    -0.33787956
 h      0.00618696    -2.25606717    -0.09064095
 h     -2.08106832     1.82221177     0.85530396
 h     -0.64427143     1.57805465    -1.47085603
 h      1.93206298     1.53468445    -0.43519857
 o      2.41226376    -1.12495211     0.28715715
 h      3.12245058    -0.59334426    -0.01992768
 c     -2.51392364    -0.49838947    -0.48147872
 h     -2.45884379    -1.13831315    -1.39719258
 h     -3.18533887    -1.05007423     0.26141558
 h     -2.99272387     0.45788644    -0.86863464
 h     -0.26016469     1.08031009     1.63785844
          17

 c      1.28400474    -0.34390955     0.02691461
 c     -0.15057624    -1.10252054     0.09817536
 c     -1.12808910    -0.23064148     0.08441171
 c     -1.01525965     1.27673178     0.75355387
 c     -0.27654736     1.36486427    -0.40358821
 c      1.11340844     0.89210899    -0.35082818
 h     -0.03267464    -2.22167955    -0.08456086
 h     -2.09460586     1.82200874     0.85911731
 h     -0.66605079     1.55618991    -1.49775139
 h      1.92085053     1.53085363    -0.43647841
 o      2.41814341    -1.12156590     0.29660417
 h      3.13235214    -0.61461985     0.00938771
 c     -2.50678833    -0.48333932    -0.48236365
 h     -2.44982330    -1.11445578    -1.41183372
 h     -3.20412955    -1.06956427     0.26267801
 h     -2.98986585     0.43952253    -0.87581336
 h     -0.25608683     1.07784979     1.68708395
          17

 c      1.28945916    -0.35334967     0.02290814
 c     -0.14862947    -1.10548595     0.09216916
 c     -1.12193661    -0.24247660     0.07295461
 c     -1.00179334     1.29141575     0.76409544
 c     -0.29993451     1.35315127    -0.39551344
 c      1.10019790     0.89283952    -0.36357022
 h     -0.08038605    -2.17495417    -0.07562979
 h     -2.08407213     1.80706197     0.86292609
 h     -0.68560254     1.53424448    -1.50429219
 h      1.92521849     1.54396965    -0.43984549
 o      2.42140901    -1.11798979     0.30610058
 h      3.16594192    -0.62365384     0.03209523
 c     -2.50076640    -0.46937090    -0.48325051
 h     -2.43917505    -1.08905642    -1.41929033
 h     -3.21255541    -1.07699415     0.25306626
 h     -2.98626232     0.41866744    -0.87647262
 h     -0.27378719     1.08480214     1.72028136
          17

 c      1.29407967    -0.36585008     0.01955015
 c     -0.14216467    -1.10795220     0.08604379
 c     -1.11835748    -0.25268263     0.06093289
 c     -0.98935860     1.30653620     0.77790070
 c     -0.32265957     1.34028348    -0.39109946
 c      1.08733206     0.89386785    -0.37592485
 h     -0.13431443    -2.13100098    -0.06617289
 h     -2.05082380     1.77883921     0.86719997
 h     -0.70327881     1.51254065    -1.48809796
 h      1.93808691     1.56905817    -0.44467422
 o      2.42246457    -1.11408253     0.31549696
 h      3.21614194    -0.62394278     0.05053618
 c     -2.49581774    -0.45730327    -0.48392320
 h     -2.42712856    -1.06302431    -1.41976029
 h     -3.20873023    -1.07098170     0.23149926
 h     -2.98478223     0.40310579    -0.87253689
 h     -0.31156850     1.10098644     1.73542646
          17

 c      1.29771179    -0.38046196     0.01655420
 c     -0.13132411    -1.10857274     0.08006799
 c     -1.11722914    -0.26085353     0.04848799
 c     -0.97816422     1.32183810     0.79490973
 c     -0.34417555     1.32614338    -0.39042479
 c      1.07567940     0.89509979    -0.38772102
 h     -0.19245363    -2.10870719    -0.05887680
 h     -2.00095670     1.74104318     0.87279540
 h     -0.72063736     1.49193897    -1.45109795
 h      1.94964258     1.59852909    -0.45009528
 o      2.42228808    -1.10946379     0.32451656
 h      3.26724309    -0.62356713     0.06938770
 c     -2.49172841    -0.44766018    -0.48423381
 h     -2.41398177    -1.03797743    -1.41509663
 h     -3.19323633    -1.05240594     0.19949381
 h     -2.98821577     0.39999125    -0.86624585
 h     -0.36496761     1.12531528     1.73407548
          17

 c      1.30021743    -0.39620012     0.01361783
 c     -0.11638915    -1.10658713     0.07437861
 c     -1.11816271    -0.26668988     0.03579305
 c     -0.96799503     1.33696400     0.81432639
 c     -0.36402028     1.31055453    -0.39286781
 c      1.06595014     0.89637002    -0.39879438
 h     -0.25397325    -2.11873880    -0.05494794
 h     -1.94719249     1.70002649     0.88090431
 h     -0.74062379     1.47389138    -1.40013561
 h      1.95182869     1.62567543    -0.45542336
 o      2.42177716    -1.10391647     0.33298691
 h      3.30535987    -0.62851426     0.09188341
 c     -2.48824743    -0.44040489    -0.48426601
 h     -2.40012228    -1.01586127    -1.40847073
 h     -3.16941584    -1.02470179     0.16130000
 h     -2.99745875     0.41266515    -0.85876477
 h     -0.42598804     1.15546282     1.72302004
          17

 c      1.30149847    -0.41212379     0.01045519
 c     -0.09795889    -1.10273574     0.06888607
 c     -1.12053587    -0.26998285     0.02305661
 c     -0.95825133     1.35149254     0.83446388
 c     -0.38174465     1.29328867    -0.39704372
 c      1.05853449     0.89740620    -0.40900646
 h     -0.31677887    -2.15315237    -0.05298710
 h     -1.90936450     1.66430167     0.89273628
 h     -0.76797817     1.46063163    -1.34773474
 h      1.94002250     1.64607045    -0.46025103
 o      2.42148367    -1.09747467     0.34088416
 h      3.32254940    -0.64098286     0.11900966
 c     -2.48512355    -0.43479711    -0.48448960
 h     -2.38606479    -0.99842394    -1.40363134
 h     -3.14397145    -0.99431583     0.12426011
 h     -3.01045418     0.43898048    -0.84946148
 h     -0.48243356     1.18753609     1.71646987
          17

 c      1.30153138    -0.42739385     0.00682083
 c     -0.07709939    -1.09858404     0.06340756
 c     -1.12352963    -0.27063644     0.01050796
 c     -0.94844709     1.36515040     0.85310555
 c     -0.39686940     1.27409368    -0.40111709
 c      1.05348026     0.89786493    -0.41826261
 h     -0.37563377    -2.19352661    -0.05055331
 h     -1.90672242     1.64105963     0.90879410
 h     -0.80876729     1.45506309    -1.30981353
 h      1.91306371     1.65774137    -0.46441269
 o      2.42158672    -1.09036890     0.34829627
 h      3.31704785    -0.65996261     0.14998331
 c     -2.48204873    -0.42960966    -0.48572204
 h     -2.37251175    -0.98663982    -1.40378195
 h     -3.12652350    -0.97014989     0.09806987
 h     -3.02310769     0.47283001    -0.83665378
 h     -0.52043373     1.21686568     1.73397300
          17

 c      1.30039661    -0.44130967     0.00252616
 c     -0.05515333    -1.09541638     0.05781708
 c     -1.12619400    -0.26867968    -0.00163340
 c     -0.93892948     1.37798340     0.86888642
 c     -0.40909915     1.25281245    -0.40375541
 c      1.05050696     0.89734581    -0.42651400
 h     -0.42410032    -2.22425428    -0.04590531
 h     -1.94178089     1.63136122     0.92835754
 h     -0.86693962     1.45942564    -1.29655810
 h      1.87302011     1.66119031    -0.46793980
 o      2.42185972    -1.08298748     0.35539094
 h      3.29356732    -0.68159440     0.18263853
 c     -2.47881015    -0.42371993    -0.48876682
 h     -2.36041653    -0.98030827    -1.41047447
 h     -3.12559329    -0.95999347     0.09084725
 h     -3.03121093     0.50722643    -0.81890911
 h     -0.53273495     1.24094395     1.78674376
          17

 c      1.29829503    -0.45332071    -0.00255018
 c     -0.03348878    -1.09393292     0.05207431
 c     -1.12755807    -0.26423711    -0.01318728
 c     -0.93068980     1.39014046     0.88247348
 c     -0.41872044     1.22956755    -0.40500578
 c      1.04902649     0.89536648    -0.43374464
 h     -0.45675428    -2.23662016    -0.03827709
 h     -1.99753350     1.63109238     0.94993248
 h     -0.93932916     1.47311359    -1.30344873
 h      1.82507823     1.65960284    -0.47102154
 o      2.42159858    -1.07587162     0.36239373
 h      3.26425786    -0.69909622     0.21366628
 c     -2.47570956    -0.41675794    -0.49388045
 h     -2.35097218    -0.97805291    -1.42314989
 h     -3.14200354    -0.96504981     0.10327133
 h     -3.03179254     0.53652949    -0.79576798
 h     -0.52388120     1.26123634     1.86447050
          17

 c      1.29553875    -0.46301951    -0.00846035
 c     -0.01335020    -1.09440296     0.04620184
 c     -1.12676580    -0.25747735    -0.02403014
 c     -0.92461526     1.40166407     0.89561712
 c     -0.42657894     1.20476862    -0.40586123
 c      1.04820066     0.89135430    -0.43995957
 h     -0.46988192    -2.22748276    -0.02754061
 h     -2.05267421     1.63587328     0.97206400
 h     -1.01618945     1.49259408    -1.31613906
 h      1.77703584     1.65880745    -0.47394965
 o      2.41974808    -1.06964605     0.36953530
 h      3.24669278    -0.70389042     0.23943239
 c     -2.47358351    -0.40919346    -0.50065774
 h     -2.34546750    -0.97770948    -1.43956860
 h     -3.16787462    -0.97931177     0.12794842
 h     -3.02358610     0.55732912    -0.76780921
 h     -0.50360180     1.28066026     1.94521736
          17

 c      1.29250504    -0.47013068    -0.01519464
 c      0.00423761    -1.09681355     0.04026323
 c     -1.12320000    -0.24858375    -0.03410558
 c     -0.92118375     1.41250676     0.90971847
 c     -0.43363348     1.17893092    -0.40724311
 c      1.04712461     0.88477030    -0.44518859
 h     -0.46153635    -2.19772141    -0.01390782
 h     -2.09202495     1.64310144     0.99372178
 h     -1.08673137     1.51360243    -1.32151677
 h      1.73725406     1.66574557    -0.47702367
 o      2.41563001    -1.06472518     0.37692980
 h      3.25255219    -0.69047847     0.25802090
 c     -2.47325204    -0.40186278    -0.50841893
 h     -2.34506134    -0.97688601    -1.45678119
 h     -3.19280146    -0.99468220     0.15499202
 h     -3.00707399     0.56866757    -0.73644638
 h     -0.47981548     1.30113042     2.01086191
          17

 c      1.28956561    -0.47451644    -0.02269082
 c      0.01857017    -1.10086869     0.03434996
 c     -1.11656070    -0.23776963    -0.04342650
 c     -0.92049347     1.42257159     0.92544070
 c     -0.44064741     1.15255236    -0.40958193
 c      1.04516143     0.87543639    -0.44950264
 h     -0.43182357    -2.15206493     0.00223492
 h     -2.10750838     1.65161214     1.01430865
 h     -1.14274013     1.53277054    -1.31212027
 h      1.71083914     1.68461121    -0.48041409
 o      2.40972930    -1.06100120     0.38450125
 h      3.27542948    -0.66156799     0.27054251
 c     -2.47508717    -0.39558405    -0.51651840
 h     -2.35058198    -0.97348038    -1.47211633
 h     -3.20887915    -1.00498086     0.17653092
 h     -2.98440239     0.57213664    -0.70367856
 h     -0.45735563     1.32330399     2.05109222
          17

 c      1.28702672    -0.47620790    -0.03083428
 c      0.02939264    -1.10582725     0.02857013
 c     -1.10688756    -0.22533437    -0.05206162
 c     -0.92235009     1.43172484     0.94286867
 c     -0.44811169     1.12611267    -0.41288781
 c      1.04218128     0.86384311    -0.45302512
 h     -0.38377073    -2.10052600     0.02046092
 h     -2.09642921     1.66108244     1.03355937
 h     -1.17914079     1.54798838    -1.28540774
 h      1.69696122     1.71320482    -0.48408253
 o      2.40325119    -1.05801233     0.39208663
 h      3.29781085    -0.62529669     0.27948434
 c     -2.47895613    -0.39104479    -0.52440696
 h     -2.36241119    -0.96604025    -1.48386682
 h     -3.21175581    -1.00676429     0.18777515
 h     -2.95911845     0.57177965    -0.67178518
 h     -0.43881554     1.34702485     2.06168371
          17

 c      1.28510102    -0.47543515    -0.03945326
 c      0.03700231    -1.11027811     0.02302103
 c     -1.09453851    -0.21174277    -0.06010590
 c     -0.92630213     1.43979558     0.96168494
 c     -0.45623297     1.10012289    -0.41691517
 c      1.03843313     0.85106684    -0.45592460
 h     -0.32426577    -2.06049370     0.04061483
 h     -2.06059876     1.67180247     1.05148348
 h     -1.19360155     1.55830659    -1.24227383
 h      1.69044353     1.74382279    -0.48785973
 o      2.39722462    -1.05529666     0.39954503
 h      3.30500054    -0.58934543     0.28684052
 c     -2.48436094    -0.38874874    -0.53162358
 h     -2.38044453    -0.95395932    -1.49164175
 h     -3.20006180    -0.99891737     0.18667240
 h     -2.93545724     0.57322619    -0.64289819
 h     -0.42515594     1.37163224     2.04283993
          17

 c      1.28391396    -0.47261859    -0.04832114
 c      0.04208941    -1.11233114     0.01773803
 c     -1.08014876    -0.19769552    -0.06763964
 c     -0.93160689     1.44655908     0.98121267
 c     -0.46489777     1.07516598    -0.42126783
 c      1.03422907     0.83838650    -0.45839489
 h     -0.26242758    -2.05420277     0.06339283
 h     -2.00699500     1.68485843     1.06840175
 h     -1.18641402     1.56400537    -1.18635496
 h      1.68550775     1.76760278    -0.49160004
 o      2.39219181    -1.05252854     0.40677330
 h      3.28982441    -0.55861994     0.29375365
 c     -2.49062230    -0.38885750    -0.53782636
 h     -2.40410686    -0.93754315    -1.49646902
 h     -3.17497396    -0.98239850     0.17370305
 h     -2.91707008     0.58150792    -0.61854435
 h     -0.41555630     1.39607877     1.99901837
          17

 c      1.28353494    -0.46831092    -0.05717132
 c      0.04513413    -1.11096653     0.01270664
 c     -1.06459558    -0.18414661    -0.07468601
 c     -0.93718504     1.45169436     1.00033235
 c     -0.47360120     1.05189154    -0.42542663
 c      1.02975535     0.82697187    -0.46063343
 h     -0.20307165    -2.09314897     0.09015991
 h     -1.94934835     1.70268242     1.08505676
 h     -1.16098992     1.56712729    -1.12416352
 h      1.67807900     1.77790256    -0.49528252
 o      2.38824025    -1.04953234     0.41369266
 h      3.25209851    -0.53506059     0.30070777
 c     -2.49700686    -0.39096047    -0.54287429
 h     -2.43243018    -0.91791657    -1.50063893
 h     -3.14037324    -0.96048272     0.15227331
 h     -2.90574019     0.59826944    -0.59942854
 h     -0.40642411     1.41898967     1.94005682
          17

 c      1.28398851    -0.46312475    -0.06572062
 c      0.04612283    -1.10732655     0.00802833
 c     -1.04896509    -0.17224945    -0.08118743
 c     -0.94179093     1.45474892     1.01741914
 c     -0.48138221     1.03094232    -0.42873972
 c      1.02504504     0.81773822    -0.46281989
 h     -0.14380556    -2.16350959     0.12090091
 h     -1.90751965     1.72944004     1.10263549
 h     -1.12461975     1.57242642    -1.06542753
 h      1.66630480     1.77149103    -0.49903751
 o      2.38504429    -1.04631135     0.42024722
 h      3.19811373    -0.51731389     0.30760728
 c     -2.50273106    -0.39399075    -0.54693649
 h     -2.46420594    -0.89668797    -1.50712884
 h     -3.10326953    -0.93923177     0.12944182
 h     -2.90110929     0.62064261    -0.58558361
 h     -0.39004037     1.43885892     1.88205652
          17

 c      1.28521277    -0.45768822    -0.07369483
 c      0.04510839    -1.10365018     0.00397775
 c     -1.03448183    -0.16325437    -0.08702084
 c     -0.94469953     1.45525762     1.03072251
 c     -0.48691738     1.01287378    -0.43050588
 c      1.02000758     0.81126809    -0.46509483
 h     -0.08177404    -2.23895436     0.15340959
 h     -1.89835543     1.76938401     1.12230389
 h     -1.08776067     1.58758739    -1.02194701
 h      1.65046070     1.74873251    -0.50313878
 o      2.38188368    -1.04310833     0.42641577
 h      3.14060701    -0.49992080     0.31371142
 c     -2.50695131    -0.39647528    -0.55053177
 h     -2.49817484    -0.87537657    -1.51851325
 h     -3.07311060    -0.92701867     0.11549266
 h     -2.90157423     0.64290322    -0.57663874
 h     -0.35563552     1.45455869     1.84348297
          17

 c      1.28701147    -0.45260023    -0.08085642
 c      0.04252526    -1.10172733     0.00086155
 c     -1.02238074    -0.15837003    -0.09204995
 c     -0.94628014     1.45311104     1.03946979
 c     -0.48899845     0.99830910    -0.43033437
 c      1.01445041     0.80772937    -0.46754071
 h     -0.01761723    -2.29866182     0.18485676
 h     -1.92118056     1.82231082     1.14423435
 h     -1.05921669     1.61977059    -1.00275351
 h      1.63295969     1.71373390    -0.50800019
 o      2.37784725    -1.04036702     0.43220858
 h      3.09581299    -0.47413249     0.31787136
 c     -2.50901882    -0.39712581    -0.55425677
 h     -2.53314612    -0.85485680    -1.53570830
 h     -3.05780362    -0.93105767     0.11955715
 h     -2.90537756     0.65923014    -0.57196330
 h     -0.29722242     1.46580298     1.83311322
          17

 c      1.28905078    -0.44836591    -0.08703007
 c      0.03904172    -1.10255064    -0.00108288
 c     -1.01374449    -0.15857293    -0.09619366
 c     -0.94724111     1.44873983     1.04449336
 c     -0.48717719     0.98832629    -0.42856293
 c      1.00808448     0.80681501    -0.47017099
 h      0.04574901    -2.33120312     0.21294821
 h     -1.95874609     1.88186943     1.16728439
 h     -1.03982246     1.66864676    -1.00807677
 h      1.61846039     1.67442049    -0.51418627
 o      2.37244826    -1.03835091     0.43760235
 h      3.07379538    -0.43424115     0.31976727
 c     -2.50893004    -0.39549185    -0.55822692
 h     -2.56795682    -0.83518271    -1.55731802
 h     -3.05799380    -0.95188706     0.14233679
 h     -2.91118205     0.66563375    -0.57071912
 h     -0.22173317     1.47277088     1.84268999
          17

 c      1.29090485    -0.44534277    -0.09211218
 c      0.03537344    -1.10651874    -0.00170596
 c     -1.00934042    -0.16437508    -0.09949178
 c     -0.94779302     1.44281920     1.04729836
 c     -0.48182335     0.98432944    -0.42607319
 c      1.00057243     0.80782594    -0.47293632
 h      0.10473761    -2.33205860     0.23614317
 h     -1.99205086     1.93958358     1.18973416
 h     -1.02343525     1.72496389    -1.03010222
 h      1.61330111     1.64134099    -0.52238724
 o      2.36610737    -1.03668659     0.44246810
 h      3.07052775    -0.38504950     0.32113624
 c     -2.50732732    -0.39206013    -0.56194818
 h     -2.60134272    -0.81587157    -1.58003670
 h     -3.06699265    -0.98264092     0.17498726
 h     -2.91821741     0.66071182    -0.57189714
 h     -0.14415675     1.47551608     1.85674090
          17

 c      1.29211752    -0.44371852    -0.09606345
 c      0.03217511    -1.11361314    -0.00094128
 c     -1.00949615    -0.17563703    -0.10214486
 c     -0.94775958     1.43594595     1.04904960
 c     -0.47370665     0.98728133    -0.42367352
 c      0.99174358     0.81003105    -0.47575268
 h      0.15584829    -2.30147965     0.25362934
 h     -2.00852857     1.98853360     1.21002540
 h     -1.00338866     1.77705586    -1.05928658
 h      1.62295185     1.62355015    -0.53323040
 o      2.35972925    -1.03457757     0.44662930
 h      3.07417891    -0.33851675     0.32477053
 c     -2.50500355    -0.38777443    -0.56478884
 h     -2.63188825    -0.79639258    -1.59981174
 h     -3.07651907    -1.01425246     0.20590212
 h     -2.92631937     0.64573960    -0.57435294
 h     -0.07799338     1.47399364     1.86349424
          17

 c      1.29224976    -0.44351851    -0.09889741
 c      0.02997085    -1.12341389     0.00118549
 c     -1.01406419    -0.19154887    -0.10449746
 c     -0.94686131     1.42853868     1.05036787
 c     -0.46375767     0.99720497    -0.42177470
 c      0.98193891     0.81315803    -0.47854512
 h      0.19608107    -2.24423250     0.26549732
 h     -2.00206093     2.02425507     1.22701798
 h     -0.97587197     1.81619325    -1.08831565
 h      1.64797933     1.62308523    -0.54687681
 o      2.35407436    -1.03133013     0.44996290
 h      3.07481439    -0.30532310     0.33279169
 c     -2.50254553    -0.38362027    -0.56633262
 h     -2.65812749    -0.77657546    -1.61311130
 h     -3.08070995    -1.03966387     0.22620948
 h     -2.93596474     0.62443084    -0.57685523
 h     -0.03181065     1.46822686     1.85700413
          17

 c      1.29091289    -0.44461839    -0.10067486
 c      0.02907166    -1.13494397     0.00450975
 c     -1.02249094    -0.21081863    -0.10696094
 c     -0.94482240     1.42085122     1.05147311
 c     -0.45300213     1.01326597    -0.42043316
 c      0.97211720     0.81748482    -0.48127374
 h      0.22360378    -2.17134327     0.27336968
 h     -1.97110260     2.04445251     1.24000841
 h     -0.93988171     1.83772070    -1.11268269
 h      1.68272604     1.63403777    -0.56273163
 o      2.34956405    -1.02657289     0.45242859
 h      3.06743238    -0.29130163     0.34611646
 c     -2.50027934    -0.38046367    -0.56639830
 h     -2.67873618    -0.75680132    -1.61781632
 h     -3.07670538    -1.05480276     0.23095283
 h     -2.94816932     0.60222443    -0.57816232
 h     -0.00979720     1.45831497     1.83557207
          17

 c      1.28779904    -0.44676073    -0.10149953
 c      0.02945837    -1.14641799     0.00863568
 c     -1.03394864    -0.23196381    -0.10991597
 c     -0.94138062     1.41298468     1.05230272
 c     -0.44246661     1.03411356    -0.41949888
 c      0.96354181     0.82343330    -0.48391484
 h      0.23902715    -2.10301180     0.28155832
 h     -1.91765601     2.04883552     1.24877221
 h     -0.89648052     1.84055913    -1.13028950
 h      1.71861035     1.64742028    -0.57963531
 o      2.34630131    -1.02026533     0.45405532
 h      3.05160409    -0.29726309     0.36462876
 c     -2.49835114    -0.37894660    -0.56495271
 h     -2.69272486    -0.73798846    -1.61364906
 h     -3.06406633    -1.05826581     0.21854515
 h     -2.96401177     0.58475613    -0.57712430
 h     -0.01264338     1.44436683     1.80043893
          17

 c      1.28271682    -0.44958380    -0.10150670
 c      0.03072429    -1.15536378     0.01290628
 c     -1.04747940    -0.25355678    -0.11363799
 c     -0.93627972     1.40485288     1.05251418
 c     -0.43303167     1.05818464    -0.41870160
 c      0.95738318     0.83118751    -0.48642497
 h      0.24625636    -2.06730095     0.29746051
 h     -1.84747384     2.03954114     1.25376351
 h     -0.84843284     1.82684683    -1.14136837
 h      1.74807513     1.65586542    -0.59630755
 o      2.34407763    -1.01269823     0.45492381
 h      3.03125540    -0.31900057     0.38741095
 c     -2.49682915    -0.37932612    -0.56206875
 h     -2.69958419    -0.72143833    -1.60224841
 h     -3.04440190    -1.05113794     0.19038106
 h     -2.98374816     0.57569130    -0.57278892
 h     -0.03742356     1.42640948     1.75556908
          17

 c      1.27563195    -0.45266061    -0.10083981
 c      0.03238542    -1.16007207     0.01677555
 c     -1.06211848    -0.27435435    -0.11826521
 c     -0.92929874     1.39609997     1.05137848
 c     -0.42528547     1.08386554    -0.41763953
 c      0.95448995     0.84059187    -0.48872184
 h      0.24922307    -2.08334286     0.32714353
 h     -1.77112363     2.02221729     1.25651627
 h     -0.80017483     1.80201542    -1.14895170
 h      1.76637221     1.65524032    -0.61167339
 o      2.34234015    -1.00451353     0.45514490
 h      3.01498562    -0.34699827     0.41300521
 c     -2.49575235    -0.38132395    -0.55796335
 h     -2.69935412    -0.70858462    -1.58694738
 h     -3.02151589    -1.03734714     0.15108772
 h     -3.00605737     0.57517257    -0.56449746
 h     -0.07621114     1.40425779     1.70842980
          17

 c      1.26671108    -0.45552628    -0.09962403
 c      0.03434971    -1.16132862     0.02042673
 c     -1.07696772    -0.29334559    -0.12379915
 c     -0.92038230     1.38606118     1.04766092
 c     -0.41944616     1.10956913    -0.41573357
 c      0.95529373     0.85120299    -0.49068378
 h      0.24648518    -2.14112333     0.36792387
 h     -1.70418645     2.00677358     1.25999273
 h     -0.75757627     1.77452393    -1.15928960
 h      1.77184856     1.64455212    -0.62501388
 o      2.34028404    -0.99658482     0.45481906
 h      3.01442615    -0.36838225     0.43998215
 c     -2.49508632    -0.38411559    -0.55308318
 h     -2.69257616    -0.70066896    -1.57216148
 h     -3.00177445    -1.02425663     0.10897078
 h     -3.02815976     0.58013451    -0.55196967
 h     -0.11439364     1.37725478     1.67094932
          17

 c      1.25634364    -0.45769803    -0.09794896
 c      0.03665012    -1.16137856     0.02456012
 c     -1.09119748    -0.30979544    -0.13012064
 c     -0.90983898     1.37403665     1.03984924
 c     -0.41542559     1.13389537    -0.41233134
 c      0.95975979     0.86235542    -0.49215709
 h      0.23400615    -2.21349572     0.41070082
 h     -1.66254701     2.00456966     1.26788080
 h     -0.72662884     1.75360579    -1.18039771
 h      1.76596637     1.62566935    -0.63604628
 o      2.33733724    -0.98953297     0.45399567
 h      3.03659806    -0.37466499     0.46758610
 c     -2.49469196    -0.38655219    -0.54810020
 h     -2.68010309    -0.69838414    -1.56227313
 h     -2.99345770    -1.02198686     0.07490838
 h     -3.04678805     0.58610421    -0.53534997
 h     -0.13313240     1.34394903     1.65761839
          17

 c      1.24510717    -0.45869351    -0.09587197
 c      0.03899254    -1.16206817     0.02976637
 c     -1.10402260    -0.32327582    -0.13701488
 c     -0.89819937     1.35998041     1.02718274
 c     -0.41303967     1.15596695    -0.40713430
 c      0.96736572     0.87320076    -0.49296358
 h      0.21010413    -2.27778501     0.44727231
 h     -1.65176806     2.02000762     1.28191738
 h     -0.71089120     1.74450605    -1.21700816
 h      1.75348247     1.60328821    -0.64501637
 o      2.33371660    -0.98326406     0.45271073
 h      3.07550295    -0.36905038     0.49523698
 c     -2.49453919    -0.38770987    -0.54360422
 h     -2.66284369    -0.70157479    -1.56018051
 h     -3.00308298    -1.03886672     0.05730158
 h     -3.05924784     0.58904814    -0.51518230
 h     -0.12182984     1.30249724     1.67642794
          17

 c      1.23368126    -0.45806379    -0.09343042
 c      0.04076131    -1.16440165     0.03633387
 c     -1.11471282    -0.33364424    -0.14420141
 c     -0.88567598     1.34475942     1.01062522
 c     -0.41216986     1.17562178    -0.40064282
 c      0.97715065     0.88276074    -0.49290905
 h      0.17569559    -2.32089958     0.47264470
 h     -1.66286237     2.04572954     1.29981311
 h     -0.70984868     1.74544180    -1.26551463
 h      1.74225513     1.58462808    -0.65276194
 o      2.33019418    -0.97725942     0.45105587
 h      3.11633348    -0.36161052     0.52150393
 c     -2.49507677    -0.38754885    -0.53967276
 h     -2.64162620    -0.70912427    -1.56615092
 h     -3.03013933    -1.07471645     0.05586067
 h     -3.06405138     0.58647327    -0.49231736
 h     -0.08892815     1.25246743     1.72003049
          17

 c      1.22275040    -0.45544866    -0.09064337
 c      0.04122050    -1.16875924     0.04431429
 c     -1.12265005    -0.34097662    -0.15136648
 c     -0.87221386     1.32950656     0.99224171
 c     -0.41270349     1.19313402    -0.39402290
 c      0.98793957     0.89010252    -0.49181544
 h      0.13297028    -2.33670920     0.48435128
 h     -1.68127749     2.06916283     1.31695281
 h     -0.72017736     1.75039273    -1.31564290
 h      1.74121393     1.57754917    -0.66045910
 o      2.32747019    -0.97110431     0.44915877
 h      3.14566126    -0.36058199     0.54438367
 c     -2.49716082    -0.38694551    -0.53596626
 h     -2.61729211    -0.71911314    -1.57771132
 h     -3.06709157    -1.12069722     0.06270991
 h     -3.06116248     0.57785085    -0.46776598
 h     -0.05238463     1.19582212     1.77179180
          17

 c      1.21292110    -0.45064186    -0.08750106
 c      0.03969408    -1.17508753     0.05359653
 c     -1.12740349    -0.34548935    -0.15819905
 c     -0.85788600     1.31505321     0.97404830
 c     -0.41440847     1.20880245    -0.38859087
 c      0.99879539     0.89469765    -0.48960456
 h      0.08455223    -2.32365550     0.48166781
 h     -1.69549298     2.08010992     1.32913032
 h     -0.73805981     1.75369142    -1.35642720
 h      1.75569530     1.58641894    -0.66872585
 o      2.32589596    -0.96465393     0.44712725
 h      3.15585434    -0.36952249     0.56213193
 c     -2.50153280    -0.38710732    -0.53219227
 h     -2.59091952    -0.72921755    -1.59071248
 h     -3.10473605    -1.16594502     0.06907613
 h     -3.05204400     0.56467905    -0.44252568
 h     -0.02630416     1.13577612     1.81669503
          17

 c      1.20466604    -0.44363856    -0.08395273
 c      0.03567619    -1.18292117     0.06392353
 c     -1.12878126    -0.34748047    -0.16442289
 c     -0.84296523     1.30184497     0.95758094
 c     -0.41690988     1.22277560    -0.38546358
 c      1.00939991     0.89670494    -0.48638250
 h      0.03315581    -2.28429418     0.46545644
 h     -1.69888041     2.07276671     1.33364735
 h     -0.76042408     1.75197714    -1.37996614
 h      1.78358662     1.60875826    -0.67665042
 o      2.32545201    -0.95800282     0.44501519
 h      3.14537190    -0.38772214     0.57377904
 c     -2.50846545    -0.38912195    -0.52829042
 h     -2.56396181    -0.73718812    -1.60089038
 h     -3.13602521    -1.20230003     0.06911471
 h     -3.03949589     0.55027280    -0.41742426
 h     -0.01799872     1.07553317     1.84500283
          17

 c      1.19829638    -0.43465829    -0.07990135
 c      0.02889080    -1.19123893     0.07484829
 c     -1.12684020    -0.34728212    -0.16981799
 c     -0.82781621     1.29003366     0.94390333
 c     -0.41974055     1.23504708    -0.38543585
 c      1.01994026     0.89683521    -0.48241754
 h     -0.01868249    -2.22690202     0.43871544
 h     -1.68868549     2.04496379     1.32930506
 h     -0.78518983     1.74412180    -1.38217450
 h      1.81705992     1.63682762    -0.68203556
 o      2.32573933    -0.95146651     0.44280205
 h      3.11892447    -0.41050984     0.57949319
 c     -2.51775279    -0.39379599    -0.52434175
 h     -2.53819755    -0.74122744    -1.60511434
 h     -3.15675577    -1.22512573     0.06009481
 h     -3.02705687     0.53895518    -0.39305168
 h     -0.02992221     1.01780008     1.85148871
          17

 c      1.19396453    -0.42412632    -0.07521131
 c      0.01933857    -1.19821474     0.08565939
 c     -1.12185837    -0.34522674    -0.17422736
 c     -0.81278411     1.27954965     0.93362922
 c     -0.42239505     1.24548501    -0.38891110
 c      1.03070375     0.89596143    -0.47803524
 h     -0.06928299    -2.16861542     0.40751011
 h     -1.66521062     1.99740076     1.31628181
 h     -0.81127263     1.73079182    -1.36261397
 h      1.84754169     1.66211787    -0.68257726
 o      2.32594678    -0.94559727     0.44037555
 h      3.08809570    -0.42908450     0.58094316
 c     -2.52887947    -0.40154592    -0.52044282
 h     -2.51552932    -0.74020892    -1.60205353
 h     -3.16513440    -1.23279156     0.04163023
 h     -3.01788397     0.53438286    -0.36987235
 h     -0.06139009     0.96463894     1.83431456
          17

 c      1.19169062    -0.41261539    -0.06972993
 c      0.00735264    -1.20126585     0.09543320
 c     -1.11429506    -0.34160958    -0.17755641
 c     -0.79811337     1.27012347     0.92683303
 c     -0.42435586     1.25383430    -0.39579949
 c      1.04181374     0.89485878    -0.47354236
 h     -0.11897592    -2.13550663     0.38049524
 h     -1.63199353     1.93366887     1.29629869
 h     -0.83876161     1.71433753    -1.32465973
 h      1.86889340     1.67830556    -0.67672177
 o      2.32502227    -0.94108667     0.43755742
 h      3.06884647    -0.43224624     0.58103972
 c     -2.54119687    -0.41224698    -0.51663964
 h     -2.49772447    -0.73376325    -1.59240183
 h     -3.16155103    -1.22645888     0.01527590
 h     -3.01357756     0.53754754    -0.34851102
 h     -0.10899929     0.91717431     1.79491460
          17

 c      1.19139927    -0.40074360    -0.06332280
 c     -0.00649679    -1.19836765     0.10350110
 c     -1.10476090    -0.33664696    -0.17977138
 c     -0.78389965     1.26130100     0.92285228
 c     -0.42507592     1.25970303    -0.40541704
 c      1.05317095     0.89412444    -0.46920387
 h     -0.16954621    -2.14810754     0.36363374
 h     -1.59695737     1.86090460     1.27308229
 h     -0.86941077     1.69896908    -1.27602783
 h      1.87814275     1.68204043    -0.66388634
 o      2.32237316    -0.93833765     0.43424673
 h      3.07069384    -0.41348714     0.58185647
 c     -2.55398060    -0.42512763    -0.51294398
 h     -2.48617214    -0.72225274    -1.57879545
 h     -3.14892603    -1.21060059    -0.01529693
 h     -3.01385027     0.54595467    -0.32994505
 h     -0.16585164     0.87474914     1.73920765
          17

 c      1.19294406    -0.38907652    -0.05590531
 c     -0.02177930    -1.18997512     0.10996241
 c     -1.09400124    -0.33044416    -0.18090354
 c     -0.77012682     1.25257575     0.92011034
 c     -0.42395363     1.26258898    -0.41654602
 c      1.06447406     0.89415571    -0.46523799
 h     -0.21999967    -2.19962703     0.35440983
 h     -1.57325790     1.78983037     1.25252602
 h     -0.90699804     1.69055105    -1.22823995
 h      1.87534333     1.67294322    -0.64439867
 o      2.31849410    -0.93705223     0.43056618
 h      3.08688758    -0.37775425     0.58241000
 c     -2.56636092    -0.43880830    -0.50942672
 h     -2.48171574    -0.70661846    -1.56535389
 h     -3.13334399    -1.19388139    -0.04390068
 h     -3.01727696     0.55476554    -0.31532315
 h     -0.22029684     0.83328828     1.67968512
          17

 c      1.19610160    -0.37809092    -0.04745414
 c     -0.03826256    -1.17834832     0.11532765
 c     -1.08286984    -0.32300555    -0.18105887
 c     -0.75689250     1.24377228     0.91640262
 c     -0.42044755     1.26206139    -0.42789270
 c      1.07524192     0.89509757    -0.46180260
 h     -0.26570420    -2.26408072     0.34619293
 h     -1.57571971     1.73132727     1.24093412
 h     -0.95585320     1.69466290    -1.19234384
 h      1.86355007     1.65370514    -0.61940244
 o      2.31447391    -0.93651672     0.42677238
 h      3.10205146    -0.33684707     0.57998976
 c     -2.57730594    -0.45155564    -0.50628880
 h     -2.48462298    -0.68810116    -1.55666531
 h     -3.12353861    -1.18856253    -0.06243441
 h     -3.02237047     0.55889989    -0.30552568
 h     -0.25704384     0.78421427     1.63490081
          17

 c      1.20055655    -0.36817867    -0.03801045
 c     -0.05557474    -1.16564242     0.11998476
 c     -1.07228334    -0.31426611    -0.18042762
 c     -0.74466205     1.23525294     0.91025858
 c     -0.41444351     1.25810003    -0.43883167
 c      1.08482767     0.89676606    -0.45897949
 h     -0.30227084    -2.31852995     0.33449136
 h     -1.60994425     1.68923498     1.24075909
 h     -1.01631793     1.71279763    -1.17171218
 h      1.84894525     1.63030082    -0.59072778
 o      2.31122501    -0.93610114     0.42309255
 h      3.10412493    -0.30126750     0.57258990
 c     -2.58592691    -0.46191446    -0.50372302
 h     -2.49473299    -0.66792165    -1.55625297
 h     -3.12676261    -1.20509812    -0.06440901
 h     -3.02826404     0.55472546    -0.30079827
 h     -0.26536567     0.71944255     1.61925309
          17

 c      1.20590413    -0.35964877    -0.02768552
 c     -0.07307795    -1.15332341     0.12412411
 c     -1.06316402    -0.30410728    -0.17928062
 c     -0.73405469     1.22720058     0.90234634
 c     -0.40650402     1.25123630    -0.44961914
 c      1.09248454     0.89865696    -0.45678738
 h     -0.32735062    -2.34962560     0.31768687
 h     -1.66570194     1.65829772     1.24859677
 h     -1.08163483     1.74067029    -1.16049168
 h      1.84017683     1.61136572    -0.56051361
 o      2.30925386    -0.93543470     0.41967320
 h      3.08785287    -0.27728786     0.55963066
 c     -2.59197964    -0.46951897    -0.50163183
 h     -2.51168320    -0.64708641    -1.56508670
 h     -3.14265418    -1.24369741    -0.04996733
 h     -3.03493125     0.54092510    -0.30060661
 h     -0.24849809     0.64232507     1.62932028
          17

 c      1.21166680    -0.35272595    -0.01665971
 c     -0.08996365    -1.14232406     0.12782605
 c     -1.05637615    -0.29236567    -0.17794202
 c     -0.72555552     1.21913954     0.89465761
 c     -0.39758837     1.24227636    -0.46080636
 c      1.09761571     0.90019718    -0.45524080
 h     -0.34027849    -2.35128070     0.29586227
 h     -1.72537980     1.63070972     1.25855935
 h     -1.14118187     1.77118486    -1.15012801
 h      1.84522580     1.60509763    -0.53042483
 o      2.30869977    -0.93441042     0.41658923
 h      3.05413911    -0.26684341     0.54177376
 c     -2.59585538    -0.47515462    -0.49968343
 h     -2.53500212    -0.62641279    -1.58100979
 h     -3.16332795    -1.29386077    -0.02581596
 h     -3.04318506     0.51871218    -0.30366220
 h     -0.21864127     0.56691709     1.64953673
          17

 c      1.21731306    -0.34756612    -0.00516586
 c     -0.10539396    -1.13318050     0.13111343
 c     -1.05264832    -0.27886344    -0.17674832
 c     -0.71950119     1.21040551     0.88889544
 c     -0.38862980     1.23196354    -0.47269680
 c      1.10018568     0.90118837    -0.45440363
 h     -0.34148606    -2.32223993     0.27001314
 h     -1.77424809     1.60124498     1.26585720
 h     -1.18551215     1.79803951    -1.13481390
 h      1.86623312     1.61422402    -0.50102405
 o      2.30936343    -0.93320199     0.41385398
 h      3.00959302    -0.26724559     0.52070989
 c     -2.59807120    -0.48002788    -0.49766536
 h     -2.56398631    -0.60668759    -1.59953614
 h     -3.17958490    -1.34257833    -0.00012951
 h     -3.05457878     0.49152382    -0.30806979
 h     -0.18672773     0.50709728     1.66640737
          17

 c      1.22227843    -0.34425711     0.00652858
 c     -0.11862083    -1.12597946     0.13394970
 c     -1.05248131    -0.26347751    -0.17600168
 c     -0.71607548     1.20050697     0.88596759
 c     -0.38035472     1.22085064    -0.48522762
 c      1.10086746     0.90197564    -0.45435222
 h     -0.33231136    -2.26566865     0.24177510
 h     -1.80340514     1.56773686     1.26775790
 h     -1.20848998     1.81709198    -1.11235917
 h      1.89746500     1.63411763    -0.47218746
 o      2.31071163    -0.93231095     0.41143037
 h      2.96642343    -0.27045990     0.49891451
 c     -2.59896445    -0.48517759    -0.49561895
 h     -2.59753583    -0.58878917    -1.61551564
 h     -3.18496318    -1.38020320     0.02095455
 h     -3.07109244     0.46407628    -0.31163112
 h     -0.15942434     0.47155881     1.67267613
          17

 c      1.22600172    -0.34280042     0.01813727
 c     -0.12904529    -1.12012501     0.13621084
 c     -1.05606822    -0.24621667    -0.17592863
 c     -0.71530154     1.18915526     0.88612849
 c     -0.37327160     1.20930558    -0.49805369
 c      1.10068112     0.90312454    -0.45509017
 h     -0.31523325    -2.19099053     0.21340724
 h     -1.80891401     1.53009957     1.26328811
 h     -1.20730887     1.82636087    -1.08326297
 h      1.92924476     1.65656100    -0.44402959
 o      2.31205013    -0.93246196     0.40927384
 h      2.93949454    -0.26488355     0.47886579
 c     -2.59871973    -0.49124042    -0.49372190
 h     -2.63413342    -0.57368429    -1.62468540
 h     -3.17615132    -1.40146191     0.03390364
 h     -3.09441411     0.44063299    -0.31231410
 h     -0.14007373     0.46426390     1.66574314
          17

 c      1.22798668    -0.34308854     0.02937359
 c     -0.13620303    -1.11401119     0.13767750
 c     -1.06326934    -0.22726457    -0.17665749
 c     -0.71704496     1.17621461     0.88915799
 c     -0.36767321     1.19753327    -0.51064683
 c      1.10053928     0.90503585    -0.45651628
 h     -0.29429527    -2.11737724     0.18769370
 h     -1.79086142     1.48965799     1.25291575
 h     -1.18223426     1.82592640    -1.04996954
 h      1.95290376     1.67429970    -0.41720621
 o      2.31306008    -0.93408272     0.40741006
 h      2.93733186    -0.24381879     0.46167135
 c     -2.59750165    -0.49834655    -0.49213859
 h     -2.67198723    -0.56232752    -1.62456514
 h     -3.15228241    -1.40478307     0.03737172
 h     -3.12492368     0.42302275    -0.30874517
 h     -0.12966573     0.48560120     1.64607477
          17

 c      1.22787770    -0.34490655     0.03997380
 c     -0.13975061    -1.10508826     0.13810600
 c     -1.07366082    -0.20695645    -0.17822463
 c     -0.72100666     1.16169532     0.89440817
 c     -0.36358857     1.18555553    -0.52235837
 c      1.10102811     0.90780513    -0.45844376
 h     -0.27466000    -2.07343038     0.16724924
 h     -1.75357469     1.44903603     1.23859716
 h     -1.13689158     1.81830934    -1.01670917
 h      1.96296363     1.68294092    -0.39267481
 o      2.31418744    -0.93681200     0.40594566
 h      2.95523644    -0.21340403     0.44673235
 c     -2.59552383    -0.50609024    -0.49095460
 h     -2.70925398    -0.55553037    -1.61477482
 h     -3.11451284    -1.39193856     0.03199514
 h     -3.16104413     0.40980529    -0.30045321
 h     -0.12681328     0.53254278     1.61697031
          17

 c      1.22551900    -0.34795335     0.04971202
 c     -0.13961951    -1.09141833     0.13737224
 c     -1.08663736    -0.18569133    -0.18060436
 c     -0.72672010     1.14580066     0.90071729
 c     -0.36069497     1.17314744    -0.53245179
 c      1.10236998     0.91124425    -0.46062974
 h     -0.25969815    -2.08002870     0.15330005
 h     -1.70699186     1.41238851     1.22412915
 h     -1.07895240     1.80934551    -0.98964303
 h      1.95734319     1.68105239    -0.37140855
 o      2.31622933    -0.93984525     0.40498003
 h      2.98126824    -0.18699002     0.43303019
 c     -2.59298852    -0.51359417    -0.49021115
 h     -2.74428058    -0.55385229    -1.59702654
 h     -3.06611215    -1.36846863     0.02069804
 h     -3.19957858     0.39730588    -0.28773219
 h     -0.12656587     0.59788375     1.58559317
          17

 c      1.22097759    -0.35187579     0.05840177
 c     -0.13616545    -1.07373819     0.13550632
 c     -1.10150194    -0.16384537    -0.18373828
 c     -0.73361850     1.12894010     0.90634310
 c     -0.35831937     1.15981808    -0.54017365
 c      1.10443606     0.91492534    -0.46280657
 h     -0.24846644    -2.12714331     0.14574304
 h     -1.66762373     1.38549873     1.21529564
 h     -1.01975604     1.80852837    -0.97643222
 h      1.93719152     1.66995723    -0.35418836
 o      2.31977161    -0.94252115     0.40454984
 h      3.00500945    -0.17554417     0.42000920
 c     -2.58995898    -0.51962032    -0.48999564
 h     -2.77581909    -0.55754557    -1.57489587
 h     -3.01263711    -1.34442490     0.00923022
 h     -3.23677274     0.38152875    -0.27128367
 h     -0.11884263     0.67013607     1.56400791
          17

 c      1.21453898    -0.35631294     0.06588896
 c     -0.12995896    -1.05446925     0.13259771
 c     -1.11749405    -0.14177076    -0.18754245
 c     -0.74122360     1.11150016     0.90942435
 c     -0.35578444     1.14509200    -0.54500346
 c      1.10675785     0.91819122    -0.46472205
 h     -0.23827871    -2.18586278     0.14430472
 h     -1.65416429     1.37449645     1.21835364
 h     -0.96990112     1.82582471    -0.98355601
 h      1.90692662     1.65377111    -0.34139420
 o      2.32501592    -0.94451307     0.40463638
 h      3.02049070    -0.18439971     0.40755903
 c     -2.58634257    -0.52278535    -0.49047018
 h     -2.80316026    -0.56657415    -1.55325927
 h     -2.96093101    -1.33333548     0.00563040
 h     -3.26935211     0.35958216    -0.25188434
 h     -0.09078415     0.73786477     1.56578482
          17

 c      1.20669227    -0.36094274     0.07204688
 c     -0.12158863    -1.03567477     0.12875379
 c     -1.13379684    -0.11984485    -0.19190598
 c     -0.74930063     1.09348674     0.90934412
 c     -0.35302491     1.12918463    -0.54708224
 c      1.10856658     0.92017127    -0.46618374
 h     -0.22739509    -2.23235700     0.14875968
 h     -1.67439987     1.38222247     1.23586891
 h     -0.93176622     1.86383404    -1.01145686
 h      1.87409920     1.63936193    -0.33279675
 o      2.33179864    -0.94581126     0.40518931
 h      3.02619692    -0.21345223     0.39575360
 c     -2.58213633    -0.52213315    -0.49166513
 h     -2.82609032    -0.58069926    -1.53717367
 h     -2.91565615    -1.34599558     0.01641107
 h     -3.29515268     0.33025625    -0.23018325
 h     -0.03811793     0.79802757     1.59472454
          17

 c      1.19810529    -0.36551456     0.07678386
 c     -0.11165098    -1.01858705     0.12409541
 c     -1.14957387    -0.09849514    -0.19669208
 c     -0.75787030     1.07481719     0.90744597
 c     -0.35064460     1.11331800    -0.54732449
 c      1.10895518     0.91992260    -0.46707981
 h     -0.21515820    -2.25344236     0.15877534
 h     -1.71742877     1.40556034     1.26393668
 h     -0.89882171     1.91412792    -1.05307944
 h      1.84777482     1.63502035    -0.32760607
 o      2.33959877    -0.94671645     0.40614839
 h      3.02527161    -0.25727980     0.38458760
 c     -2.57770917    -0.51786800    -0.49316922
 h     -2.84458709    -0.59955229    -1.53020246
 h     -2.87598115    -1.38177097     0.04101163
 h     -3.31339312     0.29409060    -0.20659511
 h      0.02732328     0.85538946     1.63939582
          17

 c      1.18958186    -0.36985932     0.08006015
 c     -0.10076069    -1.00387575     0.11875384
 c     -1.16403845    -0.07817846    -0.20173748
 c     -0.76714540     1.05585029     0.90582337
 c     -0.34929839     1.09915958    -0.54697245
 c      1.10724399     0.91679535    -0.46733727
 h     -0.20151975    -2.24351246     0.17390943
 h     -1.76415513     1.43778473     1.29517045
 h     -0.86309078     1.96368265    -1.09844605
 h      1.83434752     1.64661948    -0.32515254
 o      2.34751809    -0.94785524     0.40746602
 h      3.02619146    -0.30501418     0.37367963
 c     -2.57365787    -0.51130141    -0.49428471
 h     -2.85835734    -0.62256050    -1.53283335
 h     -2.83750947    -1.42900770     0.07191445
 h     -3.32476894     0.25319429    -0.18123209
 h      0.08773241     0.91359685     1.68387038
          17

 c      1.18200323    -0.37387873     0.08189697
 c     -0.08953194    -0.99187111     0.11286788
 c     -1.17652172    -0.05933858    -0.20685982
 c     -0.77736260     1.03729106     0.90611930
 c     -0.34929960     1.08818275    -0.54714071
 c      1.10334489     0.91082944    -0.46685085
 h     -0.18681181    -2.20190552     0.19369007
 h     -1.79940468     1.47229523     1.32292524
 h     -0.82009062     2.00188442    -1.13916847
 h      1.83335217     1.67329447    -0.32580736
 o      2.35442434    -0.95002725     0.40912851
 h      3.04096719    -0.34298554     0.36203811
 c     -2.57044666    -0.50407247    -0.49453327
 h     -2.86660276    -0.64872783    -1.54216070
 h     -2.79656157    -1.47393141     0.10026899
 h     -3.33139274     0.21085071    -0.15386674
 h      0.12982868     0.97218575     1.71684434
          17

 c      1.17624774    -0.37752156     0.08236668
 c     -0.07854122    -0.98257616     0.10657619
 c     -1.18650691    -0.04236429    -0.21187346
 c     -0.78866360     1.01988688     0.90927477
 c     -0.35063090     1.08144033    -0.54864770
 c      1.09770380     0.90274964    -0.46548962
 h     -0.17177373    -2.13251789     0.21777662
 h     -1.81481023     1.50413413     1.34278230
 h     -0.76898103     2.02251740    -1.16976002
 h      1.83825036     1.70760079    -0.33091071
 o      2.35954309    -0.95367501     0.41114227
 h      3.07639403    -0.36339937     0.34845732
 c     -2.56826389    -0.49759137    -0.49385191
 h     -2.86829427    -0.67651424    -1.55322358
 h     -2.75172405    -1.50653856     0.11967388
 h     -3.33638122     0.17080889    -0.12401565
 h      0.14651221     1.02838234     1.73249314
          17

 c      1.17309173    -0.38076999     0.08157030
 c     -0.06826885    -0.97546806     0.09998620
 c     -1.19363133    -0.02754907    -0.21660439
 c     -0.80108207     1.00426359     0.91565961
 c     -0.35306023     1.07954818    -0.55200138
 c      1.09090952     0.89357696    -0.46317639
 h     -0.15777834    -2.04569551     0.24639966
 h     -1.80734168     1.53000516     1.35234180
 h     -0.71136357     2.02329584    -1.18738557
 h      1.84113930     1.73997025    -0.34176863
 o      2.36304088    -0.95848006     0.41347275
 h      3.12541822    -0.37086100     0.33264446
 c     -2.56708349    -0.49286207    -0.49243364
 h     -2.86272076    -0.70399664    -1.56097802
 h     -2.70334843    -1.52142544     0.12669597
 h     -3.34283927     0.13622508    -0.09129847
 h      0.13524507     1.07880513     1.72877597
          17

 c      1.17312502    -0.38364696     0.07961651
 c     -0.05902472    -0.96918773     0.09309044
 c     -1.19767393    -0.01505569    -0.22089897
 c     -0.81457733     0.99086810     0.92519242
 c     -0.35621753     1.08267020    -0.55740040
 c      1.08341180     0.88428274    -0.45993719
 h     -0.14716938    -1.96143694     0.28143037
 h     -1.77790465     1.54811047     1.35082608
 h     -0.65048034     2.00548767    -1.19165281
 h      1.83621548     1.76252839    -0.35894979
 o      2.36568339    -0.96375604     0.41602781
 h      3.17281616    -0.37599850     0.31550434
 c     -2.56679370    -0.49043292    -0.49049458
 h     -2.84990147    -0.72921612    -1.56178703
 h     -2.65281328    -1.51695898     0.12030217
 h     -3.35247620     0.10862535    -0.05606135
 h      0.09694425     1.12017137     1.70626109
          17

 c      1.17670967    -0.38622488     0.07660750
 c     -0.05092214    -0.96167048     0.08567037
 c     -1.19854435    -0.00488700    -0.22462540
 c     -0.82908925     0.97990450     0.93733093
 c     -0.35962927     1.09043986    -0.56469151
 c      1.07546100     0.87564627    -0.45589595
 h     -0.14316222    -1.90757780     0.32760579
 h     -1.73115298     1.55842475     1.33904312
 h     -0.59091506     1.97449438    -1.18507137
 h      1.82068388     1.77046680    -0.38221942
 o      2.36816585    -0.96896870     0.41870345
 h      3.20570411    -0.38700398     0.29832992
 c     -2.56728634    -0.49037675    -0.48813519
 h     -2.83072381    -0.75052771    -1.55418255
 h     -2.60205024    -1.49480077     0.10151347
 h     -3.36476007     0.08755635    -0.01985982
 h      0.03632025     1.14974214     1.66822829
          17

 c      1.18398473    -0.38860977     0.07263110
 c     -0.04402395    -0.95174178     0.07751965
 c     -1.19628456     0.00313288    -0.22767197
 c     -0.84463588     0.97119929     0.95092482
 c     -0.36275028     1.10184591    -0.57328003
 c      1.06714325     0.86821533    -0.45124577
 h     -0.14802739    -1.90100048     0.38985092
 h     -1.67637267     1.56365176     1.31973964
 h     -0.53833730     1.94117314    -1.17412046
 h      1.79456291     1.76217806    -0.41075436
 o      2.37085766    -0.97386677     0.42142031
 h      3.21737729    -0.40747226     0.28213261
 c     -2.56845105    -0.49228870    -0.48534251
 h     -2.80688414    -0.76686019    -1.53914456
 h     -2.55320130    -1.46026150     0.07357875
 h     -3.37731328     0.07116896     0.01468436
 h     -0.03614692     1.16607895     1.62211134
          17

 c      1.19486934    -0.39092385     0.06776365
 c     -0.03854384    -0.94073339     0.06907601
 c     -1.19107843     0.00934137    -0.22994491
 c     -0.86147428     0.96400742     0.96405145
 c     -0.36505031     1.11526406    -0.58212444
 c      1.05841018     0.86227508    -0.44621704
 h     -0.16060956    -1.92862751     0.46550769
 h     -1.62821007     1.57052802     1.29786848
 h     -0.49854685     1.92174400    -1.16944751
 h      1.76050670     1.73933517    -0.44340850
 o      2.37379299    -0.97844386     0.42414021
 h      3.20733629    -0.43700969     0.26730318
 c     -2.57012451    -0.49528835    -0.48209640
 h     -2.78070132    -0.77785917    -1.52004410
 h     -2.50816508    -1.42313359     0.04240795
 h     -3.38716268     0.05721295     0.04461332
 h     -0.10154432     1.17031670     1.58151342
          17

 c      1.20902350    -0.39331410     0.06207670
 c     -0.03472017    -0.93108200     0.06136335
 c     -1.18325404     0.01414975    -0.23137441
 c     -0.88012256     0.95708445     0.97435388
 c     -0.36618118     1.12904755    -0.59013905
 c      1.04907869     0.85780057    -0.44104721
 h     -0.17736667    -1.96365999     0.54460857
 h     -1.60370893     1.58907725     1.27941001
 h     -0.47541297     1.93128954    -1.18145480
 h      1.72383227     1.70715376    -0.47902047
 o      2.37666239    -0.98291666     0.42688572
 h      3.18141539    -0.47158023     0.25323882
 c     -2.57208423    -0.49812352    -0.47846204
 h     -2.75479113    -0.78386282    -1.50206488
 h     -2.46794682    -1.39724458     0.01618460
 h     -3.39193123     0.04382721     0.06746562
 h     -0.13513884     1.16647990     1.56423779
          17

 c      1.22579887    -0.39596434     0.05563532
 c     -0.03255813    -0.92452726     0.05536027
 c     -1.17326665     0.01792431    -0.23193192
 c     -0.90071427     0.94963684     0.98054944
 c     -0.36610264     1.14260107    -0.59699696
 c      1.03884930     0.85445489    -0.43595364
 h     -0.19498565    -1.98646231     0.61713673
 h     -1.61257687     1.62592863     1.26773356
 h     -0.46922877     1.97163084    -1.21140453
 h      1.69223102     1.67418809    -0.51682109
 o      2.37879233    -0.98772619     0.42977307
 h      3.15224838    -0.50351923     0.23781559
 c     -2.57406824    -0.49964886    -0.47451414
 h     -2.73160335    -0.78561828    -1.49075791
 h     -2.43245333    -1.39540237     0.00232792
 h     -3.39055793     0.02999336     0.08186688
 h     -0.12381073     1.15730984     1.57930262
          17

 c      1.24424138    -0.39907318     0.04849054
 c     -0.03177028    -0.92186468     0.05172952
 c     -1.16165927     0.02091657    -0.23164300
 c     -0.92239177     0.94233801     0.98355696
 c     -0.36501909     1.15655632    -0.60329095
 c      1.02745642     0.85177598    -0.43111622
 h     -0.21129264    -1.98738554     0.67620925
 h     -1.64953057     1.67644728     1.26113738
 h     -0.47750109     2.02963736    -1.24984050
 h      1.67389391     1.64999783    -0.55674236
 o      2.37935226    -0.99341712     0.43300944
 h      3.13619993    -0.52360422     0.21751010
 c     -2.57569989    -0.49962025    -0.47014842
 h     -2.71294371    -0.78375217    -1.48980879
 h     -2.40181536    -1.42057051     0.00261137
 h     -3.38363857     0.01579520     0.08785011
 h     -0.08104371     1.14018574     1.61669728
          17

 c      1.26316211    -0.40280629     0.04067385
 c     -0.03186824    -0.92325133     0.05084573
 c     -1.14900878     0.02327792    -0.23056991
 c     -0.94405611     0.93665853     0.98521516
 c     -0.36325850     1.17181544    -0.60981796
 c      1.01500022     0.84959989    -0.42671084
 h     -0.22507484    -1.96327148     0.71783229
 h     -1.70042796     1.72784778     1.25553426
 h     -0.49674329     2.08863275    -1.28484571
 h      1.67347441     1.64003392    -0.59893066
 o      2.37805491    -1.00023482     0.43673954
 h      3.14235713    -0.52769572     0.18997719
 c     -2.57639599    -0.49892403    -0.46517533
 h     -2.69972228    -0.77829248    -1.49914241
 h     -2.37783767    -1.46355818     0.01229594
 h     -3.37347650     0.00249424     0.08694205
 h     -0.03194978     1.11157569     1.65924321
          17

 c      1.28126261    -0.40725773     0.03219630
 c     -0.03228539    -0.92842764     0.05285502
 c     -1.13587398     0.02511348    -0.22877888
 c     -0.96499615     0.93374611     0.98688922
 c     -0.36120560     1.18887890    -0.61706792
 c      1.00219034     0.84835864    -0.42299908
 h     -0.23580886    -1.91502607     0.74030274
 h     -1.75225455     1.76800263     1.24787728
 h     -0.52349514     2.13638065    -1.30791134
 h      1.68893335     1.64192328    -0.64239056
 o      2.37567117    -1.00783231     0.44083867
 h      3.16404176    -0.52149439     0.15740745
 c     -2.57546190    -0.49892512    -0.45965497
 h     -2.69205748    -0.76866038    -1.51490126
 h     -2.36323124    -1.51052508     0.02446042
 h     -3.36367702    -0.00773795     0.08188362
 h      0.00414433     1.07097626     1.69461753
          17

 c      1.29728044    -0.41243613     0.02305622
 c     -0.03246476    -0.93676284     0.05766198
 c     -1.12275252     0.02652819    -0.22631675
 c     -0.98483532     0.93411292     0.98925141
 c     -0.35925337     1.20776598    -0.62517104
 c      0.99016631     0.84884395    -0.42034724
 h     -0.24364858    -1.84725274     0.74443640
 h     -1.79657845     1.78929597     1.23693239
 h     -0.55469645     2.16612965    -1.31463664
 h      1.71319339     1.64796292    -0.68443791
 o      2.37347281    -1.01559203     0.44498428
 h      3.18686415    -0.51522043     0.12527784
 c     -2.57230060    -0.50078413    -0.45395798
 h     -2.68956478    -0.75415313    -1.53136097
 h     -2.36005514    -1.55001532     0.03361814
 h     -3.35800255    -0.01256933     0.07576396
 h      0.01645767     1.02038672     1.71650704
          17

 c      1.31011144    -0.41828096     0.01325991
 c     -0.03187377    -0.94714249     0.06480383
 c     -1.11005462     0.02764747    -0.22320087
 c     -1.00337034     0.93775193     0.99247897
 c     -0.35774545     1.22811627    -0.63398356
 c      0.98008044     0.85174319    -0.41912975
 h     -0.24985073    -1.76967262     0.73509357
 h     -1.82894853     1.78837938     1.22279607
 h     -0.58783841     2.17555646    -1.30386373
 h      1.73843477     1.65042309    -0.72169746
 o      2.37248947    -1.02302676     0.44886539
 h      3.19961092    -0.51684894     0.09877084
 c     -2.56660668    -0.50516298    -0.44852493
 h     -2.69158645    -0.73448040    -1.54320365
 h     -2.36907278    -1.57496237     0.03653573
 h     -3.35857847    -0.01062392     0.07069084
 h      0.00020872     0.96301860     1.72251617
          17

 c      1.31889419    -0.42469661     0.00285050
 c     -0.02994334    -0.95779221     0.07323065
 c     -1.09809990     0.02861582    -0.21942061
 c     -1.02048881     0.94427240     0.99640376
 c     -0.35691591     1.24924701    -0.64313194
 c      0.97281634     0.85740433    -0.41963495
 h     -0.25770368    -1.69931630     0.72380709
 h     -1.84793762     1.76528072     1.20643970
 h     -0.62117625     2.16625088    -1.27721679
 h      1.75882292     1.64442394    -0.75129479
 o      2.37327453    -1.02987115     0.45227163
 h      3.19725673    -0.53032604     0.08110257
 c     -2.55847687    -0.51216827    -0.44363358
 h     -2.69731428    -0.71002085    -1.54694460
 h     -2.38978149    -1.58231538     0.03188364
 h     -3.36448491    -0.00235239     0.06683101
 h     -0.04527510     0.90258744     1.71285967
          17

 c      1.32306601    -0.43158123    -0.00806742
 c     -0.02603744    -0.96647495     0.08133005
 c     -1.08713582     0.02958293    -0.21495111
 c     -1.03615239     0.95296248     1.00054135
 c     -0.35682479     1.27013031    -0.65199196
 c      0.96889646     0.86583327    -0.42203181
 h     -0.27283434    -1.65850423     0.72853972
 h     -1.85505939     1.72320888     1.18953230
 h     -0.65423084     2.14421015    -1.23933886
 h      1.77119385     1.62827082    -0.77142479
 o      2.37591221    -1.03604383     0.45510187
 h      3.18039078    -0.55600838     0.07320107
 c     -2.54836781    -0.52139367    -0.43935281
 h     -2.70587573    -0.68179110    -1.54145323
 h     -2.42058091    -1.57264500     0.01994229
 h     -3.37199088     0.01006528     0.06267579
 h     -0.11674909     0.84289943     1.69035850
          17

 c      1.32240937    -0.43882528    -0.01932301
 c     -0.01978013    -0.97176705     0.08796616
 c     -1.07736452     0.03068400    -0.20977791
 c     -1.05042669     0.96283053     1.00402233
 c     -0.35729310     1.28935944    -0.65966096
 c      0.96847279     0.87675314    -0.42636398
 h     -0.29927500    -1.66035656     0.76143726
 h     -1.85567060     1.66906186     1.17442494
 h     -0.68861159     2.12058457    -1.19821534
 h      1.77503335     1.60304631    -0.78153193
 o      2.38001986    -1.04163379     0.45738185
 h      3.15495173    -0.59091530     0.07335773
 c     -2.53692330    -0.53198650    -0.43565129
 h     -2.71642941    -0.65124872    -1.52794442
 h     -2.45897280    -1.55045016     0.00267170
 h     -3.37625071     0.02369903     0.05624257
 h     -0.20572018     0.78709941     1.66156078
          17

 c      1.31708726    -0.44628989    -0.03069602
 c     -0.01158703    -0.97423595     0.09371122
 c     -1.06895475     0.03200288    -0.20391985
 c     -1.06353039     0.97274801     1.00550769
 c     -0.35790493     1.30533447    -0.66509231
 c      0.97132383     0.88963286    -0.43253552
 h     -0.33324963    -1.69535156     0.81424657
 h     -1.86006724     1.61367457     1.16403367
 h     -0.72825703     2.10991775    -1.16370472
 h      1.77260541     1.57237667    -0.78245259
 o      2.38473429    -1.04691223     0.45930359
 h      3.13243567    -0.62872034     0.07666942
 c     -2.52477639    -0.54270384    -0.43253862
 h     -2.72825360    -0.62002266    -1.50963324
 h     -2.50196586    -1.52477737    -0.01606882
 h     -3.37309933     0.03596169     0.04619488
 h     -0.29681291     0.73603954     1.63828206
          17

 c      1.30764086    -0.45379943    -0.04194359
 c     -0.00244758    -0.97540610     0.10002243
 c     -1.06202700     0.03351905    -0.19743200
 c     -1.07576521     0.98179760     1.00338524
 c     -0.35825939     1.31695401    -0.66756057
 c      0.97684584     0.90368734    -0.44029118
 h     -0.36586585    -1.74345644     0.86805771
 h     -1.88181446     1.56936803     1.16116866
 h     -0.77674001     2.12236781    -1.14235687
 h      1.76926795     1.54233443    -0.77656304
 o      2.38888602    -1.05224688     0.46118672
 h      3.12736741    -0.66137168     0.07585758
 c     -2.51238977    -0.55207292    -0.43013083
 h     -2.74077105    -0.58964425    -1.49099455
 h     -2.54688221    -1.50827343    -0.03098041
 h     -3.36009369     0.04530382     0.03236483
 h     -0.37049624     0.68682643     1.63640301
          17

 c      1.29494231    -0.46113867    -0.05283552
 c      0.00661679    -0.97647158     0.10797806
 c     -1.05663534     0.03508681    -0.19039828
 c     -1.08717217     0.98959641     0.99673568
 c     -0.35840307     1.32435468    -0.66710082
 c      0.98411158     0.91793193    -0.44923546
 h     -0.38953968    -1.78909001     0.90831155
 h     -1.92960478     1.54316125     1.16701334
 h     -0.83226844     2.15514000    -1.13259374
 h      1.77305888     1.52067813    -0.76751484
 o      2.39162900    -1.05779059     0.46320197
 h      3.14785198    -0.68435310     0.06597484
 c     -2.49997731    -0.55889654    -0.42856058
 h     -2.75344587    -0.56137666    -1.47655634
 h     -2.59211699    -1.51179603    -0.03765554
 h     -3.33686550     0.05151118     0.01580895
 h     -0.41561117     0.63594313     1.66632266
          17

 c      1.28010455    -0.46804664    -0.06318677
 c      0.01472497    -0.97809475     0.11806168
 c     -1.05276559     0.03646866    -0.18292007
 c     -1.09747656     0.99611659     0.98633517
 c     -0.35884109     1.32863355    -0.66429158
 c      0.99213149     0.93141003    -0.45895447
 h     -0.39980461    -1.82343755     0.92749270
 h     -1.99849159     1.53191754     1.17977261
 h     -0.88740951     2.19552547    -1.12743525
 h      1.79180542     1.51426540    -0.75885602
 o      2.39303402    -1.06324994     0.46508231
 h      3.18694108    -0.70059935     0.04927467
 c     -2.48758944    -0.56294220    -0.42781369
 h     -2.76554773    -0.53622659    -1.46946642
 h     -2.63653022    -1.53652570    -0.03581633
 h     -3.30511323     0.05573983    -0.00135243
 h     -0.43897147     0.58637223     1.72243924
          17

 c      1.26435986    -0.47422566    -0.07287207
 c      0.02112440    -0.98058349     0.13036859
 c     -1.05034677     0.03738885    -0.17510132
 c     -1.10664751     1.00138546     0.97407932
 c     -0.36012144     1.33098881    -0.65974404
 c      1.00031545     0.94354499    -0.46920222
 h     -0.39463289    -1.84227989     0.92290143
 h     -2.07333600     1.52688235     1.19531148
 h     -0.93386478     2.23054863    -1.12034323
 h      1.82783538     1.52518574    -0.75189812
 o      2.39374955    -1.06813935     0.46630135
 h      3.22875118    -0.71650905     0.03247590
 c     -2.47529271    -0.56501147    -0.42777819
 h     -2.77591506    -0.51507969    -1.47044380
 h     -2.67794328    -1.57302496    -0.02946622
 h     -3.26833462     0.06029794    -0.01624053
 h     -0.45519745     0.54659288     1.78887987
          17

 c      1.24892838    -0.47936881    -0.08182168
 c      0.02521084    -0.98400192     0.14475410
 c     -1.04926386     0.03757207    -0.16704297
 c     -1.11502267     1.00544075     0.96180719
 c     -0.36256121     1.33227934    -0.65387586
 c      1.00871168     0.95428049    -0.47995148
 h     -0.37379274    -1.84450286     0.89500501
 h     -2.13900551     1.52060940     1.20914512
 h     -0.96573549     2.25167318    -1.10752994
 h      1.87535938     1.54940957    -0.74514889
 o      2.39433951    -1.07210511     0.46641562
 h      3.25942964    -0.73672854     0.02128366
 c     -2.46323312    -0.56627972    -0.42846398
 h     -2.78294965    -0.49877489    -1.47775252
 h     -2.71312370    -1.60850144    -0.02371390
 h     -3.23111580     0.06806186    -0.02577309
 h     -0.47484779     0.52408601     1.85095854
          17

 c      1.23489315    -0.48319567    -0.09000469
 c      0.02662692    -0.98813537     0.16083436
 c     -1.04936321     0.03676331    -0.15884577
 c     -1.12302106     1.00834821     0.95084714
 c     -0.36620932     1.33298671    -0.64691036
 c      1.01771871     0.96385095    -0.49124338
 h     -0.33888319    -1.83221490     0.84730114
 h     -2.18540364     1.50914482     1.21772727
 h     -0.98004525     2.25486154    -1.08766493
 h      1.92404669     1.57971624    -0.73611469
 o      2.39503516    -1.07499751     0.46518639
 h      3.27125910    -0.76293561     0.01838965
 c     -2.45162240    -0.56769314    -0.43005085
 h     -2.78492987    -0.48801686    -1.48818684
 h     -2.73896579    -1.63291472    -0.02231240
 h     -3.19775945     0.08138820    -0.02755600
 h     -0.50267184     0.52287976     1.89902199
          17

 c      1.22309916    -0.48548708    -0.09740378
 c      0.02541435    -0.99229788     0.17785679
 c     -1.05045525     0.03473937    -0.15061000
 c     -1.13096088     1.01020396     0.94205200
 c     -0.37087906     1.33326221    -0.63891407
 c      1.02765504     0.97248697    -0.50303338
 h     -0.29405338    -1.81268643     0.78754316
 h     -2.20751670     1.49132691     1.21869485
 h     -0.97644175     2.23974459    -1.06125551
 h      1.96424612     1.60930525    -0.72312478
 o      2.39573246    -1.07683138     0.46257338
 h      3.26268544    -0.79440761     0.02352178
 c     -2.44076668    -0.56972478    -0.43274056
 h     -2.78045659    -0.48320515    -1.49837452
 h     -2.75327404    -1.64058134    -0.02713843
 h     -3.17064861     0.10073811    -0.02088183
 h     -0.53964716     0.54415901     1.92768478
          17

 c      1.21410482    -0.48610446    -0.10399131
 c      0.02212169    -0.99505362     0.19455331
 c     -1.05232438     0.03131826    -0.14242596
 c     -1.13900839     1.01112904     0.93589677
 c     -0.37615745     1.33292363    -0.62980368
 c      1.03855921     0.98028301    -0.51514722
 h     -0.24670771    -1.80150082     0.72916320
 h     -2.20443010     1.46788144     1.21073608
 h     -0.95722800     2.20953193    -1.03048514
 h      1.98953463     1.63342764    -0.70583526
 o      2.39598499    -1.07775246     0.45873170
 h      3.23834389    -0.82850468     0.03345945
 c     -2.43107035    -0.57234933    -0.43661129
 h     -2.76879322    -0.48430492    -1.50579183
 h     -2.75498311    -1.62979816    -0.03845693
 h     -3.14952070     0.12393533    -0.00721985
 h     -0.58451203     0.58714077     1.93469417
          17

 c      1.20821142    -0.48497572    -0.10972191
 c      0.01760274    -0.99438989     0.20940458
 c     -1.05474453     0.02637249    -0.13436299
 c     -1.14715264     1.01126054     0.93247827
 c     -0.38137992     1.33139222    -0.61932351
 c      1.05018269     0.98718174    -0.52730011
 h     -0.20544769    -1.82082673     0.68808148
 h     -2.17917156     1.44110681     1.19354327
 h     -0.92788346     2.17179909    -0.99949626
 h      1.99706868     1.64959895    -0.68498948
 o      2.39496585    -1.07801478     0.45402817
 h      3.20959319    -0.86100249     0.04177095
 c     -2.42292608    -0.57512278    -0.44158960
 h     -2.75001543    -0.49080828    -1.50936228
 h     -2.74427062    -1.60254474    -0.05511453
 h     -3.13233340     0.14683070     0.01022892
 h     -0.63420323     0.64936570     1.92082611
          17

 c      1.20554923    -0.48205159    -0.11455400
 c      0.01237330    -0.98929408     0.22171347
 c     -1.05750275     0.01985783    -0.12646551
 c     -1.15515380     1.01073731     0.93137517
 c     -0.38564169     1.32767204    -0.60703651
 c      1.06203764     0.99297755    -0.53912872
 h     -0.17342948    -1.88151455     0.67034635
 h     -2.13975234     1.41510631     1.16797536
 h     -0.89723846     2.13896054    -0.97454890
 h      1.98735709     1.65751340    -0.66205929
 o      2.39161597    -1.07790792     0.44897416
 h      3.19219187    -0.88728848     0.03994488
 c     -2.41654413    -0.57727784    -0.44752089
 h     -2.72500007    -0.50178214    -1.50973382
 h     -2.72280200    -1.56484721    -0.07444415
 h     -3.11684939     0.16486755     0.02757497
 h     -0.68343234     0.72649900     1.89115096
          17

 c      1.20612315    -0.47728554    -0.11847354
 c      0.00642296    -0.98110777     0.23208788
 c     -1.06041679     0.01184029    -0.11875586
 c     -1.16249143     1.00966018     0.93143597
 c     -0.38802920     1.32065968    -0.59246348
 c      1.07342831     0.99730031    -0.55022329
 h     -0.14675331    -1.96753206     0.66687613
 h     -2.10062693     1.39617401     1.13620986
 h     -0.87500926     2.12491695    -0.96251323
 h      1.96420311     1.65913954    -0.63893857
 o      2.38529595    -1.07758619     0.44391251
 h      3.19612631    -0.90515548     0.02247867
 c     -2.41184020    -0.57779025    -0.45426535
 h     -2.69527603    -0.51599755    -1.50924481
 h     -2.69392489    -1.52727531    -0.09209190
 h     -3.10175829     0.17446151     0.04122816
 h     -0.72391084     0.81231033     1.85729031
          17

 c      1.20977369    -0.47066646    -0.12148570
 c     -0.00018537    -0.97210523     0.24138972
 c     -1.06333373     0.00248240    -0.11123706
 c     -1.16846632     1.00802398     0.93086486
 c     -0.38814027     1.30996873    -0.57546811
 c      1.08347533     0.99960018    -0.56016474
 h     -0.12135512    -2.05250963     0.66597807
 h     -2.08097302     1.39198460     1.10109717
 h     -0.86568644     2.13555388    -0.96658905
 h      1.93461746     1.65885905    -0.61762966
 o      2.37643264    -1.07697023     0.43868804
 h      3.21552958    -0.91640436    -0.00782268
 c     -2.40847330    -0.57555589    -0.46174375
 h     -2.66272529    -0.53215056    -1.51141104
 h     -2.66208145    -1.50345990    -0.10259400
 h     -3.08706251     0.17373763     0.04852752
 h     -0.74500616     0.90032361     1.83732348
          17

 c      1.21614299    -0.46225174    -0.12359185
 c     -0.00704812    -0.96397724     0.25006478
 c     -1.06612044    -0.00799959    -0.10391259
 c     -1.17263659     1.00578657     0.92829059
 c     -0.38633447     1.29644696    -0.55653606
 c      1.09122035     0.99920998    -0.56857387
 h     -0.09596927    -2.11728935     0.66110794
 h     -2.09425374     1.40746115     1.06416286
 h     -0.86534966     2.16267781    -0.98328056
 h      1.90766445     1.66288212    -0.59984417
 o      2.36612939    -1.07589216     0.43281920
 h      3.23484447    -0.92448210    -0.04262823
 c     -2.40605963    -0.56993554    -0.46986143
 h     -2.62915580    -0.54913924    -1.51975971
 h     -2.63075573    -1.50379377    -0.10185862
 h     -3.07408329     0.16280955     0.04808940
 h     -0.73911519     0.98738861     1.84584290
          17

 c      1.22469094    -0.45217538    -0.12477617
 c     -0.01353546    -0.95765981     0.25820518
 c     -1.06866438    -0.01936826    -0.09681868
 c     -1.17522883     1.00330719     0.92417583
 c     -0.38330615     1.28156388    -0.53654003
 c      1.09591515     0.99558044    -0.57515959
 h     -0.07108635    -2.15182221     0.65005132
 h     -2.13591521     1.43976780     1.02467413
 h     -0.86642520     2.19105806    -1.00523285
 h      1.89103562     1.67680395    -0.58665116
 o      2.35540277    -1.07425138     0.42587533
 h      3.24078568    -0.93191388    -0.07418661
 c     -2.40438056    -0.56142698    -0.47839905
 h     -2.59588728    -0.56625736    -1.53620236
 h     -2.60054256    -1.52743599    -0.09043198
 h     -3.06540119     0.14384804     0.04002608
 h     -0.70904634     1.07374432     1.87888915
          17

 c      1.23474272    -0.44064133    -0.12500578
 c     -0.01894337    -0.95358441     0.26572545
 c     -1.07088911    -0.03136652    -0.09002424
 c     -1.17689724     1.00159565     0.92028816
 c     -0.37963857     1.26659358    -0.51634480
 c      1.09739601     0.98862442    -0.57973032
 h     -0.04786465    -2.15218314     0.63289768
 h     -2.18794682     1.47998690     0.98189129
 h     -0.86297091     2.20777647    -1.02560057
 h      1.88664581     1.70184124    -0.57850743
 o      2.34490144    -1.07204120     0.41762951
 h      3.22669814    -0.93983534    -0.09784222
 c     -2.40331451    -0.55159208    -0.48713183
 h     -2.56358794    -0.58314160    -1.55978258
 h     -2.57016875    -1.56288549    -0.07343091
 h     -3.06468218     0.12085531     0.02599326
 h     -0.66610060     1.15819109     1.91790320
          17

 c      1.24554615    -0.42790901    -0.12423875
 c     -0.02260652    -0.95182682     0.27245535
 c     -1.07276412    -0.04369968    -0.08359666
 c     -1.17822202     1.00186192     0.91814986
 c     -0.37571580     1.25234333    -0.49662353
 c      1.09615609     0.97884991    -0.58216922
 h     -0.02763440    -2.11875069     0.61104053
 h     -2.23274230     1.51903702     0.93675042
 h     -0.85196071     2.20518365    -1.03977618
 h      1.88976860     1.73339057    -0.57561980
 o      2.33491500    -1.06932872     0.40806874
 h      3.19238981    -0.94833977    -0.11223781
 c     -2.40265690    -0.54226498    -0.49605544
 h     -2.53247611    -0.59951533    -1.58681180
 h     -2.53886531    -1.59639641    -0.05714892
 h     -3.07597297     0.09870322     0.00868285
 h     -0.62191445     1.23695225     1.94568712
          17

 c      1.25632024    -0.41428897    -0.12242756
 c     -0.02397528    -0.95206408     0.27814881
 c     -1.07429331    -0.05602137    -0.07756296
 c     -1.17951336     1.00504504     0.91849998
 c     -0.37178099     1.23920094    -0.47784251
 c      1.09301001     0.96713751    -0.58242079
 h     -0.01166136    -2.05657354     0.58709264
 h     -2.25913450     1.55063541     0.89139033
 h     -0.83269638     2.18025353    -1.04537837
 h      1.89281040     1.76373423    -0.57812725
 o      2.32538665    -1.06624154     0.39740618
 h      3.14393925    -0.95674113    -0.11952565
 c     -2.40214764    -0.53488604    -0.50534661
 h     -2.50268098    -0.61499553    -1.61239793
 h     -2.50719171    -1.61791210    -0.04650186
 h     -3.10201908     0.08119765    -0.00958858
 h     -0.58464635     1.30578150     1.95260431
          17

 c      1.26629887    -0.40014034    -0.11952133
 c     -0.02267660    -0.95332581     0.28242947
 c     -1.07548742    -0.06793237    -0.07189235
 c     -1.18084507     1.01167979     0.92145505
 c     -0.36797862     1.22720802    -0.46027727
 c      1.08873007     0.95443339    -0.58049684
 h     -0.00087872    -1.97817981     0.56552858
 h     -2.26184889     1.57132530     0.84831502
 h     -0.80626693     2.13373245    -1.04206865
 h      1.88929956     1.78564858    -0.58601250
 o      2.31589338    -1.06296319     0.38611788
 h      3.09397665    -0.96371471    -0.12594947
 c     -2.40166556    -0.53023491    -0.51511567
 h     -2.47445913    -0.62910864    -1.63225918
 h     -2.47665517    -1.62218998    -0.04445692
 h     -3.14214404     0.06915737    -0.02851779
 h     -0.55913899     1.36130070     1.93525288
          17

 c      1.27477447    -0.38586940    -0.11546983
 c     -0.01856233    -0.95364816     0.28470939
 c     -1.07634119    -0.07899103    -0.06649997
 c     -1.18212552     1.02192009     0.92672204
 c     -0.36434918     1.21606602    -0.44399160
 c      1.08388127     0.94158468    -0.57648175
 h      0.00452384    -1.90766008     0.55369535
 h     -2.23992739     1.57988393     0.80992048
 h     -0.77552853     2.07017484    -1.03187551
 h      1.87551687     1.79427423    -0.59902644
 o      2.30580340    -1.05971114     0.37487591
 h      3.05905292    -0.96773168    -0.14074166
 c     -2.40133881    -0.52846056    -0.52526289
 h     -2.44819931    -0.64142058    -1.64390399
 h     -2.44920312    -1.60812475    -0.05225154
 h     -3.19157789     0.06029962    -0.05007184
 h     -0.54775337     1.40137545     1.89441155
          17

 c      1.28115320    -0.37191449    -0.11023726
 c     -0.01171114    -0.95041147     0.28427751
 c     -1.07683716    -0.08872735    -0.06127279
 c     -1.18313588     1.03555788     0.93369059
 c     -0.36080026     1.20509578    -0.42876345
 c      1.07879538     0.92928704    -0.57052899
 h      0.00522978    -1.87698194     0.56095332
 h     -2.19621678     1.57714669     0.77820143
 h     -0.74543852     1.99862621    -1.02009417
 h      1.85058559     1.78756696    -0.61672252
 o      2.29489572    -1.05667130     0.36415979
 h      3.04952224    -0.96819278    -0.16985403
 c     -2.40144980    -0.52925371    -0.53554537
 h     -2.42431899    -0.65165025    -1.64708498
 h     -2.42689869    -1.57828898    -0.06951676
 h     -3.24313295     0.05104130    -0.07705861
 h     -0.55053701     1.42536698     1.83436693
          17

 c      1.28502321    -0.35871457    -0.10382178
 c     -0.00233649    -0.94259124     0.28092089
 c     -1.07698314    -0.09666008    -0.05610329
 c     -1.18354412     1.05196122     0.94141184
 c     -0.35711991     1.19329651    -0.41404071
 c      1.07358334     0.91805432    -0.56285004
 h      0.00195807    -1.90000100     0.59162917
 h     -2.13817256     1.56647754     0.75431635
 h     -0.72293236     1.93228434    -1.01579625
 h      1.81627346     1.76641500    -0.63858284
 o      2.28392408    -1.05394954     0.35383211
 h      3.06012909    -0.96618957    -0.20916471
 c     -2.40225863    -0.53197160    -0.54572821
 h     -2.40313500    -0.65972652    -1.64379009
 h     -2.41168339    -1.53918311    -0.09406696
 h     -3.28968645     0.03840326    -0.11152763
 h     -0.56431853     1.43482216     1.76378157
          17

 c      1.28621126    -0.34668757    -0.09625688
 c      0.00923233    -0.93225360     0.27545680
 c     -1.07683943    -0.10235717    -0.05090094
 c     -1.18294548     1.06993725     0.94853425
 c     -0.35316184     1.17978874    -0.39918680
 c      1.06814099     0.90817370    -0.55369249
 h     -0.00469692    -1.95512521     0.63880708
 h     -2.07933659     1.55459182     0.73780553
 h     -0.71463122     1.88369049    -1.02896909
 h      1.77696123     1.73489463    -0.66425046
 o      2.27418500    -1.05161975     0.34335903
 h      3.07630070    -0.96349034    -0.24814020
 c     -2.40389164    -0.53566614    -0.55570568
 h     -2.38473832    -0.66579680    -1.63788294
 h     -2.40511060    -1.50166940    -0.12159044
 h     -3.32585684     0.02090716    -0.15405188
 h     -0.58076724     1.43467279     1.69751836
          17

 c      1.28479568    -0.33624829    -0.08758427
 c      0.02244998    -0.92229769     0.26914884
 c     -1.07650138    -0.10555499    -0.04557107
 c     -1.18098412     1.08775672     0.95342085
 c     -0.34919609     1.16458654    -0.38414146
 c      1.06215828     0.89968115    -0.54330659
 h     -0.01329601    -2.01155355     0.69090324
 h     -2.03868841     1.55124407     0.72596471
 h     -0.72227548     1.85591487    -1.06286044
 h      1.73946266     1.70031093    -0.69388174
 o      2.26677774    -1.04977289     0.33228153
 h      3.08544847    -0.96132388    -0.27765628
 c     -2.40630856    -0.53920049    -0.56554071
 h     -2.36890224    -0.67018847    -1.63424360
 h     -2.40807514    -1.47962279    -0.14617168
 h     -3.34872120    -0.00127590    -0.20372554
 h     -0.58563716     1.43350182     1.65632155
          17

 c      1.28108197    -0.32782621    -0.07782929
 c      0.03656736    -0.91468973     0.26307522
 c     -1.07607623    -0.10625214    -0.04000401
 c     -1.17743701     1.10391325     0.95486695
 c     -0.34599313     1.14875682    -0.36976150
 c      1.05522069     0.89246164    -0.53191976
 h     -0.02181958    -2.04947203     0.73874384
 h     -2.03242239     1.56495457     0.71545153
 h     -0.74116536     1.84075685    -1.11006237
 h      1.71164629     1.67172708    -0.72838402
 o      2.26233955    -1.04850773     0.32038599
 h      3.08098830    -0.96014008    -0.29297628
 c     -2.40928682    -0.54173476    -0.57535736
 h     -2.35507993    -0.67331685    -1.63729356
 h     -2.42071462    -1.48407493    -0.16294119
 h     -3.35813589    -0.02639428    -0.25841626
 h     -0.56603124     1.43895669     1.65718112
          17

 c      1.27556064    -0.32184598    -0.06699970
 c      0.05070781    -0.91045446     0.25802469
 c     -1.07567910    -0.10472170    -0.03409169
 c     -1.17214839     1.11834940     0.95306815
 c     -0.34445587     1.13370276    -0.35730737
 c      1.04709071     0.88656322    -0.51977438
 h     -0.02834089    -2.05979533     0.77657879
 h     -2.06074166     1.59610573     0.70643057
 h     -0.76405758     1.82703349    -1.15850538
 h      1.69896186     1.65579623    -0.76881573
 o      2.26105141    -1.04790976     0.30769943
 h      3.06224413    -0.95975108    -0.29375227
 c     -2.41240016    -0.54339908    -0.58516602
 h     -2.34252628    -0.67555674    -1.64928081
 h     -2.44243923    -1.51527755    -0.17163523
 h     -3.35695422    -0.05121506    -0.31506380
 h     -0.52441701     1.45012839     1.69792542
          17

 c      1.26885974    -0.31866443    -0.05510748
 c      0.06393079    -0.91003719     0.25457438
 c     -1.07543534    -0.10145184    -0.02774022
 c     -1.16518515     1.13227853     0.94929874
 c     -0.34528748     1.12059033    -0.34785422
 c      1.03801337     0.88250403    -0.50724202
 h     -0.03130834    -2.03981844     0.80109383
 h     -2.10781604     1.63680010     0.70310715
 h     -0.78493991     1.80700097    -1.19818408
 h      1.70087821     1.65236734    -0.81468070
 o      2.26264266    -1.04804830     0.29449511
 h      3.03441949    -0.95935867    -0.28404515
 c     -2.41504264    -0.54531988    -0.59490385
 h     -2.33049804    -0.67713708    -1.66928605
 h     -2.47182734    -1.56230841    -0.17658468
 h     -3.35084151    -0.07136078    -0.37012507
 h     -0.47681076     1.45960802     1.76020620
          17

 c      1.26168459    -0.31847717    -0.04221184
 c      0.07530081    -0.91349583     0.25313846
 c     -1.07547583    -0.09705110    -0.02086644
 c     -1.15693590     1.14694148     0.94488660
 c     -0.34889703     1.11023549    -0.34211683
 c      1.02868341     0.88113395    -0.49486240
 h     -0.02963401    -1.99096414     0.81081271
 h     -2.15491543     1.67759212     0.70970087
 h     -0.80007838     1.77722442    -1.22310142
 h      1.71136897     1.65507863    -0.86285568
 o      2.26636967    -1.04899272     0.28132478
 h      3.00901934    -0.95741794    -0.27265936
 c     -2.41655916    -0.54890168    -0.60461720
 h     -2.31841771    -0.67813263    -1.69371979
 h     -2.50667423    -1.61085836    -0.18315475
 h     -3.34679756    -0.08226922    -0.42034921
 h     -0.43849962     1.46119167     1.82518876
          17

 c      1.25473677    -0.32121997    -0.02846849
 c      0.08397568    -0.92047258     0.25392942
 c     -1.07591868    -0.09216004    -0.01339524
 c     -1.14791447     1.16303575     0.94082918
 c     -0.35540965     1.10314431    -0.34048446
 c      1.01991054     0.88314272    -0.48320407
 h     -0.02287062    -1.91903443     0.80647126
 h     -2.18857858     1.71173360     0.72813577
 h     -0.80781925     1.73752283    -1.23085394
 h      1.72288762     1.65616856    -0.90861686
 o      2.27119796    -1.05082640     0.26891098
 h      3.00116703    -0.95170987    -0.27115535
 c     -2.41650981    -0.55516451    -0.61446079
 h     -2.30591432    -0.67855407    -1.71793450
 h     -2.54441200    -1.64952122    -0.19515613
 h     -3.34987676    -0.08087514    -0.46370931
 h     -0.41828020     1.45221438     1.88011364
          17

 c      1.24861979    -0.32651989    -0.01415880
 c      0.08932604    -0.92994626     0.25679391
 c     -1.07685160    -0.08738225    -0.00526156
 c     -1.13860175     1.18076495     0.93782390
 c     -0.36467931     1.09952040    -0.34304205
 c      1.01233768     0.88871569    -0.47268658
 h     -0.01166961    -1.83691081     0.79280926
 h     -2.20130864     1.73556552     0.75826362
 h     -0.80842256     1.69024239    -1.22230325
 h      1.72953033     1.65012399    -0.94742555
 o      2.27648583    -1.05360397     0.25767762
 h      3.01910865    -0.94042909    -0.28609955
 c     -2.41493062    -0.56447878    -0.62456913
 h     -2.29276908    -0.67845815    -1.73783731
 h     -2.58254685    -1.67141662    -0.21439132
 h     -3.35994025    -0.06715223    -0.49979340
 h     -0.41963509     1.43252765     1.91755599
          17

 c      1.24377029    -0.33373073     0.00032388
 c      0.09105448    -0.93987695     0.26094060
 c     -1.07832690    -0.08323476     0.00358091
 c     -1.12938824     1.19999637     0.93632926
 c     -0.37628269     1.09921577    -0.34949555
 c      1.00633292     0.89749024    -0.46349747
 h      0.00157992    -1.76854874     0.78164348
 h     -2.19020385     1.74780994     0.79861631
 h     -0.80432664     1.64026139    -1.20214941
 h      1.72806126     1.63464702    -0.97603737
 o      2.28257207    -1.05727097     0.24734698
 h      3.05518648    -0.92373355    -0.31254318
 c     -2.41231639    -0.57659939    -0.63499107
 h     -2.27883199    -0.67800391    -1.75085277
 h     -2.61893066    -1.67376363    -0.24100422
 h     -3.37170651    -0.04413228    -0.52930286
 h     -0.44261865     1.40338624     1.93376673
          17

 c      1.24046021    -0.34203707     0.01452859
 c      0.08917741    -0.94753099     0.26500862
 c     -1.08037288    -0.08011033     0.01314231
 c     -1.12054296     1.22035005     0.93655175
 c     -0.38950611     1.10167450    -0.35902435
 c      1.00197295     0.90867444    -0.45559470
 h      0.01324122    -1.74529409     0.79098904
 h     -2.15626344     1.74917163     0.84687813
 h     -0.80068898     1.59532276    -1.18015661
 h      1.71792928     1.61041154    -0.99296553
 o      2.29030328    -1.06167613     0.23728034
 h      3.09332471    -0.90346445    -0.33959467
 c     -2.40932371    -0.59082702    -0.64570245
 h     -2.26393939    -0.67744814    -1.75629472
 h     -2.65199501    -1.65749995    -0.27374179
 h     -3.37799730    -0.01639989    -0.55328085
 h     -0.48464615     1.36687786     1.92811585
          17

 c      1.23886102    -0.35056785     0.02801220
 c      0.08373063    -0.95171970     0.26841800
 c     -1.08302068    -0.07824715     0.02337050
 c     -1.11216832     1.24121406     0.93833443
 c     -0.40341140     1.10600451    -0.37026055
 c      0.99905093     0.92119224    -0.44873527
 h      0.02168031    -1.77999476     0.82904107
 h     -2.10496049     1.74255014     0.90012690
 h     -0.80510171     1.56522365    -1.17083003
 h      1.70120943     1.58072553    -0.99876532
 o      2.30030238    -1.06664475     0.22697295
 h      3.12043537    -0.88171177    -0.35855233
 c     -2.40646332    -0.60613033    -0.65664000
 h     -2.24783383    -0.67710811    -1.75538878
 h     -2.68113382    -1.62755575    -0.30994666
 h     -3.37290161     0.01156032    -0.57269931
 h     -0.54017446     1.32564373     1.90397458
          17

 c      1.23906825    -0.35852219     0.04040069
 c      0.07467750    -0.95415297     0.27239574
 c     -1.08632406    -0.07773189     0.03412995
 c     -1.10414519     1.26173958     0.94094810
 c     -0.41715406     1.11136463    -0.38180959
 c      0.99709695     0.93380627    -0.44249910
 h      0.02832950    -1.85113963     0.88186239
 h     -2.04772201     1.73368258     0.95516853
 h     -0.82422438     1.55752930    -1.18691792
 h      1.68260846     1.55123703    -0.99626845
 o      2.31273717    -1.07201662     0.21619001
 h      3.12998490    -0.85998894    -0.36525838
 c     -2.40393121    -0.62119203    -0.66773683
 h     -2.23009302    -0.67731609    -1.75101612
 h     -2.70727785    -1.59337688    -0.34548071
 h     -3.35317424     0.03632990    -0.58838528
 h     -0.59973241     1.28243981     1.87091239
          17

 c      1.24103189    -0.36531314     0.05143919
 c      0.06224975    -0.95713266     0.27853342
 c     -1.09035912    -0.07854350     0.04520128
 c     -1.09613573     1.28094739     0.94293858
 c     -0.43046164     1.11748901    -0.39319620
 c      0.99545179     0.94525513    -0.43634118
 h      0.03432154    -1.92941889     0.93024704
 h     -2.00202632     1.73116058     1.00933861
 h     -0.85817365     1.57166199    -1.22844704
 h      1.66886245     1.52906139    -0.99025890
 o      2.32734471    -1.07765889     0.20493836
 h      3.12166712    -0.83887138    -0.35973258
 c     -2.40157013    -0.63453310    -0.67893956
 h     -2.21012052    -0.67839360    -1.74705617
 h     -2.73320608    -1.56796566    -0.37519210
 h     -3.31840712     0.05597053    -0.60105552
 h     -0.64988779     1.23898383     1.84618606
          17

 c      1.24449569    -0.37063707     0.06100368
 c      0.04706597    -0.96197722     0.28771817
 c     -1.09520809    -0.08059359     0.05629248
 c     -1.08778705     1.29811988     0.94262584
 c     -0.44364996     1.12465383    -0.40496139
 c      0.99347952     0.95447497    -0.42975381
 h      0.03938470    -1.99585291     0.96237014
 h     -1.98473795     1.74325909     1.06143960
 h     -0.90016564     1.59950860    -1.28233312
 h      1.66643496     1.52053431    -0.98564611
 o      2.34345594    -1.08349622     0.19345687
 h      3.10122477    -0.81748540    -0.34599719
 c     -2.39898267    -0.64497068    -0.69015432
 h     -2.18727830    -0.68067081    -1.74724755
 h     -2.76234584    -1.56278782    -0.39475088
 h     -3.27086375     0.07026435    -0.61133703
 h     -0.67776002     1.19462363     1.84859406
          17

 c      1.24901133    -0.37444410     0.06907971
 c      0.03001365    -0.96910913     0.30019615
 c     -1.10093058    -0.08375384     0.06705784
 c     -1.07914776     1.31320684     0.93961493
 c     -0.45714619     1.13315933    -0.41782884
 c      0.99089266     0.96087030    -0.42253270
 h      0.04250300    -2.04093520     0.97318887
 h     -1.99895559     1.77163331     1.11092001
 h     -0.94192648     1.63167792    -1.33318312
 h      1.67777448     1.52808078    -0.98429161
 o      2.36002248    -1.08956482     0.18222007
 h      3.08036867    -0.79276289    -0.33204156
 c     -2.39578999    -0.65229503    -0.70115404
 h     -2.16118241    -0.68452824    -1.75379837
 h     -2.79569491    -1.58004069    -0.40322037
 h     -3.21531762     0.08093938    -0.61975140
 h     -0.67958109     1.14804933     1.88199739
          17

 c      1.25400958    -0.37685867     0.07572838
 c      0.01208998    -0.97843032     0.31582855
 c     -1.10753488    -0.08787389     0.07713678
 c     -1.07082448     1.32660583     0.93537624
 c     -0.47117131     1.14303437    -0.43216294
 c      0.98790542     0.96441072    -0.41490502
 h      0.04242259    -2.06070075     0.96158209
 h     -2.03140167     1.80995817     1.15575057
 h     -0.97735606     1.66124717    -1.37021492
 h      1.69943910     1.54892818    -0.98341043
 o      2.37587387    -1.09600453     0.17178769
 h      3.07309008    -0.75980013    -0.32729476
 c     -2.39177969    -0.65740429    -0.71162721
 h     -2.13204001    -0.69039142    -1.76640264
 h     -2.83018463    -1.61108495    -0.40348857
 h     -3.15863598     0.09166211    -0.62670677
 h     -0.66166268     1.10125718     1.93055188
          17

 c      1.25889447    -0.37809822     0.08105379
 c     -0.00573627    -0.98952345     0.33422621
 c     -1.11496357    -0.09279028     0.08620179
 c     -1.06359489     1.33868651     0.93186623
 c     -0.48570806     1.15404264    -0.44790136
 c      0.98502308     0.96544144    -0.40735102
 h      0.03787394    -2.05481583     0.92890027
 h     -2.06455160     1.84965139     1.19275558
 h     -1.00302704     1.68412161    -1.38788900
 h      1.72436685     1.57712063    -0.97757801
 o      2.39037126    -1.10282453     0.16236915
 h      3.08556145    -0.71584277    -0.33556350
 c     -2.38682577    -0.66166184    -0.72135425
 h     -2.10079780    -0.69863904    -1.78233013
 h     -2.86077513    -1.64319760    -0.39997680
 h     -3.10839472     0.10713327    -0.63259181
 h     -0.63276199     1.05910678     1.97403137
          17

 c      1.26313363    -0.37841918     0.08518292
 c     -0.02262881    -1.00164758     0.35476170
 c     -1.12309305    -0.09833991     0.09398825
 c     -1.05801048     1.34964207     0.93041265
 c     -0.50055417     1.16576544    -0.46462074
 c      0.98271331     0.96441609    -0.40033372
 h      0.02774603    -2.02692397     0.87892322
 h     -2.08565931     1.88422299     1.21933529
 h     -1.01772082     1.69847783    -1.38478453
 h      1.74553907     1.60646154    -0.96183158
 o      2.40376656    -1.10962854     0.15357750
 h      3.11039822    -0.66478500    -0.35104383
 c     -2.38088170    -0.66616620    -0.73026835
 h     -2.06896147    -0.70948603    -1.79757749
 h     -2.88318402    -1.66590711    -0.39648948
 h     -3.07024421     0.13071230    -0.63804779
 h     -0.59951494     1.02639478     1.99862334
          17

 c      1.26632030    -0.37809855     0.08826255
 c     -0.03795471    -1.01353246     0.37649318
 c     -1.13174394    -0.10437478     0.10030379
 c     -1.05430141     1.35953486     0.93157491
 c     -0.51534922     1.17764677    -0.48156880
 c      0.98122533     0.96174384    -0.39416042
 h      0.01138531    -1.98724726     0.81881058
 h     -2.08794751     1.90992624     1.23419332
 h     -1.02223267     1.70453677    -1.36306738
 h      1.75804410     1.63216703    -0.93324868
 o      2.41667307    -1.11575490     0.14480062
 h      3.13479276    -0.61489461    -0.36422550
 c     -2.37410582    -0.67135636    -0.73836967
 h     -2.03819143    -0.72293302    -1.80832165
 h     -2.89493759    -1.67297487    -0.39549291
 h     -3.04557034     0.16168502    -0.64425664
 h     -0.56616062     1.00653197     1.99753931
          17

 c      1.26819274    -0.37743132     0.09046276
 c     -0.05132243    -1.02307544     0.39810729
 c     -1.14070128    -0.11076493     0.10502654
 c     -1.05242403     1.36835254     0.93532108
 c     -0.52955617     1.18898190    -0.49763770
 c      0.98055907     0.95774134    -0.38896458
 h     -0.01102239    -1.95635572     0.75981216
 h     -2.06925950     1.92518856     1.23730754
 h     -1.01970427     1.70491606    -1.32891211
 h      1.75954662     1.65132923    -0.89111544
 o      2.42949950    -1.12059230     0.13559636
 h      3.14930007    -0.57372694    -0.36820667
 c     -2.36685794    -0.67700236    -0.74563950
 h     -2.00989613    -0.73879337    -1.81197178
 h     -2.89538328    -1.66216972    -0.39813304
 h     -3.03173505     0.19493454    -0.65286826
 h     -0.53522879     1.00144555     1.96895548
          17

 c      1.26862278    -0.37671971     0.09197282
 c     -0.06253766    -1.02765325     0.41822542
 c     -1.14974472    -0.11737690     0.10809802
 c     -1.05210898     1.37603358     0.94114371
 c     -0.54243219     1.19888523    -0.51134208
 c      0.98049124     0.95261690    -0.38472576
 h     -0.03866725    -1.96188477     0.71378994
 h     -2.03126018     1.93032623     1.22986864
 h     -1.01611239     1.70521219    -1.29311282
 h      1.75020560     1.66300947    -0.83662620
 o      2.44231883    -1.12372675     0.12578004
 h      3.14987979    -0.54582426    -0.36009328
 c     -2.35951558    -0.68244827    -0.75202971
 h     -1.98494782    -0.75675803    -1.80766226
 h     -2.88563632    -1.63489978    -0.40429207
 h     -3.02445342     0.22348763    -0.66553830
 h     -0.50777727     1.01157913     1.91491724
          17

 c      1.26759593    -0.37624643     0.09298125
 c     -0.07146165    -1.02613294     0.43622381
 c     -1.15868156    -0.12402973     0.10951327
 c     -1.05288451     1.38246298     0.94804594
 c     -0.55311686     1.20636994    -0.52101503
 c      0.98060648     0.94644821    -0.38129034
 h     -0.07128814    -2.01536333     0.68389097
 h     -1.97982116     1.92792453     1.21445246
 h     -1.01941194     1.71327182    -1.26935906
 h      1.73260327     1.66840359    -0.77255271
 o      2.45490755    -1.12497974     0.11539234
 h      3.13730010    -0.53221233    -0.34045784
 c     -2.35228625    -0.68683622    -0.75750289
 h     -1.96352961    -0.77647871    -1.79634415
 h     -2.86880118    -1.59633195    -0.41244372
 h     -3.01989646     0.24134435    -0.68348727
 h     -0.48281462     1.03553792     1.84171900
          17

 c      1.26518796    -0.37625812     0.09365144
 c     -0.07801801    -1.02022475     0.45234238
 c     -1.16735241    -0.13047197     0.10931697
 c     -1.05412103     1.38744521     0.95446539
 c     -0.56100681     1.21072948    -0.52547032
 c      0.98033283     0.93916469    -0.37840328
 h     -0.10868562    -2.09646345     0.66372220
 h     -1.92608148     1.92373028     1.19529142
 h     -1.03525209     1.73478776    -1.26715630
 h      1.71157545     1.67095740    -0.70276956
 o      2.46676089    -1.12445038     0.10468080
 h      3.11693464    -0.52980701    -0.31300391
 c     -2.34511956    -0.68920574    -0.76208192
 h     -1.94509662    -0.79766987    -1.78058957
 h     -2.85023215    -1.55557048    -0.41944415
 h     -3.01555413     0.24491729    -0.70732987
 h     -0.45583931     1.06947126     1.76109703
          17

 c      1.26153995    -0.37698108     0.09411176
 c     -0.08231755    -1.01252605     0.46685850
 c     -1.17559435    -0.13641667     0.10761115
 c     -1.05518797     1.39068289     0.95839530
 c     -0.56618931     1.21200584    -0.52469996
 c      0.97903116     0.93059432    -0.37577868
 h     -0.14919109    -2.17565019     0.64724807
 h     -1.88585779     1.92677081     1.17795648
 h     -1.06189974     1.76768435    -1.28421171
 h      1.69328674     1.67575146    -0.63132737
 o      2.47708646    -1.12256617     0.09408590
 h      3.09887854    -0.53061883    -0.28433155
 c     -2.33775080    -0.68863556    -0.76585939
 h     -1.92849178    -0.82021478    -1.76405596
 h     -2.83685127    -1.52423555    -0.42092576
 h     -3.01038360     0.23340992    -0.73711629
 h     -0.41771080     1.10725089     1.68968492
          17

 c      1.25683922    -0.37863842     0.09445705
 c     -0.08462290    -1.00487573     0.47977827
 c     -1.18320140    -0.14158305     0.10456139
 c     -1.05570703     1.39184782     0.95817614
 c     -0.56931596     1.21087187    -0.51966185
 c      0.97619206     0.92065322    -0.37321323
 h     -0.19018134    -2.23301309     0.63223792
 h     -1.87298286     1.94566215     1.16739080
 h     -1.09158495     1.80324815    -1.30919539
 h      1.68285919     1.68726607    -0.56114135
 o      2.48495709    -1.11998486     0.08411862
 h      3.09554790    -0.52335961    -0.26199336
 c     -2.32992256    -0.68466420    -0.76890631
 h     -1.91229653    -0.84421995    -1.75051101
 h     -2.83422950    -1.51147264    -0.41325104
 h     -3.00485299     0.20888156    -0.77247287
 h     -0.35848803     1.14354745     1.64199144
          17

 c      1.25130852    -0.38144787     0.09475227
 c     -0.08527353    -0.99827992     0.49094854
 c     -1.18991004    -0.14572487     0.10038917
 c     -1.05557525     1.39086212     0.95365257
 c     -0.57110275     1.20809566    -0.51152850
 c      0.97166841     0.90960957    -0.37065504
 h     -0.22903156    -2.25878223     0.61870298
 h     -1.88836683     1.98124080     1.16508412
 h     -1.11614118     1.83219673    -1.33045310
 h      1.68151664     1.70623850    -0.49330935
 o      2.48982528    -1.11711836     0.07504363
 h      3.11355724    -0.50111774    -0.24947673
 c     -2.32165779    -0.67780722    -0.77113510
 h     -1.89540387    -0.86992905    -1.74251047
 h     -2.84271472    -1.51781429    -0.39629337
 h     -3.00105221     0.17617728    -0.81280439
 h     -0.27828681     1.17823036     1.61965229
          17

 c      1.24519362    -0.38560704     0.09503677
 c     -0.08464619    -0.99322647     0.50016791
 c     -1.19541228    -0.14863754     0.09535380
 c     -1.05474312     1.38816483     0.94608622
 c     -0.57205304     1.20423740    -0.50128455
 c      0.96571641     0.89815925    -0.36814159
 h     -0.26346896    -2.24947354     0.60751032
 h     -1.91930187     2.02495271     1.16882013
 h     -1.13003660     1.84811716    -1.34029449
 h      1.68599176     1.72859939    -0.42791148
 o      2.49194956    -1.11368650     0.06669375
 h      3.14700046    -0.46851923    -0.24331175
 c     -2.31324174    -0.66950887    -0.77234268
 h     -1.87757120    -0.89745512    -1.74027625
 h     -2.85723226    -1.53524720    -0.37377952
 h     -3.00250639     0.14220018    -0.85754723
 h     -0.19069696     1.21496790     1.61254231
          17

 c      1.23874414    -0.39127022     0.09532646
 c     -0.08312627    -0.98986799     0.50723777
 c     -1.19938505    -0.15015292     0.08973158
 c     -1.05315599     1.38454984     0.93701283
 c     -0.57243356     1.19962498    -0.48968180
 c      0.95879481     0.88719980    -0.36567974
 h     -0.29164811    -2.20567366     0.59983937
 h     -1.95022094     2.06556794     1.17505060
 h     -1.13053341     1.84772774    -1.33503691
 h      1.69087094     1.74777970    -0.36530584
 o      2.49205094    -1.10902378     0.05873031
 h      3.18293019    -0.43679697    -0.23729338
 c     -2.30499518    -0.66146104    -0.77241826
 h     -1.85955638    -0.92647656    -1.74157144
 h     -2.87103473    -1.55333350    -0.35072298
 h     -3.01286684     0.11374121    -0.90631863
 h     -0.11263921     1.25629819     1.60957452
          17

 c      1.23219219    -0.39852145     0.09561069
 c     -0.08106228    -0.98801570     0.51197810
 c     -1.20152245    -0.15012884     0.08379608
 c     -1.05079918     1.38082056     0.92762758
 c     -0.57231553     1.19439793    -0.47728951
 c      0.95133879     0.87752948    -0.36318929
 h     -0.31234969    -2.13212704     0.59709688
 h     -1.97001420     2.09456637     1.18068571
 h     -1.11715432     1.83032718    -1.31417522
 h      1.69131721     1.75782360    -0.30658705
 o      2.49076324    -1.10260851     0.05092560
 h      3.21010203    -0.41526951    -0.22703404
 c     -2.29726101    -0.65492661    -0.77146890
 h     -1.84271799    -0.95616027    -1.74274361
 h     -2.87881426    -1.56399841    -0.33114417
 h     -3.03327951     0.09428776    -0.95857941
 h     -0.05638720     1.30214391     1.60395118
          17

 c      1.22573578    -0.40734740     0.09584410
 c     -0.07867895    -0.98693406     0.51422249
 c     -1.20156374    -0.14844375     0.07780015
 c     -1.04770919     1.37761625     0.91877559
 c     -0.57158835     1.18851691    -0.46450773
 c      0.94365689     0.86967007    -0.36051545
 h     -0.32569235    -2.04018885     0.60109083
 h     -1.97284810     2.10713608     1.18354405
 h     -1.09151279     1.79762748    -1.28018106
 h      1.68439752     1.75508609    -0.25327823
 o      2.48843894    -1.09424182     0.04321569
 h      3.22208197    -0.40843136    -0.21082064
 c     -2.29054028    -0.65047587    -0.76981633
 h     -1.82841142    -0.98536972    -1.74016966
 h     -2.87757674    -1.56273479    -0.31737072
 h     -3.06047880     0.08247973    -1.01284466
 h     -0.02855140     1.35071607     1.59275757
          17

 c      1.21953324    -0.41761824     0.09593725
 c     -0.07592805    -0.98498731     0.51379084
 c     -1.19932418    -0.14499850     0.07195724
 c     -1.04396636     1.37537574     0.91106555
 c     -0.56993125     1.18172347    -0.45150616
 c      0.93591901     0.86381018    -0.35746468
 h     -0.33467245    -1.95203232     0.61450698
 h     -1.95696848     2.10152013     1.18228167
 h     -1.05766644     1.75419116    -1.23918154
 h      1.66934654     1.73866314    -0.20686197
 o      2.48514925    -1.08403467     0.03566293
 h      3.21725732    -0.41614739    -0.18900847
 c     -2.28543737    -0.64812558    -0.76791426
 h     -1.81754388    -1.01298734    -1.73131269
 h     -2.86650067    -1.54824668    -0.31011181
 h     -3.08794503     0.07393252    -1.06640305
 h     -0.03136916     1.39946619     1.57562587
          17

 c      1.21371486    -0.42907802     0.09574792
 c     -0.07240110    -0.97972556     0.51045736
 c     -1.19473303    -0.13972553     0.06642318
 c     -1.03969224     1.37431844     0.90490725
 c     -0.56678304     1.17349990    -0.43813415
 c      0.92816609     0.85980148    -0.35384326
 h     -0.34614902    -1.89975015     0.64151981
 h     -1.92403803     2.07860224     1.17635164
 h     -1.02252157     1.70796122    -1.20189149
 h      1.64755649     1.71042134    -0.16838395
 o      2.48067807    -1.07239920     0.02842536
 h      3.19894554    -0.43380000    -0.16351843
 c     -2.28242054    -0.64757705    -0.76622703
 h     -1.81036224    -1.03820755    -1.71521867
 h     -2.84680215    -1.52213494    -0.30853446
 h     -3.10888364     0.06423809    -1.11599541
 h     -0.06343342     1.44563566     1.55413000
          17

 c      1.20842072    -0.44133154     0.09507063
 c     -0.06779209    -0.96976974     0.50410861
 c     -1.18787188    -0.13260517     0.06128988
 c     -1.03505989     1.37437739     0.90043855
 c     -0.56144426     1.16319805    -0.42401393
 c      0.92031626     0.85717349    -0.34949710
 h     -0.36563648    -1.90338502     0.68621799
 h     -1.87960720     2.04225234     1.16618587
 h     -0.99467450     1.66900429    -1.18224742
 h      1.62261234     1.67500871    -0.13812220
 o      2.47448680    -1.06006566     0.02173291
 h      3.17601521    -0.45204891    -0.13745208
 c     -2.28161673    -0.64831593    -0.76514470
 h     -1.80638505    -1.06076486    -1.69262688
 h     -2.82186073    -1.48903904    -0.31009480
 h     -3.11835882     0.05065031    -1.15871258
 h     -0.11915250     1.48667510     1.53207496
          17

 c      1.20383769    -0.45384860     0.09363713
 c     -0.06265791    -0.95687085     0.49521535
 c     -1.17899696    -0.12370564     0.05660191
 c     -1.03031228     1.37507305     0.89736338
 c     -0.55346966     1.15052487    -0.40913106
 c      0.91218942     0.85518800    -0.34434767
 h     -0.38874992    -1.94682296     0.74710249
 h     -1.83445397     2.00024399     1.15356929
 h     -0.97981772     1.64426047    -1.19002825
 h      1.60012404     1.63956494    -0.11534496
 o      2.46582181    -1.04797746     0.01582068
 h      3.16136663    -0.45854277    -0.11406657
 c     -2.28273567    -0.64961241    -0.76495930
 h     -1.80442085    -1.08108447    -1.66581558
 h     -2.79725359    -1.45673502    -0.31034558
 h     -3.11401104     0.03239976    -1.19255995
 h     -0.18722395     1.52087824     1.51653936
          17

 c      1.20017542    -0.46601997     0.09115172
 c     -0.05801623    -0.94413623     0.48482949
 c     -1.16853586    -0.11325252     0.05238820
 c     -1.02575881     1.37545356     0.89484795
 c     -0.54306050     1.13603112    -0.39452275
 c      0.90361138     0.85299743    -0.33839942
 h     -0.40609940    -1.99844897     0.81664044
 h     -1.80488667     1.96423163     1.14166808
 h     -0.97611291     1.63227076    -1.22207495
 h      1.58655890     1.61222374    -0.09845452
 o      2.45424839    -1.03684269     0.01079587
 h      3.16379661    -0.44508857    -0.09474031
 c     -2.28514474    -0.65063030    -0.76583218
 h     -1.80271092    -1.10029951    -1.63814554
 h     -2.77971723    -1.43469832    -0.30354735
 h     -3.09612998     0.01055839    -1.21676598
 h     -0.25031786     1.54825471     1.51857474
          17

 c      1.19758085    -0.47723740     0.08734795
 c     -0.05462599    -0.93388174     0.47407757
 c     -1.15706401    -0.10167073     0.04868513
 c     -1.02171122     1.37449499     0.89193230
 c     -0.53087600     1.12090554    -0.38199186
 c      0.89464544     0.84994812    -0.33169068
 h     -0.41138785    -2.03588346     0.88652144
 h     -1.80707341     1.94526923     1.13333438
 h     -0.97639517     1.62582084    -1.26495198
 h      1.58646874     1.59886146    -0.08590427
 o      2.44025386    -1.02666861     0.00658068
 h      3.17883671    -0.41506127    -0.07814489
 c     -2.28810574    -0.65082544    -0.76765345
 h     -1.79931541    -1.12001986    -1.61320367
 h     -2.77418933    -1.42966203    -0.28514624
 h     -3.06768778    -0.01200769    -1.23205811
 h     -0.29140782     1.57042872     1.54971144
          17

 c      1.19604944    -0.48695490     0.08203435
 c     -0.05286086    -0.92740272     0.46388576
 c     -1.14526243    -0.08957514     0.04554323
 c     -1.01842858     1.37206987     0.88865909
 c     -0.51757878     1.10643352    -0.37323804
 c      0.88583971     0.84586548    -0.32421643
 h     -0.40229577    -2.04811975     0.95031419
 h     -1.84463606     1.94515974     1.12779178
 h     -0.97364852     1.61814464    -1.30479656
 h      1.59954352     1.59992558    -0.07741038
 o      2.42499248    -1.01700135     0.00303718
 h      3.19301061    -0.37950115    -0.06224611
 c     -2.29101299    -0.65042271    -0.76986725
 h     -1.79278225    -1.14177399    -1.59362940
 h     -2.78069936    -1.44067535    -0.25506703
 h     -3.03432577    -0.03064430    -1.24092105
 h     -0.30666750     1.58788771     1.61191907
          17

 c      1.19537090    -0.49472455     0.07511746
 c     -0.05279815    -0.92531673     0.45494780
 c     -1.13385821    -0.07770802     0.04302937
 c     -1.01623917     1.36919750     0.88646023
 c     -0.50366991     1.09373689    -0.36940754
 c      0.87822168     0.84104563    -0.31591766
 h     -0.37891931    -2.03106160     1.00351215
 h     -1.90490553     1.95515205     1.12048603
 h     -0.96339610     1.60544094    -1.33235618
 h      1.62057003     1.61061664    -0.07409182
 o      2.40961984    -1.00745458     0.00007739
 h      3.19430966    -0.34853058    -0.04601197
 c     -2.29338974    -0.65039651    -0.77156264
 h     -1.78285943    -1.16627171    -1.58011555
 h     -2.79483437    -1.45964589    -0.21807420
 h     -3.00356049    -0.03949533    -1.24740009
 h     -0.30736672     1.59807281     1.69307984
          17

 c      1.19511815    -0.50021322     0.06660543
 c     -0.05428646    -0.92777753     0.44774628
 c     -1.12354839    -0.06683350     0.04122945
 c     -1.01560108     1.36708162     0.88701287
 c     -0.48955363     1.08372734    -0.37102892
 c      0.87300979     0.83598688    -0.30675084
 h     -0.34272986    -1.98469381     1.04317494
 h     -1.96986729     1.96435977     1.10691930
 h     -0.94360097     1.58658406    -1.34315690
 h      1.64242556     1.62412664    -0.07740852
 o      2.39500642    -0.99791235    -0.00232990
 h      3.17650270    -0.32795287    -0.02945054
 c     -2.29482771    -0.65189620    -0.77187442
 h     -1.77077430    -1.19294259    -1.57127046
 h     -2.81108175    -1.47669133    -0.18076107
 h     -2.98215405    -0.03356675    -1.25562939
 h     -0.30758926     1.59782376     1.77607028
          17

 c      1.19467967    -0.50321628     0.05659861
 c     -0.05697374    -0.93449867     0.44253338
 c     -1.11491464    -0.05761930     0.04024198
 c     -1.01693876     1.36640214     0.89127973
 c     -0.47560811     1.07706052    -0.37803945
 c      0.87129139     0.83115036    -0.29674871
 h     -0.29631079    -1.91259272     1.06817749
 h     -2.02536670     1.96550102     1.08494203
 h     -0.91418688     1.56249196    -1.33665923
 h      1.65907520     1.63459977    -0.08818549
 o      2.38171324    -0.98852166    -0.00418348
 h      3.13918498    -0.31919644    -0.01314269
 c     -2.29515285    -0.65562706    -0.77037365
 h     -1.75882712    -1.22011990    -1.56446934
 h     -2.82523570    -1.48423235    -0.14872622
 h     -2.97234779    -0.01192125    -1.26722760
 h     -0.31655595     1.58561410     1.84729029
          17

 c      1.19333984    -0.50367788     0.04527133
 c     -0.06031809    -0.94461332     0.43921198
 c     -1.10835247    -0.05053817     0.04015491
 c     -1.02050399     1.36727373     0.89939101
 c     -0.46216188     1.07402854    -0.38978761
 c      0.87381128     0.82687470    -0.28603348
 h     -0.24359396    -1.82347714     1.08070518
 h     -2.06289071     1.95530095     1.05458999
 h     -0.87699102     1.53603791    -1.31622401
 h      1.66696540     1.63836455    -0.10631854
 o      2.36996968    -0.97968130    -0.00546940
 h      3.08761648    -0.31927182     0.00215388
 c     -2.29455628    -0.66158989    -0.76716452
 h     -1.74958738    -1.24571086    -1.55703312
 h     -2.83497442    -1.47809976    -0.12550278
 h     -2.97062143     0.02089923    -1.28001220
 h     -0.33853073     1.56162219     1.89839676
          17

 c      1.19040489    -0.50171692     0.03284778
 c     -0.06361821    -0.95643438     0.43707511
 c     -1.10403981    -0.04580888     0.04101234
 c     -1.02635477     1.36941365     0.91085639
 c     -0.44938203     1.07442756    -0.40499050
 c      0.88084832     0.82338308    -0.27481024
 h     -0.19005292    -1.73412161     1.08951358
 h     -2.07856049     1.93336428     1.01733604
 h     -0.83615195     1.51249663    -1.29010401
 h      1.66534055     1.63414570    -0.13087887
 o      2.35961178    -0.97206542    -0.00617940
 h      3.03295209    -0.32013949     0.01587235
 c     -2.29342183    -0.66923474    -0.76267342
 h     -1.74516684    -1.26790480    -1.54707544
 h     -2.83971923    -1.45729431    -0.11244843
 h     -2.97055689     0.05709337    -1.28966377
 h     -0.37449799     1.52717623     1.92538102
          17

 c      1.18535741    -0.49763823     0.01957441
 c     -0.06617286    -0.96752831     0.43462522
 c     -1.10195544    -0.04338579     0.04278470
 c     -1.03438225     1.37227182     0.92475533
 c     -0.43717124     1.07750766    -0.42174285
 c      0.89214883     0.82080451    -0.26336431
 h     -0.14144221    -1.66893812     1.11236424
 h     -2.07244876     1.90145673     0.97554009
 h     -0.79821815     1.49976084    -1.27204959
 h      1.65627232     1.62310331    -0.16031710
 o      2.35016959    -0.96653300    -0.00632993
 h      2.98995572    -0.30999006     0.02797918
 c     -2.29205889    -0.67773580    -0.75739662
 h     -1.74678794    -1.28565744    -1.53387890
 h     -2.84057162    -1.42367994    -0.10872225
 h     -2.96638424     0.08900119    -1.29224808
 h     -0.42309489     1.48437745     1.92796459
          17

 c      1.17800373    -0.49190623     0.00569603
 c     -0.06762593    -0.97602379     0.43044341
 c     -1.10193811    -0.04298913     0.04535306
 c     -1.04432375     1.37508862     0.93980883
 c     -0.42527789     1.08220304    -0.43792795
 c      0.90693354     0.81918063    -0.25205474
 h     -0.10029427    -1.64543623     1.16607487
 h     -2.04897345     1.86344984     0.93202596
 h     -0.77010825     1.50623863    -1.27723332
 h      1.64460162     1.60891200    -0.19273202
 o      2.34136828    -0.96364576    -0.00595405
 h      2.96822162    -0.28099428     0.03881540
 c     -2.29055902    -0.68614752    -0.75179627
 h     -1.75462212    -1.29893992    -1.51795705
 h     -2.84047347    -1.38187165    -0.11109038
 h     -2.95456949     0.11106917    -1.28550454
 h     -0.48055457     1.43589797     1.91019144
          17

 c      1.16855421    -0.48510285    -0.00854707
 c     -0.06804538    -0.98220361     0.42497172
 c     -1.10375046    -0.04417379     0.04851682
 c     -1.05575150     1.37692805     0.95435283
 c     -0.41369831     1.08772317    -0.45223436
 c      0.92401987     0.81849238    -0.24128131
 h     -0.06533815    -1.65630011     1.24547777
 h     -2.01798185     1.82558984     0.88947210
 h     -0.75423233     1.53517229    -1.31103004
 h      1.63729274     1.59734407    -0.22629059
 o      2.33360582    -0.96311519    -0.00505595
 h      2.96405028    -0.23829291     0.04826043
 c     -2.28877566    -0.69348258    -0.74628920
 h     -1.76782427    -1.30880657    -1.50093526
 h     -2.84422185    -1.33880346    -0.11395216
 h     -2.93392206     0.12040251    -1.26904439
 h     -0.54003203     1.38464118     1.88210812
          17

 c      1.15758694    -0.47791858    -0.02289592
 c     -0.06758457    -0.98749687     0.42004560
 c     -1.10710486    -0.04643655     0.05203000
 c     -1.06809552     1.37679777     0.96638572
 c     -0.40287424     1.09394383    -0.46472684
 c      0.94208816     0.81879023    -0.23143121
 h     -0.03545072    -1.68132718     1.32863034
 h     -1.99456439     1.79612523     0.84946328
 h     -0.74639665     1.58124549    -1.36301462
 h      1.64134933     1.59433201    -0.25969499
 o      2.32759703    -0.96406212    -0.00360791
 h      2.96594403    -0.19585778     0.05554701
 c     -2.28641275    -0.69888496    -0.74116859
 h     -1.78475315    -1.31725653    -1.48523609
 h     -2.85738440    -1.30190928    -0.11068706
 h     -2.90535646     0.11689363    -1.24426184
 h     -0.59158412     1.33286128     1.86057694
          17

 c      1.14591965    -0.47113648    -0.03706263
 c     -0.06637253    -0.99292115     0.41720158
 c     -1.11166141    -0.04930987     0.05564517
 c     -1.08079230     1.37395399     0.97408706
 c     -0.39335770     1.10111203    -0.47612092
 c      0.96004159     0.82043034    -0.22285402
 h     -0.01067859    -1.70535651     1.39657578
 h     -1.99366968     1.78266569     0.81208539
 h     -0.74002714     1.63483319    -1.41611880
 h      1.66047547     1.60251321    -0.29221200
 o      2.32379407    -0.96564932    -0.00159577
 h      2.96421947    -0.16631247     0.05991061
 c     -2.28323458    -0.70197566    -0.73637232
 h     -1.80343155    -1.32678815    -1.47347266
 h     -2.88336741    -1.27568285    -0.09703424
 h     -2.87183263     0.10349782    -1.21434923
 h     -0.62573155     1.28119161     1.86360496
          17

 c      1.13445058    -0.46555206    -0.05074911
 c     -0.06455792    -0.99885445     0.41722160
 c     -1.11703281    -0.05240659     0.05914601
 c     -1.09352542     1.36817232     0.97682799
 c     -0.38548356     1.10943025    -0.48696460
 c      0.97723977     0.82417184    -0.21588638
 h      0.00864321    -1.72067995     1.43872296
 h     -2.01986287     1.78769119     0.77765669
 h     -0.73023888     1.68735594    -1.45666996
 h      1.69306128     1.61906109    -0.32305952
 o      2.32224216    -0.96734843     0.00095649
 h      2.95415212    -0.15674286     0.06098989
 c     -2.27924842    -0.70313875    -0.73130651
 h     -1.82222737    -1.33958412    -1.46752654
 h     -2.92048682    -1.25932551    -0.07415419
 h     -2.83838905     0.08651340    -1.18429438
 h     -0.64072968     1.22979720     1.89644799
          17

 c      1.12401496    -0.46183580    -0.06367385
 c     -0.06230434    -1.00527464     0.42033980
 c     -1.12280371    -0.05542218     0.06237206
 c     -1.10637602     1.35962910     0.97538444
 c     -0.37932078     1.11893235    -0.49744091
 c      0.99342656     0.83091486    -0.21086535
 h      0.02227640    -1.72419545     1.45051496
 h     -2.06390483     1.80708288     0.74875659
 h     -0.71462767     1.73303053    -1.47681414
 h      1.73362540     1.63739546    -0.35091600
 o      2.32265824    -0.96896596     0.00398758
 h      2.93561501    -0.16851787     0.05887210
 c     -2.27465098    -0.70339986    -0.72505944
 h     -1.84047688    -1.35655504    -1.46761253
 h     -2.96252673    -1.24831593    -0.04767864
 h     -2.81152178     0.07479079    -1.16023990
 h     -0.64403350     1.18098225     1.94663747
          17

 c      1.11528722    -0.46039063    -0.07558884
 c     -0.05975701    -1.01192875     0.42643389
 c     -1.12855444    -0.05811341     0.06523348
 c     -1.11970999     1.34862059     0.97096966
 c     -0.37474036     1.12951339    -0.50745076
 c      1.00850051     0.84127812    -0.20808846
 h      0.03012802    -1.71549585     1.43129127
 h     -2.11098682     1.83358567     0.72916929
 h     -0.69271687     1.76865871    -1.47340960
 h      1.77590308     1.65078809    -0.37414888
 o      2.32448858    -0.97066675     0.00740512
 h      2.91281111    -0.19717967     0.05405876
 c     -2.26972939    -0.70389308    -0.71691099
 h     -1.85860113    -1.37682918    -1.47195329
 h     -3.00209474    -1.23778152    -0.02402630
 h     -2.79680201     0.07626100    -1.14742294
 h     -0.64523848     1.13875470     1.99601747
          17

 c      1.10874046    -0.46126771    -0.08628011
 c     -0.05701948    -1.01836792     0.43505616
 c     -1.13388271    -0.06027645     0.06770748
 c     -1.13391032     1.33542799     0.96453313
 c     -0.37147354     1.14095484    -0.51668809
 c      1.02234955     0.85533699    -0.20776214
 h      0.03230737    -1.69656432     1.38400093
 h     -2.14889083     1.86044633     0.72171948
 h     -0.66548570     1.79331626    -1.44698098
 h      1.81493530     1.65470896    -0.39135049
 o      2.32691443    -0.97302677     0.01109459
 h      2.89452192    -0.23182851     0.04737834
 c     -2.26496453    -0.70523524    -0.70673521
 h     -1.87760698    -1.39810406    -1.47737093
 h     -3.03325468    -1.22440504    -0.00782376
 h     -2.79542842     0.09271082    -1.14734746
 h     -0.65102034     1.10667861     2.03092794
          17

 c      1.10465514    -0.46417315    -0.09555684
 c     -0.05415974    -1.02385323     0.44529347
 c     -1.13842452    -0.06173575     0.06981930
 c     -1.14921876     1.32029512     0.95668536
 c     -0.36913556     1.15289534    -0.52463193
 c      1.03478303     0.87259533    -0.20997592
 h      0.02933090    -1.67300677     1.31688241
 h     -2.17029034     1.88270228     0.72746437
 h     -0.63526603     1.80862277    -1.40167683
 h      1.84780038     1.64747154    -0.40171295
 o      2.32896584    -0.97691222     0.01494398
 h      2.89243586    -0.25726002     0.03963491
 c     -2.26107561    -0.70730331    -0.69502304
 h     -1.89839342    -1.41756799    -1.48036419
 h     -3.05241627    -1.20670096    -0.00124239
 h     -2.80339042     0.11828261    -1.15703921
 h     -0.66469459     1.08694190     2.04382422
          17

 c      1.10315445    -0.46855192    -0.10324063
 c     -0.05124711    -1.02715136     0.45551450
 c     -1.14187701    -0.06234485     0.07161746
 c     -1.16570573     1.30343896     0.94780513
 c     -0.36723234     1.16475127    -0.53047707
 c      1.04550650     0.89210264    -0.21469709
 h      0.02245770    -1.65663061     1.24647706
 h     -2.17215269     1.89719102     0.74585500
 h     -0.60584785     1.81964576    -1.34598118
 h      1.87374517     1.63009965    -0.40519778
 o      2.32999952    -0.98286885     0.01888488
 h      2.91367893    -0.26388332     0.03099445
 c     -2.25878981    -0.70953992    -0.68259259
 h     -1.92129478    -1.43279656    -1.47805818
 h     -3.05843337    -1.18474161    -0.00413531
 h     -2.81440575     0.14373238    -1.17131227
 h     -0.68714410     1.08038554     2.03185727
          17

 c      1.10424506    -0.47370545    -0.10916928
 c     -0.04837010    -1.02650880     0.46345464
 c     -1.14402327    -0.06199399     0.07314647
 c     -1.18327898     1.28505783     0.93809787
 c     -0.36519741     1.17566837    -0.53313179
 c      1.05411975     0.91262114    -0.22177386
 h      0.01360613    -1.66606066     1.19677412
 h     -2.15501805     1.90246160     0.77503685
 h     -0.58228161     1.83552469    -1.29268191
 h      1.89417903     1.60596135    -0.40256699
 o      2.33020082    -0.99051856     0.02289441
 h      2.95299738    -0.25738459     0.02100786
 c     -2.25856848    -0.71131240    -0.67030611
 h     -1.94593816    -1.44234404    -1.46879077
 h     -3.05271162    -1.15994805    -0.01415634
 h     -2.82304850     0.16114732    -1.18532114
 h     -0.71737988     1.08664933     1.99593119
          17

 c      1.10785522    -0.47890056    -0.11322211
 c     -0.04553558    -1.02067124     0.46760574
 c     -1.14476003    -0.06061554     0.07441983
 c     -1.20169241     1.26531877     0.92755754
 c     -0.36253443     1.18475202    -0.53156607
 c      1.06016114     0.93279953    -0.23094913
 h      0.00381021    -1.71517124     1.18313872
 h     -2.12297530     1.89906395     0.81203494
 h     -0.56946723     1.86687841    -1.25479350
 h      1.91241434     1.58010344    -0.39525087
 o      2.33030614    -0.99896291     0.02694697
 h      2.99721374    -0.25213965     0.00943925
 c     -2.26047103    -0.71203817    -0.65894917
 h     -1.97129260    -1.44605906    -1.45238689
 h     -3.03945534    -1.13501766    -0.02672457
 h     -2.82594614     0.16577784    -1.19567653
 h     -0.75240211     1.10414392     1.94106625
          17

 c      1.11386424    -0.48345053    -0.11535314
 c     -0.04259389    -1.01043366     0.46873981
 c     -1.14411385    -0.05819355     0.07540023
 c     -1.22056994     1.24431637     0.91584112
 c     -0.35905891     1.19173203    -0.52555331
 c      1.06323179     0.95136286    -0.24189662
 h     -0.00788845    -1.79508309     1.19473394
 h     -2.08407229     1.89020030     0.85298256
 h     -0.56952174     1.91798509    -1.23687455
 h      1.93256422     1.55793665    -0.38494761
 o      2.33101104    -1.00748301     0.03099850
 h      3.03449734    -0.25979045    -0.00343349
 c     -2.26415528    -0.71118514    -0.64918725
 h     -1.99580063    -1.44521738    -1.43021112
 h     -3.02549049    -1.11367888    -0.03528849
 h     -2.82176429     0.15601441    -1.20059623
 h     -0.78650873     1.12998856     1.87780137
          17

 c      1.12208866    -0.48679186    -0.11558781
 c     -0.03938994    -0.99790631     0.46866016
 c     -1.14222674    -0.05479470     0.07600670
 c     -1.23948358     1.22201690     0.90219492
 c     -0.35499179     1.19736968    -0.51595588
 c      1.06319749     0.96731925    -0.25427567
 h     -0.02247524    -1.88247115     1.20936629
 h     -2.04989196     1.88201193     0.89370435
 h     -0.58063634     1.98173529    -1.23171050
 h      1.95730987     1.54337622    -0.37308443
 o      2.33272804    -1.01574368     0.03500384
 h      3.05799100    -0.28571608    -0.01710196
 c     -2.26903419    -0.70833205    -0.64145893
 h     -2.01757279    -1.44244477    -1.40495272
 h     -3.01842129    -1.09968638    -0.03284253
 h     -2.81100344     0.13307781    -1.19989180
 h     -0.81093062     1.16048477     1.82262508
          17

 c      1.13225329    -0.48852896    -0.11399461
 c     -0.03583827    -0.98491772     0.46861535
 c     -1.13931693    -0.05060350     0.07612185
 c     -1.25804881     1.19832252     0.88587157
 c     -0.35078095     1.20294666    -0.50409252
 c      1.06036567     0.98009356    -0.26777057
 h     -0.03977410    -1.95777846     1.21192928
 h     -2.03212006     1.88156297     0.93071611
 h     -0.59893165     2.04521602    -1.22769500
 h      1.98568378     1.53750678    -0.36054310
 o      2.33556395    -1.02374264     0.03893464
 h      3.06597171    -0.32966984    -0.03116362
 c     -2.27459117    -0.70337384    -0.63575176
 h     -2.03469205    -1.44126847    -1.37999210
 h     -3.02267514    -1.09489038    -0.01510373
 h     -2.79602004     0.10103580    -1.19515483
 h     -0.81637755     1.19263593     1.79218711
          17

 c      1.14398244    -0.48843255    -0.11065876
 c     -0.03186974    -0.97261110     0.46914057
 c     -1.13563374    -0.04595154     0.07557715
 c     -1.27592438     1.17346862     0.86721417
 c     -0.34688844     1.20958613    -0.49112554
 c      1.05546695     0.98949524    -0.28208576
 h     -0.05893662    -2.00953350     1.19591183
 h     -2.03622718     1.89167106     0.96172776
 h     -0.62059758     2.09729117    -1.21594311
 h      2.01297916     1.53889640    -0.34792454
 o      2.33929596    -1.03177271     0.04279753
 h      3.06209632    -0.38632491    -0.04566971
 c     -2.28060607    -0.69675142    -0.63145366
 h     -2.04566044    -1.44509605    -1.35824404
 h     -3.03640227    -1.09778349     0.01680121
 h     -2.78117089     0.06693369    -1.19007251
 h     -0.79970851     1.22507367     1.79027131
          17

 c      1.15681864    -0.48641057    -0.10566770
 c     -0.02739533    -0.96162245     0.47033929
 c     -1.13141652    -0.04132560     0.07413137
 c     -1.29281468     1.14848726     0.84804922
 c     -0.34368927     1.21800691    -0.47791186
 c      1.04943149     0.99557279    -0.29692148
 h     -0.07895423    -2.03205790     1.15986177
 h     -2.05856583     1.90749718     0.98488445
 h     -0.64271070     2.13118626    -1.19181727
 h      2.03293889     1.54506783    -0.33599232
 o      2.34331490    -1.04041634     0.04666123
 h      3.05621951    -0.44539523    -0.06160333
 c     -2.28703798    -0.68944802    -0.62755640
 h     -2.04987669    -1.45579511    -1.34085573
 h     -3.05297376    -1.10425541     0.05714859
 h     -2.77238278     0.03994944    -1.19018097
 h     -0.76711738     1.25630634     1.80415412
          17

 c      1.17025954    -0.48247087    -0.09910701
 c     -0.02231007    -0.95224700     0.47207213
 c     -1.12686601    -0.03732250     0.07147849
 c     -1.30855907     1.12500824     0.83067483
 c     -0.34143940     1.22853580    -0.46504203
 c      1.04313207     0.99848315    -0.31196647
 h     -0.09886507    -2.02345974     1.10511303
 h     -2.09064473     1.91974127     0.99819324
 h     -0.66331706     2.14415122    -1.15404837
 h      2.04021261     1.55378208    -0.32584619
 o      2.34673824    -1.05039413     0.05067113
 h      3.06257497    -0.49417949    -0.08114321
 c     -2.29384036    -0.68262015    -0.62315604
 h     -2.04788752    -1.47271632    -1.32667059
 h     -3.06516732    -1.10969663     0.09887348
 h     -2.77503794     0.02803413    -1.20074288
 h     -0.72887112     1.28357696     1.81686587
          17

 c      1.18379996    -0.47668805    -0.09106414
 c     -0.01651224    -0.94446006     0.47401304
 c     -1.12213023    -0.03454362     0.06729590
 c     -1.32312030     1.10463115     0.81694453
 c     -0.34025645     1.24113861    -0.45286736
 c      1.03721634     0.99842850    -0.32690984
 h     -0.11787170    -1.98539545     1.03517910
 h     -2.12454853     1.91994127     1.00000327
 h     -0.68147004     2.13696912    -1.10399974
 h      2.03174255     1.56362315    -0.31881630
 o      2.34901968    -1.06206405     0.05496777
 h      3.09014706    -0.52572275    -0.10637563
 c     -2.30103721    -0.67703718    -0.61793097
 h     -2.04124049    -1.49296299    -1.31296074
 h     -3.06790802    -1.11050550     0.13610142
 h     -2.79060439     0.03298508    -1.22289416
 h     -0.69384591     1.30393410     1.81670960
          17

 c      1.19697238    -0.46918884    -0.08163275
 c     -0.00990625    -0.93776412     0.47560381
 c     -1.11730863    -0.03345360     0.06131698
 c     -1.33649629     1.08849858     0.80804304
 c     -0.34008410     1.25538152    -0.44147645
 c      1.03203013     0.99563855    -0.34145922
 h     -0.13563472    -1.92494222     0.95637181
 h     -2.15509214     1.90296231     0.98954114
 h     -0.69754576     2.11430364    -1.04569774
 h      2.00721369     1.57416008    -0.31626736
 o      2.35057064    -1.07504122     0.05952101
 h      3.13279523    -0.54494051    -0.13666628
 c     -2.30881007    -0.67282586    -0.61224426
 h     -2.03205445    -1.51266337    -1.29680891
 h     -3.05890434    -1.10457889     0.16509450
 h     -2.81550063     0.04919711    -1.25199694
 h     -0.66805593     1.31523998     1.79829046
          17

 c      1.20938927    -0.46016741    -0.07090930
 c     -0.00235015    -0.93086366     0.47595552
 c     -1.11247663    -0.03424554     0.05340541
 c     -1.34864432     1.07711924     0.80452731
 c     -0.34063541     1.27033894    -0.43064536
 c      1.02759669     0.99036866    -0.35535839
 h     -0.15307842    -1.85861896     0.87903796
 h     -2.17992643     1.86725245     0.96705512
 h     -0.71391024     2.08572185    -0.98633694
 h      1.96909532     1.58602012    -0.31943258
 o      2.35236510    -1.08858177     0.06412542
 h      3.17525925    -0.56231777    -0.16863118
 c     -2.31733700    -0.66969984    -0.60681865
 h     -2.02255727    -1.52833290    -1.27620851
 h     -3.03843772    -1.09131049     0.18440307
 h     -2.84370536     0.06783010    -1.28051121
 h     -0.65499912     1.31648718     1.76084160
          17

 c      1.22079162    -0.44990465    -0.05899374
 c      0.00643549    -0.92152382     0.47391200
 c     -1.10771776    -0.03675937     0.04359975
 c     -1.35943611     1.07030808     0.80635394
 c     -0.34138190     1.28461090    -0.41986853
 c      1.02364728     0.98289773    -0.36840003
 h     -0.17355992    -1.81442697     0.81695651
 h     -2.19943187     1.81462371     0.93379328
 h     -0.73532552     2.06553354    -0.93591681
 h      1.92238779     1.60093509    -0.32929039
 o      2.35519720    -1.10207704     0.06854631
 h      3.20457409    -0.58576688    -0.19849531
 c     -2.32658394    -0.66725542    -0.60238185
 h     -2.01473301    -1.53777744    -1.25056221
 h     -3.00913391    -1.07151915     0.19494488
 h     -2.86979525     0.08123420    -1.30170995
 h     -0.65590735     1.30791161     1.70722410
          17

 c      1.23109824    -0.43875646    -0.04601063
 c      0.01673300    -0.90785273     0.46871437
 c     -1.10314650    -0.04048825     0.03210748
 c     -1.36867230     1.06720083     0.81284776
 c     -0.34177299     1.29680426    -0.40868453
 c      1.01973587     0.97353837    -0.38043046
 h     -0.20138935    -1.81724669     0.77981833
 h     -2.21698256     1.75012173     0.89191915
 h     -0.76693750     2.06736418    -0.90343670
 h      1.87367779     1.62146982    -0.34651033
 o      2.35941901    -1.11516756     0.07261665
 h      3.21405650    -0.61871682    -0.22359212
 c     -2.33623399    -0.66507666    -0.59953138
 h     -2.01008376    -1.54052521    -1.22073986
 h     -2.97578230    -1.04738269     0.20017588
 h     -2.89019259     0.08461512    -1.31132280
 h     -0.66915938     1.29125692     1.64427162
          17

 c      1.24044232    -0.42711443    -0.03213841
 c      0.02825109    -0.89067013     0.46078090
 c     -1.09890326    -0.04468697     0.01925961
 c     -1.37622951     1.06638622     0.82265673
 c     -0.34174694     1.30642947    -0.39722047
 c      1.01546121     0.96269907    -0.39134765
 h     -0.23519773    -1.86118745     0.76434836
 h     -2.23890586     1.68131194     0.84417888
 h     -0.80888822     2.09398774    -0.89046921
 h      1.82908816     1.64992120    -0.37150316
 o      2.36495644    -1.12770235     0.07627505
 h      3.20310936    -0.66085433    -0.24287822
 c     -2.34574911    -0.66274948    -0.59871274
 h     -2.00947117    -1.53793970    -1.18889821
 h     -2.94471708    -1.02212255     0.20585644
 h     -2.90324311     0.07604012    -1.30770485
 h     -0.68874144     1.27020651     1.58409538
          17

 c      1.24915099    -0.41538123    -0.01760519
 c      0.04006597    -0.87275883     0.45116560
 c     -1.09511068    -0.04855502     0.00545333
 c     -1.38236689     1.06625956     0.83385565
 c     -0.34193992     1.31409406    -0.38623755
 c      1.01070347     0.95100763    -0.40110124
 h     -0.26732003    -1.91805429     0.76056375
 h     -2.27225955     1.61575452     0.79324310
 h     -0.85407484     2.13533017    -0.89049059
 h      1.79178595     1.68639772    -0.40449876
 o      2.37132496    -1.13971851     0.07960321
 h      3.17717481    -0.70859572    -0.25748403
 c     -2.35453218    -0.65993570    -0.60011418
 h     -2.01304725    -1.53305118    -1.15811771
 h     -2.92208346    -0.99903349     0.21837086
 h     -2.90913606     0.05624741    -1.29176656
 h     -0.70324327     1.25035465     1.54423413
          17

 c      1.25766655    -0.40395991    -0.00265594
 c      0.05119691    -0.85653224     0.44074196
 c     -1.09182935    -0.05139876    -0.00890320
 c     -1.38780453     1.06560609     0.84454498
 c     -0.34324387     1.32072745    -0.37658939
 c      1.00568737     0.93938800    -0.40970904
 h     -0.29037080    -1.96415369     0.76089563
 h     -2.31966716     1.55733104     0.74151518
 h     -0.89293965     2.17772639    -0.89506038
 h      1.76105058     1.72749463    -0.44544768
 o      2.37761909    -1.15144307     0.08287825
 h      3.14819206    -0.75521623    -0.27154963
 c     -2.36212097    -0.65655479    -0.60341446
 h     -2.02036976    -1.52996419    -1.13179681
 h     -2.91121813    -0.97997746     0.24128806
 h     -2.91010055     0.02879558    -1.26717532
 h     -0.70054489     1.23720920     1.54143964
          17

 c      1.26644878    -0.39321821     0.01247018
 c      0.06087432    -0.84343276     0.43007001
 c     -1.08904681    -0.05270611    -0.02343521
 c     -1.39301064     1.06402664     0.85388908
 c     -0.34635762     1.32698584    -0.36884293
 c      1.00082155     0.92895367    -0.41727507
 h     -0.29997991    -1.98681532     0.76133449
 h     -2.37594274     1.50533133     0.69194372
 h     -0.91814631     2.21097532    -0.89813871
 h      1.73381473     1.76709242    -0.49375815
 o      2.38270062    -1.16320338     0.08655239
 h      3.13197894    -0.79254426    -0.29189536
 c     -2.36823924    -0.65296402    -0.60761457
 h     -2.03080554    -1.53264500    -1.11277461
 h     -2.91121502    -0.96458578     0.27264449
 h     -2.91074983     0.00027586    -1.24057911
 h     -0.67986006     1.23255484     1.57899383
          17

 c      1.27587793    -0.38343668     0.02754556
 c      0.06854505    -0.83419383     0.41949572
 c     -1.08669737    -0.05214930    -0.03781713
 c     -1.39770342     1.06173456     0.86230906
 c     -0.35165938     1.33316003    -0.36323423
 c      0.99647855     0.92077032    -0.42397378
 h     -0.29425093    -1.98092213     0.76000859
 h     -2.43106372     1.45725464     0.64832395
 h     -0.92571506     2.22945169    -0.89661551
 h      1.70699897     1.79862018    -0.54820150
 o      2.38587963    -1.17511594     0.09096734
 h      3.13780417    -0.81624467    -0.32346701
 c     -2.37267086    -0.64993683    -0.61128922
 h     -2.04410219    -1.54331232    -1.10243336
 h     -2.91821764    -0.95107044     0.30602605
 h     -2.91760458    -0.02065819    -1.22064169
 h     -0.65450252     1.23395049     1.64421566
          17

 c      1.28617315    -0.37476703     0.04235152
 c      0.07386771    -0.82906232     0.40921342
 c     -1.08468555    -0.04956116    -0.05177513
 c     -1.40138338     1.05905699     0.87058473
 c     -0.35924001     1.33924871    -0.35973804
 c      0.99287984     0.91564239    -0.42999647
 h     -0.27299347    -1.94601667     0.75627557
 h     -2.47540290     1.41146648     0.61450864
 h     -0.91461534     2.23121471    -0.88968423
 h      1.67888145     1.81698363    -0.60711576
 o      2.38750755    -1.18685198     0.09598469
 h      3.15919255    -0.82974655    -0.36347396
 c     -2.37527086    -0.64830952    -0.61322985
 h     -2.06069702    -1.56135910    -1.10031684
 h     -2.92785982    -0.93763572     0.33413062
 h     -2.93617696    -0.02706373    -1.21434416
 h     -0.64003453     1.23772725     1.71997193
          17

 c      1.29733654    -0.36723020     0.05667825
 c      0.07676635    -0.82781939     0.39926502
 c     -1.08290252    -0.04491482    -0.06508073
 c     -1.40376334     1.05619705     0.87925348
 c     -0.36892853     1.34499554    -0.35811915
 c      0.99008445     0.91400051    -0.43549670
 h     -0.23761491    -1.88586378     0.75063338
 h     -2.50246828     1.36784835     0.59356745
 h     -0.88645064     2.21758946    -0.87852300
 h      1.64940151     1.81948829    -0.66875779
 o      2.38851935    -1.19788603     0.10111371
 h      3.18113254    -0.84020421    -0.40348680
 c     -2.37624125    -0.64847536    -0.61303974
 h     -2.08145152    -1.58363738    -1.10452132
 h     -2.93677027    -0.92325665     0.35146204
 h     -2.96650931    -0.01859901    -1.22224895
 h     -0.64634682     1.24094764     1.79281866
          17

 c      1.30914284    -0.36073668     0.07032119
 c      0.07751429    -0.82959872     0.38947590
 c     -1.08123445    -0.03831416    -0.07754740
 c     -1.40475528     1.05323586     0.88856963
 c     -0.38028191     1.34984586    -0.35792377
 c      0.98802323     0.91586353    -0.44055051
 h     -0.19172949    -1.81051605     0.74551855
 h     -2.50932235     1.32739758     0.58740101
 h     -0.84562061     2.19372234    -0.86658635
 h      1.62000203     1.80609681    -0.73166936
 o      2.38970260    -1.20781356     0.10589315
 h      3.19144905    -0.85321032    -0.43558385
 c     -2.37621472    -0.65025179    -0.61115836
 h     -2.10705600    -1.60578472    -1.11249389
 h     -2.94298148    -0.90776695     0.35526298
 h     -3.00241232    -0.00165029    -1.23837739
 h     -0.67749163     1.24167749     1.85404116
          17

 c      1.32117946    -0.35511676     0.08307233
 c      0.07678927    -0.83257699     0.37932457
 c     -1.07957589    -0.02999754    -0.08902390
 c     -1.40434760     1.05018521     0.89861072
 c     -0.39258358     1.35288827    -0.35844285
 c      0.98653373     0.92084926    -0.44513385
 h     -0.14197162    -1.74003605     0.74707176
 h     -2.49633445     1.29175069     0.59662145
 h     -0.79941322     2.16945184    -0.86012856
 h      1.59337476     1.77940527    -0.79503343
 o      2.39146292    -1.21642218     0.11006191
 h      3.18430912    -0.87146955    -0.45511953
 c     -2.37594572    -0.65317866    -0.60841556
 h     -2.13755922    -1.62363783    -1.12175334
 h     -2.94592424    -0.89168630     0.34556892
 h     -3.03554630     0.01550133    -1.25484105
 h     -0.73350186     1.23876115     1.89853733
          17

 c      1.33293779    -0.35014533     0.09470916
 c      0.07550396    -0.83413318     0.36792154
 c     -1.07785036    -0.02034354    -0.09938661
 c     -1.40250865     1.04701750     0.90933491
 c     -0.40498853     1.35301501    -0.35878852
 c      0.98540314     0.92823761    -0.44911674
 h     -0.09669796    -1.70300780     0.76578896
 h     -2.46724247     1.26289864     0.62040762
 h     -0.75644523     2.15779825    -0.86738610
 h      1.57304526     1.74424120    -0.85894698
 o      2.39384431    -1.22365965     0.11358230
 h      3.15972503    -0.89520469    -0.46111175
 c     -2.37599685    -0.65677372    -0.60567307
 h     -2.17220056    -1.63420205    -1.13036153
 h     -2.94642879    -0.87604878     0.32513920
 h     -3.05917857     0.02654302    -1.26553802
 h     -0.81149805     1.23164969     1.92419825
          17

 c      1.34392720    -0.34555257     0.10499239
 c      0.07423896    -0.83267821     0.35469347
 c     -1.07604192    -0.00985546    -0.10853627
 c     -1.39912428     1.04366165     0.92055109
 c     -0.41689844     1.34960436    -0.35829162
 c      0.98445412     0.93712125    -0.45229491
 h     -0.06019862    -1.71574835     0.80885930
 h     -2.42962976     1.24304322     0.65624877
 h     -0.72243395     2.16745230    -0.89404275
 h      1.56247813     1.70639888    -0.92428856
 o      2.39654060    -1.22961681     0.11666466
 h      3.12322786    -0.92240048    -0.45663414
 c     -2.37662299    -0.66058631    -0.60370736
 h     -2.20947907    -1.63617123    -1.13719485
 h     -2.94672662    -0.86225337     0.29931126
 h     -3.06935023     0.02810705    -1.26710229
 h     -0.90585550     1.22040380     1.93243824
          17

 c      1.35374439    -0.34104757     0.11369035
 c      0.07300582    -0.82938757     0.34035865
 c     -1.07422887     0.00087603    -0.11639463
 c     -1.39399925     1.03997931     0.93178813
 c     -0.42820662     1.34326402    -0.35699276
 c      0.98367306     0.94664895    -0.45449155
 h     -0.03039256    -1.76255093     0.86869670
 h     -2.39492141     1.23443282     0.69984984
 h     -0.69735604     2.19437981    -0.93760226
 h      1.56358275     1.67039453    -0.99172592
 o      2.39887862    -1.23452711     0.11981398
 h      3.08603652    -0.94880517    -0.44957409
 c     -2.37779136    -0.66418487    -0.60315234
 h     -2.24734687    -1.63014814    -1.14208785
 h     -2.95009163    -0.85182514     0.27521308
 h     -3.06473481     0.01949033    -1.25865769
 h     -1.00802177     1.20585854     1.92982593
          17

 c      1.36206396    -0.33637621     0.12062024
 c      0.07175074    -0.82649345     0.32634509
 c     -1.07259160     0.01120051    -0.12288672
 c     -1.38700666     1.03577575     0.94212379
 c     -0.43902829     1.33554388    -0.35553416
 c      0.98329489     0.95624034    -0.45570429
 h     -0.00469277    -1.81573582     0.92946069
 h     -2.37571220     1.23890084     0.74585847
 h     -0.67833999     2.22507380    -0.98873369
 h      1.57537681     1.63757673    -1.06013367
 o      2.39997251    -1.23869886     0.12374811
 h      3.06260304    -0.96899528    -0.45133969
 c     -2.37928104    -0.66719315    -0.60434257
 h     -2.28346323    -1.61861726    -1.14585364
 h     -2.95962254    -0.84598133     0.25963795
 h     -3.04646840     0.00243252    -1.24160388
 h     -1.10727835     1.18969702     1.92940053
          17

 c      1.36861520    -0.33135813     0.12566331
 c      0.07057768    -0.82547925     0.31379564
 c     -1.07138950     0.02043074    -0.12792973
 c     -1.37837101     1.03094200     0.95035602
 c     -0.44935219     1.32805690    -0.35463838
 c      0.98375319     0.96560155    -0.45617158
 h      0.01744769    -1.85645121     0.97850744
 h     -2.37911990     1.25684330     0.78962734
 h     -0.66338803     2.24635590    -1.03745847
 h      1.59410137     1.60643950    -1.12588952
 o      2.39930572    -1.24228736     0.12893499
 h      3.06145885    -0.98005837    -0.46944385
 c     -2.38081396    -0.66940390    -0.60707222
 h     -2.31549925    -1.60553865    -1.15009376
 h     -2.97633944    -0.84511638     0.25600366
 h     -3.01833956    -0.01869939    -1.21974134
 h     -1.19400722     1.17372265     1.94705408
          17

 c      1.37317923    -0.32588999     0.12875430
 c      0.06965955    -0.82695712     0.30337584
 c     -1.07091273     0.02787795    -0.13144575
 c     -1.36881406     1.02569190     0.95591498
 c     -0.45896108     1.32202244    -0.35482534
 c      0.98551339     0.97457349    -0.45628519
 h      0.03550721    -1.87581862     1.00858908
 h     -2.40131960     1.28621823     0.82848083
 h     -0.65210221     2.25001945    -1.07661427
 h      1.61482342     1.57468545    -1.18392260
 o      2.39724514    -1.24511258     0.13509732
 h      3.07711183    -0.98454395    -0.49955292
 c     -2.38211816    -0.67091825    -0.61049938
 h     -2.34146010    -1.59533780    -1.15666958
 h     -2.99809695    -0.84860038     0.26270842
 h     -2.98699549    -0.03669567    -1.19939024
 h     -1.26357001     1.15817448     1.98986913
          17

 c      1.37559803    -0.31993960     0.12987002
 c      0.06915663    -0.83100355     0.29541585
 c     -1.07141498     0.03290804    -0.13338194
 c     -1.35939799     1.02058120     0.95952448
 c     -0.46750177     1.31820247    -0.35638583
 c      0.98891313     0.98298947    -0.45643833
 h      0.04872184    -1.87092989     1.01623172
 h     -2.43047638     1.32287657     0.86118978
 h     -0.64507009     2.23271877    -1.10219705
 h      1.63317117     1.54096665    -1.22947803
 o      2.39464793    -1.24683048     0.14148331
 h      3.09622297    -0.98766001    -0.52978119
 c     -2.38293299    -0.67217090    -0.61342224
 h     -2.35993085    -1.59132819    -1.16687581
 h     -3.02054058    -0.85509461     0.27451372
 h     -2.96085988    -0.04259331    -1.18832786
 h     -1.31537612     1.14129321     2.04906416
          17

 c      1.37578409    -0.31354697     0.12902639
 c      0.06918467    -0.83736555     0.29002021
 c     -1.07304838     0.03501928    -0.13370914
 c     -1.35119499     1.01623009     0.96254402
 c     -0.47457536     1.31691019    -0.35939418
 c      0.99408196     0.99062614    -0.45691841
 h      0.05637116    -1.84249068     1.00051517
 h     -2.45415844     1.36206488     0.88701861
 h     -0.64336250     2.19499215    -1.11297937
 h      1.64629739     1.50545615    -1.25935760
 o      2.39222227    -1.24716717     0.14742893
 h      3.10764813    -0.99339230    -0.54968334
 c     -2.38316591    -0.67366741    -0.61488266
 h     -2.37015689    -1.59427842    -1.18071580
 h     -3.03911495    -0.86308083     0.28540801
 h     -2.94630819    -0.02974453    -1.19216023
 h     -1.34939656     1.12107181     2.10849528
          17

 c      1.37372308    -0.30682206     0.12627906
 c      0.06980327    -0.84548136     0.28706830
 c     -1.07581942     0.03391809    -0.13240929
 c     -1.34499398     1.01309940     0.96609578
 c     -0.47980372     1.31796551    -0.36366560
 c      1.00092525     0.99721300    -0.45785922
 h      0.05786584    -1.79468729     0.96310546
 h     -2.46362639     1.39965882     0.90545500
 h     -0.64838487     2.14105430    -1.11067061
 h      1.65319813     1.46972621    -1.27246805
 o      2.39032067    -1.24597626     0.15256794
 h      3.10567315    -1.00352337    -0.55364589
 c     -2.38314353    -0.67554841    -0.61470652
 h     -2.37197870    -1.60212864    -1.19678913
 h     -3.05050974    -0.87125938     0.29069871
 h     -2.94334106     0.00109359    -1.21003905
 h     -1.36527078     1.09655884     2.15477337
          17

 c      1.36947347    -0.29994090     0.12172704
 c      0.07101314    -0.85432038     0.28608599
 c     -1.07958312     0.02956417    -0.12946950
 c     -1.34119929     1.01144208     0.97079210
 c     -0.48285366     1.32061460    -0.36865126
 c      1.00912830     1.00245643    -0.45922229
 h      0.05279927    -1.73721556     0.90974523
 h     -2.45444201     1.43264201     0.91627688
 h     -0.66200926     2.07939354    -1.10087310
 h      1.65480692     1.43647780    -1.27005819
 o      2.38896110    -1.24321849     0.15683105
 h      3.08967458    -1.01797897    -0.54088966
 c     -2.38350540    -0.67749485    -0.61348192
 h     -2.36572276    -1.61102812    -1.21284711
 h     -3.05320474    -0.87875266     0.28784469
 h     -2.94630915     0.04186932    -1.23510814
 h     -1.36281004     1.06786599     2.18001430
          17

 c      1.36316592    -0.29314814     0.11551707
 c      0.07276771    -0.86208932     0.28602396
 c     -1.08407062     0.02216778    -0.12488418
 c     -1.33984963     1.01132125     0.97678965
 c     -0.48341968     1.32354256    -0.37336454
 c      1.01815885     1.00606485    -0.46078881
 h      0.04089621    -1.68894261     0.85280652
 h     -2.42593070     1.45923723     0.91961471
 h     -0.68683789     2.02281981    -1.09385771
 h      1.65405937     1.40930717    -1.25583704
 o      2.38783883    -1.23894812     0.16044838
 h      3.06393270    -1.03508531    -0.51549625
 c     -2.38479371    -0.67902649    -0.61210637
 h     -2.35210910    -1.61687955    -1.22660055
 h     -3.04757540    -0.88520351     0.27662779
 h     -2.94860383     0.08246186    -1.25915895
 h     -1.34228531     1.03579393     2.18099830
          17

 c      1.35501439    -0.28674658     0.10784526
 c      0.07500325    -0.86630892     0.28532611
 c     -1.08894422     0.01214919    -0.11866457
 c     -1.34063252     1.01262171     0.98387261
 c     -0.48124386     1.32526791    -0.37663593
 c      1.02730110     1.00777891    -0.46218577
 h      0.02170113    -1.67740918     0.81042841
 h     -2.38095680     1.47911202     0.91595714
 h     -0.72584951     1.98455459    -1.10165204
 h      1.65565076     1.39234205    -1.23563896
 o      2.38630289    -1.23331145     0.16398357
 h      3.03801114    -1.05167160    -0.48691943
 c     -2.38719321    -0.67973677    -0.61144237
 h     -2.33216560    -1.61655708    -1.23637074
 h     -3.03587701    -0.89084062     0.25913297
 h     -2.94568791     0.11480181    -1.27599511
 h     -1.30445845     1.00151981     2.15831429
          17

 c      1.34534567    -0.28106231     0.09894235
 c      0.07759536    -0.86549194     0.28309028
 c     -1.09386338     0.00008658    -0.11085313
 c     -1.34285636     1.01503602     0.99147753
 c     -0.47631940     1.32498711    -0.37791614
 c      1.03578049     1.00743453    -0.46300664
 h     -0.00506011    -1.71968766     0.79286657
 h     -2.32630832     1.49384769     0.90610631
 h     -0.77989664     1.96932050    -1.12885497
 h      1.66485953     1.38944473    -1.21586764
 o      2.38347104    -1.22650662     0.16823013
 h      3.02499416    -1.06385800    -0.46827844
 c     -2.39051267    -0.67932775    -0.61220487
 h     -2.30712366    -1.60854500    -1.24145771
 h     -3.02204184    -0.89650334     0.23951737
 h     -2.93551738     0.13398903    -1.28216821
 h     -1.25049506     0.96635527     2.11647668
          17

 c      1.33462732    -0.27639371     0.08904418
 c      0.08013012    -0.86104428     0.28013038
 c     -1.09853981    -0.01333229    -0.10153816
 c     -1.34545293     1.01805546     0.99868144
 c     -0.46915238     1.32294916    -0.37777329
 c      1.04300022     1.00507275    -0.46305303
 h     -0.03704773    -1.80044778     0.79011020
 h     -2.27291818     1.50746082     0.89106326
 h     -0.84461754     1.96973491    -1.16706766
 h      1.68509250     1.40281429    -1.20046021
 o      2.37875589    -1.21865116     0.17370163
 h      3.03329969    -1.06938029    -0.46817342
 c     -2.39429407    -0.67758633    -0.61489801
 h     -2.27828459    -1.59314192    -1.24228388
 h     -3.01091274    -0.90350562     0.22308799
 h     -2.91807642     0.13811357    -1.27669111
 h     -1.18165551     0.93144112     2.06456410
          17

 c      1.32343428    -0.27300559     0.07837349
 c      0.08191443    -0.85573343     0.27778528
 c     -1.10275866    -0.02737287    -0.09085372
 c     -1.34719838     1.02104899     1.00430040
 c     -0.46064075     1.31982195    -0.37728408
 c      1.04874392     1.00104858    -0.46253934
 h     -0.06931803    -1.88973851     0.78609384
 h     -2.23381478     1.52588123     0.87199029
 h     -0.91170422     1.97409153    -1.20230873
 h      1.71556723     1.43164921    -1.18838752
 o      2.37242487    -1.20968565     0.18010033
 h      3.05803461    -1.06926790    -0.48219265
 c     -2.39798566    -0.67441934    -0.61966262
 h     -2.24686561    -1.57236860    -1.24036447
 h     -3.00661543    -0.91317374     0.21425395
 h     -2.89507962     0.12817318    -1.26088678
 h     -1.09870738     0.89744043     2.01537329
          17

 c      1.31236618    -0.27115186     0.06713971
 c      0.08226858    -0.85171899     0.27683149
 c     -1.10638351    -0.04131942    -0.07897818
 c     -1.34722378     1.02351447     1.00732662
 c     -0.45171902     1.31608170    -0.37731376
 c      1.05315598     0.99602483    -0.46202388
 h     -0.09719994    -1.96547427     0.77151674
 h     -2.21793491     1.55385134     0.85071757
 h     -0.97274363     1.97360881    -1.22368941
 h      1.75148190     1.47212066    -1.17445786
 o      2.36531238    -1.19948563     0.18662364
 h      3.08571636    -1.06604952    -0.49781033
 c     -2.40110175    -0.66998034    -0.62607249
 h     -2.21387536    -1.54955623    -1.23805511
 h     -3.01069089    -0.92614135     0.21407800
 h     -2.87005543     0.10851328    -1.23865975
 h     -1.00207775     0.86477935     1.97997595
          17

 c      1.30195799    -0.27108544     0.05554206
 c      0.08069647    -0.85028422     0.27750997
 c     -1.10936241    -0.05452454    -0.06613142
 c     -1.34532255     1.02532045     1.00752469
 c     -0.44314926     1.31191004    -0.37834627
 c      1.05652969     0.99082959    -0.46212781
 h     -0.11754030    -2.01594660     0.74343271
 h     -2.22398337     1.59081340     0.83063315
 h     -1.02128764     1.96371141    -1.22553273
 h      1.78647501     1.51877501    -1.15259491
 o      2.35818496    -1.18799398     0.19257987
 h      3.10436249    -1.06153810    -0.50423535
 c     -2.40325571    -0.66482005    -0.63308990
 h     -2.18011631    -1.52847202    -1.23797771
 h     -3.02150849    -0.94191840     0.21947106
 h     -2.84850793     0.08737395    -1.21680313
 h     -0.89437514     0.83496750     1.95985125
          17

 c      1.29260448    -0.27304272     0.04376715
 c      0.07692805    -0.85211934     0.27977052
 c     -1.11173029    -0.06643313    -0.05256268
 c     -1.34161037     1.02664074     1.00544963
 c     -0.43547273     1.30728726    -0.38056582
 c      1.05910869     0.98627642    -0.46330322
 h     -0.12852855    -2.03604421     0.70226586
 h     -2.24214216     1.63088567     0.81632723
 h     -1.05316291     1.94297655    -1.20633906
 h      1.81498266     1.56615959    -1.11844518
 o      2.35149507    -1.17524252     0.19760526
 h      3.10737419    -1.05640632    -0.49590492
 c     -2.40410169    -0.65986787    -0.63936293
 h     -2.14638969    -1.51204462    -1.24218572
 h     -3.03550892    -0.95914156     0.22490696
 h     -2.83713522     0.07574742    -1.20397174
 h     -0.78274734     0.81137264     1.94678153
          17

 c      1.28450788    -0.27720553     0.03198160
 c      0.07092835    -0.85750547     0.28340061
 c     -1.11359740    -0.07658794    -0.03853585
 c     -1.33611348     1.02773360     1.00188372
 c     -0.42900407     1.30205639    -0.38392156
 c      1.06100196     0.98302356    -0.46574520
 h     -0.12937081    -2.02480360     0.65019387
 h     -2.26098914     1.66673177     0.81191640
 h     -1.06645350     1.91232150    -1.16780146
 h      1.83332801     1.60984026    -1.07021172
 o      2.34537984    -1.16133306     0.20164708
 h      3.09355889    -1.05047450    -0.47223698
 c     -2.40341813    -0.65601405    -0.64384012
 h     -2.11381482    -1.50126388    -1.25145425
 h     -3.04900505    -0.97623276     0.22499295
 h     -2.84075879     0.08207695    -1.20658055
 h     -0.67693602     0.79791475     1.93076499
          17

 c      1.27765118    -0.28365624     0.02032435
 c      0.06290630    -0.86630989     0.28804905
 c     -1.11512176    -0.08463370    -0.02431995
 c     -1.32871392     1.02882128     0.99744806
 c     -0.42378887     1.29591027    -0.38811690
 c      1.06217242     0.98148123    -0.46938910
 h     -0.12026623    -1.98530288     0.59075857
 h     -2.27189810     1.69259844     0.81991545
 h     -1.06201306     1.87502830    -1.11478291
 h      1.83997129     1.64689687    -1.00847795
 o      2.33966204    -1.14642781     0.20494904
 h      3.06716429    -1.04289375    -0.43740328
 c     -2.40132956    -0.65350915    -0.64633472
 h     -2.08398502    -1.49496621    -1.26512698
 h     -3.05931959    -0.99196254     0.21612919
 h     -2.85850879     0.10557053    -1.22385879
 h     -0.58570297     0.79746453     1.90547181
          17

 c      1.27180245    -0.29233527     0.00890034
 c      0.05332571    -0.87777461     0.29318765
 c     -1.11647834    -0.09032846    -0.01018642
 c     -1.31923834     1.03006440     0.99256524
 c     -0.41950141     1.28831360    -0.39253861
 c      1.06244226     0.98175405    -0.47393611
 h     -0.10279412    -1.92715030     0.52920203
 h     -2.26985499     1.70516930     0.84114898
 h     -1.04476895     1.83753711    -1.05614414
 h      1.83553996     1.67623782    -0.93577076
 o      2.33381383    -1.13075391     0.20807271
 h      3.03854983    -1.03216028    -0.40064641
 c     -2.39826851    -0.65192526    -0.64747479
 h     -2.05877048    -1.49056459    -1.28154284
 h     -3.06518223    -1.00572635     0.19701978
 h     -2.88416709     0.13686631    -1.24849235
 h     -0.51513510     0.81136277     1.86873067
          17

 c      1.26655659    -0.30300799    -0.00222808
 c      0.04289357    -0.89011407     0.29807667
 c     -1.11783126    -0.09356568     0.00358838
 c     -1.30751743     1.03156466     0.98753470
 c     -0.41536376     1.27844031    -0.39622550
 c      1.06150232     0.98361206    -0.47889457
 h     -0.08049304    -1.87137558     0.47281311
 h     -2.25300496     1.70345907     0.87507740
 h     -1.02495401     1.81014934    -1.00517694
 h      1.82285172     1.69888906    -0.85604462
 o      2.32706849    -1.11459772     0.21179360
 h      3.02254522    -1.01634906    -0.37454626
 c     -2.39466527    -0.65063678    -0.64819129
 h     -2.03987596    -1.48514503    -1.29871285
 h     -3.06679378    -1.01763543     0.16859915
 h     -2.91024800     0.16505502    -1.27191890
 h     -0.46849153     0.83959940     1.82140112
          17

 c      1.26140906    -0.31525291    -0.01305514
 c      0.03243321    -0.90047713     0.30190792
 c     -1.11932076    -0.09439149     0.01672290
 c     -1.29341624     1.03335999     0.98256893
 c     -0.41040334     1.26539455    -0.39818490
 c      1.05894783     0.98651678    -0.48365807
 h     -0.05828382    -1.85126248     0.42942091
 h     -2.22235491     1.68869804     0.92013869
 h     -1.01542529     1.80460214    -0.97595609
 h      1.80663195     1.71799561    -0.77390990
 o      2.31900522    -1.09824624     0.21661502
 h      3.02931551    -0.99422803    -0.36713819
 c     -2.39074412    -0.64913135    -0.64934588
 h     -2.02839126    -1.47637763    -1.31493481
 h     -3.06575413    -1.02853512     0.13374771
 h     -2.93091142     0.18238390    -1.28784518
 h     -0.44617743     0.88102359     1.76666916
          17

 c      1.25585310    -0.32847014    -0.02364907
 c      0.02251816    -0.90686903     0.30426163
 c     -1.12106980    -0.09300009     0.02892692
 c     -1.27687673     1.03541335     0.97774592
 c     -0.40432971     1.24895114    -0.39820729
 c      1.05440356     0.98974325    -0.48762912
 h     -0.03897637    -1.89026459     0.40250518
 h     -2.18196124     1.66440341     0.97408662
 h     -1.02173706     1.82569294    -0.97370255
 h      1.79228061     1.73785681    -0.69347589
 o      2.31019722    -1.08190817     0.22227533
 h      3.05408486    -0.96658562    -0.37391414
 c     -2.38651952    -0.64703773    -0.65159902
 h     -2.02449815    -1.46304270    -1.32921688
 h     -3.06474451    -1.03990882     0.09672525
 h     -2.94260266     0.18501772    -1.29284153
 h     -0.44502618     0.93341083     1.71019311
          17

 c      1.24945356    -0.34194939    -0.03414755
 c      0.01331825    -0.91065332     0.30528791
 c     -1.12319566    -0.08970876     0.03990477
 c     -1.25802690     1.03760947     0.97288782
 c     -0.39804868     1.23004908    -0.39721845
 c      1.04773449     0.99262067    -0.49034440
 h     -0.02173214    -1.97276428     0.38955732
 h     -2.13908820     1.63627097     1.03445715
 h     -1.03627517     1.86568694    -0.99044114
 h      1.78351991     1.76163173    -0.61729481
 o      2.30187276    -1.06572962     0.22806728
 h      3.08221495    -0.93569392    -0.38287220
 c     -2.38189630    -0.64409808    -0.65533367
 h     -2.02736369    -1.44523718    -1.34151123
 h     -3.06668223    -1.05348852     0.06206164
 h     -2.94383999     0.17246287    -1.28594220
 h     -0.45685061     0.99360741     1.66077177
          17

 c      1.24186310    -0.35499943    -0.04471019
 c      0.00493331    -0.91478710     0.30527457
 c     -1.12578783    -0.08495219     0.04937576
 c     -1.23733784     1.03979443     0.96749816
 c     -0.39292363     1.21021275    -0.39653301
 c      1.03919576     0.99477288    -0.49151213
 h     -0.00585173    -2.06439527     0.38711277
 h     -2.10294801     1.61099295     1.09911197
 h     -1.04668700     1.91093701    -1.01348822
 h      1.78036261     1.78901850    -0.54636674
 o      2.29515213    -1.04985018     0.23341984
 h      3.10074662    -0.90381018    -0.38396255
 c     -2.37679494    -0.64021440    -0.66054268
 h     -2.03518944    -1.42436038    -1.35276931
 h     -3.07334365    -1.07050188     0.03301938
 h     -2.93514524     0.14726955    -1.26843134
 h     -0.46793862     1.05821759     1.63014793
          17

 c      1.23283213    -0.36705629    -0.05546298
 c     -0.00249653    -0.92137473     0.30441432
 c     -1.12886561    -0.07929233     0.05709811
 c     -1.21555680     1.04191539     0.96110251
 c     -0.39000314     1.19083682    -0.39717657
 c      1.02936922     0.99615045    -0.49095020
 h      0.00800611    -2.14018871     0.39304119
 h     -2.08076262     1.59340777     1.16626234
 h     -1.04436842     1.94993022    -1.03318981
 h      1.77941639     1.81622010    -0.48118170
 o      2.29072842    -1.03440689     0.23807247
 h      3.10279762    -0.87247696    -0.37217005
 c     -2.37121071    -0.63556913    -0.66673532
 h     -2.04544653    -1.40284273    -1.36476068
 h     -3.08418985    -1.09090978     0.01046507
 h     -2.91941470     0.11532664    -1.24405690
 h     -0.46396867     1.12479045     1.62879124
          17

 c      1.22224472    -0.37772325    -0.06646314
 c     -0.00887809    -0.93138865     0.30281506
 c     -1.13235305    -0.07341395     0.06287130
 c     -1.19319217     1.04428725     0.95407088
 c     -0.38986408     1.17297316    -0.39977057
 c      1.01894256     0.99685321    -0.48852273
 h      0.01877275    -2.18751907     0.40605287
 h     -2.07323336     1.58376348     1.23340081
 h     -1.02574428     1.97545015    -1.04418862
 h      1.77611757     1.83812079    -0.42255893
 o      2.28883070    -1.01951727     0.24203080
 h      3.08752561    -0.84235678    -0.34709472
 c     -2.36514270    -0.63073247    -0.67298289
 h     -2.05533778    -1.38348257    -1.37955079
 h     -3.09640960    -1.11325673    -0.00696780
 h     -2.90240840     0.08617402    -1.21924245
 h     -0.44073077     1.19145334     1.65742287
          17

 c      1.21015585    -0.38677490    -0.07768360
 c     -0.01420904    -0.94507002     0.30053007
 c     -1.13608758    -0.06807736     0.06653870
 c     -1.17028208     1.04771828     0.94789247
 c     -0.39270322     1.15736093    -0.40462442
 c      1.00850723     0.99694081    -0.48412795
 h      0.02549969    -2.20133735     0.42519637
 h     -2.07443377     1.57830305     1.29632151
 h     -0.99085583     1.98391997    -1.04435978
 h      1.76679513     1.85049998    -0.37166522
 o      2.28919844    -1.00528470     0.24553445
 h      3.06009219    -0.81295792    -0.31263770
 c     -2.35851237    -0.62658598    -0.67819837
 h     -2.06241900    -1.36840402    -1.39865837
 h     -3.10617418    -1.13527059    -0.02166615
 h     -2.89197197     0.07148378    -1.20192129
 h     -0.40674930     1.25464286     1.70486318
          17

 c      1.19680861    -0.39414045    -0.08901448
 c     -0.01857448    -0.96219064     0.29756995
 c     -1.13984752    -0.06401900     0.06801684
 c     -1.14679901     1.05317512     0.94437809
 c     -0.39842240     1.14444945    -0.41179496
 c      0.99845491     0.99633719    -0.47770975
 h      0.02747493    -2.18118653     0.44969995
 h     -2.07616396     1.57246802     1.34985509
 h     -0.94233320     1.97481065    -1.03407083
 h      1.74963310     1.85112806    -0.32961879
 o      2.29104177    -0.99183955     0.24906244
 h      3.03215686    -0.78206807    -0.27713833
 c     -2.35133614    -0.62388594    -0.68166001
 h     -2.06513514    -1.35806838    -1.42224159
 h     -3.11008817    -1.15471207    -0.03579729
 h     -2.89410363     0.07956955    -1.19748764
 h     -0.37363323     1.30924364     1.75638386
          17

 c      1.18261588    -0.39987767    -0.10028006
 c     -0.02212713    -0.98208405     0.29389725
 c     -1.14337552    -0.06182792     0.06734002
 c     -1.12288297     1.06132129     0.94487443
 c     -0.40664808     1.13433728    -0.42106623
 c      0.98893504     0.99480901    -0.46927279
 h      0.02427683    -2.13098026     0.47910998
 h     -2.07182833     1.56325839     1.38945229
 h     -0.88524913     1.95104730    -1.01631244
 h      1.72492414     1.84008557    -0.29710498
 o      2.29321793    -0.97936397     0.25321819
 h      3.01932392    -0.74572138    -0.25139595
 c     -2.34405000    -0.62271984    -0.68346143
 h     -2.06299808    -1.35099154    -1.44882703
 h     -3.10608669    -1.17000181    -0.05062674
 h     -2.90805932     0.10916454    -1.20449099
 h     -0.34907473     1.35079954     1.80072038
          17

 c      1.16811057    -0.40414189    -0.11126556
 c     -0.02507257    -1.00345929     0.28938252
 c     -1.14639365    -0.06185282     0.06467980
 c     -1.09876996     1.07233221     0.95003074
 c     -0.41671506     1.12662923    -0.43185921
 c      0.97983682     0.99196904    -0.45890286
 h      0.01592146    -2.06137024     0.51394917
 h     -2.05780928     1.54976461     1.41215505
 h     -0.82744075     1.92043548    -0.99755229
 h      1.69511752     1.81985299    -0.27409419
 o      2.29493299    -0.96795865     0.25828636
 h      3.03058026    -0.70083904    -0.24132670
 c     -2.33743250    -0.62252796    -0.68437582
 h     -2.05637662    -1.34436831    -1.47577057
 h     -3.09377777    -1.18054192    -0.06632631
 h     -2.92703000     0.15059590    -1.21597800
 h     -0.33626534     1.37656142     1.83125721
          17

 c      1.15388447    -0.40716791    -0.12173843
 c     -0.02765936    -1.02409668     0.28368190
 c     -1.14862201    -0.06417496     0.06032172
 c     -1.07469045     1.08592802     0.95983838
 c     -0.42772103     1.12034762    -0.44317554
 c      0.97079983     0.98729720    -0.44679055
 h      0.00306550    -1.99361996     0.55736583
 h     -2.03353508     1.53288391     1.41688949
 h     -0.77902212     1.89658181    -0.98812932
 h      1.66471873     1.79524854    -0.25968094
 o      2.29637391    -0.95741781     0.26387148
 h      3.05888692    -0.64921944    -0.24197452
 c     -2.33217997    -0.62256856    -0.68534509
 h     -2.04610899    -1.33515287    -1.50014691
 h     -3.07448844    -1.18685852    -0.08201178
 h     -2.94330032     0.19256923    -1.22455337
 h     -0.33514219     1.38543731     1.84509449
          17

 c      1.14054274    -0.40926661    -0.13145780
 c     -0.03014284    -1.04109515     0.27612846
 c     -1.14980863    -0.06864649     0.05461340
 c     -1.05082481     1.10146964     0.97368841
 c     -0.43882888     1.11431879    -0.45386909
 c      0.96129762     0.98022484    -0.43323829
 h     -0.01317087    -1.95722448     0.61673719
 h     -2.00147699     1.51500790     1.40455992
 h     -0.74895413     1.89442188    -0.99887442
 h      1.63958571     1.77269509    -0.25219259
 o      2.29826770    -0.94729870     0.26925086
 h      3.08857950    -0.59657459    -0.24306269
 c     -2.32865251    -0.62220180    -0.68714736
 h     -2.03316133    -1.32099577    -1.51960446
 h     -3.05108859    -1.19061482    -0.09589746
 h     -2.95153288     0.22654555    -1.22523163
 h     -0.34306103     1.37783493     1.84259023
          17

 c      1.12868919    -0.41080345    -0.14018817
 c     -0.03271725    -1.05286991     0.26621437
 c     -1.14977031    -0.07496531     0.04790554
 c     -1.02731708     1.11805224     0.99037487
 c     -0.44973111     1.10821604    -0.46335662
 c      0.95084004     0.97034702    -0.41862434
 h     -0.03204994    -1.96717355     0.69831977
 h     -1.96732720     1.49980801     1.37809513
 h     -0.73964842     1.91817285    -1.03276070
 h      1.62499061     1.75805151    -0.24976408
 o      2.30117100    -0.93717546     0.27385570
 h      3.10689572    -0.54852867    -0.23666228
 c     -2.32688433    -0.62093013    -0.69029472
 h     -2.01841467    -1.30076420    -1.53292218
 h     -3.02742533    -1.19434856    -0.10568854
 h     -2.94921947     0.24751947    -1.21564635
 h     -0.35454369     1.35571317     1.82798067
          17

 c      1.11891373    -0.41216766    -0.14771159
 c     -0.03554686    -1.06076513     0.25457865
 c     -1.14842681    -0.08275295     0.04050737
 c     -1.00437224     1.13460641     1.00809553
 c     -0.46066833     1.10297589    -0.47190864
 c      0.93923389     0.95772310    -0.40333541
 h     -0.05302115    -2.00558712     0.79558298
 h     -1.93953656     1.49180410     1.34206882
 h     -0.74666835     1.95656136    -1.08168384
 h      1.62287280     1.75345614    -0.25117691
 o      2.30526222    -0.92676707     0.27739518
 h      3.10746615    -0.50861975    -0.21916797
 c     -2.32671534    -0.61841129    -0.69498665
 h     -2.00254858    -1.27469723    -1.54026434
 h     -3.00718423    -1.20071982    -0.10938785
 h     -2.93623202     0.25361421    -1.19552737
 h     -0.36061544     1.32260434     1.81059521
          17

 c      1.11173495    -0.41377286    -0.15382094
 c     -0.03883111    -1.06709162     0.24265591
 c     -1.14580724    -0.09161977     0.03266094
 c     -0.98241856     1.15011013     1.02469230
 c     -0.47198560     1.09988521    -0.48007143
 c      0.92670263     0.94301971    -0.38773311
 h     -0.07477749    -2.04469822     0.89294305
 h     -1.92648854     1.49516394     1.30137062
 h     -0.76375341     1.99337237    -1.13365341
 h      1.63053779     1.75582710    -0.25613528
 o      2.31037797    -0.91596698     0.27982127
 h      3.08987390    -0.47783360    -0.19072708
 c     -2.32792683    -0.61454987    -0.70104067
 h     -1.98597979    -1.24431077    -1.54319724
 h     -2.99246612    -1.21137369    -0.10638524
 h     -2.91461249     0.24598421    -1.16642260
 h     -0.34970558     1.28275650     1.80416840
          17

 c      1.10752564    -0.41606510    -0.15831169
 c     -0.04272828    -1.07335438     0.23170183
 c     -1.14203946    -0.10119626     0.02452733
 c     -0.96206045     1.16395123     1.03846459
 c     -0.48385062     1.09977743    -0.48817711
 c      0.91374736     0.92732678    -0.37218149
 h     -0.09571756    -2.06705629     0.97685841
 h     -1.93112438     1.51180985     1.25950145
 h     -0.78597841     2.01659957    -1.17916289
 h      1.64226667     1.75878221    -0.26467483
 o      2.31603168    -0.90487640     0.28130687
 h      3.05947293    -0.45406912    -0.15486276
 c     -2.33028175    -0.60963939    -0.70784781
 h     -1.96887781    -1.21206531    -1.54444127
 h     -2.98300253    -1.22609801    -0.09816241
 h     -2.88882681     0.22938328    -1.13177567
 h     -0.31357259     1.23890438     1.81967870
          17

 c      1.10646037    -0.41949756    -0.16098904
 c     -0.04727426    -1.08021060     0.22251784
 c     -1.13733220    -0.11113099     0.01618771
 c     -0.94363917     1.17607775     1.04908574
 c     -0.49622396     1.10289476    -0.49628860
 c      0.90090001     0.91182154    -0.35707709
 h     -0.11456354    -2.06543129     1.03887568
 h     -1.94784513     1.54041312     1.21836979
 h     -0.81010977     2.01991005    -1.21241815
 h      1.65212558     1.75593795    -0.27648764
 o      2.32140234    -0.89386209     0.28224271
 h      3.02769145    -0.43125769    -0.11836397
 c     -2.33344087    -0.60445334    -0.71445093
 h     -1.95133222    -1.18073833    -1.54723899
 h     -2.97668328    -1.24298308    -0.08796105
 h     -2.86605544     0.21284163    -1.09693540
 h     -0.25557918     1.19141936     1.85511240
          17

 c      1.10849116    -0.42446995    -0.16168767
 c     -0.05236440    -1.08782431     0.21555182
 c     -1.13195082    -0.12107104     0.00766372
 c     -0.92707490     1.18667103     1.05733086
 c     -0.50890508     1.10900035    -0.50427526
 c      0.88855656     0.89751256    -0.34284087
 h     -0.13048125    -2.03836531     1.07442418
 h     -1.96584430     1.57741614     1.17958835
 h     -0.83422275     2.00139022    -1.23065639
 h      1.65581581     1.74302576    -0.29073897
 o      2.32551411    -0.88351114     0.28312637
 h      3.00934392    -0.40017982    -0.08942089
 c     -2.33691424    -0.60011172    -0.71981645
 h     -1.93371032    -1.15257039    -1.55436081
 h     -2.97090016    -1.25943331    -0.07961301
 h     -2.85509250     0.20830104    -1.06803932
 h     -0.18917411     1.14088705     1.89720359
          17

 c      1.11334272    -0.43125071    -0.16029688
 c     -0.05776984    -1.09607450     0.21100176
 c     -1.12618994    -0.13064670    -0.00105711
 c     -0.91217965     1.19583864     1.06405935
 c     -0.52156860     1.11746723    -0.51183906
 c      0.87691825     0.88510174    -0.32988762
 h     -0.14302665    -1.98768953     1.08168307
 h     -1.97476100     1.61883249     1.14526325
 h     -0.85752655     1.96272504    -1.23374353
 h      1.65133480     1.71858540    -0.30623154
 o      2.32787517    -0.87424547     0.28421760
 h      3.01269944    -0.35473885    -0.07201405
 c     -2.34028560    -0.59752230    -0.72327125
 h     -1.91705863    -1.12854187    -1.56712712
 h     -2.96369913    -1.27327195    -0.07633257
 h     -2.86218577     0.22439379    -1.04895763
 h     -0.12848513     1.08966553     1.93219820
          17

 c      1.12052496    -0.43990907    -0.15678147
 c     -0.06316339    -1.10459320     0.20881540
 c     -1.12034874    -0.13947460    -0.01000588
 c     -0.89883467     1.20358386     1.06973683
 c     -0.53376747     1.12728879    -0.51846923
 c      0.86598818     0.87491540    -0.31859478
 h     -0.15216105    -1.91820286     1.06173781
 h     -1.96767278     1.66136972     1.11781783
 h     -0.88061628     1.90939200    -1.22460642
 h      1.63912283     1.68403676    -0.32165327
 o      2.32899985    -0.86588362     0.28530886
 h      3.03130667    -0.29902741    -0.06217492
 c     -2.34355411    -0.59670837    -0.72481688
 h     -1.90323395    -1.10822111    -1.58500327
 h     -2.95432270    -1.28344051    -0.07998169
 h     -2.88636081     0.25901621    -1.03866319
 h     -0.08318854     1.04099222     1.95128285
          17

 c      1.12936381    -0.45028969    -0.15118887
 c     -0.06813810    -1.11265261     0.20853417
 c     -1.11471505    -0.14718174    -0.01922301
 c     -0.88695890     1.20986012     1.07447209
 c     -0.54490485     1.13705966    -0.52335830
 c      0.85558503     0.86688001    -0.30927684
 h     -0.15846819    -1.83919499     1.02057723
 h     -1.94152183     1.70280819     1.09956244
 h     -0.90611976     1.85131105    -1.21026547
 h      1.62213496     1.64361194    -0.33582712
 o      2.32994814    -0.85786160     0.28601796
 h      3.05118232    -0.24374543    -0.05266238
 c     -2.34706501    -0.59686645    -0.72499157
 h     -1.89460279    -1.09021962    -1.60595279
 h     -2.94329246    -1.29023874    -0.09082929
 h     -2.92044232     0.30075844    -1.03272442
 h     -0.05840566     0.99792753     1.95038267
          17

 c      1.13904877    -0.46203447    -0.14364460
 c     -0.07220669    -1.11893030     0.20895368
 c     -1.10955751    -0.15344779    -0.02874849
 c     -0.87644365     1.21460433     1.07815000
 c     -0.55424140     1.14511142    -0.52542693
 c      0.84538590     0.86056314    -0.30216185
 h     -0.16367188    -1.76741513     0.97322151
 h     -1.89668901     1.74211429     1.09238826
 h     -0.93900062     1.80183151    -1.20172055
 h      1.60563903     1.60393467    -0.34793426
 o      2.33165631    -0.84971192     0.28611843
 h      3.06118046    -0.19838062    -0.03832555
 c     -2.35113457    -0.59698817    -0.72450561
 h     -1.89346346    -1.07289508    -1.62727018
 h     -2.93224292    -1.29525247    -0.10764154
 h     -2.95618410     0.33700992    -1.02668685
 h     -0.05580057     0.96283036     1.92883238
          17

 c      1.14870393    -0.47463276    -0.13434325
 c     -0.07480908    -1.12150201     0.20796339
 c     -1.10512860    -0.15804850    -0.03860487
 c     -0.86713181     1.21774766     1.08049585
 c     -0.56112812     1.15007747    -0.52377087
 c      0.83505787     0.85533418    -0.29737523
 h     -0.17106603    -1.72743232     0.94567985
 h     -1.83664804     1.77961470     1.09759129
 h     -0.98425278     1.77181029    -1.20894526
 h      1.59594029     1.57249949    -0.35762436
 o      2.33473144    -0.84124347     0.28559640
 h      3.05596791    -0.16814147    -0.01714211
 c     -2.35586411    -0.59625323    -0.72400599
 h     -1.90147888    -1.05492848    -1.64647075
 h     -2.92351042    -1.30101542    -0.12805385
 h     -2.98743109     0.35893054    -1.01762724
 h     -0.07403514     0.93697867     1.88881524
          17

 c      1.15748438    -0.48746792    -0.12354207
 c     -0.07549221    -1.11908011     0.20390910
 c     -1.10168006    -0.16087617    -0.04878089
 c     -0.85888496     1.21923571     1.08103830
 c     -0.56549985     1.15163029    -0.51842361
 c      0.82452189     0.85065249    -0.29494554
 h     -0.18382801    -1.73739591     0.95880984
 h     -1.76770608     1.81726587     1.11578481
 h     -1.04148430     1.76166516    -1.23210869
 h      1.59747662     1.55471350    -0.36484248
 o      2.33946318    -0.83254398     0.28460036
 h      3.03549750    -0.15376142     0.01043765
 c     -2.36119724    -0.59412265    -0.72396681
 h     -1.91932777    -1.03561945    -1.66194931
 h     -2.91937657    -1.31026409    -0.14932165
 h     -3.01061252     0.36209818    -1.00410589
 h     -0.10810196     0.91992050     1.83592694
          17

 c      1.16467357    -0.49986075    -0.11154660
 c     -0.07425292    -1.11277336     0.19780742
 c     -1.09947623    -0.16193389    -0.05922638
 c     -0.85179076     1.21911126     1.07898570
 c     -0.56802598     1.15041444    -0.51041002
 c      0.81419900     0.84633155    -0.29483322
 h     -0.20121248    -1.78841670     1.00194605
 h     -1.69801943     1.85861835     1.14693042
 h     -1.10324221     1.76254575    -1.26094244
 h      1.60982038     1.55120448    -0.36943145
 o      2.34581001    -0.82399081     0.28339926
 h      3.00475172    -0.15116597     0.04197025
 c     -2.36705067    -0.59037943    -0.72460872
 h     -1.94659464    -1.01495310    -1.67334758
 h     -2.92106413    -1.32479077    -0.16934364
 h     -3.02442779     0.34585405    -0.98578571
 h     -0.14777029     0.90839234     1.78055549
          17

 c      1.16974817    -0.51114124    -0.09867432
 c     -0.07146369    -1.10501294     0.19209398
 c     -1.09876855    -0.16134905    -0.06985171
 c     -0.84641950     1.21768494     1.07320494
 c     -0.56966834     1.14732764    -0.50100412
 c      0.80496327     0.84254545    -0.29694926
 h     -0.21954122    -1.85657396     1.04746360
 h     -1.63487632     1.90748440     1.19044265
 h     -1.15986516     1.76466295    -1.28330074
 h      1.62767654     1.55807672    -0.37098323
 o      2.35334658    -0.81628919     0.28234679
 h      2.97393224    -0.15063714     0.07334904
 c     -2.37338405    -0.58520174    -0.72584637
 h     -1.98184420    -0.99352847    -1.68165160
 h     -2.92799064    -1.34443290    -0.18741453
 h     -3.02981058     0.31305154    -0.96322429
 h     -0.17729867     0.89555925     1.73798755
          17

 c      1.17241955    -0.52071201    -0.08521906
 c     -0.06758890    -1.09777263     0.18850502
 c     -1.09974776    -0.15939973    -0.08053655
 c     -0.84359527     1.21557688     1.06279418
 c     -0.57126026     1.14310956    -0.49123559
 c      0.79781651     0.83961012    -0.30114887
 h     -0.23564237    -1.92297057     1.07560060
 h     -1.58107183     1.96497172     1.24499815
 h     -1.20376578     1.76172839    -1.29086399
 h      1.64390696     1.56969058    -0.36910061
 o      2.36138033    -0.81035749     0.28178984
 h      2.95601558    -0.13850443     0.10008723
 c     -2.38013736    -0.57921993    -0.72731363
 h     -2.02287014    -0.97238476    -1.68899630
 h     -2.93787038    -1.36699523    -0.20413870
 h     -3.03043480     0.27045779    -0.93783984
 h     -0.18197250     0.87358581     1.72203484
          17

 c      1.17266133    -0.52806675    -0.07144196
 c     -0.06312051    -1.09226024     0.18782992
 c     -1.10250677    -0.15651723    -0.09114190
 c     -0.84344413     1.21333697     1.04820443
 c     -0.57335733     1.13830511    -0.48184249
 c      0.79356706     0.83777753    -0.30722697
 h     -0.24766652    -1.97682648     1.07720962
 h     -1.53383321     2.02714576     1.30782368
 h     -1.23043078     1.75096522    -1.27972748
 h      1.65252728     1.58117399    -0.36369322
 o      2.36948933    -0.80676220     0.28188408
 h      2.95797426    -0.10622938     0.12024850
 c     -2.38708023    -0.57348594    -0.72848743
 h     -2.06712743    -0.95268808    -1.69809206
 h     -2.94761085    -1.38921382    -0.22063857
 h     -3.03328937     0.22899492    -0.91178736
 h     -0.16083721     0.84069437     1.73286946
          17

 c      1.17070829    -0.53279212    -0.05757253
 c     -0.05859617    -1.08915009     0.19027154
 c     -1.10702224    -0.15325305    -0.10151367
 c     -0.84513578     1.21119852     1.03132509
 c     -0.57620649     1.13330230    -0.47334609
 c      0.79266017     0.83715218    -0.31492807
 h     -0.25466910    -2.01257785     1.04943300
 h     -1.48777795     2.08612987     1.37425866
 h     -1.23812706     1.73220245    -1.24952019
 h      1.65008166     1.58950299    -0.35505640
 o      2.37796585    -0.80515108     0.28251273
 h      2.97376537    -0.05957226     0.13580914
 c     -2.39378640    -0.56922490    -0.72889858
 h     -2.11226115    -0.93527417    -1.71126972
 h     -2.95435399    -1.40804424    -0.23771878
 h     -3.04752290     0.20155311    -0.88725034
 h     -0.12716350     0.80309426     1.75667321
          17

 c      1.16701528    -0.53458160    -0.04380201
 c     -0.05457619    -1.08875780     0.19568939
 c     -1.11315286    -0.15021949    -0.11148057
 c     -0.84764807     1.20929854     1.01436219
 c     -0.57971952     1.12831541    -0.46605935
 c      0.79513212     0.83768186    -0.32396175
 h     -0.25627387    -2.02782426     0.99288751
 h     -1.43858939     2.13357710     1.43850918
 h     -1.22786793     1.70756781    -1.20306324
 h      1.63592045     1.59372658    -0.34379844
 o      2.38740525    -0.80461354     0.28345782
 h      2.99095818    -0.01284055     0.14996176
 c     -2.39997834    -0.56724638    -0.72838224
 h     -2.15652919    -0.92020645    -1.72945110
 h     -2.95616358    -1.42159596    -0.25541266
 h     -3.07936665     0.19640503    -0.86500989
 h     -0.09584571     0.76879768     1.77798501
          17

 c      1.16217959    -0.53325526    -0.03027475
 c     -0.05157028    -1.09106444     0.20366564
 c     -1.12065500    -0.14802217    -0.12085906
 c     -0.85020962     1.20780103     0.99910869
 c     -0.58341954     1.12330082    -0.45999793
 c      0.80062716     0.83916003    -0.33401895
 h     -0.25268321    -2.02309770     0.91098106
 h     -1.38456673     2.16330169     1.49495552
 h     -1.20412378     1.68199948    -1.14695278
 h      1.61214903     1.59500399    -0.33071509
 o      2.39814405    -0.80433736     0.28455044
 h      2.99989915     0.02167323     0.16476481
 c     -2.40598291    -0.56741836    -0.72719553
 h     -2.19891190    -0.90662591    -1.75160153
 h     -2.95231828    -1.42954836    -0.27290313
 h     -3.12640769     0.21114765    -0.84374979
 h     -0.07654617     0.74334885     1.78657734
          17

 c      1.15684356    -0.52877705    -0.01708159
 c     -0.04992766    -1.09556651     0.21343238
 c     -1.12921478    -0.14720145    -0.12947401
 c     -0.85228969     1.20685034     0.98682527
 c     -0.58639759     1.11784988    -0.45476285
 c      0.80845381     0.84122850    -0.34478703
 h     -0.24511176    -2.00367556     0.81080511
 h     -1.32642792     2.17212010     1.53908190
 h     -1.17581780     1.66412965    -1.09239203
 h      1.58342640     1.59659971    -0.31663314
 o      2.41013117    -0.80383840     0.28568848
 h      2.99619014     0.03740093     0.18096201
 c     -2.41261637    -0.56887788    -0.72587134
 h     -2.23890894    -0.89302452    -1.77501549
 h     -2.94334827    -1.43317457    -0.28867473
 h     -3.17904993     0.23547204    -0.82135054
 h     -0.07384811     0.72941376     1.77743493
          17

 c      1.15161008    -0.52126538    -0.00425558
 c     -0.04970884    -1.10093768     0.22374092
 c     -1.13849040    -0.14819033    -0.13718612
 c     -0.85351585     1.20652018     0.97828129
 c     -0.58748118     1.11125098    -0.44964227
 c      0.81771511     0.84341828    -0.35596328
 h     -0.23666711    -1.98363805     0.70466868
 h     -1.26665209     2.15982692     1.56795147
 h     -1.15506830     1.66538504    -1.05347700
 h      1.55613946     1.60337156    -0.30223539
 o      2.42299586    -0.80296429     0.28681724
 h      2.98009245     0.03351513     0.19841724
 c     -2.42066921    -0.57062856    -0.72497973
 h     -2.27623392    -0.87778034    -1.79627719
 h     -2.93085813    -1.43508643    -0.30080194
 h     -3.22692031     0.25853475    -0.79639110
 h     -0.08870204     0.72731828     1.74935603
          17

 c      1.14700453    -0.51098850     0.00822577
 c     -0.05064226    -1.10485543     0.23300179
 c     -1.14815197    -0.15128674    -0.14391266
 c     -0.85366555     1.20679868     0.97373283
 c     -0.58591292     1.10304899    -0.44425691
 c      0.82755538     0.84529780    -0.36726045
 h     -0.23272485    -1.98822145     0.60853012
 h     -1.20904160     2.12924595     1.58059424
 h     -1.14989888     1.69347291    -1.03920276
 h      1.53631208     1.61998190    -0.28800244
 o      2.43609829    -0.80191747     0.28791918
 h      2.95613868     0.01519389     0.21639535
 c     -2.43062475    -0.57187556    -0.72496633
 h     -2.31061995    -0.85965567    -1.81235910
 h     -2.91705520    -1.43860880    -0.30738510
 h     -3.26268901     0.27278767    -0.76844667
 h     -0.11884514     0.73508305     1.70449179
          17

 c      1.14348925    -0.49832461     0.02041987
 c     -0.05244752    -1.10530010     0.24020453
 c     -1.15790899    -0.15662911    -0.14963698
 c     -0.85275784     1.20759819     0.97277042
 c     -0.58203279     1.09376259    -0.43920397
 c      0.83744834     0.84671816    -0.37839470
 h     -0.23756222    -2.03917874     0.53145221
 h     -1.15857024     2.08680195     1.57868785
 h     -1.15660267     1.74412354    -1.04559135
 h      1.52679467     1.64800681    -0.27446725
 o      2.44855591    -0.80131449     0.28900805
 h      2.93307419    -0.00559397     0.23378236
 c     -2.44267406    -0.57212328    -0.72605794
 h     -2.34178513    -0.83807526    -1.82141555
 h     -2.90396903    -1.44664291    -0.30716172
 h     -3.28257407     0.27426773    -0.73775610
 h     -0.15784079     0.74765887     1.64915751
          17

 c      1.14148226    -0.48370611     0.03238193
 c     -0.05534962    -1.10292087     0.24559526
 c     -1.16751579    -0.16417390    -0.15440510
 c     -0.85120481     1.20878492     0.97410489
 c     -0.57689619     1.08465043    -0.43561363
 c      0.84729626     0.84795982    -0.38907223
 h     -0.24882266    -2.12740196     0.46808379
 h     -1.12124425     2.04328495     1.56744690
 h     -1.16422293     1.80388408    -1.06067355
 h      1.52608638     1.68425231    -0.26261994
 o      2.45940166    -0.80203899     0.29010541
 h      2.92168553    -0.01262667     0.24960646
 c     -2.45681088    -0.57123030    -0.72820415
 h     -2.36948394    -0.81319347    -1.82319507
 h     -2.89267408    -1.46032478    -0.30013883
 h     -3.28586187     0.26201194    -0.70487024
 h     -0.19346695     0.75578988     1.59513270
          17

 c      1.14131075    -0.46760373     0.04414539
 c     -0.05983390    -1.10014839     0.24970171
 c     -1.17675238    -0.17371877    -0.15831571
 c     -0.84975625     1.21017839     0.97572200
 c     -0.57148841     1.07690945    -0.43435205
 c      0.85725155     0.84960456    -0.39900254
 h     -0.26029281    -2.22306587     0.41033527
 h     -1.10335603     2.01303469     1.55555121
 h     -1.16345652     1.85932947    -1.07390524
 h      1.53000917     1.72219033    -0.25393498
 o      2.46803564    -0.80455171     0.29119716
 h      2.92789384     0.00341529     0.26382561
 c     -2.47285568    -0.56945082    -0.73106805
 h     -2.39357045    -0.78581556    -1.81916260
 h     -2.88305572    -1.47834669    -0.28786823
 h     -3.27477358     0.23788801    -0.67037365
 h     -0.20922532     0.74703495     1.55795992
          17

 c      1.14314155    -0.45053353     0.05571947
 c     -0.06613910    -1.09889706     0.25263941
 c     -1.18540354    -0.18496197    -0.16151123
 c     -0.84877888     1.21139504     0.97606759
 c     -0.56644183     1.07129036    -0.43579765
 c      0.86747076     0.85226229    -0.40793678
 h     -0.26741462    -2.30207570     0.35525590
 h     -1.10943860     2.00831371     1.55158367
 h     -1.14948627     1.90129210    -1.07923468
 h      1.53430471     1.75498472    -0.24994858
 o      2.47455907    -0.80827047     0.29223811
 h      2.94753051     0.03498822     0.27725663
 c     -2.49037572    -0.56742735    -0.73409911
 h     -2.41405981    -0.75720180    -1.81232453
 h     -2.87430292    -1.49753583    -0.27310874
 h     -3.25488415     0.20699611    -0.63455242
 h     -0.19518255     0.71370962     1.54715728
          17

 c      1.14695846    -0.43304392     0.06708428
 c     -0.07417133    -1.10006834     0.25423382
 c     -1.19325254    -0.19755278    -0.16416892
 c     -0.84757445     1.21186226     0.97539590
 c     -0.56206912     1.06809153    -0.43994852
 c      0.87798776     0.85636983    -0.41569768
 h     -0.26814265    -2.35166937     0.30327128
 h     -1.13954457     2.03026689     1.55749141
 h     -1.12111824     1.92479732    -1.07430407
 h      1.53615332     1.77764046    -0.25183065
 o      2.47944850    -0.81205823     0.29321075
 h      2.97134608     0.06546256     0.29056285
 c     -2.50859565    -0.56611899    -0.73669530
 h     -2.43119980    -0.72874358    -1.80658173
 h     -2.86567545    -1.51425714    -0.25906048
 h     -3.23538873     0.17796744    -0.59692075
 h     -0.15906379     0.66217222     1.55748519
          17

 c      1.15258659    -0.41567621     0.07818487
 c     -0.08360803    -1.10387854     0.25421465
 c     -1.20008544    -0.21111586    -0.16648656
 c     -0.84510413     1.21135671     0.97523826
 c     -0.55842996     1.06723421    -0.44651232
 c      0.88869256     0.86210441    -0.42218104
 h     -0.26200312    -2.36664258     0.25591204
 h     -1.18868281     2.06746940     1.56706004
 h     -1.07972690     1.92832428    -1.05940110
 h      1.53457116     1.78780794    -0.26019707
 o      2.48311386    -0.81498405     0.29414488
 h      2.99180616     0.08128634     0.30384611
 c     -2.52651035    -0.56657266    -0.73839797
 h     -2.44555339    -0.70155860    -1.80550098
 h     -2.85701820    -1.52574583    -0.24858574
 h     -3.22722043     0.16119083    -0.55595243
 h     -0.11825019     0.60777182     1.57665243
          17

 c      1.15973688    -0.39891670     0.08893239
 c     -0.09399777    -1.11012856     0.25231774
 c     -1.20570173    -0.22526187    -0.16866955
 c     -0.84083536     1.21013198     0.97701654
 c     -0.55535826     1.06828825    -0.45491152
 c      0.89934241     0.86935721    -0.42733885
 h     -0.24940662    -2.34636871     0.21489207
 h     -1.24937440     2.10464278     1.57172574
 h     -1.02895017     1.91388881    -1.03722602
 h      1.53038487     1.78596183    -0.27508996
 o      2.48576706    -0.81655827     0.29509845
 h      3.00503773     0.07574217     0.31687365
 c     -2.54335269    -0.56940478    -0.73897688
 h     -2.45805284    -0.67618948    -1.81085404
 h     -2.84890059    -1.53091599    -0.24366887
 h     -3.23734288     0.16313487    -0.51010708
 h     -0.08692243     0.56413199     1.59529375
          17

 c      1.16804948    -0.38315809     0.09921050
 c     -0.10481611    -1.11826564     0.24833784
 c     -1.20993339    -0.23959749    -0.17092437
 c     -0.83476405     1.20858631     0.98144978
 c     -0.55245255     1.07041471    -0.46423897
 c      0.90957595     0.87772655    -0.43116026
 h     -0.23142401    -2.29430798     0.18177440
 h     -1.31434688     2.12988731     1.56544760
 h     -0.97498113     1.88816981    -1.01344674
 h      1.52615269     1.77543245    -0.29603125
 o      2.48743207    -0.81670766     0.29613638
 h      3.01060450     0.04851417     0.32935776
 c     -2.55903863    -0.57432030    -0.73833440
 h     -2.46994750    -0.65260991    -1.82175331
 h     -2.84253337    -1.53067646    -0.24513514
 h     -3.26355637     0.18091939    -0.46013478
 h     -0.07282259     0.53944737     1.60864334
          17

 c      1.17713213    -0.36867974     0.10888226
 c     -0.11548388    -1.12722837     0.24217196
 c     -1.21267094    -0.25373939    -0.17345210
 c     -0.82719439     1.20706897     0.98858824
 c     -0.54908885     1.07230517    -0.47323482
 c      0.91894389     0.88654486    -0.43365392
 h     -0.20985780    -2.22011659     0.15762191
 h     -1.37763152     2.13617390     1.54559702
 h     -0.92660406     1.86362992    -0.99720404
 h      1.52591721     1.76210761    -0.32217194
 o      2.48793829    -0.81576412     0.29731322
 h      3.01156477     0.00544356     0.34119357
 c     -2.57397924    -0.58029027    -0.73643187
 h     -2.48261862    -0.63051216    -1.83497313
 h     -2.83958808    -1.52784133    -0.25259225
 h     -3.29695058     0.20463636    -0.40968004
 h     -0.07867273     0.53713022     1.61511038
          17

 c      1.18659521    -0.35564773     0.11779762
 c     -0.12537256    -1.13508398     0.23388448
 c     -1.21388647    -0.26733247    -0.17643639
 c     -0.81863583     1.20588930     0.99796412
 c     -0.54461778     1.07245648    -0.48050113
 c      0.92700031     0.89500888    -0.43482590
 h     -0.18730953    -2.14424309     0.14229883
 h     -1.43469927     2.12039927     1.51219528
 h     -0.89300706     1.85559969    -0.99897135
 h      1.53425837     1.75301231    -0.35262791
 o      2.48688437    -0.81447816     0.29865445
 h      3.01498112    -0.04133664     0.35272212
 c     -2.58857732    -0.58612557    -0.73332912
 h     -2.49733617    -0.60962083    -1.84622653
 h     -2.84190586    -1.52657986    -0.26464030
 h     -3.32827257     0.22401062    -0.36332246
 h     -0.10336015     0.55667011     1.61545706
          17

 c      1.19608367    -0.34411630     0.12580185
 c     -0.13386832    -1.13889122     0.22376562
 c     -1.21364651    -0.28007102    -0.18002792
 c     -0.80983012     1.20541631     1.00865605
 c     -0.53881574     1.07010555    -0.48513671
 c      0.93348822     0.90245524    -0.43466059
 h     -0.16649426    -2.09994661     0.13380523
 h     -1.48252363     2.08247854     1.46717557
 h     -0.87851201     1.87152319    -1.02353545
 h      1.55422198     1.75323277    -0.38689803
 o      2.48371755    -0.81383439     0.30014859
 h      3.03062306    -0.07645663     0.36484009
 c     -2.60300187    -0.59086392    -0.72916807
 h     -2.51505920    -0.58983156    -1.85162373
 h     -2.85103752    -1.53121425    -0.27947221
 h     -3.35121836     0.23202844    -0.32474385
 h     -0.14174998     0.59345967     1.61323271
          17

 c      1.20529249    -0.33402503     0.13274307
 c     -0.14051907    -1.13629606     0.21219890
 c     -1.21212424    -0.29168601    -0.18433961
 c     -0.80181594     1.20617964     1.01925850
 c     -0.53211186     1.06589678    -0.48719924
 c      0.93852756     0.90865136    -0.43313700
 h     -0.14838722    -2.11504373     0.12989022
 h     -1.52001443     2.02511717     1.41395961
 h     -0.87983226     1.90318130    -1.06493753
 h      1.58507451     1.76279062    -0.42490793
 o      2.47816400    -0.81441844     0.30178920
 h      3.06421363    -0.09150753     0.37833918
 c     -2.61723062    -0.59394956    -0.72406320
 h     -2.53633051    -0.57116797    -1.84871806
 h     -2.86767591    -1.54443028    -0.29578023
 h     -3.36265618     0.22528843    -0.29611826
 h     -0.18367568     0.63798741     1.61609841
          17

 c      1.21395566    -0.32520159     0.13847516
 c     -0.14501054    -1.12831714     0.19938057
 c     -1.20961117    -0.30190613    -0.18945705
 c     -0.79578231     1.20877145     1.02793551
 c     -0.52522624     1.06119175    -0.48728751
 c      0.94262250     0.91382081    -0.43029209
 h     -0.13225004    -2.17944614     0.13131119
 h     -1.54905285     1.95417729     1.35721529
 h     -0.89011888     1.93474332    -1.11156789
 h      1.62208637     1.77662867    -0.46645207
 o      2.47069005    -0.81593043     0.30364886
 h      3.11026196    -0.09279982     0.39275096
 c     -2.63113960    -0.59532787    -0.71801005
 h     -2.56125739    -0.55366249    -1.83701333
 h     -2.89124098    -1.56577716    -0.31342360
 h     -3.36211200     0.20349258    -0.27804341
 h     -0.21480871     0.67687658     1.63591379
          17

 c      1.22182149    -0.31740451     0.14285596
 c     -0.14695840    -1.11818666     0.18545739
 c     -1.20649601    -0.31045959    -0.19544666
 c     -0.79232664     1.21323269     1.03302626
 c     -0.51876911     1.05714751    -0.48595045
 c      0.94646301     0.91838746    -0.42627071
 h     -0.11805060    -2.25844880     0.13982885
 h     -1.57582509     1.87889886     1.30248605
 h     -0.90339660     1.95336306    -1.15323573
 h      1.65870437     1.78774755    -0.51064537
 o      2.46225396    -0.81765461     0.30586869
 h      3.15603710    -0.09371460     0.40650631
 c     -2.64451907    -0.59544632    -0.71090410
 h     -2.58955123    -0.53724774    -1.81806484
 h     -2.91991148    -1.59167206    -0.33326663
 h     -3.35164391     0.16930259    -0.26937042
 h     -0.22422762     0.70014134     1.68244785
          17

 c      1.22864676    -0.31037749     0.14574717
 c     -0.14594801    -1.10858214     0.17072120
 c     -1.20319989    -0.31712173    -0.20234801
 c     -0.79064775     1.21844639     1.03408647
 c     -0.51312000     1.05445539    -0.48351753
 c      0.95069829     0.92271092    -0.42131811
 h     -0.10648433    -2.32436487     0.15537944
 h     -1.61059667     1.81010918     1.25515608
 h     -0.91574440     1.95199138    -1.18339113
 h      1.68900663     1.79031383    -0.55593354
 o      2.45375887    -0.81908760     0.30858714
 h      3.19009762    -0.10442861     0.41804134
 c     -2.65700391    -0.59516357    -0.70266783
 h     -2.62061715    -0.52169393    -1.79521678
 h     -2.95110797    -1.61696500    -0.35635711
 h     -3.33623557     0.12868383    -0.26675424
 h     -0.21419104     0.71018416     1.75254969
          17

 c      1.23421092    -0.30388570     0.14702400
 c     -0.14167565    -1.10102629     0.15554520
 c     -1.20009290    -0.32175693    -0.21015567
 c     -0.78927964     1.22288825     1.03195085
 c     -0.50844701     1.05342315    -0.48015341
 c      0.95579816     0.92697276    -0.41573400
 h     -0.09808068    -2.36261106     0.17647818
 h     -1.66232878     1.75495408     1.21855415
 h     -0.92497079     1.92826392    -1.19866008
 h      1.70902705     1.78103755    -0.60049037
 o      2.44581346    -0.82008910     0.31190058
 h      3.20584000    -0.12927085     0.42639269
 c     -2.66800080    -0.59560097    -0.69340178
 h     -2.65368774    -0.50659329    -1.77285961
 h     -2.98211908    -1.63686578    -0.38315675
 h     -3.32401110     0.09096637    -0.26433668
 h     -0.19656161     0.71793058     1.83136291
          17

 c      1.23833791    -0.29774856     0.14659362
 c     -0.13403008    -1.09622350     0.14029219
 c     -1.19741454    -0.32434716    -0.21880388
 c     -0.78764509     1.22581943     1.02787517
 c     -0.50474295     1.05406494    -0.47591157
 c      0.96198826     0.93117435    -0.40981989
 h     -0.09294639    -2.36708221     0.20114533
 h     -1.73027156     1.71251953     1.19279682
 h     -0.93027411     1.88335309    -1.19824439
 h      1.71716703     1.75936347    -0.64266617
 o      2.43868915    -0.82081840     0.31585239
 h      3.20186286    -0.16751772     0.43132156
 c     -2.67680005    -0.59784734    -0.68342078
 h     -2.68796754    -0.49139402    -1.75512371
 h     -3.01058663    -1.64826104    -0.41322100
 h     -3.32435559     0.06661855    -0.25492060
 h     -0.18234464     0.73286393     1.90335910
          17

 c      1.24092038    -0.29187238     0.14441280
 c     -0.12312678    -1.09433395     0.12527324
 c     -1.19521977    -0.32500807    -0.22815958
 c     -0.78637598     1.22732098     1.02293884
 c     -0.50183686     1.05611258    -0.47071416
 c      0.96921791     0.93516388    -0.40383396
 h     -0.09079219    -2.33662345     0.22734992
 h     -1.80355624     1.67670047     1.17601442
 h     -0.93234427     1.82179188    -1.18405454
 h      1.71431730     1.72735503    -0.68139821
 o      2.43227033    -0.82169471     0.32042275
 h      3.18244117    -0.21383333     0.43341803
 c     -2.68301297    -0.60241023    -0.67305999
 h     -2.72271402    -0.47550086    -1.74431464
 h     -3.03479194    -1.65032223    -0.44524791
 h     -3.34242534     0.06140254    -0.23380149
 h     -0.17786838     0.75972735     1.95781322
          17

 c      1.24194020    -0.28627922     0.14050079
 c     -0.10930628    -1.09504276     0.11073311
 c     -1.19336613    -0.32398501    -0.23802588
 c     -0.78656109     1.22772536     1.01787013
 c     -0.49937065     1.05896590    -0.46425938
 c      0.97714511     0.93866306    -0.39795359
 h     -0.09096582    -2.27424792     0.25325838
 h     -1.86901806     1.64191560     1.16615563
 h     -0.93396149     1.75204290    -1.16163841
 h      1.70393556     1.68956772    -0.71662106
 o      2.42597340    -0.82339812     0.32551543
 h      3.15858422    -0.25812308     0.43425942
 c     -2.68695618    -0.60880729    -0.66245205
 h     -2.75718975    -0.45843923    -1.73989013
 h     -3.05381951    -1.64464560    -0.47730396
 h     -3.37451192     0.07182771    -0.20222962
 h     -0.18560362     0.79960319     1.98874457
          17

 c      1.24147888    -0.28111099     0.13494294
 c     -0.09310321    -1.09743322     0.09682348
 c     -1.19155047    -0.32163356    -0.24815393
 c     -0.78915949     1.22732045     1.01306379
 c     -0.49676996     1.06170171    -0.45594034
 c      0.98517009     0.94131363    -0.39225530
 h     -0.09248039    -2.18897884     0.27773173
 h     -1.91687900     1.60527273     1.16160956
 h     -0.94060203     1.68649151    -1.14096869
 h      1.69175356     1.65256484    -0.74956372
 o      2.41886298    -0.82674355     0.33097761
 h      3.14619740    -0.28759370     0.43608965
 c     -2.68941645    -0.61584010    -0.65161531
 h     -2.79053840    -0.44001359    -1.73870055
 h     -3.06762891    -1.63499710    -0.50714845
 h     -3.41085110     0.08832675    -0.16578936
 h     -0.20539557     0.85130144     1.99388559
          17

 c      1.23971119    -0.27661247     0.12788658
 c     -0.07517726    -1.09969171     0.08351497
 c     -1.18938215    -0.31838795    -0.25826378
 c     -0.79487847     1.22633435     1.00860557
 c     -0.49337863     1.06338503    -0.44505147
 c      0.99258253     0.94281255    -0.38674647
 h     -0.09421881    -2.09992698     0.30161785
 h     -1.94185531     1.56610187     1.16112064
 h     -0.95907379     1.63796577    -1.13394624
 h      1.68431159     1.62331071    -0.78245394
 o      2.41033878    -0.83218940     0.33670571
 h      3.15543945    -0.29481041     0.44019050
 c     -2.69113953    -0.62218628    -0.64064404
 h     -2.82173893    -0.42035091    -1.73637722
 h     -3.07691750    -1.62649997    -0.53264675
 h     -3.44178659     0.10151688    -0.13030215
 h     -0.23490503     0.91204062     1.97449366
          17

 c      1.23689401    -0.27310107     0.11952988
 c     -0.05619466    -1.09905003     0.07046102
 c     -1.18647156    -0.31471396    -0.26807071
 c     -0.80425404     1.22498851     1.00422183
 c     -0.48892691     1.06373074    -0.43149332
 c      0.99884361     0.94314575    -0.38148641
 h     -0.09559492    -2.03778272     0.32962801
 h     -1.94270376     1.52513495     1.16363959
 h     -0.99216870     1.61212986    -1.14615215
 h      1.68602940     1.60629186    -0.81706836
 o      2.40084319    -0.83940553     0.34274361
 h      3.17977856    -0.28479633     0.44539920
 c     -2.69260298    -0.62679049    -0.62971177
 h     -2.84971368    -0.39980890    -1.72894765
 h     -3.08261284    -1.62407366    -0.55219082
 h     -3.46079143     0.10513423    -0.09971063
 h     -0.26923698     0.97764946     1.93631835
          17

 c      1.23336977    -0.27091891     0.11010446
 c     -0.03673777    -1.09325199     0.05718490
 c     -1.18251197    -0.31103685    -0.27731168
 c     -0.81771884     1.22350681     0.99917835
 c     -0.48389287     1.06336729    -0.41624575
 c      1.00383143     0.94275169    -0.37673444
 h     -0.09696655    -2.02845194     0.36826711
 h     -1.92225375     1.48405497     1.16830388
 h     -1.03441241     1.60439853    -1.17128576
 h      1.69668656     1.60128346    -0.85281520
 o      2.39141576    -0.84763682     0.34920571
 h      3.20305751    -0.26925126     0.44935761
 c     -2.69405179    -0.62905967    -0.61897673
 h     -2.87351896    -0.37882859    -1.71391247
 h     -3.08509408    -1.63045622    -0.56494064
 h     -3.46460393     0.09612484    -0.07586660
 h     -0.30019888     1.04291886     1.89106669
          17

 c      1.22957537    -0.27036012     0.09985461
 c     -0.01743551    -1.08299349     0.04388076
 c     -1.17732481    -0.30767476    -0.28576102
 c     -0.83546455     1.22201162     0.99236450
 c     -0.47917010     1.06328384    -0.40084228
 c      1.00780774     0.94241129    -0.37295644
 h     -0.09785765    -2.06489194     0.41617850
 h     -1.88851438     1.44538383     1.17464270
 h     -1.07579739     1.60617888    -1.19719753
 h      1.71197235     1.60414835    -0.88638785
 o      2.38289462    -0.85624074     0.35616067
 h      3.21203633    -0.25785996     0.45033343
 c     -2.69557055    -0.62894229    -0.60853039
 h     -2.89252574    -0.35779677    -1.69069619
 h     -3.08367400    -1.64496747    -0.57077454
 h     -3.45270782     0.07411387    -0.05875710
 h     -0.31687039     1.10300539     1.85527865
          17

 c      1.22602355    -0.27160760     0.08901557
 c      0.00093341    -1.07099678     0.03146317
 c     -1.17084708    -0.30483858    -0.29323030
 c     -0.85689392     1.22033956     0.98298757
 c     -0.47554573     1.06428914    -0.38668058
 c      1.01116707     0.94294414    -0.37066009
 h     -0.09595471    -2.11780447     0.46317863
 h     -1.85621170     1.41242992     1.18312843
 h     -1.10763163     1.61076069    -1.21386688
 h      1.72637315     1.60971060    -0.91338166
 o      2.37566760    -0.86483717     0.36360184
 h      3.20035883    -0.25578731     0.44766361
 c     -2.69706424    -0.62688787    -0.59841568
 h     -2.90655606    -0.33692468    -1.66071663
 h     -3.07681839    -1.66397223    -0.57007513
 h     -3.42721218     0.04123145    -0.04645254
 h     -0.31057163     1.15579636     1.84159426
          17

 c      1.22324981    -0.27469310     0.07779131
 c      0.01758280    -1.05961280     0.02077721
 c     -1.16309646    -0.30266845    -0.29956462
 c     -0.88013058     1.21808332     0.97146629
 c     -0.47350123     1.06687920    -0.37481846
 c      1.01422363     0.94495164    -0.37021574
 h     -0.08894932    -2.16318125     0.49940676
 h     -1.84521643     1.38865330     1.19572615
 h     -1.12459881     1.61445230    -1.21576576
 h      1.73557198     1.61401547    -0.93011357
 o      2.36971109    -0.87328643     0.37145938
 h      3.16812728    -0.26399529     0.44156875
 c     -2.69815906    -0.62372752    -0.58869343
 h     -2.91597005    -0.31614211    -1.62719500
 h     -3.06290280    -1.68259629    -0.56355514
 h     -3.39320132     0.00232393    -0.03468489
 h     -0.28226970     1.20216705     1.84765985
          17

 c      1.22174423    -0.27947341     0.06633532
 c      0.03183070    -1.05026320     0.01229329
 c     -1.15415032    -0.30125096    -0.30464310
 c     -0.90294014     1.21498599     0.95924266
 c     -0.47322198     1.07128433    -0.36601263
 c      1.01712649     0.94869535    -0.37176588
 h     -0.07559500    -2.18827330     0.51900971
 h     -1.87006025     1.37581864     1.21463965
 h     -1.12443453     1.61584335    -1.20119766
 h      1.73740261     1.61518937    -0.93456342
 o      2.36461990    -0.88169736     0.37961536
 h      3.12170570    -0.27917903     0.43295932
 c     -2.69814190    -0.62051679    -0.57952220
 h     -2.92167063    -0.29505341    -1.59457078
 h     -3.04091086    -1.69647402    -0.55217393
 h     -3.35878012    -0.03516930    -0.01656969
 h     -0.24220058     1.24315424     1.85942965
          17

 c      1.22188172    -0.28563314     0.05473988
 c      0.04314176    -1.04372452     0.00619257
 c     -1.14413703    -0.30061517    -0.30838292
 c     -0.92446411     1.21119600     0.94802219
 c     -0.47463116     1.07751447    -0.36074156
 c      1.01984398     0.95406882    -0.37520844
 h     -0.05561307    -2.18781501     0.51933950
 h     -1.92687002     1.37240160     1.23877631
 h     -1.10743026     1.61524801    -1.17156928
 h      1.73201718     1.61356594    -0.92664836
 o      2.35961334    -0.89047390     0.38792391
 h      3.07391163    -0.29317084     0.42319529
 c     -2.69612840    -0.61825252    -0.57114064
 h     -2.92495895    -0.27306279    -1.56731482
 h     -3.01076189    -1.70287387    -0.53708299
 h     -3.33294608    -0.06328952     0.01594658
 h     -0.20244935     1.27842769     1.86325342
          17

 c      1.22386059    -0.29272016     0.04303632
 c      0.05117020    -1.04034932     0.00247579
 c     -1.13323433    -0.30071540    -0.31074464
 c     -0.94527359     1.20709681     0.93930622
 c     -0.47739425     1.08535224    -0.35913358
 c      1.02216001     0.96062265    -0.38021461
 h     -0.02945482    -2.16105140     0.49987765
 h     -1.99738184     1.37484901     1.26316725
 h     -1.07656547     1.61481305    -1.13152862
 h      1.72186717     1.61163689    -0.90822575
 o      2.35375580    -0.90021202     0.39625398
 h      3.04076582    -0.29481236     0.41351157
 c     -2.69153637    -0.61739806    -0.56361773
 h     -2.92720696    -0.24975237    -1.54830116
 h     -2.97333215    -1.70126122    -0.51954889
 h     -3.32033752    -0.07823142     0.06741828
 h     -0.17225143     1.30685746     1.85124575
          17

 c      1.22766545    -0.30020361     0.03120491
 c      0.05581248    -1.04007896     0.00098948
 c     -1.12167292    -0.30140925    -0.31173727
 c     -0.96620341     1.20303449     0.93406869
 c     -0.48090431     1.09429405    -0.36082031
 c      1.02368842     0.96763764    -0.38627703
 h      0.00176214    -2.11126052     0.46205080
 h     -2.06322173     1.37988104     1.28234095
 h     -1.03816076     1.61920471    -1.08979602
 h      1.71145471     1.61379172    -0.88279639
 o      2.34663112    -0.91118415     0.40453633
 h      3.03087940    -0.27843265     0.40437931
 c     -2.68443781    -0.61757949    -0.55659078
 h     -2.92945078    -0.22538959    -1.53753511
 h     -2.93032171    -1.69346481    -0.50083958
 h     -3.31762556    -0.08328407     0.13440832
 h     -0.15730245     1.32725440     1.82081935
          17

 c      1.23307092    -0.30755166     0.01919453
 c      0.05724781    -1.04225305     0.00135644
 c     -1.10974142    -0.30244090    -0.31142031
 c     -0.98774732     1.19921347     0.93262532
 c     -0.48433380     1.10351334    -0.36488300
 c      1.02396663     0.97427927    -0.39282079
 h      0.03622676    -2.04779198     0.41005530
 h     -2.11242904     1.38532198     1.29260593
 h     -1.00176840     1.63595751    -1.05909865
 h      1.70624193     1.62528433    -0.85448141
 o      2.33879757    -0.92288493     0.41274126
 h      3.03801034    -0.25121166     0.39589193
 c     -2.67532500    -0.61785135    -0.54942584
 h     -2.93213639    -0.20119436    -1.53214509
 h     -2.88400784    -1.68336508    -0.48209510
 h     -3.31676875    -0.08574522     0.20726118
 h     -0.16020846     1.33874810     1.77331715
          17

 c      1.23968600    -0.31429675     0.00695167
 c      0.05591105    -1.04526411     0.00284695
 c     -1.09778765    -0.30345727    -0.30989827
 c     -1.01008550     1.19570783     0.93465231
 c     -0.48695708     1.11209352    -0.37022187
 c      1.02268551     0.97985095    -0.39938464
 h      0.07170802    -1.99019776     0.35223492
 h     -2.13914948     1.38993178     1.29229325
 h     -0.97659748     1.67275657    -1.05160693
 h      1.71015059     1.64987053    -0.82607952
 o      2.33124965    -0.93441840     0.42082078
 h      3.04914532    -0.22692019     0.38857999
 c     -2.66467993    -0.61720698    -0.54157641
 h     -2.93516368    -0.17909404    -1.52769272
 h     -2.83684108    -1.67583576    -0.46425224
 h     -3.31045013    -0.09216184     0.27561032
 h     -0.18049524     1.34099791     1.71345283
          17

 c      1.24702363    -0.32008037    -0.00554796
 c      0.05235506    -1.04657805     0.00444696
 c     -1.08621757    -0.30404181    -0.30730525
 c     -1.03329290     1.19247828     0.93923187
 c     -0.48870756     1.11964176    -0.37635585
 c      1.01993531     0.98405843    -0.40576776
 h      0.10676082    -1.96839799     0.30008648
 h     -2.14223820     1.39314614     1.28141798
 h     -0.96486652     1.73046604    -1.06986604
 h      1.72289586     1.68716587    -0.79748869
 o      2.32477221    -0.94506613     0.42870252
 h      3.05434559    -0.21663969     0.38334998
 c     -2.65280724    -0.61494410    -0.53271521
 h     -2.93814688    -0.16111773    -1.51986358
 h     -2.79093695    -1.67484471    -0.44810752
 h     -3.29431106    -0.10643925     0.33169704
 h     -0.21379916     1.33444304     1.64952308
          17

 c      1.25458130    -0.32465042    -0.01827830
 c      0.04713529    -1.04448163     0.00555139
 c     -1.07550515    -0.30373954    -0.30378940
 c     -1.05747468     1.18936215     0.94490175
 c     -0.49023489     1.12659461    -0.38366444
 c      1.01622430     0.98706333    -0.41199251
 h      0.14148091    -2.00276403     0.25998838
 h     -2.12503448     1.39506933     1.26153980
 h     -0.96081797     1.80005336    -1.10459987
 h      1.73982111     1.73225713    -0.76627001
 o      2.31976992    -0.95445250     0.43630687
 h      3.04920729    -0.22593515     0.38108614
 c     -2.63985702    -0.61085952    -0.52267326
 h     -2.94069930    -0.14879370    -1.50567675
 h     -2.74772968    -1.68147368    -0.43448381
 h     -3.26676791    -0.13001483     0.37100893
 h     -0.25078985     1.32049540     1.59347308
          17

 c      1.26189745    -0.32785271    -0.03116029
 c      0.04102312    -1.04027105     0.00648379
 c     -1.06619848    -0.30206204    -0.29950893
 c     -1.08258176     1.18606744     0.94986518
 c     -0.49233012     1.13374029    -0.39273921
 c      1.01223962     0.98928857    -0.41813531
 h      0.17451303    -2.07867497     0.22724689
 h     -2.09656818     1.39681755     1.23591537
 h     -0.95702252     1.86868105    -1.14306443
 h      1.75449574     1.77805937    -0.72973614
 o      2.31629161    -0.96251829     0.44355889
 h      3.03433241    -0.25514280     0.38239692
 c     -2.62585644    -0.60527787    -0.51137369
 h     -2.94264874    -0.14276519    -1.48402723
 h     -2.70800154    -1.69332287    -0.42431697
 h     -3.22841870    -0.16238673     0.39211835
 h     -0.27843363     1.30118150     1.55869002
          17

 c      1.26856492    -0.32964989    -0.04407011
 c      0.03504527    -1.03670457     0.00775358
 c     -1.05886236    -0.29853513    -0.29462722
 c     -1.10770178     1.18223200     0.95255022
 c     -0.49551161     1.14170410    -0.40386811
 c      1.00858496     0.99118035    -0.42420086
 h      0.20194416    -2.16422680     0.19503317
 h     -2.07297399     1.40108805     1.20957296
 h     -0.94869611     1.92590659    -1.17572803
 h      1.76142401     1.81801643    -0.68643871
 o      2.31402822    -0.96950978     0.45039836
 h      3.01526325    -0.29945417     0.38742529
 c     -2.61069458    -0.59892395    -0.49885040
 h     -2.94418266    -0.14264019    -1.45576822
 h     -2.67214268    -1.70582708    -0.41853086
 h     -3.18186355    -0.20137276     0.39687041
 h     -0.28729289     1.27781727     1.55376339
          17

 c      1.27424575    -0.33012265    -0.05684682
 c      0.03014408    -1.03576995     0.00951527
 c     -1.05396290    -0.29278053    -0.28929493
 c     -1.13062727     1.17752074     0.95222769
 c     -0.49996633     1.15080712    -0.41698272
 c      1.00564280     0.99307187    -0.43009362
 h      0.22016620    -2.23565337     0.16058635
 h     -2.07425379     1.41197609     1.18811090
 h     -0.93399207     1.96526183    -1.19732019
 h      1.75732655     1.84754781    -0.63644489
 o      2.31228226    -0.97598886     0.45679088
 h      3.00285435    -0.34878824     0.39565920
 c     -2.59408408    -0.59273531    -0.48535287
 h     -2.94592141    -0.14704934    -1.42346151
 h     -2.64034815    -1.71433714    -0.41781042
 h     -3.13195645    -0.24316568     0.39113969
 h     -0.28014486     1.25011022     1.57682673
          17

 c      1.27870527    -0.32943327    -0.06929913
 c      0.02696405    -1.03835440     0.01163130
 c     -1.05175130    -0.28457866    -0.28362565
 c     -1.14919880     1.17177666     0.94911810
 c     -0.50560924     1.16109860    -0.43176702
 c      1.00353611     0.99513438    -0.43564082
 h      0.22712618    -2.28058297     0.12413729
 h     -2.11094270     1.43218005     1.17426539
 h     -0.91314497     1.98372827    -1.20587615
 h      1.74137320     1.86448808    -0.58099554
 o      2.31012027    -0.98266582     0.46272311
 h      3.01073819    -0.39063277     0.40603644
 c     -2.57556137    -0.58768405    -0.47146023
 h     -2.94886255    -0.15392495    -1.39074621
 h     -2.61266603    -1.71568088    -0.42245305
 h     -3.08591820    -0.28265811     0.38536315
 h     -0.26951142     1.21730604     1.61812517
          17

 c      1.28183770    -0.32778334    -0.08121543
 c      0.02580591    -1.04457462     0.01380230
 c     -1.05218756    -0.27389414    -0.27767667
 c     -1.16302308     1.16520965     0.94403192
 c     -0.51213785     1.17238186    -0.44773038
 c      1.00212886     0.99735749    -0.44062809
 h      0.22203870    -2.29386776     0.08715959
 h     -2.17315497     1.45953012     1.16579396
 h     -0.88793083     1.98131581    -1.20209834
 h      1.71510543     1.86922597    -0.52202915
 o      2.30698535    -0.98985997     0.46815941
 h      3.04563647    -0.41884180     0.41773037
 c     -2.55464862    -0.58456087    -0.45799375
 h     -2.95410327    -0.16100992    -1.36123794
 h     -2.58897183    -1.70889423    -0.43235119
 h     -3.05187507    -0.31486073     0.39232947
 h     -0.26820488     1.17949948     1.66663621
          17

 c      1.28365554    -0.32539745    -0.09237563
 c      0.02664833    -1.05401467     0.01563739
 c     -1.05492269    -0.26086344    -0.27144321
 c     -1.17306268     1.15826973     0.93783571
 c     -0.51906592     1.18417470    -0.46418739
 c      1.00104567     0.99953771    -0.44483942
 h      0.20501038    -2.27483000     0.05156615
 h     -2.24015500     1.48839444     1.15831830
 h     -0.86162997     1.96145705    -1.18959847
 h      1.68231795     1.86482714    -0.46168071
 o      2.30324050    -0.99715470     0.47301700
 h      3.09904744    -0.43917351     0.43067214
 c     -2.53126316    -0.58369577    -0.44552234
 h     -2.96232753    -0.16648580    -1.33716734
 h     -2.56895024    -1.69538983    -0.44706558
 h     -3.03473382    -0.33751428     0.41995936
 h     -0.28445655     1.13771322     1.71351535
          17

 c      1.28424766    -0.32253291    -0.10256311
 c      0.02920332    -1.06577701     0.01669960
 c     -1.05933683    -0.24575526    -0.26486345
 c     -1.18044015     1.15136215     0.93112464
 c     -0.52574128     1.19562404    -0.48016948
 c      0.99973132     1.00129878    -0.44810235
 h      0.17697998    -2.22705684     0.01941032
 h     -2.29443760     1.51341463     1.14847386
 h     -0.83924787     1.93204522    -1.17582003
 h      1.64863059     1.85680813    -0.40171580
 o      2.29976075    -1.00385433     0.47721466
 h      3.15415625    -0.46188545     0.44485693
 c     -2.50607837    -0.58482810    -0.43388296
 h     -2.97325822    -0.16943752    -1.31841455
 h     -2.55212245    -1.67874764    -0.46593587
 h     -3.03261870    -0.35244170     0.46469359
 h     -0.32179832     1.09347270     1.75261325
          17

 c      1.28374222    -0.31950021    -0.11157196
 c      0.03298199    -1.07833950     0.01655677
 c     -1.06462086    -0.22892386    -0.25783099
 c     -1.18600611     1.14474512     0.92417942
 c     -0.53139411     1.20551116    -0.49440250
 c      0.99758720     1.00221416    -0.45032802
 h      0.13993408    -2.16075081    -0.00736716
 h     -2.32570322     1.53103547     1.13446233
 h     -0.82727036     1.90552035    -1.17222877
 h      1.62016793     1.85173567    -0.34305448
 o      2.29726587    -1.00947523     0.48070816
 h      3.19671591    -0.49375921     0.45979264
 c     -2.48038138    -0.58732204    -0.42243501
 h     -2.98544294    -0.16989627    -1.30258805
 h     -2.53790490    -1.66394968    -0.48820973
 h     -3.03872143    -0.36369808     0.51469853
 h     -0.38008703     1.04843775     1.78026522
          17

 c      1.28229072    -0.31667529    -0.11921249
 c      0.03737659    -1.08926081     0.01486082
 c     -1.06988246    -0.21077072    -0.25021231
 c     -1.19039953     1.13855951     0.91700576
 c     -0.53533156     1.21267321    -0.50565994
 c      0.99418849     1.00206136    -0.45150449
 h      0.09695984    -2.09701008    -0.02749747
 h     -2.32947164     1.53938674     1.11553056
 h     -0.83153189     1.89419309    -1.19019577
 h      1.60120667     1.85424124    -0.28586928
 o      2.29609088    -1.01382810     0.48348314
 h      3.21878116    -0.53674938     0.47460711
 c     -2.45563846    -0.59053270    -0.41063891
 h     -2.99661119    -0.16846061    -1.28615234
 h     -2.52563286    -1.65581146    -0.51315322
 h     -3.04581172    -0.37507016     0.55801526
 h     -0.45617431     1.00410194     1.79532973
          17

 c      1.28007023    -0.31448412    -0.12531953
 c      0.04183274    -1.09529964     0.01144292
 c     -1.07426217    -0.19171396    -0.24187154
 c     -1.19415246     1.13287478     0.90934669
 c     -0.53728003     1.21683613    -0.51355076
 c      0.98946272     1.00105064    -0.45161981
 h      0.05097329    -2.06730862    -0.04112330
 h     -2.30561785     1.53798861     1.09151659
 h     -0.85321115     1.90079076    -1.23185973
 h      1.59223158     1.86420887    -0.23050352
 o      2.29618619    -1.01695464     0.48554052
 h      3.21867844    -0.58906013     0.48827972
 c     -2.43319138    -0.59409095    -0.39828316
 h     -3.00440410    -0.16579307    -1.26584895
 h     -2.51449258    -1.65691852    -0.54002483
 h     -3.04864598    -0.38912294     0.58675249
 h     -0.54417537     0.96145546     1.79965470
          17

 c      1.27729973    -0.31333701    -0.12976869
 c      0.04606238    -1.09430686     0.00628388
 c     -1.07704873    -0.17215250    -0.23270238
 c     -1.19765257     1.12770475     0.90067473
 c     -0.53749121     1.21881954    -0.51879168
 c      0.98366954     0.99978199    -0.45058537
 h      0.00250066    -2.09207653    -0.04908545
 h     -2.25835162     1.52788245     1.06267286
 h     -0.88753690     1.91627651    -1.28703621
 h      1.59030645     1.87700994    -0.17834689
 o      2.29709809    -1.01909025     0.48688644
 h      3.20126289    -0.64587300     0.49981877
 c     -2.41411867    -0.59802350    -0.38542927
 h     -3.00706225    -0.16227668    -1.23968791
 h     -2.50343708    -1.66633705    -0.56788249
 h     -3.04426113    -0.40726828     0.59736773
 h     -0.63594117     0.92060246     1.79852183
          17

 c      1.27425716    -0.31353849    -0.13249471
 c      0.04985811    -1.08738512    -0.00064403
 c     -1.07777053    -0.15245117    -0.22265575
 c     -1.20087816     1.12295547     0.89027350
 c     -0.53644441     1.21978630    -0.52251895
 c      0.97722425     0.99896315    -0.44824232
 h     -0.04828042    -2.15573890    -0.05088656
 h     -2.19774382     1.51236697     1.02971161
 h     -0.92724057     1.92863473    -1.34137362
 h      1.59124402     1.88648793    -0.13167940
 o      2.29790065    -1.02064395     0.48752201
 h      3.17895638    -0.69978723     0.50844927
 c     -2.39913987    -0.60267997    -0.37231936
 h     -3.00385921    -0.15787014    -1.20737183
 h     -2.49126239    -1.68019100    -0.59545841
 h     -3.03171713    -0.43002063     0.58999250
 h     -0.72263603     0.88064069     1.79974683
          17

 c      1.27126090    -0.31523414    -0.13350175
 c      0.05279946    -1.07724376    -0.00931472
 c     -1.07624055    -0.13298632    -0.21175533
 c     -1.20299195     1.11827932     0.87755689
 c     -0.53455354     1.22064916    -0.52567014
 c      0.97053707     0.99914468    -0.44442340
 h     -0.09833616    -2.22588958    -0.04561642
 h     -2.14165457     1.49802210     0.99391649
 h     -0.96591322     1.92956367    -1.38368116
 h      1.59150591     1.88773990    -0.09284279
 o      2.29732439    -1.02209130     0.48743797
 h      3.16979012    -0.74261948     0.51376502
 c     -2.38850446    -0.60854248    -0.35933831
 h     -2.99530685    -0.15205280    -1.17034882
 h     -2.47687018    -1.69357326    -0.62131655
 h     -3.01212279    -0.45715784     0.56825713
 h     -0.79763587     0.84045859     1.80999188
          17

 c      1.26861453    -0.31839954    -0.13286844
 c      0.05439795    -1.06598642    -0.01954777
 c     -1.07256311    -0.11420564    -0.20010254
 c     -1.20240601     1.11301243     0.86252162
 c     -0.53207234     1.22197947    -0.52886058
 c      0.96393850     1.00059436    -0.43901020
 h     -0.14354992    -2.27875544    -0.03347737
 h     -2.11293444     1.49398292     0.95678420
 h     -0.99901056     1.91525707    -1.40745472
 h      1.58903439     1.87835390    -0.06351782
 o      2.29450045    -1.02370302     0.48664003
 h      3.18591229    -0.76986633     0.51548773
 c     -2.38189259    -0.61605011    -0.34704070
 h     -2.98315021    -0.14381769    -1.13159139
 h     -2.45954129    -1.70235314    -0.64420350
 h     -2.98905748    -0.48780696     0.53972193
 h     -0.85864636     0.80040500     1.83005086
          17

 c      1.26654757    -0.32285417    -0.13074725
 c      0.05427047    -1.05480957    -0.03104833
 c     -1.06709493    -0.09665795    -0.18787629
 c     -1.19810661     1.10662368     0.84593135
 c     -0.52909834     1.22408827    -0.53245847
 c      0.95765539     1.00327097    -0.43197115
 h     -0.18063155    -2.30219748    -0.01558366
 h     -2.12476485     1.50608206     0.91871596
 h     -1.02372866     1.88524152    -1.41004471
 h      1.58346370     1.85866679    -0.04431377
 o      2.28977903    -1.02537881     0.48519172
 h      3.22096405    -0.78348263     0.51294462
 c     -2.37841812    -0.62548642    -0.33618790
 h     -2.97005073    -0.13180905    -1.09497978
 h     -2.43906925    -1.70417524    -0.66338518
 h     -2.96881335    -0.52064000     0.51595774
 h     -0.90676639     0.76310619     1.85425524
          17

 c      1.26517960    -0.32829369    -0.12735023
 c      0.05218257    -1.04433914    -0.04346606
 c     -1.06036062    -0.08098719    -0.17533091
 c     -1.19099393     1.09934669     0.82900847
 c     -0.52558645     1.22707983    -0.53662532
 c      0.95179988     1.00683674    -0.42338381
 h     -0.20741863    -2.29141107     0.00656847
 h     -2.16722712     1.53061179     0.87870021
 h     -1.03889420     1.84157838    -1.39204531
 h      1.57617465     1.83169838    -0.03456177
 o      2.28430771    -1.02686505     0.48319843
 h      3.25683101    -0.78837332     0.50529348
 c     -2.37688424    -0.63687831    -0.32760774
 h     -2.95883867    -0.11478107    -1.06413465
 h     -2.41573705    -1.69883377    -0.67888090
 h     -2.95880319    -0.55444298     0.50987912
 h     -0.94399394     0.73242267     1.87446305
          17

 c      1.26450790    -0.33434998    -0.12292396
 c      0.04805882    -1.03485822    -0.05642417
 c     -1.05295447    -0.06787837    -0.16278658
 c     -1.18306983     1.09197577     0.81291095
 c     -0.52134370     1.23083445    -0.54125480
 c      0.94636090     1.01070093    -0.41344394
 h     -0.22271051    -2.24603631     0.03138464
 h     -2.21810733     1.55818598     0.83620107
 h     -1.04535453     1.78885445    -1.35764676
 h      1.57028806     1.80291745    -0.03225256
 o      2.27912392    -1.02798888     0.48075765
 h      3.27783627    -0.78844792     0.49212391
 c     -2.37635337    -0.64988078    -0.32171664
 h     -2.95149915    -0.09240799    -1.04097345
 h     -2.39019776    -1.68834234    -0.69159881
 h     -2.96291602    -0.58892459     0.52873923
 h     -0.97175317     0.71192630     1.88391357
          17

 c      1.26440433    -0.34064666    -0.11772872
 c      0.04200884    -1.02633175    -0.06953482
 c     -1.04546089    -0.05797696    -0.15061660
 c     -1.17605924     1.08532772     0.79846058
 c     -0.51597549     1.23494595    -0.54583467
 c      0.94123619     1.01412991    -0.40244117
 h     -0.22634251    -2.16978729     0.05736677
 h     -2.25909788     1.58069648     0.79203683
 h     -1.04698821     1.73462283    -1.31576700
 h      1.57016158     1.77928997    -0.03439257
 o      2.27482048    -1.02869750     0.47793993
 h      3.27584426    -0.78580125     0.47358915
 c     -2.37660881    -0.66375742    -0.31811264
 h     -2.94846879    -0.06602925    -1.02486119
 h     -2.36332336    -1.67668806    -0.70331404
 h     -2.97775923    -0.62477938     0.56846751
 h     -0.99067961     0.70406107     1.87884158
          17

 c      1.26462349    -0.34683925    -0.11202463
 c      0.03438594    -1.01823246    -0.08243664
 c     -1.03841086    -0.05181058    -0.13922993
 c     -1.17103361     1.08006449     0.78610958
 c     -0.50884372     1.23872631    -0.54938812
 c      0.93636656     1.01646710    -0.39067416
 h     -0.21979223    -2.07255978     0.08359045
 h     -2.27984903     1.59334569     0.74782318
 h     -1.05149335     1.68907202    -1.28035276
 h      1.57974955     1.76697610    -0.03810692
 o      2.27155291    -1.02903110     0.47479318
 h      3.25001386    -0.78101950     0.45022587
 c     -2.37798301    -0.67755940    -0.31584840
 h     -2.94876907    -0.03869239    -1.01306636
 h     -2.33606525    -1.66885960    -0.71632127
 h     -2.99518571    -0.66274755     0.61708118
 h     -1.00083170     0.70989877     1.85878545
          17

 c      1.26482906    -0.35263166    -0.10606699
 c      0.02587480    -1.00920107    -0.09490089
 c     -1.03227243    -0.04971823    -0.12904334
 c     -1.16855429     1.07672081     0.77593773
 c     -0.49930710     1.24149047    -0.55085642
 c      0.93195735     1.01740269    -0.37832851
 h     -0.20733702    -1.97468006     0.11101854
 h     -2.27606806     1.59398184     0.70541680
 h     -1.06777771     1.66152520    -1.26572492
 h      1.60008036     1.76829922    -0.04211266
 o      2.26904705    -1.02911788     0.47135757
 h      3.20662195    -0.77319994     0.42266259
 c     -2.38087667    -0.69043200    -0.31401395
 h     -2.95081173    -0.01433144    -1.00214568
 h     -2.30938492    -1.66887673    -0.73264082
 h     -3.00743888    -0.70293923     0.66222548
 h     -1.00185224     0.72907988     1.82671316
          17

 c      1.26465098    -0.35776221    -0.10010594
 c      0.01748251    -0.99701257    -0.10699172
 c     -1.02746590    -0.05178271    -0.12044285
 c     -1.16882609     1.07572579     0.76762184
 c     -0.48740407     1.24308680    -0.54997923
 c      0.92860600     1.01707483    -0.36543115
 h     -0.19630975    -1.90781546     0.14442408
 h     -2.24773324     1.58238689     0.66666304
 h     -1.09805891     1.65424068    -1.27625094
 h      1.62794976     1.78053127    -0.04716663
 o      2.26657262    -1.02919809     0.46769445
 h      3.15947062    -0.75956705     0.39114550
 c     -2.38548087    -0.70190258    -0.31204224
 h     -2.95325338     0.00338469    -0.98924135
 h     -2.28434273    -1.67759243    -0.75302955
 h     -3.00956081    -0.74486293     0.69510413
 h     -0.99298537     0.75979766     1.78926380
          17

 c      1.26376812    -0.36195504    -0.09438614
 c      0.01009792    -0.98021488    -0.11887519
 c     -1.02440338    -0.05776427    -0.11373640
 c     -1.17171636     1.07734398     0.76045182
 c     -0.47417935     1.24399510    -0.54757328
 c      0.92717622     1.01590273    -0.35193419
 h     -0.19235683    -1.89638486     0.18995026
 h     -2.19894629     1.56026777     0.63319582
 h     -1.13395444     1.66139735    -1.30310767
 h      1.65738151     1.79781177    -0.05495154
 o      2.26315166    -1.02960978     0.46392030
 h      3.12662846    -0.73580245     0.35504622
 c     -2.39171712    -0.71198924    -0.30973195
 h     -2.95551487     0.01193697    -0.97274790
 h     -2.26227343    -1.69202267    -0.77651818
 h     -2.99940449    -0.78768750     0.71092044
 h     -0.97304003     0.79909977     1.75630933
          17

 c      1.26197399    -0.36487736    -0.08913708
 c      0.00393474    -0.96048910    -0.13002138
 c     -1.02353595    -0.06707632    -0.10910356
 c     -1.17659499     1.08150154     0.75358458
 c     -0.46107833     1.24484472    -0.54476284
 c      0.92852320     1.01433952    -0.33782944
 h     -0.19312312    -1.93006593     0.24511587
 h     -2.13953489     1.53204387     0.60597726
 h     -1.16316923     1.67490352    -1.33332443
 h      1.68233297     1.81411844    -0.06669182
 o      2.25833164    -1.03058904     0.46016329
 h      3.11822550    -0.69939645     0.31362807
 c     -2.39926185    -0.72108088    -0.30715629
 h     -2.95797806     0.01041655    -0.95246265
 h     -2.24476272    -1.70688764    -0.80091960
 h     -2.97710387    -0.83049150     0.70840947
 h     -0.94068362     0.84399614     1.73797803
          17

 c      1.25918734    -0.36617409    -0.08454487
 c     -0.00110043    -0.94128919    -0.13927631
 c     -1.02535391    -0.07886727    -0.10656516
 c     -1.18203247     1.08757221     0.74661382
 c     -0.44930304     1.24606512    -0.54234927
 c      0.93326057     1.01272380    -0.32320492
 h     -0.19266370    -1.97894305     0.29902549
 h     -2.08740057     1.50592933     0.58445271
 h     -1.17628888     1.68860834    -1.35724716
 h      1.69855232     1.82510461    -0.08255370
 o      2.25279902    -1.03199752     0.45641157
 h      3.12654075    -0.65398480     0.26841239
 c     -2.40758510    -0.72972165    -0.30457847
 h     -2.96199784    -0.00032651    -0.92948830
 h     -2.23333498    -1.71696029    -0.82384639
 h     -2.94480834    -0.87253284     0.68975526
 h     -0.89568298     0.89304828     1.73872086
          17

 c      1.25544026    -0.36555134    -0.08071775
 c     -0.00493377    -0.92542384    -0.14567792
 c     -1.03032439    -0.09217019    -0.10599987
 c     -1.18584818     1.09448062     0.73995268
 c     -0.43961477     1.24784208    -0.54072188
 c      0.94163015     1.01123637    -0.30824584
 h     -0.18732415    -2.02032015     0.34177176
 h     -2.06626183     1.49275368     0.56624569
 h     -1.16829698     1.69889784    -1.36974398
 h      1.70426725     1.82870474    -0.10170694
 o      2.24777950    -1.03341182     0.45248206
 h      3.13506089    -0.60766150     0.22345809
 c     -2.41598261    -0.73842863    -0.30244024
 h     -2.96977341    -0.01780593    -0.90596218
 h     -2.22908388    -1.71870515    -0.84355741
 h     -2.90670144    -0.91363239     0.66105777
 h     -0.84056573     0.94663514     1.75357008
          17

 c      1.25086744    -0.36283541    -0.07766741
 c     -0.00737572    -0.91457789    -0.14870643
 c     -1.03878899    -0.10605696    -0.10720277
 c     -1.18642106     1.10148399     0.73437858
 c     -0.43234906     1.25017222    -0.53995180
 c      0.95345056     1.00989867    -0.29321570
 h     -0.17594444    -2.04281194     0.36758045
 h     -2.09014384     1.49873318     0.54977749
 h     -1.13781914     1.70417030    -1.36926271
 h      1.70030793     1.82524979    -0.12260702
 o      2.24421696    -1.03441044     0.44814355
 h      3.13114676    -0.56811856     0.18318767
 c     -2.42363916    -0.74755192    -0.30138652
 h     -2.98398260    -0.03843638    -0.88449536
 h     -2.23242832    -1.71097060    -0.85944189
 h     -2.86881370    -0.95464349     0.63256687
 h     -0.78055203     1.00529871     1.77169163
          17

 c      1.24568665    -0.35800160    -0.07530852
 c     -0.00831311    -0.90957708    -0.14816339
 c     -1.05084965    -0.11975406    -0.10994856
 c     -1.18413858     1.10886055     0.73026419
 c     -0.42744836     1.25289436    -0.53984534
 c      0.96811838     1.00857842    -0.27843345
 h     -0.15864422    -2.04215651     0.37378457
 h     -2.14818381     1.51899390     0.53770236
 h     -1.08656634     1.70458848    -1.35731666
 h      1.69006451     1.81751643    -0.14329497
 o      2.24255682    -1.03470534     0.44320534
 h      3.10940868    -0.54039341     0.15088650
 c     -2.42981993    -0.75716447    -0.30214460
 h     -3.00704108    -0.05863574    -0.86721446
 h     -2.24300254    -1.69515609    -0.87227534
 h     -2.83762872    -0.99751768     0.61654001
 h     -0.72157416     1.06832535     1.78269123
          17

 c      1.24016885    -0.35118591    -0.07347133
 c     -0.00783454    -0.91058631    -0.14404877
 c     -1.06627764    -0.13269541    -0.11402453
 c     -1.18055297     1.11741899     0.72751904
 c     -0.42447251     1.25567064    -0.53990561
 c      0.98467744     1.00701883    -0.26423971
 h     -0.13614746    -2.01834067     0.35974001
 h     -2.21636957     1.54342934     0.53457711
 h     -1.01954511     1.70238542    -1.33895495
 h      1.67908729     1.81049212    -0.16174005
 o      2.24280887    -1.03416335     0.43755033
 h      3.07083960    -0.52650501     0.12819409
 c     -2.43421791    -0.76705776    -0.30508120
 h     -3.04007689    -0.07620428    -0.85467853
 h     -2.25966291    -1.67510633    -0.88432348
 h     -2.81708954    -1.04403824     0.62097653
 h     -0.66859646     1.13372544     1.77974729
          17

 c      1.23460312    -0.34268871    -0.07192132
 c     -0.00625332    -0.91713840    -0.13653841
 c     -1.08448105    -0.14452513    -0.11923306
 c     -1.17697798     1.12780352     0.72587302
 c     -0.42262930     1.25794469    -0.53925533
 c      1.00200391     1.00495362    -0.25094811
 h     -0.10962992    -1.97528214     0.32670026
 h     -2.27492432     1.56429397     0.54314868
 h     -0.94530792     1.70242616    -1.32371421
 h      1.67369109     1.81008471    -0.17628145
 o      2.24458899    -1.03283606     0.43116936
 h      3.02232736    -0.52504688     0.11465090
 c     -2.43719443    -0.77689328    -0.30976759
 h     -3.08213035    -0.09115117    -0.84538397
 h     -2.28068959    -1.65650654    -0.89908833
 h     -2.80646794    -1.09369777     0.64364530
 h     -0.62503365     1.19885305     1.75990855
          17

 c      1.22926298    -0.33297617    -0.07038142
 c     -0.00403235    -0.92798808    -0.12607067
 c     -1.10455029    -0.15507021    -0.12537609
 c     -1.17418477     1.14033614     0.72497299
 c     -0.42098130     1.25900062    -0.53674912
 c      1.01910367     1.00234839    -0.23879813
 h     -0.08084106    -1.92305796     0.27873554
 h     -2.31228151     1.57754747     0.56385837
 h     -0.87408999     1.71160444    -1.32450327
 h      1.67834813     1.82029568    -0.18602041
 o      2.24711197    -1.03102385     0.42421449
 h      2.97689216    -0.53032733     0.10700144
 c     -2.43961485    -0.78638433    -0.31519632
 h     -3.13017358    -0.10533726    -0.83631185
 h     -2.30425456    -1.64522323    -0.92028337
 h     -2.80187089    -1.14340774     0.67409582
 h     -0.59264988     1.26098689     1.72363117
          17

 c      1.22439438    -0.32266357    -0.06855290
 c     -0.00167306    -0.94082605    -0.11348329
 c     -1.12536660    -0.16430876    -0.13222933
 c     -1.17260965     1.15508664     0.72437211
 c     -0.41894641     1.25833244    -0.53161507
 c      1.03536860     0.99963073    -0.22793884
 h     -0.05216005    -1.88208237     0.22404995
 h     -2.32299666     1.58170953     0.59566072
 h     -0.81224795     1.73468810    -1.35035096
 h      1.69341684     1.84041296    -0.19084591
 o      2.24932434    -1.02925525     0.41699579
 h      2.95154001    -0.53296056     0.09943254
 c     -2.44247103    -0.79545358    -0.32043475
 h     -3.17999945    -0.12127044    -0.82411952
 h     -2.32897748    -1.64462521    -0.94999100
 h     -2.79920939    -1.18935222     0.70070427
 h     -0.57143265     1.31776413     1.67446784
          17

 c      1.22023767    -0.31245674    -0.06613433
 c      0.00032329    -0.95244006    -0.09989372
 c     -1.14574310    -0.17233128    -0.13952214
 c     -1.17253788     1.17192562     0.72352617
 c     -0.41662498     1.25611699    -0.52424341
 c      1.05058171     0.99766115    -0.21844815
 h     -0.02581260    -1.88224376     0.17324424
 h     -2.30593489     1.57696712     0.63662504
 h     -0.75841987     1.76895755    -1.39738464
 h      1.71542446     1.86508018    -0.19110705
 o      2.25048790    -1.02793016     0.40975505
 h      2.95780503    -0.52587155     0.08736639
 c     -2.44662617    -0.80435105    -0.32503727
 h     -3.22740692    -0.14094305    -0.80618533
 h     -2.35411948    -1.65362695    -0.98711639
 h     -2.79565774    -1.22857941     0.71505399
 h     -0.55933003     1.36756138     1.61891823
          17

 c      1.21706480    -0.30304305    -0.06284421
 c      0.00138781    -0.96071577    -0.08594866
 c     -1.16457329    -0.17927528    -0.14694465
 c     -1.17411313     1.19052134     0.72183062
 c     -0.41443108     1.25310394    -0.51596540
 c      1.06471205     0.99744020    -0.21035672
 h     -0.00222083    -1.94053007     0.13038108
 h     -2.26417549     1.56500173     0.68417706
 h     -0.70771932     1.80556783    -1.45147773
 h      1.73946385     1.88722044    -0.18731874
 o      2.25083352    -1.02685630     0.40235868
 h      2.99121270    -0.51192708     0.07248661
 c     -2.45272551    -0.81359553    -0.32904148
 h     -3.26910970    -0.16520966    -0.78112401
 h     -2.37926988    -1.66742157    -1.02766096
 h     -2.78973962    -1.25950132     0.71272341
 h     -0.55212569     1.40979468     1.56589685
          17

 c      1.21516661    -0.29498219    -0.05845112
 c      0.00097839    -0.96669658    -0.07150310
 c     -1.18094829    -0.18525701    -0.15418907
 c     -1.17710240     1.21031590     0.71874718
 c     -0.41263260     1.25009372    -0.50817669
 c      1.07772250     0.99978635    -0.20365566
 h      0.01942018    -2.03759805     0.08965380
 h     -2.20674917     1.54943142     0.73530937
 h     -0.65704631     1.83555087    -1.49838219
 h      1.76136320     1.90097629    -0.18005867
 o      2.25126859    -1.02545157     0.39442354
 h      3.03604258    -0.50074639     0.06079947
 c     -2.46115887    -0.82375568    -0.33275910
 h     -3.30326776    -0.19362179    -0.74888031
 h     -2.40397068    -1.68013122    -1.06658930
 h     -2.78106222    -1.28193202     0.69285339
 h     -0.54422876     1.44481718     1.52489084
          17

 c      1.21476659    -0.28864392    -0.05280279
 c     -0.00121523    -0.97272036    -0.05644670
 c     -1.19421072    -0.19037157    -0.16099533
 c     -1.18045163     1.23055080     0.71400436
 c     -0.41127047     1.24765720    -0.50187787
 c      1.08948857     1.00512411    -0.19829290
 h      0.03910134    -2.13969389     0.04584631
 h     -2.15127653     1.53640801     0.78732584
 h     -0.60601808     1.85290765    -1.52878364
 h      1.77865192     1.90314536    -0.16994212
 o      2.25264942    -1.02325690     0.38565128
 h      3.07723191    -0.50040853     0.05731183
 c     -2.47200761    -0.83523918    -0.33660842
 h     -3.32978878    -0.22446559    -0.71061183
 h     -2.42763031    -1.68704838    -1.09965554
 h     -2.77015550    -1.29720068     0.65795337
 h     -0.53102387     1.47305731     1.50253935
          17

 c      1.21593769    -0.28417058    -0.04584038
 c     -0.00525736    -0.98031616    -0.04102726
 c     -1.20397210    -0.19473056    -0.16717205
 c     -1.18221206     1.25044146     0.70769117
 c     -0.41023930     1.24612533    -0.49764511
 c      1.09978718     1.01338144    -0.19417017
 h      0.05605957    -2.22303178    -0.00148057
 h     -2.12203518     1.53363265     0.83937308
 h     -0.55597279     1.85463780    -1.53830005
 h      1.79079554     1.89355362    -0.15759320
 o      2.25548787    -1.02011490     0.37594413
 h      3.10535711    -0.51448863     0.06414499
 c     -2.48499403    -0.84816621    -0.34108061
 h     -3.35043387    -0.25490259    -0.66843295
 h     -2.44964024    -1.68557454    -1.12434929
 h     -2.75844536    -1.30846604     0.61420574
 h     -0.51158137     1.49394433     1.49968635
          17

 c      1.21857593    -0.28146332    -0.03759434
 c     -0.01102085    -0.99003545    -0.02566253
 c     -1.21010448    -0.19848909    -0.17259336
 c     -1.18085327     1.26960043     0.70022730
 c     -0.40933785     1.24563927    -0.49570582
 c      1.10830463     1.02397274    -0.19114904
 h      0.06937373    -2.27557421    -0.05021804
 h     -2.13428703     1.54542887     0.89229473
 h     -0.50912006     1.84011947    -1.52645329
 h      1.79923976     1.87503372    -0.14359013
 o      2.25994438    -1.01613775     0.36538068
 h      3.11687635    -0.54250414     0.08086722
 c     -2.49949703    -0.86230881    -0.34676401
 h     -3.36852842    -0.28132768    -0.62496334
 h     -2.46950906    -1.67534372    -1.14021587
 h     -2.74813426    -1.32093019     0.57157086
 h     -0.48902073     1.50587330     1.51177993
          17

 c      1.22242477    -0.28021392    -0.02816836
 c     -0.01823077    -1.00184115    -0.01079669
 c     -1.21270400    -0.20185295    -0.17718285
 c     -1.17681854     1.28830914     0.69246745
 c     -0.40828079     1.24615978    -0.49595872
 c      1.11465470     1.03587495    -0.18906529
 h      0.07815365    -2.29245418    -0.09753990
 h     -2.17834495     1.56860559     0.94437798
 h     -0.46811132     1.81093537    -1.49644569
 h      1.80729408     1.85303649    -0.12838257
 o      2.26582021    -1.01166795     0.35418323
 h      3.11420468    -0.58047377     0.10494787
 c     -2.51471271    -0.87711036    -0.35422952
 h     -3.38793492    -0.30017204    -0.58264324
 h     -2.48693648    -1.65812144    -1.14899864
 h     -2.74151863    -1.34098765     0.54179569
 h     -0.46836797     1.50719075     1.53186984
          17

 c      1.22712452    -0.27997991    -0.01771857
 c     -0.02650604    -1.01536558     0.00315100
 c     -1.21203918    -0.20506194    -0.18089271
 c     -1.17173482     1.30709747     0.68554865
 c     -0.40673426     1.24742358    -0.49787634
 c      1.11844590     1.04783392    -0.18774145
 h      0.08156603    -2.27304219    -0.14061298
 h     -2.23112391     1.59649349     0.99016895
 h     -0.43576448     1.77130861    -1.45610460
 h      1.81933086     1.83428417    -0.11223540
 o      2.27248670    -1.00726288     0.34269509
 h      3.10670863    -0.62107477     0.13204377
 c     -2.52996742    -0.89185274    -0.36360968
 h     -3.41128042    -0.30915152    -0.54303409
 h     -2.50183344    -1.63764707    -1.15472302
 h     -2.73955334    -1.37331460     0.53270929
 h     -0.45433243     1.49706227     1.55323757
          17

 c      1.23226447    -0.28027545    -0.00643325
 c     -0.03540625    -1.02997334     0.01581099
 c     -1.20849539    -0.20836295    -0.18368993
 c     -1.16697931     1.32628627     0.68042908
 c     -0.40439332     1.24888754    -0.50034915
 c      1.11944617     1.05870161    -0.18698970
 h      0.07891171    -2.22036713    -0.17693215
 h     -2.27388853     1.62395433     1.02410367
 h     -0.41467751     1.72867239    -1.41931109
 h      1.83874071     1.82408229    -0.09533561
 o      2.27893255    -1.00361033     0.33131096
 h      3.10986987    -0.65492235     0.15704502
 c     -2.54498002    -0.90590398    -0.37417469
 h     -3.43836938    -0.30835882    -0.50659894
 h     -2.51431979    -1.61907236    -1.16329836
 h     -2.74089568    -1.41758896     0.54252762
 h     -0.45016027     1.47574941     1.57069106
          17

 c      1.23742530    -0.28063847     0.00548416
 c     -0.04449808    -1.04463884     0.02691160
 c     -1.20252609    -0.21199384    -0.18555225
 c     -1.16334486     1.34592468     0.67765142
 c     -0.40105702     1.24982285    -0.50178160
 c      1.11778072     1.06775765    -0.18660379
 h      0.06989987    -2.14276345    -0.20491405
 h     -2.29626830     1.64822821     1.04257022
 h     -0.40672768     1.69249400    -1.40457728
 h      1.86540091     1.82357938    -0.07811794
 o      2.28434069    -1.00123828     0.32030122
 h      3.13620666    -0.67520984     0.17684319
 c     -2.55982048    -0.91884021    -0.38455442
 h     -3.46611344    -0.30032241    -0.47316563
 h     -2.52473444    -1.60734587    -1.18082722
 h     -2.74287259    -1.46877719     0.56129208
 h     -0.45727136     1.44448792     1.58104409
          17

 c      1.24220870    -0.28066890     0.01782932
 c     -0.05344248    -1.05763467     0.03640284
 c     -1.19461977    -0.21617330    -0.18646816
 c     -1.16122724     1.36588196     0.67734393
 c     -0.39665038     1.24976851    -0.50092932
 c      1.11396588     1.07477873    -0.18635904
 h      0.05524613    -2.05776858    -0.22535736
 h     -2.29402861     1.66818720     1.04387973
 h     -0.41284844     1.66891995    -1.42519911
 h      1.89501665     1.82952946    -0.06150671
 o      2.28893242    -1.00022009     0.30968795
 h      3.18203482    -0.68241611     0.19225876
 c     -2.57465308    -0.93048745    -0.39348684
 h     -3.49006839    -0.28892548    -0.44259061
 h     -2.53366845    -1.60463516    -1.21055789
 h     -2.74318087    -1.52045507     0.57743910
 h     -0.47521799     1.40520569     1.58332298
          17

 c      1.24627173    -0.28005684     0.03041172
 c     -0.06206132    -1.06629305     0.04465193
 c     -1.18528950    -0.22107813    -0.18644026
 c     -1.16078078     1.38592511     0.67927099
 c     -0.39121940     1.24898863    -0.49797717
 c      1.10872290     1.07984083    -0.18603718
 h      0.03730085    -1.99522871    -0.24368913
 h     -2.26720899     1.68380097     1.02788262
 h     -0.43300156     1.65545795    -1.47672763
 h      1.92114420     1.83672960    -0.04675881
 o      2.29376742    -1.00032185     0.29937977
 h      3.23051962    -0.68173763     0.20576280
 c     -2.58952437    -0.94096911    -0.40035537
 h     -3.50629293    -0.27800879    -0.41506854
 h     -2.54197836    -1.60876015    -1.25061940
 h     -2.74061496    -1.56734277     0.58227466
 h     -0.50175562     1.36015822     1.57889670
          17

 c      1.24937015    -0.27860565     0.04306488
 c     -0.07022170    -1.06801209     0.05234059
 c     -1.17509079    -0.22678908    -0.18549803
 c     -1.16189065     1.40574739     0.68284893
 c     -0.38497894     1.24819900    -0.49424185
 c      1.10275321     1.08308345    -0.18545639
 h      0.01893844    -1.98583761    -0.26855755
 h     -2.22010794     1.69615312     0.99596383
 h     -0.46571850     1.64432187    -1.54058869
 h      1.93784652     1.84062018    -0.03508568
 o      2.29983785    -1.00130456     0.28932605
 h      3.26556300    -0.67784450     0.21886889
 c     -2.60428612    -0.95062786    -0.40520047
 h     -3.51249546    -0.27039149    -0.39104639
 h     -2.55068624    -1.61444443    -1.29495819
 h     -2.73494022    -1.60605660     0.57098015
 h     -0.53313321     1.31149768     1.57134064
          17

 c      1.25138884    -0.27623925     0.05564704
 c     -0.07751282    -1.06289779     0.05959522
 c     -1.16465644    -0.23322889    -0.18371625
 c     -1.16393945     1.42494013     0.68717267
 c     -0.37832652     1.24801866    -0.49101438
 c      1.09661206     1.08458539    -0.18448601
 h      0.00025218    -2.03033277    -0.30122629
 h     -2.16312454     1.70800627     0.95145910
 h     -0.50810455     1.62900834    -1.59785044
 h      1.94125980     1.83854847    -0.02737215
 o      2.30763552    -1.00301047     0.27952979
 h      3.27820457    -0.67315699     0.23188455
 c     -2.61860588    -0.95983758    -0.40844851
 h     -3.50842808    -0.26740930    -0.37098724
 h     -2.56077078    -1.61603807    -1.33643179
 h     -2.72657324    -1.63511809     0.54225816
 h     -0.56495547     1.26092430     1.56556536
          17

 c      1.25234203    -0.27301671     0.06803628
 c     -0.08327857    -1.05373554     0.06572296
 c     -1.15470003    -0.24016251    -0.18122323
 c     -1.16549929     1.44291668     0.69117267
 c     -0.37176698     1.24879193    -0.48902940
 c      1.09066031     1.08433566    -0.18305024
 h     -0.02075721    -2.09969887    -0.33233393
 h     -2.11499635     1.72459945     0.89983102
 h     -0.55659394     1.60636972    -1.63579405
 h      1.93013349     1.83004338    -0.02404183
 o      2.31712558    -1.00534045     0.27001556
 h      3.26684388    -0.66804587     0.24448541
 c     -2.63200620    -0.96884736    -0.41069572
 h     -3.49586987    -0.26877246    -0.35514359
 h     -2.57296599    -1.60938184    -1.36932262
 h     -2.71634366    -1.65504300     0.49806007
 h     -0.59377726     1.20974695     1.56590771
          17

 c      1.25234817    -0.26914790     0.08012394
 c     -0.08691437    -1.04334358     0.07006421
 c     -1.14596662    -0.24726445    -0.17818980
 c     -1.16457220     1.45893453     0.69399497
 c     -0.36581300     1.25063807    -0.48852332
 c      1.08503860     1.08223572    -0.18113232
 h     -0.04493165    -2.16571781    -0.35224575
 h     -2.09888766     1.75286926     0.84677944
 h     -0.60760099     1.57584476    -1.64775199
 h      1.90597095     1.81680092    -0.02499523
 o      2.32777183    -1.00825518     0.26080826
 h      3.23697779    -0.66085670     0.25618308
 c     -2.64391228    -0.97768613    -0.41264131
 h     -3.47835353    -0.27264336    -0.34338709
 h     -2.58764014    -1.59236019    -1.39041356
 h     -2.70533278    -1.66875026     0.44369914
 h     -0.61864739     1.15951477     1.57401638
          17

 c      1.25159446    -0.26497991     0.09180899
 c     -0.08796019    -1.03357447     0.07236161
 c     -1.13915706    -0.25419590    -0.17480397
 c     -1.16012764     1.47249747     0.69543481
 c     -0.36090396     1.25351231    -0.48940579
 c      1.07965264     1.07810481    -0.17878244
 h     -0.07158857    -2.21196831    -0.35580821
 h     -2.12460672     1.79623413     0.79424478
 h     -0.65786039     1.53850795    -1.63163176
 h      1.87302707     1.80263857    -0.02959494
 o      2.33854876    -1.01182344     0.25191756
 h      3.20144732    -0.64741056     0.26672837
 c     -2.65372489    -0.98609059    -0.41506530
 h     -3.46049593    -0.27607418    -0.33510937
 h     -2.60475156    -1.56482982    -1.39929063
 h     -2.69470398    -1.68196350     0.38779492
 h     -0.64120700     1.11267786     1.58828886
          17

 c      1.25029459    -0.26095937     0.10299330
 c     -0.08611611    -1.02551544     0.07264393
 c     -1.13484843    -0.26066431    -0.17123874
 c     -1.15324645     1.48376216     0.69580519
 c     -0.35735768     1.25723304    -0.49133313
 c      1.07420167     1.07171824    -0.17611686
 h     -0.09927732    -2.23075220    -0.34131361
 h     -2.17667696     1.84993832     0.74088563
 h     -0.70472993     1.49659131    -1.58931665
 h      1.83777369     1.79308261    -0.03676600
 o      2.34817402    -1.01622624     0.24332194
 h      3.17736881    -0.62139680     0.27650773
 c     -2.66093935    -0.99349753    -0.41866921
 h     -3.44676701    -0.27601445    -0.32923882
 h     -2.62385687    -1.52845818    -1.39853995
 h     -2.68546307    -1.70238643     0.34059936
 h     -0.66423363     1.07247373     1.60519212
          17

 c      1.24865210    -0.25758966     0.11357984
 c     -0.08128705    -1.01974357     0.07107961
 c     -1.13342452    -0.26646772    -0.16761946
 c     -1.14587315     1.49323048     0.69539022
 c     -0.35533651     1.26149703    -0.49364948
 c      1.06831741     1.06294268    -0.17329151
 h     -0.12622982    -2.21943250    -0.30901537
 h     -2.23038078     1.90520504     0.68662010
 h     -0.74680264     1.45333780    -1.52727962
 h      1.80703802     1.79381925    -0.04534449
 o      2.35586316    -1.02151431     0.23498494
 h      3.17473359    -0.57872255     0.28636876
 c     -2.66527884    -0.99923916    -0.42366883
 h     -3.43996825    -0.27072710    -0.32441580
 h     -2.64418644    -1.48654179    -1.39391338
 h     -2.67826235    -1.73609663     0.30949907
 h     -0.69009249     1.04219541     1.62097868
          17

 c      1.24684584    -0.25540108     0.12347555
 c     -0.07363164    -1.01639871     0.06791311
 c     -1.13502602    -0.27152240    -0.16400325
 c     -1.13949509     1.50132221     0.69426348
 c     -0.35477507     1.26589888    -0.49527282
 c      1.06181640     1.05197958    -0.17045665
 h     -0.15054570    -2.17910553    -0.26050524
 h     -2.26780608     1.95478277     0.63340207
 h     -0.78501583     1.41285726    -1.45783696
 h      1.78485351     1.80777734    -0.05462034
 o      2.36195325    -1.02725341     0.22692555
 h      3.18675275    -0.52345230     0.29649519
 c     -2.66674722    -1.00290183    -0.42943427
 h     -3.44027054    -0.26080840    -0.31928289
 h     -2.66484197    -1.44345039    -1.39373291
 h     -2.67347192    -1.78279872     0.29441921
 h     -0.71999888     1.02448099     1.63283784
          17

 c      1.24503696    -0.25493182     0.13259537
 c     -0.06356872    -1.01508789     0.06347384
 c     -1.13953092    -0.27587028    -0.16037637
 c     -1.13497430     1.50830072     0.69235959
 c     -0.35530619     1.26999451    -0.49473819
 c      1.05487531     1.03953858    -0.16773036
 h     -0.17041875    -2.11561646    -0.19880525
 h     -2.27980825     1.99420636     0.58381849
 h     -0.82357500     1.37946696    -1.39869672
 h      1.77038386     1.83278282    -0.06459799
 o      2.36737734    -1.03264121     0.21924219
 h      3.19801931    -0.46595826     0.30594741
 c     -2.66556029    -1.00449263    -0.43475682
 h     -3.44549607    -0.24900757    -0.31274134
 h     -2.68507381    -1.40320052    -1.40623288
 h     -2.67136850    -1.83545485     0.28857248
 h     -0.75393555     1.02087412     1.63946836
          17

 c      1.24337411    -0.25669393     0.14085960
 c     -0.05169659    -1.01463049     0.05822248
 c     -1.14657785    -0.27965780    -0.15667173
 c     -1.13277542     1.51435176     0.68954171
 c     -0.35641893     1.27343751    -0.49076990
 c      1.04793548     1.02671569    -0.16521146
 h     -0.18477822    -2.04287946    -0.12873372
 h     -2.26322160     2.02114784     0.54023275
 h     -0.86798192     1.35617826    -1.36632667
 h      1.75921164     1.86236414    -0.07564587
 o      2.37288250    -1.03691253     0.21205907
 h      3.19665208    -0.41640317     0.31343493
 c     -2.66203513    -1.00432816    -0.43865358
 h     -3.45233626    -0.23903234    -0.30405416
 h     -2.70436863    -1.36753020    -1.43491094
 h     -2.67210353    -1.88474282     0.28345603
 h     -0.79084761     1.03162323     1.64129878
          17

 c      1.24198983    -0.26110515     0.14818334
 c     -0.03861742    -1.01283738     0.05272475
 c     -1.15563200    -0.28308893    -0.15280498
 c     -1.13312006     1.51964220     0.68563630
 c     -0.35797639     1.27608187    -0.48322836
 c      1.04146339     1.01465034    -0.16299644
 h     -0.19454727    -1.98617656    -0.05629445
 h     -2.21895558     2.03488105     0.50448459
 h     -0.91877270     1.34354873    -1.36476181
 h      1.74645275     1.88891240    -0.08796927
 o      2.37881042    -1.03954488     0.20548047
 h      3.17763524    -0.38148386     0.31799286
 c     -2.65652054    -1.00285973    -0.44091824
 h     -3.45761954    -0.23424280    -0.29280888
 h     -2.72215547    -1.33531061    -1.47570693
 h     -2.67555872    -1.92303789     0.27253338
 h     -0.82892074     1.05567140     1.64046826
          17

 c      1.24100211    -0.26839022     0.15446225
 c     -0.02484384    -1.00727489     0.04738521
 c     -1.16607714    -0.28636802    -0.14871538
 c     -1.13597537     1.52429947     0.68047537
 c     -0.36044057     1.27791772    -0.47322240
 c      1.03578929     1.00422662    -0.16117283
 h     -0.20278149    -1.97406797     0.01477303
 h     -2.15194800     2.03645417     0.47761131
 h     -0.96869109     1.34038544    -1.38403555
 h      1.72887968     1.90636166    -0.10139092
 o      2.38515216    -1.04030041     0.19957271
 h      3.14189667    -0.36383635     0.31924387
 c     -2.64936149    -1.00050045    -0.44200522
 h     -3.45910325    -0.23683152    -0.27882713
 h     -2.73752565    -1.30405199    -1.51941099
 h     -2.68129468    -1.94577698     0.25218383
 h     -0.86591781     1.09089016     1.64046377
          17

 c      1.24053403    -0.27847975     0.15956319
 c     -0.01111826    -0.99763838     0.04224940
 c     -1.17729874    -0.28965695    -0.14438136
 c     -1.14087132     1.52827784     0.67401332
 c     -0.36441371     1.27895097    -0.46224368
 c      1.03105790     0.99593149    -0.15980226
 h     -0.21024925    -2.01121251     0.08538086
 h     -2.07294108     2.02981210     0.45918156
 h     -1.00791860     1.34504246    -1.41010889
 h      1.70553326     1.91137331    -0.11541005
 o      2.39158809    -1.03926210     0.19435141
 h      3.09564303    -0.36153454     0.31758687
 c     -2.64086136    -0.99750144    -0.44261248
 h     -3.45580933    -0.24748911    -0.26206736
 h     -2.74935576    -1.27167641    -1.55647694
 h     -2.68860372    -1.95149619     0.22143183
 h     -0.89960720     1.13465380     1.64516228
          17

 c      1.24072706    -0.29097100     0.16332855
 c      0.00138374    -0.98625547     0.03741914
 c     -1.18871773    -0.29307003    -0.13979874
 c     -1.14663613     1.53113408     0.66654854
 c     -0.37019888     1.27914685    -0.45154078
 c      1.02722757     0.98981887    -0.15890709
 h     -0.21281988    -2.07263593     0.15580376
 h     -2.00108353     2.02369103     0.44615475
 h     -1.02917481     1.35598140    -1.43214188
 h      1.67766026     1.90366053    -0.12933975
 o      2.39748182    -1.03690442     0.18976316
 h      3.05043167    -0.36700513     0.31446158
 c     -2.63124511    -0.99390472    -0.44341251
 h     -3.44809640    -0.26536044    -0.24252192
 h     -2.75661970    -1.23717737    -1.58005415
 h     -2.69661628    -1.94180253     0.18159721
 h     -0.92824295     1.18463394     1.65725019
          17

 c      1.24172492    -0.30518124     0.16559182
 c      0.01147306    -0.97574826     0.03326301
 c     -1.19978624    -0.29668644    -0.13495628
 c     -1.15154346     1.53199951     0.65887328
 c     -0.37771495     1.27841588    -0.44202463
 c      1.02407401     0.98551848    -0.15846618
 h     -0.20613143    -2.13084938     0.22285200
 h     -1.96175621     2.03141434     0.43266843
 h     -1.02882002     1.37189324    -1.44369364
 h      1.64855592     1.88609007    -0.14243984
 o      2.40198737    -1.03405917     0.18568605
 h      3.02140366    -0.36760653     0.31229387
 c     -2.62063893    -0.98952315    -0.44498503
 h     -3.43755226    -0.28820881    -0.22011317
 h     -2.75861262    -1.20047817    -1.58679912
 h     -2.70444925    -1.92164529     0.13614128
 h     -0.95088799     1.23931104     1.67675417
          17

 c      1.24364491    -0.32024464     0.16619588
 c      0.01824917    -0.96784115     0.03020570
 c     -1.20998626    -0.30054932    -0.12983233
 c     -1.15469268     1.53035041     0.65195472
 c     -0.38657328     1.27661988    -0.43435274
 c      1.02120787     0.98229180    -0.15842038
 h     -0.18842612    -2.16931459     0.28239210
 h     -1.97009733     2.06189465     0.41423698
 h     -1.00622042     1.39171985    -1.44189760
 h      1.62326765     1.86451601    -0.15405213
 o      2.40453638    -1.03145500     0.18201381
 h      3.01941637    -0.35305698     0.31311029
 c     -2.60907434    -0.98392700    -0.44780104
 h     -3.42662761    -0.31285701    -0.19463239
 h     -2.75507874    -1.16210667    -1.57684578
 h     -2.71140519    -1.89941095     0.09037221
 h     -0.96736872     1.29777172     1.70081672
          17

 c      1.24654177    -0.33521659     0.16500821
 c      0.02114659    -0.96347754     0.02860416
 c     -1.21884039    -0.30465538    -0.12440181
 c     -1.15732742     1.52697123     0.64638651
 c     -0.39616592     1.27359374    -0.42895909
 c      1.01815488     0.97919526    -0.15868199
 h     -0.16009901    -2.18059222     0.33101779
 h     -2.01531620     2.10858575     0.39309704
 h     -0.96321942     1.41468964    -1.42702348
 h      1.60760653     1.84652903    -0.16373016
 o      2.40541598    -1.02905744     0.17878555
 h      3.04172428    -0.32603867     0.31644057
 c     -2.59653355    -0.97652762    -0.45210651
 h     -3.41788204    -0.33598760    -0.16580913
 h     -2.74632470    -1.12293435    -1.55387197
 h     -2.71709427    -1.88542322     0.05020726
 h     -0.97797287     1.35911196     1.72478065
          17

 c      1.25035157    -0.34917782     0.16192832
 c      0.01994827    -0.96309600     0.02874229
 c     -1.22593155    -0.30893921    -0.11864285
 c     -1.16164476     1.52337161     0.64247239
 c     -0.40574140     1.26916763    -0.42594888
 c      1.01454480     0.97540370    -0.15914459
 h     -0.12284917    -2.16270848     0.36631909
 h     -2.07429505     2.15636981     0.37496067
 h     -0.90414251     1.44049416    -1.40295931
 h      1.60595392     1.83829591    -0.17128600
 o      2.40555353    -1.02624201     0.17615775
 h      3.07536240    -0.29937839     0.31975251
 c     -2.58305491    -0.96687791    -0.45765648
 h     -3.41291643    -0.35517244    -0.13358742
 h     -2.73334946    -1.08397870    -1.52534780
 h     -2.72115562    -1.88756088     0.01954729
 h     -0.98321722     1.42203169     1.74360643
          17

 c      1.25483622    -0.36132443     0.15688703
 c      0.01481233    -0.96673856     0.03083948
 c     -1.23092227    -0.31325887    -0.11254599
 c     -1.16925650     1.52079040     0.64044744
 c     -0.41448173     1.26315956    -0.42491561
 c      1.01033593     0.97056560    -0.15969817
 h     -0.07929257    -2.11763864     0.38692832
 h     -2.12909352     2.19312164     0.36386266
 h     -0.83584772     1.46969794    -1.37816419
 h      1.61874018     1.84083456    -0.17668850
 o      2.40587451    -1.02247413     0.17427033
 h      3.10742187    -0.28495259     0.32060677
 c     -2.56886066    -0.95504216    -0.46352387
 h     -3.41149953    -0.36963155    -0.09853653
 h     -2.71788168    -1.04617841    -1.50205883
 h     -2.72260884    -1.90634808    -0.00204922
 h     -0.98372672     1.48471442     1.75316387
          17

 c      1.25957390    -0.37102324     0.14984347
 c      0.00627567    -0.97398048     0.03501303
 c     -1.23356607    -0.31739536    -0.10612523
 c     -1.18091001     1.51996749     0.64038402
 c     -0.42165245     1.25535484    -0.42491788
 c      1.00586887     0.96487593    -0.16024269
 h     -0.03287385    -2.05207922     0.39300113
 h     -2.16984321     2.21215587     0.36139722
 h     -0.76653798     1.50408510    -1.36497930
 h      1.64195199     1.84937301    -0.17992467
 o      2.40701173    -1.01758450     0.17318715
 h      3.12967785    -0.28893930     0.31765278
 c     -2.55440082    -0.94163045    -0.46838804
 h     -3.41154263    -0.38019249    -0.06210246
 h     -2.70201690    -1.01005137    -1.49505284
 h     -2.71969307    -1.93491783    -0.01870431
 h     -0.98013406     1.54497147     1.75123039
          17

 c      1.26401786    -0.37783300     0.14078834
 c     -0.00481183    -0.98369169     0.04116284
 c     -1.23371179    -0.32107119    -0.09942418
 c     -1.19671173     1.52125788     0.64206404
 c     -0.42689048     1.24558175    -0.42496548
 c      1.00169110     0.95881114    -0.16068885
 h      0.01240022    -1.98035587     0.38746495
 h     -2.19220484     2.21063463     0.36763487
 h     -0.70241792     1.54573206    -1.37367756
 h      1.66926464     1.85653975    -0.18098735
 o      2.40927181    -1.01173592     0.17289758
 h      3.13892272    -0.31199437     0.31064209
 c     -2.54028674    -0.92748892    -0.47128653
 h     -3.41000563    -0.38851169    -0.02643166
 h     -2.68730956    -0.97538254    -1.50964001
 h     -2.71054100    -1.96371961    -0.03539405
 h     -0.97296447     1.60058258     1.73801412
          17

 c      1.26760654    -0.38151275     0.12975794
 c     -0.01747081    -0.99380064     0.04882588
 c     -1.23130764    -0.32398350    -0.09251337
 c     -1.21632503     1.52472685     0.64498058
 c     -0.43039666     1.23394651    -0.42481871
 c      0.99833153     0.95283465    -0.16095667
 h      0.05317007    -1.92736203     0.37746394
 h     -2.19553037     2.18825338     0.38174433
 h     -0.64502080     1.59411659    -1.40354370
 h      1.69462784     1.85592556    -0.17994312
 o      2.41260737    -1.00536886     0.17332318
 h      3.13700254    -0.34980460     0.30033105
 c     -2.52717228    -0.91340156    -0.47215949
 h     -3.40410490    -0.39616483     0.00615480
 h     -2.67405253    -0.94138308    -1.54140633
 h     -2.69388662    -1.98468924    -0.05589347
 h     -0.96249890     1.64968939     1.71616731
          17

 c      1.26988357    -0.38203308     0.11685557
 c     -0.03083052    -1.00189671     0.05732622
 c     -1.22642185    -0.32582570    -0.08548484
 c     -1.23902407     1.53015165     0.64845192
 c     -0.43272042     1.22095150    -0.42505452
 c      0.99615891     0.94727230    -0.16098467
 h      0.08861445    -1.92163128     0.37222010
 h     -2.18278982     2.14708281     0.40203750
 h     -0.59314933     1.64457234    -1.44284389
 h      1.71370878     1.84377244    -0.17696772
 o      2.41653465    -0.99919244     0.17431768
 h      3.13164547    -0.39299021     0.28846127
 c     -2.51560362    -0.89994674    -0.47167407
 h     -3.39219859    -0.40408103     0.03373053
 h     -2.66160206    -0.90727660    -1.57928917
 h     -2.66931721    -1.99278202    -0.08225429
 h     -0.94867065     1.69111087     1.69022968
          17

 c      1.27058078    -0.37958858     0.10227080
 c     -0.04403795    -1.00734643     0.06649699
 c     -1.21928774    -0.32627483    -0.07845283
 c     -1.26357890     1.53693879     0.65181968
 c     -0.43443076     1.20729821    -0.42635829
 c      0.99532002     0.94230799    -0.16074148
 h      0.11891095    -1.97054919     0.37419412
 h     -2.16228794     2.09253714     0.42554264
 h     -0.54613331     1.69053553    -1.47786106
 h      1.72436846     1.81927388    -0.17233954
 o      2.42014523    -0.99409742     0.17568728
 h      3.13594686    -0.42841190     0.27739501
 c     -2.50588570    -0.88746076    -0.47070892
 h     -3.37420970    -0.41235996     0.05518532
 h     -2.64921194    -0.87266755    -1.61183269
 h     -2.63723930    -1.98609102    -0.11500688
 h     -0.93115711     1.72443621     1.66537180
          17

 c      1.26963944    -0.37461119     0.08628625
 c     -0.05594388    -1.01200030     0.07686979
 c     -1.21032341    -0.32497902    -0.07155851
 c     -1.28802924     1.54403552     0.65469841
 c     -0.43599938     1.19364713    -0.42905764
 c      0.99570832     0.93800213    -0.16023098
 h      0.14120456    -2.05197298     0.37679424
 h     -2.15042109     2.03469497     0.44745118
 h     -0.50460081     1.72627492    -1.49908506
 h      1.72683960     1.78450388    -0.16641029
 o      2.42257639    -0.99074077     0.17727630
 h      3.16097872    -0.44588332     0.26872186
 c     -2.49801910    -0.87603253    -0.47003707
 h     -3.35170757    -0.42033082     0.07046952
 h     -2.63650984    -0.83750530    -1.63085016
 h     -2.59877443    -1.96580562    -0.15344507
 h     -0.90984457     1.74983007     1.64560855
          17

 c      1.26718692    -0.36775751     0.06926631
 c     -0.06534658    -1.01813496     0.08893566
 c     -1.20006544    -0.32160202    -0.06496403
 c     -1.30980770     1.55013303     0.65708202
 c     -0.43779262     1.18052001    -0.43311286
 c      0.99694437     0.93429340    -0.15949117
 h      0.15149129    -2.13815855     0.37322771
 h     -2.17017704     1.98641675     0.46187398
 h     -0.46991543     1.74788340    -1.50200327
 h      1.72388072     1.74433605    -0.15956333
 o      2.42378672    -0.98902862     0.17905766
 h      3.20397221    -0.44657453     0.26183491
 c     -2.49171357    -0.86548393    -0.47024730
 h     -3.32770890    -0.42677207     0.08065609
 h     -2.62356628    -0.80189409    -1.63218670
 h     -2.55561711    -1.93638857    -0.19583901
 h     -0.88553817     1.76768002     1.63237867
          17

 c      1.26350015    -0.35987326     0.05163377
 c     -0.07136398    -1.02717878     0.10280575
 c     -1.18904566    -0.31588918    -0.05883861
 c     -1.32712056     1.55450825     0.65903556
 c     -0.44006387     1.16827462    -0.43824798
 c      0.99839685     0.93101962    -0.15859191
 h      0.14757957    -2.21037952     0.36062316
 h     -2.23510829     1.95385544     0.46598957
 h     -0.44364561     1.75330458    -1.48606865
 h      1.72065038     1.70603423    -0.15215993
 o      2.42448822    -0.98830376     0.18107887
 h      3.24993415    -0.44010010     0.25482596
 c     -2.48647183    -0.85535927    -0.47172239
 h     -3.30607404    -0.43032852     0.08771859
 h     -2.61083172    -0.76590027    -1.61551605
 h     -2.50977644    -1.90551713    -0.23972919
 h     -0.86030301     1.77839013     1.62456782
          17

 c      1.25896203    -0.35194378     0.03384465
 c     -0.07354784    -1.03971108     0.11830140
 c     -1.17767400    -0.30772627    -0.05333705
 c     -1.34044887     1.55755204     0.66031947
 c     -0.44294865     1.15708881    -0.44401854
 c      0.99931680     0.92803199    -0.15762941
 h      0.12925489    -2.25852626     0.33899533
 h     -2.33232479     1.93041617     0.46334507
 h     -0.42728327     1.74234461    -1.45403849
 h      1.72339996     1.67757533    -0.14448230
 o      2.42539727    -0.98791467     0.18335550
 h      3.28388713    -0.43546291     0.24620129
 c     -2.48173617    -0.84502453    -0.47454315
 h     -3.29042125    -0.43012849     0.09391721
 h     -2.59908942    -0.72934701    -1.58434234
 h     -2.46316616    -1.88257275    -0.28256736
 h     -0.83704566     1.78238131     1.61980347
          17

 c      1.25401240    -0.34503002     0.01636460
 c     -0.07186770    -1.05569479     0.13506971
 c     -1.16617575    -0.29717346    -0.04857282
 c     -1.35151608     1.55995558     0.66058499
 c     -0.44649634     1.14693018    -0.44977292
 c      0.99912179     0.92543710    -0.15671129
 h      0.09760451    -2.27801262     0.30985721
 h     -2.43534044     1.90629303     0.45994320
 h     -0.42206431     1.71704611    -1.41221590
 h      1.73638835     1.66429518    -0.13672839
 o      2.42685984    -0.98744577     0.18584363
 h      3.29705906    -0.43747221     0.23533610
 c     -2.47703898    -0.83397413    -0.47832032
 h     -3.28284369    -0.42639777     0.10091694
 h     -2.58944481    -0.69156451    -1.54629011
 h     -2.41732920    -1.87468303    -0.32268554
 h     -0.81876626     1.78016381     1.61572803
          17

 c      1.24909830    -0.34017572    -0.00035468
 c     -0.06665651    -1.07458814     0.15263807
 c     -1.15459355    -0.28447692    -0.04459443
 c     -1.36171830     1.56203881     0.65964151
 c     -0.45071564     1.13751014    -0.45455960
 c      0.99767597     0.92377960    -0.15593404
 h      0.05462738    -2.26835643     0.27555826
 h     -2.52295987     1.87620420     0.45999079
 h     -0.42878988     1.68231900    -1.37124860
 h      1.75880919     1.66594700    -0.12911181
 o      2.42884032    -0.98671439     0.18845737
 h      3.28727034    -0.44698337     0.22223057
 c     -2.47206175    -0.82219735    -0.48213731
 h     -3.28314520    -0.42066346     0.10912703
 h     -2.58327000    -0.65119230    -1.51265246
 h     -2.37372785    -1.88233541    -0.35988144
 h     -0.80795680     1.77240819     1.61067870
          17

 c      1.24462597    -0.33828333    -0.01589882
 c     -0.05853055    -1.09531319     0.17043945
 c     -1.14283985    -0.27005954    -0.04137279
 c     -1.37181536     1.56377286     0.65745313
 c     -0.45559392     1.12830409    -0.45713884
 c      0.99528619     0.92389177    -0.15536838
 h      0.00312555    -2.23385614     0.23903553
 h     -2.58308992     1.83901979     0.46542065
 h     -0.44773318     1.64577801    -1.34574775
 h      1.78502935     1.67733099    -0.12195949
 o      2.43094785    -0.98576287     0.19109061
 h      3.25868810    -0.46124384     0.20721898
 c     -2.46660320    -0.81020777    -0.48487094
 h     -3.28911415    -0.41533419     0.11772697
 h     -2.58189558    -0.60643999    -1.49509041
 h     -2.33425954    -1.89911588    -0.39497458
 h     -0.80624410     1.75999705     1.60396079
          17

 c      1.24091594    -0.33998281    -0.02990976
 c     -0.04827152    -1.11610580     0.18785384
 c     -1.13077814    -0.25448812    -0.03879922
 c     -1.38215650     1.56495417     0.65405658
 c     -0.46107842     1.11883150    -0.45640488
 c      0.99243903     0.92649576    -0.15506402
 h     -0.05355309    -2.18609963     0.20348904
 h     -2.61012880     1.79573173     0.47667223
 h     -0.47878841     1.61456588    -1.34912903
 h      1.80783643     1.69172164    -0.11566851
 o      2.43241627    -0.98489074     0.19363962
 h      3.22228620    -0.47357160     0.19066401
 c     -2.46056130    -0.79865687    -0.48587101
 h     -3.29754789    -0.41294006     0.12528536
 h     -2.58592897    -0.55629812    -1.49905834
 h     -2.30117910    -1.91580929    -0.42889729
 h     -0.81423690     1.74403546     1.59590627
          17

 c      1.23816739    -0.34553215    -0.04209740
 c     -0.03663711    -1.13443620     0.20431363
 c     -1.11830994    -0.23842314    -0.03669382
 c     -1.39285748     1.56531161     0.64951476
 c     -0.46706969     1.10915680    -0.45221174
 c      0.98955931     0.93188711    -0.15506358
 h     -0.11264322    -2.14597398     0.17142920
 h     -2.60282462     1.74829101     0.49324064
 h     -0.52141218     1.58971061    -1.38381086
 h      1.82136574     1.70371902    -0.11058427
 o      2.43221791    -0.98461793     0.19603405
 h      3.19417496    -0.47413159     0.17251331
 c     -2.45394327    -0.78792564    -0.48540328
 h     -3.30531969    -0.41548883     0.13047610
 h     -2.59467307    -0.50198391    -1.51970541
 h     -2.27651386    -1.92446141    -0.46217096
 h     -0.83152609     1.72580075     1.58778793
          17

 c      1.23644723    -0.35477515    -0.05224736
 c     -0.02415321    -1.14768536     0.21944885
 c     -1.10544725    -0.22255466    -0.03482787
 c     -1.40379907     1.56454963     0.64391770
 c     -0.47349035     1.09998156    -0.44563262
 c      0.98690247     0.93983919    -0.15541212
 h     -0.17363972    -2.13690291     0.14338222
 h     -2.56409102     1.69919158     0.51381914
 h     -0.57376186     1.56536716    -1.43820293
 h      1.82233292     1.71036245    -0.10691860
 o      2.42965769    -0.98534443     0.19825327
 h      3.18630780    -0.45558041     0.15210659
 c     -2.44683071    -0.77801707    -0.48436471
 h     -3.31005916    -0.42412966     0.13253769
 h     -2.60635696    -0.44681201    -1.54567916
 h     -2.26156584    -1.92015131    -0.49486626
 h     -0.85682286     1.70662792     1.58154484
          17

 c      1.23571393    -0.36716762    -0.06022714
 c     -0.01122626    -1.15489709     0.23304686
 c     -1.09234533    -0.20754069    -0.03295515
 c     -1.41442404     1.56235855     0.63742598
 c     -0.48031943     1.09217220    -0.43822340
 c      0.98451902     0.94967132    -0.15616189
 h     -0.23666601    -2.16509761     0.11884052
 h     -2.50304701     1.65137870     0.53615610
 h     -0.63234762     1.53454070    -1.49546863
 h      1.81026777     1.71127971    -0.10471692
 o      2.42508417    -0.98686979     0.20027157
 h      3.19520909    -0.42088378     0.12911626
 c     -2.43931076    -0.76867251    -0.48371465
 h     -3.31046370    -0.43905929     0.13147336
 h     -2.61891412    -0.39465130    -1.56584036
 h     -2.25669050    -1.90128435    -0.52680116
 h     -0.88824048     1.68776144     1.57925807
          17

 c      1.23585897    -0.38187715    -0.06598335
 c      0.00145905    -1.15729812     0.24483468
 c     -1.07928142    -0.19399097    -0.03083544
 c     -1.42336795     1.55843454     0.63033224
 c     -0.48752312     1.08639714    -0.43131379
 c      0.98223310     0.96038037    -0.15737611
 h     -0.29787991    -2.21352829     0.09910175
 h     -2.43897855     1.60802142     0.55691197
 h     -0.69294990     1.49322263    -1.54191188
 h      1.78752040     1.70861494    -0.10383404
 o      2.41959081    -0.98852047     0.20199803
 h      3.20650806    -0.38126362     0.10452267
 c     -2.43143528    -0.75947974    -0.48416670
 h     -3.30638584    -0.45957867     0.12810637
 h     -2.63056763    -0.34864486    -1.57269412
 h     -2.26122808    -1.86958030    -0.55781150
 h     -0.92366763     1.67022309     1.58247765
          17

 c      1.23673199    -0.39792933    -0.06952831
 c      0.01300809    -1.15668778     0.25450779
 c     -1.06660137    -0.18248515    -0.02824342
 c     -1.42837313     1.55256534     0.62305907
 c     -0.49498029     1.08307225    -0.42582548
 c      0.97964308     0.97077937    -0.15913027
 h     -0.35050922    -2.26032843     0.08683516
 h     -2.40210975     1.57157092     0.57224548
 h     -0.75159437     1.44064631    -1.56912921
 h      1.75908591     1.70680774    -0.10391366
 o      2.41421629    -0.98966671     0.20330791
 h      3.20736091    -0.34777875     0.08009232
 c     -2.42322006    -0.74990053    -0.48613057
 h     -3.29873514    -0.48427992     0.12402136
 h     -2.64005419    -0.31070227    -1.56274573
 h     -2.27350891    -1.83015214    -0.58803442
 h     -0.96108638     1.65474146     1.59170658
          17

 c      1.23814586    -0.41433501    -0.07092529
 c      0.02262980    -1.15434880     0.26187106
 c     -1.05466567    -0.17357757    -0.02497006
 c     -1.42771561     1.54475691     0.61602880
 c     -0.50245105     1.08240123    -0.42235112
 c      0.97620883     0.97966034    -0.16150810
 h     -0.38870131    -2.29096573     0.08414515
 h     -2.41672349     1.54251142     0.57968767
 h     -0.80499969     1.37825356    -1.57317451
 h      1.73158902     1.71166732    -0.10442423
 o      2.40962919    -0.98996163     0.20409831
 h      3.19128832    -0.32731579     0.05747744
 c     -2.41465991    -0.73929812    -0.48971446
 h     -3.28913351    -0.51136816     0.12133195
 h     -2.64669641    -0.28132411    -1.53600856
 h     -2.29103806    -1.79117757    -0.61815080
 h     -0.99873119     1.64172461     1.60629878
          17

 c      1.23987198    -0.43017192    -0.07027698
 c      0.02975014    -1.15099944     0.26686599
 c     -1.04380650    -0.16776791    -0.02082556
 c     -1.42244903     1.53518674     0.60959557
 c     -0.50957778     1.08439085    -0.42124137
 c      0.97148386     0.98603781    -0.16458654
 h     -0.40885149    -2.29837406     0.09200835
 h     -2.47459819     1.52022061     0.57912365
 h     -0.85075169     1.30886294    -1.55364394
 h      1.71072136     1.72803330    -0.10482068
 o      2.40614313    -0.98935080     0.20431895
 h      3.15783394    -0.32226701     0.03771701
 c     -2.40573600    -0.72710534    -0.49470279
 h     -3.27928148    -0.53906288     0.12222407
 h     -2.65052248    -0.25935761    -1.49582666
 h     -2.31103854    -1.76191942    -0.64939688
 h     -1.03519177     1.63124129     1.62456241
          17

 c      1.24163170    -0.44463567    -0.06771486
 c      0.03401135    -1.14698918     0.26954180
 c     -1.03430263    -0.16543437    -0.01564794
 c     -1.41546381     1.52404580     0.60415555
 c     -0.51591971     1.08884732    -0.42259215
 c      0.96539666     0.98942747    -0.16841164
 h     -0.40937285    -2.28045634     0.11047618
 h     -2.54581948     1.50468831     0.57137021
 h     -0.88754506     1.23618624    -1.51362061
 h      1.69810663     1.75670068    -0.10479572
 o      2.40374315    -0.98806466     0.20399425
 h      3.11200457    -0.33046611     0.02084596
 c     -2.39640997    -0.71319482    -0.50052965
 h     -3.27015662    -0.56594036     0.12834017
 h     -2.65251593    -0.24159890    -1.44910656
 h     -2.33120408    -1.74849448    -0.68303452
 h     -1.06952171     1.62305054     1.64378581
          17

 c      1.24309498    -0.45706507    -0.06338951
 c      0.03528231    -1.14239326     0.27003497
 c     -1.02636980    -0.16675754    -0.00931876
 c     -1.40920945     1.51152032     0.60014741
 c     -0.52098420     1.09539187    -0.42612172
 c      0.95832172     0.98993520    -0.17298647
 h     -0.39048891    -2.23895371     0.13886437
 h     -2.60532599     1.49614696     0.55728692
 h     -0.91570941     1.16442614    -1.46049781
 h      1.69052860     1.79331419    -0.10440831
 o      2.40206075    -0.98665188     0.20325448
 h      3.06443904    -0.34448165     0.00533324
 c     -2.38663476    -0.69820696    -0.50632190
 h     -3.26142074    -0.59107453     0.14022656
 h     -2.65484546    -0.22262651    -1.40611388
 h     -2.35003487    -1.75003890    -0.71945854
 h     -1.10111119     1.61671394     1.66062768
          17

 c      1.24390048    -0.46694107    -0.05746372
 c      0.03371672    -1.13694838     0.26856772
 c     -1.02016483    -0.17166978    -0.00178449
 c     -1.40512448     1.49779859     0.59792735
 c     -0.52422261     1.10352959    -0.43103464
 c      0.95086095     0.98805152    -0.17828319
 h     -0.35460912    -2.18028500     0.17577375
 h     -2.63937151     1.49444546     0.53776896
 h     -0.93790809     1.09752048    -1.40679951
 h      1.68242050     1.83052857    -0.10395468
 o      2.40044972    -0.98592958     0.20234750
 h      3.02987366    -0.35233716    -0.01216751
 c     -2.37641887    -0.68340360    -0.51112966
 h     -3.25144716    -0.61394179     0.15714282
 h     -2.66046327    -0.19594843    -1.37787086
 h     -2.36650186    -1.75939910    -0.75783456
 h     -1.12937325     1.61174921     1.67203264
          17

 c      1.24370670    -0.47386197    -0.05011221
 c      0.02984430    -1.12984608     0.26544781
 c     -1.01580439    -0.17984513     0.00692778
 c     -1.40390132     1.48305131     0.59764991
 c     -0.52506334     1.11278925    -0.43613242
 c      0.94357159     0.98435819    -0.18426241
 h     -0.30718992    -2.11813684     0.21917624
 h     -2.64218200     1.49896979     0.51379403
 h     -0.95901487     1.03781786    -1.36828202
 h      1.66888832     1.86114177    -0.10373945
 o      2.39844234    -0.98655668     0.20152051
 h      3.01945779    -0.34439162    -0.03496562
 c     -2.36595359    -0.67003995    -0.51441140
 h     -3.23799771    -0.63420831     0.17735707
 h     -2.67137244    -0.15733193    -1.37018010
 h     -2.37965272    -1.76747940    -0.79660363
 h     -1.15354434     1.60776783     1.67616573
          17

 c      1.24226964    -0.47750852    -0.04152825
 c      0.02457027    -1.11962921     0.26101748
 c     -1.01339620    -0.19071914     0.01669468
 c     -1.40572120     1.46741722     0.59920712
 c     -0.52314477     1.12280499    -0.44041854
 c      0.93682963     0.97934608    -0.19088136
 h     -0.25666531    -2.07493802     0.26720670
 h     -2.61305760     1.50873797     0.48639954
 h     -0.98330623     0.98556411    -1.35650040
 h      1.64721940     1.87998936    -0.10392541
 o      2.39631774    -0.98842515     0.20078127
 h      3.03120360    -0.32315741    -0.06254482
 c     -2.35571254    -0.65880116    -0.51640157
 h     -3.21913251    -0.65157261     0.19872802
 h     -2.68667320    -0.10800516    -1.37915156
 h     -2.38857142    -1.76688734    -0.83417976
 h     -1.17268154     1.60455820     1.67298860
          17

 c      1.23952418    -0.47761751    -0.03193264
 c      0.01881349    -1.10502708     0.25554487
 c     -1.01308596    -0.20351283     0.02728213
 c     -1.41029356     1.45099830     0.60223746
 c     -0.51865975     1.13319942    -0.44378307
 c      0.93081818     0.97335078    -0.19809036
 h     -0.21024161    -2.07242812     0.31970578
 h     -2.55587548     1.52254741     0.45653310
 h     -1.01014390     0.94071225    -1.37077338
 h      1.61714842     1.88457948    -0.10447460
 o      2.39487929    -0.99080863     0.19988886
 h      3.05303742    -0.30087368    -0.09043808
 c     -2.34635403    -0.64976125    -0.51786664
 h     -3.19391595    -0.66574421     0.21927769
 h     -2.70293665    -0.05376492    -1.39425319
 h     -2.39252863    -1.75329928    -0.86937470
 h     -1.18578468     1.60209816     1.66437349
          17

 c      1.23562877    -0.47398214    -0.02157605
 c      0.01300277    -1.08683763     0.24931963
 c     -1.01511131    -0.21725542     0.03835496
 c     -1.41670391     1.43384361     0.60621498
 c     -0.51233607     1.14346455    -0.44686792
 c      0.92555685     0.96653705    -0.20582874
 h     -0.16803191    -2.10984163     0.37718424
 h     -2.48086272     1.53933123     0.42456729
 h     -1.03392512     0.90475112    -1.40014398
 h      1.58072670     1.87527764    -0.10512348
 o      2.39479788    -0.99299699     0.19857648
 h      3.07304189    -0.28915076    -0.11381408
 c     -2.33849090    -0.64266242    -0.51957867
 h     -3.16277349    -0.67652990     0.23761551
 h     -2.71636625    -0.00136333    -1.40478880
 h     -2.39112628    -1.72557931    -0.90163128
 h     -1.19199059     1.60050570     1.65368028
          17

 c      1.23093785    -0.46649993    -0.01072297
 c      0.00733715    -1.06792637     0.24293215
 c     -1.01982190    -0.23085122     0.04952722
 c     -1.42318342     1.41589858     0.61064945
 c     -0.50506020     1.15304531    -0.45038976
 c      0.92092182     0.95888982    -0.21402853
 h     -0.12623900    -2.16355308     0.43711205
 h     -2.40732079     1.55904203     0.38922044
 h     -1.04818221     0.88007860    -1.43198665
 h      1.54214544     1.85544103    -0.10534817
 o      2.39633628    -0.99456974     0.19668392
 h      3.08401756    -0.29434763    -0.12961993
 c     -2.33253363    -0.63710286    -0.52203623
 h     -3.12753751    -0.68397077     0.25319290
 h     -2.72427641     0.04395297    -1.40335082
 h     -2.38437670    -1.68570666    -0.93123295
 h     -1.19084262     1.59992362     1.64471392
          17

 c      1.22591807    -0.45524769     0.00037671
 c      0.00225776    -1.05119928     0.23716214
 c     -1.02761686    -0.24321534     0.06043601
 c     -1.42734493     1.39695171     0.61532128
 c     -0.49759429     1.16147038    -0.45478172
 c      0.91667323     0.95022737    -0.22262430
 h     -0.08323364    -2.20950196     0.49449505
 h     -2.36099621     1.58372309     0.34673311
 h     -1.04843810     0.86865602    -1.45707069
 h      1.50734352     1.83127224    -0.10433131
 o      2.39936417    -0.99538566     0.19417983
 h      3.08367480    -0.31759648    -0.13694307
 c     -2.32865803    -0.63256788    -0.52542742
 h     -3.09120175    -0.68848409     0.26633363
 h     -2.72538556     0.07910262    -1.38618068
 h     -2.37272798    -1.63876979    -0.95955534
 h     -1.18259283     1.60034638     1.64030884
          17

 c      1.22106494    -0.44053023     0.01150648
 c     -0.00162786    -1.03857229     0.23269836
 c     -1.03880026    -0.25343349     0.07080450
 c     -1.42768876     1.37681970     0.62014266
 c     -0.49048879     1.16840471    -0.46019947
 c      0.91254438     0.94032044    -0.23155752
 h     -0.03990088    -2.23347282     0.54459806
 h     -2.35664476     1.61579043     0.29422775
 h     -1.03271474     0.87145405    -1.47027979
 h      1.48281071     1.81046255    -0.10105422
 o      2.40340034    -0.99555949     0.19117277
 h      3.07450065    -0.35521687    -0.13714406
 c     -2.32684761    -0.62845163    -0.52965508
 h     -3.05740285    -0.69095307     0.27797708
 h     -2.71967327     0.10315140    -1.35264276
 h     -2.35700874    -1.59253963    -0.98919771
 h     -1.16832256     1.60146722     1.64132229
          17

 c      1.21684378    -0.42289846     0.02248959
 c     -0.00380895    -1.03098512     0.23002786
 c     -1.05341039    -0.26087955     0.08047473
 c     -1.42491117     1.35578367     0.62464520
 c     -0.48409021     1.17365440    -0.46659184
 c      0.90841935     0.92918627    -0.24075648
 h      0.00188927    -2.22948219     0.58399640
 h     -2.38295551     1.65302201     0.23634770
 h     -1.00129167     0.88836064    -1.47014886
 h      1.47325190     1.79889058    -0.09472234
 o      2.40761109    -0.99548440     0.18794128
 h      3.06431597    -0.39855270    -0.13425744
 c     -2.32696573    -0.62422670    -0.53437010
 h     -3.02968989    -0.69270966     0.28911512
 h     -2.70832442     0.11743425    -1.30495558
 h     -2.33823459    -1.55555796    -1.02344796
 h     -1.14973246     1.60265349     1.64654552
          17

 c      1.21365628    -0.40314735     0.03319090
 c     -0.00404269    -1.02859772     0.22943897
 c     -1.07110165    -0.26525970     0.08940974
 c     -1.42068445     1.33453571     0.62809907
 c     -0.47856099     1.17717272    -0.47368606
 c      0.90449251     0.91740766    -0.25009620
 h      0.04013490    -2.19678867     0.61058485
 h     -2.41716647     1.68895765     0.18325093
 h     -0.95669663     0.91807126    -1.45888784
 h      1.47930561     1.79710303    -0.08542092
 o      2.41089136    -0.99576725     0.18491892
 h      3.06545255    -0.43530462    -0.13466885
 c     -2.32881590    -0.61980808    -0.53905610
 h     -3.01080180    -0.69538836     0.30011884
 h     -2.69388762     0.12606721    -1.24830112
 h     -2.31739141    -1.53336708    -1.06458940
 h     -1.12880388     1.60300579     1.65323751
          17

 c      1.21182471    -0.38228713     0.04351727
 c     -0.00239518    -1.03089239     0.23103622
 c     -1.09113323    -0.26658289     0.09766715
 c     -1.41621044     1.31376791     0.62999552
 c     -0.47385982     1.17906108    -0.48089146
 c      0.90123497     0.90615013    -0.25938719
 h      0.07302753    -2.13887177     0.62365709
 h     -2.44234300     1.71746929     0.14378210
 h     -0.90398474     0.95795198    -1.44316776
 h      1.49748982     1.80018132    -0.07439982
 o      2.41233412    -0.99683068     0.18248214
 h      3.08774478    -0.45622823    -0.14366991
 c     -2.33216247    -0.61586660    -0.54316962
 h     -3.00221592    -0.70068174     0.31029591
 h     -2.68041076     0.13636054    -1.19070662
 h     -2.29548078    -1.52528457    -1.11193866
 h     -1.10750953     1.60147350     1.65800081
          17

 c      1.21158111    -0.36148110     0.05341754
 c      0.00080795    -1.03663669     0.23470674
 c     -1.11246313    -0.26509011     0.10535555
 c     -1.41204018     1.29399842     0.63014585
 c     -0.46973498     1.17953324    -0.48723460
 c      0.89918801     0.89683833    -0.26841882
 h      0.09925582    -2.06470010     0.62462494
 h     -2.44982779     1.73460678     0.12317665
 h     -0.85053859     1.00431730    -1.43458845
 h      1.52239442     1.80117541    -0.06363726
 o      2.41190737    -0.99842432     0.18063020
 h      3.12818250    -0.46318806    -0.16036443
 c     -2.33676803    -0.61365890    -0.54630358
 h     -3.00412373    -0.71007721     0.31794775
 h     -2.67276710     0.15741291    -1.14122174
 h     -2.27377906    -1.52515235    -1.16172194
 h     -1.08755640     1.59705646     1.65780555
          17

 c      1.21305832    -0.34194818     0.06287924
 c      0.00504807    -1.04371730     0.24001007
 c     -1.13390699    -0.26117355     0.11258863
 c     -1.40833575     1.27558402     0.62856514
 c     -0.46588005     1.17879791    -0.49161805
 c      0.89878699     0.89078072    -0.27701194
 h      0.11865649    -1.99185150     0.61857313
 h     -2.43648905     1.73833357     0.12369611
 h     -0.80391713     1.05380381    -1.44647359
 h      1.54894664     1.79453673    -0.05514333
 o      2.41034180    -0.99983492     0.17904179
 h      3.17287883    -0.46589135    -0.17865754
 c     -2.34255065    -0.61429278    -0.54842461
 h     -3.01573689    -0.72467807     0.32085096
 h     -2.67439405     0.19503474    -1.10550842
 h     -2.25386560    -1.52515359    -1.20895593
 h     -1.07016486     1.58902854     1.65079899
          17

 c      1.21628763    -0.32482876     0.07191236
 c      0.00965825    -1.04916179     0.24610605
 c     -1.15431341    -0.25530345     0.11944669
 c     -1.40505126     1.25875271     0.62538925
 c     -0.46225675     1.17691279    -0.49360619
 c      0.90030812     0.88891837    -0.28503678
 h      0.13302274    -1.94749743     0.61522793
 h     -2.40282463     1.72812363     0.14539709
 h     -0.76781226     1.10519821    -1.48460292
 h      1.57356303     1.77763144    -0.05050256
 o      2.40843663    -1.00044362     0.17739722
 h      3.20800054    -0.47297824    -0.19249611
 c     -2.34973845    -0.61799769    -0.55001549
 h     -3.03567880    -0.74514590     0.31684224
 h     -2.68509896     0.24615534    -1.08251135
 h     -2.23732987    -1.51902507    -1.24936515
 h     -1.05590915     1.57710935     1.63674890
          17

 c      1.22120064    -0.31102674     0.08051648
 c      0.01398133    -1.05035159     0.25217467
 c     -1.17272136    -0.24796717     0.12594952
 c     -1.40194509     1.24358906     0.62087538
 c     -0.45920253     1.17383037    -0.49398230
 c      0.90388125     0.89168329    -0.29239968
 h      0.14504976    -1.95527024     0.62396389
 h     -2.35294232     1.70514690     0.18615509
 h     -0.74063014     1.15895125    -1.54070066
 h      1.59452049     1.75096370    -0.05068635
 o      2.40670353    -0.99993399     0.17553133
 h      3.22521393    -0.48870499    -0.19837390
 c     -2.35875536    -0.62412613    -0.55180162
 h     -3.06227663    -0.77171589     0.30425111
 h     -2.70186064     0.30010079    -1.06679341
 h     -2.22544390    -1.50330124    -1.28032367
 h     -1.04461686     1.56155272     1.61716085
          17

 c      1.22762849    -0.30107145     0.08864184
 c      0.01770591    -1.04716290     0.25829424
 c     -1.18845872    -0.23963033     0.13203990
 c     -1.39842148     1.22994756     0.61546497
 c     -0.45714873     1.16958663    -0.49421402
 c      0.90949381     0.89892809    -0.29902091
 h      0.15459693    -2.01082706     0.64333436
 h     -2.29640238     1.67329214     0.24092795
 h     -0.71876706     1.21483739    -1.59869928
 h      1.61212372     1.71801983    -0.05597814
 o      2.40533041    -0.99826801     0.17344022
 h      3.22208110    -0.51337968    -0.19545649
 c     -2.36995334    -0.63168009    -0.55433054
 h     -3.09374786    -0.80424231     0.28216909
 h     -2.72133281     0.34511112    -1.05308986
 h     -2.21895136    -1.47738006    -1.30118249
 h     -1.03532722     1.54313352     1.59510646
          17

 c      1.23529590    -0.29506950     0.09616751
 c      0.02084032    -1.04154036     0.26526412
 c     -1.20114818    -0.23075262     0.13757900
 c     -1.39328729     1.21733627     0.60984861
 c     -0.45636635     1.16435607    -0.49562227
 c      0.91696585     0.90993226    -0.30482148
 h      0.15883246    -2.08697110     0.66313748
 h     -2.25084296     1.64064488     0.30115202
 h     -0.69964530     1.27117316    -1.64437641
 h      1.62881962     1.68492809    -0.06592930
 o      2.40417936    -0.99565199     0.17127589
 h      3.20198299    -0.54393577    -0.18549347
 c     -2.38346414    -0.63967917    -0.55778497
 h     -3.12835407    -0.84226756     0.25062841
 h     -2.74121033     0.37271423    -1.03829049
 h     -2.21791857    -1.44330129    -1.31347123
 h     -1.02635348     1.52299334     1.57472151
          17

 c      1.24382456    -0.29274983     0.10290873
 c      0.02340147    -1.03537796     0.27373101
 c     -1.21065549    -0.22183376     0.14235399
 c     -1.38493809     1.20504244     0.60481731
 c     -0.45692581     1.15839409    -0.49906384
 c      0.92594671     0.92353053    -0.30971705
 h      0.15569682    -2.15829958     0.67477589
 h     -2.23927288     1.61830969     0.35720128
 h     -0.68225930     1.32549969    -1.66896684
 h      1.64881582     1.65942824    -0.07949199
 o      2.40273708    -0.99253676     0.16936414
 h      3.17488271    -0.57393594    -0.17309846
 c     -2.39919797    -0.64725374    -0.56199340
 h     -3.16455181    -0.88511766     0.21067964
 h     -2.76036048     0.37861133    -1.02128131
 h     -2.22159681    -1.40545794    -1.32103769
 h     -1.01554494     1.50234723     1.56030823
          17

 c      1.25275114    -0.29355407     0.10864884
 c      0.02533330    -1.02979071     0.28393631
 c     -1.21702575    -0.21344037     0.14609281
 c     -1.37277533     1.19289472     0.60078688
 c     -0.45873205     1.15197882    -0.50496800
 c      0.93602358     0.93840201    -0.31359783
 h      0.14479030    -2.20948940     0.67425233
 h     -2.27270612     1.61188078     0.40534549
 h     -0.66673776     1.37533641    -1.66875754
 h      1.67637774     1.64849909    -0.09559679
 o      2.40017482    -0.98956620     0.16817746
 h      3.15646874    -0.59446811    -0.16530659
 c     -2.41689676    -0.65368938    -0.56652173
 h     -3.20110515    -0.93202961     0.16431404
 h     -2.77861390     0.36231147    -1.00236996
 h     -2.22839979    -1.36983287    -1.32967699
 h     -1.00084471     1.48213798     1.55508523
          17

 c      1.26154930    -0.29673295     0.11318116
 c      0.02656188    -1.02530091     0.29583066
 c     -1.22042769    -0.20618963     0.14848570
 c     -1.35833623     1.18182271     0.59778810
 c     -0.46155008     1.14536754    -0.51341531
 c      0.94694602     0.95343895    -0.31629375
 h      0.12671472    -2.23292066     0.66077832
 h     -2.33610109     1.61510147     0.44919904
 h     -0.65398705     1.41868488    -1.64418428
 h      1.71288921     1.65523973    -0.11401221
 o      2.39589075    -0.98729698     0.16810244
 h      3.15974260    -0.59877109    -0.16785290
 c     -2.43616548    -0.65859406    -0.57083608
 h     -3.23707993    -0.98228121     0.11418632
 h     -2.79675391     0.32707197    -0.98301759
 h     -2.23625285    -1.34213219    -1.34545842
 h     -0.98108961     1.46273832     1.55985223
          17

 c      1.26965098    -0.30143509     0.11634465
 c      0.02703852    -1.02207281     0.30918659
 c     -1.22111737    -0.20067233     0.14921678
 c     -1.34392303     1.17313450     0.59607874
 c     -0.46503634     1.13874651    -0.52411852
 c      0.95876722     0.96796249    -0.31758111
 h      0.10252898    -2.22577516     0.63539694
 h     -2.40389748     1.61787094     0.49250732
 h     -0.64558012     1.45452293    -1.59977383
 h      1.75504241     1.67746625    -0.13561771
 o      2.39031035    -0.98582634     0.16909805
 h      3.18244019    -0.58826478    -0.17971666
 c     -2.45644943    -0.66218410    -0.57452472
 h     -3.27164909    -1.03523509     0.06314582
 h     -2.81680794     0.28047328    -0.96589491
 h     -2.24342534    -1.32512034    -1.37173814
 h     -0.95654126     1.44385925     1.57236220
          17

 c      1.27648099    -0.30679399     0.11804708
 c      0.02674876    -1.01998891     0.32364324
 c     -1.21941176    -0.19735052     0.14799869
 c     -1.33115486     1.16777479     0.59625139
 c     -0.46877390     1.13215753    -0.53630810
 c      0.97172635     0.98165389    -0.31726264
 h      0.07354170    -2.18903600     0.60040776
 h     -2.45698336     1.61374458     0.53611158
 h     -0.64379474     1.48356343    -1.54495447
 h      1.79624469     1.70939388    -0.16168120
 o      2.38471139    -0.98489459     0.17076696
 h      3.20953791    -0.57071095    -0.19426202
 c     -2.47700971    -0.66543994    -0.57743745
 h     -3.30376410    -1.09022917     0.01371438
 h     -2.84233422     0.23460540    -0.95492926
 h     -2.24932354    -1.31722905    -1.40702117
 h     -0.92861775     1.42482581     1.58820338
          17

 c      1.28151046    -0.31201681     0.11827725
 c      0.02570400    -1.01855515     0.33870379
 c     -1.21566507    -0.19647261     0.14459963
 c     -1.32080813     1.16618310     0.59893003
 c     -0.47229834     1.12541164    -0.54866175
 c      0.98599978     0.99436044    -0.31525581
 h      0.04126986    -2.12854833     0.55936923
 h     -2.48498134     1.60031447     0.57914492
 h     -0.65160474     1.50915155    -1.49441611
 h      1.82967145     1.74449410    -0.19296771
 o      2.38035332    -0.98426078     0.17271191
 h      3.22638906    -0.55368330    -0.20494712
 c     -2.49702433    -0.66977982    -0.57966083
 h     -3.33192010    -1.14637408    -0.03224669
 h     -2.87770467     0.20320582    -0.95434532
 h     -2.25448709    -1.31393922    -1.44595649
 h     -0.89914453     1.40503702     1.60258727
          17

 c      1.28432284    -0.31645555     0.11710736
 c      0.02393397    -1.01664466     0.35372198
 c     -1.21024621    -0.19803473     0.13886753
 c     -1.31309624     1.16836466     0.60452885
 c     -0.47515404     1.11811932    -0.55959843
 c      1.00153856     1.00596084    -0.31162833
 h      0.00730184    -2.05805029     0.51726068
 h     -2.48351222     1.57765611     0.62021912
 h     -0.67210955     1.53682803    -1.46448287
 h      1.85037961     1.77736771    -0.22939617
 o      2.37803931    -0.98383962     0.17469924
 h      3.22485691    -0.54174701    -0.20798573
 c     -2.51588367    -0.67622288    -0.58151920
 h     -3.35425551    -1.20243922    -0.07352854
 h     -2.92529858     0.19410369    -0.96582428
 h     -2.25991509    -1.31038663    -1.48228282
 h     -0.86970381     1.38427437     1.61184802
          17

 c      1.28468274    -0.31964793     0.11468644
 c      0.02151385    -1.01229529     0.36795703
 c     -1.20352002    -0.20179479     0.13075046
 c     -1.30786735     1.17397218     0.61316016
 c     -0.47705393     1.11003259    -0.56812913
 c      1.01803283     1.01631075    -0.30658343
 h     -0.02727826    -2.00170698     0.47991021
 h     -2.45240076     1.54738099     0.65794049
 h     -0.70668421     1.57030316    -1.46328024
 h      1.85601469     1.80443596    -0.27015568
 o      2.37806076    -0.98367047     0.17666108
 h      3.20344587    -0.53642207    -0.20243521
 c     -2.53345924    -0.68475028    -0.58361860
 h     -3.36895170    -1.25693531    -0.10933441
 h     -2.98259773     0.20342195    -0.98608130
 h     -2.26643758    -1.30303109    -1.51108693
 h     -0.84127431     1.36276672     1.61419579
          17

 c      1.28259573    -0.32131194     0.11122158
 c      0.01860089    -1.00342207     0.38080210
 c     -1.19584391    -0.20732415     0.12030078
 c     -1.30461349     1.18236801     0.62461594
 c     -0.47806493     1.10145061    -0.57444437
 c      1.03494442     1.02521589    -0.30041796
 h     -0.06256265    -1.98605546     0.45150667
 h     -2.39597102     1.51249736     0.69116907
 h     -0.75292576     1.60681812    -1.48415476
 h      1.84681164     1.82410084    -0.31398626
 o      2.38018955    -0.98389722     0.17868752
 h      3.16690040    -0.53620839    -0.19009492
 c     -2.54999885    -0.69458153    -0.58666362
 h     -3.37468592    -1.30834636    -0.13902586
 h     -3.04324844     0.21967412    -1.00847415
 h     -2.27443036    -1.29008192    -1.52967145
 h     -0.81407273     1.34109813     1.60988192
          17

 c      1.27833652    -0.32130902     0.10695065
 c      0.01530817    -0.98987277     0.39201124
 c     -1.18758480    -0.21406231     0.10764666
 c     -1.30227734     1.19265540     0.63837404
 c     -0.47857095     1.09308719    -0.57937115
 c      1.05154906     1.03241199    -0.29347497
 h     -0.09838292    -2.01609214     0.43235331
 h     -2.32551990     1.47787162     0.71940171
 h     -0.80528365     1.63886910    -1.51243573
 h      1.82542121     1.83680993    -0.35951420
 o      2.38365176    -0.98480269     0.18104473
 h      3.12649593    -0.53602528    -0.17577526
 c     -2.56580487    -0.70481319    -0.59116159
 h     -3.37094455    -1.35542359    -0.16196065
 h     -3.10059373     0.23166815    -1.02651803
 h     -2.28373984    -1.27137650    -1.53771589
 h     -0.78752704     1.32006328     1.60097879
          17

 c      1.27241798    -0.31961178     0.10211917
 c      0.01151794    -0.97387352     0.40154515
 c     -1.17913177    -0.22138680     0.09294873
 c     -1.29896748     1.20371223     0.65362893
 c     -0.47905811     1.08564269    -0.58357892
 c      1.06698735     1.03756411    -0.28610001
 h     -0.13202182    -2.06988222     0.42110070
 h     -2.26269435     1.45067061     0.74343331
 h     -0.85763636     1.65929747    -1.53519825
 h      1.79653437     1.84499185    -0.40560779
 o      2.38727422    -0.98679797     0.18413352
 h      3.09805221    -0.52765131    -0.16658464
 c     -2.58104971    -0.71471120    -0.59727585
 h     -3.35812762    -1.39745810    -0.17743719
 h     -3.14976794     0.23212696    -1.03566495
 h     -2.29364933    -1.24820626    -1.53729645
 h     -0.76042249     1.30050690     1.59082554
          17

 c      1.26550414    -0.31629432     0.09697068
 c      0.00701347    -0.95801230     0.40936988
 c     -1.17088835    -0.22869856     0.07636719
 c     -1.29224556     1.21439700     0.66940657
[truncated: 34,518 more chars]
