# Supplementary material for: Photochemical permutation of meta-substituted phenols
Source: Nat Commun. 2025 Aug 13;16:7502. doi: 10.1038/s41467-025-62549-5 (PMC12350626; doi:10.1038/s41467-025-62549-5)
Supplement: Supplementary file 3 — Source Data [file 41467_2025_62549_MOESM3_ESM.zip › Source data/NAMD_trajectories/trajectory034.xyz]

          17

 c      1.20405248    -0.37314509     0.01773257
 c     -0.09377481    -1.01760853    -0.08982376
 c     -1.16175412    -0.27367037    -0.04660283
 c     -1.18472586     1.25211803     0.12813012
 c      0.19633543     1.79489322     0.01810619
 c      1.26916136     1.01923144    -0.17013051
 h     -0.11165533    -1.97538674     0.05002445
 h     -1.78221364     1.87989171    -0.43547556
 h      0.21435555     2.95291897    -0.06502105
 h      2.21729657     1.31857920    -0.43644272
 o      2.22097791    -1.25479893     0.11687875
 h      2.99136636    -0.83537534     0.15318974
 c     -2.61586456    -0.91180482    -0.04458326
 h     -2.64519220    -1.91313749    -0.06046029
 h     -3.00258444    -0.58042739     0.95309937
 h     -3.16090223    -0.39682123    -0.88774128
 h     -1.53502128     1.71177684     1.10399195
          17

 c      1.20162085    -0.37828480     0.01185700
 c     -0.08625177    -1.01116977    -0.08818079
 c     -1.16767818    -0.27708370    -0.05001548
 c     -1.17933477     1.25771391     0.13298034
 c      0.19822775     1.80127885     0.01593321
 c      1.27074106     1.02291181    -0.17211152
 h     -0.13403821    -2.02737976     0.06287279
 h     -1.80263710     1.88639214    -0.42137252
 h      0.22446106     2.93955872    -0.07143201
 h      2.21713826     1.33680659    -0.44452230
 o      2.21757928    -1.25680396     0.12028050
 h      2.98124382    -0.83753296     0.16451141
 c     -2.61281336    -0.91391792    -0.04754503
 h     -2.65242590    -1.93815754    -0.07111142
 h     -3.02381802    -0.59793756     0.96492029
 h     -3.15682620    -0.41964827    -0.87061906
 h     -1.54575341     1.71548723     1.12602067
          17

 c      1.19914342    -0.38471193     0.00566288
 c     -0.07553768    -1.00413524    -0.08590134
 c     -1.17928898    -0.27855660    -0.05317624
 c     -1.17227203     1.26305345     0.13977201
 c      0.19789934     1.80987410     0.01311144
 c      1.27321270     1.02437090    -0.17365325
 h     -0.15732537    -2.10436285     0.07403011
 h     -1.83776999     1.89785586    -0.42676802
 h      0.23853066     2.91317204    -0.07682351
 h      2.23624894     1.36885560    -0.45679796
 o      2.21061113    -1.26001317     0.12338759
 h      3.02788622    -0.81159148     0.17932754
 c     -2.60793795    -0.91281303    -0.04973700
 h     -2.65828826    -1.98987566    -0.08601046
 h     -3.04589493    -0.61477762     0.96851716
 h     -3.15669728    -0.44331429    -0.85128894
 h     -1.55633034     1.70627750     1.14726102
          17

 c      1.19692859    -0.39198779    -0.00084416
 c     -0.06284856    -0.99892596    -0.08274940
 c     -1.19562529    -0.27821137    -0.05600779
 c     -1.16455118     1.26860550     0.14807433
 c      0.19556630     1.81974988     0.00968542
 c      1.27712001     1.02395403    -0.17496523
 h     -0.17843508    -2.17568691     0.07996885
 h     -1.87923751     1.90779147    -0.44402287
 h      0.25606907     2.88258806    -0.08191011
 h      2.26460422     1.40987665    -0.47015586
 o      2.20261191    -1.26322403     0.12634821
 h      3.09246009    -0.77811448     0.19543220
 c     -2.60134759    -0.91057607    -0.05066300
 h     -2.66135418    -2.04717782    -0.10409329
 h     -3.06684623    -0.63135826     0.96211448
 h     -3.16418716    -0.46400017    -0.83561130
 h     -1.56518412     1.68426896     1.16501384
          17

 c      1.19536179    -0.39959999    -0.00764456
 c     -0.04971361    -0.99672382    -0.07868466
 c     -1.21533888    -0.27631811    -0.05845326
 c     -1.15728785     1.27473080     0.15733530
 c      0.19164380     1.82954582     0.00571677
 c      1.28295516     1.02224270    -0.17628625
 h     -0.19446491    -2.22404469     0.07921084
 h     -1.91809987     1.91021467    -0.46501757
 h      0.27669820     2.86036666    -0.08775223
 h      2.29064801     1.45361524    -0.48095574
 o      2.19571379    -1.26552592     0.12933023
 h      3.14289707    -0.75366044     0.21034892
 c     -2.59327395    -0.90891233    -0.05013394
 h     -2.66025643    -2.09286495    -0.12398955
 h     -3.08546351    -0.64771265     0.94589982
 h     -3.18168002    -0.47918562    -0.82781108
 h     -1.57138351     1.65075047     1.17758132
          17

 c      1.19482426    -0.40702858    -0.01470829
 c     -0.03769324    -0.99787084    -0.07379918
 c     -1.23688847    -0.27317276    -0.06047330
 c     -1.15142135     1.28148586     0.16705122
 c      0.18667650     1.83790328     0.00126533
 c      1.29084021     1.01985960    -0.17777665
 h     -0.20329289    -2.24177646     0.07168000
 h     -1.94773903     1.90193176    -0.48348040
 h      0.30023223     2.85819764    -0.09542454
 h      2.30596587     1.49438810    -0.48645930
 o      2.19099079    -1.26660213     0.13244102
 h      3.16420708    -0.74553882     0.22255695
 c     -2.58418740    -0.90876934    -0.04843554
 h     -2.65399539    -2.11704228    -0.14436691
 h     -3.10143019    -0.66348564     0.92198614
 h     -3.20843371    -0.48883103    -0.82812020
 h     -1.57464576     1.60803624     1.18458202
          17

 c      1.19561161    -0.41379799    -0.02199945
 c     -0.02815442    -1.00226288    -0.06825161
 c     -1.25871977    -0.26901566    -0.06204490
 c     -1.14764129     1.28865337     0.17676612
 c      0.18131533     1.84416283    -0.00365940
 c      1.30051375     1.01735281    -0.17949697
 h     -0.20358218    -2.22682002     0.05804131
 h     -1.96429880     1.88235050    -0.49525044
 h      0.32604537     2.87929922    -0.10532156
 h      2.30633843     1.52796080    -0.48520353
 o      2.18888728    -1.26646754     0.13573750
 h      3.15161752    -0.75575682     0.23130215
 c     -2.57479364    -0.91049933    -0.04627611
 h     -2.64196926    -2.11563560    -0.16409561
 h     -3.11538868    -0.67797688     0.89412449
 h     -3.24043793    -0.49496694    -0.83299727
 h     -1.57533866     1.55924080     1.18722133
          17

 c      1.19786321    -0.41952207    -0.02947932
 c     -0.02210382    -1.00945982    -0.06223571
 c     -1.27939198    -0.26401006    -0.06316127
 c     -1.14638640     1.29584252     0.18603777
 c      0.17631708     1.84862684    -0.00911920
 c      1.31142140     1.01513601    -0.18141942
 h     -0.19482235    -2.18140654     0.03944711
 h     -1.96628708     1.85272420    -0.49792490
 h      0.35221824     2.91577826    -0.11682149
 h      2.29136359     1.55180859    -0.47691891
 o      2.18943161    -1.26533053     0.13923392
 h      3.10701271    -0.78303032     0.23644629
 c     -2.56587824    -0.91409170    -0.04451718
 h     -2.62395241    -2.08898786    -0.18234993
 h     -3.12877667    -0.69029417     0.86699561
 h     -3.27220535    -0.50018694    -0.83759463
 h     -1.57441023     1.50792577     1.18831689
          17

 c      1.20151680    -0.42394121    -0.03710518
 c     -0.02007239    -1.01853003    -0.05597577
 c     -1.29765764    -0.25826371    -0.06382785
 c     -1.14783674     1.30258255     0.19446521
 c      0.17245537     1.85206658    -0.01519982
 c      1.32277983     1.01344529    -0.18343528
 h     -0.17769213    -2.11353656     0.01754391
 h     -1.95434495     1.81569629    -0.49069272
 h      0.37581130     2.95460513    -0.12879164
 h      2.26416169     1.56534686    -0.46244366
 o      2.19210640    -1.26363214     0.14288102
 h      3.04074532    -0.82193698     0.23877332
 c     -2.55814809    -0.91923539    -0.04387742
 h     -2.60010959    -2.04187514    -0.19878597
 h     -3.14323878    -0.69965231     0.84500378
 h     -3.29877812    -0.50647204    -0.83799432
 h     -1.57312148     1.45760039     1.19174574
          17

 c      1.20631673    -0.42692926    -0.04482613
 c     -0.02205469    -1.02766440    -0.04972990
 c     -1.31251481    -0.25187109    -0.06405231
 c     -1.15188472     1.30837874     0.20181811
 c      0.17036838     1.85513999    -0.02195147
 c      1.33360034     1.01228533    -0.18535550
 h     -0.15477227    -2.04122255    -0.00551649
 h     -1.93153726     1.77526691    -0.47463452
 h      0.39396896     2.98447411    -0.14025259
 h      2.23142193     1.57033027    -0.44370529
 o      2.19539375    -1.26225359     0.14650496
 h      2.97854563    -0.85944909     0.24093785
 c     -2.55216924    -0.92517829    -0.04472247
 h     -2.57099963    -1.98489617    -0.21390814
 h     -3.15968887    -0.70576413     0.83090262
 h     -3.31678024    -0.51483606    -0.83207590
 h     -1.57251810     1.41121518     1.20112724
          17

 c      1.21189223    -0.42844427    -0.05257857
 c     -0.02758096    -1.03390796    -0.04374991
 c     -1.32324083    -0.24495227    -0.06383152
 c     -1.15808894     1.31271646     0.20822973
 c      0.17045199     1.85816656    -0.02936478
 c      1.34272922     1.01140037    -0.18692568
 h     -0.13071419    -1.99573516    -0.02764784
 h     -1.90406328     1.73696770    -0.45343954
 h      0.40468700     2.99843998    -0.15064371
 h      2.20309445     1.57105479    -0.42354824
 o      2.19671097    -1.26255005     0.14977991
 h      2.96231677    -0.87458292     0.24791754
 c     -2.54837277    -0.93056413    -0.04696828
 h     -2.53738090    -1.93569316    -0.22954110
 h     -3.17755633    -0.70914732     0.82502430
 h     -3.32466077    -0.52542767    -0.81951132
 h     -1.57285081     1.37092416     1.21817980
          17

 c      1.21787853    -0.42842457    -0.06028796
 c     -0.03609400    -1.03442140    -0.03816023
 c     -1.32940853    -0.23766005    -0.06314295
 c     -1.16565483     1.31505391     0.21430349
 c      0.17282595     1.86113297    -0.03737390
 c      1.34904216     1.01037429    -0.18789511
 h     -0.10946743    -2.00726892    -0.04833246
 h     -1.88149901     1.70767797    -0.43381008
 h      0.40704003     2.99390687    -0.15982029
 h      2.19007207     1.57320546    -0.40494700
 o      2.19502477    -1.26507792     0.15254368
 h      3.00872587    -0.85925355     0.26208757
 c     -2.54706485    -0.93374894    -0.05015710
 h     -2.49968023    -1.91479544    -0.24851538
 h     -3.19482028    -0.71112295     0.82567242
 h     -3.32266743    -0.53768377    -0.80159662
 h     -1.57340566     1.33822367     1.24184903
          17

 c      1.22400884    -0.42674257    -0.06787461
 c     -0.04734769    -1.02942122    -0.03296858
 c     -1.33088796    -0.23015272    -0.06194485
 c     -1.17360641     1.31491748     0.22091199
 c      0.17734066     1.86373390    -0.04586307
 c      1.35188915     1.00893446    -0.18814591
 h     -0.09079839    -2.07084502    -0.06842387
 h     -1.87443344     1.69405723    -0.42361323
 h      0.40120878     2.97228325    -0.16802544
 h      2.19896616     1.58044370    -0.38953204
 o      2.19257817    -1.26879455     0.15507172
 h      3.08183506    -0.83118110     0.27892221
 c     -2.54835148    -0.93399923    -0.05376880
 h     -2.45802499    -1.93158868    -0.27213482
 h     -3.20877489    -0.71343552     0.83031920
 h     -3.31287997    -0.55037102    -0.78123633
 h     -1.57292482     1.31420784     1.26888330
          17

 c      1.23010014    -0.42331999    -0.07525402
 c     -0.06112122    -1.02165566    -0.02826618
 c     -1.32784334    -0.22258290    -0.06018285
 c     -1.18126821     1.31215236     0.22863027
 c      0.18360394     1.86537383    -0.05466529
 c      1.35148102     1.00724107    -0.18777041
 h     -0.07337407    -2.15250470    -0.08764140
 h     -1.88839657     1.69927889    -0.42654884
 h      0.38850079     2.93911068    -0.17594156
 h      2.22766167     1.59119369    -0.37668563
 o      2.19160716    -1.27264526     0.15766935
 h      3.14488894    -0.80781961     0.29337547
 c     -2.55192782    -0.93230754    -0.05751076
 h     -2.41388986    -1.97499708    -0.29771667
 h     -3.21691956    -0.71772271     0.83670638
 h     -3.29926810    -0.56158776    -0.76296692
 h     -1.57020954     1.29964597     1.29528167
          17

 c      1.23599569    -0.41824223    -0.08233408
 c     -0.07691247    -1.01352492    -0.02421857
 c     -1.32072930    -0.21511860    -0.05779933
 c     -1.18863034     1.30709883     0.23730122
 c      0.19103379     1.86516412    -0.06356037
 c      1.34873870     1.00580027    -0.18699464
 h     -0.05766001    -2.22297239    -0.10465399
 h     -1.91953630     1.72084079    -0.43819129
 h      0.37126305     2.90422948    -0.18477323
 h      2.26701264     1.59975441    -0.36439864
 o      2.19310939    -1.27608025     0.16047919
 h      3.17978474    -0.79742534     0.30283528
 c     -2.55702073    -0.93045738    -0.06123345
 h     -2.37080801    -2.02451929    -0.32047126
 h     -3.21750508    -0.72517448     0.84331630
 h     -3.28721601    -0.56901219    -0.75246109
 h     -1.56448027     1.29489866     1.31757973
          17

 c      1.24153964    -0.41177361    -0.08901615
 c     -0.09397926    -1.00632541    -0.02097336
 c     -1.31026889    -0.20794458    -0.05474656
 c     -1.19608705     1.30044572     0.24626338
 c      0.19894949     1.86207315    -0.07229256
 c      1.34480307     1.00512934    -0.18604461
 h     -0.04515998    -2.26648674    -0.11818953
 h     -1.95805173     1.75232877    -0.44923148
 h      0.35232132     2.88012786    -0.19614176
 h      2.30638166     1.60020881    -0.35076316
 o      2.19728406    -1.27882093     0.16352592
 h      3.18032217    -0.80269955     0.30638355
 c     -2.56266550    -0.92984809    -0.06481014
 h     -2.33290163    -2.06357982    -0.33656715
 h     -3.20975016    -0.73644301     0.84938094
 h     -3.28176599    -0.57068480    -0.75482032
 h     -1.55545269     1.29983896     1.33350646
          17

 c      1.24657549    -0.40431493    -0.09520318
 c     -0.11143048    -1.00064108    -0.01863406
 c     -1.29739799    -0.20123617    -0.05099707
 c     -1.20396145     1.29295274     0.25482969
 c      0.20670180     1.85541313    -0.08063197
 c      1.34069694     1.00553175    -0.18507749
 h     -0.03752915    -2.27634395    -0.12732667
 h     -1.99430996     1.78675293    -0.45125169
 h      0.33378609     2.87633458    -0.21148833
 h      2.33741905     1.58891503    -0.33467480
 o      2.20386583    -1.28072462     0.16675940
 h      3.14726414    -0.82323951     0.30415025
 c     -2.56808214    -0.93115136    -0.06827370
 h     -2.30357406    -2.08275875    -0.34401342
 h     -3.19388245    -0.75166449     0.85477149
 h     -3.28491892    -0.56618654    -0.77191770
 h     -1.54328192     1.31384963     1.34219865
          17

 c      1.25095036    -0.39635367    -0.10081209
 c     -0.12829258    -0.99669377    -0.01726108
 c     -1.28318544    -0.19512600    -0.04654555
 c     -1.21231305     1.28529452     0.26250202
 c      0.21376446     1.84542441    -0.08845978
 c      1.33722129     1.00704533    -0.18417360
 h     -0.03626528    -2.25094136    -0.13142908
 h     -2.02163099     1.81838695    -0.43922914
 h      0.31618540     2.89259871    -0.23118889
 h      2.35513190     1.56493595    -0.31581644
 o      2.21211589    -1.28182215     0.17005317
 h      3.08884067    -0.85530501     0.29740698
 c     -2.57287378    -0.93441385    -0.07196653
 h     -2.28510583    -2.07831859    -0.34232948
 h     -3.17105905    -0.77050078     0.85991928
 h     -3.29430040    -0.55724979    -0.80089810
 h     -1.52846123     1.33588347     1.34424809
          17

 c      1.25452180    -0.38841931    -0.10578665
 c     -0.14358104    -0.99445121    -0.01686794
 c     -1.26873773    -0.18967914    -0.04140355
 c     -1.22097120     1.27802176     0.26897004
 c      0.21970578     1.83326084    -0.09579434
 c      1.33493089     1.00946860    -0.18334629
 h     -0.04257807    -2.19254878    -0.13012486
 h     -2.03635653     1.84314853    -0.41140382
 h      0.29904517     2.91892179    -0.25434459
 h      2.35790403     1.52970472    -0.29444319
 o      2.22048229    -1.28251287     0.17315680
 h      3.02640527    -0.88905935     0.28939593
 c     -2.57695594    -0.93924668    -0.07645406
 h     -2.27854981    -2.05088025    -0.33223004
 h     -3.14313358    -0.79219285     0.86571260
 h     -3.30475761    -0.54706261    -0.83549399
 h     -1.51167136     1.36456577     1.34161357
          17

 c      1.25717466    -0.38103283    -0.11010676
 c     -0.15640665    -0.99349288    -0.01740340
 c     -1.25509113    -0.18488662    -0.03559234
 c     -1.22961659     1.27155331     0.27408501
 c      0.22413301     1.82036908    -0.10273839
 c      1.33407632     1.01240470    -0.18255192
 h     -0.05711877    -2.10872927    -0.12348201
 h     -2.03735463     1.85855834    -0.36862227
 h      0.28197978     2.94247049    -0.27947236
 h      2.34762899     1.48671534    -0.27120580
 o      2.22634920    -1.28373102     0.17566590
 h      2.99855772    -0.90635745     0.28587923
 c     -2.58040669    -0.94492872    -0.08227270
 h     -2.28342620    -2.00555088    -0.31566682
 h     -3.11224443    -0.81565065     0.87321542
 h     -3.31110895    -0.53895958    -0.86875421
 h     -1.49355863     1.39831034     1.33724182
          17

 c      1.25884491    -0.37464900    -0.11378797
 c     -0.16611758    -0.99260832    -0.01871772
 c     -1.24311070    -0.18068181    -0.02913950
 c     -1.23782688     1.26615380     0.27789336
 c      0.22671129     1.80795929    -0.10942029
 c      1.33450364     1.01531274    -0.18170320
 h     -0.07938934    -2.01671033    -0.11245872
 h     -2.02593594     1.86389265    -0.31404798
 h      0.26503831     2.95328760    -0.30520388
 h      2.33011068     1.44127684    -0.24702106
 o      2.22785409    -1.28612883     0.17729599
 h      3.03241968    -0.89433532     0.29087223
 c     -2.58342849    -0.95034640    -0.08969015
 h     -2.29706312    -1.95343737    -0.29612960
 h     -3.08032048    -0.83958786     0.88314872
 h     -3.30983387    -0.53549490    -0.89503357
 h     -1.47447643     1.43538294     1.33428294
          17

 c      1.25952665    -0.36962906    -0.11686639
 c     -0.17239647    -0.98934379    -0.02053869
 c     -1.23343700    -0.17696645    -0.02208464
 c     -1.24505472     1.26188924     0.28071846
 c      0.22720934     1.79682517    -0.11596365
 c      1.33562120     1.01758775    -0.18069552
 h     -0.10721293    -1.94836752    -0.09933087
 h     -2.00633520     1.86074414    -0.25325328
 h      0.24852705     2.94596576    -0.33055975
 h      2.31485885     1.39988529    -0.22287818
 o      2.22649231    -1.28884669     0.17825462
 h      3.10239004    -0.86529959     0.30077499
 c     -2.58637010    -0.95391269    -0.09857430
 h     -2.31410559    -1.91278220    -0.27864533
 h     -3.04875381    -0.86267403     0.89534373
 h     -3.29954589    -0.53802398    -0.91084165
 h     -1.45430521     1.47385520     1.33506322
          17

 c      1.25926160    -0.36626143    -0.11937160
 c     -0.17511023    -0.98089420    -0.02258548
 c     -1.22651838    -0.17361806    -0.01449435
 c     -1.25056397     1.25858321     0.28321029
 c      0.22550730     1.78734343    -0.12246970
 c      1.33663134     1.01869709    -0.17944589
 h     -0.13811906    -1.93972966    -0.08648537
 h     -1.98629721     1.85374623    -0.19416344
 h      0.23281204     2.91942499    -0.35504195
 h      2.31239404     1.36862378    -0.19949637
 o      2.22463136    -1.29068754     0.17887434
 h      3.16942555    -0.83766195     0.31010006
 c     -2.58957139    -0.95399367    -0.10845735
 h     -2.32809647    -1.90385851    -0.26824559
 h     -3.01842254    -0.88366590     0.90854010
 h     -3.28105677    -0.54646126    -0.91520055
 h     -1.43248999     1.51151589     1.34033572
          17

 c      1.25813151    -0.36476318    -0.12130980
 c     -0.17400736    -0.96740985    -0.02482871
 c     -1.22270118    -0.17047686    -0.00647562
 c     -1.25346629     1.25586901     0.28623488
 c      0.22157653     1.77948979    -0.12899699
 c      1.33705841     1.01836228    -0.17791759
 h     -0.17201819    -1.99229225    -0.07341295
 h     -1.97619457     1.85015286    -0.14570425
 h      0.21821024     2.87668276    -0.37880173
 h      2.32837875     1.35085442    -0.17709776
 o      2.22358694    -1.29099980     0.17933698
 h      3.21145973    -0.82147868     0.31576344
 c     -2.59292116    -0.95019402    -0.11877617
 h     -2.33616970    -1.93374144    -0.26688417
 h     -2.98996533    -0.90151277     0.92067599
 h     -3.25754910    -0.55902040    -0.91004748
 h     -1.40833475     1.54591993     1.34927018
          17

 c      1.25625672    -0.36526238    -0.12266373
 c     -0.16892763    -0.95219947    -0.02738167
 c     -1.22223942    -0.16740696     0.00182520
 c     -1.25306901     1.25349063     0.29053242
 c      0.21546772     1.77281978    -0.13553225
 c      1.33713587     1.01664513    -0.17609833
 h     -0.20874578    -2.07030599    -0.05806035
 h     -1.98443995     1.85621113    -0.11426346
 h      0.20491821     2.82505456    -0.40295313
 h      2.35923988     1.34610797    -0.15568964
 o      2.22385611    -1.28954866     0.17970865
 h      3.21972722    -0.82042964     0.31652628
 c     -2.59564472    -0.94399494    -0.12894635
 h     -2.34112294    -1.98862882    -0.27276761
 h     -2.96403449    -0.91545914     0.92940278
 h     -3.23470555    -0.57214473    -0.90058544
 h     -1.38139391     1.57465747     1.36006976
          17

 c      1.25379445    -0.36779095    -0.12339758
 c     -0.16009303    -0.93828880    -0.03024586
 c     -1.22519459    -0.16442085     0.01023255
 c     -1.24938322     1.25171993     0.29636550
 c      0.20731563     1.76647697    -0.14196381
 c      1.33759149     1.01383564    -0.17396131
 h     -0.24584174    -2.14033757    -0.03987421
 h     -2.01121870     1.87189132    -0.10022679
 h      0.19295791     2.77596541    -0.42987759
 h      2.39472193     1.35136658    -0.13553483
 o      2.22548931    -1.28633851     0.17999378
 h      3.19290547    -0.83468672     0.31215823
 c     -2.59668832    -0.93757912    -0.13825536
 h     -2.34741772    -2.04702747    -0.28308027
 h     -2.94142683    -0.92512119     0.93263893
 h     -3.21990048    -0.58117434    -0.89451047
 h     -1.35175264     1.59572681     1.37074607
          17

 c      1.25092701    -0.37228576    -0.12346242
 c     -0.14807003    -0.92725832    -0.03332123
 c     -1.23134400    -0.16172331     0.01854970
 c     -1.24314543     1.25132635     0.30353761
 c      0.19734198     1.75942645    -0.14810968
 c      1.33913942     1.01028055    -0.17145938
 h     -0.28001443    -2.18431541    -0.01961411
 h     -2.04823088     1.89071802    -0.09880476
 h      0.18219147     2.74211837    -0.46288328
 h      2.42395037     1.36309155    -0.11722030
 o      2.22814673    -1.28158334     0.18014392
 h      3.13628504    -0.86138246     0.30331293
 c     -2.59523399    -0.93260985    -0.14605821
 h     -2.35780901    -2.09246817    -0.29577869
 h     -2.92316344    -0.93047184     0.92917123
 h     -3.21935004    -0.58218444    -0.89860912
 h     -1.32009291     1.60784787     1.37973058
          17

 c      1.24784896    -0.37859628    -0.12280246
 c     -0.13367569    -0.91967859    -0.03647051
 c     -1.24017313    -0.15964224     0.02656810
 c     -1.23532680     1.25309003     0.31166998
 c      0.18583710     1.75103017    -0.15386922
 c      1.34218228     1.00628767    -0.16854584
 h     -0.30826698    -2.19463978     0.00150033
 h     -2.08465713     1.90487927    -0.10379543
 h      0.17247872     2.73077917    -0.50436074
 h      2.43914626     1.37834347    -0.10142739
 o      2.23082425    -1.27582577     0.18002142
 h      3.06618630    -0.89269003     0.29212272
 c     -2.59106705    -0.92987058    -0.15223183
 h     -2.37299259    -2.11573537    -0.30967324
 h     -2.91051878    -0.93173732     0.91914089
 h     -3.23415983    -0.57421651    -0.91387216
 h     -1.28757456     1.61063209     1.38630110
          17

 c      1.24475912    -0.38648398    -0.12136363
 c     -0.11789052    -0.91558947    -0.03954746
 c     -1.25094002    -0.15851043     0.03408101
 c     -1.22675976     1.25743798     0.32037872
 c      0.17314447     1.74151487    -0.15941710
 c      1.34675347     1.00209513    -0.16519260
 h     -0.32810231    -2.16934002     0.02217502
 h     -2.11185776     1.90900604    -0.11002438
 h      0.16381146     2.73842912    -0.55343792
 h      2.43645151     1.39506876    -0.08872557
 o      2.23141668    -1.27013374     0.17934497
 h      3.01696105    -0.91277349     0.28310679
 c     -2.58461920    -0.92939894    -0.15730976
 h     -2.39223697    -2.11312371    -0.32413169
 h     -2.90495469    -0.92927023     0.90414590
 h     -3.25935051    -0.55964077    -0.93442016
 h     -1.25560726     1.60460191     1.39086651
          17

 c      1.24186139    -0.39559416    -0.11910685
 c     -0.10177466    -0.91471700    -0.04240944
 c     -1.26277103    -0.15856485     0.04090004
 c     -1.21806142     1.26437848     0.32931072
 c      0.15967194     1.73173284    -0.16519770
 c      1.35252501     0.99786458    -0.16140000
 h     -0.33754960    -2.11035676     0.04119763
 h     -2.12455199     1.90082990    -0.11386436
 h      0.15620833     2.75377350    -0.60601704
 h      2.41574949     1.41215025    -0.07947081
 o      2.22765493    -1.26570370     0.17782819
 h      3.02632284    -0.90451742     0.28108916
 c     -2.57666821    -0.93076824    -0.16211253
 h     -2.41388731    -2.08518250    -0.33896016
 h     -2.90792163    -0.92345182     0.88678942
 h     -3.28710961    -0.54224928    -0.95170322
 h     -1.22559534     1.59104384     1.39500918
          17

 c      1.23935999    -0.40541306    -0.11602433
 c     -0.08637211    -0.91642950    -0.04493768
 c     -1.27474968    -0.15989720     0.04687066
 c     -1.20967078     1.27357778     0.33815442
 c      0.14590004     1.72256300    -0.17172995
 c      1.35880347     0.99366443    -0.15720213
 h     -0.33555577    -2.02460059     0.05766775
 h     -2.12051456     1.88063809    -0.11307649
 h      0.14954544     2.76499701    -0.65707517
 h      2.38059942     1.42957669    -0.07374042
 o      2.22037687    -1.26244755     0.17561663
 h      3.08379122    -0.87258742     0.28442410
 c     -2.56803712    -0.93323921    -0.16730225
 h     -2.43560246    -2.03695265    -0.35453080
 h     -2.92050710    -0.91466463     0.86972177
 h     -3.31038357    -0.52532644    -0.95884876
 h     -1.19871704     1.57170490     1.40115521
          17

 c      1.23743913    -0.41528734    -0.11214352
 c     -0.07253585    -0.91942467    -0.04708684
 c     -1.28598731    -0.16245421     0.05188027
 c     -1.20185875     1.28445274     0.34669366
 c      0.13235430     1.71457607    -0.17944247
 c      1.36455408     0.98943510    -0.15266893
 h     -0.32320648    -1.92785976     0.07161706
 h     -2.10038116     1.85085346    -0.10673190
 h      0.14353605     2.76389107    -0.70257666
 h      2.33825293     1.44873556    -0.07126223
 o      2.21245924    -1.25947852     0.17312359
 h      3.14759141    -0.83556655     0.28758023
 c     -2.55948308    -0.93569941    -0.17313026
 h     -2.45449216    -1.97942858    -0.37216090
 h     -2.94297983    -0.90337224     0.85450784
 h     -3.32442285    -0.51087509    -0.95225541
 h     -1.17577575     1.54840411     1.41179858
          17

 c      1.23623675    -0.42450943    -0.10751846
 c     -0.06067598    -0.92127552    -0.04898716
 c     -1.29568261    -0.16607317     0.05585834
 c     -1.19466519     1.29623580     0.35491213
 c      0.11954879     1.70799667    -0.18860834
 c      1.36853746     0.98498531    -0.14790022
 h     -0.30576552    -1.85008236     0.08527792
 h     -2.06805530     1.81600373    -0.09544911
 h      0.13780833     2.74644049    -0.74013897
 h      2.29868259     1.47241855    -0.07144444
 o      2.20594567    -1.25632087     0.17064643
 h      3.18978011    -0.80594349     0.28705060
 c     -2.55167648    -0.93659104    -0.17935717
 h     -2.46748727    -1.93031120    -0.39453276
 h     -2.97440034    -0.89029418     0.84093227
 h     -3.32696241    -0.49953698    -0.93147712
 h     -1.15717310     1.52267905     1.42841184
          17

 c      1.23584067    -0.43239642    -0.10221990
 c     -0.05078250    -0.91894259    -0.05097983
 c     -1.30316033    -0.17053423     0.05877364
 c     -1.18779307     1.30801734     0.36309859
 c      0.10792707     1.70275491    -0.19932450
 c      1.36965592     0.98010849    -0.14300125
 h     -0.29194056    -1.82906842     0.10351597
 h     -2.03144938     1.78278250    -0.08184736
 h      0.13199094     2.71232100    -0.76913747
 h      2.27113594     1.50360019    -0.07366332
 o      2.20186989    -1.25292498     0.16834658
 h      3.19860588    -0.78922361     0.28150774
 c     -2.54513124    -0.93434211    -0.18536149
 h     -2.47229097    -1.90871029    -0.42507910
 h     -3.01256312    -0.87654879     0.82726376
 h     -3.31815426    -0.49060244    -0.89881671
 h     -1.14300462     1.49564816     1.45057503
          17

 c      1.23632626    -0.43833526    -0.09632566
 c     -0.04325598    -0.91177274    -0.05319643
 c     -1.30788240    -0.17560177     0.06063645
 c     -1.18060211     1.31882736     0.37184131
 c      0.09781743     1.69851280    -0.21148696
 c      1.36742204     0.97483406    -0.13804792
 h     -0.28426919    -1.87481139     0.12872620
 h     -2.00207070     1.75930482    -0.07047649
 h      0.12578697     2.66466077    -0.79087323
 h      2.25909005     1.54272069    -0.07767994
 o      2.20067375    -1.24944533     0.16630379
 h      3.17146014    -0.78705168     0.27081907
 c     -2.54007030    -0.92854139    -0.19049441
 h     -2.46853427    -1.92132437    -0.46500171
 h     -3.05437515    -0.86359140     0.81131370
 h     -3.30070528    -0.48191320    -0.85914358
 h     -1.13317963     1.46815295     1.47592865
          17

 c      1.23776271    -0.44183596    -0.08990920
 c     -0.03921561    -0.90258344    -0.05519456
 c     -1.30945096    -0.18105593     0.06150329
 c     -1.17244238     1.32785834     0.38178086
 c      0.08941400     1.69465239    -0.22475408
 c      1.36212857     0.96958465    -0.13308064
 h     -0.27548164    -1.95626953     0.15631702
 h     -1.99079033     1.75236950    -0.06575556
 h      0.11903579     2.61018755    -0.80897444
 h      2.25846899     1.58589004    -0.08368577
 o      2.20232618    -1.24615597     0.16453128
 h      3.11261517    -0.79816405     0.25570243
 c     -2.53635145    -0.92049533    -0.19439397
 h     -2.45786730    -1.95601285    -0.51079072
 h     -3.09646227    -0.85295787     0.79154279
 h     -3.27998684    -0.46983409    -0.81969684
 h     -1.12746158     1.44099435     1.50103844
          17

 c      1.24013980    -0.44260529    -0.08303033
 c     -0.03952291    -0.89444779    -0.05642434
 c     -1.30763040    -0.18671819     0.06147321
 c     -1.16327082     1.33477357     0.39318311
 c      0.08277731     1.69030211    -0.23853829
 c      1.35453678     0.96502108    -0.12813456
 h     -0.25907031    -2.03874661     0.18014321
 h     -2.00047147     1.76361883    -0.06809039
 h      0.11172995     2.55886504    -0.82957324
 h      2.26129243     1.62641519    -0.09188213
 o      2.20609155    -1.24353281     0.16295487
 h      3.03661664    -0.81665222     0.23797973
 c     -2.53356033    -0.91220927    -0.19693120
 h     -2.44292856    -1.99338489    -0.55639850
 h     -3.13572488    -0.84600420     0.76762453
 h     -3.26307946    -0.44981693    -0.78896365
 h     -1.12541989     1.41504354     1.52260243
          17

 c      1.24330227    -0.44056204    -0.07573844
 c     -0.04435495    -0.88916279    -0.05655501
 c     -1.30238109    -0.19244970     0.06067527
 c     -1.15384118     1.33976596     0.40576380
 c      0.07784243     1.68456637    -0.25213344
 c      1.34547675     0.96174789    -0.12326066
 h     -0.23324534    -2.10177463     0.19638747
 h     -2.02371352     1.78878412    -0.07264526
 h      0.10390016     2.52114079    -0.85992157
 h      2.26025936     1.65780748    -0.10213006
 o      2.21007007    -1.24250590     0.16138815
 h      2.97549156    -0.82782188     0.22097280
 c     -2.53130212    -0.90526068    -0.19815863
 h     -2.42638687    -2.01825868    -0.59657070
 h     -3.16974594    -0.84375037     0.74043549
 h     -3.25554212    -0.41825992    -0.77375661
 h     -1.12638913     1.39120485     1.53834946
          17

 c      1.24694943    -0.43577371    -0.06808599
 c     -0.05331976    -0.88754628    -0.05544743
 c     -1.29388639    -0.19812978     0.05925464
 c     -1.14519274     1.34328329     0.41894446
 c      0.07443213     1.67701274    -0.26505846
 c      1.33564942     0.96012853    -0.11852049
 h     -0.19916745    -2.13581506     0.20329595
 h     -2.04889717     1.82096446    -0.07271600
 h      0.09536913     2.50221204    -0.90444964
 h      2.25084548     1.67562751    -0.11391600
 o      2.21176323    -1.24430422     0.15963068
 h      2.96990431    -0.81118926     0.20804712
 c     -2.52954795    -0.90036801    -0.19845853
 h     -2.41049721    -2.02211173    -0.62799121
 h     -3.19703372    -0.84680537     0.71172830
 h     -3.25734432    -0.37514451    -0.77585118
 h     -1.12950208     1.37033383     1.54745497
          17

 c      1.25069822    -0.42837415    -0.06014227
 c     -0.06560378    -0.88988416    -0.05307333
 c     -1.28258410    -0.20362124     0.05736369
 c     -1.13813635     1.34575639     0.43213874
 c      0.07226767     1.66800368    -0.27737221
 c      1.32557185     0.96024589    -0.11397328
 h     -0.15934568    -2.13735963     0.20030752
 h     -2.06633565     1.85377481    -0.06313861
 h      0.08566867     2.49818146    -0.96114177
 h      2.23155734     1.67798277    -0.12647839
 o      2.21125237    -1.24882546     0.15772239
 h      3.01883230    -0.76731202     0.19871618
 c     -2.52865261    -0.89743963    -0.19854419
 h     -2.39698766    -2.00179918    -0.64915432
 h     -3.21709496    -0.85532314     0.68373435
 h     -3.26259245    -0.32477236    -0.79167217
 h     -1.13376498     1.35317580     1.55064618
          17

 c      1.25415209    -0.41859122    -0.05199003
 c     -0.08001745    -0.89614855    -0.04947303
 c     -1.26921139    -0.20871887     0.05516236
 c     -1.13310279     1.34748214     0.44484104
 c      0.07097892     1.65843267    -0.28956602
 c      1.31555835     0.96194501    -0.10967318
 h     -0.11698769    -2.10681643     0.18766018
 h     -2.07025849     1.88247156    -0.04127683
 h      0.07433217     2.49924979    -1.02277357
 h      2.20378329     1.66554734    -0.13897535
 o      2.21097525    -1.25456387     0.15583000
 h      3.08277171    -0.71894269     0.19043298
 c     -2.52901369    -0.89584763    -0.19920299
 h     -2.38703083    -1.95853974    -0.66023139
 h     -3.23036625    -0.86898543     0.65884444
 h     -3.26355404    -0.27358664    -0.81520033
 h     -1.13810513     1.34032065     1.55011319
          17

 c      1.25692054    -0.40685314    -0.04370656
 c     -0.09502198    -0.90599285    -0.04475545
 c     -1.25481218    -0.21310682     0.05282788
 c     -1.13018441     1.34858974     0.45661718
 c      0.07013772     1.64921995    -0.30218949
 c      1.30569420     0.96489255    -0.10567523
 h     -0.07575889    -2.04894825     0.16645638
 h     -2.05857764     1.90403159    -0.00674890
 h      0.06120593     2.49575747    -1.08117526
 h      2.17185090     1.64162339    -0.15067781
 o      2.21264196    -1.26027463     0.15403199
 h      3.13247228    -0.68378880     0.18190676
 c     -2.53079903    -0.89462793    -0.20101614
 h     -2.38110295    -1.89815007    -0.66341076
 h     -3.23799779    -0.88705787     0.63933558
 h     -3.25430200    -0.22760101    -0.84072391
 h     -1.14137164     1.33214366     1.54912851
          17

 c      1.25862794    -0.39384366    -0.03533833
 c     -0.10888629    -0.91850459    -0.03913642
 c     -1.24063938    -0.21636872     0.05056352
 c     -1.12918558     1.34902682     0.46712641
 c      0.06931263     1.64105105    -0.31560347
 c      1.29581287     0.96863627    -0.10203623
 h     -0.03930696    -1.97581178     0.13909124
 h     -2.03251709     1.91719364     0.03890531
 h      0.04648524     2.48134384    -1.13005205
 h      2.14302316     1.61208428    -0.16119083
 o      2.21686327    -1.26522714     0.15233092
 h      3.15515050    -0.67008461     0.17286814
 c     -2.53394972    -0.89248530    -0.20416834
 h     -2.37863567    -1.83217844    -0.66370540
 h     -3.24143649    -0.90854875     0.62701963
 h     -3.23183456    -0.19118121    -0.86393497
 h     -1.14231453     1.32873288     1.55121073
          17

 c      1.25896344    -0.38045999    -0.02688162
 c     -0.12003848    -0.93176626    -0.03298113
 c     -1.22794738    -0.21807379     0.04859039
 c     -1.12961383     1.34855337     0.47622073
 c      0.06810268     1.63433798    -0.32992206
 c      1.28558142     0.97269953    -0.09880314
 h     -0.00987726    -1.91142672     0.10971059
 h     -1.99678171     1.92283531     0.09229458
 h      0.03055876     2.45327481    -1.16579584
 h      2.12630457     1.58432173    -0.17058501
 o      2.22362519    -1.26896792     0.15069233
 h      3.14732912    -0.68050031     0.16344625
 c     -2.53832875    -0.88781746    -0.20836792
 h     -2.37771294    -1.77776098    -0.66929921
 h     -3.24185603    -0.93240555     0.62279380
 h     -3.19582280    -0.16678888    -0.88207731
 h     -1.13958370     1.32983607     1.55889643
          17

 c      1.25773759    -0.36769877    -0.01828756
 c     -0.12745256    -0.94293579    -0.02671427
 c     -1.21777828    -0.21788628     0.04712475
 c     -1.13064150     1.34673613     0.48406127
 c      0.06613830     1.62923575    -0.34503020
 c      1.27480789     0.97677842    -0.09601044
 h      0.01354370    -1.88999866     0.08313637
 h     -1.95994063     1.92455538     0.14825866
 h      0.01380162     2.41194373    -1.18761749
 h      2.12873828     1.56432671    -0.17917301
 o      2.23251155    -1.27124169     0.14906509
 h      3.11162991    -0.71390839     0.15391787
 c     -2.54377230    -0.87924789    -0.21305603
 h     -2.37583863    -1.75131272    -0.68872326
 h     -3.23970517    -0.95761214     0.62629403
 h     -3.14824498    -0.15486371    -0.89396890
 h     -1.13180100     1.33487777     1.57265658
          17

 c      1.25489764    -0.35652746    -0.00948628
 c     -0.13056365    -0.95034678    -0.02048081
 c     -1.21085965    -0.21561477     0.04635787
 c     -1.13118181     1.34299538     0.49110360
 c      0.06308647     1.62563931    -0.36058556
 c      1.26383366     0.98095302    -0.09370554
 h      0.03310743    -1.93059735     0.06082854
 h     -1.93349768     1.92848859     0.20073617
 h     -0.00362313     2.36061942    -1.19783958
 h      2.15066728     1.55340672    -0.18694266
 o      2.24260520    -1.27211135     0.14739701
 h      3.05863062    -0.76410094     0.14459168
 c     -2.54992342    -0.86669583    -0.21795132
 h     -2.37229525    -1.75622362    -0.72404729
 h     -3.23464483    -0.98312845     0.63585344
 h     -3.09330917    -0.15345044    -0.90029727
 h     -1.11772419     1.34303517     1.59066718
          17

 c      1.25052222    -0.34776928    -0.00041397
 c     -0.12880370    -0.95547021    -0.01407351
 c     -1.20758075    -0.21122241     0.04644128
 c     -1.13027904     1.33685758     0.49786281
 c      0.05868140     1.62316229    -0.37598300
 c      1.25357599     0.98562472    -0.09196445
 h      0.04652859    -2.01379570     0.04006230
 h     -1.92735015     1.94047017     0.24505683
 h     -0.02196494     2.30545731    -1.20243965
 h      2.18497734     1.54818380    -0.19326314
 o      2.25209416    -1.27223814     0.14565740
 h      3.01324703    -0.81586130     0.13556998
 c     -2.55611806    -0.85164913    -0.22322228
 h     -2.36913684    -1.78020032    -0.76840876
 h     -3.22584685    -1.00774814     0.64873819
 h     -3.03742700    -0.15773513    -0.90418987
 h     -1.09645596     1.35332637     1.60958239
          17

 c      1.24484438    -0.34200026     0.00896631
 c     -0.12187818    -0.96082712    -0.00732292
 c     -1.20792774    -0.20488493     0.04747118
 c     -1.12768005     1.32838107     0.50463126
 c      0.05276277     1.62116759    -0.39035851
 c      1.24513074     0.99119380    -0.09086329
 h      0.04967007    -2.10590872     0.01866979
 h     -1.94314239     1.96103744     0.28020658
 h     -0.04205498     2.25485186    -1.21095120
 h      2.22138024     1.54378950    -0.19724327
 o      2.25828232    -1.27286256     0.14387270
 h      3.01448482    -0.84571449     0.12626332
 c     -2.56155396    -0.83619226    -0.22900340
 h     -2.36914089    -1.80663307    -0.81195052
 h     -3.21247161    -1.03001895     0.66160570
 h     -2.98853290    -0.16029064    -0.91135660
 h     -1.06761060     1.36469366     1.62571624
          17

 c      1.23827857    -0.33945781     0.01865032
 c     -0.11019545    -0.96793692    -0.00021982
 c     -1.21143833    -0.19703072     0.04947728
 c     -1.12392834     1.31826731     0.51145260
 c      0.04527351     1.61898697    -0.40282319
 c      1.23936461     0.99780813    -0.09043896
 h      0.04087008    -2.18307192    -0.00349700
 h     -1.97321718     1.98409915     0.30825691
 h     -0.06515001     2.21657230    -1.23357383
 h      2.25087869     1.53655307    -0.19823319
 o      2.26010145    -1.27432388     0.14210437
 h      3.07571500    -0.84591732     0.11580855
 c     -2.56556150    -0.82207527    -0.23516533
 h     -2.37400850    -1.82326854    -0.84710990
 h     -3.19417988    -1.04833711     0.67121380
 h     -2.95395868    -0.15342866    -0.92815578
 h     -1.03138162     1.37609829     1.63599340
          17

 c      1.23138557    -0.34001099     0.02858766
 c     -0.09480811    -0.97725217     0.00716423
 c     -1.21728165    -0.18828427     0.05242042
 c     -1.11986346     1.30748684     0.51828405
 c      0.03618574     1.61631034    -0.41298568
 c      1.23675439     1.00530237    -0.09067225
 h      0.02091572    -2.23273030    -0.02562143
 h     -2.00654839     2.00121548     0.33193003
 h     -0.09208424     2.19305964    -1.27487056
 h      2.26766709     1.52479995    -0.19603250
 o      2.25962342    -1.27541220     0.14034746
 h      3.16117134    -0.83486391     0.10468425
 c     -2.56782838    -0.81022103    -0.24167294
 h     -2.38412509    -1.82344608    -0.86963842
 h     -3.17150979    -1.06121003     0.67522319
 h     -2.93745615    -0.13369190    -0.95705253
 h     -0.98849503     1.38660797     1.63851127
          17

 c      1.22480585    -0.34321391     0.03868799
 c     -0.07715053    -0.98863052     0.01473119
 c     -1.22442512    -0.17934876     0.05619505
 c     -1.11617408     1.29691029     0.52508675
 c      0.02542254     1.61332741    -0.42126945
 c      1.23738400     1.01324168    -0.09149172
 h     -0.00811383    -2.24935447    -0.04666764
 h     -2.03403532     2.00576196     0.35322110
 h     -0.12234729     2.17974447    -1.32988455
 h      2.26940393     1.50870196    -0.19086499
 o      2.25901485    -1.27511587     0.13856503
 h      3.23452303    -0.82883700     0.09405160
 c     -2.56843772    -0.80061099    -0.24893162
 h     -2.39889777    -1.80483365    -0.87797637
 h     -3.14599133    -1.06755653     0.67279297
 h     -2.93812470    -0.10431248    -0.99367175
 h     -0.94005287     1.39545506     1.63282888
          17

 c      1.21919446    -0.34841964     0.04883382
 c     -0.05878703    -1.00164221     0.02237770
 c     -1.23180840    -0.17089181     0.06064091
 c     -1.11327181     1.28717744     0.53181369
 c      0.01289697     1.61041979    -0.42858288
 c      1.24094093     1.02100831    -0.09279088
 h     -0.04352505    -2.23189602    -0.06566531
 h     -2.05007211     1.99418385     0.37330963
 h     -0.15428023     2.16885281    -1.38789045
 h      2.25726232     1.49006147    -0.18331470
 o      2.25937987    -1.27306977     0.13674103
 h      3.27718811    -0.83437917     0.08479215
 c     -2.56769250    -0.79257408    -0.25761452
 h     -2.41701642    -1.76862549    -0.87286589
 h     -3.11999438    -1.06688908     0.66474664
 h     -2.95225243    -0.07246811    -1.02939299
 h     -0.88730800     1.40206734     1.62000486
          17

 c      1.21515692    -0.35490511     0.05889134
 c     -0.04121259    -1.01562681     0.03001224
 c     -1.23846945    -0.16346699     0.06556505
 c     -1.11131757     1.27868671     0.53838954
 c     -0.00138312     1.60781832    -0.43579059
 c      1.24668198     1.02788177    -0.09444708
 h     -0.08234248    -2.18361408    -0.08188919
 h     -2.05235508     1.96577606     0.39282466
 h     -0.18601983     2.15376104    -1.43856171
 h      2.23622617     1.47224781    -0.17427701
 o      2.26113607    -1.26926993     0.13488209
 h      3.28224386    -0.85260067     0.07742402
 c     -2.56594117    -0.78511506    -0.26823193
 h     -2.43653510    -1.71986267    -0.85765314
 h     -3.09635743    -1.05930708     0.65328204
 h     -2.97560854    -0.04504566    -1.05596099
 h     -0.83146326     1.40607632     1.60232723
          17

 c      1.21318919    -0.36197291     0.06871293
 c     -0.02568959    -1.02951770     0.03758905
 c     -1.24361236    -0.15747213     0.07076520
 c     -1.11023912     1.27159469     0.54473840
 c     -0.01727311     1.60550627    -0.44346681
 c      1.25345244     1.03309052    -0.09633610
 h     -0.12174655    -2.11407391    -0.09523195
 h     -2.04171342     1.92242661     0.41202940
 h     -0.21615168     2.13050285    -1.47498032
 h      2.21503316     1.46001403    -0.16481575
 o      2.26430089    -1.26390806     0.13301515
 h      3.24980093    -0.88176754     0.07214699
 c     -2.56352454    -0.77699923    -0.28082063
 h     -2.45491347    -1.66854716    -0.83902058
 h     -3.07782528    -1.04532317     0.64125294
 h     -3.00453945    -0.02660632    -1.06788114
 h     -0.77361195     1.40729139     1.58269777
          17

 c      1.21364391    -0.36899922     0.07812353
 c     -0.01308972    -1.04152140     0.04517569
 c     -1.24662336    -0.15312426     0.07603902
 c     -1.10967637     1.26580798     0.55086499
 c     -0.03455717     1.60326255    -0.45188539
 c      1.25992358     1.03587054    -0.09834625
 h     -0.16016429    -2.04256030    -0.10700134
 h     -2.02254181     1.86873390     0.43088581
 h     -0.24392462     2.09741121    -1.49402185
 h      2.20403512     1.45851406    -0.15574343
 o      2.26844441    -1.25737376     0.13120217
 h      3.18775017    -0.91731918     0.06867938
 c     -2.56077880    -0.76678748    -0.29486015
 h     -2.46936582    -1.62958239    -0.82681134
 h     -3.06637000    -1.02561434     0.63112060
 h     -3.03621621    -0.01918711    -1.06273376
 h     -0.71489688     1.40563748     1.56377714
          17

 c      1.21674130    -0.37541007     0.08687561
 c     -0.00372572    -1.04914441     0.05300927
 c     -1.24706113    -0.15038878     0.08116798
 c     -1.10888616     1.26100377     0.55696993
 c     -0.05311912     1.60070605    -0.46107322
 c      1.26514429     1.03555907    -0.10039229
 h     -0.19888948    -1.99743841    -0.12059160
 h     -2.00346949     1.81211667     0.44912189
 h     -0.26936108     2.05422268    -1.49622389
 h      2.20978619     1.47107348    -0.14681468
 o      2.27229439    -1.25039796     0.12958936
 h      3.11822535    -0.94986815     0.06566416
 c     -2.55798863    -0.75330401    -0.30956179
 h     -2.47790400    -1.61713259    -0.83020924
 h     -3.06259034    -1.00084514     0.62398197
 h     -3.06871596    -0.02253705    -1.04090180
 h     -0.65684946     1.40110092     1.54727331
          17

 c      1.22260799    -0.38052226     0.09441742
 c      0.00285896    -1.05055840     0.06129975
 c     -1.24472254    -0.14838957     0.08579880
 c     -1.10679725     1.25679169     0.56379922
 c     -0.07353699     1.59724805    -0.47098734
 c      1.26913790     1.03134728    -0.10238986
 h     -0.24064419    -1.99985467    -0.13877643
 h     -1.99641897     1.76161552     0.46670438
 h     -0.29376735     1.99967595    -1.48632767
 h      2.22996191     1.49741649    -0.13463023
 o      2.27351298    -1.24426613     0.12852905
 h      3.08301629    -0.96398933     0.05973416
 c     -2.55526698    -0.73656051    -0.32457199
 h     -2.48069103    -1.63352488    -0.85098778
 h     -3.06514222    -0.97156666     0.61938819
 h     -3.10138452    -0.03425154    -1.00544744
 h     -0.60188954     1.39385367     1.53405828
          17

 c      1.23177920    -0.38425016     0.10113759
 c      0.00454965    -1.04764900     0.07026027
 c     -1.24002580    -0.14978686     0.09057926
 c     -1.10243772     1.25263096     0.56879437
 c     -0.09344692     1.59410471    -0.47996695
 c      1.27199599     1.02512867    -0.10467788
 h     -0.28278709    -2.03889737    -0.16670713
 h     -2.01101132     1.72537131     0.48400536
 h     -0.31742211     1.94305321    -1.47156772
 h      2.25587265     1.53081799    -0.12167776
 o      2.26962655    -1.23940261     0.12828085
 h      3.11704885    -0.94759198     0.04659050
 c     -2.55241301    -0.71794827    -0.33888011
 h     -2.47802870    -1.66790527    -0.88068228
 h     -3.07530993    -0.94039769     0.61483373
 h     -3.13450286    -0.04790049    -0.96221493
 h     -0.54729450     1.38138233     1.52649874
          17

 c      1.24345872    -0.38655878     0.10687665
 c      0.00106537    -1.04241910     0.07940000
 c     -1.23292614    -0.15430575     0.09545847
 c     -1.09580245     1.24854724     0.57224805
 c     -0.11240170     1.59102878    -0.48714402
 c      1.27417077     1.01752645    -0.10744503
 h     -0.31841590    -2.09002476    -0.19900061
 h     -2.04688359     1.70414283     0.50260152
 h     -0.34293584     1.88742709    -1.46342776
 h      2.27679407     1.56565458    -0.10642794
 o      2.26313453    -1.23546391     0.12882448
 h      3.18825165    -0.91223146     0.02798558
 c     -2.54906948    -0.69948133    -0.35246382
 h     -2.47240411    -1.70357138    -0.90986677
 h     -3.09012094    -0.90840606     0.60843417
 h     -3.17061417    -0.05657424    -0.91869332
 h     -0.49527116     1.36388394     1.52261329
          17

 c      1.25548352    -0.39177147     0.11365185
 c     -0.00871261    -1.03817678     0.08787609
 c     -1.22224448    -0.16109541     0.10117849
 c     -1.08778779     1.24045282     0.57502095
 c     -0.12568527     1.58929382    -0.49353474
 c      1.27392558     1.01379261    -0.11110175
 h     -0.34102848    -2.12772255    -0.22278400
 h     -2.09162665     1.69486697     0.52457746
 h     -0.36774141     1.85203865    -1.46743882
 h      2.28354693     1.59094103    -0.10544445
 o      2.25639838    -1.23054688     0.12938096
 h      3.26699201    -0.87359343     0.01083334
 c     -2.54491989    -0.68309242    -0.36525935
 h     -2.46581765    -1.72291258    -0.92948667
 h     -3.10380519    -0.87588534     0.59960977
 h     -3.21379873    -0.05368191    -0.88115498
 h     -0.45843633     1.34624393     1.51352993
          17

 c      1.26854333    -0.39400030     0.11922824
 c     -0.02417433    -1.03328338     0.09521431
 c     -1.20828976    -0.17075319     0.10592062
 c     -1.07908770     1.23447274     0.57805730
 c     -0.13798862     1.58475257    -0.49692115
 c      1.27436610     1.00903921    -0.11462875
 h     -0.34863346    -2.14782807    -0.23867471
 h     -2.13293535     1.68824624     0.54968512
 h     -0.39795493     1.82304594    -1.49291639
 h      2.27193369     1.60958972    -0.10547720
 o      2.25209848    -1.22562903     0.13004390
 h      3.31186660    -0.84109217    -0.00205378
 c     -2.54044618    -0.66926994    -0.37688997
 h     -2.45977044    -1.72292585    -0.93940588
 h     -3.11583739    -0.84477509     0.58506073
 h     -3.26169656    -0.03847844    -0.85385417
 h     -0.43296193     1.32633302     1.50134216
          17

 c      1.28152735    -0.39303286     0.12355418
 c     -0.04438052    -1.02826437     0.10125167
 c     -1.19172453    -0.18288438     0.10955756
 c     -1.07066216     1.23090824     0.58145014
 c     -0.14919767     1.57747933    -0.49796292
 c      1.27540599     1.00352192    -0.11808819
 h     -0.34097129    -2.14598330    -0.24496450
 h     -2.16003076     1.67985662     0.57796265
 h     -0.43163028     1.79873234    -1.53234872
 h      2.24217216     1.62060179    -0.10677677
 o      2.25111828    -1.22079335     0.13075883
 h      3.31466341    -0.81855787    -0.00939244
 c     -2.53598327    -0.65794453    -0.38745997
 h     -2.45533701    -1.70145583    -0.93901485
 h     -3.12455842    -0.81677311     0.56545483
 h     -3.30870294    -0.01370942    -0.83584869
 h     -0.41901232     1.30504643     1.48721407
          17

 c      1.29333280    -0.38885193     0.12663335
 c     -0.06794071    -1.02344360     0.10594534
 c     -1.17348083    -0.19690460     0.11200118
 c     -1.06318572     1.22976406     0.58519266
 c     -0.15931069     1.56766815    -0.49776782
 c      1.27668179     0.99739568    -0.12156943
 h     -0.31954211    -2.12210120    -0.24129093
 h     -2.16685352     1.66735775     0.60875450
 h     -0.46522786     1.77669871    -1.57292632
 h      2.19807056     1.62509433    -0.10966887
 o      2.25379315    -1.21617935     0.13151399
 h      3.27483780    -0.80752757    -0.01077595
 c     -2.53202521    -0.64852490    -0.39712991
 h     -2.45318408    -1.66035868    -0.92981517
 h     -3.12928128    -0.79344170     0.54257813
 h     -3.34682744     0.01567657    -0.82471026
 h     -0.41536975     1.28346804     1.47379889
          17

 c      1.30299979    -0.38166933     0.12850610
 c     -0.09300728    -1.01903101     0.10937066
 c     -1.15482372    -0.21194726     0.11318858
 c     -1.05707331     1.23083286     0.58918353
 c     -0.16835213     1.55549763    -0.49731193
 c      1.27755094     0.99066127    -0.12517984
 h     -0.28728248    -2.08039188    -0.22866787
 h     -2.15156855     1.65009789     0.64102895
 h     -0.49538028     1.75517767    -1.60333868
 h      2.14700370     1.62668870    -0.11439365
 o      2.25998517    -1.21192366     0.13234154
 h      3.19788585    -0.80771763    -0.00659887
 c     -2.52896038    -0.64008330    -0.40589868
 h     -2.45353556    -1.60607901    -0.91574214
 h     -3.13023903    -0.77607629     0.51899942
 h     -3.36903129     0.04520165    -0.81849566
 h     -0.41954687     1.26268595     1.46485462
          17

 c      1.30981238    -0.37196017     0.12924319
 c     -0.11730737    -1.01508458     0.11175290
 c     -1.13737999    -0.22682709     0.11307154
 c     -1.05243894     1.23376858     0.59327643
 c     -0.17633750     1.54109611    -0.49720045
 c      1.27715660     0.98317451    -0.12903832
 h     -0.24828615    -2.03059392    -0.20987723
 h     -2.11641937     1.62891700     0.67359475
 h     -0.51971332     1.73324065    -1.61645197
 h      2.09908131     1.63141483    -0.12105517
 o      2.26872897    -1.20828410     0.13337508
 h      3.10067349    -0.81459884     0.00105528
 c     -2.52696580    -0.63137640    -0.41348593
 h     -2.45607624    -1.55054958    -0.90368391
 h     -3.12841011    -0.76563042     0.49769791
 h     -3.37086001     0.07197107    -0.81623329
 h     -0.42832866     1.24356650     1.46430360
          17

 c      1.31334749    -0.36046931     0.12895183
 c     -0.13831000    -1.01143541     0.11348997
 c     -1.12306795    -0.24009276     0.11161202
 c     -1.04894344     1.23811320     0.59737599
 c     -0.18327399     1.52455386    -0.49765991
 c      1.27469264     0.97483342    -0.13327322
 h     -0.20697690    -1.98875507    -0.18968979
 h     -2.06846480     1.60631581     0.70535766
 h     -0.53695021     1.71060227    -1.60932801
 h      2.06392390     1.64572089    -0.12966924
 o      2.27749051    -1.20605728     0.13498581
 h      3.02322575    -0.81275885     0.00621910
 c     -2.52602220    -0.62098698    -0.41936660
 h     -2.46001715    -1.50964979    -0.90273401
 h     -3.12519198    -0.76266537     0.48153677
 h     -3.35067259     0.09482314    -0.81771878
 h     -0.43880361     1.22660698     1.47473268
          17

 c      1.31348457    -0.34815592     0.12778149
 c     -0.15359927    -1.00789451     0.11504279
 c     -1.11386784    -0.25020769     0.10877928
 c     -1.04564309     1.24329279     0.60152279
 c     -0.18915401     1.50594136    -0.49857675
 c      1.26982253     0.96596244    -0.13802665
 h     -0.16649395    -1.97303189    -0.17344517
 h     -2.02044276     1.58668459     0.73575923
 h     -0.54691323     1.68747330    -1.58286561
 h      2.04552761     1.67224499    -0.14021869
 o      2.28279567    -1.20660030     0.13774347
 h      3.01905250    -0.77647632    -0.00033235
 c     -2.52592727    -0.60800631    -0.42308659
 h     -2.46467575    -1.49516896    -0.91993235
 h     -3.12194523    -0.76728886     0.47254571
 h     -3.30955239     0.11438554    -0.82331601
 h     -0.44936422     1.21198598     1.49601477
          17

 c      1.31040849    -0.33609643     0.12591731
 c     -0.16133183    -1.00494284     0.11663756
 c     -1.11141897    -0.25587382     0.10454881
 c     -1.04115243     1.24866715     0.60590185
 c     -0.19391704     1.48531999    -0.49950613
 c      1.26283672     0.95755730    -0.14346663
 h     -0.12790817    -1.99175187    -0.16337248
 h     -1.98885541     1.57558198     0.76514511
 h     -0.55071023     1.66458224    -1.54195621
 h      2.04015275     1.70708810    -0.15261688
 o      2.28504066    -1.20941768     0.14158091
 h      3.07900093    -0.70944404    -0.01769909
 c     -2.52628707    -0.59290018    -0.42467698
 h     -2.47017597    -1.50486403    -0.95459187
 h     -3.11953769    -0.77902683     0.47115843
 h     -3.25134929     0.13330370    -0.83398878
 h     -0.45990413     1.19978129     1.52510520
          17

 c      1.30457553    -0.32541339     0.12355836
 c     -0.16053594    -1.00393168     0.11811336
 c     -1.11652246    -0.25642304     0.09890693
 c     -1.03443641     1.25376012     0.61084500
 c     -0.19740700     1.46273617    -0.49967061
 c      1.25435871     0.95101092    -0.14978245
 h     -0.09189834    -2.03613897    -0.15681214
 h     -1.98560672     1.57692122     0.79402780
 h     -0.55104771     1.64326022    -1.49593244
 h      2.03993952     1.74218617    -0.16659129
 o      2.28723198    -1.21237379     0.14588320
 h      3.15117906    -0.64168303    -0.03620192
 c     -2.52659179    -0.57733724    -0.42455944
 h     -2.47716099    -1.52471672    -0.99891250
 h     -3.11809220    -0.79661412     0.47574197
 h     -3.18245761     0.15625105    -0.85142177
 h     -0.47111297     1.19012549     1.55726116
          17

 c      1.29658399    -0.31717011     0.12089357
 c     -0.15131846    -1.00605794     0.11915048
 c     -1.12876003    -0.25208130     0.09188156
 c     -1.02571159     1.25850899     0.61689100
 c     -0.19937080     1.43821719    -0.49806486
 c      1.24499333     0.94759034    -0.15714734
 h     -0.06000254    -2.08895115    -0.14924676
 h     -2.00848678     1.58995247     0.82116894
 h     -0.55215803     1.62541571    -1.45776738
 h      2.03761382     1.76969506    -0.18168661
 o      2.29098710    -1.21402604     0.15024701
 h      3.20508414    -0.59225163    -0.04953697
 c     -2.52641198    -0.56318094    -0.42312484
 h     -2.48599236    -1.53982013    -1.04380415
 h     -3.11715183    -0.81786817     0.48287462
 h     -3.11029583     0.18870947    -0.87761650
 h     -0.48360431     1.18320592     1.58770107
          17

 c      1.28705393    -0.31219718     0.11806902
 c     -0.13488531    -1.01150669     0.11949716
 c     -1.14650067    -0.24388363     0.08359424
 c     -1.01627951     1.26317317     0.62470701
 c     -0.19959856     1.41182558    -0.49386249
 c      1.23518858     0.94806390    -0.16566403
 h     -0.03382944    -2.13535855    -0.13736982
 h     -2.04365758     1.61024317     0.84334862
 h     -0.55831424     1.61287495    -1.43941323
 h      2.02858478     1.78445832    -0.19736618
 o      2.29675561    -1.21367229     0.15449262
 h      3.22908204    -0.56872556    -0.05504270
 c     -2.52565836    -0.55169918    -0.42068006
 h     -2.49646329    -1.54028104    -1.08249306
 h     -3.11619706    -0.83988737     0.48843545
 h     -3.04024729     0.23364945    -0.91318593
 h     -0.49743719     1.17917340     1.61279951
          17

 c      1.27658509    -0.31092816     0.11515240
 c     -0.11317597    -1.01956796     0.11901148
 c     -1.16733268    -0.23326501     0.07429506
 c     -1.00763398     1.26804450     0.63483422
 c     -0.19820693     1.38379195    -0.48704595
 c      1.22524233     0.95252543    -0.17531673
 h     -0.01423619    -2.16630782    -0.11969075
 h     -2.07606455     1.63305912     0.85732292
 h     -0.57094818     1.60588129    -1.44411204
 h      2.01115853     1.78456871    -0.21310162
 o      2.30450897    -1.21099229     0.15854603
 h      3.21993109    -0.57323394    -0.05181955
 c     -2.52470170    -0.54321971    -0.41770962
 h     -2.50792479    -1.52146342    -1.11099229
 h     -3.11515946    -0.85958846     0.48893897
 h     -2.97373368     0.28810613    -0.95523006
 h     -0.51199808     1.17803227     1.63072895
          17

 c      1.26576443    -0.31333105     0.11211245
 c     -0.08833694    -1.02914394     0.11764316
 c     -1.18863615    -0.22160953     0.06435018
 c     -1.00093056     1.27330734     0.64749334
 c     -0.19579032     1.35459233    -0.47856313
 c      1.21532286     0.96035376    -0.18595063
 h     -0.00120044    -2.17791212    -0.09609666
 h     -2.09522523     1.65513234     0.86120123
 h     -0.58742348     1.60220329    -1.46399176
 h      1.98640872     1.77138668    -0.22842623
 o      2.31397001    -1.20592024     0.16239798
 h      3.17916628    -0.60463434    -0.04004599
 c     -2.52416166    -0.53725887    -0.41496247
 h     -2.51949979    -1.48282033    -1.12768861
 h     -3.11467790    -0.87430831     0.48246520
 h     -2.90999855     0.34396357    -0.99757963
 h     -0.52603668     1.17955247     1.64174448
          17

 c      1.25518839    -0.31896711     0.10882581
 c     -0.06234638    -1.03909878     0.11542816
 c     -1.20801056    -0.20998293     0.05418806
 c     -0.99689158     1.27904420     0.66252296
 c     -0.19327226     1.32484990    -0.46973353
 c      1.20545097     0.97028166    -0.19728788
 h      0.00600462    -2.17061614    -0.06742672
 h     -2.09573724     1.67475441     0.85458125
 h     -0.60318876     1.59818321    -1.48638225
 h      1.95829231     1.74964337    -0.24298546
 o      2.32447136    -1.19873612     0.16613975
 h      3.11515765    -0.65698902    -0.02152008
 c     -2.52458848    -0.53291889    -0.41323021
 h     -2.53027210    -1.42727852    -1.13329823
 h     -3.11610347    -0.88219709     0.46895239
 h     -2.84900248     0.39230855    -1.03348419
 h     -0.53779018     1.18324061     1.64814448
          17

 c      1.24548364    -0.32714235     0.10510800
 c     -0.03685411    -1.04834718     0.11249143
 c     -1.22349348    -0.19906607     0.04423317
 c     -0.99582504     1.28526095     0.67942035
 c     -0.19168597     1.29517688    -0.46163039
 c      1.19547652     0.98057968    -0.20897226
 h      0.00857676    -2.14911053    -0.03520619
 h     -2.07644521     1.69150430     0.83826391
 h     -0.61437503     1.59040005    -1.50059364
 h      1.93359121     1.72721393    -0.25657061
 o      2.33438630    -1.19043013     0.17009977
 h      3.05186180    -0.71362344    -0.00181411
 c     -2.52630447    -0.52914189    -0.41305484
 h     -2.53944849    -1.36142853    -1.13146873
 h     -3.12133769    -0.88234311     0.44998852
 h     -2.79235766     0.42676547    -1.05787971
 h     -0.54525935     1.18839857     1.65375405
          17

 c      1.23731914    -0.33706982     0.10075310
 c     -0.01315868    -1.05580401     0.10903656
 c     -1.23363508    -0.18920957     0.03485233
 c     -0.99759679     1.29186981     0.69747560
 c     -0.19204231     1.26608346    -0.45486963
 c      1.18516800     0.98940944    -0.22063098
 h      0.00789457    -2.12250759    -0.00136041
 h     -2.04020760     1.70623905     0.81401269
 h     -0.61881066     1.57656583    -1.50030380
 h      1.92026767     1.71316835    -0.26906640
 o      2.34054509    -1.18304203     0.17499217
 h      3.03784688    -0.74177546     0.00740690
 c     -2.52938122    -0.52475238    -0.41452212
 h     -2.54651192    -1.29583230    -1.12960690
 h     -3.13251165    -0.87468547     0.42824083
 h     -2.74277823     0.44438683    -1.06807625
 h     -0.54673981     1.19429986     1.66271218
          17

 c      1.23138552    -0.34797317     0.09556574
 c      0.00775218    -1.06041327     0.10530366
 c     -1.23749380    -0.18053197     0.02632444
 c     -1.00154293     1.29862567     0.71597615
 c     -0.19523632     1.23794834    -0.44964437
 c      1.17450763     0.99535893    -0.23194384
 h      0.00513866    -2.10305400     0.03232824
 h     -1.99447086     1.72145570     0.78433868
 h     -0.61607226     1.55579500    -1.48343699
 h      1.92316743     1.71331398    -0.28025055
 o      2.34109791    -1.17774357     0.18124738
 h      3.10113334    -0.72351921    -0.00087152
 c     -2.53367192    -0.51857185    -0.41723844
 h     -2.55131519    -1.24344848    -1.13814794
 h     -3.15146581    -0.85976226     0.40657970
 h     -2.70336451     0.44542274    -1.06363837
 h     -0.54156287     1.20045966     1.67773352
          17

 c      1.22831207    -0.35913056     0.08938405
 c      0.02515044    -1.06148133     0.10150119
 c     -1.23459920    -0.17300622     0.01883218
 c     -1.00644269     1.30506796     0.73440821
 c     -0.20194163     1.21099994    -0.44579315
 c      1.16397850     0.99784710    -0.24269030
 h      0.00101566    -2.10122702     0.06494911
 h     -1.95140885     1.74166350     0.75203352
 h     -0.60743628     1.52874891    -1.45183182
 h      1.93992421     1.72637871    -0.28961987
 o      2.33892102    -1.17292867     0.18820213
 h      3.19593940    -0.68642554    -0.01608373
 c     -2.53888272    -0.50990425    -0.42067910
 h     -2.55398489    -1.21386854    -1.16541189
 h     -3.17906332    -0.83835762     0.38705658
 h     -2.67714405     0.43312624    -1.04625741
 h     -0.53068144     1.20686419     1.69878053
          17

 c      1.22859054    -0.36991776     0.08209946
 c      0.03851525    -1.05918455     0.09777897
 c     -1.22490206    -0.16652556     0.01246655
 c     -1.01083753     1.31060237     0.75255851
 c     -0.21248273     1.18528454    -0.44281587
 c      1.15443344     0.99700236    -0.25274216
 h     -0.00403867    -2.11891582     0.09661120
 h     -1.92457529     1.77241755     0.71933744
 h     -0.59600283     1.49789179    -1.41149724
 h      1.96214949     1.74545128    -0.29658598
 o      2.33692018    -1.16722191     0.19521369
 h      3.27723353    -0.65511516    -0.02789666
 c     -2.54465825    -0.49912216    -0.42471779
 h     -2.55473281    -1.20686189    -1.21036113
 h     -3.21458302    -0.81122481     0.37018372
 h     -2.66678083     0.41395508    -1.01993030
 h     -0.51657526     1.21397894     1.72321458
          17

 c      1.23252480    -0.37983202     0.07366301
 c      0.04748842    -1.05460791     0.09428190
 c     -1.20873657    -0.16095993     0.00723149
 c     -1.01382084     1.31484778     0.77043679
 c     -0.22672809     1.16064907    -0.43986676
 c      1.14664934     0.99323846    -0.26202942
 h     -0.00937414    -2.14810853     0.12760012
 h     -1.92057492     1.81654640     0.68765726
 h     -0.58674595     1.46766999    -1.37289015
 h      1.98038247     1.76264294    -0.30085540
 o      2.33648426    -1.16020117     0.20201032
 h      3.32492218    -0.63916042    -0.03189367
 c     -2.55062304    -0.48758207    -0.42959046
 h     -2.55391012    -1.21372972    -1.26279367
 h     -3.25552804    -0.77905642     0.35491983
 h     -2.67430535     0.39766750    -0.99109210
 h     -0.50239554     1.22250092     1.74727014
          17

 c      1.24017422    -0.38850204     0.06407651
 c      0.05191029    -1.04917030     0.09119903
 c     -1.18679219    -0.15619744     0.00304351
 c     -1.01557149     1.31798057     0.78804306
 c     -0.24412491     1.13680807    -0.43590878
 c      1.14102702     0.98696277    -0.27051969
 h     -0.01412291    -2.17680686     0.15762345
 h     -1.93374998     1.87052591     0.65873141
 h     -0.58555737     1.44383744    -1.34899783
 h      1.98759060     1.77214552    -0.30257878
 o      2.33820240    -1.15188818     0.20851071
 h      3.33219107    -0.64100124    -0.02673412
 c     -2.55638998    -0.47690939    -0.43543337
 h     -2.55213223    -1.22421072    -1.31064111
 h     -3.29806576    -0.74272176     0.33940279
 h     -2.70073827     0.39560941    -0.96743285
 h     -0.49091136     1.23302166     1.76767358
          17

 c      1.25129103    -0.39570057     0.05338053
 c      0.05191948    -1.04406810     0.08875075
 c     -1.16008080    -0.15216195    -0.00026159
 c     -1.01692370     1.32061205     0.80521690
 c     -0.26395621     1.11357144    -0.43025533
 c      1.13754503     0.97848700    -0.27821453
 h     -0.01761103    -2.19498145     0.18587943
 h     -1.95174815     1.92620675     0.63539550
 h     -0.59643313     1.43102943    -1.34872825
 h      1.98011218     1.77098409    -0.30225829
 o      2.34229180    -1.14249123     0.21471895
 h      3.29858496    -0.66003529    -0.01249493
 c     -2.56160353    -0.46819080    -0.44225587
 h     -2.55020021    -1.23063354    -1.34502535
 h     -3.33793832    -0.70356379     0.32197463
 h     -2.74538673     0.41520376    -0.95421606
 h     -0.48385849     1.24580968     1.78256352
          17

 c      1.26528926    -0.40135856     0.04164916
 c      0.04802948    -1.04007659     0.08715113
 c     -1.12988974    -0.14882048    -0.00290117
 c     -1.01867805     1.32341316     0.82168056
 c     -0.28561900     1.09111974    -0.42317466
 c      1.13582218     0.96801994    -0.28515007
 h     -0.01965481    -2.19680427     0.21147980
 h     -1.96372986     1.97530512     0.62072692
 h     -0.61875001     1.42988599    -1.36968768
 h      1.95754251     1.75892944    -0.30059504
 o      2.34859579    -1.13238788     0.22072071
 h      3.22999872    -0.69281918     0.00936198
 c     -2.56604998    -0.46141987    -0.45025116
 h     -2.54893014    -1.22852641    -1.36112403
 h     -3.37138107    -0.66348781     0.30190342
 h     -2.80476517     0.45389629    -0.95071633
 h     -0.48176708     1.26075849     1.79173967
          17

 c      1.28127555    -0.40556723     0.02899342
 c      0.04113051    -1.03757740     0.08657603
 c     -1.09772381    -0.14619525    -0.00510225
 c     -1.02133385     1.32690022     0.83712157
 c     -0.30859398     1.07003464    -0.41575164
 c      1.13517889     0.95566011    -0.29139469
 h     -0.02062046    -2.18072360     0.23380765
 h     -1.96343623     2.01183780     0.61705050
 h     -0.64820866     1.43712999    -1.39991522
 h      1.92262115     1.73850882    -0.29836381
 o      2.35612287    -1.12232665     0.22678720
 h      3.14597003    -0.72968247     0.03429344
 c     -2.56972642    -0.45566818    -0.45976767
 h     -2.54901180    -1.21618186    -1.35763092
 h     -3.39569829    -0.62476575     0.27956735
 h     -2.87240207     0.50065437    -0.95170068
 h     -0.48405153     1.27743550     1.79653350
          17

 c      1.29814440    -0.40854910     0.01556372
 c      0.03241078    -1.03663075     0.08713696
 c     -1.06524585    -0.14437941    -0.00705983
 c     -1.02509982     1.33138876     0.85123611
 c     -0.33223338     1.05111476    -0.40920558
 c      1.13468782     0.94137989    -0.29704513
 h     -0.02135532    -2.14928958     0.25279491
 h     -1.94887593     2.03249275     0.62557177
 h     -0.68001561     1.44819445    -1.42609586
 h      1.88117124     1.71515822    -0.29630380
 o      2.36218578    -1.11384034     0.23359052
 h      3.09335157    -0.74814152     0.05127099
 c     -2.57275772    -0.44972575    -0.47096462
 h     -2.55091003    -1.19450046    -1.33654644
 h     -3.40949506    -0.58972461     0.25631365
 h     -2.94051334     0.54333134    -0.95191932
 h     -0.48924936     1.29516841     1.79939760
          17

 c      1.31471508    -0.41058320     0.00153241
 c      0.02320837    -1.03700881     0.08885424
 c     -1.03420828    -0.14354697    -0.00890837
 c     -1.02992228     1.33698388     0.86377270
 c     -0.35568581     1.03523254    -0.40445992
 c      1.13327887     0.92507252    -0.30222876
 h     -0.02304903    -2.10932257     0.26919587
 h     -1.92165626     2.03656115     0.64631069
 h     -0.71072338     1.45920191    -1.43870566
 h      1.84125733     1.69670020    -0.29499731
 o      2.36385627    -1.10860692     0.24190053
 h      3.12341962    -0.72364784     0.04785703
 c     -2.57526521    -0.44246911    -0.48357177
 h     -2.55479150    -1.16743424    -1.30362876
 h     -3.41270408    -0.56050018     0.23425893
 h     -3.00201845     0.57342642    -0.94845897
 h     -0.49543402     1.31313495     1.80316695
          17

 c      1.32988020    -0.41194354    -0.01293449
 c      0.01483520    -1.03821843     0.09163605
 c     -1.00635836    -0.14393473    -0.01071522
 c     -1.03543426     1.34353675     0.87460961
 c     -0.37798507     1.02326043    -0.40206812
 c      1.12999227     0.90679003    -0.30711154
 h     -0.02701189    -2.07177269     0.28480376
 h     -1.88704473     2.02629816     0.67801436
 h     -0.73844911     1.46757267    -1.43280525
 h      1.81037991     1.69069369    -0.29478618
 o      2.36337264    -1.10584911     0.25126557
 h      3.20612240    -0.67162453     0.03154411
 c     -2.57729889    -0.43286444    -0.49684301
 h     -2.56049065    -1.14260453    -1.26883391
 h     -3.40646089    -0.53890329     0.21609337
 h     -3.05151039     0.58672104    -0.94067673
 h     -0.50079469     1.33043618     1.81005385
          17

 c      1.34277172    -0.41297527    -0.02765690
 c      0.00844504    -1.03967375     0.09530039
 c     -0.98331331    -0.14577658    -0.01249873
 c     -1.04084749     1.35056793     0.88383300
 c     -0.39819350     1.01596841    -0.40223921
 c      1.12434692     0.88713204    -0.31189289
 h     -0.03438149    -2.04934966     0.30220338
 h     -1.85458919     2.00767256     0.71806651
 h     -0.76258662     1.47212254    -1.40746563
 h      1.79141974     1.69981016    -0.29584008
 o      2.36444495    -1.10401952     0.26084852
 h      3.28726112    -0.61969612     0.01619926
 c     -2.57882259    -0.41999000    -0.50973773
 h     -2.56761057    -1.13027122    -1.24458365
 h     -3.39277619    -0.52636461     0.20480659
 h     -3.08540623     0.58247794    -0.92947432
 h     -0.50419066     1.34614352     1.82076662
          17

 c      1.35285407    -0.41419023    -0.04240011
 c      0.00494016    -1.04114528     0.09967716
 c     -0.96642392    -0.14919592    -0.01426692
 c     -1.04495742     1.35727180     0.89172384
 c     -0.41551878     1.01385732    -0.40481223
 c      1.11646775     0.86741343    -0.31678927
 h     -0.04578622    -2.05045892     0.32356114
 h     -1.83768377     1.99017755     0.76291146
 h     -0.78368904     1.47326478    -1.36557405
 h      1.78128446     1.71947269    -0.29830330
 o      2.36888627    -1.10234782     0.27022708
 h      3.34061770    -0.58168929     0.00874376
 c     -2.57971047    -0.40344758    -0.52144302
 h     -2.57580559    -1.13802842    -1.23953251
 h     -3.37392532    -0.52389954     0.20317378
 h     -3.10199404     0.56294847    -0.91680136
 h     -0.50535381     1.35934410     1.83428943
          17

 c      1.35991947    -0.41625253    -0.05686612
 c      0.00489682    -1.04316294     0.10473676
 c     -0.95665252    -0.15411101    -0.01606391
 c     -1.04657897     1.36285146     0.89859146
 c     -0.42935390     1.01696373    -0.40917131
 c      1.10681705     0.84934210    -0.32202043
 h     -0.06105341    -2.07337671     0.34902763
 h     -1.84860231     1.98278492     0.80959150
 h     -0.80370553     1.47348912    -1.31429893
 h      1.77395700     1.74081923    -0.30232435
 o      2.37725582    -1.10049186     0.27921551
 h      3.35746567    -0.56273223     0.01166257
 c     -2.57974952    -0.38397125    -0.53185143
 h     -2.58494490    -1.16401722    -1.25208649
 h     -3.35155555    -0.53198887     0.21286082
 h     -3.10183067     0.53365743    -0.90554477
 h     -0.50461860     1.36921896     1.84847727
          17

 c      1.36401873    -0.41986917    -0.07071587
 c      0.00850700    -1.04678898     0.11059482
 c     -0.95447835    -0.16022516    -0.01800323
 c     -1.04538057     1.36713919     0.90459564
 c     -0.43924285     1.02472880    -0.41421320
 c      1.09587109     0.83450930    -0.32779418
 h     -0.07910889    -2.10774652     0.37655458
 h     -1.88920245     1.98660501     0.85718523
 h     -0.82632317     1.47774789    -1.26524347
 h      1.76417589     1.75538940    -0.30798724
 o      2.38951112    -1.09823955     0.28770330
 h      3.33653928    -0.56423323     0.02552730
 c     -2.57864182    -0.36344453    -0.54126033
 h     -2.59489699    -1.19773722    -1.27267892
 h     -3.32585824    -0.55025921     0.23333780
 h     -3.08851971     0.50412232    -0.89968058
 h     -0.50244250     1.37514804     1.86101231
          17

 c      1.36536355    -0.42564374    -0.08360438
 c      0.01555236    -1.05296025     0.11738555
 c     -0.95984787    -0.16711432    -0.02026290
 c     -1.04214585     1.37069929     0.90979755
 c     -0.44488266     1.03610106    -0.41860411
 c      1.08398880     0.82403849    -0.33428060
 h     -0.09819068    -2.14142968     0.40325243
 h     -1.94834393     1.99370113     0.90576102
 h     -0.85630796     1.49233907    -1.23165181
 h      1.74901254     1.75769645    -0.31527036
 o      2.40518369    -1.09547016     0.29562532
 h      3.28180731    -0.58493159     0.04955529
 c     -2.57599809    -0.34428964    -0.54969802
 h     -2.60530890    -1.22722554    -1.29133843
 h     -3.29552487    -0.57704859     0.26134647
 h     -3.06894284     0.48744277    -0.90412531
 h     -0.49909245     1.37680087     1.87011129
          17

 c      1.36423779    -0.43394678    -0.09521474
 c      0.02542972    -1.06206709     0.12515104
 c     -0.97218115    -0.17434715    -0.02304324
 c     -1.03809112     1.37422998     0.91429899
 c     -0.44633317     1.04997888    -0.42145830
 c      1.07141739     0.81841846    -0.34158191
 h     -0.11624244    -2.16535810     0.42666721
 h     -2.01019554     1.99421716     0.95454879
 h     -0.89633797     1.52093206    -1.22095783
 h      1.72800584     1.74585341    -0.32404694
 o      2.42315190    -1.09233932     0.30304123
 h      3.20662135    -0.61837698     0.08046629
 c     -2.57147580    -0.32867256    -0.55679232
 h     -2.61561297    -1.24381539    -1.30167397
 h     -3.25876919    -0.60926519     0.29156398
 h     -3.05067200     0.49561530    -0.92299776
 h     -0.49457323     1.37416775     1.87481326
          17

 c      1.36094334    -0.44483528    -0.10528544
 c      0.03724109    -1.07391796     0.13380750
 c     -0.99043981    -0.18155339    -0.02651644
 c     -1.03422979     1.37812121     0.91824665
 c     -0.44428518     1.06565912    -0.42285962
 c      1.05831519     0.81744388    -0.34971322
 h     -0.13127097    -2.17481342     0.44530345
 h     -2.06182589     1.98169595     1.00179914
 h     -0.94334728     1.56087427    -1.22917207
 h      1.70305311     1.72162476    -0.33410016
 o      2.44097223    -1.08976206     0.31034626
 h      3.14472514    -0.64571812     0.10931451
 c     -2.56513457    -0.31764150    -0.56220701
 h     -2.62512205    -1.24299812    -1.30101482
 h     -3.21471133    -0.64287426     0.31821886
 h     -3.03650348     0.53077797    -0.95602031
 h     -0.48864008     1.36752106     1.87501187
          17

 c      1.35579342    -0.45803169    -0.11363582
 c      0.04993029    -1.08788058     0.14315550
 c     -1.01324696    -0.18841472    -0.03079577
 c     -1.03121082     1.38241674     0.92177059
 c     -0.43994206     1.08278901    -0.42351998
 c      1.04473059     0.82024220    -0.35860802
 h     -0.14163312    -2.16920013     0.45875064
 h     -2.09512073     1.95366630     1.04544719
 h     -0.98960609     1.60506690    -1.24520537
 h      1.67847022     1.69048874    -0.34513390
 o      2.45498562    -1.08954075     0.31829118
 h      3.14887479    -0.63439792     0.12153719
 c     -2.55751436    -0.31085637    -0.56597943
 h     -2.63314784    -1.22396457    -1.28962028
 h     -3.16422962    -0.67380245     0.33675128
 h     -3.02280840     0.58252225    -0.99709019
 h     -0.48083452     1.35732672     1.87131805
          17

 c      1.34912836    -0.47295969    -0.12018812
 c      0.06242869    -1.10302126     0.15289465
 c     -1.03903520    -0.19462303    -0.03592504
 c     -1.02936487     1.38691358     0.92495202
 c     -0.43462135     1.10106191    -0.42413117
 c      1.03057185     0.82542904    -0.36814498
 h     -0.14633546    -2.15179082     0.46777417
 h     -2.10617928     1.91060485     1.08359272
 h     -1.02706603     1.64651402    -1.25862011
 h      1.66074903     1.66108208    -0.35678311
 o      2.46475760    -1.09169687     0.32678519
 h      3.22088495    -0.58143072     0.11647852
 c     -2.54923216    -0.30719549    -0.56836198
 h     -2.63917214    -1.18938401    -1.27035316
 h     -3.11007273    -0.69875599     0.34484657
 h     -3.00419673     0.63571313    -1.03761476
 h     -0.47058286     1.34414411     1.86475866
          17

 c      1.34132142    -0.48886435    -0.12495409
 c      0.07379275    -1.11819621     0.16263728
 c     -1.06618082    -0.19986004    -0.04187569
 c     -1.02873167     1.39123660     0.92782843
 c     -0.42949233     1.12008456    -0.42509580
 c      1.01572380     0.83147099    -0.37817325
 h     -0.14536470    -2.12961479     0.47441080
 h     -2.09481435     1.85514265     1.11477734
 h     -1.05000742     1.68055126    -1.26289745
 h      1.65678940     1.64245394    -0.36866226
 o      2.47330251    -1.09408361     0.33485879
 h      3.30825456    -0.51957435     0.10804900
 c     -2.54066449    -0.30533083    -0.56952511
 h     -2.64308409    -1.14570279    -1.24892700
 h     -3.05653450    -0.71572111     0.34280386
 h     -2.97744777     0.67808666    -1.07022329
 h     -0.45737477     1.32855059     1.85637645
          17

 c      1.33276330    -0.50496786    -0.12799730
 c      0.08330055    -1.13215777     0.17193936
 c     -1.09309890    -0.20380913    -0.04854476
 c     -1.02899965     1.39486168     0.93040249
 c     -0.42549930     1.13940088    -0.42654752
 c      1.00036971     0.83722908    -0.38852571
 h     -0.13984028    -2.11263143     0.48181361
 h     -2.06499338     1.79180753     1.13831233
 h     -1.05547207     1.70492692    -1.25529692
 h      1.67005038     1.63893572    -0.38044369
 o      2.48251555    -1.09525884     0.34190465
 h      3.37647592    -0.47095599     0.10469014
 c     -2.53192772    -0.30389182    -0.56944442
 h     -2.64541520    -1.10310172    -1.23396234
 h     -3.00895142    -0.72419000     0.33343587
 h     -2.94202523     0.70233960    -1.09002027
 h     -0.44098027     1.31112208     1.84685057
          17

 c      1.32384509    -0.52055923    -0.12941179
 c      0.09043932    -1.14380970     0.18038433
 c     -1.11829498    -0.20618228    -0.05575367
 c     -1.02938015     1.39711846     0.93262045
 c     -0.42333790     1.15853154    -0.42841409
 c      0.98523080     0.84228924    -0.39902967
 h     -0.13150799    -2.11065733     0.49334890
 h     -2.02611329     1.72697449     1.15483360
 h     -1.04306226     1.71943603    -1.23615557
 h      1.69755593     1.64706051    -0.39189562
 o      2.49299189    -1.09463494     0.34768165
 h      3.41190695    -0.44429092     0.10915361
 c     -2.52300116    -0.30164176    -0.56803643
 h     -2.64723537    -1.07289359    -1.23499453
 h     -2.97304811    -0.72511840     0.32146370
 h     -2.89930798     0.70556969    -1.09444767
 h     -0.42161723     1.29246061     1.83629923
          17

 c      1.31495609    -0.53501147    -0.12931644
 c      0.09478872    -1.15262749     0.18772999
 c     -1.14038682    -0.20674865    -0.06325102
 c     -1.02856424     1.39724913     0.93432777
 c     -0.42339963     1.17696117    -0.43042634
 c      0.97140038     0.84674219    -0.40951517
 h     -0.12145423    -2.12808604     0.51086222
 h     -1.99348697     1.66820083     1.16684423
 h     -1.01502328     1.72592764    -1.20878060
 h      1.73149012     1.65849047    -0.40286819
 o      2.50474055    -1.09202418     0.35210948
 h      3.41042638    -0.44206330     0.12176188
 c     -2.51391213    -0.29799654    -0.56551208
 h     -2.64926789    -1.06124806    -1.25715886
 h     -2.95401856    -0.72045595     0.31212207
 h     -2.85199128     0.68872912    -1.08308529
 h     -0.39997077     1.27322092     1.82439263
          17

 c      1.30647945    -0.54777509    -0.12785007
 c      0.09593229    -1.15888740     0.19400512
 c     -1.15812764    -0.20536172    -0.07072433
 c     -1.02513402     1.39461625     0.93530460
 c     -0.42567798     1.19406803    -0.43207478
 c      0.95995178     0.85075459    -0.41981752
 h     -0.10926269    -2.16074170     0.53346066
 h     -1.98369002     1.62191789     1.17806499
 h     -0.97668932     1.72877440    -1.17995983
 h      1.76336579     1.66514632    -0.41328577
 o      2.51746738    -1.08746089     0.35519290
 h      3.37291089    -0.46338076     0.14163081
 c     -2.50489344    -0.29350020    -0.56253653
 h     -2.65088425    -1.06479826    -1.29679967
 h     -2.95531899    -0.71215271     0.30896572
 h     -2.80394123     0.65698172    -1.05795453
 h     -0.37702320     1.25407400     1.81073542
          17

 c      1.29876785    -0.55839162    -0.12515560
 c      0.09352052    -1.16338618     0.19943591
 c     -1.17045722    -0.20197893    -0.07782404
 c     -1.01856936     1.38897413     0.93548112
 c     -0.42972648     1.20905834    -0.43260351
 c      0.95167278     0.85434549    -0.42977463
 h     -0.09374299    -2.19865435     0.55820637
 h     -2.00302032     1.59044089     1.19060851
 h     -0.93641674     1.73514875    -1.16008501
 h      1.78678923     1.66186630    -0.42317122
 o      2.53048688    -1.08127050     0.35703843
 h      3.30661841    -0.50281405     0.16637038
 c     -2.49636899    -0.28969965    -0.55977155
 h     -2.65043131    -1.07423270    -1.34402056
 h     -2.97751555    -0.70107425     0.31189701
 h     -2.76030778     0.62085559    -1.02428299
 h     -0.35375671     1.23560283     1.79531615
          17

 c      1.29210358    -0.56651686    -0.12135927
 c      0.08739917    -1.16694368     0.20428483
 c     -1.17658480    -0.19666821    -0.08419887
 c     -1.00977023     1.38048219     0.93508726
 c     -0.43486145     1.22109479    -0.43125825
 c      0.94699013     0.85735896    -0.43922246
 h     -0.07423188    -2.23143430     0.58180028
 h     -2.04158135     1.57196487     1.20299489
 h     -0.90296503     1.75309295    -1.16019964
 h      1.79825291     1.64669498    -0.43266287
 o      2.54223299    -1.07443939     0.35796418
 h      3.23298297    -0.54440963     0.19028153
 c     -2.48881761    -0.28864255    -0.55733698
 h     -2.64638115    -1.08059063    -1.38859736
 h     -3.01790551    -0.68673847     0.31709924
 h     -2.72721658     0.59636442    -0.99056443
 h     -0.33089603     1.21819630     1.77876763
          17

 c      1.28665432    -0.57193191    -0.11656055
 c      0.07767996    -1.17009573     0.20873978
 c     -1.17607876    -0.18959007    -0.08953546
 c     -1.00030870     1.36946189     0.93449289
 c     -0.44063210     1.22973488    -0.42790706
 c      0.94597161     0.85948875    -0.44799392
 h     -0.05117895    -2.25155132     0.60170912
 h     -2.08213265     1.56336017     1.21204022
 h     -0.88009681     1.78612115    -1.18452935
 h      1.79720758     1.62052608    -0.44200678
 o      2.54969381    -1.06911777     0.35863180
 h      3.19681204    -0.55372943     0.20230317
 c     -2.48273217    -0.29209300    -0.55494836
 h     -2.63795037    -1.07805566    -1.42316753
 h     -3.07127641    -0.66813427     0.31906591
 h     -2.70979242     0.59918115    -0.96526143
 h     -0.30883695     1.20203921     1.76229655
          17

 c      1.28243613    -0.57451781    -0.11084859
 c      0.06473189    -1.17301034     0.21287410
 c     -1.16893944    -0.18096724    -0.09359521
 c     -0.99154901     1.35623068     0.93401506
 c     -0.44701529     1.23523610    -0.42341311
 c      0.94831035     0.86028500    -0.45592737
 h     -0.02605718    -2.25517878     0.61653025
 h     -2.11027304     1.56193078     1.21534819
 h     -0.86452776     1.82956792    -1.22586550
 h      1.78622473     1.58694872    -0.45151370
 o      2.55077912    -1.06694506     0.35950165
 h      3.22937148    -0.50480154     0.19495137
 c     -2.47871077    -0.30040701    -0.55256377
 h     -2.62511911    -1.06403047    -1.44364399
 h     -3.13128968    -0.64478750     0.31296127
 h     -2.70890838     0.63216293    -0.95056409
 h     -0.28775663     1.18718957     1.74734575
          17

 c      1.27931305    -0.57422523    -0.10432088
 c      0.04913303    -1.17550089     0.21664139
 c     -1.15564134    -0.17106290    -0.09624025
 c     -0.98435757     1.34106552     0.93387950
 c     -0.45405327     1.23825424    -0.41915460
 c      0.95329832     0.85915495    -0.46287890
 h     -0.00105100    -2.24210463     0.62605198
 h     -2.11748105     1.56563336     1.21198710
 h     -0.85046999     1.87421104    -1.27097802
 h      1.77124301     1.55222070    -0.46150739
 o      2.54785493    -1.06611162     0.36001555
 h      3.29273643    -0.42704420     0.17751155
 c     -2.47736412    -0.31225625    -0.55054833
 h     -2.60849726    -1.03867038    -1.44893767
 h     -3.19172046    -0.61726363     0.29587191
 h     -2.72076684     0.68192936    -0.94162544
 h     -0.26783383     1.17368350     1.73514530
          17

 c      1.27705631    -0.57108636    -0.09707128
 c      0.03162308    -1.17706156     0.21988423
 c     -1.13712229    -0.16018055    -0.09743741
 c     -0.97911688     1.32420151     0.93424519
 c     -0.46152470     1.23939584    -0.41636413
 c      0.95991369     0.85542978    -0.46872458
 h      0.02128467    -2.21561648     0.63130281
 h     -2.10051278     1.57292985     1.20223596
 h     -0.83394556     1.91168548    -1.30816619
 h      1.76092345     1.52449241    -0.47232240
 o      2.54353871    -1.06449385     0.35957633
 h      3.34579616    -0.35508117     0.16020490
 c     -2.47899773    -0.32561973    -0.54918189
 h     -2.58923854    -1.00470033    -1.44109846
 h     -3.24729673    -0.58709350     0.26703241
 h     -2.74003001     0.73043079    -0.93246147
 h     -0.24946456     1.16161285     1.72636090
          17

 c      1.27540236    -0.56523548    -0.08917821
 c      0.01304038    -1.17691503     0.22234910
 c     -1.11469811    -0.14866960    -0.09723348
 c     -0.97576099     1.30582146     0.93520562
 c     -0.46893492     1.23906637    -0.41587521
 c      0.96714069     0.84860071    -0.47336076
 h      0.03842328    -2.18232666     0.63459835
 h     -2.06072521     1.58282271     1.18734904
 h     -0.81355046     1.93652286    -1.32999575
 h      1.76344965     1.51104513    -0.48434695
 o      2.53899695    -1.06110382     0.35793400
 h      3.37069579    -0.30532774     0.14778949
 c     -2.48344837    -0.33858110    -0.54830888
 h     -2.56894235    -0.96749096    -1.42594405
 h     -3.29427997    -0.55650722     0.22768359
 h     -2.76219060     0.76436061    -0.91963690
 h     -0.23335072     1.15113431     1.72097053
          17

 c      1.27409565    -0.55691405    -0.08070603
 c     -0.00575592    -1.17413652     0.22373015
 c     -1.08992300    -0.13692217    -0.09571837
 c     -0.97375171     1.28602912     0.93674789
 c     -0.47563531     1.23750556    -0.41812364
 c      0.97445268     0.83868241    -0.47671761
 h      0.04830244    -2.15111042     0.63924869
 h     -2.00437065     1.59523953     1.16957596
 h     -0.78974318     1.94600051    -1.33299938
 h      1.78130600     1.51405995    -0.49795251
 o      2.53462057    -1.05559042     0.35502515
 h      3.36198974    -0.28384962     0.14206040
 c     -2.49015848    -0.34950680    -0.54735653
 h     -2.54934589    -0.93466090    -1.41316580
 h     -3.33092951    -0.52819797     0.18091377
 h     -2.78401531     0.77666139    -0.90225191
 h     -0.22038302     1.14239545     1.71840590
          17

 c      1.27291687    -0.54646952    -0.07170810
 c     -0.02394061    -1.16793791     0.22377852
 c     -1.06444391    -0.12533998    -0.09299687
 c     -0.97204594     1.26479963     0.93870406
 c     -0.48091869     1.23482726    -0.42318412
 c      0.98200086     0.82635779    -0.47878689
 h      0.04955668    -2.13016207     0.64845130
 h     -1.94323854     1.61176692     1.15223266
 h     -0.76421468     1.93977816    -1.31704927
 h      1.80926312     1.52901200    -0.51327933
 o      2.53046632    -1.04789463     0.35087273
 h      3.31968430    -0.29192641     0.14348551
 c     -2.49834535    -0.35715130    -0.54566548
 h     -2.53170017    -0.91380214    -1.41358118
 h     -3.35786012    -0.50513261     0.13148227
 h     -2.80326659     0.76517307    -0.88101146
 h     -0.21134522     1.13542700     1.71788279
          17

 c      1.27169589    -0.53435778    -0.06222296
 c     -0.04072929    -1.15804792     0.22246227
 c     -1.03988255    -0.11428223    -0.08918086
 c     -0.96927212     1.24196396     0.94076520
 c     -0.48406048     1.23099420    -0.43075914
 c      0.99028447     0.81272218    -0.47964409
 h      0.04129368    -2.12287008     0.66350293
 h     -1.89296922     1.63602924     1.13920668
 h     -0.73965719     1.92011543    -1.28545447
 h      1.83825483     1.54778630    -0.53008445
 o      2.52632229    -1.03821189     0.34557400
 h      3.24828940    -0.32670025     0.15141967
 c     -2.50713907    -0.36096164    -0.54307624
 h     -2.51630229    -0.90828076    -1.43257734
 h     -3.37807122    -0.49037804     0.08540924
 h     -2.81849124     0.73167599    -0.85764573
 h     -0.20653717     1.13004191     1.71878937
          17

 c      1.27030684    -0.52114908    -0.05226571
 c     -0.05536779    -1.14489223     0.22005371
 c     -1.01775188    -0.10401593    -0.08440164
 c     -0.96440814     1.21739965     0.94262700
 c     -0.48432359     1.22572403    -0.44012036
 c      0.99972857     0.79894424    -0.47944957
 h      0.02275916    -2.12595821     0.68277867
 h     -1.86547694     1.67161998     1.13323113
 h     -0.71978786     1.89275408    -1.24581027
 h      1.86024732     1.56270797    -0.54782957
 o      2.52144652    -1.02725842     0.33937020
 h      3.16108561    -0.37690570     0.16298064
 c     -2.51564568    -0.36130379    -0.54023327
 h     -2.50290075    -0.91508413    -1.46559527
 h     -3.39608460    -0.48688991     0.04894383
 h     -2.82914891     0.68204921    -0.83480738
 h     -0.20545204     1.12577904     1.72100960
          17

 c      1.26865301    -0.50752336    -0.04182352
 c     -0.06716427    -1.12939981     0.21705063
 c     -0.99939496    -0.09469002    -0.07883258
 c     -0.95756987     1.19144120     0.94417619
 c     -0.48096798     1.21841119    -0.45009449
 c      1.01049265     0.78609424    -0.47843855
 h     -0.00651489    -2.13187212     0.70259403
 h     -1.85988537     1.71730766     1.13402561
 h     -0.70926903     1.86759799    -1.21042053
 h      1.87035768     1.56848138    -0.56588310
 o      2.51398157    -1.01690878     0.33281570
 h      3.08958679    -0.41274807     0.17037687
 c     -2.52303014    -0.35934586    -0.53810358
 h     -2.49143427    -0.92761530    -1.50175785
 h     -3.41567861    -0.49714308     0.02677772
 h     -2.83616210     0.62723923    -0.81624356
 h     -0.20672025     1.12194150     1.72502669
          17

 c      1.26665919    -0.49422471    -0.03086671
 c     -0.07555932    -1.11265551     0.21401426
 c     -0.98593429    -0.08634548    -0.07270132
 c     -0.94982498     1.16498757     0.94549937
 c     -0.47333893     1.20832542    -0.45937271
 c      1.02243880     0.77509018    -0.47690665
 h     -0.04626622    -2.13271582     0.71896727
 h     -1.86454838     1.76562708     1.13885869
 h     -0.71273176     1.85630149    -1.19291610
 h      1.86699215     1.56255791    -0.58368981
 o      2.50139497    -1.00990471     0.32669835
 h      3.07679688    -0.39087814     0.16234096
 c     -2.52867284    -0.35678544    -0.53726713
 h     -2.48213396    -0.93967505    -1.53051273
 h     -3.43712752    -0.52248972     0.02034880
 h     -2.84254383     0.58338347    -0.80671833
 h     -0.20852651     1.11774002     1.73164238
          17

 c      1.26428062    -0.48196955    -0.01937221
 c     -0.08019271    -1.09564909     0.21144424
 c     -0.97822678    -0.07896024    -0.06627791
 c     -0.94231074     1.13912366     0.94677873
 c     -0.46110040     1.19529004    -0.46731802
 c      1.03512502     0.76665037    -0.47518477
 h     -0.09527884    -2.12274301     0.72886414
 h     -1.86690872     1.80713669     1.14467179
 h     -0.73213745     1.86442140    -1.19905198
 h      1.85159671     1.54518353    -0.60092189
 o      2.48437531    -1.00584468     0.32098220
 h      3.11566612    -0.31881255     0.14119582
 c     -2.53231865    -0.35534298    -0.53772864
 h     -2.47521194    -0.94723151    -1.54493943
 h     -3.45633257    -0.56242745     0.02755139
 h     -2.85260919     0.56690150    -0.81057041
 h     -0.20935416     1.11244387     1.74137483
          17

 c      1.26150273    -0.47136452    -0.00734017
 c     -0.08093676    -1.07914499     0.20971964
 c     -0.97681853    -0.07250447    -0.05984976
 c     -0.93572944     1.11477374     0.94824805
 c     -0.44444985     1.18016189    -0.47444601
 c      1.04782007     0.76119361    -0.47358650
 h     -0.15147929    -2.09919879     0.73068205
 h     -1.85887983     1.83434922     1.14924942
 h     -0.76441700     1.88581420    -1.22126611
 h      1.82869461     1.51964296    -0.61770012
 o      2.46588062    -1.00201418     0.31505363
 h      3.16392913    -0.24190921     0.11891559
 c     -2.53420966    -0.35581791    -0.53926972
 h     -2.47062815    -0.94854466    -1.54210767
 h     -3.46674434    -0.61435063     0.04402878
 h     -2.86852717     0.58322404    -0.82849902
 h     -0.20858331     1.10543302     1.75389463
          17

 c      1.25830343    -0.46285435     0.00519327
 c     -0.07790659    -1.06360771     0.20907333
 c     -0.98189940    -0.06696259    -0.05370363
 c     -0.93031893     1.09259769     0.95017682
 c     -0.42403088     1.16433128    -0.48180795
 c      1.05955180     0.75872425    -0.47233918
 h     -0.21220911    -2.06246943     0.72438526
 h     -1.83703176     1.84285662     1.15131447
 h     -0.80280353     1.90821251    -1.24585833
 h      1.80595513     1.49247618    -0.63488882
 o      2.44781171    -0.99690738     0.30863665
 h      3.19657387    -0.18695577     0.10233183
 c     -2.53503116    -0.35763317    -0.54176270
 h     -2.46802751    -0.94391512    -1.52272106
 h     -3.46218706    -0.67409348     0.06491048
 h     -2.88799931     0.62172993    -0.85600613
 h     -0.20657654     1.09616093     1.76788030
          17

 c      1.25460834    -0.45667626     0.01814000
 c     -0.07145362    -1.04916027     0.20957651
 c     -0.99326906    -0.06231109    -0.04811626
 c     -0.92597464     1.07298515     0.95282401
 c     -0.40069579     1.14899785    -0.49023007
 c      1.06924034     0.75884456    -0.47154223
 h     -0.27461085    -2.01606054     0.71155248
 h     -1.80153875     1.83125925     1.15035703
 h     -0.84002096     1.92123235    -1.26170040
 h      1.79306816     1.47247585    -0.65419786
 o      2.43113516    -0.99009404     0.30173814
 h      3.20398249    -0.16398111     0.09386006
 c     -2.53552753    -0.35954309    -0.54504486
 h     -2.46675553    -0.93559611    -1.49107643
 h     -3.43869593    -0.73688092     0.08603765
 h     -2.90674483     0.66507632    -0.88619837
 h     -0.20427203     1.08411507     1.78138625
          17

 c      1.25028022    -0.45283671     0.03135163
 c     -0.06213385    -1.03561226     0.21114750
 c     -1.01032856    -0.05847774    -0.04334343
 c     -0.92233925     1.05602156     0.95636294
 c     -0.37538428     1.13491851    -0.50010144
 c      1.07605092     0.76105370    -0.47121064
 h     -0.33610403    -1.96621713     0.69522787
 h     -1.75577284     1.80132416     1.14660166
 h     -0.87006972     1.91902370    -1.26259792
 h      1.79785952     1.46682583    -0.67747160
 o      2.41642208    -0.98163035     0.29448645
 h      3.18343709    -0.17552675     0.09399987
 c     -2.53617974    -0.36038243    -0.54868154
 h     -2.46587627    -0.92784938    -1.45518138
 h     -3.39513626    -0.79818292     0.10455864
 h     -2.92155523     0.69903224    -0.91308231
 h     -0.20258852     1.06882867     1.79248313
          17

 c      1.24514170    -0.45112453     0.04462516
 c     -0.05066596    -1.02261479     0.21361528
 c     -1.03210744    -0.05530822    -0.03959974
 c     -0.91881113     1.04139477     0.96079994
 c     -0.34910472     1.12246065    -0.51145617
 c      1.07985057     0.76519321    -0.47140602
 h     -0.39469863    -1.92051423     0.67921603
 h     -1.70679932     1.75880524     1.14119029
 h     -0.88861787     1.89977503    -1.24641767
 h      1.82116168     1.47598904    -0.70508803
 o      2.40402033    -0.97185045     0.28707192
 h      3.13623589    -0.21983063     0.10218244
 c     -2.53714123    -0.35927617    -0.55198260
 h     -2.46423834    -0.92645066    -1.42572282
 h     -3.33314967    -0.85430773     0.11915508
 h     -2.93106078     0.71504648    -0.93262518
 h     -0.20194104     1.04993831     1.79984368
          17

 c      1.23902368    -0.45114898     0.05771791
 c     -0.03792551    -1.00994005     0.21684158
 c     -1.05732814    -0.05256197    -0.03702853
 c     -0.91452811     1.02830742     0.96591959
 c     -0.32290981     1.11170777    -0.52407802
 c      1.08128438     0.77151160    -0.47230488
 h     -0.44862206    -1.88516883     0.66670351
 h     -1.66594885     1.71426933     1.13640230
 h     -0.89309798     1.86501921    -1.21416595
 h      1.85617530     1.49331187    -0.73514618
 o      2.39389419    -0.96147171     0.27976570
 h      3.06981512    -0.28884174     0.11630340
 c     -2.53828273    -0.35572171    -0.55436125
 h     -2.46075923    -0.93644733    -1.41210691
 h     -3.25681988    -0.90282629     0.13011421
 h     -2.93540778     0.70935228    -0.94253907
 h     -0.20199416     1.02725471     1.80308829
          17

 c      1.23184392    -0.45237797     0.07036196
 c     -0.02498837    -0.99772884     0.22082677
 c     -1.08449902    -0.04994972    -0.03567658
 c     -0.90855701     1.01563747     0.97131874
 c     -0.29779761     1.10251217    -0.53754239
 c      1.08138788     0.78028179    -0.47410901
 h     -0.49530939    -1.86258306     0.65900642
 h     -1.64668806     1.68121548     1.13525970
 h     -0.88321155     1.81967799    -1.16985646
 h      1.89316678     1.50993904    -0.76453014
 o      2.38504617    -0.95207154     0.27302878
 h      3.00622143    -0.36027385     0.13081556
 c     -2.53924022    -0.34979980    -0.55582180
 h     -2.45493483    -0.95857529    -1.41685065
 h     -3.17208497    -0.94287844     0.13921470
 h     -2.93601655     0.68211243    -0.94199275
 h     -0.20164849     1.00081035     1.80285925
          17

 c      1.22369895    -0.45417171     0.08227616
 c     -0.01312223    -0.98650974     0.22570065
 c     -1.11202467    -0.04719166    -0.03548146
 c     -0.90056165     1.00259371     0.97659145
 c     -0.27452192     1.09447011    -0.55120640
 c      1.08118744     0.79148991    -0.47693042
 h     -0.53094250    -1.85120771     0.65557613
 h     -1.65661539     1.66851391     1.13979386
 h     -0.86210460     1.77280925    -1.12097813
 h      1.92388723     1.51907073    -0.79041265
 o      2.37495933    -0.94648100     0.26760018
 h      2.99022107    -0.39135088     0.13533014
 c     -2.53948302    -0.34230429    -0.55701170
 h     -2.44709772    -0.98803596    -1.43427120
 h     -3.08569680    -0.97512988     0.14915376
 h     -2.93575826     0.63761700    -0.93172601
 h     -0.19922171     0.97087000     1.80064020
          17

 c      1.21490019    -0.45577229     0.09316473
 c     -0.00367002    -0.97700321     0.23161657
 c     -1.13832289    -0.04405757    -0.03628180
 c     -0.89140603     0.98933516     0.98152330
 c     -0.25340888     1.08689392    -0.56422032
 c      1.08150137     0.80478830    -0.48075308
 h     -0.55134227    -1.84757700     0.65508384
 h     -1.68986432     1.67338879     1.14946242
 h     -0.83750830     1.73792936    -1.07842183
 h      1.94315774     1.51719115    -0.81097243
 o      2.36248896    -0.94605070     0.26384428
 h      3.04364003    -0.36308026     0.12530930
 c     -2.53840934    -0.33465634    -0.55868355
 h     -2.43809573    -1.01736576    -1.45515109
 h     -3.00382601    -1.00105557     0.16236891
 h     -2.93953970     0.58535462    -0.91456748
 h     -0.19288254     0.93789937     1.79827967
          17

 c      1.20589670    -0.45635182     0.10273168
 c      0.00214449    -0.96989152     0.23865756
 c     -1.16193877    -0.04036364    -0.03783975
 c     -0.88269758     0.97663817     0.98608083
 c     -0.23448055     1.07904627    -0.57577676
 c      1.08289225     0.81957014    -0.48543797
 h     -0.55335466    -1.84840934     0.65644708
 h     -1.73157907     1.68555705     1.16211852
 h     -0.81966341     1.72975509    -1.05329783
 h      1.94894252     1.50380360    -0.82554739
 o      2.35063914    -0.94853793     0.26125888
 h      3.12199145    -0.31419408     0.11001805
 c     -2.53541745    -0.32872880    -0.56116522
 h     -2.42881724    -1.03988977    -1.47157941
 h     -2.93096581    -1.02175244     0.17974760
 h     -2.95472793     0.54018502    -0.89561501
 h     -0.18137438     0.90253333     1.79719284
          17

 c      1.19718910    -0.45520128     0.11072950
 c      0.00343893    -0.96565120     0.24680211
 c     -1.18163514    -0.03595295    -0.03987491
 c     -0.87587225     0.96520593     0.99032885
 c     -0.21812205     1.07084017    -0.58566998
 c      1.08568882     0.83503974    -0.49072627
 h     -0.53576312    -1.85175546     0.65927841
 h     -1.76762249     1.69550124     1.17582416
 h     -0.81323109     1.75511993    -1.04989759
 h      1.94230682     1.48103494    -0.83469210
 o      2.34200666    -0.95212155     0.25942217
 h      3.18582178    -0.27607583     0.09705547
 c     -2.53004652    -0.32632762    -0.56435594
 h     -2.41995534    -1.05125005    -1.47873512
 h     -2.86978990    -1.03726641     0.20022210
 h     -2.98931791     0.51708600    -0.88014813
 h     -0.16475992     0.86558526     1.79752985
          17

 c      1.18924372    -0.45188209     0.11699417
 c     -0.00015734    -0.96444425     0.25591604
 c     -1.19644259    -0.03069436    -0.04210641
 c     -0.87179004     0.95542515     0.99441313
 c     -0.20550845     1.06327590    -0.59450810
 c      1.08993527     0.85025106    -0.49623990
 h     -0.49960691    -1.85745358     0.66398566
 h     -1.78875025     1.69754771     1.18946959
 h     -0.81199573     1.80696791    -1.06271587
 h      1.92771548     1.45351356    -0.84033364
 o      2.33761122    -0.95608591     0.25815415
 h      3.21836133    -0.26089500     0.08952573
 c     -2.52239425    -0.32815265    -0.56817886
 h     -2.41195086    -1.04962494    -1.47487566
 h     -2.82167046    -1.04699049     0.22151125
 h     -3.04595042     0.51956460    -0.86904822
 h     -0.14469105     0.82809581     1.79788122
          17

 c      1.18241651    -0.44627058     0.12144889
 c     -0.00843244    -0.96605719     0.26574884
 c     -1.20567996    -0.02450711    -0.04429806
 c     -0.87076682     0.94743331     0.99854251
 c     -0.19797980     1.05784615    -0.60317692
 c      1.09527166     0.86415297    -0.50149263
 h     -0.44804076    -1.86724821     0.67174426
 h     -1.79040620     1.68936504     1.20263772
 h     -0.80538273     1.87071712    -1.08234284
 h      1.91316017     1.42811423    -0.84586295
 o      2.33758447    -0.96016076     0.25736961
 h      3.21441366    -0.27200214     0.08845025
 c     -2.51339337    -0.33341045    -0.57275632
 h     -2.40496775    -1.03571051    -1.46115136
 h     -2.78714874    -1.05042211     0.24111372
 h     -3.11771556     0.53603740    -0.85785155
 h     -0.12398073     0.79135072     1.79580591
          17

 c      1.17691633    -0.43853503     0.12409225
 c     -0.02065963    -0.96992946     0.27595355
 c     -1.20897416    -0.01739414    -0.04630525
 c     -0.87270963     0.94121395     1.00293521
 c     -0.19630978     1.05577790    -0.61233238
 c      1.10096102     0.87572808    -0.50595983
 h     -0.38560888    -1.88430908     0.68422964
 h     -1.77180128     1.67108156     1.21544119
 h     -0.78606439     1.93296441    -1.10118041
 h      1.90845158     1.41246010    -0.85549240
 o      2.34155527    -0.96424212     0.25702173
 h      3.17459346    -0.30865620     0.09384670
 c     -2.50438446    -0.34064769    -0.57802658
 h     -2.39886217    -1.01286781    -1.44181893
 h     -2.76615596    -1.04756236     0.25683950
 h     -3.19254508     0.55058254    -0.84142213
 h     -0.10574260     0.75680559     1.78882287
          17

 c      1.17281720    -0.42908709     0.12498702
 c     -0.03579701    -0.97534033     0.28616510
 c     -1.20628772    -0.00946134    -0.04811257
 c     -0.87719453     0.93661620     1.00774903
 c     -0.20054360     1.05778925    -0.62229185
 c      1.10627843     0.88428755    -0.50926500
 h     -0.31686702    -1.91142173     0.70279644
 h     -1.73573307     1.64512920     1.22857271
 h     -0.75153797     1.98453161    -1.11467170
 h      1.92016886     1.41144543    -0.87215722
 o      2.34863204    -0.96845691     0.25712591
 h      3.10624204    -0.36528403     0.10447928
 c     -2.49654433    -0.34846440    -0.58344343
 h     -2.39315378    -0.98719847    -1.42448990
 h     -2.75812592    -1.03903401     0.26700452
 h     -3.25943411     0.55188161    -0.81717419
 h     -0.09254272     0.72592697     1.77528937
          17

 c      1.17009692    -0.41851954     0.12425243
 c     -0.05270803    -0.98171986     0.29612654
 c     -1.19794149    -0.00090928    -0.04984734
 c     -0.88345966     0.93329295     1.01300840
 c     -0.21012869     1.06413142    -0.63309327
 c      1.11098971     0.88973260    -0.51138513
 h     -0.24517567    -1.94809889     0.72722259
 h     -1.68925083     1.61686438     1.24361013
 h     -0.70299648     2.02030182    -1.12069923
 h      1.94651776     1.42412660    -0.89514843
 o      2.35695002    -0.97358042     0.25787014
 h      3.03139557    -0.42509291     0.11615673
 c     -2.49065940    -0.35569079    -0.58807492
 h     -2.38711255    -0.96645475    -1.41893991
 h     -2.76206922    -1.02613635     0.27056845
 h     -3.31069645     0.53447225    -0.78502312
 h     -0.08578275     0.70000250     1.75490121
          17

 c      1.16867294    -0.40751271     0.12204744
 c     -0.07026300    -0.98884633     0.30576303
 c     -1.18461104     0.00800106    -0.05176323
 c     -0.89040252     0.93063274     1.01853937
 c     -0.22406356     1.07464256    -0.64454785
 c      1.11531838     0.89246383    -0.51263263
 h     -0.17293852    -1.98913195     0.75511078
 h     -1.64413027     1.59518077     1.26342602
 h     -0.64428214     2.03886549    -1.11909969
 h      1.97853880     1.44476143    -0.92033664
 o      2.36313376    -0.98160513     0.25977015
 h      2.99631722    -0.45157081     0.11936258
 c     -2.48710357    -0.36154920    -0.59107130
 h     -2.38018506    -0.95657540    -1.43268268
 h     -2.77662149    -1.01088405     0.26731360
 h     -3.34183238     0.49729892    -0.74644090
 h     -0.08529158     0.67995372     1.72886503
          17

 c      1.16842212    -0.39670969     0.11854484
 c     -0.08734589    -0.99674028     0.31512335
 c     -1.16728759     0.01698681    -0.05419268
 c     -0.89684186     0.92790421     1.02398298
 c     -0.24100194     1.08873073    -0.65625760
 c      1.11949774     0.89306581    -0.51344524
 h     -0.10281232    -2.02654776     0.78277068
 h     -1.61419041     1.59063897     1.29187001
 h     -0.58135991     2.04296849    -1.11170519
 h      2.00598777     1.46655313    -0.94267780
 o      2.36483406    -0.99390689     0.26320442
 h      3.03250544    -0.41868139     0.10689355
 c     -2.48583660    -0.36590950    -0.59222774
 h     -2.37263047    -0.95772402    -1.46532180
 h     -2.80005274    -0.99599980     0.25801285
 h     -3.35124812     0.44271516    -0.70380970
 h     -0.08905667     0.66616334     1.69984947
          17

 c      1.16921809    -0.38665059     0.11391792
 c     -0.10288758    -1.00540885     0.32425891
 c     -1.14720220     0.02576002    -0.05748908
 c     -0.90221673     0.92482706     1.02901419
 c     -0.25937183     1.10531795    -0.66761897
 c      1.12348547     0.89209611    -0.51422049
 h     -0.03820504    -2.05301470     0.80672566
 h     -1.60721476     1.60860133     1.33132351
 h     -0.52176205     2.04046136    -1.10263337
 h      2.02138662     1.48418048    -0.95818155
 o      2.36428155    -1.00823009     0.26757837
 h      3.10077356    -0.35936314     0.08728878
 c     -2.48639146    -0.36929427    -0.59205424
 h     -2.36563690    -0.96456411    -1.50825500
 h     -2.83024219    -0.98476931     0.24438854
 h     -3.34075697     0.37653256    -0.66014433
 h     -0.09325710     0.65840286     1.67169499
          17

 c      1.17098058    -0.37782968     0.10835262
 c     -0.11592389    -1.01467706     0.33314455
 c     -1.12571832     0.03402200    -0.06196891
 c     -0.90703674     0.92204802     1.03365045
 c     -0.27757750     1.12290475    -0.67787947
 c      1.12698666     0.89002581    -0.51525863
 h      0.01718423    -2.06396362     0.82467583
 h     -1.61903081     1.64327888     1.37963777
 h     -0.47316023     2.04386235    -1.09791671
 h      2.02095885     1.49444401    -0.96451910
 o      2.36385336    -1.02217874     0.27222351
 h      3.16051230    -0.30928207     0.07032752
 c     -2.48784433    -0.37265332    -0.59131378
 h     -2.36074813    -0.97033660    -1.55021401
 h     -2.86462334    -0.98064675     0.22867236
 h     -3.31704404     0.30882680    -0.61886186
 h     -0.09310129     0.65605703     1.64865246
          17

 c      1.17366440    -0.37073171     0.10205549
 c     -0.12566300    -1.02414067     0.34165409
 c     -1.10420220     0.04146002    -0.06784911
 c     -0.91229712     0.92072026     1.03827269
 c     -0.29428166     1.14003702    -0.68636425
 c      1.12955991     0.88723057    -0.51675263
 h      0.06006614    -2.05812849     0.83579017
 h     -1.63874840     1.68194696     1.43096758
 h     -0.44095455     2.06518314    -1.10305863
 h      2.00433260     1.49620530    -0.96101534
 o      2.36448194    -1.03458445     0.27678967
 h      3.19444801    -0.28449938     0.06060686
 c     -2.48880874    -0.37720091    -0.59061302
 h     -2.35928044    -0.96993709    -1.58213749
 h     -2.90015058    -0.98655434     0.21279412
 h     -3.29292381     0.25417715    -0.58314322
 h     -0.08481348     0.65873026     1.63395284
          17

 c      1.17722848    -0.36580840     0.09524241
 c     -0.13153820    -1.03316624     0.34955535
 c     -1.08389079     0.04775814    -0.07518708
 c     -0.91863689     0.92176013     1.04342257
 c     -0.30858602     1.15607635    -0.69281453
 c      1.13066345     0.88396498    -0.51877620
 h      0.08810228    -2.03748961     0.84075232
 h     -1.65679029     1.71290768     1.47913731
 h     -0.42675840     2.10707594    -1.11916934
 h      1.97430768     1.49041961    -0.94862965
 o      2.36637057    -1.04493981     0.28110357
 h      3.19737607    -0.29052065     0.05980023
 c     -2.48779393    -0.38412549    -0.59028991
 h     -2.36203467    -0.96067596    -1.59881543
 h     -2.93339800    -1.00401951     0.19753954
 h     -3.28391742     0.22793461    -0.55485712
 h     -0.06786695     0.66684695     1.62835311
          17

 c      1.18160852    -0.36344089     0.08812165
 c     -0.13323396    -1.04088852     0.35649975
 c     -1.06578711     0.05262427    -0.08384862
 c     -0.92607380     0.92555960     1.04962010
 c     -0.31996756     1.17139907    -0.69745276
 c      1.12964057     0.88031231    -0.52126194
 h      0.10028956    -2.00726739     0.84184922
 h     -1.66763123     1.72875906     1.51953576
 h     -0.42942786     2.16051861    -1.14213617
 h      1.93693022     1.48041223    -0.93004458
 o      2.36942307    -1.05305493     0.28507692
 h      3.16946402    -0.32796867     0.06819278
 c     -2.48421268    -0.39387480    -0.59039292
 h     -2.36916101    -0.94209468    -1.59895510
 h     -2.96086223    -1.03256401     0.18220634
 h     -3.29665964     0.23678949    -0.53435096
 h     -0.04556763     0.68160785     1.62992179
          17

 c      1.18669555    -0.36391895     0.08088368
 c     -0.13068402    -1.04622310     0.36201309
 c     -1.05061383     0.05583657    -0.09352232
 c     -0.93418662     0.93206263     1.05721123
 c     -0.32814837     1.18676799    -0.70068604
 c      1.12572967     0.87615564    -0.52400087
 h      0.09717413    -1.97582139     0.84304008
 h     -1.66929407     1.72619393     1.54940198
 h     -0.44677574     2.21203714    -1.16588867
 h      1.90119621     1.47191758    -0.90950437
 o      2.37327695    -1.05903755     0.28870490
 h      3.11573269    -0.39300054     0.08474792
 c     -2.47894803    -0.40573204    -0.59060165
 h     -2.38010831    -0.91578314    -1.58520536
 h     -2.97941917    -1.06975351     0.16503946
 h     -3.32191635     0.27350590    -0.52165105
 h     -0.02341143     0.70428178     1.63526876
          17

 c      1.19232657    -0.36743732     0.07369884
 c     -0.12402175    -1.04799375     0.36554031
 c     -1.03882965     0.05729271    -0.10377465
 c     -0.94236792     0.94090211     1.06625036
 c     -0.33305475     1.20272690    -0.70283176
 c      1.11824460     0.87127817    -0.52673129
 h      0.08053730    -1.95331454     0.84942411
 h     -1.66258694     1.70529003     1.56775711
 h     -0.47628483     2.25056896    -1.18539535
 h      1.87683516     1.47163001    -0.89161092
 o      2.37697067    -1.06357670     0.29215902
 h      3.05123525    -0.47279136     0.10563945
 c     -2.47349194    -0.41835021    -0.59024031
 h     -2.39371616    -0.88526398    -1.56441418
 h     -2.98679479    -1.11195190     0.14418869
 h     -3.34396845     0.32386948    -0.51680206
 h     -0.00672640     0.73548598     1.64107150
          17

 c      1.19829728    -0.37408853     0.06671517
 c     -0.11346260    -1.04530214     0.36662450
 c     -1.03066939     0.05703984    -0.11411868
 c     -0.94995326     0.95146285     1.07643717
 c     -0.33482080     1.21940881    -0.70403308
 c      1.10697587     0.86566387    -0.52933799
 h      0.05216543    -1.94763044     0.86519876
 h     -1.65104714     1.66938675     1.57562945
 h     -0.51526478     2.26954585    -1.19756314
 h      1.86949484     1.48346033    -0.87886962
 o      2.37826074    -1.06850320     0.29597989
 h      3.01173519    -0.53669830     0.12122159
 c     -2.46899048    -0.43039668    -0.58842848
 h     -2.40849409    -0.85546158    -1.54721679
 h     -2.98191845    -1.15541405     0.11863979
 h     -3.35094203     0.37490448    -0.51927683
 h      0.00094586     0.77488806     1.64500222
          17

 c      1.20440521    -0.38381486     0.06004058
 c     -0.09921585    -1.03801722     0.36517979
 c     -1.02617208     0.05527354    -0.12407440
 c     -0.95622974     0.96288248     1.08709335
 c     -0.33377761     1.23656453    -0.70427509
 c      1.09248226     0.85976024    -0.53198484
 h      0.01264446    -1.95894935     0.89059497
 h     -1.64148930     1.62538566     1.57660944
 h     -0.56098585     2.26661784    -1.20113098
 h      1.87699880     1.50524549    -0.87008275
 o      2.37438984    -1.07604391     0.30087944
 h      3.04148934    -0.54852220     0.11932781
 c     -2.46599436    -0.44083514    -0.58440129
 h     -2.42308433    -0.83096277    -1.54487351
 h     -2.96508906    -1.19723878     0.08872932
 h     -3.33694409     0.41743627    -0.52780468
 h     -0.00143551     0.82127103     1.64606113
          17

 c      1.21048358    -0.39633081     0.05370984
 c     -0.08158910    -1.02688272     0.36158873
 c     -1.02518698     0.05230204    -0.13320837
 c     -0.96045591     0.97410860     1.09720726
 c     -0.33041076     1.25362516    -0.70341602
 c      1.07588382     0.85434341    -0.53499646
 h     -0.03792754    -1.97874850     0.92091324
 h     -1.64401841     1.58316889     1.57693476
 h     -0.61093624     2.24322527    -1.19652975
 h      1.89136291     1.53009423    -0.86173966
 o      2.36652355    -1.08526547     0.30654920
 h      3.12325579    -0.52356611     0.10442455
 c     -2.46454686    -0.44906840    -0.57804196
 h     -2.43664319    -0.81339869    -1.56282335
 h     -2.93794408    -1.23594080     0.05618646
 h     -3.30065062     0.44573454    -0.54053978
 h     -0.01220468     0.87278817     1.64462845
          17

 c      1.21640596    -0.41110905     0.04766413
 c     -0.06117863    -1.01309246     0.35649840
 c     -1.02736822     0.04848421    -0.14115253
 c     -0.96212949     0.98420719     1.10568576
 c     -0.32528587     1.26974379    -0.70120316
 c      1.05843040     0.85013749    -0.53864037
 h     -0.09808899    -1.99492125     0.94907906
 h     -1.66880883     1.55184588     1.58314885
 h     -0.66326758     2.20452826    -1.18594975
 h      1.90388564     1.55056608    -0.85055479
 o      2.35786170    -1.09397645     0.31219709
 h      3.20836928    -0.49817201     0.08904846
 c     -2.46432572    -0.45494955    -0.57018124
 h     -2.44871373    -0.80063827    -1.59656472
 h     -2.90321678    -1.27157416     0.02376290
 h     -3.24405606     0.45694763    -0.55525431
 h     -0.02713774     0.92734343     1.64240115
          17

 c      1.22209328    -0.42742961     0.04175616
 c     -0.03893345    -0.99782424     0.35056123
 c     -1.03217730     0.04416528    -0.14760646
 c     -0.96154062     0.99285546     1.11183584
 c     -0.31896182     1.28386895    -0.69729430
 c      1.04124345     0.84757555    -0.54302551
 h     -0.16440471    -1.99721955     0.96875817
 h     -1.71877601     1.53361074     1.59707475
 h     -0.71736954     2.15901928    -1.17331034
 h      1.90829387     1.56138807    -0.83471841
 o      2.35031339    -1.10118511     0.31741468
 h      3.26930433    -0.49003867     0.07982673
 c     -2.46474991    -0.45864882    -0.56221514
 h     -2.45882426    -0.78900026    -1.63522016
 h     -2.86422757    -1.30528393    -0.00551296
 h     -3.17219412     0.45128799    -0.56953849
 h     -0.04032334     0.98306975     1.64205463
          17

 c      1.22753408    -0.44444335     0.03576354
 c     -0.01609264    -0.98204012     0.34431437
 c     -1.03890670     0.03963586    -0.15232683
 c     -0.95990937     1.00038937     1.11561143
 c     -0.31195497     1.29496136    -0.69134707
 c      1.02524675     0.84676079    -0.54811173
 h     -0.23218186    -1.97941627     0.97579503
 h     -1.78583531     1.52277611     1.61394012
 h     -0.77395252     2.11643213    -1.16338263
 h      1.90145826     1.56011034    -0.81393499
 o      2.34476954    -1.10669015     0.32207490
 h      3.29523243    -0.50443115     0.07902026
 c     -2.46501430    -0.46064342    -0.55545467
 h     -2.46636094    -0.77565079    -1.66801910
 h     -2.82417729    -1.33821515    -0.02927955
 h     -3.09363049     0.43325421    -0.58107691
 h     -0.04629900     1.03874623     1.64626346
          17

 c      1.23280553    -0.46124193     0.02940838
 c      0.00592679    -0.96646350     0.33816277
 c     -1.04672471     0.03512472    -0.15511368
 c     -0.95865746     1.00730157     1.11737392
 c     -0.30485710     1.30238304    -0.68320974
 c      1.01116229     0.84749937    -0.55374506
 h     -0.29644111    -1.93932423     0.96838696
 h     -1.85646577     1.51172471     1.62659746
 h     -0.83348556     2.08348474    -1.15956507
 h      1.88327653     1.54699449    -0.78912874
 o      2.34165967    -1.11060904     0.32617553
 h      3.28300030    -0.54157242     0.08699487
 c     -2.46410393    -0.46190529    -0.55075217
 h     -2.47068048    -0.75931381    -1.68770210
 h     -2.78557835    -1.37022831    -0.04652888
 h     -3.02080847     0.41330862    -0.58803076
 h     -0.04299516     1.09372638     1.65617384
          17

 c      1.23807113    -0.47694100     0.02238801
 c      0.02566705    -0.95158132     0.33238107
 c     -1.05473875     0.03081515    -0.15580806
 c     -0.95867995     1.01390157     1.11760888
 c     -0.29853950     1.30616874    -0.67308756
 c      0.99948710     0.84933090    -0.55968553
 h     -0.35271810    -1.87839726     0.94697660
 h     -1.91868185     1.49548013     1.62965014
 h     -0.89357568     2.06070052    -1.16179212
 h      1.85669967     1.52496883    -0.76219776
 o      2.34109722    -1.11323446     0.32979183
 h      3.23452783    -0.59876205     0.10291313
 c     -2.46096303    -0.46387225    -0.54845157
 h     -2.47123300    -0.73997884    -1.69094126
 h     -2.75016228    -1.39941993    -0.05757778
 h     -2.96795519     0.40676344    -0.58930797
 h     -0.03318576     1.14730538     1.67045100
          17

 c      1.24354619    -0.49076907     0.01441647
 c      0.04180631    -0.93760102     0.32708514
 c     -1.06207554     0.02687723    -0.15430466
 c     -0.96024262     1.02031480     1.11677911
 c     -0.29415549     1.30686440    -0.66147773
 c      0.99043478     0.85155372    -0.56563315
 h     -0.39786316    -1.80174226     0.91438851
 h     -1.96457668     1.47222380     1.62035768
 h     -0.94849697     2.04394012    -1.16695640
 h      1.82794504     1.49968040    -0.73578217
 o      2.34263459    -1.11512021     0.33312118
 h      3.16029163    -0.66872749     0.12388469
 c     -2.45499093    -0.46764735    -0.54851837
 h     -2.46764465    -0.71851103    -1.67790971
 h     -2.71915709    -1.42297317    -0.06340032
 h     -2.94454569     0.42465782    -0.58418026
 h     -0.02292717     1.19818491     1.68591575
          17

 c      1.24943118    -0.50214024     0.00526819
 c      0.05338577    -0.92436647     0.32216869
 c     -1.06796949     0.02350316    -0.15057018
 c     -0.96323365     1.02655636     1.11522531
 c     -0.29286736     1.30513345    -0.64893847
 c      0.98391128     0.85330696    -0.57127420
 h     -0.43112863    -1.71855944     0.87627829
 h     -1.99012523     1.44234346     1.59808072
 h     -0.99160232     2.02840508    -1.17119651
 h      1.80596324     1.47891276    -0.71279891
 o      2.34451813    -1.11741179     0.33665678
 h      3.09073822    -0.73412871     0.14205691
 c     -2.44646029    -0.47297622    -0.55065846
 h     -2.45979667    -0.69642703    -1.65218547
 h     -2.69352585    -1.43854156    -0.06493581
 h     -2.94954444     0.46263495    -0.57168043
 h     -0.01859110     1.24457103     1.69908834
          17

 c      1.25583402    -0.51066454    -0.00520111
 c      0.06002834    -0.91131974     0.31725610
 c     -1.07183408     0.02092659    -0.14465815
 c     -0.96737533     1.03256147     1.11309606
 c     -0.29555236     1.30149905    -0.63591079
 c      0.97968089     0.85380210    -0.57635916
 h     -0.45535705    -1.64214442     0.84136204
 h     -1.99469890     1.40766646     1.56377669
 h     -1.01783403     2.01105799    -1.17164825
 h      1.79945248     1.47015089    -0.69556837
 o      2.34329724    -1.12194427     0.34131689
 h      3.08235829    -0.76623173     0.14262667
 c     -2.43621904    -0.47851258    -0.55426075
 h     -2.44790015    -0.67573545    -1.62106347
 h     -2.67400802    -1.44502062    -0.06283579
 h     -2.97440697     0.50465353    -0.55119971
 h     -0.02475722     1.28463570     1.70737943
          17

 c      1.26270301    -0.51607457    -0.01707837
 c      0.06194562    -0.89769681     0.31181057
 c     -1.07329344     0.01940968    -0.13671304
 c     -0.97227541     1.03818310     1.11030690
 c     -0.30264383     1.29627180    -0.62265188
 c      0.97773649     0.85267525    -0.58077661
 h     -0.47655224    -1.58728544     0.81985724
 h     -1.98128494     1.37115588     1.51991936
 h     -1.02485831     1.99107504    -1.16705503
 h      1.81155529     1.47656564    -0.68494527
 o      2.33808887    -1.12913363     0.34740887
 h      3.15065358    -0.75929795     0.12074431
 c     -2.42513395    -0.48284457    -0.55833708
 h     -2.43250172    -0.65866256    -1.59528959
 h     -2.66106800    -1.44256749    -0.05755662
 h     -3.00958684     0.53503772    -0.52333864
 h     -0.04341307     1.31692919     1.70959197
          17

 c      1.26982997    -0.51818539    -0.03040446
 c      0.05953966    -0.88308662     0.30551534
 c     -1.07218148     0.01919369    -0.12696000
 c     -0.97735979     1.04317836     1.10651358
 c     -0.31407369     1.28955101    -0.60922078
 c      0.97848693     0.85014984    -0.58454681
 h     -0.49929745    -1.56352233     0.81871322
 h     -1.95747703     1.33690746     1.47065585
 h     -1.01333190     1.96968302    -1.15790393
 h      1.83723674     1.49510966    -0.68034524
 o      2.33248465    -1.13738847     0.35405096
 h      3.24008282    -0.74008113     0.09081553
 c     -2.41386797    -0.48500391    -0.56176073
 h     -2.41434730    -0.64705788    -1.58613152
 h     -2.65484709    -1.43233414    -0.04951963
 h     -3.04746236     0.54386639    -0.48980858
 h     -0.07380640     1.34066540     1.70608834
          17

 c      1.27693713    -0.51695954    -0.04511984
 c      0.05292397    -0.86792083     0.29864249
 c     -1.06853573     0.02043422    -0.11568772
 c     -0.98181666     1.04721241     1.10112358
 c     -0.32926044     1.28123511    -0.59547686
 c      0.98247504     0.84682036    -0.58774274
 h     -0.52111746    -1.56932796     0.83696974
 h     -1.93615717     1.30999665     1.42161542
 h     -0.98692458     1.95011697    -1.14656139
 h      1.86681689     1.51906342    -0.68060204
 o      2.32909274    -1.14562584     0.36052364
 h      3.30954141    -0.72668022     0.06436825
 c     -2.40289991    -0.48451527    -0.56382311
 h     -2.39417419    -0.64155969    -1.59914030
 h     -2.65512772    -1.41616754    -0.03921294
 h     -3.08250918     0.52660361    -0.45291101
 h     -0.11244126     1.35595236     1.69893243
          17

 c      1.28372260    -0.51255340    -0.06102255
 c      0.04205658    -0.85325587     0.29191398
 c     -1.06261074     0.02315526    -0.10324491
 c     -0.98482607     1.04995169     1.09343582
 c     -0.34716906     1.27106043    -0.58110211
 c      0.98999115     0.84332907    -0.59042472
 h     -0.53398888    -1.59473244     0.86725279
 h     -1.93258954     1.29532284     1.37836597
 h     -0.95192456     1.93745888    -1.13723810
 h      1.89116362     1.54177418    -0.68464642
 o      2.32883733    -1.15339294     0.36645510
 h      3.34288380    -0.72588190     0.04660984
 c     -2.39257097    -0.48132976    -0.56462204
 h     -2.37266826    -0.64125070    -1.62981659
 h     -2.66126919    -1.39629033    -0.02725717
 h     -3.11093416     0.48275300    -0.41512152
 h     -0.15329494     1.36394014     1.69195850
          17

 c      1.28986397    -0.50531289    -0.07776551
 c      0.02725635    -0.84022220     0.28608299
 c     -1.05491351     0.02723380    -0.09004677
 c     -0.98624433     1.05128315     1.08295243
 c     -0.36651326     1.25875989    -0.56572018
 c      1.00093909     0.84018905    -0.59261942
 h     -0.53046746    -1.62817010     0.90084965
 h     -1.95527132     1.29523663     1.34344208
 h     -0.91548907     1.93732163    -1.13492704
 h      1.90423633     1.55857040    -0.69171067
 o      2.33180470    -1.16045759     0.37161055
 h      3.33563975    -0.73968243     0.03970228
 c     -2.38308128    -0.47575615    -0.56481161
 h     -2.35059150    -0.64425002    -1.66673604
 h     -2.67208979    -1.37494986    -0.01449748
 h     -3.13068927     0.41529121    -0.37880986
 h     -0.18890996     1.36662466     1.69032136
          17

 c      1.29503492    -0.49574103    -0.09488389
 c      0.00942258    -0.82975085     0.28170973
 c     -1.04623349     0.03239790    -0.07657087
 c     -0.98700459     1.05150899     1.06965329
 c     -0.38609055     1.24441055    -0.54917416
 c      1.01489123     0.83773609    -0.59432283
 h     -0.50686296    -1.66030228     0.93072546
 h     -1.99847753     1.30811415     1.31509253
 h     -0.88236828     1.95251689    -1.14256501
 h      1.90342221     1.56714891    -0.70131698
 o      2.33764254    -1.16666406     0.37580982
 h      3.28916634    -0.76788558     0.04421908
 c     -2.37443834    -0.46843986    -0.56508077
 h     -2.32883191    -0.64855558    -1.69807206
 h     -2.68574876    -1.35415829    -0.00208407
 h     -3.14214329     0.33092224    -0.34588782
 h     -0.21313191     1.36592063     1.69879654
          17

 c      1.29894465    -0.48446410    -0.11183378
 c     -0.01007772    -0.82255107     0.27914006
 c     -1.03763137     0.03821580    -0.06332751
 c     -0.98839838     1.05133075     1.05404623
 c     -0.40499507     1.22877184    -0.53180274
 c      1.03116105     0.83612473    -0.59550864
 h     -0.46314755    -1.68475456     0.95215867
 h     -2.04735766     1.32985964     1.28968109
 h     -0.85291319     1.97981376    -1.15822497
 h      1.88931468     1.56757494    -0.71326585
 o      2.34553031    -1.17197903     0.37897649
 h      3.21173233    -0.80770302     0.05856668
 c     -2.36637028    -0.46036430    -0.56590045
 h     -2.30833268    -0.65250104    -1.71538918
 h     -2.69974327    -1.33567547     0.00857848
 h     -3.14926497     0.24042249    -0.31721076
 h     -0.22456539     1.36224180     1.71900660
          17

 c      1.30137810    -0.47219857    -0.12803337
 c     -0.02963132    -0.81912249     0.27852919
 c     -1.03035369     0.04407940    -0.05081236
 c     -0.99118450     1.05168320     1.03708310
 c     -0.42249580     1.21323413    -0.51440284
 c      1.04882810     0.83532215    -0.59613316
 h     -0.40197385    -1.69799770     0.96265023
 h     -2.08772756     1.35622876     1.26425047
 h     -0.82493615     2.01086607    -1.17584012
 h      1.86564740     1.56242118    -0.72769403
 o      2.35370562    -1.17672182     0.38135892
 h      3.12662044    -0.85042185     0.07570486
 c     -2.35830202    -0.45272382    -0.56753628
 h     -2.28997832    -0.65490685    -1.71443190
 h     -2.71112172    -1.32116716     0.01605049
 h     -3.16001084     0.15735493    -0.29201236
 h     -0.22744229     1.35400918     1.74791637
          17

 c      1.30222242    -0.45970465    -0.14291098
 c     -0.04759394    -0.81970527     0.27983450
 c     -1.02566414     0.04921214    -0.03945205
 c     -0.99548098     1.05352337     1.01995664
 c     -0.43782532     1.19942205    -0.49792868
 c      1.06675472     0.83510455    -0.59613564
 h     -0.32784899    -1.69942118     0.96195874
 h     -2.11038680     1.38392366     1.23718817
 h     -0.79676726     2.03644144    -1.18869262
 h      1.83913240     1.55687712    -0.74518942
 o      2.35882774    -1.18188259     0.38389013
 h      3.08270211    -0.87681567     0.07778119
 c     -2.34964754    -0.44652374    -0.57003419
 h     -2.27444467    -0.65518653    -1.69500973
 h     -2.71690875    -1.31222960     0.01911184
 h     -3.18294687     0.09341165    -0.26857988
 h     -0.22877114     1.33881858     1.77937035
          17

 c      1.30148414    -0.44772541    -0.15595842
 c     -0.06248154    -0.82416922     0.28277121
 c     -1.02462808     0.05273500    -0.02955439
 c     -1.00107153     1.05764982     1.00383300
 c     -0.45014973     1.18880849    -0.48322877
 c      1.08369648     0.83513426    -0.59544923
 h     -0.24645895    -1.69174132     0.95240104
 h     -2.11113851     1.41078547     1.20799219
 h     -0.76842151     2.04966608    -1.19201167
 h      1.81813396     1.55787815    -0.76678180
 o      2.35822484    -1.18825746     0.38745819
 h      3.11913011    -0.87154282     0.04822184
 c     -2.34042332    -0.44213441    -0.57301249
 h     -2.26202004    -0.65351183    -1.66120543
 h     -2.71461596    -1.31009650     0.01689281
 h     -3.22010235     0.05297840    -0.24673178
 h     -0.23488145     1.31494549     1.80693669
          17

 c      1.29928952    -0.43695165    -0.16676138
 c     -0.07313468    -0.83191772     0.28677553
 c     -1.02792209     0.05380599    -0.02127966
 c     -1.00761561     1.06458730     0.98963892
 c     -0.45867703     1.18245448    -0.47090452
 c      1.09859757     0.83522369    -0.59405149
 h     -0.16377066    -1.68128183     0.93905268
 h     -2.09006288     1.43584031     1.17700378
 h     -0.74127533     2.04711819    -1.18375176
 h      1.80920900     1.57103756    -0.79341851
 o      2.35412299    -1.19473394     0.39101733
 h      3.19833581    -0.85071429     0.00203394
 c     -2.33147312    -0.43931920    -0.57551373
 h     -2.25247267    -0.65097346    -1.62185225
 h     -2.70267298    -1.31524098     0.00889184
 h     -3.26433534     0.03322567    -0.22912815
 h     -0.24973553     1.28201713     1.82582562
          17

 c      1.29585843    -0.42802703    -0.17499064
 c     -0.07883590    -0.84195857     0.29108232
 c     -1.03572252     0.05181091    -0.01464611
 c     -1.01465876     1.07450923     0.97792441
 c     -0.46278162     1.18081624    -0.46121741
 c      1.11093888     0.83567138    -0.59204806
 h     -0.08473703    -1.67686121     0.92883839
 h     -2.05148217     1.45956032     1.14530167
 h     -0.71750817     2.02898853    -1.16465282
 h      1.81327809     1.59654320    -0.82485204
 o      2.34944265    -1.20003535     0.39318611
 h      3.27231987    -0.83371464    -0.03982455
 c     -2.32399419    -0.43763360    -0.57621734
 h     -2.24508466    -0.64948114    -1.58983422
 h     -2.68066912    -1.32729337    -0.00498246
 h     -3.30474385     0.02865423    -0.21946086
 h     -0.27467167     1.24096845     1.83365895
          17

 c      1.29145112    -0.42152220    -0.18039663
 c     -0.07934394    -0.85325549     0.29499393
 c     -1.04768843     0.04654069    -0.00955527
 c     -1.02154127     1.08717193     0.96877748
 c     -0.46207353     1.18360527    -0.45400362
 c      1.12075939     0.83728182    -0.58970641
 h     -0.01233013    -1.68597277     0.92756807
 h     -2.00459307     1.48440780     1.11468233
 h     -0.69982658     1.99935972    -1.13846716
 h      1.82559359     1.62843520    -0.85896857
 o      2.34554140    -1.20358809     0.39328068
 h      3.31830604    -0.82902953    -0.06711864
 c     -2.31902697    -0.43673233    -0.57400200
 h     -2.23899977    -0.65089434    -1.57763654
 h     -2.64937903    -1.34539118    -0.02431104
 h     -3.33228416     0.03419842    -0.22034238
 h     -0.30857825     1.19373525     1.83075814
          17

 c      1.28632779    -0.41785673    -0.18282303
 c     -0.07478277    -0.86517734     0.29819884
 c     -1.06301987     0.03826300    -0.00581498
 c     -1.02737368     1.10190621     0.96180364
 c     -0.45639797     1.18976534    -0.44862312
 c      1.12834422     0.84097604    -0.58736941
 h      0.05188964    -1.71014363     0.93640402
 h     -1.96329658     1.51520524     1.08743596
 h     -0.69142401     1.96654464    -1.11232969
 h      1.83947524     1.65827146    -0.89245979
 o      2.34287911    -1.20521236     0.39105266
 h      3.32818716    -0.83910840    -0.07623906
 c     -2.31725735    -0.43653342    -0.56866444
 h     -2.23383454    -0.65540182    -1.58956324
 h     -2.61061524    -1.36862675    -0.04814349
 h     -3.34158354     0.04594888    -0.23263227
 h     -0.34807974     1.14283500     1.82034100
          17

 c      1.28072796    -0.41721338    -0.18222385
 c     -0.06546972    -0.87759972     0.30081597
 c     -1.08056457     0.02763874    -0.00315113
 c     -1.03135339     1.11780223     0.95623937
 c     -0.44579689     1.19769926    -0.44407375
 c      1.13394568     0.84737718    -0.58532567
 h      0.10638063    -1.74437517     0.95149571
 h     -1.94189615     1.55781484     1.06553213
 h     -0.69575751     1.94185111    -1.09590845
 h      1.84957724     1.67897736    -0.92204838
 o      2.34152377    -1.20491105     0.38646872
 h      3.30048047    -0.86376489    -0.06669033
 c     -2.31900955    -0.43725647    -0.56116239
 h     -2.22996577    -0.66086171    -1.61854360
 h     -2.56695303    -1.39618371    -0.07519692
 h     -3.33086586     0.06107340    -0.25556553
 h     -0.38795904     1.09079252     1.80837051
          17

 c      1.27487241    -0.41949178    -0.17867133
 c     -0.05185863    -0.89062069     0.30315216
 c     -1.09894988     0.01553096    -0.00122073
 c     -1.03343353     1.13416617     0.95123847
 c     -0.43053444     1.20589794    -0.43944770
 c      1.13768687     0.85661787    -0.58372846
 h      0.14933687    -1.78101051     0.96696432
 h     -1.94588637     1.61492944     1.04949464
 h     -0.71526979     1.93421469    -1.09699434
 h      1.85299263     1.68646425    -0.94528450
 o      2.34123169    -1.20282899     0.37967460
 h      3.23901398    -0.90081647    -0.04053587
 c     -2.32427680    -0.43932419    -0.55306731
 h     -2.22814835    -0.66416493    -1.65191228
 h     -2.52141854    -1.42705373    -0.10421458
 h     -3.30190457     0.07785296    -0.28699373
 h     -0.42250969     1.03952453     1.80215718
          17

 c      1.26898556    -0.42432475    -0.17235177
 c     -0.03457280    -0.90428761     0.30547948
 c     -1.11672628     0.00281940     0.00036212
 c     -1.03450478     1.15084837     0.94622925
 c     -0.41124180     1.21367926    -0.43454528
 c      1.13956366     0.86833220    -0.58256914
 h      0.17936010    -1.81343245     0.97772413
 h     -1.96746271     1.68276073     1.03831542
 h     -0.74887984     1.94322065    -1.11520895
 h      1.84923261     1.67979752    -0.96088516
 o      2.34113494    -1.19933952     0.37113522
 h      3.15783786    -0.94463642    -0.00467343
 c     -2.33268977    -0.44327139    -0.54590473
 h     -2.22901591    -0.66287492    -1.67851486
 h     -2.47725701    -1.45961039    -0.13423477
 h     -3.26048311     0.09612039    -0.32357668
 h     -0.44807770     0.99030541     1.80708355
          17

 c      1.26332668    -0.43115073    -0.16355162
 c     -0.01441463    -0.91851184     0.30796083
 c     -1.13251551    -0.00970153     0.00199205
 c     -1.03565072     1.16798936     0.94114466
 c     -0.38896815     1.22121663    -0.42992556
 c      1.13945374     0.88173713    -0.58167808
 h      0.19595551    -1.83751452     0.98059744
 h     -1.99251346     1.75337972     1.03052208
 h     -0.79095709     1.95970792    -1.14190038
 h      1.84011064     1.66105235    -0.96895156
 o      2.33898003    -1.19523688     0.36197149
 h      3.09327246    -0.98304610     0.02380073
 c     -2.34345799    -0.44972098    -0.54085924
 h     -2.23287341    -0.65582547    -1.69154776
 h     -2.43781783    -1.49150494    -0.16457455
 h     -3.21661280     0.11790134    -0.36113531
 h     -0.46510873     0.94470943     1.82321279
          17

 c      1.25820663    -0.43929460    -0.15264928
 c      0.00766165    -0.93308131     0.31065267
 c     -1.14514946    -0.02135640     0.00404031
 c     -1.03751560     1.18558392     0.93635037
 c     -0.36496726     1.22893293    -0.42636046
 c      1.13710862     0.89574957    -0.58073975
 h      0.19961854    -1.85176599     0.97445450
 h     -2.00902272     1.81909586     1.02492629
 h     -0.83361245     1.97320845    -1.16657332
 h      1.82973408     1.63512436    -0.97116680
 o      2.33141339    -1.19154738     0.35380793
 h      3.09960601    -1.00054469     0.02020524
 c     -2.35549665    -0.45928781    -0.53869763
 h     -2.23966844    -0.64303151    -1.68853464
 h     -2.40643551    -1.52013793    -0.19458358
 h     -3.18241865     0.14706511    -0.39555178
 h     -0.47736224     0.90548083     1.84533230
          17

 c      1.25395201    -0.44802225    -0.14011203
 c      0.03057985    -0.94767334     0.31350940
 c     -1.15378089    -0.03159733     0.00683601
 c     -1.04030269     1.20334229     0.93233350
 c     -0.34044310     1.23709303    -0.42441149
 c      1.13217890     0.90915007    -0.57933855
 h      0.19174752    -1.85724863     0.96016263
 h     -2.00984171     1.87453633     1.02071309
 h     -0.86953888     1.97679288    -1.18161243
 h      1.82408320     1.60895315    -0.97069501
 o      2.31889821    -1.18823055     0.34663271
 h      3.17197198    -0.99955324    -0.01335312
 c     -2.36789907    -0.47223955    -0.53971102
 h     -2.24897970    -0.62546541    -1.67081520
 h     -2.38615423    -1.54351549    -0.22339273
 h     -3.16628036     0.18617292    -0.42406293
 h     -0.48919113     0.87613502     1.86631982
          17

 c      1.25084205    -0.45659237    -0.12646871
 c      0.05318845    -0.96185199     0.31638263
 c     -1.15795013    -0.04001472     0.01065027
 c     -1.04396990     1.22077148     0.92943753
 c     -0.31643667     1.24575623    -0.42433533
 c      1.12438938     0.92084190    -0.57707106
 h      0.17443749    -1.85759274     0.94053981
 h     -1.99222777     1.91687301     1.01732115
 h     -0.89329826     1.96758507    -1.18312784
 h      1.82915809     1.58922088    -0.97116168
 o      2.30526539    -1.18462960     0.33913206
 h      3.25402598    -0.99340753    -0.05326094
 c     -2.38038080    -0.48808246    -0.54368269
 h     -2.25999749    -0.60483885    -1.64345164
 h     -2.37932641    -1.56100034    -0.24983891
 h     -3.16770286     0.23211865    -0.44572741
 h     -0.50357665     0.85985998     1.88026736
          17

 c      1.24907101    -0.46432105    -0.11225172
 c      0.07433827    -0.97508278     0.31903927
 c     -1.15759859    -0.04635192     0.01567639
 c     -1.04832081     1.23726657     0.92776615
 c     -0.29381907     1.25484392    -0.42612188
 c      1.11386923     0.93016496    -0.57372448
 h      0.15009313    -1.85870670     0.92000082
 h     -1.95708530     1.94570466     1.01434069
 h     -0.90156033     1.94587637    -1.17035205
 h      1.84754844     1.57890862    -0.97465535
 o      2.29311065    -1.18054089     0.33062001
 h      3.31057851    -0.98884280    -0.08547659
 c     -2.39312275    -0.50559486    -0.54993557
 h     -2.27153727    -0.58327900    -1.61527665
 h     -2.38729719    -1.57354489    -0.27258672
 h     -3.17952053     0.27632163    -0.46061045
 h     -0.52161946     0.85873233     1.88375888
          17

 c      1.24872300    -0.47061312    -0.09794843
 c      0.09296520    -0.98683475     0.32124487
 c     -1.15301726    -0.05051031     0.02200895
 c     -1.05298793     1.25214412     0.92718231
 c     -0.27331014     1.26417431    -0.42951949
 c      1.10138568     0.93701293    -0.56938514
 h      0.12089082    -1.86723305     0.90329001
 h     -1.90884124     1.96329273     1.01147905
 h     -0.89329453     1.91453880    -1.14525973
 h      1.87609619     1.57572227    -0.98038439
 o      2.28373371    -1.17607556     0.32097421
 h      3.32808086    -0.98779785    -0.10488869
 c     -2.40630395    -0.52330869    -0.55747650
 h     -2.28217136    -0.56278521    -1.59769918
 h     -2.41033037    -1.58331313    -0.29037424
 h     -3.19389383     0.30929887    -0.46899297
 h     -0.54269120     0.87339375     1.87608650
          17

 c      1.24975301    -0.47496705    -0.08397278
 c      0.10816028    -0.99681018     0.32292835
 c     -1.14474360    -0.05253067     0.02963630
 c     -1.05739968     1.26463336     0.92731790
 c     -0.25544758     1.27342772    -0.43401346
 c      1.08822262     0.94161188    -0.56434700
 h      0.08843248    -1.88735559     0.89322833
 h     -1.85566727     1.97513249     1.00857395
 h     -0.87043770     1.87909602    -1.11285131
 h      1.90746308     1.57429426    -0.98555328
 o      2.27784253    -1.17145800     0.31030246
 h      3.30300213    -0.99041463    -0.11027141
 c     -2.41986452    -0.53994997    -0.56535822
 h     -2.29066446    -0.54467989    -1.60041866
 h     -2.44773377    -1.59280975    -0.30230399
 h     -3.20548804     0.32412754    -0.47119523
 h     -0.56456048     0.90291170     1.85936937
          17

 c      1.25197448    -0.47699027    -0.07064169
 c      0.11920127    -1.00513902     0.32430243
 c     -1.13345165    -0.05255595     0.03845185
 c     -1.06086268     1.27391117     0.92757286
 c     -0.24048017     1.28207193    -0.43878239
 c      1.07583780     0.94420977    -0.55892815
 h      0.05404425    -1.91797670     0.88902034
 h     -1.80868215     1.98983888     1.00554921
 h     -0.83893346     1.84813319    -1.08179590
 h      1.93380520     1.56951627    -0.98727486
 o      2.27577644    -1.16695199     0.29881763
 h      3.23773846    -0.99596673    -0.10255736
 c     -2.43349448    -0.55464036    -0.57318230
 h     -2.29666689    -0.52965718    -1.62539610
 h     -2.49802785    -1.60372372    -0.30811551
 h     -3.21171246     0.31733563    -0.46760930
 h     -0.58334993     0.94471486     1.83882350
          17

 c      1.25505369    -0.47644636    -0.05814574
 c      0.12557627    -1.01229060     0.32578368
 c     -1.11986962    -0.05079258     0.04827605
 c     -1.06289588     1.27934119     0.92716747
 c     -0.22831176     1.28937215    -0.44275750
 c      1.06557522     0.94492287    -0.55335506
 h      0.01935789    -1.95326491     0.88696480
 h     -1.77806779     2.01612771     1.00213565
 h     -0.80860389     1.83265566    -1.06384589
 h      1.94930260     1.55825492    -0.98373599
 o      2.27726928    -1.16286112     0.28689610
 h      3.14366690    -1.00243368    -0.08607231
 c     -2.44670399    -0.56694888    -0.58123347
 h     -2.30098958    -0.51842522    -1.66536268
 h     -2.55900477    -1.61591335    -0.30835598
 h     -3.21223418     0.28881002    -0.45869301
 h     -0.59372607     0.99491537     1.82254072
          17

 c      1.25851944    -0.47331301    -0.04652964
 c      0.12704683    -1.01876802     0.32778181
 c     -1.10472798    -0.04747889     0.05887885
 c     -1.06364606     1.28088979     0.92537924
 c     -0.21880033     1.29471231    -0.44503600
 c      1.05849785     0.94372559    -0.54773144
 h     -0.01364491    -1.98594339     0.88277683
 h     -1.76706132     2.05666675     0.99746951
 h     -0.78860148     1.84181872    -1.06899232
 h      1.95101888     1.53957693    -0.97446927
 o      2.28067311    -1.15963505     0.27538900
 h      3.05272969    -1.00437686    -0.07367355
 c     -2.45891016    -0.57692071    -0.59009060
 h     -2.30509114    -0.51195199    -1.70879673
 h     -2.62765409    -1.62716439    -0.30434836
 h     -3.20888064     0.24190061    -0.44487490
 h     -0.59024873     1.04960377     1.81914716
          17

 c      1.26179244    -0.46778467    -0.03572064
 c      0.12370469    -1.02486254     0.33054688
 c     -1.08872818    -0.04285904     0.06999478
 c     -1.06377350     1.27922219     0.92198298
 c     -0.21233340     1.29814427    -0.44554769
 c      1.05526813     0.94048517    -0.54203925
 h     -0.04309660    -2.01018409     0.87337596
 h     -1.77048650     2.10510880     0.99021238
 h     -0.77968312     1.87605280    -1.09757010
 h      1.93909832     1.51454671    -0.96031133
 o      2.28250441    -1.15802560     0.26592385
 h      3.02432977    -0.99055108    -0.09128247
 c     -2.46947932    -0.58508198    -0.60022440
 h     -2.31040381    -0.51108578    -1.74538264
 h     -2.70012893    -1.63404525    -0.29792237
 h     -3.20599044     0.18378116    -0.42631274
 h     -0.57032463     1.10673932     1.83255123
          17

 c      1.26423640    -0.46018043    -0.02561361
 c      0.11594129    -1.03056963     0.33412877
 c     -1.07252616    -0.03716457     0.08132475
 c     -1.06381728     1.27532335     0.91753057
 c     -0.20977902     1.30041918    -0.44510930
 c      1.05600514     0.93499394    -0.53613553
 h     -0.06769209    -2.02286196     0.85750066
 h     -1.77986465     2.15044529     0.97924216
 h     -0.77394298     1.92630002    -1.13957295
 h      1.91702771     1.48615941    -0.94340471
 o      2.28178175    -1.15837286     0.25911048
 h      3.07701644    -0.95621269    -0.14861502
 c     -2.47774889    -0.59231178    -0.61187361
 h     -2.31799060    -0.51617229    -1.76828769
 h     -2.77196317    -1.63340541    -0.29101362
 h     -3.21031858     0.12495059    -0.40258322
 h     -0.53656266     1.16638877     1.85800245
          17

 c      1.26528901    -0.45089889    -0.01611662
 c      0.10438175    -1.03560174     0.33839916
 c     -1.05673025    -0.03060984     0.09253738
 c     -1.06386801     1.27018639     0.91307510
 c     -0.21176601     1.30240129    -0.44476615
 c      1.06016101     0.92701053    -0.52974874
 h     -0.08693694    -2.02385521     0.83568801
 h     -1.78833248     2.18269605     0.96410151
 h     -0.76247604     1.98064324    -1.18240413
 h      1.89182603     1.45929883    -0.92724262
 o      2.28215775    -1.15993379     0.25327557
 h      3.15424965    -0.91398605    -0.21877999
 c     -2.48320416    -0.59946637    -0.62503799
 h     -2.32842961    -0.52694250    -1.77442006
 h     -2.83853828    -1.62367660    -0.28528635
 h     -3.22855831     0.07595520    -0.37291248
 h     -0.49556059     1.22871502     1.88483647
          17

 c      1.26462758    -0.44048978    -0.00711356
 c      0.08983480    -1.03942466     0.34309200
 c     -1.04189879    -0.02339638     0.10327310
 c     -1.06370817     1.26472739     0.90964472
 c     -0.21827668     1.30463382    -0.44530774
 c      1.06660543     0.91634211    -0.52252257
 h     -0.10123943    -2.01609867     0.81006395
 h     -1.79207294     2.19528053     0.94498361
 h     -0.74012836     2.02940408    -1.21652213
 h      1.87297933     1.44002459    -0.91622165
 o      2.28614001    -1.16198407     0.24704866
 h      3.21456396    -0.87506415    -0.27995268
 c     -2.48587657    -0.60686481    -0.63936308
 h     -2.34171055    -0.54255589    -1.76446129
 h     -2.89565506    -1.60543249    -0.28186890
 h     -3.26210208     0.04192271    -0.33775195
 h     -0.45461946     1.29245031     1.90253740
          17

 c      1.26221536    -0.42968966     0.00156671
 c      0.07322130    -1.04130772     0.34784794
 c     -1.02854446    -0.01571860     0.11315343
 c     -1.06301899     1.25973698     0.90794576
 c     -0.22871960     1.30727939    -0.44717587
 c      1.07404606     0.90304368    -0.51418051
 h     -0.11184607    -2.00533314     0.78399517
 h     -1.78997247     2.18514912     0.92254844
 h     -0.70562781     2.06627469    -1.23639735
 h      1.86855855     1.43322164    -0.91392175
 o      2.29441728    -1.16405238     0.23979935
 h      3.24224128    -0.84491644    -0.32265932
 c     -2.48651920    -0.61414154    -0.65396508
 h     -2.35711846    -0.56167153    -1.74335165
 h     -2.94004491    -1.58117928    -0.28121682
 h     -3.30443978     0.02077157    -0.30044418
 h     -0.41955587     1.35505957     1.90417384
          17

 c      1.25826710    -0.41938714     0.01014300
 c      0.05548090    -1.04045841     0.35229219
 c     -1.01714045    -0.00775942     0.12179401
 c     -1.06146600     1.25580276     0.90831760
 c     -0.24215501     1.31020109    -0.45050799
 c      1.08160415     0.88768420    -0.50476258
 h     -0.12050477    -1.99881383     0.76128109
 h     -1.78322090     2.15256075     0.89774146
 h     -0.66047155     2.08796741    -1.23985218
 h      1.88001926     1.43929134    -0.92059522
 o      2.30681314    -1.16577275     0.23124714
 h      3.23314558    -0.82603888    -0.34340728
 c     -2.48621862    -0.62062304    -0.66746166
 h     -2.37324233    -0.58256711    -1.72068101
 h     -2.96971658    -1.55475479    -0.28306310
 h     -3.34520005     0.00731466    -0.26642614
 h     -0.39411004     1.41356328     1.88683190
          17

 c      1.25318436    -0.41055476     0.01885839
 c      0.03747073    -1.03630292     0.35615963
 c     -1.00812408     0.00032413     0.12882173
 c     -1.05869363     1.25321054     0.91077381
 c     -0.25747347     1.31302239    -0.45516463
 c      1.08900312     0.87139207    -0.49469373
 h     -0.12878559    -2.00230705     0.74473612
 h     -1.77541613     2.10126053     0.87160830
 h     -0.60814335     2.09405401    -1.22766438
 h      1.90136702     1.45336022    -0.93255173
 o      2.32274402    -1.16684253     0.22129464
 h      3.18854501    -0.81932802    -0.34170316
 c     -2.48588645    -0.62568765    -0.67829789
 h     -2.38832631    -0.60345414    -1.70903704
 h     -2.98408702    -1.53076181    -0.28642248
 h     -3.37548382    -0.00262252    -0.24095151
 h     -0.37996508     1.46521558     1.85106832
          17

 c      1.24748001    -0.40416602     0.02795587
 c      0.01988899    -1.02880304     0.35940573
 c     -1.00188946     0.00841628     0.13389536
 c     -1.05430521     1.25185338     0.91503479
 c     -0.27350180     1.31512381    -0.46071043
 c      1.09625952     0.85556452    -0.48459595
 h     -0.13742020    -2.01660847     0.73488403
 h     -1.77298800     2.03877049     0.84503149
 h     -0.55369774     2.08744081    -1.20382744
 h      1.92377433     1.46818811    -0.94436414
 o      2.34124221    -1.16709210     0.21008506
 h      3.11564549    -0.82354452    -0.32073251
 c     -2.48602178    -0.62884897    -0.68535262
 h     -2.40102033    -0.62296780    -1.71810682
 h     -2.98385152    -1.51409358    -0.28970891
 h     -3.38992424    -0.01111935    -0.22768667
 h     -0.37663634     1.50803479     1.80061936
          17

 c      1.24169601    -0.40109647     0.03765318
 c      0.00326944    -1.01852929     0.36219860
 c     -0.99876636     0.01644383     0.13672360
 c     -1.04794954     1.25125880     0.92053053
 c     -0.28908755     1.31561090    -0.46638603
 c      1.10336095     0.84150860    -0.47505869
 h     -0.14627476    -2.03678968     0.73000872
 h     -1.78475984     1.97529866     0.81843813
 h     -0.50322138     2.07512455    -1.17602136
 h      1.94003223     1.47741399    -0.95131133
 o      2.36057862    -1.16671953     0.19832106
 h      3.03424011    -0.83193266    -0.29233796
 c     -2.48671101    -0.62975605    -0.68853815
 h     -2.41096599    -0.64037162    -1.74753178
 h     -2.97050672    -1.50923242    -0.29111369
 h     -3.38651981    -0.01858573    -0.22840408
 h     -0.38097886     1.54142864     1.74262420
          17

 c      1.23632578    -0.40200310     0.04810611
 c     -0.01196981    -1.00641357     0.36479877
 c     -0.99898999     0.02435432     0.13707404
 c     -1.03968162     1.25089449     0.92638061
 c     -0.30322029     1.31339575    -0.47120614
 c      1.11016459     0.83020256    -0.46650919
 h     -0.15491266    -2.05502805     0.72750243
 h     -1.81835057     1.91934004     0.79199941
 h     -0.46256886     2.06758273    -1.15470384
 h      1.94608147     1.47699808    -0.95043642
 o      2.37772123    -1.16671738     0.18778641
 h      2.98581860    -0.82575746    -0.28523550
 c     -2.48775507    -0.62828113    -0.68873204
 h     -2.41852513    -0.65524543    -1.78698900
 h     -2.94553030    -1.51900049    -0.28930282
 h     -3.36618521    -0.02422263    -0.24304394
 h     -0.38661904     1.56695035     1.68781243
          17

 c      1.23176804    -0.40719091     0.05934783
 c     -0.02549494    -0.99342430     0.36744220
 c     -1.00267296     0.03207790     0.13477161
 c     -1.03043470     1.25060557     0.93144820
 c     -0.31518870     1.30761451    -0.47436512
 c      1.11639455     0.82216070    -0.45915168
 h     -0.16310722    -2.06413187     0.72517749
 h     -1.87381159     1.87234267     0.76684938
 h     -0.43546393     2.07413850    -1.14862762
 h      1.94094144     1.46547422    -0.94069321
 o      2.39011476    -1.16825821     0.18025639
 h      3.00578599    -0.78461008    -0.32747107
 c     -2.48877982    -0.62466437    -0.68711771
 h     -2.42409249    -0.66718997    -1.82332694
 h     -2.90964525    -1.54306117    -0.28413957
 h     -3.33283393    -0.02606104    -0.26968027
 h     -0.38475568     1.58848077     1.64895820
          17

 c      1.22833009    -0.41652538     0.07123460
 c     -0.03706299    -0.98035839     0.37028831
 c     -1.00979049     0.03949155     0.12969613
 c     -1.02179840     1.25070819     0.93473554
 c     -0.32463909     1.29823943    -0.47577156
 c      1.12162054     0.81736585    -0.45292993
 h     -0.17101614    -2.05953918     0.72184001
 h     -1.94173625     1.82955764     0.74593551
 h     -0.42260806     2.09586546    -1.15874645
 h      1.92652059     1.44399507    -0.92293394
 o      2.39941388    -1.17040353     0.17443289
 h      3.06432271    -0.72324505    -0.39751986
 c     -2.48922268    -0.61959843    -0.68469145
 h     -2.42773392    -0.67583045    -1.84634748
 h     -2.86288503    -1.57722818    -0.27687128
 h     -3.29382658    -0.02065133    -0.30440424
 h     -0.36853093     1.61020875     1.63558212
          17

 c      1.22624520    -0.42946485     0.08345936
 c     -0.04652846    -0.96775081     0.37341039
 c     -1.02017654     0.04639942     0.12178807
 c     -1.01501308     1.25180033     0.93599166
 c     -0.33145444     1.28615180    -0.47606258
 c      1.12523223     0.81526457    -0.44751593
 h     -0.17917189    -2.03996639     0.71737225
 h     -2.00893529     1.78591897     0.73292385
 h     -0.42279054     2.12458428    -1.17803328
 h      1.90773670     1.41647124    -0.89998272
 o      2.40800387    -1.17166178     0.16834451
 h      3.12094959    -0.66636271    -0.46260106
 c     -2.48829999    -0.61413755    -0.68213366
 h     -2.42914364    -0.68092268    -1.85049193
 h     -2.80553524    -1.61439365    -0.26955841
 h     -3.25947645    -0.00315150    -0.34176400
 h     -0.33899057     1.63280051     1.64776994
          17

 c      1.22566229    -0.44517251     0.09561485
 c     -0.05384930    -0.95583296     0.37679378
 c     -1.03352342     0.05254199     0.11106360
 c     -1.01046468     1.25453372     0.93575007
 c     -0.33562477     1.27258120    -0.47609035
 c      1.12645216     0.81485922    -0.44235267
 h     -0.18844734    -2.00756583     0.71269842
 h     -2.06432416     1.73936932     0.73066323
 h     -0.43423873     2.14915722    -1.19730086
 h      1.89239836     1.38937864    -0.87648148
 o      2.41694971    -1.17133288     0.16108497
 h      3.15676467    -0.62662405    -0.50667705
 c     -2.48522755    -0.60932935    -0.67974075
 h     -2.42769089    -0.68245006    -1.83465367
 h     -2.73909701    -1.64664723    -0.26417769
 h     -3.23944460     0.03050018    -0.37670473
 h     -0.30494060     1.65251953     1.67689352
          17

 c      1.22663779    -0.46265472     0.10726036
 c     -0.05908159    -0.94451683     0.38033488
 c     -1.04938450     0.05763450     0.09763170
 c     -1.00802325     1.25933899     0.93479358
 c     -0.33721656     1.25862127    -0.47652574
 c      1.12450779     0.81496664    -0.43680958
 h     -0.20004198    -1.96789295     0.70974439
 h     -2.10091154     1.69071305     0.74064179
 h     -0.45507277     2.16080829    -1.20959985
 h      1.88926666     1.37004483    -0.85761128
 o      2.42656905    -1.16923556     0.15240133
 h      3.16532991    -0.60868404    -0.52413453
 c     -2.47969687    -0.60564971    -0.67728709
 h     -2.42247521    -0.68070477    -1.80195834
 h     -2.66653246    -1.66743080    -0.26195201
 h     -3.23681372     0.07913234    -0.40715562
 h     -0.27682645     1.66435870     1.71210108
          17

 c      1.22914301    -0.48089267     0.11797442
 c     -0.06236325    -0.93345071     0.38385730
 c     -1.06718722     0.06142466     0.08170438
 c     -1.00742807     1.26627238     0.93374951
 c     -0.33639265     1.24507369    -0.47776120
 c      1.11905322     0.81464730    -0.43046937
 h     -0.21542649    -1.92921714     0.71124725
 h     -2.11564047     1.64255927     0.76310275
 h     -0.48334897     2.15455982    -1.21117713
 h      1.90323217     1.36287531    -0.84625438
 o      2.43687198    -1.16543350     0.14233102
 h      3.14560537    -0.61339759    -0.51408169
 c     -2.47203778    -0.60273244    -0.67403932
 h     -2.41241976    -0.67631308    -1.75988124
 h     -2.59184754    -1.67293344    -0.26307079
 h     -3.24649242     0.13456263    -0.43409827
 h     -0.26230285     1.66469738     1.74478964
          17

 c      1.23307175    -0.49893683     0.12738954
 c     -0.06390759    -0.92223117     0.38717462
 c     -1.08625385     0.06374806     0.06359301
 c     -1.00838500     1.27502856     0.93299420
 c     -0.33343987     1.23243974    -0.47993322
 c      1.11054154     0.81351311    -0.42333781
 h     -0.23605933    -1.90007984     0.72004099
 h     -2.10909984     1.59855955     0.79724876
 h     -0.51710602     2.12897850    -1.20110800
 h      1.93114375     1.36652842    -0.84086154
 o      2.44763969    -1.16018151     0.13113350
 h      3.10058074    -0.63852186    -0.47930488
 c     -2.46284693    -0.59967209    -0.66900234
 h     -2.39642637    -0.67015092    -1.71984939
 h     -2.51945147    -1.66264105    -0.26666737
 h     -3.26012204     0.18560312    -0.45916731
 h     -0.26534186     1.65188939     1.76955391
          17

 c      1.23824935    -0.51595673     0.13520912
 c     -0.06403064    -0.91076215     0.39020661
 c     -1.10582125     0.06456805     0.04369704
 c     -1.01049675     1.28501723     0.93268237
 c     -0.32877878     1.22091623    -0.48293737
 c      1.10008257     0.81160640    -0.41573703
 h     -0.26269676    -1.88511416     0.73771419
 h     -2.08581040     1.56298732     0.84137474
 h     -0.55453572     2.08597555    -1.18106227
 h      1.96363142     1.37560538    -0.83679595
 o      2.45819661    -1.15409503     0.11949334
 h      3.04077463    -0.67581302    -0.42957672
 c     -2.45262239    -0.59545434    -0.66130524
 h     -2.37360923    -0.66311010    -1.69432119
 h     -2.45357112    -1.63938319    -0.27090620
 h     -3.27086677     0.22282398    -0.48305872
 h     -0.28665357     1.62595130     1.78387219
          17

 c      1.24444172    -0.53125847     0.14121040
 c     -0.06319212    -0.89949401     0.39307271
 c     -1.12505668     0.06399217     0.02249712
 c     -1.01317782     1.29544333     0.93275728
 c     -0.32293506     1.21036689    -0.48641201
 c      1.08897542     0.80907375    -0.40804438
 h     -0.29459636    -1.88219255     0.76350291
 h     -2.05481007     1.54038516     0.89305508
 h     -0.59437503     2.03105574    -1.15550200
 h      1.99055311     1.38446017    -0.82932835
 o      2.46686107    -1.14860926     0.10903458
 h      2.99292146    -0.70358663    -0.38989090
 c     -2.44166971    -0.58917901    -0.65074508
 h     -2.34372308    -0.65577139    -1.69039694
 h     -2.39777695    -1.60904194    -0.27318994
 h     -3.27479485     0.24035376    -0.50544688
 h     -0.32391940     1.58822665     1.78800836
          17

 c      1.25135867    -0.54426947     0.14522921
 c     -0.06198388    -0.88927057     0.39606309
 c     -1.14307586     0.06226549     0.00055615
 c     -1.01572175     1.30540215     0.93288431
 c     -0.31646871     1.20032961    -0.48973927
 c      1.07837425     0.80597999    -0.40053777
 h     -0.32941827    -1.88409685     0.79457902
 h     -2.02894119     1.53495650     0.94962573
 h     -0.63650294     1.97330758    -1.13175424
 h      2.00450196     1.38930355    -0.81527818
 o      2.47119951    -1.14588150     0.10212398
 h      2.99622669    -0.68855067    -0.39724796
 c     -2.43013517    -0.58017068    -0.63813783
 h     -2.30770066    -0.64828961    -1.70488686
 h     -2.35463552    -1.57949009    -0.27067025
 h     -3.27055735     0.23579059    -0.52538746
 h     -0.37156069     1.54115198     1.78550225
          17

 c      1.25865034    -0.55449915     0.14713202
 c     -0.06105153    -0.88094821     0.39951798
 c     -1.15896828     0.05974136    -0.02148278
 c     -1.01771004     1.31404443     0.93236651
 c     -0.30991782     1.19020514    -0.49218797
 c      1.06915384     0.80227958    -0.39335998
 h     -0.36400095    -1.88280874     0.82741549
 h     -2.02007471     1.54941892     1.00882451
 h     -0.68208804     1.92334224    -1.11849703
 h      2.00164188     1.38851553    -0.79319879
 o      2.47158745    -1.14586466     0.09855842
 h      3.04653497    -0.63301799    -0.44785301
 c     -2.41804973    -0.56814935    -0.62497531
 h     -2.26770593    -0.64067317    -1.72710794
 h     -2.32563725    -1.55812077    -0.26120937
 h     -3.25908975     0.20991552    -0.54168191
 h     -0.42069591     1.48780185     1.78372883
          17

 c      1.26591875    -0.56155318     0.14681630
 c     -0.06097909    -0.87513004     0.40371835
 c     -1.17182861     0.05683058    -0.04290781
 c     -1.01954043     1.32082659     0.93030677
 c     -0.30387237     1.17969769    -0.49328494
 c      1.06188129     0.79783400    -0.38653163
 h     -0.39530306    -1.87255557     0.85899549
 h     -2.03121480     1.58362471     1.06856946
 h     -0.73186376     1.88817476    -1.12159791
 h      1.98159831     1.38241818    -0.76311828
 o      2.47068463    -1.14656012     0.09603187
 h      3.10439911    -0.57083864    -0.50451036
 c     -2.40533735    -0.55349441    -0.61273259
 h     -2.22652991    -0.63308702    -1.74571819
 h     -2.31148146    -1.54854003    -0.24446955
 h     -3.24391115     0.16684146    -0.55314110
 h     -0.46099616     1.43076435     1.79248641
          17

 c      1.27273752    -0.56519550     0.14424127
 c     -0.06218781    -0.87208798     0.40882756
 c     -1.18079596     0.05394476    -0.06296866
 c     -1.02223205     1.32569463     0.92622989
 c     -0.29913955     1.16915477    -0.49315067
 c      1.05679704     0.79242074    -0.37996877
 h     -0.42101270    -1.85076994     0.88739753
 h     -2.05420958     1.63417381     1.12581122
 h     -0.78316822     1.86708993    -1.14026590
 h      1.94748907     1.37322295    -0.72638079
 o      2.47015390    -1.14675605     0.09317128
 h      3.14618999    -0.52310020    -0.54502583
 c     -2.39178875    -0.53738641    -0.60246549
 h     -2.18694322    -0.62590478    -1.75279323
 h     -2.31230843    -1.54887140    -0.22228356
 h     -3.23175825     0.11420932    -0.55879041
 h     -0.48557593     1.37082883     1.81811127
          17

 c      1.27866601    -0.56538408     0.13944811
 c     -0.06487837    -0.87176759     0.41486463
 c     -1.18510413     0.05145488    -0.08092043
 c     -1.02655435     1.32896093     0.92066020
 c     -0.29668146     1.15936170    -0.49238671
 c      1.05374695     0.78573139    -0.37349398
 h     -0.43987357    -1.81804584     0.91202681
 h     -2.07630800     1.69562477     1.17641212
 h     -0.82975510     1.85381908    -1.16830753
 h      1.90619839     1.36529923    -0.68561306
 o      2.47068631    -1.14600475     0.08946918
 h      3.16324995    -0.49807953    -0.56124303
 c     -2.37713180    -0.52155264    -0.59477830
 h     -2.15136531    -0.61965277    -1.74455200
 h     -2.32744734    -1.55331419    -0.19788456
 h     -3.23201320     0.06194476    -0.55805925
 h     -0.49501540     1.30750776     1.85696273
          17

 c      1.28327930    -0.56227881     0.13256267
 c     -0.06900513    -0.87380200     0.42168359
 c     -1.18414621     0.04966149    -0.09606290
 c     -1.03264449     1.33097818     0.91486292
 c     -0.29729755     1.15108292    -0.49168319
 c      1.05216102     0.77740052    -0.36687568
 h     -0.45191403    -1.77794120     0.93380557
 h     -2.08690649     1.76213145     1.21628975
 h     -0.86479467     1.84173972    -1.19851227
 h      1.86792173     1.36515943    -0.64437874
 o      2.47251500    -1.14417614     0.08478913
 h      3.15355609    -0.49831114    -0.55113987
 c     -2.36140613    -0.50762128    -0.58992184
 h     -2.12171201    -0.61500127    -1.72093643
 h     -2.35503252    -1.55534363    -0.17465862
 h     -3.25223026     0.01813817    -0.55093501
 h     -0.49527466     1.24123652     1.89728505
          17

 c      1.28621394    -0.55625369     0.12379747
 c     -0.07427788    -0.87753534     0.42895739
 c     -1.17755985     0.04875584    -0.10777414
 c     -1.04023329     1.33196727     0.91010245
 c     -0.30137767     1.14482988    -0.49156190
 c      1.05128629     0.76718623    -0.35994992
 h     -0.45857918    -1.73667053     0.95533739
 h     -2.07974300     1.82842927     1.24236141
 h     -0.88337001     1.82660242    -1.22541938
 h      1.84295969     1.37963823    -0.60586734
 o      2.47559395    -1.14129866     0.07919344
 h      3.11873113    -0.52311798    -0.51602659
 c     -2.34549087    -0.49652355    -0.58783794
 h     -2.09923643    -0.61281935    -1.68539302
 h     -2.39203932    -1.55006899    -0.15525883
 h     -3.29116958    -0.01514740    -0.53805584
 h     -0.49285023     1.17421319     1.92680258
          17

 c      1.28721723    -0.54792597     0.11346109
 c     -0.08021063    -0.88212058     0.43620211
 c     -1.16534067     0.04876398    -0.11555375
 c     -1.04888080     1.33203166     0.90721299
 c     -0.30883811     1.14085760    -0.49231026
 c      1.05069741     0.75537004    -0.35279461
 h     -0.46245611    -1.70200859     0.98063060
 h     -2.05253067     1.89023788     1.25285984
 h     -0.88320017     1.80676501    -1.24594679
 h      1.83563192     1.41146866    -0.57097307
 o      2.47949446    -1.13764775     0.07302652
 h      3.06555417    -0.56711314    -0.46186733
 c     -2.33104528    -0.48846548    -0.58811195
 h     -2.08432163    -0.61425154    -1.64504336
 h     -2.43473984    -1.53507996    -0.14126305
 h     -3.33807067    -0.04060790    -0.52076975
 h     -0.49235495     1.10959777     1.93722995
          17

 c      1.28619030    -0.53817370     0.10196234
 c     -0.08625360    -0.88676431     0.44290581
 c     -1.14796130     0.04949116    -0.11908392
 c     -1.05804871     1.33119996     0.90653528
 c     -0.31914952     1.13922056    -0.49398150
 c      1.05056572     0.74304836    -0.34576361
 h     -0.46613061    -1.68060485     1.01365579
 h     -2.00629172     1.94452205     1.24739055
 h     -0.86457124     1.78278075    -1.25933867
 h      1.84130322     1.45602955    -0.53798853
 o      2.48299333    -1.13414439     0.06727305
 h      3.01248116    -0.61383492    -0.40498316
 c     -2.31976965    -0.48324299    -0.58994142
 h     -2.07634355    -0.62074065    -1.61042932
 h     -2.47928745    -1.51046087    -0.13312027
 h     -3.37960857    -0.06119868    -0.50100225
 h     -0.49633920     1.05062401     1.92480574
          17

 c      1.28321902    -0.52809313     0.08978461
 c     -0.09197444    -0.89104786     0.44875771
 c     -1.12642592     0.05050748    -0.11828760
 c     -1.06709534     1.32942799     0.90796123
 c     -0.33138622     1.13980132    -0.49638424
 c      1.05131204     0.73191626    -0.33931700
 h     -0.47045485    -1.67451485     1.05581366
 h     -1.94514961     1.98996460     1.22702229
 h     -0.83024999     1.75721297    -1.26729937
 h      1.85075235     1.50375302    -0.50454394
 o      2.48368096    -1.13280421     0.06388240
 h      2.99603785    -0.62897140    -0.37708997
 c     -2.31277020    -0.48042602    -0.59232477
 h     -2.07398352    -0.63377953    -1.59300300
 h     -2.52225043    -1.47864718    -0.13014579
 h     -3.40574414    -0.07794592    -0.48089173
 h     -0.50562602     1.00010574     1.88965444
          17

 c      1.27857671    -0.51887485     0.07742217
 c     -0.09714393    -0.89505288     0.45380196
 c     -1.10220325     0.05120540    -0.11335525
 c     -1.07528260     1.32657279     0.91095307
 c     -0.34431038     1.14231037    -0.49906273
 c      1.05313922     0.72378943    -0.33385123
 h     -0.47383600    -1.68004955     1.10438119
 h     -1.87638709     2.02777175     1.19440088
 h     -0.78534305     1.73459284    -1.27429821
 h      1.85597801     1.54507452    -0.46926413
 o      2.48006843    -1.13481049     0.06390664
 h      3.03792051    -0.59187017    -0.39546476
 c     -2.31032985    -0.47944619    -0.59456245
 h     -2.07631362    -0.65411278    -1.59939683
 h     -2.56103047    -1.44424272    -0.13053980
 h     -3.41123505    -0.09007574    -0.46242235
 h     -0.51932716     0.96002918     1.83556120
          17

 c      1.27267165    -0.51164731     0.06532018
 c     -0.10163947    -0.89917180     0.45835652
 c     -1.07704898     0.05091928    -0.10472975
 c     -1.08188296     1.32240360     0.91454256
 c     -0.35654799     1.14631901    -0.50135053
 c      1.05589995     0.72023886    -0.32962858
 h     -0.47340209    -1.69030929     1.15370747
 h     -1.80983991     2.06230503     1.15352594
 h     -0.73638947     1.72072322    -1.28707375
 h      1.85246186     1.57326273    -0.43200117
 o      2.47408462    -1.13815770     0.06556173
 h      3.10586503    -0.53354088    -0.43208234
 c     -2.31195022    -0.47973186    -0.59670155
 h     -2.08378282    -0.68077175    -1.62662938
 h     -2.59409344    -1.41347183    -0.13161174
 h     -3.39521003    -0.09559827    -0.44717299
 h     -0.53436132     0.93088459     1.77043403
          17

 c      1.26594901    -0.50732959     0.05384352
 c     -0.10528660    -0.90383878     0.46280723
 c     -1.05277667     0.04906521    -0.09305863
 c     -1.08647097     1.31677552     0.91740592
 c     -0.36687824     1.15141865    -0.50263616
 c      1.05922530     0.72234410    -0.32675128
 h     -0.46665117    -1.69864006     1.19776141
 h     -1.75525093     2.09986597     1.10869029
 h     -0.68911476     1.72027758    -1.31169500
 h      1.83902426     1.58504060    -0.39345556
 o      2.46771346    -1.14090232     0.06719156
 h      3.16683046    -0.48454630    -0.46091133
 c     -2.31657414    -0.48087028    -0.59939172
 h     -2.09773170    -0.71107070    -1.66413371
 h     -2.62087421    -1.39275912    -0.13046651
 h     -3.36074590    -0.09164963    -0.43612092
 h     -0.54477094     0.91080497     1.70677028
          17

 c      1.25878740    -0.50646767     0.04323818
 c     -0.10778785    -0.90937739     0.46745960
 c     -1.03104259     0.04525783    -0.07912772
 c     -1.08925609     1.30997852     0.91815893
 c     -0.37448952     1.15745966    -0.50278579
 c      1.06264817     0.73049462    -0.32514464
 h     -0.45228890    -1.70054677     1.23193764
 h     -1.71787222     2.14425791     1.06297451
 h     -0.64625216     1.73349113    -1.34876443
 h      1.81736865     1.58063130    -0.35479275
 o      2.46183401    -1.14220333     0.06809877
 h      3.20547488    -0.45808594    -0.47125980
 c     -2.32286090    -0.48276428    -0.60334886
 h     -2.11911991    -0.74163967    -1.70002908
 h     -2.64129097    -1.38639959    -0.12514515
 h     -3.31477710    -0.07462158    -0.42941942
 h     -0.54227348     0.89568282     1.65988539
          17

 c      1.25144461    -0.50911871     0.03360026
 c     -0.10873613    -0.91595141     0.47247242
 c     -1.01318545     0.03938129    -0.06378693
 c     -1.09090385     1.30279270     0.91594373
 c     -0.37898111     1.16457294    -0.50227911
 c      1.06561172     0.74424795    -0.32457095
 h     -0.43030312    -1.69415561     1.25378661
 h     -1.69642471     2.19260422     1.01794194
 h     -0.60792463     1.75557904    -1.39188165
 h      1.79214497     1.56413290    -0.31730530
 o      2.45673955    -1.14179702     0.06806390
 h      3.21609649    -0.45833512    -0.46009647
 c     -2.32942676    -0.48573582    -0.60897769
 h     -2.14787372    -0.76941281    -1.72536090
 h     -2.65521401    -1.39448428    -0.11562112
 h     -3.26734508    -0.04040765    -0.42623986
 h     -0.52047013     0.88238274     1.64121954
          17

 c      1.24406077    -0.51486163     0.02488624
 c     -0.10765963    -0.92354255     0.47782126
 c     -1.00013719     0.03161185    -0.04787789
 c     -1.09178593     1.29594193     0.91093890
 c     -0.38019024     1.17290327    -0.50186019
 c      1.06740705     0.76232123    -0.32469922
 h     -0.40178831    -1.68019838     1.26329265
 h     -1.68592557     2.23679112     0.97469441
 h     -0.57371722     1.77979980    -1.43154934
 h      1.77124104     1.54391481    -0.28199372
 o      2.45246281    -1.13969157     0.06708109
 h      3.19751404    -0.48537118    -0.42775841
 c     -2.33516704    -0.49040361    -0.61626997
 h     -2.18290471    -0.79210081    -1.73524016
 h     -2.66246442    -1.41275163    -0.10380788
 h     -3.22815563     0.01436940    -0.42515794
 h     -0.48086633     0.87337403     1.65075523
          17

 c      1.23669727    -0.52294631     0.01696458
 c     -0.10407392    -0.93191807     0.48326650
 c     -0.99240125     0.02238185    -0.03216717
 c     -1.09166686     1.28973547     0.90411876
 c     -0.37808262     1.18237173    -0.50213122
 c      1.06721203     0.78285601    -0.32521157
 h     -0.36874436    -1.66197030     1.26310245
 h     -1.68151601     2.26826156     0.93454730
 h     -0.54380700     1.80057212    -1.45969685
 h      1.76475767     1.53123761    -0.24907081
 o      2.44879230    -1.13613965     0.06532997
 h      3.15273019    -0.53556045    -0.37746331
 c     -2.33970213    -0.49723892    -0.62480234
 h     -2.22231897    -0.80839881    -1.72874843
 h     -2.66328264    -1.43451731    -0.09253332
 h     -3.20056793     0.08932743    -0.42542593
 h     -0.43263049     0.87575259     1.67849072
          17

 c      1.22938581    -0.53249820     0.00967944
 c     -0.09754298    -0.94061253     0.48834572
 c     -0.99008908     0.01228530    -0.01729612
 c     -1.09007007     1.28424073     0.89655523
 c     -0.37274137     1.19263925    -0.50338786
 c      1.06445970     0.80407543    -0.32586284
 h     -0.33380261    -1.64511057     1.25853844
 h     -1.68007935     2.28104448     0.89892339
 h     -0.51891741     1.81465686    -1.47156909
 h      1.78037582     1.53472859    -0.21801702
 o      2.44496532    -1.13187001     0.06334083
 h      3.09365651    -0.59771950    -0.31795376
 c     -2.34349045    -0.50609915    -0.63376117
 h     -2.26364862    -0.81818625    -1.70889347
 h     -2.65867768    -1.45317307    -0.08430292
 h     -3.17932373     0.17767649    -0.42795573
 h     -0.38644297     0.89585030     1.71229938
          17

 c      1.22217206    -0.54267069     0.00289160
 c     -0.08776525    -0.94900221     0.49245973
 c     -0.99298915     0.00195608    -0.00375406
 c     -1.08661058     1.27945974     0.88903152
 c     -0.36438466     1.20318885    -0.50562710
 c      1.05937083     0.82498425    -0.32641805
 h     -0.29965826    -1.63646753     1.25656637
 h     -1.68029995     2.27246954     0.86907155
 h     -0.50001093     1.82117170    -1.46585663
 h      1.81709135     1.55383962    -0.18879449
 o      2.43899452    -1.12858949     0.06232011
 h      3.05171635    -0.64507163    -0.26869056
 c     -2.34732108    -0.51619639    -0.64205054
 h     -2.30417976    -0.82270695    -1.68274253
 h     -2.65041908    -1.46392517    -0.08051194
 h     -3.15575345     0.26794629    -0.43460502
 h     -0.35032411     0.93638584     1.74265284
          17

 c      1.21514793    -0.55268082    -0.00352182
 c     -0.07469463    -0.95653437     0.49512465
 c     -1.00063285    -0.00804076     0.00812793
 c     -1.08106319     1.27533867     0.88201148
 c     -0.35337091     1.21341797    -0.50858791
 c      1.05295576     0.84534898    -0.32658172
 h     -0.26813319    -1.64136822     1.26286798
 h     -1.68243818     2.24305224     0.84586349
 h     -0.48814478     1.82143907    -1.44452079
 h      1.86520015     1.57991956    -0.16279074
 o      2.42815630    -1.12851664     0.06371834
 h      3.07040463    -0.64302594    -0.25294357
 c     -2.35175599    -0.52641341    -0.64847780
 h     -2.34143246    -0.82443826    -1.66077193
 h     -2.64086555    -1.46454320    -0.08114662
 h     -3.12368261     0.34848706    -0.44682986
 h     -0.32897367     0.99666112     1.76331565
          17

 c      1.20844860    -0.56177403    -0.00969017
 c     -0.05865047    -0.96300260     0.49628243
 c     -1.01233881    -0.01727883     0.01817771
 c     -1.07332214     1.27171452     0.87570982
 c     -0.34018335     1.22269569    -0.51177102
 c      1.04646247     0.86512614    -0.32605182
 h     -0.23940390    -1.66046472     1.27827092
 h     -1.68831410     2.19638522     0.82964006
 h     -0.48448816     1.81898891    -1.41278511
 h      1.91267081     1.60325305    -0.14209742
 o      2.41328557    -1.13114637     0.06702820
 h      3.13808073    -0.60121476    -0.26277671
 c     -2.35694548    -0.53561399    -0.65207647
 h     -2.37362444    -0.82616045    -1.65363089
 h     -2.63280537    -1.45549016    -0.08475775
 h     -3.08112396     0.41042122    -0.46509087
 h     -0.32429418     1.07356357     1.77087207
          17

 c      1.20225043    -0.56922878    -0.01575162
 c     -0.04031253    -0.96860289     0.49635334
 c     -1.02723909    -0.02549864     0.02637984
 c     -1.06336796     1.26828312     0.87012980
 c     -0.32540354     1.23039860    -0.51447919
 c      1.04097530     0.88409919    -0.32460548
 h     -0.21221635    -1.68931306     1.29812271
 h     -1.70141280     2.13888981     0.82006930
 h     -0.49036285     1.81933745    -1.37871132
 h      1.95002935     1.61735064    -0.12843693
 o      2.39752909    -1.13444697     0.07081137
 h      3.20787650    -0.55424404    -0.27543847
 c     -2.36270798    -0.54286435    -0.65258657
 h     -2.39965961    -0.82930389    -1.66627640
 h     -2.62932381    -1.43973325    -0.08860329
 h     -3.02946650     0.44840605    -0.48890263
 h     -0.33569153     1.16245061     1.76462054
          17

 c      1.19678496    -0.57441412    -0.02183795
 c     -0.02060294    -0.97372380     0.49597370
 c     -1.04430943    -0.03260320     0.03286947
 c     -1.05132087     1.26465870     0.86505288
 c     -0.30969505     1.23600971    -0.51600425
 c      1.03732703     0.90185236    -0.32213439
 h     -0.18486046    -1.72113917     1.31532794
 h     -1.72644721     2.07852595     0.81609095
 h     -0.50702516     1.82861827    -1.35098296
 h      1.97157776     1.61934136    -0.12277579
 o      2.38283114    -1.13735496     0.07433389
 h      3.25271790    -0.52122053    -0.27946344
 c     -2.36868123    -0.54756509    -0.65069342
 h     -2.41861988    -0.83312734    -1.69447621
 h     -2.63357154    -1.42202918    -0.08913444
 h     -2.97244010     0.46062684    -0.51706095
 h     -0.35991000     1.25790697     1.74698491
          17

 c      1.19233144    -0.57682089    -0.02806701
 c     -0.00055249    -0.97871631     0.49570838
 c     -1.06241523    -0.03864027     0.03790613
 c     -1.03762766     1.26058118     0.86001488
 c     -0.29383655     1.23934472    -0.51600507
 c      1.03611199     0.91784986    -0.31864317
 h     -0.15597096    -1.74983750     1.32370639
 h     -1.76735972     2.02164560     0.81609917
 h     -0.53477962     1.85048178    -1.33440403
 h      1.97509403     1.60917412    -0.12533327
 o      2.37008315    -1.13953084     0.07734837
 h      3.26248748    -0.50922296    -0.27124932
 c     -2.37442384    -0.54953221    -0.64764940
 h     -2.42950732    -0.83578646    -1.72795592
 h     -2.64827054    -1.40721720    -0.08311197
 h     -2.91560498     0.44913474    -0.54786702
 h     -0.39089747     1.35468118     1.72391200
          17

 c      1.18918261    -0.57606843    -0.03453492
 c      0.01881632    -0.98378949     0.49591063
 c     -1.08037728    -0.04377307     0.04182743
 c     -1.02326030     1.25612456     0.85438369
 c     -0.27877842     1.24073402    -0.51478233
 c      1.03766267     0.93148462    -0.31424060
 h     -0.12482301    -1.77142369     1.31957762
 h     -1.82395648     1.96961606     0.81834099
 h     -0.57165886     1.88335178    -1.32662631
 h      1.96168470     1.58914258    -0.13562317
 o      2.35968868    -1.14092080     0.07980028
 h      3.23483824    -0.52020866    -0.25037590
 c     -2.37945019    -0.54916457    -0.64462882
 h     -2.43148053    -0.83585548    -1.75617579
 h     -2.67494340    -1.39773025    -0.06920084
 h     -2.86630817     0.42089225    -0.57936180
 h     -0.42087417     1.44892001     1.70392996
          17

 c      1.18759292    -0.57191486    -0.04129642
 c      0.03659254    -0.98897906     0.49668271
 c     -1.09705849    -0.04823675     0.04499408
 c     -1.00956909     1.25165803     0.84768021
 c     -0.26558655     1.24089021    -0.51309059
 c      1.04194374     0.94207373    -0.30913820
 h     -0.09134308    -1.78439177     1.30205957
 h     -1.89028985     1.91902124     0.82122393
 h     -0.61319639     1.92129870    -1.32030186
 h      1.93633375     1.56401580    -0.15241108
 o      2.35172918    -1.14162634     0.08174027
 h      3.17240400    -0.55304675    -0.21821611
 c     -2.38325341    -0.54760511    -0.64232465
 h     -2.42410983    -0.83295298    -1.77163803
 h     -2.71325240    -1.39204588    -0.04898524
 h     -2.83352119     0.38869771    -0.60971693
 h     -0.44358847     1.53868424     1.69437267
          17

 c      1.18772423    -0.56428252    -0.04833420
 c      0.05206493    -0.99411896     0.49785759
 c     -1.11146444    -0.05228367     0.04774052
 c     -0.99777378     1.24767441     0.83998962
 c     -0.25523560     1.24056581    -0.51170313
 c      1.04840873     0.94883421    -0.30364719
 h     -0.05604091    -1.78980888     1.27301734
 h     -1.95698443     1.86535702     0.82340167
 h     -0.65384624     1.95745251    -1.30801052
 h      1.90871224     1.54137955    -0.17372436
 o      2.34575521    -1.14203236     0.08338049
 h      3.08594793    -0.60133573    -0.17888002
 c     -2.38540786    -0.54647205    -0.64087999
 h     -2.40743485    -0.82769195    -1.77058066
 h     -2.76098410    -1.38567193    -0.02638040
 h     -2.82615319     0.36872595    -0.63785638
 h     -0.45773156     1.62235937     1.69655941
          17

 c      1.18960125    -0.55328140    -0.05553453
 c      0.06477632    -0.99880449     0.49898645
 c     -1.12282920    -0.05613021     0.05034291
 c     -0.98865850     1.24469463     0.83198152
 c     -0.24841042     1.24030928    -0.51113861
 c      1.05603636     0.95095440    -0.29813718
 h     -0.01989311    -1.79142571     1.23695634
 h     -2.01493679     1.80605566     0.82380824
 h     -0.68862494     1.98649575    -1.28515306
 h      1.89207682     1.53077809    -0.19731702
 o      2.34014095    -1.14327331     0.08529769
 h      3.00455055    -0.64590644    -0.14247543
 c     -2.38585535    -0.54689799    -0.64000694
 h     -2.38191764    -0.82149945    -1.75279657
 h     -2.81468747    -1.37371420    -0.00596428
 h     -2.84863174     0.37122645    -0.66378504
 h     -0.46649806     1.69665021     1.70541279
          17

 c      1.19309524    -0.53919054    -0.06269515
 c      0.07451608    -1.00240047     0.49938731
 c     -1.13065151    -0.05992155     0.05300854
 c     -0.98264860     1.24314860     0.82451656
 c     -0.24543308     1.24039312    -0.51159694
 c      1.06385296     0.94794467    -0.29293416
 h      0.01590649    -1.79532798     1.20042169
 h     -2.05749169     1.74114044     0.82170728
 h     -0.71400644     2.00543437    -1.25039737
 h      1.89693750     1.53951856    -0.22179583
 o      2.33183193    -1.14752660     0.08848944
 h      2.97981709    -0.65057641    -0.12589817
 c     -2.38516976    -0.54865923    -0.63916508
 h     -2.34837201    -0.81647859    -1.72157424
 h     -2.87047490    -1.35287124     0.00843840
 h     -2.89684376     0.39186641    -0.68785242
 h     -0.47427654     1.75710498     1.71373976
          17

 c      1.19796397    -0.52238805    -0.06957538
 c      0.08123527    -1.00419455     0.49833649
 c     -1.13467245    -0.06372568     0.05587337
 c     -0.97994589     1.24326450     0.81830104
 c     -0.24628880     1.24081858    -0.51297492
 c      1.07166523     0.94014007    -0.28825614
 h      0.05037304    -1.80807082     1.17004325
 h     -2.08106006     1.67268259     0.81671749
 h     -0.72829599     2.01363089    -1.20531033
 h      1.92249048     1.56683711    -0.24716765
 o      2.32018519    -1.15531032     0.09309375
 h      3.02535165    -0.60614633    -0.13224446
 c     -2.38436325    -0.55054397    -0.63768061
 h     -2.30783110    -0.81526070    -1.68371554
 h     -2.92466548    -1.32207923     0.01439923
 h     -2.96011578     0.41667563    -0.70991802
 h     -0.48430408     1.79983149     1.71591915
          17

 c      1.20395182    -0.50334927    -0.07593023
 c      0.08496570    -1.00372192     0.49537160
 c     -1.13482654    -0.06754728     0.05900625
 c     -0.98055992     1.24503044     0.81376660
 c     -0.25065220     1.24130860    -0.51488597
 c      1.08001739     0.92873211    -0.28429532
 h      0.08303857    -1.83299562     1.14930263
 h     -2.08524552     1.60414830     0.80879421
 h     -0.73189744     2.01297319    -1.15410023
 h      1.95735495     1.60393016    -0.27373180
 o      2.30842207    -1.16427013     0.09803006
 h      3.09322367    -0.54994007    -0.14502365
 c     -2.38443365    -0.55126580    -0.63482251
 h     -2.26130083    -0.82071651    -1.64858740
 h     -2.97427684    -1.28237949     0.01106997
 h     -3.02671222     0.43272518    -0.72958004
 h     -0.49810964     1.82251249     1.70909563
          17

 c      1.21086733    -0.48275282    -0.08150071
 c      0.08582253    -1.00102509     0.49046669
 c     -1.13120361    -0.07134385     0.06241740
 c     -0.98426505     1.24819817     0.81106513
 c     -0.25789317     1.24127923    -0.51668356
 c      1.08947947     0.91530901    -0.28130595
 h      0.11370460    -1.86742133     1.13660195
 h     -2.07315214     1.53994759     0.79818315
 h     -0.72754248     2.00827774    -1.10343985
 h      1.98852688     1.63992686    -0.30104117
 o      2.29887221    -1.17266484     0.10255121
 h      3.14834071    -0.50940316    -0.15295571
 c     -2.38608488    -0.54990165    -0.63005908
 h     -2.20968342    -0.83521008    -1.62463114
 h     -3.01744402    -1.23663166    -0.00074494
 h     -3.08707672     0.43250559    -0.74668979
 h     -0.51568169     1.82473074     1.69319511
          17

 c      1.21858278    -0.46154567    -0.08600557
 c      0.08403434    -0.99656001     0.48390465
 c     -1.12403101    -0.07504428     0.06605701
 c     -0.99054453     1.25230268     0.81007042
 c     -0.26714610     1.23987801    -0.51754311
 c      1.10022778     0.90150741    -0.27959009
 h      0.14188480    -1.90394050     1.12688286
 h     -2.05193635     1.48499338     0.78533505
 h     -0.72000120     2.00704255    -1.06165132
 h      2.00705367     1.66630831    -0.32803762
 o      2.29244247    -1.17975073     0.10635299
 h      3.17680818    -0.49543164    -0.15179599
 c     -2.38959694    -0.54596873    -0.62347484
 h     -2.15447135    -0.85933980    -1.61419018
 h     -3.05375956    -1.18924298    -0.01857066
 h     -3.13443720     0.41346503    -0.76149989
 h     -0.53557170     1.80814875     1.67095108
          17

 c      1.22699834    -0.44092617    -0.08914457
 c      0.07994754    -0.99088328     0.47601974
 c     -1.11367424    -0.07856616     0.06981139
 c     -0.99861460     1.25669889     0.81036320
 c     -0.27751930     1.23624208    -0.51669272
 c      1.11206027     0.88890740    -0.27944684
 h      0.16659367    -1.93430356     1.11480004
 h     -2.03266739     1.44403027     0.77076222
 h     -0.71425311     2.01681637    -1.03622961
 h      2.00863267     1.67793460    -0.35356896
 o      2.28936283    -1.18523024     0.10932929
 h      3.17458070    -0.51125948    -0.14040174
 c     -2.39475164    -0.53941091    -0.61588312
 h     -2.09879137    -0.89120768    -1.61184808
 h     -3.08433797    -1.14574482    -0.03849548
 h     -3.16455486     0.37680380    -0.77461518
 h     -0.55478515     1.77670975     1.64820469
          17

 c      1.23600714    -0.42224676    -0.09061479
 c      0.07400020    -0.98443145     0.46705169
 c     -1.10064823    -0.08182742     0.07350037
 c     -1.00765867     1.26066841     0.81124967
 c     -0.28839696     1.22997826    -0.51373939
 c      1.12453207     0.87896590    -0.28113282
 h      0.18654011    -1.95229215     1.09663096
 h     -2.02751952     1.42062600     0.75494810
 h     -0.71239338     2.04002305    -1.03027043
 h      1.99268026     1.67282640    -0.37672719
 o      2.28952870    -1.18902585     0.11147428
 h      3.14251340    -0.55639530    -0.11909761
 c     -2.40088936    -0.53055934    -0.60840081
 h     -2.04727396    -0.92718873    -1.60853545
 h     -3.11122035    -1.11191127    -0.05595403
 h     -3.17572051     0.32693286    -0.78704290
 h     -0.56884917     1.73636936     1.63380502
          17

 c      1.24547053    -0.40683858    -0.09013977
 c      0.06669557    -0.97746330     0.45712786
 c     -1.08562244    -0.08474708     0.07688640
 c     -1.01725777     1.26365212     0.81194542
 c     -0.29954609     1.22144179    -0.50880380
 c      1.13702288     0.87285145    -0.28483044
 h      0.20040456    -1.95472097     1.07068769
 h     -2.04353433     1.41620974     0.73853913
 h     -0.71244051     2.07110729    -1.04115476
 h      1.96189764     1.65222801    -0.39706574
 o      2.29246055    -1.19133201     0.11289429
 h      3.08728183    -0.62608784    -0.08980685
 c     -2.40709151    -0.52014653    -0.60189823
 h     -2.00475145    -0.96339865    -1.59649492
 h     -3.13592540    -1.09231257    -0.06707526
 h     -3.16938839     0.27161047    -0.80041813
 h     -0.57303433     1.69330180     1.63731791
          17

 c      1.25521288    -0.39577364    -0.08751117
 c      0.05858831    -0.97007710     0.44629025
 c     -1.06940564    -0.08723503     0.07969339
 c     -1.02756709     1.26554313     0.81201466
 c     -0.31090393     1.21148017    -0.50233121
 c      1.14869669     0.87115352    -0.29060529
 h      0.20705712    -1.94155357     1.03717245
 h     -2.07773990     1.42985325     0.72278825
 h     -0.71063020     2.09984168    -1.06302629
 h      1.92278887     1.62145151    -0.41487590
 o      2.29684271    -1.19293636     0.11391509
 h      3.02866539    -0.70643035    -0.05772189
 c     -2.41234059    -0.50937615    -0.59669149
 h     -1.97507311    -0.99670003    -1.57140374
 h     -3.15786612    -1.08879250    -0.06997029
 h     -3.15125945     0.22218088    -0.81735148
 h     -0.56532462     1.65063708     1.66349830
          17

 c      1.26505092    -0.38962467    -0.08263787
 c      0.05027436    -0.96222765     0.43451507
 c     -1.05290392    -0.08917336     0.08162831
 c     -1.03894054     1.26675228     0.81175176
 c     -0.32233181     1.20100052    -0.49483819
 c      1.15840803     0.87356939    -0.29834610
 h      0.20574702    -1.91595702     0.99807381
 h     -2.11952085     1.45883734     0.70956693
 h     -0.70410117     2.11652510    -1.08995431
 h      1.88657112     1.59105533    -0.43157766
 o      2.29979263    -1.19562899     0.11520908
 h      3.01081614    -0.76813332    -0.03328093
 c     -2.41563099    -0.49983757    -0.59251131
 h     -1.96051400    -1.02513147    -1.53240866
 h     -3.17405257    -1.09978120    -0.06507993
 h     -3.13119862     0.19230430    -0.84153971
 h     -0.54879912     1.60705928     1.70782674
          17

 c      1.27483437    -0.38832010    -0.07558976
 c      0.04236151    -0.95372556     0.42172040
 c     -1.03705905    -0.09039303     0.08240508
 c     -1.05154169     1.26790338     0.81200905
 c     -0.33353753     1.19074284    -0.48678728
 c      1.16478172     0.87890361    -0.30773542
 h      0.19628759    -1.88440116     0.95713704
 h     -2.15704233     1.49945216     0.70077009
 h     -0.69181965     2.11458156    -1.11742664
 h      1.86785014     1.57567858    -0.44977396
 o      2.29869416    -1.20087096     0.11730226
 h      3.07317719    -0.78826338    -0.02424991
 c     -2.41630124    -0.49298029    -0.58871113
 h     -1.96148252    -1.04816981    -1.48172974
 h     -3.18043770    -1.12085582    -0.05446082
 h     -3.11861056     0.19265061    -0.87649564
 h     -0.53015417     1.55946924     1.75904701
          17

 c      1.28441665    -0.39118270    -0.06660887
 c      0.03542887    -0.94427553     0.40779436
 c     -1.02278857    -0.09065709     0.08176882
 c     -1.06530195     1.26949472     0.81369316
 c     -0.34411676     1.18123425    -0.47855186
 c      1.16685161     0.88581280    -0.31836521
 h      0.17910761    -1.85610594     0.91946665
 h     -2.18146198     1.54769824     0.69777964
 h     -0.67436988     2.09088637    -1.14260719
 h      1.87685239     1.58607430    -0.47181699
 o      2.29572724    -1.20745273     0.11977001
 h      3.17957387    -0.78793025    -0.02292214
 c     -2.41460173    -0.48930991    -0.58464695
 h     -1.97627092    -1.06711775    -1.42455553
 h     -3.17371046    -1.14612979    -0.04065427
 h     -3.11441637     0.22330225    -0.92233444
 h     -0.51618853     1.50610462     1.80543015
          17

 c      1.29360622    -0.39714675    -0.05606807
 c      0.03002558    -0.93367266     0.39269772
 c     -1.01094402    -0.08966724     0.07950973
 c     -1.07999851     1.27178217     0.81744458
 c     -0.35362245     1.17278791    -0.47039050
 c      1.16488981     0.89379879    -0.32995856
 h      0.15489509    -1.84053551     0.89003620
 h     -2.18802097     1.59980385     0.70130123
 h     -0.65354512     2.04548603    -1.16433935
 h      1.90991301     1.61924274    -0.49739764
 o      2.29407543    -1.21406393     0.12215408
 h      3.27885491    -0.79075497    -0.02087491
 c     -2.41165870    -0.48816902    -0.57989757
 h     -2.00097510    -1.08552090    -1.36899374
 h     -3.15246630    -1.16975504    -0.02569522
 h     -3.11035963     0.27324087    -0.97417534
 h     -0.51175396     1.44731772     1.83848538
          17

 c      1.30217518    -0.40498600    -0.04441329
 c      0.02668567    -0.92215895     0.37664601
 c     -1.00228149    -0.08709681     0.07546391
 c     -1.09528630     1.27480167     0.82356172
 c     -0.36161712     1.16549317    -0.46240202
 c      1.16015949     0.90307790    -0.34238136
 h      0.12395368    -1.84271313     0.87112352
 h     -2.17584448     1.65262541     0.71141378
 h     -0.63209070     1.98151244    -1.18338620
 h      1.95264665     1.66168942    -0.52370503
 o      2.29533747    -1.22033685     0.12432551
 h      3.34564676    -0.80529374    -0.01496286
 c     -2.40869772    -0.48830245    -0.57418403
 h     -2.03018004    -1.10883966    -1.32492627
 h     -3.11763361    -1.18706474    -0.01044804
 h     -3.09682943     0.32799191    -1.02480028
 h     -0.51941099     1.38497725     1.85363571
          17

 c      1.30990243    -0.41347457    -0.03211568
 c      0.02587298    -0.91063057     0.36020613
 c     -0.99741433    -0.08265589     0.06951790
 c     -1.11069071     1.27841250     0.83201302
 c     -0.36770459     1.15921040    -0.45446784
 c      1.15401341     0.91377940    -0.35547179
 h      0.08613542    -1.85994197     0.86070996
 h     -2.14766989     1.70405845     0.72765163
 h     -0.61353420     1.90515991    -1.20290357
 h      1.99060013     1.70019873    -0.54773982
 o      2.30010661    -1.22631946     0.12630498
 h      3.37062451    -0.83284758    -0.00458245
 c     -2.40640126    -0.48851554    -0.56743051
 h     -2.05905267    -1.14199190    -1.30038793
 h     -3.07241743    -1.19526815     0.00572294
 h     -3.06817288     0.37569413    -1.06779378
 h     -0.53961367     1.32174395     1.84991645
          17

 c      1.31662368    -0.42151504    -0.01963021
 c      0.02782697    -0.90037824     0.34414988
 c     -0.99673065    -0.07618455     0.06163382
 c     -1.12561826     1.28232208     0.84243771
 c     -0.37156409     1.15364330    -0.44625016
 c      1.14746292     0.92564275    -0.36896356
 h      0.04171307    -1.88379014     0.85376613
 h     -2.10964534     1.75351760     0.74906733
 h     -0.60178970     1.82481265    -1.22842049
 h      2.01415442     1.72653982    -0.56755918
 o      2.30848118    -1.23216467     0.12815889
 h      3.35186661    -0.87206827     0.00991119
 c     -2.40470113    -0.48812716    -0.56006613
 h     -2.08576707    -1.18522649    -1.29690507
 h     -3.02189063    -1.19375940     0.02494362
 h     -3.02306643     0.40857695    -1.09864044
 h     -0.57069848     1.26051343     1.82996660
          17

 c      1.32227888    -0.42824252    -0.00736246
 c      0.03241946    -0.89258820     0.32919900
 c     -1.00029928    -0.06774622     0.05188636
 c     -1.13945522     1.28612215     0.85411421
 c     -0.37301481     1.14858296    -0.43738740
 c      1.14116507     0.93812617    -0.38251255
 h     -0.00786842    -1.90497418     0.84493453
 h     -2.07053607     1.80225525     0.77434965
 h     -0.60016643     1.74818845    -1.26569450
 h      2.01837302     1.73707924    -0.58230624
 o      2.32012096    -1.23805721     0.12997584
 h      3.29349547    -0.91979877     0.02751276
 c     -2.40295875    -0.48706866    -0.55305542
 h     -2.11147788    -1.23282612    -1.30885550
 h     -2.97216337    -1.18395498     0.05039506
 h     -2.96335245     0.42253392    -1.11470427
 h     -0.60855787     1.20382354     1.80054049
          17

 c      1.32694580    -0.43308884     0.00435193
 c      0.03912606    -0.88801784     0.31586918
 c     -1.00781531    -0.05767406     0.04048808
 c     -1.15179635     1.28941125     0.86595308
 c     -0.37210073     1.14422024    -0.42791507
 c      1.13547865     0.95054993    -0.39573999
 h     -0.06006445    -1.91668448     0.83024957
 h     -2.03931832     1.85280120     0.80211329
 h     -0.60995153     1.67865904    -1.31602711
 h      2.00199863     1.73160754    -0.59198529
 o      2.33384531    -1.24430477     0.13189571
 h      3.21176305    -0.96935054     0.04605880
 c     -2.40035464    -0.48566015    -0.54747970
 h     -2.13809537    -1.27656545    -1.32758405
 h     -2.92904413    -1.16831786     0.08528401
 h     -2.89320577     0.41679878    -1.11523543
 h     -0.64649081     1.15302073     1.77272490
          17

 c      1.33084123    -0.43578167     0.01524919
 c      0.04711222    -0.88692564     0.30443795
 c     -1.01861637    -0.04653599     0.02778622
 c     -1.16267033     1.29201544     0.87668867
 c     -0.36911281     1.14115848    -0.41852166
 c      1.13045528     0.96213981    -0.40825311
 h     -0.11177046    -1.91558545     0.80760500
 h     -2.02133576     1.90691919     0.83130735
 h     -0.62972686     1.61491258    -1.37340236
 h      1.96725102     1.71296100    -0.59739603
 o      2.34669387    -1.25160998     0.13418765
 h      3.15001304    -1.00629436     0.06102972
 c     -2.39619448    -0.48448875    -0.54404295
 h     -2.16670716    -1.30958500    -1.34530413
 h     -2.89646868    -1.14852756     0.13120870
 h     -2.81889373     0.39443268    -1.10186688
 h     -0.67657070     1.10767069     1.75964852
          17

 c      1.33426631    -0.43625932     0.02512290
 c      0.05538535    -0.88912478     0.29496524
 c     -1.03176240    -0.03502417     0.01423343
 c     -1.17242929     1.29409740     0.88543662
 c     -0.36450727     1.14007456    -0.41028375
 c      1.12575500     0.97197395    -0.41964013
 h     -0.15991082    -1.90179930     0.77670139
 h     -2.01588264     1.96329002     0.86137268
 h     -0.65617884     1.55446951    -1.42747646
 h      1.92059903     1.68757563    -0.60027895
 o      2.35444975    -1.26096296     0.13718595
 h      3.17115781    -1.01116758     0.06675826
 c     -2.39002191    -0.48452780    -0.54275542
 h     -2.19733611    -1.32784491    -1.35650254
 h     -2.87556236    -1.12393592     0.18664055
 h     -2.74878972     0.36359395    -1.07956503
 h     -0.69353562     1.06653163     1.76984388
          17

 c      1.33749870    -0.43453449     0.03380233
 c      0.06295922    -0.89404559     0.28731711
 c     -1.04614410    -0.02382262     0.00034939
 c     -1.18132924     1.29596316     0.89223553
 c     -0.35880360     1.14142879    -0.40419973
 c      1.12057852     0.97891097    -0.42945732
 h     -0.20200920    -1.87881779     0.73894842
 h     -2.01774314     2.01735294     0.89192881
 h     -0.68551404     1.49649588    -1.46869021
 h      1.87353120     1.66613313    -0.60345781
 o      2.35776270    -1.27195449     0.14077565
 h      3.26196211    -0.98783098     0.06484908
 c     -2.38161608    -0.48716850    -0.54288960
 h     -2.22920707    -1.33007616    -1.35800141
 h     -2.86505100    -1.09187615     0.24682921
 h     -2.69275603     0.33813622    -1.05702145
 h     -0.69826585     1.02994519     1.80094847
          17

 c      1.34074244    -0.43069429     0.04116141
 c      0.06903595    -0.90079309     0.28118722
 c     -1.06059493    -0.01349413    -0.01330970
 c     -1.18934793     1.29781748     0.89786012
 c     -0.35254033     1.14539128    -0.40092877
 c      1.11389914     0.98173428    -0.43726881
 h     -0.23678341    -1.85341462     0.69731464
 h     -2.02073412     2.06334787     0.92238886
 h     -0.71439725     1.44215039    -1.49092387
 h      1.84028140     1.66161558    -0.61035376
 o      2.36053717    -1.28323149     0.14458922
 h      3.35857641    -0.95597071     0.06100233
 c     -2.37106696    -0.49371851    -0.54335648
 h     -2.26102953    -1.31760848    -1.34890787
 h     -2.86251731    -1.04955041     0.30538360
 h     -2.65951589     0.33324558    -1.04371092
 h     -0.69627157     1.00055062     1.84196582
          17

 c      1.34411947    -0.42498311     0.04714014
 c      0.07314775    -0.90824881     0.27614841
 c     -1.07399729    -0.00441413    -0.02618282
 c     -1.19631673     1.29972144     0.90317968
 c     -0.34627486     1.15188157    -0.40074395
 c      1.10524489     0.97978884    -0.44280984
 h     -0.26453216    -1.83485367     0.65579114
 h     -2.02015609     2.09642889     0.95187600
 h     -0.74030267     1.39387065    -1.49178708
 h      1.82927108     1.68163187    -0.62306311
 o      2.36487872    -1.29390148     0.14841416
 h      3.42578470    -0.92752352     0.05835983
 c     -2.35898188    -0.50431642    -0.54340849
 h     -2.29124217    -1.29461795    -1.33095218
 h     -2.86545158    -0.99573562     0.35621052
 h     -2.65247595     0.35427335    -1.04287043
 h     -0.69347334     0.98152952     1.88073158
          17

 c      1.34765641    -0.41781835     0.05174835
 c      0.07514916    -0.91530682     0.27177032
 c     -1.08537302     0.00323719    -0.03774423
 c     -1.20203663     1.30163495     0.90876905
 c     -0.34057426     1.16063487    -0.40356069
 c      1.09535422     0.97359497    -0.44614651
 h     -0.28665722    -1.83226728     0.61808265
 h     -2.01360810     2.11373865     0.97936249
 h     -0.76168554     1.35469936    -1.47223926
 h      1.83571063     1.72110483    -0.64046289
 o      2.37143870    -1.30343620     0.15214880
 h      3.45126998    -0.90785744     0.05817167
 c     -2.34647378    -0.51741626    -0.54286345
 h     -2.31834485    -1.26855930    -1.30914906
 h     -2.87172628    -0.93134312     0.39463302
 h     -2.66844266     0.39142461    -1.04891565
 h     -0.69385976     0.97500296     1.90838162
          17

 c      1.35129442    -0.40974084     0.05505274
 c      0.07504317    -0.92124646     0.26777389
 c     -1.09394002     0.00943415    -0.04753898
 c     -1.20629332     1.30343305     0.91484260
 c     -0.33595084     1.17126470    -0.40895186
 c      1.08569888     0.96448070    -0.44758659
 h     -0.30397406    -1.85031089     0.58586593
 h     -2.00103399     2.11473751     1.00383348
 h     -0.77827737     1.32788007    -1.43652453
 h      1.84697669     1.76648441    -0.65919846
 o      2.38024996    -1.31145721     0.15573668
 h      3.43242637    -0.89943981     0.06088809
 c     -2.33479008    -0.53061729    -0.54159602
 h     -2.34141303    -1.24964009    -1.29171948
 h     -2.87976391    -0.85911251     0.41772367
 h     -2.70073515     0.42881298    -1.05359032
 h     -0.69919124     0.98159163     1.92012023
          17

 c      1.35491235    -0.40135283     0.05715952
 c      0.07280034    -0.92597184     0.26409372
 c     -1.09913099     0.01424363    -0.05520389
 c     -1.20883992     1.30490249     0.92129197
 c     -0.33274984     1.18330731    -0.41612989
 c      1.07762275     0.95380341    -0.44748061
 h     -0.31520050    -1.88634278     0.55815377
 h     -1.98466091     2.10129714     1.02441740
 h     -0.79155820     1.31662454    -1.39251275
 h      1.85206271     1.80478478    -0.67595994
 o      2.39099843    -1.31768707     0.15914902
 h      3.37219584    -0.90293806     0.06648795
 c     -2.32496521    -0.54176555    -0.53934872
 h     -2.36050922    -1.24749527    -1.28704648
 h     -2.88868241    -0.78302483     0.42445250
 h     -2.74239052     0.45383984    -1.05130692
 h     -0.70925657     1.00049732     1.91487108
          17

 c      1.35833838    -0.39327703     0.05820273
 c      0.06836374    -0.92986402     0.26078445
 c     -1.10059271     0.01777305    -0.06048205
 c     -1.20940216     1.30574920     0.92770088
 c     -0.33105022     1.19624605    -0.42396383
 c      1.07199730     0.94261940    -0.44613447
 h     -0.31749935    -1.93216527     0.53251911
 h     -1.96892625     2.07766671     1.04049296
 h     -0.80507498     1.32388474    -1.35153604
 h      1.84487270     1.82740180    -0.68849494
 o      2.40286309    -1.32204689     0.16240275
 h      3.28178637    -0.91586494     0.07420842
 c     -2.31772120    -0.54964787    -0.53620628
 h     -2.37629252    -1.26549192    -1.29760385
 h     -2.89847535    -0.70771277     0.41591165
 h     -2.78741734     0.45940232    -1.03986136
 h     -0.72191850     1.02958615     1.89526274
          17

 c      1.36134908    -0.38613000     0.05833828
 c      0.06178036    -0.93342923     0.25789014
 c     -1.09818951     0.02013957    -0.06324329
 c     -1.20774621     1.30565439     0.93332461
 c     -0.33069609     1.20953540    -0.43120740
 c      1.06923360     0.93169209    -0.44380870
 h     -0.30832098    -1.97822528     0.50675189
 h     -1.95997071     2.04987211     1.05173690
 h     -0.82351352     1.35196106    -1.32564770
 h      1.82357303     1.82996928    -0.69561840
 o      2.41390089    -1.32499088     0.16562790
 h      3.19065862    -0.92741294     0.08146624
 c     -2.31351467    -0.55411530    -0.53292223
 h     -2.38902564    -1.29849101    -1.31719622
 h     -2.91012408    -0.63793089     0.39544540
 h     -2.83096766     0.44282825    -1.01949110
 h     -0.73290490     1.06544557     1.86808681
          17

 c      1.36367295    -0.38047988     0.05773561
 c      0.05328500    -0.93705309     0.25538482
 c     -1.09202172     0.02145191    -0.06350925
 c     -1.20382172     1.30440388     0.93713137
 c     -0.33155531     1.22266176    -0.43703297
 c      1.06935294     0.92154086    -0.44072375
 h     -0.28664976    -2.01664912     0.47965354
 h     -1.96395571     2.02384226     1.05801249
 h     -0.84946205     1.40172579    -1.32130433
 h      1.78959330     1.81165850    -0.69707105
 o      2.42064165    -1.32791179     0.16914193
 h      3.15323371    -0.91237816     0.08269284
 c     -2.31254529    -0.55565721    -0.53057173
 h     -2.39831807    -1.33709053    -1.33543001
 h     -2.92544030    -0.57808677     0.36836142
 h     -2.86935237     0.40481304    -0.99221493
 h     -0.73593488     1.10382695     1.84414295
          17

 c      1.36502525    -0.37678627     0.05656030
 c      0.04329020    -0.94091544     0.25317347
 c     -1.08244862     0.02179615    -0.06146372
 c     -1.19786951     1.30202429     0.93811523
 c     -0.33380229     1.23525519    -0.44145423
 c      1.07200470     0.91240771    -0.43703508
 h     -0.25323648    -2.04238437     0.45106974
 h     -1.98413861     2.00249703     1.05910694
 h     -0.88016654     1.47147878    -1.33456931
 h      1.74743772     1.77532081    -0.69361196
 o      2.42154109    -1.33157501     0.17310839
 h      3.19424620    -0.85663825     0.07485616
 c     -2.31471536    -0.55497451    -0.53000408
 h     -2.40364712    -1.37272123    -1.34331432
 h     -2.94641813    -0.53187152     0.34095028
 h     -2.90034286     0.34921926    -0.96173611
 h     -0.72451753     1.14104630     1.83495070
          17

 c      1.36517916    -0.37536884     0.05495818
 c      0.03234826    -0.94498657     0.25111190
 c     -1.07009762     0.02122705    -0.05743808
 c     -1.19028107     1.29878273     0.93592113
 c     -0.33783447     1.24716000    -0.44509497
 c      1.07643013     0.90413787    -0.43277861
 h     -0.21034206    -2.05344606     0.42166481
 h     -2.01862525     1.98406632     1.05460804
 h     -0.90865540     1.55649293    -1.35424780
 h      1.70523294     1.72857871    -0.68741948
 o      2.41961414    -1.33425386     0.17716079
 h      3.26641437    -0.78693451     0.06351432
 c     -2.31962013    -0.55286343    -0.53151208
 h     -2.40475289    -1.39973448    -1.33544829
 h     -2.97410228    -0.50208522     0.31886030
 h     -2.92394822     0.28356791    -0.93362134
 h     -0.69594702     1.17576524     1.84552854
          17

 c      1.36400041    -0.37642222     0.05305645
 c      0.02112975    -0.94904724     0.24902708
 c     -1.05584004     0.01977365    -0.05187589
 c     -1.18131594     1.29506971     0.93118578
 c     -0.34394200     1.25838332    -0.44863154
 c      1.08147084     0.89608535    -0.42782448
 h     -0.16134775    -2.05101704     0.39268637
 h     -2.06105094     1.96353682     1.04414368
 h     -0.92777381     1.65009874    -1.36885380
 h      1.67494228     1.68461336    -0.68248802
 o      2.41747957    -1.33433023     0.18094813
 h      3.32831379    -0.72905618     0.05408026
 c     -2.32657292    -0.55024983    -0.53471707
 h     -2.40168379    -1.41558214    -1.30996170
 h     -3.00750200    -0.49061933     0.30548027
 h     -2.94345973     0.21938745    -0.91525413
 h     -0.65395601     1.20894048     1.87003701
          17

 c      1.36142412    -0.38003469     0.05097123
 c      0.01038529    -0.95270800     0.24673743
 c     -1.04072324     0.01746302    -0.04528427
 c     -1.17105577     1.29130275     0.92509152
 c     -0.35211506     1.26899897    -0.45248202
 c      1.08585359     0.88739578    -0.42195223
 h     -0.11028297    -2.03947912     0.36573442
 h     -2.10341872     1.93564563     1.02773954
 h     -0.93273216     1.74529731    -1.37044869
 h      1.66930635     1.65860022    -0.68372186
 o      2.41623362    -1.33111479     0.18430512
 h      3.36230426    -0.69450172     0.04905196
 c     -2.33470679    -0.54807619    -0.53866014
 h     -2.39468138    -1.42074203    -1.26808896
 h     -3.04336614    -0.49832193     0.30122283
 h     -2.96530696     0.17038139    -0.91466670
 h     -0.60637609     1.24186496     1.89645749
          17

 c      1.35743314    -0.38620666     0.04881385
 c      0.00088220    -0.95547262     0.24407833
 c     -1.02587023     0.01435559    -0.03818230
 c     -1.15954127     1.28784831     0.91872217
 c     -0.36204332     1.27908140    -0.45677259
 c      1.08889781     0.87791356    -0.41515106
 h     -0.06120704    -2.02582903     0.34248368
 h     -2.13861882     1.89689833     1.00597081
 h     -0.92150614     1.83583908    -1.35508741
 h      1.69370229     1.65695949    -0.69344252
 o      2.41622169    -1.32443390     0.18716932
 h      3.36256765    -0.68700894     0.04932939
 c     -2.34333719    -0.54681288    -0.54214026
 h     -2.38404475    -1.41897431    -1.21403192
 h     -3.07703851    -0.52463931     0.30391466
 h     -2.99500776     0.14628455    -0.93729281
 h     -0.56097969     1.27488928     1.91378571
          17

 c      1.35205224    -0.39485042     0.04668615
 c     -0.00667029    -0.95691243     0.24093283
 c     -1.01237516     0.01057985    -0.03105992
 c     -1.14684732     1.28495444     0.91278863
 c     -0.37318578     1.28865911    -0.46139324
 c      1.09094563     0.86870901    -0.40784115
 h     -0.01754907    -2.01766940     0.32435284
 h     -2.16166302     1.84612844     0.97991087
 h     -0.89443284     1.91681355    -1.32219535
 h      1.74122680     1.67103076    -0.70874082
 o      2.41744730    -1.31438628     0.18953208
 h      3.32877035    -0.70646781     0.05501330
 c     -2.35245096    -0.54592481    -0.54415327
 h     -2.37001179    -1.41752905    -1.15475771
 h     -3.10378691    -0.56735729     0.30988088
 h     -3.03099192     0.14635562    -0.98228075
 h     -0.52336929     1.30747761     1.91514973
          17

 c      1.34535062    -0.40575371     0.04465768
 c     -0.01167660    -0.95693266     0.23725510
 c     -1.00122182     0.00635364    -0.02435490
 c     -1.13307241     1.28271516     0.90762948
 c     -0.38483683     1.29766360    -0.46604060
 c      1.09285921     0.86130417    -0.40064375
 h      0.01820027    -2.01991570     0.31222859
 h     -2.17011052     1.78432689     0.95100502
 h     -0.85383044     1.98516711    -1.27409706
 h      1.79880643     1.68573190    -0.72396551
 o      2.41958220    -1.30133828     0.19144050
 h      3.26593194    -0.74898743     0.06538949
 c     -2.36263838    -0.54411166    -0.54411775
 h     -2.35261912    -1.42579636    -1.09857048
 h     -3.11995392    -0.62274759     0.31528446
 h     -3.06477654     0.16100329    -1.04273183
 h     -0.49668921     1.33867726     1.89785908
          17

 c      1.33744545    -0.41854532     0.04274244
 c     -0.01367040    -0.95594376     0.23307170
 c     -0.99322781     0.00198690    -0.01844213
 c     -1.11831048     1.28105705     0.90326603
 c     -0.39617735     1.30586287    -0.47023771
 c      1.09538742     0.85679050    -0.39405772
 h      0.04424420    -2.03238744     0.30640819
 h     -2.16428428     1.71431781     0.92094500
 h     -0.80374710     2.04041820    -1.21586068
 h      1.85484382     1.68935599    -0.73429024
 o      2.42158111    -1.28615746     0.19305569
 h      3.19048423    -0.80309208     0.07800189
 c     -2.37451645    -0.54026354    -0.54194241
 h     -2.33163203    -1.45058336    -1.05167947
 h     -3.12368580    -0.68605947     0.31727913
 h     -3.08712483     0.17891474    -1.10952605
 h     -0.48176260     1.36751774     1.86290413
          17

 c      1.32851668    -0.43269247     0.04089066
 c     -0.01233440    -0.95475332     0.22846099
 c     -0.98899787    -0.00214636    -0.01362548
 c     -1.10265306     1.27973904     0.89942056
 c     -0.40633081     1.31280017    -0.47337056
 c      1.09896744     0.85560879    -0.38835443
 h      0.05915616    -2.05048046     0.30674766
 h     -2.14745476     1.64037950     0.89153732
 h     -0.74954107     2.08540030    -1.15500620
 h      1.90161291     1.67584097    -0.73684867
 o      2.42090884    -1.27064810     0.19477051
 h      3.14243725    -0.84274038     0.08677442
 c     -2.38831308    -0.53425678    -0.53807571
 h     -2.30696356    -1.49034878    -1.01520335
 h     -3.11524319    -0.75217594     0.31468232
 h     -3.09207448     0.19143071    -1.17436738
 h     -0.47693298     1.39335175     1.81497151
          17

 c      1.31882974    -0.44751112     0.03898937
 c     -0.00757140    -0.95426435     0.22352550
 c     -0.98887784    -0.00567498    -0.01012923
 c     -1.08625418     1.27837305     0.89550478
 c     -0.41446119     1.31782822    -0.47481708
 c      1.10374039     0.85765674    -0.38360233
 h      0.06194945    -2.06799934     0.31284688
 h     -2.12563123     1.56764231     0.86452752
 h     -0.69683279     2.12601358    -1.10016547
 h      1.93488241     1.64362153    -0.73050830
 o      2.41449143    -1.25686471     0.19708054
 h      3.17043587    -0.83851582     0.08414534
 c     -2.40375833    -0.52692943    -0.53332032
 h     -2.27939956    -1.53541601    -0.98639783
 h     -3.09692395    -0.81630698     0.30810840
 h     -3.07738753     0.19327574    -1.23081582
 h     -0.47758437     1.41625068     1.76288707
          17

 c      1.30872100    -0.46217371     0.03686652
 c      0.00039361    -0.95520735     0.21836876
 c     -0.99291709    -0.00832209    -0.00809082
 c     -1.06944475     1.27648410     0.89067861
 c     -0.41991956     1.32036956    -0.47421025
 c      1.10956458     0.86241629    -0.37970787
 h      0.05236183    -2.07965286     0.32417409
 h     -2.10619881     1.50114877     0.84144134
 h     -0.64980498     2.16841753    -1.05812974
 h      1.95346395     1.59459302    -0.71558402
 o      2.40373942    -1.24430267     0.19985293
 h      3.25292974    -0.80285891     0.07284693
 c     -2.42016608    -0.51945435    -0.52848527
 h     -2.25064255    -1.57410446    -0.96220085
 h     -3.07261753    -0.87459012     0.29963193
 h     -3.04382378     0.18203046    -1.27444638
 h     -0.47620125     1.43736766     1.71919531
          17

 c      1.29856781    -0.47577433     0.03431127
 c      0.01095537    -0.95801618     0.21308384
 c     -1.00085298    -0.00998352    -0.00755941
 c     -1.05274340     1.27363285     0.88418240
 c     -0.42233207     1.32032041    -0.47168800
 c      1.11598755     0.86902170    -0.37643636
 h      0.03100009    -2.08225965     0.34015256
 h     -2.09512299     1.44489226     0.82357146
 h     -0.61005319     2.21441381    -1.03092119
 h      1.95955589     1.53389356    -0.69385260
 o      2.39223167    -1.23153445     0.20266278
 h      3.33541541    -0.76380011     0.06052254
 c     -2.43659381    -0.51285631    -0.52415180
 h     -2.22269277    -1.59763267    -0.94103880
 h     -3.04704024    -0.92439838     0.29208788
 h     -2.99457974     0.15774025    -1.30307891
 h     -0.46494694     1.45863986     1.69630548
          17

 c      1.28879059    -0.48743492     0.03110610
 c      0.02314015    -0.96281049     0.20775078
 c     -1.01213743    -0.01075741    -0.00850587
 c     -1.03661154     1.26960162     0.87595260
 c     -0.42153350     1.31819337    -0.46786584
 c      1.12217626     0.87629711    -0.37341896
 h     -0.00071872    -2.07508200     0.36024246
 h     -2.09415082     1.40144283     0.81208968
 h     -0.57723845     2.25967216    -1.01592271
 h      1.95981170     1.47008595    -0.66874608
 o      2.38205436    -1.21804424     0.20531113
 h      3.38816856    -0.73487666     0.05129745
 c     -2.45198826    -0.50792329    -0.52054307
 h     -2.19729802    -1.60137390    -0.92273479
 h     -3.02479880    -0.96419444     0.28812981
 h     -2.93508986     0.12301178    -1.31748544
 h     -0.44111586     1.48112414     1.69902202
          17

 c      1.27985276    -0.49639335     0.02705428
 c      0.03569507    -0.96942994     0.20243628
 c     -1.02600947    -0.01090055    -0.01083892
 c     -1.02124646     1.26450292     0.86689728
 c     -0.41744302     1.31483262    -0.46356282
 c      1.12691728     0.88288241    -0.37019555
 h     -0.04076665    -2.05976629     0.38404221
 h     -2.10029608     1.37228099     0.80801119
 h     -0.55055221     2.29676146    -1.00871093
 h      1.96559577     1.41430654    -0.64508472
 o      2.37415014    -1.20386106     0.20775883
 h      3.40016338    -0.72032970     0.04669470
 c     -2.46529782    -0.50531636    -0.51741185
 h     -2.17568414    -1.58441861    -0.90792534
 h     -3.00958519    -0.99302574     0.28934381
 h     -2.87284562     0.08335721    -1.32246708
 h     -0.40976768     1.50336164     1.72105036
          17

 c      1.27222518    -0.50207406     0.02200339
 c      0.04724997    -0.97750227     0.19719309
 c     -1.04159328    -0.01073168    -0.01441776
 c     -1.00673554     1.25866360     0.85841764
 c     -0.41001871     1.31104189    -0.45955089
 c      1.12900896     0.88761292    -0.36638598
 h     -0.08680669    -2.03991425     0.41138758
 h     -2.10780847     1.35823396     0.81191724
 h     -0.52945780     2.31906787    -1.00546261
 h      1.98867508     1.37632022    -0.62720925
 o      2.36893047    -1.18918792     0.21002950
 h      3.36886720    -0.72068180     0.04709521
 c     -2.47560244    -0.50561669    -0.51401935
 h     -2.15838717    -1.54915285    -0.89767030
 h     -3.00378371    -1.01005450     0.29582915
 h     -2.81645023     0.04683323    -1.32711628
 h     -0.37959089     1.52204779     1.75046602
          17

 c      1.26631049    -0.50415212     0.01586692
 c      0.05651399    -0.98654748     0.19206235
 c     -1.05798950    -0.01052959    -0.01905964
 c     -0.99324784     1.25242851     0.85180217
 c     -0.39928465     1.30738359    -0.45643472
 c      1.12808755     0.89002189    -0.36194804
 h     -0.13648654    -2.02001201     0.44234203
 h     -2.11073913     1.35962294     0.82370365
 h     -0.51371070     2.32269177    -1.00379056
 h      2.03177444     1.35891885    -0.61597598
 o      2.36642145    -1.17429926     0.21218228
 h      3.29754368    -0.73413621     0.05209030
 c     -2.48233214    -0.50909771    -0.50943351
 h     -2.14500845    -1.50140073    -0.89339222
 h     -3.00851281    -1.01449468     0.30643283
 h     -2.77320224     0.02138449    -1.34157083
 h     -0.35780427     1.53384714     1.77656721
          17

 c      1.26235326    -0.50259837     0.00864191
 c      0.06244318    -0.99610770     0.18708779
 c     -1.07433912    -0.01046459    -0.02454910
 c     -0.98102459     1.24605737     0.84795886
 c     -0.38536966     1.30411893    -0.45460300
 c      1.12494343     0.89037344    -0.35720553
 h     -0.18750269    -2.00374189     0.47694494
 h     -2.10463315     1.37622971     0.84255279
 h     -0.50321857     2.30680849    -1.00277390
 h      2.08501917     1.35756601    -0.60835408
 o      2.36597256    -1.15965233     0.21435613
 h      3.19961349    -0.75460477     0.05968251
 c     -2.48549452    -0.51529363    -0.50316654
 h     -2.13391943    -1.45074245    -0.89709105
 h     -3.02382985    -1.00591241     0.31934012
 h     -2.74640476     0.01029272    -1.36974940
 h     -0.34837601     1.53637660     1.79251013
          17

 c      1.26036114    -0.49768749     0.00041942
 c      0.06433204    -1.00584573     0.18234144
 c     -1.08985862    -0.01057472    -0.03065084
 c     -0.97028681     1.23970434     0.84736538
 c     -0.36852600     1.30119438    -0.45419428
 c      1.12086091     0.88921344    -0.35259813
 h     -0.23737354    -1.99248629     0.51476050
 h     -2.08723444     1.40727912     0.86707419
 h     -0.49799651     2.27367679    -1.00292880
 h      2.13373593     1.36554847    -0.60025218
 o      2.36545910    -1.14628475     0.21693158
 h      3.11130158    -0.76541755     0.06365574
 c     -2.48564718    -0.52293075    -0.49551460
 h     -2.12240659    -1.40946903    -0.91139987
 h     -3.04883907    -0.98452616     0.33250844
 h     -2.73531508     0.01058626    -1.40556193
 h     -0.35224773     1.52835631     1.79528741
          17

 c      1.26005270    -0.48994117    -0.00862788
 c      0.06182979    -1.01554131     0.17793939
 c     -1.10385756    -0.01078181    -0.03712298
 c     -0.96117942     1.23342040     0.85005861
 c     -0.34912729     1.29824172    -0.45506762
 c      1.11694692     0.88705037    -0.34848869
 h     -0.28325129    -1.98511724     0.55457343
 h     -2.05864075     1.45151878     0.89550128
 h     -0.49825232     2.22869242    -1.00632710
 h      2.16620311     1.37761432    -0.58866366
 o      2.36132167    -1.13596903     0.22063011
 h      3.09153265    -0.73757083     0.05215484
 c     -2.48356982    -0.53057277    -0.48724428
 h     -2.10818822    -1.38819465    -0.93838722
 h     -3.08171440    -0.95127355     0.34378583
 h     -2.73737630     0.01643396    -1.43780016
 h     -0.36774578     1.50954715     1.78537795
          17

 c      1.26087006    -0.48000220    -0.01829127
 c      0.05490123    -1.02499229     0.17402658
 c     -1.11574416    -0.01093894    -0.04372919
 c     -0.95378462     1.22715824     0.85560003
 c     -0.32766035     1.29463476    -0.45680397
 c      1.11393252     0.88429730    -0.34512350
 h     -0.32214231    -1.97915241     0.59450756
 h     -2.02115154     1.50739914     0.92590030
 h     -0.50454917     2.17992840    -1.01657870
 h      2.17569390     1.39055908    -0.57200779
 o      2.35363310    -1.12881022     0.22554138
 h      3.14240667    -0.66924866     0.02360208
 c     -2.47989300    -0.53743332    -0.47927297
 h     -2.09200031    -1.38979203    -0.97686029
 h     -3.11983317    -0.90771336     0.35100837
 h     -2.74983256     0.02275123    -1.45660288
 h     -0.39057418     1.48074840     1.76695398
          17

 c      1.26212102    -0.46859737    -0.02834587
 c      0.04379210    -1.03391837     0.17074150
 c     -1.12503021    -0.01088584    -0.05024517
 c     -0.94819870     1.22077865     0.86305341
 c     -0.30471706     1.28969897    -0.45882321
 c      1.11221442     0.88130252    -0.34265288
 h     -0.35146032    -1.97222035     0.63250003
 h     -1.97865724     1.57328023     0.95636474
 h     -0.51772072     2.13594184    -1.03781868
 h      2.15988658     1.40283056    -0.54980582
 o      2.34617620    -1.12285339     0.23084500
 h      3.20725493    -0.59214991    -0.00880735
 c     -2.47497895    -0.54355898    -0.47257347
 h     -2.07819752    -1.40842749    -1.02114531
 h     -3.16007265    -0.85588285     0.35227457
 h     -2.77014360     0.02637167    -1.45600741
 h     -0.41366532     1.44377408     1.74835608
          17

 c      1.26314981    -0.45658450    -0.03853226
 c      0.02899108    -1.04192633     0.16818343
 c     -1.13134088    -0.01049812    -0.05646834
 c     -0.94459116     1.21411815     0.87111372
 c     -0.28103421     1.28308608    -0.46065455
 c      1.11192305     0.87835572    -0.34114781
 h     -0.36954437    -1.96302123     0.66679275
 h     -1.93531157     1.64746423     0.98517877
 h     -0.53806380     2.10158974    -1.07212331
 h      2.12034309     1.41434711    -0.52240351
 o      2.34124966    -1.11674746     0.23593718
 h      3.25155846    -0.52799524    -0.03544166
 c     -2.46908799    -0.54938772    -0.46799791
 h     -2.07224290    -1.43479809    -1.06344225
 h     -3.19914184    -0.79817107     0.34627552
 h     -2.79598100     0.02592114    -1.43395003
 h     -0.42804423     1.40090112     1.74113101
          17

 c      1.26342512    -0.44494268    -0.04855744
 c      0.01116508    -1.04852722     0.16638991
 c     -1.13443041    -0.00971764    -0.06223339
 c     -0.94309008     1.20716831     0.87860710
 c     -0.25757102     1.27503168    -0.46220596
 c      1.11290860     0.87563982    -0.34060038
 h     -0.37591593    -1.95166323     0.69627510
 h     -1.89372929     1.72780607     1.01092099
 h     -0.56405688     2.07518535    -1.11701207
 h      2.06282524     1.42686556    -0.49087136
 o      2.33962640    -1.10986871     0.24052422
 h      3.26333235    -0.48604813    -0.05195570
 c     -2.46253631    -0.55534043    -0.46606901
 h     -2.07821718    -1.46091383    -1.09687638
 h     -3.23387116    -0.73724609     0.33256339
 h     -2.82529591     0.02162321    -1.39188906
 h     -0.42631384     1.35340721     1.75486548
          17

 c      1.26257773    -0.43469644    -0.05811793
 c     -0.00890621    -1.05318225     0.16532515
 c     -1.13420152    -0.00856117    -0.06743475
 c     -0.94349750     1.20023904     0.88519502
 c     -0.23549797     1.26618466    -0.46376218
 c      1.11467125     0.87313512    -0.34092387
 h     -0.37127691    -1.93958089     0.72066780
 h     -1.85384626     1.81102142     1.03250224
 h     -0.59208128     2.05053938    -1.16600068
 h      1.99797650     1.44477087    -0.45688476
 o      2.34138824    -1.10190948     0.24445235
 h      3.24022567    -0.46981232    -0.05655428
 c     -2.45568809    -0.56171107    -0.46688196
 h     -2.09808058    -1.48157595    -1.11683716
 h     -3.26150093    -0.67601902     0.31176480
 h     -2.85660955     0.01539565    -1.33474932
 h     -0.40749081     1.30053101     1.78953275
          17

 c      1.26040517    -0.42682214    -0.06692399
 c     -0.03038127    -1.05536668     0.16488350
 c     -1.13072438    -0.00710670    -0.07203963
 c     -0.94521413     1.19386422     0.89146980
 c     -0.21605343     1.25721820    -0.46574474
 c      1.11642466     0.87057540    -0.34198901
 h     -0.35727363    -1.92913831     0.74049535
 h     -1.81345979     1.89240103     1.04919227
 h     -0.61766014     2.02139896    -1.21165284
 h      1.94023271     1.47518567    -0.42220009
 o      2.34625227    -1.09273421     0.24764498
 h      3.18476556    -0.47964372    -0.04888486
 c     -2.44885004    -0.56870203    -0.47010958
 h     -2.13192393    -1.49419204    -1.12109279
 h     -3.28000343    -0.61757530     0.28574101
 h     -2.88946972     0.01103832    -1.27079678
 h     -0.37760819     1.24088458     1.83463592
          17

 c      1.25684906    -0.42216876    -0.07471497
 c     -0.05239733    -1.05465925     0.16491909
 c     -1.12425018    -0.00546316    -0.07608335
 c     -0.94748190     1.18854924     0.89831639
 c     -0.20037658     1.24859146    -0.46849658
 c      1.11758754     0.86770008    -0.34370995
 h     -0.33606510    -1.92289298     0.75675057
 h     -1.76993807     1.96646594     1.06068921
 h     -0.63693253     1.98405121    -1.24808553
 h      1.90161379     1.52462259    -0.38759580
 o      2.35350408    -1.08247593     0.25015139
 h      3.10576745    -0.51146500    -0.03071701
 c     -2.44219308    -0.57641374    -0.47511742
 h     -2.17833363    -1.49854148    -1.10970497
 h     -3.28838063    -0.56500010     0.25760524
 h     -2.92458261     0.01376680    -1.21029245
 h     -0.34528848     1.17459043     1.87658760
          17

 c      1.25195467    -0.42139274    -0.08126828
 c     -0.07410415    -1.05085703     0.16530741
 c     -1.11521145    -0.00373732    -0.07965458
 c     -0.94959666     1.18461934     0.90636543
 c     -0.18937897     1.24050269    -0.47219054
 c      1.11845551     0.86480941    -0.34607716
 h     -0.30982890    -1.92256690     0.77022929
 h     -1.72172021     2.02815864     1.06718006
 h     -0.64749577     1.93772729    -1.27193616
 h      1.88332227     1.59206118    -0.35251874
 o      2.36153033    -1.07193943     0.25234852
 h      3.02600482    -0.55055444    -0.00907623
 c     -2.43582232    -0.58466206    -0.48121902
 h     -2.23462573    -1.49706269    -1.08517734
 h     -3.28678716    -0.52106210     0.23144376
 h     -2.96264846     0.02808560    -1.16203161
 h     -0.31782973     1.10363965     1.90488316
          17

 c      1.24584334    -0.42487008    -0.08641683
 c     -0.09468275    -1.04408047     0.16601485
 c     -1.10420295    -0.00200571    -0.08288136
 c     -0.95096265     1.18218458     0.91585328
 c     -0.18362723     1.23291049    -0.47679829
 c      1.12006401     0.86287638    -0.34904936
 h     -0.28046508    -1.92810504     0.78082934
 h     -1.66896448     2.07386928     1.06935076
 h     -0.64878739     1.88426621    -1.28259353
 h      1.87659160     1.66710211    -0.31645518
 o      2.36727009    -1.06314719     0.25522982
 h      2.99101783    -0.56325101    -0.00068959
 c     -2.42997768    -0.59269668    -0.48792383
 h     -2.29715842    -1.49543208    -1.05263805
 h     -3.27635806    -0.48781161     0.21169145
 h     -3.00203862     0.05466151    -1.12968969
 h     -0.30000338     1.03112276     1.91358446
          17

 c      1.23872389    -0.43257252    -0.09008615
 c     -0.11334920    -1.03480587     0.16712528
 c     -1.09194629    -0.00029498    -0.08592230
 c     -0.95108605     1.18114820     0.92666961
 c     -0.18323252     1.22554918    -0.48205080
 c      1.12335898     0.86294700    -0.35246970
 h     -0.24967599    -1.93744617     0.78734702
 h     -1.61356139     2.10209604     1.06836714
 h     -0.64238928     1.82787802    -1.28246866
 h      1.87135892     1.73642818    -0.28001162
 o      2.36856751    -1.05765335     0.25958118
 h      3.03189771    -0.52451966    -0.01857120
 c     -2.42509268    -0.59919161    -0.49495335
 h     -2.36212358    -1.50207260    -1.01908532
 h     -3.25879397    -0.46625857     0.20235708
 h     -3.03801733     0.08939142    -1.11176948
 h     -0.29418418     0.96046790     1.90070361
          17

 c      1.23089179    -0.44400871    -0.09231685
 c     -0.12934186    -1.02379852     0.16880138
 c     -1.07924718     0.00143534    -0.08895795
 c     -0.94958007     1.18121888     0.93841353
 c     -0.18779219     1.21794081    -0.48739776
 c      1.12870376     0.86562340    -0.35609954
 h     -0.21923690    -1.94724117     0.78800479
 h     -1.55889761     2.11386671     1.06583110
 h     -0.63224153     1.77500147    -1.27735565
 h      1.86130063     1.78963493    -0.24461308
 o      2.36769475    -1.05370452     0.26448444
 h      3.10967727    -0.46357118    -0.04800408
 c     -2.42159588    -0.60277614    -0.50219340
 h     -2.42667045    -1.52436968    -0.99054074
 h     -3.23585724    -0.45629806     0.20637162
 h     -3.06480035     0.12573543    -1.10458451
 h     -0.30054314     0.89490314     1.86760812
          17

 c      1.22268123    -0.45831151    -0.09323505
 c     -0.14191441    -1.01198006     0.17121447
 c     -1.06694509     0.00328988    -0.09218402
 c     -0.94619646     1.18194790     0.95040568
 c     -0.19645814     1.20947616    -0.49205491
 c      1.13590207     0.87095409    -0.35967263
 h     -0.19114036    -1.95409356     0.78129092
 h     -1.50951909     2.11296145     1.06368130
 h     -0.62413904     1.73347493    -1.27588600
 h      1.84400204     1.82069068    -0.21187027
 o      2.36717842    -1.04946110     0.26893557
 h      3.18160850    -0.41203024    -0.07250700
 c     -2.41977161    -0.60278345    -0.50977028
 h     -2.48900509    -1.56258103    -0.96856104
 h     -3.20886562    -0.45695269     0.22511263
 h     -3.07790427     0.15748597    -1.10457691
 h     -0.31685789     0.83684352     1.81906635
          17

 c      1.21442124    -0.47439068    -0.09301103
 c     -0.15037546    -1.00028120     0.17448161
 c     -1.05585763     0.00539990    -0.09580630
 c     -0.94089833     1.18284098     0.96168158
 c     -0.20819511     1.19966335    -0.49529631
 c      1.14436596     0.87852608    -0.36293253
 h     -0.16749597    -1.95566110     0.76663350
 h     -1.47055665     2.10557502     1.06401773
 h     -0.62353605     1.70995981    -1.28617889
 h      1.81991050     1.82753615    -0.18317219
 o      2.36812955    -1.04424766     0.27252445
 h      3.22781865    -0.38330892    -0.08494166
 c     -2.41984332    -0.59947202    -0.51796178
 h     -2.54709538    -1.60838498    -0.95033524
 h     -3.17825489    -0.46680680     0.25798175
 h     -3.07506227     0.18009937    -1.10898315
 h     -0.33803061     0.78693483     1.76363660
          17

 c      1.20643601    -0.49107907    -0.09183001
 c     -0.15416643    -0.98950520     0.17862519
 c     -1.04672304     0.00784636    -0.10003310
 c     -0.93393958     1.18356867     0.97105622
 c     -0.22213438     1.18847410    -0.49694759
 c      1.15323409     0.88756130    -0.36566800
 h     -0.15029214    -1.95134294     0.74472657
 h     -1.44664748     2.09871815     1.06882404
 h     -0.63229474     1.70634930    -1.31016124
 h      1.79178876     1.81190554    -0.15936542
 o      2.37089558    -1.03798497     0.27515551
 h      3.24097487    -0.38128335    -0.08320470
 c     -2.42203178    -0.59358902    -0.52688066
 h     -2.59808129    -1.65022065    -0.93213488
 h     -3.14346842    -0.48432464     0.30212389
 h     -3.05625484     0.19103554    -1.11586278
 h     -0.35610849     0.74313684     1.71330710
          17

 c      1.19906407    -0.50725153    -0.08987308
 c     -0.15294855    -0.98021177     0.18355005
 c     -1.04014527     0.01056736    -0.10505684
 c     -0.92580205     1.18415486     0.97742661
 c     -0.23770121     1.17646336    -0.49757483
 c      1.16141506     0.89694682    -0.36776199
 h     -0.14115181    -1.94260703     0.71755672
 h     -1.44040620     2.09723920     1.07961549
 h     -0.64781094     1.71878558    -1.34146947
 h      1.76483360     1.77987957    -0.14031482
 o      2.37547809    -1.03084207     0.27687094
 h      3.21948560    -0.40565897    -0.06746038
 c     -2.42645111    -0.58593825    -0.53626549
 h     -2.63898740    -1.67864602    -0.91176970
 h     -3.10343001    -0.50784906     0.35261870
 h     -3.02368789     0.18998261    -1.12424413
 h     -0.36255016     0.70138995     1.68029313
          17

 c      1.19267099    -0.52191802    -0.08730097
 c     -0.14667086    -0.97264533     0.18903921
 c     -1.03654809     0.01329190    -0.11101900
 c     -0.91688241     1.18486368     0.98031253
 c     -0.25442965     1.16454248    -0.49811540
 c      1.16761167     0.90524684    -0.36924916
 h     -0.14116184    -1.93293159     0.68815626
 h     -1.45125972     2.10122035     1.09711014
 h     -0.66557475     1.74053411    -1.36985958
 h      1.74689047     1.74242904    -0.12437249
 o      2.38156307    -1.02318988     0.27783155
 h      3.16680817    -0.45250826    -0.03989428
 c     -2.43295134    -0.57728057    -0.54547711
 h     -2.66747527    -1.68815966    -0.88893484
 h     -3.05743897    -0.53539736     0.40329475
 h     -2.98193854     0.17933838    -1.13457287
 h     -0.35320063     0.65944491     1.67077434
          17

 c      1.18765449    -0.53429069    -0.08423954
 c     -0.13560238    -0.96675473     0.19478776
 c     -1.03614488     0.01553565    -0.11796845
 c     -0.90724244     1.18585553     0.98012031
 c     -0.27177754     1.15369204    -0.49942595
 c      1.17048208     0.91091185    -0.37031866
 h     -0.15081352    -1.92707679     0.65999300
 h     -1.47561435     2.10613270     1.12102648
 h     -0.68179805     1.76524087    -1.38646846
 h      1.74711403     1.71331543    -0.10847177
 o      2.38816522    -1.01582790     0.27844788
 h      3.09692090    -0.51040337    -0.00689329
 c     -2.44102596    -0.56838761    -0.55359511
 h     -2.68214557    -1.67708690    -0.86474704
 h     -3.00598872    -0.56452384     0.44793847
 h     -2.93789578     0.16463512    -1.14923200
 h     -0.33122230     0.62062989     1.68158553
          17

 c      1.18443830    -0.54380920    -0.08077636
 c     -0.12032876    -0.96234551     0.20049082
 c     -1.03892602     0.01666845    -0.12583760
 c     -0.89676308     1.18709574     0.97778425
 c     -0.28911479     1.14479522    -0.50208546
 c      1.16910132     0.91291621    -0.37114716
 h     -0.17001746    -1.92931588     0.63594724
 h     -1.50818189     2.10546555     1.15010545
 h     -0.69428783     1.78837527    -1.38593841
 h      1.77112679     1.70165049    -0.09017528
 o      2.39285759    -1.01050344     0.27968393
 h      3.04662869    -0.55206369     0.01610314
 c     -2.44987380    -0.55997627    -0.55958326
 h     -2.68262198    -1.64739139    -0.84133088
 h     -2.95113108    -0.59241274     0.48151367
 h     -2.89959920     0.15367512    -1.17224145
 h     -0.30401228     0.59211598     1.70402347
          17

 c      1.18344156    -0.55009877    -0.07698621
 c     -0.10174021    -0.95932084     0.20595124
 c     -1.04465914     0.01603203    -0.13445422
 c     -0.88541317     1.18848992     0.97426602
 c     -0.30581028     1.13854319    -0.50636746
 c      1.16344356     0.91136128    -0.37165515
 h     -0.19800791    -1.94101906     0.61725615
 h     -1.54346193     2.09347517     1.18238415
 h     -0.70234034     1.80747359    -1.36645650
 h      1.81563073     1.70470747    -0.07058153
 o      2.39249662    -1.00941061     0.28280544
 h      3.06481963    -0.54276490     0.00886579
 c     -2.45864514    -0.55234777    -0.56259683
 h     -2.66963147    -1.60508065    -0.82164582
 h     -2.89635901    -0.61619705     0.50111602
 h     -2.87340088     0.15294593    -1.20676932
 h     -0.27852608     0.58045687     1.72924464
          17

 c      1.18501493    -0.55288388    -0.07297673
 c     -0.08102430    -0.95783836     0.21112352
 c     -1.05289699     0.01307522    -0.14358350
 c     -0.87333237     1.18995695     0.97031340
 c     -0.32131047     1.13534425    -0.51223563
 c      1.15424356     0.90717332    -0.37153845
 h     -0.23301536    -1.95935911     0.60324296
 h     -1.57676157     2.06666087     1.21559152
 h     -0.70654362     1.82220057    -1.32943493
 h      1.86986000     1.71134577    -0.05391171
 o      2.38824235    -1.01181048     0.28742441
 h      3.13416413    -0.49481231    -0.02209908
 c     -2.46670710    -0.54493000    -0.56235952
 h     -2.64502759    -1.56076881    -0.80944015
 h     -2.84618880    -0.63339740     0.50655479
 h     -2.86124743     0.16309886    -1.25128665
 h     -0.25922565     0.58927208     1.75065860
          17

 c      1.18941162    -0.55197268    -0.06887935
 c     -0.05959166    -0.95825310     0.21605812
 c     -1.06299740     0.00748002    -0.15297652
 c     -0.86078498     1.19141696     0.96640905
 c     -0.33516343     1.13521767    -0.51932092
 c      1.14245977     0.90134814    -0.37051189
 h     -0.27205653    -1.97852943     0.59211056
 h     -1.60473788     2.02412123     1.24749784
 h     -0.70874872     1.83467874    -1.27945321
 h      1.92189729     1.71071422    -0.04449957
 o      2.38348078    -1.01551454     0.29227602
 h      3.20380437    -0.44374696    -0.05602582
 c     -2.47369376    -0.53635509    -0.55926833
 h     -2.61133970    -1.52830694    -0.80888707
 h     -2.80562870    -0.64235930     0.50049351
 h     -2.86108261     0.17874840    -1.29882737
 h     -0.24795154     0.61905980     1.76424208
          17

 c      1.19675651    -0.54730251    -0.06480323
 c     -0.03890882    -0.96091887     0.22080295
 c     -1.07415919    -0.00075909    -0.16240160
 c     -0.84810385     1.19277474     0.96276063
 c     -0.34700330     1.13771808    -0.52692065
 c      1.12895013     0.89460136    -0.36844698
 h     -0.31125573    -1.99241545     0.58208693
 h     -1.62571172     1.96739321     1.27618216
 h     -0.71207782     1.84987906    -1.22409360
 h      1.96258601     1.69628550    -0.04507031
 o      2.38009965    -1.01934755     0.29667008
 h      3.24727282    -0.40848182    -0.08138974
 c     -2.47943822    -0.52533825    -0.55419307
 h     -2.57057803    -1.51844957    -0.82310670
 h     -2.77963718    -0.64259291     0.48805444
 h     -2.86945406     0.19271055    -1.34051966
 h     -0.24412606     0.66757164     1.76850686
          17

 c      1.20697401    -0.53897351    -0.06080724
 c     -0.02029334    -0.96600688     0.22533061
 c     -1.08547626    -0.01133397    -0.17164797
 c     -0.83566912     1.19393076     0.95927131
 c     -0.35655417     1.14201146    -0.53412946
 c      1.11440610     0.88738178    -0.36537750
 h     -0.34658283    -1.99676085     0.57216093
 h     -1.63993774     1.90011056     1.30025188
 h     -0.72038605     1.87488762    -1.17241000
 h      1.98618815     1.66571451    -0.05667548
 o      2.37887689    -1.02283670     0.30033516
 h      3.25579900    -0.39600117    -0.09358684
 c     -2.48393112    -0.51168846    -0.54829507
 h     -2.52362841    -1.53035823    -0.85177911
 h     -2.77253722    -0.63488530     0.47568205
 h     -2.88328904     0.19955510    -1.36913627
 h     -0.24467772     0.73009642     1.76479825
          17

 c      1.21970947    -0.52727031    -0.05688574
 c     -0.00473244    -0.97340870     0.22950914
 c     -1.09601186    -0.02370376    -0.18051336
 c     -0.82390739     1.19479897     0.95551544
 c     -0.36373558     1.14723597    -0.54019014
 c      1.09937335     0.87995398    -0.36146891
 h     -0.37461942    -1.99013816     0.56229461
 h     -1.64977337     1.82746517     1.31901253
 h     -0.73643442     1.91534107    -1.13109250
 h      1.99004151     1.61988190    -0.07908758
 o      2.38010642    -1.02578421     0.30317348
 h      3.22827487    -0.40823639    -0.09100519
 c     -2.48722449    -0.49637850    -0.54279651
 h     -2.47163594    -1.55185907    -0.89045448
 h     -2.78727317    -0.62101184     0.46893588
 h     -2.90032024     0.19662465    -1.38045774
 h     -0.24391026     0.79993734     1.75770189
          17

 c      1.23429518    -0.51268444    -0.05296083
 c      0.00722436    -0.98269967     0.23310034
 c     -1.10488337    -0.03721821    -0.18879255
 c     -0.81325489     1.19528458     0.95083298
 c     -0.36881514     1.15300001    -0.54483839
 c      1.08424949     0.87243263    -0.35699963
 h     -0.39315743    -1.97417438     0.55338782
 h     -1.65936563     1.75524177     1.33248377
 h     -0.75957307     1.97038019    -1.10085750
 h      1.97458607     1.56250276    -0.11105440
 o      2.38376503    -1.02815401     0.30519770
 h      3.16859567    -0.44392552    -0.07399737
 c     -2.48937727    -0.48078901    -0.53855028
 h     -2.41727852    -1.56848915    -0.93272470
 h     -2.82450462    -0.60305228     0.46963379
 h     -2.91905353     0.18383726    -1.37341274
 h     -0.23431851     0.86987525     1.75427799
          17

 c      1.24978822    -0.49593052    -0.04888176
 c      0.01547735    -0.99313935     0.23577493
 c     -1.11133578    -0.05122769    -0.19628211
 c     -0.80401478     1.19520662     0.94469628
 c     -0.37238278     1.15948886    -0.54824329
 c      1.06921271     0.86476228    -0.35235853
 h     -0.40162183    -1.95346214     0.54718289
 h     -1.67333882     1.68837452     1.34109053
 h     -0.78566283     2.03197482    -1.07755063
 h      1.94419718     1.50041757    -0.15037140
 o      2.38930000    -1.03021825     0.30663127
 h      3.08899936    -0.49623325    -0.04652335
 c     -2.49051185    -0.46615817    -0.53570357
 h     -2.36435004    -1.57004589    -0.97269225
 h     -2.88188494    -0.58274585     0.47440625
 h     -2.93884120     0.16344513    -1.35010848
 h     -0.20962866     0.93484202     1.76038628
          17

 c      1.26508036    -0.47792758    -0.04443820
 c      0.02029760    -1.00372946     0.23714885
 c     -1.11479419    -0.06515065    -0.20280104
 c     -0.79619222     1.19428471     0.93720714
 c     -0.37512430     1.16708988    -0.55066980
 c      1.05410211     0.85668953    -0.34803247
 h     -0.40119959    -1.93503724     0.54608248
 h     -1.69457554     1.62959721     1.34503291
 h     -0.80946828     2.08963188    -1.05635867
 h      1.90840193     1.44396494    -0.19407450
 o      2.39501215    -1.03303214     0.30823329
 h      3.01978057    -0.54524042    -0.02133484
 c     -2.49083750    -0.45347332    -0.53372364
 h     -2.31681308    -1.55170094    -1.00606940
 h     -2.95413805    -0.56138288     0.47637051
 h     -2.96015492     0.13996829    -1.31593711
 h     -0.16892977     0.99370152     1.77564745
          17

 c      1.27907693    -0.45971332    -0.03939607
 c      0.02216355    -1.01338901     0.23685600
 c     -1.11489949    -0.07850000    -0.20821065
 c     -0.78955815     1.19228896     0.92917732
 c     -0.37762925     1.17603435    -0.55226909
 c      1.03844257     0.84786767    -0.34453283
 h     -0.39428630    -1.92673215     0.55265410
 h     -1.72248026     1.57916698     1.34379490
 h     -0.82678367     2.13479888    -1.03435071
 h      1.88106462     1.40566325    -0.23933618
 o      2.39796354    -1.03860597     0.31144775
 h      3.01048437    -0.55571695    -0.02216283
 c     -2.49058065    -0.44348768    -0.53169726
 h     -2.27818823    -1.51303053    -1.03032808
 h     -3.03412374    -0.54012753     0.46856586
 h     -2.98473996     0.11980354    -1.27908558
 h     -0.11755758     1.04785669     1.79294200
          17

 c      1.29091314    -0.44230771    -0.03355002
 c      0.02153530    -1.02127143     0.23466307
 c     -1.11152886    -0.09087910    -0.21241746
 c     -0.78389977     1.18917057     0.92168546
 c     -0.38033238     1.18628445    -0.55305163
 c      1.02196564     0.83828045    -0.34225968
 h     -0.38299015    -1.93396268     0.56860599
 h     -1.75323339     1.53584628     1.33632738
 h     -0.83516544     2.16239158    -1.01074918
 h      1.87340744     1.39490403    -0.28505873
 o      2.39774317    -1.04709752     0.31650075
 h      3.06964130    -0.52264321    -0.05309504
 c     -2.48995054    -0.43662432    -0.52872767
 h     -2.25121593    -1.45726619    -1.04469247
 h     -3.11431378    -0.52031763     0.44654064
 h     -3.01478168     0.10961886    -1.24824707
 h     -0.06380333     1.09864665     1.80317554
          17

 c      1.30010110    -0.42662886    -0.02674621
 c      0.01869413    -1.02707495     0.23058329
 c     -1.10480016    -0.10196318    -0.21535975
 c     -0.77915319     1.18502903     0.91562527
 c     -0.38351681     1.19754138    -0.55292070
 c      1.00538547     0.82873346    -0.34146572
 h     -0.36757153    -1.95649413     0.59357495
 h     -1.78167161     1.49819341     1.32174587
 h     -0.83393527     2.17081537    -0.98647938
 h      1.88425582     1.41149943    -0.33208883
 o      2.39727257    -1.05615974     0.32184104
 h      3.15114997    -0.48166997    -0.08962558
 c     -2.48926885    -0.43272794    -0.52431279
 h     -2.23751966    -1.39131907    -1.05045255
 h     -3.18802007    -0.50352734     0.40919998
 h     -3.05049296     0.11348677    -1.22860630
 h     -0.01539448     1.14626915     1.79955406
          17

 c      1.30651122    -0.41345922    -0.01887578
 c      0.01377967    -1.03107482     0.22490284
 c     -1.09506232    -0.11148768    -0.21699669
 c     -0.77536581     1.18002103     0.91152007
 c     -0.38729829     1.20924919    -0.55169242
 c      0.99027996     0.82069213    -0.34239847
 h     -0.34650360    -1.98826803     0.62475714
 h     -1.80322115     1.46529321     1.29994393
 h     -0.82414893     2.16192499    -0.96386585
 h      1.90123877     1.44653135    -0.38107965
 o      2.39853161    -1.06421143     0.32639599
 h      3.22180677    -0.45641841    -0.11481818
 c     -2.48912355    -0.43087925    -0.51846082
 h     -2.23716373    -1.32614655    -1.05165917
 h     -3.25019211    -0.49143778     0.35850764
 h     -3.08799463     0.13102119    -1.21947845
 h      0.02209315     1.18998372     1.77888395
          17

 c      1.31024688    -0.40338814    -0.00988513
 c      0.00696831    -1.03385706     0.21809313
 c     -1.08287932    -0.11924882    -0.21731176
 c     -0.77262732     1.17430194     0.90950857
 c     -0.39158247     1.22056593    -0.54909538
 c      0.97821154     0.81562191    -0.34536854
 h     -0.31808106    -2.02054638     0.65782676
 h     -1.81504269     1.43692032     1.27184383
 h     -0.80873611     2.14133774    -0.94659126
 h      1.91097377     1.48901518    -0.43119525
 o      2.40221927    -1.07062306     0.32975125
 h      3.26736774    -0.45521966    -0.12230115
 c     -2.49025587    -0.42956766    -0.51144136
 h     -2.24846344    -1.27582862    -1.05538021
 h     -3.29793198    -0.48561037     0.29882238
 h     -3.12034117     0.15856537    -1.21630012
 h      0.04559312     1.22857866     1.74133933
          17

 c      1.31151424    -0.39673317     0.00019788
 c     -0.00137975    -1.03602150     0.21069054
 c     -1.06900958    -0.12511674    -0.21633276
 c     -0.77104366     1.16800192     0.90937018
 c     -0.39605201     1.23036639    -0.54477630
 c      0.97024214     0.81454097    -0.35066852
 h     -0.28181253    -2.04537678     0.68830560
 h     -1.81652957     1.41342488     1.23937759
 h     -0.79245747     2.11838428    -0.93960150
 h      1.90487148     1.53020216    -0.48067116
 o      2.40842987    -1.07518706     0.33179376
 h      3.28252488    -0.47968643    -0.11053061
 c     -2.49318160    -0.42731236    -0.50362121
 h     -2.26899355    -1.25265179    -1.06937402
 h     -3.33092179    -0.48725161     0.23635514
 h     -3.14057250     0.19177904    -1.21420665
 h      0.05472760     1.26078326     1.69013053
          17

 c      1.31053340    -0.39349182     0.01124128
 c     -0.01067906    -1.03802612     0.20321275
 c     -1.05437045    -0.12904472    -0.21414866
 c     -0.77076264     1.16120906     0.91054560
 c     -0.40027040     1.23744867    -0.53838800
 c      0.96693474     0.81790003    -0.35847817
 h     -0.23875390    -2.05740784     0.71252386
 h     -1.80948226     1.39557787     1.20532153
 h     -0.78075719     2.10372821    -0.94814749
 h      1.87940884     1.56441789    -0.52763990
 o      2.41695305    -1.07790788     0.33256387
 h      3.26652406    -0.52825746    -0.08034091
 c     -2.49782309    -0.42346252    -0.49572389
 h     -2.29766423    -1.25910581    -1.09655038
 h     -3.35174412    -0.49707880     0.17870769
 h     -3.14379020     0.22721030    -1.20986405
 h      0.05226523     1.28567112     1.63145632
          17

 c      1.30751643    -0.39334928     0.02300238
 c     -0.02015785    -1.04014330     0.19611231
 c     -1.03997241    -0.13106416    -0.21090502
 c     -0.77202196     1.15394720     0.91218977
 c     -0.40393150     1.24105673    -0.52982668
 c      0.96845637     0.82560170    -0.36881058
 h     -0.19119349    -2.05437843     0.72808610
 h     -1.79799580     1.38443095     1.17300158
 h     -0.77701515     2.10337360    -0.97518600
 h      1.83507737     1.58879261    -0.57060906
 o      2.42721669    -1.07903291     0.33227966
 h      3.22410233    -0.59576975    -0.03529181
 c     -2.50350896    -0.41840736    -0.48897893
 h     -2.33497164    -1.28579358    -1.13212849
 h     -3.36548971    -0.51536721     0.13391035
 h     -3.12763964     0.26259729    -1.20156317
 h      0.04456588     1.30309132     1.57430331
          17

 c      1.30270838    -0.39573896     0.03513830
 c     -0.02893743    -1.04244574     0.18973745
 c     -1.02682226    -0.13127142    -0.20677693
 c     -0.77513198     1.14616997     0.91335481
 c     -0.40705095     1.24131835    -0.51948827
 c      0.97458802     0.83703996    -0.38148467
 h     -0.14218254    -2.03716746     0.73412652
 h     -1.78774320     1.38114801     1.14581459
 h     -0.78037823     2.11372649    -1.01860469
 h      1.77601182     1.60333733    -0.60881910
 o      2.43781667    -1.07930379     0.33153132
 h      3.17274208    -0.66940386     0.01523090
 c     -2.50938784    -0.41299015    -0.48466951
 h     -2.38091345    -1.31856653    -1.16763823
 h     -3.37768584    -0.54201203     0.10845750
 h     -3.09211288     0.29667918    -1.18877849
 h      0.04064318     1.31386503     1.52896485
          17

 c      1.29646057    -0.39992634     0.04722479
 c     -0.03613231    -1.04477990     0.18428420
 c     -1.01582046    -0.12982077    -0.20193570
 c     -0.78027514     1.13783254     0.91336449
 c     -0.40985002     1.23902298    -0.50824162
 c      0.98463175     0.85111431    -0.39610254
 h     -0.09507429    -2.00985939     0.73155744
 h     -1.78426663     1.38671056     1.12658458
 h     -0.78701018     2.12439209    -1.07164606
 h      1.71041263     1.61179536    -0.64276060
 o      2.44572852    -1.08029539     0.33155468
 h      3.15499153    -0.72332094     0.05171695
 c     -2.51487925    -0.40797518    -0.48355679
 h     -2.43383433    -1.34552630    -1.19589800
 h     -3.39086602    -0.57620861     0.10499021
 h     -3.03936058     0.32911029    -1.17189714
 h      0.04804662     1.31915226     1.50339672
          17

 c      1.28926122    -0.40508051     0.05877323
 c     -0.04096502    -1.04674331     0.17975258
 c     -1.00768060    -0.12693005    -0.19652124
 c     -0.78724829     1.12903927     0.91218352
 c     -0.41249796     1.23505329    -0.49714333
 c      0.99734601     0.86625323    -0.41203357
 h     -0.05302806    -1.97964882     0.72322676
 h     -1.79054458     1.40144590     1.11695234
 h     -0.79297171     2.12496314    -1.12611925
 h      1.65061526     1.62264726    -0.67479197
 o      2.44795590    -1.08336899     0.33343331
 h      3.21281310    -0.73570026     0.05741777
 c     -2.51984235    -0.40396383    -0.48566740
 h     -2.49085613    -1.35912151    -1.21275306
 h     -3.40262621    -0.61579186     0.12139894
 h     -2.97358590     0.36063368    -1.15222970
 h      0.06729148     1.31910356     1.49939640
          17

 c      1.28166400    -0.41034308     0.06926210
 c     -0.04287711    -1.04774239     0.17595672
 c     -1.00288561    -0.12289237    -0.19062407
 c     -0.79555035     1.12011472     0.91040823
 c     -0.41498725     1.23007119    -0.48718303
 c      1.01119058     0.88067001    -0.42848393
 h     -0.01848495    -1.95578865     0.71350238
 h     -1.80528188     1.42453536     1.11708040
 h     -0.79574138     2.10873655    -1.17501550
 h      1.61007106     1.64736302    -0.70882346
 o      2.44634952    -1.08754151     0.33639083
 h      3.31253071    -0.72304499     0.04562292
 c     -2.52441446    -0.40147423    -0.49043387
 h     -2.54863356    -1.35567085    -1.21684824
 h     -3.40729622    -0.65701137     0.15216739
 h     -2.90065398     0.39322439    -1.13196310
 h      0.09113240     1.31241651     1.51268923
          17

 c      1.27423173    -0.41495557     0.07821427
 c     -0.04157900    -1.04722336     0.17265346
 c     -1.00167682    -0.11807730    -0.18427704
 c     -0.80475138     1.11151077     0.90891205
 c     -0.41714694     1.22448273    -0.47916251
 c      1.02501077     0.89310484    -0.44477173
 h      0.00711266    -1.94665010     0.70662808
 h     -1.82346007     1.45389478     1.12581191
 h     -0.79432557     2.07306513    -1.21347477
 h      1.59596366     1.69251383    -0.74751124
 o      2.44396734    -1.09153620     0.33939442
 h      3.40282760    -0.70697663     0.03381601
 c     -2.52876869    -0.40089496    -0.49698997
 h     -2.60388460    -1.33468118    -1.20918462
 h     -3.39926822    -0.69517575     0.19072755
 h     -2.82703939     0.42947596    -1.11346498
 h      0.10955894     1.29738670     1.53650491
          17

 c      1.26752616    -0.41835543     0.08525849
 c     -0.03702713    -1.04500969     0.16975545
 c     -1.00406361    -0.11291103    -0.17746030
 c     -0.81467408     1.10366407     0.90850889
 c     -0.41869304     1.21848178    -0.47363947
 c      1.03849400     0.90348325    -0.46062380
 h      0.02309079    -1.95563276     0.70425098
 h     -1.83873599     1.48661656     1.14117335
 h     -0.78900103     2.01870740    -1.23898554
 h      1.60471830     1.75229567    -0.78906058
 o      2.44227252    -1.09482731     0.34202086
 h      3.45857145    -0.69685065     0.02953719
 c     -2.53300023    -0.40225160    -0.50444702
 h     -2.65379027    -1.29878889    -1.19311307
 h     -3.37516303    -0.72568453     0.23131053
 h     -2.75845552     0.47077302    -1.09783554
 h      0.11443768     1.27297823     1.56459188
          17

 c      1.26209755    -0.42017981     0.09014376
 c     -0.02937841    -1.04145221     0.16743752
 c     -1.00984022    -0.10784232    -0.17012106
 c     -0.82532409     1.09690209     0.90977889
 c     -0.41926381     1.21206248    -0.47086463
 c      1.05180378     0.91253300    -0.47608414
 h      0.02916253    -1.97930626     0.70429970
 h     -1.84581091     1.51968227     1.16093496
 h     -0.78122302     1.94945010    -1.25167459
 h      1.62699072     1.81283373    -0.82844650
 o      2.44172815    -1.09725825     0.34415886
 h      3.47095861    -0.69559162     0.03501061
 c     -2.53707888    -0.40494310    -0.51201390
 h     -2.69649865    -1.25427055    -1.17474426
 h     -3.33433245    -0.74486694     0.26984360
 h     -2.69919557     0.51543468    -1.08387602
 h      0.10111152     1.23913070     1.59232984
          17

 c      1.25846745    -0.42022169     0.09272703
 c     -0.01898079    -1.03722881     0.16602373
 c     -1.01860491    -0.10330574    -0.16219978
 c     -0.83677553     1.09140364     0.91299825
 c     -0.41843506     1.20499109    -0.47069225
 c      1.06505942     0.92098417    -0.49122265
 h      0.02549663    -2.00975259     0.70248305
 h     -1.84169416     1.55057576     1.18302425
 h     -0.77376676     1.87211600    -1.25499061
 h      1.65425736     1.86122843    -0.86087484
 o      2.44235693    -1.09880018     0.34580911
 h      3.43850947    -0.70358685     0.05034605
 c     -2.54077317    -0.40771780    -0.51893544
 h     -2.73176628    -1.21115616    -1.16307335
 h     -3.27851501    -0.75046982     0.30413888
 h     -2.65248978     0.55889598    -1.06874040
 h      0.06835743     1.19661983     1.61689370
          17

 c      1.25710594    -0.41839414     0.09295728
 c     -0.00637719    -1.03302136     0.16580080
 c     -1.02978247    -0.09968633    -0.15365137
 c     -0.84911700     1.08718917     0.91810774
 c     -0.41573404     1.19680812    -0.47251775
 c      1.07818532     0.92922589    -0.50599844
 h      0.01302880    -2.03847283     0.69465830
 h     -1.82607016     1.57770569     1.20577381
 h     -0.77084389     1.79623443    -1.25627137
 h      1.68092923     1.88932389    -0.88337058
 o      2.44384423    -1.09951392     0.34704757
 h      3.36544885    -0.71932060     0.07413259
 c     -2.54363001    -0.40906638    -0.52449997
 h     -2.76108390    -1.18064465    -1.16799776
 h     -3.21132702    -0.74188397     0.33374423
 h     -2.62097200     0.59583147    -1.04957834
 h      0.01817242     1.14681603     1.63734822
          17

 c      1.25839689    -0.41471357     0.09086293
 c      0.00772691    -1.02931747     0.16691395
 c     -1.04265088    -0.09728601    -0.14445858
 c     -0.86244450     1.08412869     0.92469961
 c     -0.41071405     1.18699655    -0.47541481
 c      1.09096403     0.93731240    -0.52025846
 h     -0.00648311    -2.05892693     0.67820575
 h     -1.80127813     1.60071232     1.22806926
 h     -0.77737443     1.73188761    -1.26522954
 h      1.70398518     1.89347127    -0.89474505
 o      2.44521843    -1.09968503     0.34811598
 h      3.26691162    -0.73718359     0.10197717
 c     -2.54514162    -0.40795851    -0.52838415
 h     -2.78616633    -1.16860720    -1.19489531
 h     -3.13782549    -0.72019318     0.35973644
 h     -2.60664978     0.62223150    -1.02465416
 h     -0.04426364     1.09138327     1.65494204
          17

 c      1.26258200    -0.40929614     0.08654222
 c      0.02253942    -1.02635179     0.16934799
 c     -1.05637889    -0.09629099    -0.13464102
 c     -0.87684432     1.08196735     0.93204833
 c     -0.40316700     1.17535846    -0.47864062
 c      1.10309504     0.94502561    -0.53376272
 h     -0.03069190    -2.06744347     0.65234272
 h     -1.77206479     1.62069480     1.24943391
 h     -0.79648272     1.68524196    -1.28833334
 h      1.72243959     1.87371872    -0.89527957
 o      2.44409190    -1.10020779     0.34965504
 h      3.18133960    -0.74141349     0.12281280
 c     -2.54499923    -0.40434420    -0.53100401
 h     -2.80677880    -1.17098265    -1.23997512
 h     -3.06401061    -0.68801644     0.38442283
 h     -2.61063225     0.63638571    -0.99361172
 h     -0.11100680     1.03183507     1.67326318
          17

 c      1.26968187    -0.40232325     0.08014160
 c      0.03726540    -1.02409951     0.17293838
 c     -1.07007834    -0.09675013    -0.12427376
 c     -0.89229530     1.08038089     0.93926197
 c     -0.39335641     1.16227201    -0.48215560
 c      1.11419855     0.95187906    -0.54619302
 h     -0.05700102    -2.06344758     0.61799727
 h     -1.74484387     1.64015071     1.26999902
 h     -0.82668370     1.65551476    -1.32299786
 h      1.73734645     1.83368201    -0.88663517
 o      2.43714398    -1.10260664     0.35261804
 h      3.16361739    -0.70624888     0.12048404
 c     -2.54316451    -0.39889497    -0.53326068
 h     -2.82088321    -1.17766539    -1.29266434
 h     -2.99597469    -0.64902376     0.41052012
 h     -2.63295054     0.63909274    -0.95736438
 h     -0.17326916     0.96907208     1.69718924
          17

 c      1.27944201    -0.39399288     0.07182532
 c      0.05118228    -1.02227367     0.17738544
 c     -1.08286955    -0.09856039    -0.11350586
 c     -0.90851159     1.07903675     0.94561978
 c     -0.38197337     1.14848448    -0.48649259
 c      1.12375609     0.95707938    -0.55714943
 h     -0.08293230    -2.04954618     0.57757493
 h     -1.72598057     1.66221113     1.29017505
 h     -0.86231101     1.63735558    -1.35937210
 h      1.75236920     1.78105524    -0.87200914
 o      2.42513391    -1.10665875     0.35677992
 h      3.20629328    -0.63451000     0.09784249
 c     -2.53979411    -0.39249131    -0.53591028
 h     -2.82646410    -1.17928541    -1.34168603
 h     -2.93871231    -0.60714345     0.43950517
 h     -2.67258930     0.63357734    -0.91791567
 h     -0.22509460     0.90355893     1.72979302
          17

 c      1.29138098    -0.38452672     0.06176901
 c      0.06371725    -1.02034247     0.18228672
 c     -1.09395119    -0.10147118    -0.10256057
 c     -0.92492913     1.07763612     0.95092829
 c     -0.36985680     1.13473892    -0.49221229
 c      1.13107569     0.95955464    -0.56616627
 h     -0.10651648    -2.03140360     0.53457686
 h     -1.71932059     1.68899086     1.30991584
 h     -0.89661015     1.62516703    -1.38700804
 h      1.77420862     1.72743754    -0.85604010
 o      2.41175472    -1.11042041     0.36099527
 h      3.25696422    -0.55717582     0.07273146
 c     -2.53516887    -0.38596979    -0.53917014
 h     -2.82255550    -1.17017502    -1.37862090
 h     -2.89532134    -0.56594861     0.47002601
 h     -2.72771939     0.62495411    -0.87798075
 h     -0.26609472     0.83652839     1.76918662
          17

 c      1.30485893    -0.37422393     0.05018425
 c      0.07450218    -1.01762688     0.18720474
 c     -1.10266582    -0.10511098    -0.09170928
 c     -0.94095972     1.07596264     0.95554466
 c     -0.35777779     1.12160081    -0.49958596
 c      1.13547547     0.95827708    -0.57283601
 h     -0.12654816    -2.01669891     0.49284718
 h     -1.72455252     1.71997236     1.32800598
 h     -0.92404101     1.61512258    -1.39884229
 h      1.81068487     1.68483423    -0.84344924
 o      2.39925384    -1.11258342     0.36456833
 h      3.28650583    -0.49533669     0.05596975
 c     -2.52962414    -0.37996894    -0.54274896
 h     -2.80929294    -1.14832781    -1.39862065
 h     -2.86713424    -0.52863022     0.49800463
 h     -2.79590936     0.61851133    -0.84015656
 h     -0.30018028     0.77096173     1.80902522
          17

 c      1.31911562    -0.36349110     0.03734071
 c      0.08335152    -1.01353668     0.19176544
 c     -1.10854674    -0.10903012    -0.08123145
 c     -0.95623848     1.07392556     0.96006107
 c     -0.34636926     1.10945071    -0.50856220
 c      1.13680625     0.95290819    -0.57705080
 h     -0.14236344    -2.01243147     0.45544017
 h     -1.73791826     1.75190902     1.34212960
 h     -0.94098469     1.60528101    -1.39174045
 h      1.86472423     1.65848866    -0.83635566
 o      2.38862895    -1.11256284     0.36721553
 h      3.28557703    -0.45854569     0.05182288
 c     -2.52350985    -0.37470250    -0.54611076
 h     -2.78773400    -1.11479879    -1.40025271
 h     -2.85431087    -0.49820769     0.51844878
 h     -2.87385625     0.61690035    -0.80591880
 h     -0.33204883     0.71107502     1.84205960
          17

 c      1.33331350    -0.35283714     0.02357218
 c      0.09017115    -1.00787545     0.19573943
 c     -1.11133320    -0.11275319    -0.07137909
 c     -0.97063306     1.07153743     0.96498075
 c     -0.33611211     1.09850842    -0.51881799
 c      1.13583196     0.94409172    -0.57910124
 h     -0.15308903    -2.02138484     0.42370606
 h     -1.75449782     1.78028925     1.34971399
 h     -0.94583745     1.59531326    -1.36599673
 h      1.92976693     1.64376878    -0.83321589
 o      2.38033930    -1.11013243     0.36883889
 h      3.25330258    -0.45063880     0.06160904
 c     -2.51720524    -0.36980557    -0.54865570
 h     -2.75981103    -1.07353372    -1.38566669
 h     -2.85625614    -0.47750001     0.52731916
 h     -2.95670385     0.61846980    -0.77534689
 h     -0.36490686     0.66105560     1.86299585
          17

 c      1.34658778    -0.34284702     0.00926716
 c      0.09488261    -1.00096724     0.19903706
 c     -1.11095954    -0.11583058    -0.06235862
 c     -0.98412884     1.06885218     0.97056124
 c     -0.32729544     1.08882960    -0.52978424
 c      1.13387185     0.93298269    -0.57948813
 h     -0.15711272    -2.04062219     0.39741275
 h     -1.77016324     1.80100122     1.34878670
 h     -0.93924827     1.58652182    -1.32512573
 h      1.99353743     1.63179456    -0.83098311
 o      2.37454356    -1.10528685     0.36944474
 h      3.19350058    -0.47198455     0.08502366
 c     -2.51110138    -0.36443099    -0.54969099
 h     -2.72839176    -1.03155754    -1.36123217
 h     -2.87178831    -0.46888195     0.52244812
 h     -3.03805400     0.61871896    -0.74787426
 h     -0.39995074     0.62415133     1.86944220
          17

 c      1.35809199    -0.33415308    -0.00514906
 c      0.09743835    -0.99348334     0.20163348
 c     -1.10753391    -0.11787664    -0.05433076
 c     -0.99674225     1.06592569     0.97678040
 c     -0.31993763     1.08027021    -0.54063935
 c      1.13217895     0.92071223    -0.57871674
 h     -0.15249699    -2.06347082     0.37569859
 h     -1.78246764     1.81132555     1.33838323
 h     -0.92465293     1.58222177    -1.27602373
 h      2.04470710     1.61559363    -0.82733694
 o      2.37097335    -1.09833914     0.36917910
 h      3.11661305    -0.51796853     0.11960449
 c     -2.50552060    -0.35752913    -0.54837742
 h     -2.69706039    -0.99857467    -1.33754032
 h     -2.89923881    -0.47407357     0.50375103
 h     -3.11115776     0.61327210    -0.72316292
 h     -0.43654955     0.60222334     1.86192052
          17

 c      1.36705528    -0.32740675    -0.01923715
 c      0.09789041    -0.98615998     0.20350668
 c     -1.10131558    -0.11858755    -0.04741847
 c     -1.00849234     1.06281385     0.98333707
 c     -0.31374052     1.07246473    -0.55035273
 c      1.13163396     0.90822117    -0.57722819
 h     -0.13786981    -2.08282034     0.35788474
 h     -1.79084878     1.81033750     1.31859590
 h     -0.90846258     1.58798771    -1.22853633
 h      2.07587180     1.59177317    -0.82123557
 o      2.36840278    -1.09032204     0.36848455
 h      3.04772897    -0.57267391     0.15828144
 c     -2.50069877    -0.34825425    -0.54397749
 h     -2.66896881    -0.98398129    -1.32606772
 h     -2.93659309    -0.49407503     0.47319957
 h     -3.17027092     0.59977788    -0.70141967
 h     -0.47241426     0.59544350     1.84384628
          17

 c      1.37289351    -0.32323383    -0.03257285
 c      0.09643498    -0.97961393     0.20462427
 c     -1.09269363    -0.11774515    -0.04171232
 c     -1.01940320     1.05958736     0.98965096
 c     -0.30823891     1.06495144    -0.55794072
 c      1.13269510     0.89627055    -0.57539570
 h     -0.11299304    -2.09332929     0.34375198
 h     -1.79661959     1.79903996     1.29047218
 h     -0.89811470     1.61029087    -1.19254387
 h      2.08367575     1.55994499    -0.81267464
 o      2.36410079    -1.08337753     0.36820721
 h      3.03425598    -0.60290298     0.18775864
 c     -2.49686804    -0.33649193    -0.53645754
 h     -2.64505487    -0.99091875    -1.33179122
 h     -2.98164814    -0.52922170     0.43455249
 h     -3.21145273     0.57832451    -0.68327834
 h     -0.50363190     0.60200899     1.82163398
          17

 c      1.37534910    -0.32215804    -0.04478129
 c      0.09339554    -0.97426968     0.20495481
 c     -1.08217016    -0.11522473    -0.03727198
 c     -1.02949254     1.05633001     0.99490829
 c     -0.30322032     1.05755513    -0.56294601
 c      1.13539954     0.88543241    -0.57351796
 h     -0.07886203    -2.09230649     0.33349355
 h     -1.80288077     1.78029961     1.25583267
 h     -0.89711149     1.65223355    -1.17240779
 h      2.06851432     1.52216226    -0.80246018
 o      2.35648413    -1.07872216     0.36872873
 h      3.10277687    -0.59093774     0.20242166
 c     -2.49426238    -0.32308727    -0.52673327
 h     -2.62379466    -1.01327943    -1.34936911
 h     -3.03197135    -0.57921048     0.39235579
 h     -3.23291599     0.55121171    -0.66956608
 h     -0.52497339     0.61824424     1.80427077
          17

 c      1.37447751    -0.32452877    -0.05556630
 c      0.08918338    -0.97033263     0.20447912
 c     -1.07034534    -0.11100681    -0.03412371
 c     -1.03869759     1.05306635     0.99827723
 c     -0.29899984     1.05072934    -0.56566954
 c      1.13933302     0.87601699    -0.57179025
 h     -0.03753284    -2.07996219     0.32762245
 h     -1.81406460     1.75833421     1.21692274
 h     -0.90174825     1.70970488    -1.16433443
 h      2.03493746     1.48300059    -0.79223291
 o      2.34834594    -1.07467547     0.36938802
 h      3.20824129    -0.56609746     0.21354948
 c     -2.49299764    -0.30947511    -0.51606322
 h     -2.60296476    -1.04008686    -1.36850200
 h     -3.08441207    -0.64283308     0.35008350
 h     -3.23528467     0.52270088    -0.66111628
 h     -0.53132628     0.63995941     1.80095389
          17

 c      1.37049123    -0.33050283    -0.06472411
 c      0.08427957    -0.96777468     0.20319592
 c     -1.05789051    -0.10518428    -0.03225527
 c     -1.04674935     1.04964862     0.99933346
 c     -0.29613152     1.04539623    -0.56682744
 c      1.14357752     0.86796767    -0.57025738
 h      0.00818801    -2.05946213     0.32693331
 h     -1.83459152     1.73736589     1.17584625
 h     -0.90433333     1.77325575    -1.16047337
 h      1.99261452     1.45005595    -0.78467745
 o      2.34247963    -1.06990227     0.36977345
 h      3.30455853    -0.55267296     0.22853396
 c     -2.49299521    -0.29723330    -0.50535411
 h     -2.58102989    -1.06129644    -1.38067937
 h     -3.13454948    -0.71735592     0.30869119
 h     -3.22187723     0.49883946    -0.65866873
 h     -0.52057680     0.66511242     1.81640443
          17

 c      1.36366558    -0.34003659    -0.07215230
 c      0.07919388    -0.96634848     0.20111899
 c     -1.04550610    -0.09796032    -0.03161384
 c     -1.05317839     1.04580696     0.99837639
 c     -0.29497203     1.04251829    -0.56711087
 c      1.14676894     0.86083863    -0.56879817
 h      0.05517188    -2.03658918     0.33248609
 h     -1.86661731     1.71961385     1.13405344
 h     -0.89826216     1.83304696    -1.15404566
 h      1.95588320     1.43359929    -0.78345608
 o      2.34014596    -1.06410089     0.36985641
 h      3.36961508    -0.55840443     0.24854131
 c     -2.49398543    -0.28788910    -0.49500110
 h     -2.55733723    -1.07014016    -1.38144359
 h     -3.17697602    -0.79807101     0.26707875
 h     -3.19855355     0.48691832    -0.66285211
 h     -0.49579217     0.69523145     1.84747391
          17

 c      1.35433691    -0.35287850    -0.07785357
 c      0.07440082    -0.96569522     0.19827699
 c     -1.03387448    -0.08963367    -0.03210474
 c     -1.05757376     1.04141410     0.99625076
 c     -0.29553476     1.04283534    -0.56701716
 c      1.14762170     0.85410421    -0.56723818
 h      0.10045718    -2.01833793     0.34551380
 h     -1.90820925     1.70404312     1.09234328
 h     -0.88005096     1.88179646    -1.14115437
 h      1.93778378     1.44258396    -0.79179831
 o      2.34174989    -1.05741026     0.36973866
 h      3.39461530    -0.58365508     0.27244865
 c     -2.49559259    -0.28272643    -0.48507937
 h     -2.53183720    -1.06315665    -1.36997420
 h     -3.20661989    -0.87883064     0.22383029
 h     -3.17201655     0.49358291    -0.67404276
 h     -0.46394503     0.73354020     1.88518155
          17

 c      1.34293476    -0.36858701    -0.08192469
 c      0.07028763    -0.96557786     0.19473142
 c     -1.02361942    -0.08057045    -0.03358732
 c     -1.05982542     1.03664182     0.99388356
 c     -0.29755524     1.04678999    -0.56684925
 c      1.14581476     0.84778731    -0.56559210
 h      0.14154189    -2.01010611     0.36712273
 h     -1.95372069     1.68720351     1.05138885
 h     -0.84914965     1.91545608    -1.12055110
 h      1.93992908     1.47727490    -0.80972110
 o      2.34727121    -1.05011902     0.36954823
 h      3.37702492    -0.62593931     0.29843843
 c     -2.49756132    -0.28242302    -0.47556978
 h     -2.50479117    -1.03984474    -1.34845590
 h     -3.22002685    -0.95324728     0.17856951
 h     -3.14633219     0.52124738    -0.69174622
 h     -0.43259475     0.78222077     1.91962376
          17

 c      1.33001053    -0.38657225    -0.08453547
 c      0.06713529    -0.96611588     0.19061330
 c     -1.01526948    -0.07116743    -0.03587505
 c     -1.06011264     1.03186144     0.99197147
 c     -0.30057661     1.05450075    -0.56673422
 c      1.14208979     0.84261357    -0.56413572
 h      0.17623683    -2.01285051     0.39776714
 h     -1.99608286     1.66537260     1.01220246
 h     -0.80740697     1.93329024    -1.09316884
 h      1.95164495     1.52763971    -0.83328712
 o      2.35628457    -1.04261595     0.36941244
 h      3.31995982    -0.68054092     0.32430935
 c     -2.49992158    -0.28672611    -0.46647052
 h     -2.47653787    -1.00266675    -1.32206777
 h     -3.21593998    -1.01588751     0.13241370
 h     -3.12066138     0.56535961    -0.71381659
 h     -0.40762878     0.84138357     1.94314272
          17

 c      1.31625287    -0.40614512    -0.08590376
 c      0.06511207    -0.96780366     0.18615064
 c     -1.00922335    -0.06181420    -0.03874335
 c     -1.05875911     1.02746717     0.99089831
 c     -0.30398535     1.06570109    -0.56661184
 c      1.13742342     0.83943185    -0.56319026
 h      0.20236133    -2.02270608     0.43681166
 h     -2.02910203     1.63621249     0.97616940
 h     -0.75886073     1.93834589    -1.06203485
 h      1.95988010     1.58035871    -0.85722793
 o      2.36752505    -1.03550487     0.36945080
 h      3.23883005    -0.73842471     0.34743038
 c     -2.50282955    -0.29449616    -0.45774404
 h     -2.44725134    -0.95718495    -1.29936328
 h     -3.19537080    -1.06320564     0.08783577
 h     -3.09120454     0.61594375    -0.73659049
 h     -0.39260801     0.90942238     1.95119007
          17

 c      1.30248244    -0.42655598    -0.08627507
 c      0.06424016    -0.97129080     0.18165471
 c     -1.00571925    -0.05286288    -0.04194270
 c     -1.05612003     1.02376560     0.99075406
 c     -0.30703289     1.07965283    -0.56620656
 c      1.13245785     0.83872864    -0.56293528
 h      0.21781048    -2.03337234     0.48255476
 h     -2.04874065     1.59934012     0.94480868
 h     -0.70963338     1.93825802    -1.03239688
 h      1.95592931     1.62479599    -0.87730249
 o      2.37784777    -1.02988258     0.36975454
 h      3.17788810    -0.78179600     0.36505977
 c     -2.50627486    -0.30410067    -0.44924347
 h     -2.41668471    -0.91115674    -1.29162555
 h     -3.16149131    -1.09423268     0.04831030
 h     -3.05488021     0.66201570    -0.75600596
 h     -0.38879604     0.98370393     1.94227229
          17

 c      1.28958226    -0.44698860    -0.08593436
 c      0.06434516    -0.97712720     0.17746754
 c     -1.00481492    -0.04461357    -0.04521088
 c     -1.05253624     1.02093272     0.99135991
 c     -0.30892812     1.09517936    -0.56506171
 c      1.12743904     0.84054747    -0.56338288
 h      0.22096085    -2.03894520     0.53267565
 h     -2.05364537     1.55624895     0.91950724
 h     -0.66704926     1.94480683    -1.01116655
 h      1.93607086     1.65441161    -0.89090158
 o      2.38272605    -1.02708339     0.37031160
 h      3.20334258    -0.78896823     0.37609253
 c     -2.50991858    -0.31394477    -0.44094098
 h     -2.38431962    -0.87104880    -1.30866151
 h     -3.11948883    -1.11115816     0.01791873
 h     -3.01115247     0.69493582    -0.76861649
 h     -0.39519218     1.06118216     1.91789774
          17

 c      1.27833638    -0.46652974    -0.08525100
 c      0.06502947    -0.98561332     0.17389906
 c     -1.00638501    -0.03732163    -0.04828363
 c     -1.04831964     1.01899320     0.99228173
 c     -0.30908407     1.11108701    -0.56276108
 c      1.12230909     0.84457751    -0.56442248
 h      0.21103003    -2.03551772     0.58478086
 h     -2.04544216     1.51004422     0.90130911
 h     -0.63699041     1.96913487    -1.00425074
 h      1.90039548     1.66633653    -0.89689519
 o      2.38300254    -1.02679715     0.37108429
 h      3.29843691    -0.76563474     0.38089910
 c     -2.51303583    -0.32291469    -0.43344446
 h     -2.35050555    -0.83774614    -1.35167812
 h     -3.07617700    -1.11957761     0.00090305
 h     -2.96194889     0.70961434    -0.77200546
 h     -0.40844890     1.13901449     1.88266811
          17

 c      1.26935676    -0.48426935    -0.08463610
 c      0.06573639    -0.99675244     0.17118286
 c     -1.01013559    -0.03121946    -0.05091211
 c     -1.04371926     1.01779209     0.99288166
 c     -0.30739480     1.12689117    -0.55928203
 c      1.11678447     0.85022714    -0.56585141
 h      0.18817074    -2.02165835     0.63685799
 h     -2.02892347     1.46511977     0.89072415
 h     -0.62075048     2.01343175    -1.01246500
 h      1.85214284     1.66112489    -0.89554323
 o      2.38286520    -1.02788949     0.37215258
 h      3.39564606    -0.73150906     0.37895144
 c     -2.51459425    -0.33043276    -0.42807517
 h     -2.31753564    -0.80719260    -1.41126435
 h     -3.03868539    -1.12733348     0.00085094
 h     -2.91098821     0.70464619    -0.76491154
 h     -0.42306055     1.21528261     1.84397003
          17

 c      1.26309272    -0.49946745    -0.08443699
 c      0.06588135    -1.01024880     0.16944474
 c     -1.01563054    -0.02652363    -0.05288763
 c     -1.03883639     1.01700353     0.99249372
 c     -0.30421839     1.14300869    -0.55506754
 c      1.11037143     0.85662981    -0.56737146
 h      0.15337271    -1.99836187     0.68762914
 h     -2.01168521     1.42658268     0.88760584
 h     -0.61515665     2.06876884    -1.03077649
 h      1.79787306     1.64323457    -0.88871722
 o      2.38453024    -1.02976058     0.37357302
 h      3.45937012    -0.69740077     0.37011227
 c     -2.51358946    -0.33638842    -0.42618635
 h     -2.28892848    -0.77519899    -1.47364542
 h     -3.01180927    -1.14072111     0.01912762
 h     -2.86323418     0.68248058    -0.74739727
 h     -0.43264961     1.28945322     1.81016893
          17

 c      1.25979183    -0.51164996    -0.08487284
 c      0.06497932    -1.02552748     0.16867690
 c     -1.02232664    -0.02341431    -0.05406438
 c     -1.03354137     1.01628073     0.99073176
 c     -0.30010836     1.16015543    -0.55071413
 c      1.10235345     0.86261606    -0.56857149
 h      0.10827787    -1.96870127     0.73680510
 h     -2.00222059     1.39911868     0.89130504
 h     -0.61565119     2.12220549    -1.05201325
 h      1.74780529     1.62175340    -0.88023308
 o      2.38872099    -1.03213188     0.37533219
 h      3.47752753    -0.66800462     0.35487688
 c     -2.50940312    -0.34134861    -0.42846443
 h     -2.26789894    -0.74012770    -1.52713301
 h     -2.99568539    -1.15997693     0.05323923
 h     -2.82457055     0.65002816    -0.72106283
 h     -0.43272907     1.36166844     1.78692731
          17

 c      1.25944990    -0.52064299    -0.08600973
 c      0.06274472    -1.04180206     0.16873826
 c     -1.02962461    -0.02200318    -0.05436730
 c     -1.02757984     1.01553558     0.98770379
 c     -0.29562070     1.17878835    -0.54669246
 c      1.09193048     0.86684673    -0.56897520
 h      0.05491843    -1.93703261     0.78507367
 h     -2.00607946     1.38543718     0.90116389
 h     -0.61848808     2.16346627    -1.07022404
 h      1.71429872     1.60901723    -0.87533021
 o      2.39552766    -1.03481030     0.37735583
 h      3.44775575    -0.64559976     0.33410909
 c     -2.50184366    -0.34661565    -0.43478307
 h     -2.25658171    -0.70260911    -1.56426956
 h     -2.98647093    -1.17916143     0.09702199
 h     -2.80138983     0.61883434    -0.68888418
 h     -0.42311446     1.43084286     1.77421484
          17

 c      1.26179495    -0.52657202    -0.08775972
 c      0.05913571    -1.05821590     0.16941344
 c     -1.03693503    -0.02230603    -0.05378058
 c     -1.02089561     1.01509319     0.98388890
 c     -0.29126651     1.19897006    -0.54327128
 c      1.07872150     0.86838353    -0.56827071
 h     -0.00454237    -1.90754889     0.83349560
 h     -2.02240166     1.38525431     0.91687924
 h     -0.62121429     2.18681878    -1.08167504
 h      1.70606121     1.61388733    -0.87792585
 o      2.40465715    -1.03763956     0.37952146
 h      3.37353034    -0.63091730     0.30885437
 c     -2.49099199    -0.35369041    -0.44452870
 h     -2.25599408    -0.66456520    -1.58155496
 h     -2.97920634    -1.19061656     0.14287492
 h     -2.79942286     0.60203798    -0.65390753
 h     -0.40738393     1.49362076     1.76729889
          17

 c      1.26631330    -0.52983214    -0.08989904
 c      0.05432336    -1.07402060     0.17053264
 c     -1.04373916    -0.02422479    -0.05232408
 c     -1.01380552     1.01554414     0.97983558
 c     -0.28750741     1.22043350    -0.54053291
 c      1.06331627     0.86734308    -0.56658140
 h     -0.06785882    -1.88260644     0.88227944
 h     -2.04441107     1.39578651     0.93822223
 h     -0.62254583     2.19067602    -1.08474619
 h      1.72164104     1.63388246    -0.88730772
 o      2.41522346    -1.04062231     0.38169329
 h      3.26773256    -0.62126088     0.27983192
 c     -2.47720317    -0.36331294    -0.45701198
 h     -2.26618064    -0.62862643    -1.57901625
 h     -2.96990334    -1.18895419     0.18397731
 h     -2.82126222     0.60622087    -0.61705215
 h     -0.39017955     1.54541167     1.76036582
          17

 c      1.27229626    -0.53102018    -0.09210869
 c      0.04859647    -1.08868376     0.17207947
 c     -1.04962062    -0.02754415    -0.05003267
 c     -1.00684762     1.01746635     0.97596282
 c     -0.28472216     1.24263881    -0.53838321
 c      1.04710121     0.86468141    -0.56438082
 h     -0.13248175    -1.86199040     0.92974642
 h     -2.06332603     1.41325283     0.96449645
 h     -0.62233914     2.17719419    -1.07985545
 h      1.75110821     1.65743406    -0.89895289
 o      2.42513411    -1.04432745     0.38386260
 h      3.16292014    -0.60411650     0.24531775
 c     -2.46124135    -0.37485022    -0.47154246
 h     -2.28624183    -0.59793399    -1.56059785
 h     -2.95612372    -1.17233669     0.21531153
 h     -2.86400936     0.62513338    -0.57688013
 h     -0.37507463     1.58207641     1.74918189
          17

 c      1.27886578    -0.53083144    -0.09403912
 c      0.04225165    -1.10186022     0.17419144
 c     -1.05426563    -0.03194853    -0.04694656
 c     -1.00055548     1.02123489     0.97249318
 c     -0.28313679     1.26476527    -0.53652921
 c      1.03158404     0.86142189    -0.56217046
 h     -0.19539040    -1.84375167     0.97251263
 h     -2.07191202     1.43414405     0.99436086
 h     -0.62182076     2.15245263    -1.06974200
 h      1.78326569     1.67270579    -0.90812976
 o      2.43128217    -1.05020458     0.38638989
 h      3.10936499    -0.55249646     0.19764290
 c     -2.44421387    -0.38673806    -0.48712233
 h     -2.31433495    -0.57600719    -1.53531139
 h     -2.93691284    -1.14214491     0.23389639
 h     -2.92003910     0.64457898    -0.53226814
 h     -0.36380882     1.60093887     1.73191452
          17

 c      1.28503500    -0.52993796    -0.09538322
 c      0.03552064    -1.11329229     0.17705956
 c     -1.05745019    -0.03705944    -0.04311649
 c     -0.99535098     1.02695256     0.96943842
 c     -0.28275809     1.28570011    -0.53445217
 c      1.01795896     0.85824925    -0.56030560
 h     -0.25329813    -1.82576151     1.00676500
 h     -2.06601644     1.45583231     1.02603217
 h     -0.62387332     2.12655944    -1.05978539
 h      1.80984086     1.67219067    -0.91182111
 o      2.43351186    -1.05838209     0.38936656
 h      3.11283591    -0.46062724     0.13388218
 c     -2.42725859    -0.39732794    -0.50227947
 h     -2.34806458    -0.56631498    -1.51746434
 h     -2.91274289    -1.10235367     0.23895456
 h     -2.98027419     0.65166687    -0.48419089
 h     -0.35619792     1.60115486     1.70909458
          17

 c      1.28991143    -0.52890808    -0.09589185
 c      0.02857455    -1.12273603     0.18082516
 c     -1.05902757    -0.04247764    -0.03861794
 c     -0.99153168     1.03444045     0.96659879
 c     -0.28339007     1.30420300    -0.53148541
 c      1.00699934     0.85549517    -0.55898351
 h     -0.30315121    -1.80685181     1.02959429
 h     -2.04479201     1.47678572     1.05760286
 h     -0.63256300     2.11165616    -1.05711238
 h      1.82605710     1.65278780    -0.90879951
 o      2.43468537    -1.06653933     0.39188024
 h      3.13181792    -0.36232656     0.06749959
 c     -2.41122541    -0.40533610    -0.51553540
 h     -2.38556394    -0.57124870    -1.52188381
 h     -2.88559131    -1.05911016     0.23231988
 h     -3.03673133     0.63891586    -0.43526174
 h     -0.35011822     1.58381999     1.68347856
          17

 c      1.29283940    -0.52819795    -0.09535755
 c      0.02157785    -1.12993094     0.18552714
 c     -1.05892077    -0.04781832    -0.03355511
 c     -0.98927221     1.04325278     0.96357771
 c     -0.28482768     1.31940844    -0.52712509
 c      0.99909134     0.85321985    -0.55826874
 h     -0.34261262    -1.78723797     1.03974600
 h     -2.01058593     1.49670780     1.08735543
 h     -0.65080809     2.11594758    -1.06699489
 h      1.83017298     1.61480961    -0.89927192
 o      2.43653808    -1.07280674     0.39307062
 h      3.14132249    -0.28486850     0.01123499
 c     -2.39655379    -0.40996086    -0.52644421
 h     -2.42610539    -0.59073006    -1.55313709
 h     -2.85891393    -1.02035300     0.21877932
 h     -3.08341745     0.60395890    -0.38864334
 h     -0.34151392     1.55185601     1.65985958
          17

 c      1.29337923    -0.52816412    -0.09361611
 c      0.01472801    -1.13459404     0.19108104
 c     -1.05712810    -0.05272986    -0.02805399
 c     -0.98857184     1.05274699     0.95985399
 c     -0.28711653     1.33132788    -0.52139639
 c      0.99425961     0.85125005    -0.55810093
 h     -0.37038885    -1.76850708     1.03789346
 h     -1.96879569     1.51671146     1.11409825
 h     -0.67741520     2.13772499    -1.08858207
 h      1.82339589     1.56152324    -0.88473941
 o      2.43960511    -1.07630000     0.39247357
 h      3.13399535    -0.24040067    -0.02839128
 c     -2.38344608    -0.41089852    -0.53601213
 h     -2.46870336    -0.62177587    -1.60073975
 h     -2.83691419    -0.99477316     0.20525146
 h     -3.11639138     0.54824617    -0.34736295
 h     -0.32502615     1.50919962     1.64420963
          17

 c      1.29124389    -0.52907154    -0.09055185
 c      0.00827727    -1.13642536     0.19727501
 c     -1.05374874    -0.05690417    -0.02225920
 c     -0.98911302     1.06225319     0.95497295
 c     -0.29052985     1.34068373    -0.51481278
 c      0.99212083     0.84916827    -0.55828092
 h     -0.38641559    -1.75345083     1.02663869
 h     -1.92726749     1.53935436     1.13749116
 h     -0.70730384     2.16721423    -1.11541709
 h      1.81049060     1.49933227    -0.86815158
 o      2.44392621    -1.07666323     0.38986750
 h      3.10952940    -0.23319974    -0.04854583
 c     -2.37212181    -0.40837092    -0.54574621
 h     -2.51084311    -0.65975560    -1.64797006
 h     -2.82252231    -0.98938963     0.19765130
 h     -3.13384646     0.47621455    -0.31397873
 h     -0.29618152     1.45893892     1.64135626
          17

 c      1.28625898    -0.53109656    -0.08609907
 c      0.00253504    -1.13512830     0.20379115
 c     -1.04901669    -0.06008540    -0.01634007
 c     -0.99014557     1.07128655     0.94881922
 c     -0.29529046     1.34830470    -0.50800318
 c      0.99181956     0.84631744    -0.55846073
 h     -0.39185974    -1.74576335     1.01019012
 h     -1.89428032     1.56799485     1.15810921
 h     -0.73462243     2.19355532    -1.13989401
 h      1.80048020     1.43779972    -0.85404292
 o      2.44933172    -1.07382838     0.38517413
 h      3.07054929    -0.26349816    -0.04844868
 c     -2.36289312    -0.40320999    -0.55655603
 h     -2.54912977    -0.69997328    -1.68144441
 h     -2.81502832    -1.00665913     0.19690636
 h     -3.13662859     0.39505547    -0.29018811
 h     -0.25479058     1.40159184     1.65187757
          17

 c      1.27836102    -0.53432707    -0.08023993
 c     -0.00216759    -1.13046848     0.21028093
 c     -1.04331764    -0.06207400    -0.01049755
 c     -0.99067977     1.07964834     0.94175395
 c     -0.30137958     1.35475822    -0.50145684
 c      0.99217636     0.84197128    -0.55821293
 h     -0.38875042    -1.74936821     0.99339383
 h     -1.87489074     1.60498809     1.17684795
 h     -0.75502523     2.20902880    -1.15635748
 h      1.80502840     1.38762100    -0.84774651
 o      2.45543207    -1.06804730     0.37848441
 h      3.02283124    -0.32691608    -0.02979584
 c     -2.35598379    -0.39684116    -0.56853082
 h     -2.58035119    -0.73847559    -1.69378556
 h     -2.80998435    -1.04378227     0.19836061
 h     -3.12920152     0.31470247    -0.27612787
 h     -0.20645575     1.33580629     1.67120885
          17

 c      1.26763932    -0.53875446    -0.07300388
 c     -0.00556456    -1.12239387     0.21651355
 c     -1.03717230    -0.06272026    -0.00496065
 c     -0.98995567     1.08738861     0.93448860
 c     -0.30852667     1.36029608    -0.49546768
 c      0.99229981     0.83577071    -0.55725212
 h     -0.37910554    -1.76711934     0.97990607
 h     -1.86802429     1.64962471     1.19386147
 h     -0.76619933     2.20968970    -1.16179440
 h      1.83162608     1.35531896    -0.85282586
 o      2.46132842    -1.06025492     0.37026930
 h      2.97953878    -0.40863844    -0.00014438
 c     -2.35122123    -0.39103041    -0.58134836
 h     -2.60199889    -0.77228655    -1.68278961
 h     -2.80172360    -1.09474772     0.19520776
 h     -3.12027242     0.24710071    -0.26961214
 h     -0.16014503     1.26087890     1.69220285
          17

 c      1.25443631    -0.54423780    -0.06447763
 c     -0.00756363    -1.11118912     0.22253539
 c     -1.03118959    -0.06190798     0.00002414
 c     -0.98769708     1.09469702     0.92784112
 c     -0.31626979     1.36489582    -0.49014640
 c      0.99222962     0.82805153    -0.55565118
 h     -0.36394419    -1.79915201     0.97027238
 h     -1.86746285     1.69789384     1.20813258
 h     -0.76771703     2.19490750    -1.15566815
 h      1.87635302     1.33915433    -0.86853966
 o      2.46501962    -1.05275435     0.36180610
 h      2.96984987    -0.47267488     0.02036022
 c     -2.34801002    -0.38742684    -0.59459549
 h     -2.61246971    -0.79956773    -1.65053778
 h     -2.78580184    -1.15272484     0.18188910
 h     -3.12073853     0.20323247    -0.26647457
 h     -0.12441669     1.17822567     1.70833270
          17

 c      1.23947473    -0.55044582    -0.05483199
 c     -0.00830919    -1.09755707     0.22869924
 c     -1.02600272    -0.05953696     0.00421019
 c     -0.98398592     1.10176144     0.92252957
 c     -0.32399829     1.36828205    -0.48541284
 c      0.99270358     0.81958371    -0.55376210
 h     -0.34307314    -1.84204742     0.96157368
 h     -1.86562678     1.74431616     1.21810097
 h     -0.76097213     2.16718588    -1.13991034
 h      1.92654698     1.33201579    -0.89076576
 o      2.46403991    -1.04818597     0.35467193
 h      3.02820895    -0.47866379     0.00728636
 c     -2.34581577    -0.38699297    -0.60763650
 h     -2.61132150    -0.82002941    -1.60348711
 h     -2.75989608    -1.21132392     0.15533037
 h     -3.13722122     0.18792294    -0.26327606
 h     -0.10524358     1.09113045     1.71525593
          17

 c      1.22383227    -0.55684074    -0.04435185
 c     -0.00816774    -1.08253374     0.23551323
 c     -1.02220757    -0.05551733     0.00736576
 c     -0.97905131     1.10866132     0.91905572
 c     -0.33096306     1.36990960    -0.48096052
 c      0.99442492     0.81110889    -0.55196794
 h     -0.31587546    -1.88971687     0.94916714
 h     -1.85659588     1.78397501     1.22254460
 h     -0.74932246     2.13240860    -1.11923762
 h      1.96926489     1.32682019    -0.91488734
 o      2.45936538    -1.04534069     0.34823116
 h      3.13347288    -0.44858834    -0.02781946
 c     -2.34462985    -0.38967185    -0.61930276
 h     -2.59970961    -0.83565856    -1.55322473
 h     -2.72369625    -1.26510911     0.11489771
 h     -3.16661271     0.19709688    -0.26028648
 h     -0.10552722     1.00393805     1.71107935
          17

 c      1.20873151    -0.56276221    -0.03341406
 c     -0.00764746    -1.06727871     0.24344670
 c     -1.02031951    -0.04977998     0.00928512
 c     -0.97316244     1.11533461     0.91765985
 c     -0.33630396     1.36897866    -0.47625234
 c      0.99772666     0.80315205    -0.55054141
 h     -0.28227424    -1.93539454     0.92895239
 h     -1.83719728     1.81360026     1.22104299
 h     -0.73796189     2.09966266    -1.10114471
 h      1.99574127     1.31881146    -0.93742597
 o      2.45360968    -1.04196154     0.34114111
 h      3.23942197    -0.42168540    -0.06150723
 c     -2.34475551    -0.39460638    -0.62796755
 h     -2.58053116    -0.85106953    -1.51610118
 h     -2.67852724    -1.31000773     0.06214116
 h     -3.19906962     0.22114264    -0.26082141
 h     -0.12521462     0.92131358     1.69626995
          17

 c      1.19536661    -0.56753346    -0.02242881
 c     -0.00731127    -1.05286694     0.25281288
 c     -1.02073549    -0.04229663     0.00979859
 c     -0.96660829     1.12160725     0.91830772
 c     -0.33919254     1.36465404    -0.47069147
 c      1.00260561     0.79602741    -0.54962576
 h     -0.24319465    -1.97341234     0.89870687
 h     -1.80706066     1.83195098     1.21409796
 h     -0.73247280     2.07869747    -1.09388307
 h      2.00165083     1.30553430    -0.95628334
 o      2.44822897    -1.03722218     0.33289180
 h      3.31978490    -0.41436407    -0.08336582
 c     -2.34639786    -0.40070262    -0.63221517
 h     -2.55702630    -0.87138864    -1.50808223
 h     -2.62700819    -1.34386611     0.00059713
 h     -3.22477957     0.25001226    -0.26839992
 h     -0.16137621     0.84750377     1.67364437
          17

 c      1.18479724    -0.57052746    -0.01179203
 c     -0.00769557    -1.04014148     0.26372800
 c     -1.02369510    -0.03310479     0.00878708
 c     -0.95970013     1.12725341     0.92068837
 c     -0.33912067     1.35655589    -0.46403954
 c      1.00881745     0.78986572    -0.54924674
 h     -0.20054378    -2.00021376     0.85838418
 h     -1.76851066     1.84002851     1.20314089
 h     -0.73567922     2.07429686    -1.10157485
 h      1.98638242     1.28643033    -0.97062451
 o      2.44381275    -1.03108389     0.32345420
 h      3.36340926    -0.43020551    -0.09072164
 c     -2.34964546    -0.40724982    -0.63182656
 h     -2.53002021    -0.89684897    -1.53457864
 h     -2.57275530    -1.36707401    -0.06451199
 h     -3.23739202     0.27576660    -0.28507108
 h     -0.20821844     0.78546450     1.64844347
          17

 c      1.17784507    -0.57120823    -0.00185074
 c     -0.00921350    -1.02961063     0.27610135
 c     -1.02925691    -0.02233093     0.00619605
 c     -0.95274429     1.13204875     0.92422887
 c     -0.33609077     1.34508757    -0.45671861
 c      1.01590456     0.78461292    -0.54930767
 h     -0.15698430    -2.01489316     0.80991306
 h     -1.72649758     1.84130078     1.19047867
 h     -0.74555010     2.08257230    -1.12067343
 h      1.95285105     1.26274901    -0.98096871
 o      2.44058152    -1.02378195     0.31296864
 h      3.36599948    -0.46816824    -0.08377504
 c     -2.35449367    -0.41412145    -0.62808200
 h     -2.49770398    -0.92044931    -1.58650185
 h     -2.52000361    -1.38297880    -0.12691915
 h     -3.23434976     0.29305749    -0.31115755
 h     -0.25750353     0.73602968     1.62817019
          17

 c      1.17499519    -0.56917169     0.00713079
 c     -0.01205840    -1.02137333     0.28963712
 c     -1.03730064    -0.01020492     0.00204588
 c     -0.94594920     1.13578975     0.92820599
 c     -0.33047111     1.33116076    -0.44957748
 c      1.02315225     0.78000633    -0.54956001
 h     -0.11562860    -2.01953178     0.75680163
 h     -1.68810538     1.84155447     1.17902391
 h     -0.75696858     2.09428495    -1.14263965
 h      1.90800953     1.23781047    -0.98963066
 o      2.43853383    -1.01568253     0.30165751
 h      3.32749659    -0.52485733    -0.06426313
 c     -2.36067468    -0.42138513    -0.62294827
 h     -2.45850799    -0.93290897    -1.64835326
 h     -2.47299317    -1.39741541    -0.18048903
 h     -3.21646771     0.29909022    -0.34552997
 h     -0.30025025     0.69777861     1.62126157
          17

 c      1.17634264    -0.56419005     0.01500623
 c     -0.01614877    -1.01509894     0.30386188
 c     -1.04755148     0.00294034    -0.00355194
 c     -0.93931696     1.13827878     0.93204424
 c     -0.32272974     1.31571214    -0.44344145
 c      1.02956602     0.77557078    -0.54957859
 h     -0.07963502    -2.01916692     0.70351898
 h     -1.66070941     1.84742652     1.17155148
 h     -0.76486255     2.10059791    -1.15910614
 h      1.86308069     1.21715691    -1.00120900
 o      2.43724607    -1.00735596     0.28989004
 h      3.25502183    -0.59322239    -0.03657794
 c     -2.36758304    -0.42906823    -0.61820665
 h     -2.41267154    -0.92772662    -1.70657636
 h     -2.43519560    -1.41650324    -0.22080977
 h     -3.18781429     0.29384766    -0.38592159
 h     -0.32997710     0.66853875     1.63391032
          17

 c      1.18160812    -0.55624059     0.02176756
 c     -0.02115800    -1.01012644     0.31820541
 c     -1.05961165     0.01668762    -0.01037808
 c     -0.93270351     1.13936405     0.93566896
 c     -0.31331510     1.29947137    -0.43887728
 c      1.03409902     0.77073448    -0.54884588
 h     -0.05170033    -2.02069076     0.65446176
 h     -1.64857243     1.86314405     1.16953159
 h     -0.76573189     2.09583289    -1.16452000
 h      1.83099328     1.20732048    -1.02179821
 o      2.43513452    -0.99988616     0.27845583
 h      3.17451860    -0.65750256    -0.01217126
 c     -2.37432924    -0.43739172    -0.61512249
 h     -2.36182528    -0.90224102    -1.75190840
 h     -2.40887547    -1.44321953    -0.24643029
 h     -3.15583209     0.28060933    -0.42924561
 h     -0.34542306     0.64798604     1.66673938
          17

 c      1.19019214    -0.54549460     0.02752783
 c     -0.02661517    -1.00573080     0.33212729
 c     -1.07299694     0.03056915    -0.01809839
 c     -0.92607820     1.13909847     0.93958063
 c     -0.30266365     1.28294312    -0.43615657
 c      1.03626797     0.76515919    -0.54708064
 h     -0.03363019    -2.03008060     0.61266962
 h     -1.65025303     1.88763379     1.17236618
 h     -0.75781084     2.07770822    -1.15645944
 h      1.81926570     1.21209003    -1.05526274
 o      2.42857556    -0.99514952     0.26891306
 h      3.14520499    -0.68900127    -0.01490193
 c     -2.37983926    -0.44698722    -0.61445913
 h     -2.30822397    -0.85678774    -1.77874895
 h     -2.39526154    -1.47556153    -0.25877379
 h     -3.13071274     0.26588176    -0.47217098
 h     -0.34997537     0.63846651     1.71449621
          17

 c      1.20119593    -0.53224150     0.03245055
 c     -0.03203660    -1.00144622     0.34521708
 c     -1.08717046     0.04411135    -0.02627718
 c     -0.91966173     1.13782618     0.94456502
 c     -0.29123680     1.26642883    -0.43526662
 c      1.03662327     0.75903764    -0.54459437
 h     -0.02624550    -2.04907147     0.57907926
 h     -1.65974723     1.91522888     1.17789332
 h     -0.74097240     2.04704417    -1.13538132
 h      1.82441116     1.22915055    -1.09902474
 o      2.41580785    -0.99402087     0.26216103
 h      3.19937679    -0.67547310    -0.05778988
 c     -2.38312544    -0.45863291    -0.61656452
 h     -2.25425625    -0.79386282    -1.78439955
 h     -2.39485387    -1.50809693    -0.26089958
 h     -3.12232119     0.25690849    -0.51211058
 h     -0.34869270     0.64316188     1.76889876
          17

 c      1.21347092    -0.51681309     0.03669246
 c     -0.03701995    -0.99719755     0.35719817
 c     -1.10157096     0.05687852    -0.03440142
 c     -0.91380759     1.13606206     0.95132687
 c     -0.27951028     1.25000727    -0.43590459
 c      1.03639088     0.75296356    -0.54218140
 h     -0.02957219    -2.07410076     0.55298676
 h     -1.67004492     1.93909456     1.18362572
 h     -0.71686671     2.00786085    -1.10465218
 h      1.83589196     1.25178154    -1.14523160
 o      2.40103213    -0.99503320     0.25684349
 h      3.27840175    -0.64312447    -0.11735411
 c     -2.38375766    -0.47261397    -0.62141244
 h     -2.20214144    -0.71771151    -1.76906317
 h     -2.40742535    -1.53499846    -0.25628424
 h     -3.13482482     0.25654333    -0.54797671
 h     -0.34590608     0.66402932     1.82175136
          17

 c      1.22583151    -0.49960551     0.04042727
 c     -0.04127007    -0.99315621     0.36786565
 c     -1.11563896     0.06850044    -0.04190435
 c     -0.90883509     1.13431737     0.96028258
 c     -0.26790467     1.23348054    -0.43746762
 c      1.03680472     0.74758451    -0.54069947
 h     -0.04300733    -2.09849364     0.53319435
 h     -1.67576019     1.95397012     1.18762469
 h     -0.68921331     1.96779025    -1.07078557
 h      1.84371278     1.27310815    -1.18553096
 o      2.38779731    -0.99715828     0.25180988
 h      3.33543980    -0.61170123    -0.17330477
 c     -2.38211199    -0.48835375    -0.62862595
 h     -2.15361184    -0.63407847    -1.73662983
 h     -2.43190063    -1.55210183    -0.24823455
 h     -3.16406621     0.26049548    -0.57972818
 h     -0.34434334     0.70104626     1.86668231
          17

 c      1.23723544    -0.48112125     0.04387287
 c     -0.04460915    -0.98950408     0.37703937
 c     -1.12883986     0.07867756    -0.04818759
 c     -0.90495432     1.13300309     0.97150684
 c     -0.25674845     1.21640331    -0.43912408
 c      1.03878649     0.74341878    -0.54081265
 h     -0.06538363    -2.11558538     0.51880525
 h     -1.67400965     1.95715724     1.18876591
 h     -0.66352600     1.93754817    -1.04277626
 h      1.84176166     1.28835127    -1.21394605
 o      2.37773454    -1.00008745     0.24659075
 h      3.35340935    -0.58905500    -0.21668583
 c     -2.37910496    -0.50469868    -0.63748545
 h     -2.10944944    -0.54960531    -1.69571632
 h     -2.46638614    -1.55758702    -0.23972584
 h     -3.20103721     0.26070667    -0.60737511
 h     -0.34507202     0.75235397     1.89978675
          17

 c      1.24688661    -0.46197941     0.04729238
 c     -0.04697469    -0.98628183     0.38455808
 c     -1.14068160     0.08716630    -0.05265244
 c     -0.90225774     1.13239604     0.98474692
 c     -0.24640686     1.19839593    -0.44011827
 c      1.04291462     0.74082730    -0.54293936
 h     -0.09507344    -2.12072878     0.50941814
 h     -1.66446657     1.94860429     1.18670540
 h     -0.64493637     1.92711851    -1.02866088
 h      1.82773469     1.29509617    -1.22735236
 o      2.37153138    -1.00375114     0.24099730
 h      3.32835595    -0.57820518    -0.24374905
 c     -2.37578227    -0.52043877    -0.64699115
 h     -2.06909161    -0.47050294    -1.65921460
 h     -2.50838574    -1.55199840    -0.23328264
 h     -3.23686984     0.25025194    -0.63066876
 h     -0.34759596     0.81465261     1.91986899
          17

 c      1.25428086    -0.44290800     0.05098201
 c     -0.04839809    -0.98333471     0.39029238
 c     -1.15072974     0.09375449    -0.05474385
 c     -0.90072783     1.13261187     0.99945124
 c     -0.23753152     1.17970037    -0.44023674
 c      1.04944404     0.74001409    -0.54725582
 h     -0.13017483    -2.11204944     0.50503373
 h     -1.64933675     1.93086391     1.18177700
 h     -0.63456252     1.93907928    -1.03014439
 h      1.80248014     1.29311232    -1.22531440
 o      2.36936615    -1.00810885     0.23493482
 h      3.26194013    -0.58032043    -0.25302649
 c     -2.37303419    -0.53460900    -0.65621806
 h     -2.03125056    -0.40117050    -1.63979101
 h     -2.55513047    -1.53806480    -0.23073042
 h     -3.26522278     0.22546572    -0.64930714
 h     -0.34989948     0.88365511     1.92859413
          17

 c      1.25920350    -0.42472362     0.05525405
 c     -0.04897450    -0.98030327     0.39415587
 c     -1.15862693     0.09823996    -0.05401406
 c     -0.90023401     1.13356670     1.01482113
 c     -0.23105379     1.16134762    -0.43990971
 c      1.05826434     0.74099432    -0.55366376
 h     -0.16874298    -2.09059454     0.50593048
 h     -1.63335054     1.90902161     1.17486242
 h     -0.62874963     1.96636088    -1.04149048
 h      1.76993371     1.28451677    -1.21028502
 o      2.37089229    -1.01314263     0.22842561
 h      3.16154327    -0.59455095    -0.24568560
 c     -2.37135511    -0.54648637    -0.66487277
 h     -1.99597141    -0.34450846    -1.64278796
 h     -2.60394337    -1.52029019    -0.23291570
 h     -3.28261439     0.18595202    -0.66314456
 h     -0.34859798     0.95471561     1.93032418
          17

 c      1.26167345    -0.40828865     0.06041358
 c     -0.04883052    -0.97663884     0.39610912
 c     -1.16411639     0.10042279    -0.05018687
 c     -0.90053040     1.13496863     1.02994891
 c     -0.22781500     1.14467007    -0.43981094
 c      1.06879684     0.74352175    -0.56170990
 h     -0.20904726    -2.06017910     0.51258984
 h     -1.62319018     1.88999966     1.16714155
 h     -0.62244756     1.99764319    -1.05433529
 h      1.73762595     1.27437451    -1.18827724
 o      2.37484609    -1.01908677     0.22188806
 h      3.04694095    -0.61429404    -0.22992225
 c     -2.37071948    -0.55549570    -0.67340371
 h     -1.96584809    -0.30347206    -1.66417641
 h     -2.65245673    -1.50400061    -0.23973981
 h     -3.28830702     0.13417590    -0.67230770
 h     -0.33963908     1.02371691     1.93093117
          17

 c      1.26185163    -0.39442721     0.06672011
 c     -0.04809940    -0.97167358     0.39616178
 c     -1.16705827     0.10011868    -0.04319253
 c     -0.90130467     1.13644353     1.04408831
 c     -0.22825010     1.13079013    -0.44049869
 c      1.07996480     0.74703965    -0.57055309
 h     -0.24979311    -2.02670053     0.52564517
 h     -1.62539722     1.88030965     1.15966296
 h     -0.61222132     2.02316811    -1.06207407
 h      1.71654206     1.27088727    -1.16891388
 o      2.37844579    -1.02698476     0.21673895
 h      2.96081790    -0.61874868    -0.23032774
 c     -2.37068685    -0.56132291    -0.68251871
 h     -1.94465107    -0.28113494    -1.69539004
 h     -2.69845996    -1.49379052    -0.25071941
 h     -3.28450248     0.07530421    -0.67723616
 h     -0.31991696     1.08789702     1.93516165
          17

 c      1.25997845    -0.38379636     0.07432149
 c     -0.04692401    -0.96479173     0.39438283
 c     -1.16742943     0.09719307    -0.03316167
 c     -0.90231676     1.13782554     1.05692741
 c     -0.23233050     1.12044536    -0.44232365
 c      1.09049321     0.75087189    -0.57922698
 h     -0.29012165    -1.99641638     0.54575610
 h     -1.64291031     1.88257114     1.15295908
 h     -0.59695516     2.03682808    -1.06106037
 h      1.71751145     1.28275183    -1.16208323
 o      2.37897049    -1.03822058     0.21476830
 h      2.94474902    -0.58152495    -0.27736965
 c     -2.37057556    -0.56413274    -0.69272235
 h     -1.93541070    -0.27953448    -1.72824610
 h     -2.73945484    -1.49204724    -0.26572347
 h     -3.27673603     0.01702197    -0.67861162
 h     -0.28918544     1.14592628     1.94385415
          17

 c      1.25641669    -0.37677964     0.08317882
 c     -0.04549518    -0.95568492     0.39092793
 c     -1.16530911     0.09160470    -0.02039241
 c     -0.90352776     1.13936809     1.06860605
 c     -0.23965819     1.11400114    -0.44544704
 c      1.09957176     0.75475636    -0.58724874
 h     -0.32916412    -1.97329889     0.57329732
 h     -1.67300821     1.89375180     1.14712958
 h     -0.57751562     2.03618713    -1.05031759
 h      1.74363115     1.31270680    -1.17071957
 o      2.37788819    -1.05150023     0.21478770
 h      2.97375998    -0.51984892    -0.35335102
 c     -2.36961591    -0.56458178    -0.70418151
 h     -1.93961867    -0.29899707    -1.75678304
 h     -2.77242336    -1.49850148    -0.28525739
 h     -3.27331191    -0.03160451    -0.67714195
 h     -0.25064104     1.19714436     1.95356163
          17

 c      1.25169621    -0.37349052     0.09305690
 c     -0.04407559    -0.94453841     0.38607509
 c     -1.16085591     0.08344784    -0.00531042
 c     -0.90507019     1.14161955     1.07945953
 c     -0.24957759     1.11146258    -0.44984417
 c      1.10719458     0.75910007    -0.59485355
 h     -0.36532543    -1.95709881     0.60792689
 h     -1.70897529     1.90725019     1.14228692
 h     -0.55638068     2.02237314    -1.03125752
 h      1.78720834     1.35433976    -1.18813692
 o      2.37747210    -1.06463423     0.21463546
 h      3.00900331    -0.46609713    -0.42411289
 c     -2.36722885    -0.56352906    -0.71678328
 h     -1.95717228    -0.33811604    -1.77748887
 h     -2.79419271    -1.51092565    -0.31011523
 h     -3.28195079    -0.06301478    -0.67332720
 h     -0.20957001     1.24084371     1.95890402
          17

 c      1.24642226    -0.37379351     0.10356553
 c     -0.04298168    -0.93198956     0.38023930
 c     -1.15428607     0.07298260     0.01156045
 c     -0.90712015     1.14512300     1.08974884
 c     -0.26125802     1.11242422    -0.45526682
 c      1.11372876     0.76452811    -0.60248276
 h     -0.39602678    -1.94387177     0.64833208
 h     -1.74352591     1.91644854     1.13882343
 h     -0.53743692     2.00047620    -1.00778502
 h      1.83604361     1.39721205    -1.20426624
 o      2.37860288    -1.07647394     0.21325123
 h      3.03280629    -0.43653574    -0.47241485
 c     -2.36343709    -0.56164978    -0.73018776
 h     -1.98641388    -0.39393862    -1.78942829
 h     -2.80216224    -1.52622471    -0.34079030
 h     -3.30436651    -0.07451481    -0.66754073
 h     -0.17137053     1.27617624     1.95524693
          17

 c      1.24117181    -0.37732185     0.11420084
 c     -0.04250710    -0.91891210     0.37394568
 c     -1.14586840     0.06064717     0.02961555
 c     -0.90981448     1.15021117     1.09953619
 c     -0.27376662     1.11602534    -0.46121400
 c      1.11942936     0.77140654    -0.61031097
 h     -0.41827577    -1.92842518     0.69242683
 h     -1.77108622     1.91682552     1.13735944
 h     -0.52568747     1.97986824    -0.98634376
 h      1.87990155     1.43264269    -1.21153242
 o      2.38141804    -1.08656081     0.21028425
 h      3.03913980    -0.43679956    -0.49205733
 c     -2.35898031    -0.55928901    -0.74381417
 h     -2.02415580    -0.46224216    -1.79462398
 h     -2.79492888    -1.54133213    -0.37700265
 h     -3.33435006    -0.06882193    -0.66042772
 h     -0.14020656     1.30242604     1.94008150
          17

 c      1.23644153    -0.38352626     0.12438674
 c     -0.04282242    -0.90620689     0.36777368
 c     -1.13594124     0.04704727     0.04818554
 c     -0.91323524     1.15694040     1.10867184
 c     -0.28618347     1.12110925    -0.46703091
 c      1.12432115     0.77974316    -0.61817916
 h     -0.42954082    -1.90661896     0.73788072
 h     -1.78854702     1.90645772     1.13859101
 h     -0.52627572     1.97229028    -0.97459957
 h      1.91230972     1.45542391    -1.20607973
 o      2.38578371    -1.09475480     0.20569255
 h      3.02655120    -0.46783412    -0.48165155
 c     -2.35491571    -0.55657466    -0.75685999
 h     -2.06599426    -0.53808140    -1.79807691
 h     -2.77261619    -1.55388915    -0.41740881
 h     -3.36184992    -0.05144674    -0.65305879
 h     -0.11839296     1.31928698     1.91331761
          17

 c      1.23262883    -0.39175413     0.13352420
 c     -0.04389524    -0.89468382     0.36229920
 c     -1.12493771     0.03292522     0.06656536
 c     -0.91741789     1.16508700     1.11682049
 c     -0.29778566     1.12677639    -0.47223843
 c      1.12825337     0.78928118    -0.62570329
 h     -0.42836373    -1.87652953     0.78267904
 h     -1.79539435     1.88590622     1.14318298
 h     -0.54247031     1.98551462    -0.97760593
 h      1.93010664     1.46343246    -1.18700597
 o      2.39139491    -1.10114458     0.19965130
 h      2.99661646    -0.52727339    -0.44323007
 c     -2.35211136    -0.55352181    -0.76848907
 h     -2.10725654    -0.61660922    -1.80612104
 h     -2.73693799    -1.56282736    -0.45948347
 h     -3.37794602    -0.02802858    -0.64666553
 h     -0.10609787     1.32704334     1.87717176
          17

 c      1.23003144    -0.40133273     0.14103903
 c     -0.04544853    -0.88500699     0.35804328
 c     -1.11339698     0.01911775     0.08405811
 c     -0.92234776     1.17415693     1.12349605
 c     -0.30820241     1.13296451    -0.47686110
 c      1.13094355     0.79958878    -0.63237121
 h     -0.41460994    -1.83874965     0.82557631
 h     -1.79385264     1.85808710     1.15172128
 h     -0.57385055     2.01678408    -0.99408686
 h      1.93298646     1.45715958    -1.15566626
 o      2.39758535    -1.10620355     0.19274254
 h      2.95675455    -0.60679795    -0.38530825
 c     -2.35096886    -0.55006624    -0.77819020
 h     -2.14431588    -0.69352026    -1.82271175
 h     -2.69100640    -1.56873695    -0.49966257
 h     -3.37706358    -0.00315642    -0.64229262
 h     -0.10114397     1.32664236     1.83592347
          17

 c      1.22886482    -0.41162918     0.14641076
 c     -0.04696202    -0.87765845     0.35542293
 c     -1.10194762     0.00651089     0.10001966
 c     -0.92793007     1.18341593     1.12811542
 c     -0.31737971     1.14030545    -0.48132896
 c      1.13195360     0.81008274    -0.63758226
 h     -0.38947974    -1.79629115     0.86645777
 h     -1.78902039     1.82809647     1.16470959
 h     -0.61670746     2.05471903    -1.01770178
 h      1.92371216     1.43976173    -1.11549125
 o      2.40274648    -1.11124285     0.18652024
 h      2.92912302    -0.68479281    -0.33182508
 c     -2.35139739    -0.54614976    -0.78602686
 h     -2.17520774    -0.76457502    -1.84652431
 h     -2.63883037    -1.57367139    -0.53386260
 h     -3.35725440     0.01992239    -0.64056752
 h     -0.09914572     1.31960240     1.79534653
          17

 c      1.22929506    -0.42206343     0.14916756
 c     -0.04773568    -0.87291255     0.35470828
 c     -1.09126007    -0.00401840     0.11389114
 c     -0.93394595     1.19199478     1.13010510
 c     -0.32541308     1.14949289    -0.48610779
 c      1.13061005     0.82000991    -0.64065455
 h     -0.35531263    -1.75414992     0.90655516
 h     -1.78823532     1.80241761     1.18261720
 h     -0.66605608     2.08692861    -1.04143123
 h      1.90879420     1.41741239    -1.07201585
 o      2.40404924    -1.11843229     0.18367176
 h      2.95498392    -0.72622813    -0.32447430
 c     -2.35292912    -0.54186197    -0.79249569
 h     -2.19914720    -0.82515994    -1.87213595
 h     -2.58456831    -1.58010414    -0.55831039
 h     -3.32011499     0.03948991    -0.64157590
 h     -0.09465817     1.30768379     1.76142196
          17

 c      1.23142227    -0.43207904     0.14887846
 c     -0.04703527    -0.87084854     0.35601046
 c     -1.08197069    -0.01168692     0.12522116
 c     -0.94006880     1.19912250     1.12907134
 c     -0.33242425     1.16089734    -0.49147510
 c      1.12599371     0.82849226    -0.64088605
 h     -0.31508154    -1.71819924     0.94823663
 h     -1.79845208     1.78679554     1.20590789
 h     -0.71721152     2.10469650    -1.06021820
 h      1.89829796     1.39884015    -1.03221797
 o      2.40100117    -1.12793741     0.18453859
 h      3.03931176    -0.72880599    -0.36729235
 c     -2.35481994    -0.53755882    -0.79817407
 h     -2.21583860    -0.87083726    -1.89352642
 h     -2.53188020    -1.58932808    -0.57034665
 h     -3.27094682     0.05578525    -0.64476929
 h     -0.08371158     1.29240554     1.73833057
          17

 c      1.23520376    -0.44115989     0.14520363
 c     -0.04427039    -0.87143586     0.35933980
 c     -1.07458774    -0.01590702     0.13368609
 c     -0.94601837     1.20440436     1.12495961
 c     -0.33852075     1.17451140    -0.49748384
 c      1.11728681     0.83479248    -0.63777649
 h     -0.27158671    -1.69317501     0.99395149
 h     -1.82196297     1.78333684     1.23477302
 h     -0.76639560     2.10371088    -1.07140991
 h      1.90209386     1.39214516    -1.00202632
 o      2.39645799    -1.13789997     0.18662892
 h      3.13574033    -0.72317352    -0.41935745
 c     -2.35609227    -0.53391297    -0.80349216
 h     -2.22516995    -0.89823830    -1.90636501
 h     -2.48373704    -1.60033575    -0.56883218
 h     -3.21874040     0.07150540    -0.64890175
 h     -0.06640681     1.27476343     1.72685025
          17

 c      1.24044029    -0.44890553     0.13795869
 c     -0.03912116    -0.87464965     0.36473008
 c     -1.06940479    -0.01637332     0.13910679
 c     -0.95172984     1.20790250     1.11808459
 c     -0.34378870     1.19000485    -0.50398728
 c      1.10443830     0.83874844    -0.63132156
 h     -0.22678417    -1.68055509     1.04448949
 h     -1.85425277     1.78943401     1.26851222
 h     -0.81092751     2.08349004    -1.07451014
 h      1.92261456     1.39954116    -0.98293850
 o      2.39244780    -1.14732243     0.18839996
 h      3.21231959    -0.72613170    -0.45541705
 c     -2.35566040    -0.53180499    -0.80866874
 h     -2.22712128    -0.90555780    -1.90856482
 h     -2.44261609    -1.61010321    -0.55407359
 h     -3.17456047     0.09141695    -0.65220481
 h     -0.04715076     1.25539432     1.72456684
          17

 c      1.24681390    -0.45507277     0.12713474
 c     -0.03156998    -0.88048909     0.37231974
 c     -1.06645152    -0.01310476     0.14145191
 c     -0.95733358     1.20993968     1.10900665
 c     -0.34827526     1.20676939    -0.51065272
 c      1.08839674     0.84087195    -0.62203007
 h     -0.18177043    -1.67801321     1.09788097
 h     -1.88664786     1.79978481     1.30520530
 h     -0.84951258     2.04700736    -1.07108480
 h      1.95219061     1.41607067    -0.97174562
 o      2.38983819    -1.15592141     0.18930202
 h      3.25611251    -0.74247756    -0.46674124
 c     -2.35269840    -0.53195543    -0.81366733
 h     -2.22167611    -0.89269919    -1.90026974
 h     -2.41066425    -1.61498066    -0.52747858
 h     -3.14703348     0.11963303    -0.65314997
 h     -0.03232027     1.23490643     1.72756216
          17

 c      1.25392919    -0.45956820     0.11288136
 c     -0.02183963    -0.88886355     0.38229876
 c     -1.06550237    -0.00643099     0.14081870
 c     -0.96301240     1.21085687     1.09835512
 c     -0.35194120     1.22393725    -0.51695548
 c      1.07059051     0.84194893    -0.61062903
 h     -0.13729083    -1.68100873     1.15005497
 h     -1.91069234     1.80918863     1.34209068
 h     -0.88278987     2.00061559    -1.06491714
 h      1.97888634     1.43410475    -0.96371829
 o      2.38896182    -1.16365169     0.18917563
 h      3.26288122    -0.77257829    -0.45142578
 c     -2.34706475    -0.53445162    -0.81811147
 h     -2.20870686    -0.86132871    -1.88403595
 h     -2.38961391    -1.61210476    -0.49120736
 h     -3.13738129     0.15550846    -0.65151584
 h     -0.02758437     1.21402086     1.73206522
          17

 c      1.26134093    -0.46243259     0.09548628
 c     -0.01029205    -0.89946817     0.39477848
 c     -1.06614417     0.00306638     0.13740318
 c     -0.96891257     1.21090005     1.08669857
 c     -0.35461982     1.24044474    -0.52219732
 c      1.05236302     0.84266274    -0.59781826
 h     -0.09414889    -1.68499721     1.19654857
 h     -1.92066309     1.81401904     1.37622747
 h     -0.91375428     1.95344420    -1.06192178
 h      1.99279876     1.44756006    -0.95514263
 o      2.38987449    -1.17054828     0.18802755
 h      3.23281175    -0.81498651    -0.41070887
 c     -2.33929454    -0.53862475    -0.82125699
 h     -2.18788584    -0.81481854    -1.86512460
 h     -2.38058237    -1.60012357    -0.44794894
 h     -3.13962906     0.19284118    -0.64857666
 h     -0.03640229     1.19351903     1.73532077
          17

 c      1.26857654    -0.46383653     0.07536339
 c      0.00266765    -0.91175049     0.40968804
 c     -1.06787728     0.01463629     0.13147451
 c     -0.97513100     1.21021120     1.07447873
 c     -0.35609459     1.25526344    -0.52564333
 c      1.03477373     0.84347927    -0.58419444
 h     -0.05327625    -1.68683990     1.23395781
 h     -1.91412978     1.81251463     1.40500985
 h     -0.94678874     1.91482396    -1.06869120
 h      1.98812719     1.45307024    -0.94388430
 o      2.39226031    -1.17674713     0.18608133
 h      3.17190323    -0.86612522    -0.34973112
 c     -2.33018025    -0.54339533    -0.82213024
 h     -2.15872177    -0.75773067    -1.85093365
 h     -2.38393806    -1.57930775    -0.40076973
 h     -3.14552425     0.22353322    -0.64618420
 h     -0.05955164     1.17411829     1.73589663
          17

 c      1.27516632    -0.46407979     0.05304247
 c      0.01665980    -0.92495520     0.42672930
 c     -1.07021257     0.02744254     0.12335962
 c     -0.98172409     1.20884776     1.06197504
 c     -0.35638803     1.26778982    -0.52681798
 c      1.01860467     0.84465586    -0.57024609
 h     -0.01561482    -1.68528071     1.26069541
 h     -1.89182828     1.80470914     1.42651617
 h     -0.98424446     1.88982117    -1.08913259
 h      1.96295437     1.44971473    -0.92915182
 o      2.39488925    -1.18266993     0.18412209
 h      3.10047374    -0.91732058    -0.28300222
 c     -2.32040286    -0.54769779    -0.81987834
 h     -2.12095232    -0.69464261    -1.84807202
 h     -2.39928634    -1.55140477    -0.35288108
 h     -3.14847805     0.24125834    -0.64585287
 h     -0.09509674     1.15633292     1.73380586
          17

 c      1.28068379    -0.46356477     0.02914390
 c      0.03136055    -0.93819477     0.44536907
 c     -1.07274004     0.04064011     0.11343038
 c     -0.98869693     1.20679167     1.04927325
 c     -0.35603341     1.27804494    -0.52574115
 c      1.00436594     0.84625366    -0.55634619
 h      0.01802779    -1.68096225     1.27728269
 h     -1.85760358     1.79245374     1.43984419
 h     -1.02314159     1.87689674    -1.12171433
 h      1.91894279     1.43875938    -0.91133020
 o      2.39472926    -1.18931502     0.18402779
 h      3.06727260    -0.95040155    -0.24269209
 c     -2.31035446    -0.55070275    -0.81423802
 h     -2.07544871    -0.62917620    -1.85761698
 h     -2.42555589    -1.51938696    -0.30726013
 h     -3.14472111     0.24282260    -0.64840614
 h     -0.13855440     1.14033256     1.73057410
          17

 c      1.28477277    -0.46271752     0.00431886
 c      0.04648816    -0.95051666     0.46485825
 c     -1.07516331     0.05343260     0.10208889
 c     -0.99595892     1.20394614     1.03624863
 c     -0.35594780     1.28643498    -0.52282415
 c      0.99221824     0.84811943    -0.54272449
 h      0.04709972    -1.67621331     1.28635342
 h     -1.81840109     1.77952447     1.44548096
 h     -1.05634804     1.87061800    -1.16063117
 h      1.86169767     1.42387641    -0.89212448
 o      2.38908058    -1.19747349     0.18732569
 h      3.11610377    -0.95097012    -0.25527496
 c     -2.30008227    -0.55182778    -0.80571181
 h     -2.02494798    -0.56445174    -1.87336415
 h     -2.46113406    -1.48693761    -0.26630857
 h     -3.13317738     0.22819268    -0.65398997
 h     -0.18350108     1.12584114     1.72904452
          17

 c      1.28715692    -0.46191064    -0.02080845
 c      0.06176644    -0.96097567     0.48429537
 c     -1.07730727     0.06510576     0.08974741
 c     -1.00326409     1.20015304     1.02262997
 c     -0.35704857     1.29338805    -0.51857606
 c      0.98186621     0.84985501    -0.52943203
 h      0.07138610    -1.67453297     1.29219732
 h     -1.78354645     1.77132953     1.44541572
 h     -1.07660116     1.86571442    -1.19919677
 h      1.80137779     1.41159673    -0.87487490
 o      2.38067756    -1.20612776     0.19218805
 h      3.20545133    -0.93454157    -0.29350879
 c     -2.28934010    -0.55072260    -0.79522301
 h     -1.97358007    -0.50405027    -1.88570928
 h     -2.50395268    -1.45755681    -0.23185107
 h     -3.11529660     0.20034702    -0.66221095
 h     -0.22310891     1.11219648     1.73248859
          17

 c      1.28768416    -0.46149167    -0.04563596
 c      0.07692546    -0.96874822     0.50276192
 c     -1.07910795     0.07504023     0.07681616
 c     -1.01023179     1.19528790     1.00822420
 c     -0.35998084     1.29917976    -0.51341542
 c      0.97262965     0.85087286    -0.51636322
 h      0.09100274    -1.67950417     1.29945717
 h     -1.76215119     1.77335904     1.44225934
 h     -1.07909805     1.85892189    -1.23210919
 h      1.75153790     1.41072036    -0.86432781
 o      2.37279855    -1.21419230     0.19661524
 h      3.28522883    -0.91810305    -0.32728267
 c     -2.27769825    -0.54736096    -0.78364671
 h     -1.92560442    -0.45195594    -1.88664660
 h     -2.55143477    -1.43358073    -0.20548550
 h     -3.09511727     0.16522534    -0.67228753
 h     -0.25256583     1.09868848     1.74287638
          17

 c      1.28635186    -0.46181563    -0.06957454
 c      0.09170901    -0.97328529     0.51951737
 c     -1.08058746     0.08271304     0.06370106
 c     -1.01654336     1.18946111     0.99324001
 c     -0.36503353     1.30391924    -0.50762239
 c      0.96392707     0.85072122    -0.50344965
 h      0.10629839    -1.69309640     1.31107491
 h     -1.75893879     1.78822235     1.43715951
 h     -1.06204693     1.84906859    -1.25614962
 h      1.72323829     1.42850140    -0.86439061
 o      2.36690169    -1.22116867     0.19971251
 h      3.33357126    -0.90897005    -0.34419416
 c     -2.26466177    -0.54210695    -0.77157964
 h     -1.88445963    -0.41185226    -1.87199713
 h     -2.60038671    -1.41569767    -0.18887618
 h     -3.07900911     0.13118413    -0.68325496
 h     -0.27099029     1.08503930     1.75924206
          17

 c      1.28329438    -0.46323265    -0.09206600
 c      0.10587170    -0.97442647     0.53415089
 c     -1.08181455     0.08770273     0.05081355
 c     -1.02216071     1.18316054     0.97841595
 c     -0.37213866     1.30757596    -0.50133835
 c      0.95592849     0.84958131    -0.49096728
 h      0.11772797    -1.71426300     1.32670225
 h     -1.77194899     1.81355955     1.42830884
 h     -1.02646403     1.83676235    -1.27032607
 h      1.71718226     1.46474556    -0.87446190
 o      2.36346663    -1.22683363     0.20112441
 h      3.34343540    -0.90971707    -0.34054775
 c     -2.24986963    -0.53557175    -0.75932034
 h     -1.85236991    -0.38658841    -1.84149104
 h     -2.64708531    -1.40321330    -0.18362286
 h     -3.07378543     0.10686761    -0.69431501
 h     -0.28118976     1.07164805     1.77769681
          17

 c      1.27875534    -0.46604934    -0.11261412
 c      0.11916716    -0.97237491     0.54656959
 c     -1.08285023     0.08971183     0.03858773
 c     -1.02731339     1.17713924     0.96477066
 c     -0.38088402     1.30998842    -0.49454920
 c      0.94950266     0.84830101    -0.47955328
 h      0.12579194    -1.73907799     1.34299457
 h     -1.79467921     1.84324759     1.41201140
 h     -0.97596341     1.82425105    -1.27611198
 h      1.72423834     1.51124150    -0.88905901
 o      2.36255361    -1.23107743     0.20071339
 h      3.31391011    -0.92098804    -0.31610189
 c     -2.23343840    -0.52828308    -0.74691598
 h     -1.83018364    -0.37792898    -1.79840848
 h     -2.68767618    -1.39472332    -0.19081179
 h     -3.08265773     0.09753341    -0.70517014
 h     -0.28764105     1.05943423     1.79315224
          17

 c      1.27305584    -0.47048990    -0.13080634
 c      0.13133749    -0.96754628     0.55684797
 c     -1.08368718     0.08860062     0.02750024
 c     -1.03233330     1.17215282     0.95321610
 c     -0.39054660     1.31086373    -0.48705877
 c      0.94553898     0.84788346    -0.46988004
 h      0.13103960    -1.76230826     1.35546519
 h     -1.81998743     1.87045776     1.38498358
 h     -0.91642157     1.81537188    -1.27772050
 h      1.73345018     1.55750066    -0.90148446
 o      2.36389851    -1.23388803     0.19851165
 h      3.24886833    -0.94190982    -0.27320790
 c     -2.21621743    -0.52046800    -0.73421564
 h     -1.81719849    -0.38640840    -1.74951561
 h     -2.71871507    -1.38872055    -0.21058577
 h     -3.10215571     0.10281885    -0.71591020
 h     -0.29447843     1.04949837     1.80125879
          17

 c      1.26656518    -0.47666485    -0.14632528
 c      0.14211027    -0.96040689     0.56507508
 c     -1.08420143     0.08441541     0.01807315
 c     -1.03753819     1.16877153     0.94432097
 c     -0.40022195     1.30982344    -0.47853315
 c      0.94453664     0.84906895    -0.46240307
 h      0.13405683    -1.77916116     1.36033492
 h     -1.84245769     1.88981252     1.34568698
 h     -0.85479387     1.81496158    -1.28146530
 h      1.73717963     1.59531035    -0.90669379
 o      2.36659711    -1.23545766     0.19488531
 h      3.16204997    -0.96844197    -0.21938111
 c     -2.19962895    -0.51216176    -0.72093490
 h     -1.81106573    -0.41130742    -1.70489154
 h     -2.73766564    -1.38401724    -0.24187574
 h     -3.12385663     0.11841392    -0.72654387
 h     -0.30442938     1.04285002     1.79954484
          17

 c      1.25968002    -0.48454741    -0.15895770
 c      0.15120456    -0.95137443     0.57127745
 c     -1.08413008     0.07738924     0.01085175
 c     -1.04319878     1.16731268     0.93824716
 c     -0.40907250     1.30657027    -0.46874212
 c      0.94659113     0.85221521    -0.45730979
 h      0.13540528    -1.78635478     1.35549450
 h     -1.85906501     1.89815590     1.29450225
 h     -0.79669589     1.82692996    -1.29281097
 h      1.73173276     1.61981182    -0.90190510
 o      2.36825759    -1.23647701     0.19095603
 h      3.09051934    -0.98874981    -0.17394016
 c     -2.18521584    -0.50340586    -0.70681700
 h     -1.80836231    -0.45103311    -1.67600345
 h     -2.74330023    -1.38011232    -0.28226266
 h     -3.13881793     0.13928286    -0.73678747
 h     -0.31848251     1.04025708     1.78784752
          17

 c      1.25280901    -0.49393913    -0.16861702
 c      0.15833309    -0.94077018     0.57540426
 c     -1.08307986     0.06790630     0.00635971
 c     -1.04953471     1.16783730     0.93476812
 c     -0.41653944     1.30112593    -0.45791956
 c      0.95148472     0.85730615    -0.45455096
 h      0.13553878    -1.78257346     1.34077497
 h     -1.86922599     1.89470027     1.23345061
 h     -0.74437139     1.85156807    -1.31204034
 h      1.71663307     1.62921908    -0.88632053
 o      2.36505490    -1.23819338     0.18853010
 h      3.09402326    -0.98264691    -0.16667032
 c     -2.17419554    -0.49429079    -0.69202756
 h     -1.80647227    -0.50378802    -1.67036164
 h     -2.73600094    -1.37755552    -0.32798995
 h     -3.14048444     0.16147285    -0.74619310
 h     -0.33584827     1.04217290     1.76842620
          17

 c      1.24634605    -0.50443220    -0.17537141
 c      0.16318734    -0.92878514     0.57733698
 c     -1.08056771     0.05643875     0.00504416
 c     -1.05669467     1.17016519     0.93331906
 c     -0.42230929     1.29390155    -0.44684048
 c      0.95871898     0.86396370    -0.45386836
 h      0.13472525    -1.76863550     1.31793896
 h     -1.87487061     1.88108256     1.16582514
 h     -0.69740985     1.88479976    -1.33319698
 h      1.69428537     1.62475597    -0.86094833
 o      2.35718457    -1.24062886     0.18741305
 h      3.16923063    -0.95061746    -0.19491598
 c     -2.16718732    -0.48495580    -0.67754797
 h     -1.80553733    -0.56736235    -1.68581851
 h     -2.71782015    -1.37810209    -0.37429783
 h     -3.12545804     0.18247328    -0.75432383
 h     -0.35407534     1.04872470     1.74584366
          17

 c      1.24065856    -0.51544287    -0.17943414
 c      0.16545334    -0.91546762     0.57690156
 c     -1.07609886     0.04347419     0.00721999
 c     -1.06470183     1.17389474     0.93310328
 c     -0.42612513     1.28550818    -0.43648625
 c      0.96749624     0.87143839    -0.45480482
 h      0.13298982    -1.74753138     1.29055316
 h     -1.88046130     1.86129620     1.09567146
 h     -0.65508012     1.92035890    -1.34781657
 h      1.67025823     1.61115238    -0.82871202
 o      2.34848394    -1.24261409     0.18579283
 h      3.25581074    -0.91321503    -0.22969171
 c     -2.16423917    -0.47567882    -0.66496336
 h     -1.80783534    -0.63794055    -1.71174450
 h     -2.69204173    -1.38425768    -0.41620488
 h     -3.09344313     0.20115105    -0.76087349
 h     -0.36957986     1.05981763     1.72629821
          17

 c      1.23609422    -0.52631068    -0.18111684
 c      0.16485473    -0.90075799     0.57389759
 c     -1.06927953     0.02945266     0.01301964
 c     -1.07339187     1.17846513     0.93330793
 c     -0.42768579     1.27652979    -0.42767913
 c      0.97672496     0.87861951    -0.45672804
 h      0.13010708    -1.72406588     1.26353933
 h     -1.89222119     1.84087966     1.02696227
 h     -0.61757803     1.95240230    -1.34903010
 h      1.65350800     1.59708027    -0.79442433
 o      2.34124472    -1.24351043     0.18269646
 h      3.31807748    -0.88290769    -0.25496326
 c     -2.16501071    -0.46696105    -0.65574985
 h     -1.81543348    -0.70999518    -1.73601247
 h     -2.66222575    -1.39800663    -0.44947015
 h     -3.04728766     0.21787716    -0.76581181
 h     -0.37902675     1.07541400     1.71591359
          17

 c      1.23296851    -0.53638347    -0.18078523
 c      0.16118286    -0.88459846     0.56818395
 c     -1.05993563     0.01473653     0.02235481
 c     -1.08243873     1.18332292     0.93338613
 c     -0.42667216     1.26741212    -0.42092541
 c      0.98521037     0.88423576    -0.45895585
 h      0.12568482    -1.70357537     1.24201795
 h     -1.91568465     1.82474136     0.96270148
 h     -0.58593259     1.97683041    -1.33322537
 h      1.65451675     1.59332728    -0.76350318
 o      2.33633639    -1.24315747     0.17783286
 h      3.34283918    -0.86448998    -0.26532668
 c     -2.16884872    -0.45956315    -0.65076879
 h     -1.82896269    -0.77756748    -1.74997805
 h     -2.63128640    -1.41926054    -0.47118591
 h     -2.99321666     0.23496579    -0.76959352
 h     -0.38136404     1.09585892     1.71826642
          17

 c      1.23153593    -0.54507980    -0.17882222
 c      0.15433240    -0.86713107     0.55982622
 c     -1.04819993    -0.00036837     0.03490483
 c     -1.09153198     1.18814544     0.93320530
 c     -0.42281848     1.25843657    -0.41639871
 c      0.99219113     0.88742536    -0.46103016
 h      0.11934155    -1.68964625     1.22943808
 h     -1.95224906     1.81447223     0.90467898
 h     -0.56155412     1.99163690    -1.30008245
 h      1.67941307     1.60652225    -0.73890274
 o      2.33402622    -1.24159074     0.17118846
 h      3.32641703    -0.85947164    -0.25962282
 c     -2.17478149    -0.45448793    -0.65018921
 h     -1.84778170    -0.83546621    -1.74935302
 h     -2.60129544    -1.44516484    -0.47977256
 h     -2.94042085     0.25690917    -0.77327508
 h     -0.37904147     1.12189181     1.73280415
          17

 c      1.23194956    -0.55192780    -0.17559051
 c      0.14436218    -0.84887796     0.54921613
 c     -1.03454376    -0.01554409     0.05013710
 c     -1.10055020     1.19291890     0.93292616
 c     -0.41597313     1.24970844    -0.41395222
 c      0.99784252     0.88825567    -0.46288886
 h      0.11087884    -1.68214515     1.22605259
 h     -1.99781663     1.80769503     0.85411759
 h     -0.54592857     1.99706077    -1.25230463
 h      1.72441836     1.63324268    -0.71922247
 o      2.33426804    -1.23894232     0.16288985
 h      3.27009452    -0.86761057    -0.23877929
 c     -2.18167708    -0.45277751    -0.65365183
 h     -1.87047352    -0.87981537    -1.73334867
 h     -2.57400329    -1.47092063    -0.47463209
 h     -2.89841625     0.28895057    -0.77818532
 h     -0.37713488     1.15421141     1.75552808
          17

 c      1.23421976    -0.55657898    -0.17139353
 c      0.13158478    -0.83074611     0.53704518
 c     -1.01975758    -0.03037343     0.06734825
 c     -1.10954023     1.19779279     0.93277181
 c     -0.40612471     1.24112664    -0.41312797
 c      1.00306904     0.88747134    -0.46468358
 h      0.10031086    -1.67740671     1.22910776
 h     -2.04504977     1.80014626     0.81226686
 h     -0.54049631     1.99589821    -1.19548882
 h      1.77842211     1.66295843    -0.70093754
 o      2.33657176    -1.23548686     0.15324650
 h      3.18218857    -0.88606137    -0.20657935
 c     -2.18865670    -0.45504649    -0.66048966
 h     -1.89512296    -0.90830565    -1.70397632
 h     -2.55136895    -1.49150820    -0.45579723
 h     -2.87220290     0.33300245    -0.78500681
 h     -0.38119541     1.19297937     1.78111317
          17

 c      1.23817833    -0.55880631    -0.16644586
 c      0.11666247    -0.81386828     0.52415182
 c     -1.00490856    -0.04427334     0.08571148
 c     -1.11858599     1.20289100     0.93289251
 c     -0.39339071     1.23236514    -0.41320552
 c      1.00890361     0.88586592    -0.46652745
 h      0.08776446    -1.67041059     1.23454451
 h     -2.08671266     1.78811046     0.78030211
 h     -0.54662236     1.99365281    -1.13768410
 h      1.82990325     1.68531196    -0.68140495
 o      2.33937059    -1.23190067     0.14300036
 h      3.08815625    -0.90512285    -0.17374576
 c     -2.19539376    -0.46107189    -0.66984979
 h     -1.91932682    -0.92058929    -1.66611935
 h     -2.53560035    -1.50311760    -0.42373994
 h     -2.85972206     0.38419146    -0.79310758
 h     -0.39551252     1.23763477     1.80474589
          17

 c      1.24346372    -0.55847592    -0.16087954
 c      0.10065161    -0.79943027     0.51137152
 c     -0.99128633    -0.05647219     0.10432093
 c     -1.12772366     1.20822423     0.93333882
 c     -0.37800292     1.22297787    -0.41338161
 c      1.01616608     0.88397170    -0.46842500
 h      0.07339447    -1.65704979     1.23876614
 h     -2.11765255     1.76953901     0.75895007
 h     -0.56545748     1.99724857    -1.08748866
 h      1.87062157     1.69363508    -0.65967439
 o      2.33921236    -1.22969957     0.13366150
 h      3.04373097    -0.90145547    -0.16325240
 c     -2.20198245    -0.46987232    -0.68063304
 h     -1.94004364    -0.91895902    -1.62822556
 h     -2.52879974    -1.50362904    -0.37939846
 h     -2.85484199     0.43276101    -0.80102981
 h     -0.42237685     1.28700483     1.82307074
          17

 c      1.24954591    -0.55548324    -0.15479707
 c      0.08493094    -0.78854720     0.49945145
 c     -0.98031048    -0.06604526     0.12224565
 c     -1.13692493     1.21368485     0.93407253
 c     -0.36034564     1.21273460    -0.41310898
 c      1.02538908     0.88204296    -0.47030303
 h      0.05740294    -1.63535688     1.23965345
 h     -2.13545037     1.74416230     0.74822609
 h     -0.59724766     2.01113322    -1.05027774
 h      1.89601499     1.68502258    -0.63603570
 o      2.33388331    -1.23007836     0.12623842
 h      3.08604845    -0.85734508    -0.18990105
 c     -2.20866718    -0.48011148    -0.69140760
 h     -1.95357107    -0.90879664    -1.60247045
 h     -2.53250690    -1.49228971    -0.32442091
 h     -2.85172443     0.46898182    -0.80743652
 h     -0.46198874     1.33955366     1.83454816
          17

 c      1.25581415    -0.54971733    -0.14831890
 c      0.07100960    -0.78215246     0.48898864
 c     -0.97336376    -0.07201360     0.13860725
 c     -1.14609453     1.21906218     0.93497764
 c     -0.34105119     1.20197710    -0.41234657
 c      1.03681394     0.88010686    -0.47204443
 h      0.04012201    -1.60589272     1.23698046
 h     -2.14062691     1.71332397     0.74728181
 h     -0.64003697     2.03318566    -1.02542183
 h      1.90479716     1.65968307    -0.61151231
 o      2.32679217    -1.23173867     0.11945528
 h      3.16423744    -0.79582869    -0.23184505
 c     -2.21567308    -0.49051922    -0.70063478
 h     -1.95639045    -0.89716580    -1.60150500
 h     -2.54734916    -1.46913471    -0.26148663
 h     -2.84672735     0.48622488    -0.81157415
 h     -0.51262011     1.39368061     1.83957890
          17

 c      1.26171153    -0.54114036    -0.14155725
 c      0.06025930    -0.78085836     0.48034119
 c     -0.97154165    -0.07350916     0.15268082
 c     -1.15504371     1.22404774     0.93587750
 c     -0.32101713     1.19154791    -0.41142388
 c      1.05037031     0.87798402    -0.47350587
 h      0.02206121    -1.57176809     1.23255429
 h     -2.13685274     1.67982717     0.75427873
 h     -0.68912709     2.05554006    -1.00800102
 h      1.89902076     1.62076734    -0.58763813
 o      2.32114977    -1.23333675     0.11213980
 h      3.23046801    -0.74085759    -0.26889864
 c     -2.22302915    -0.50032468    -0.70736847
 h     -1.94741136    -0.88870691    -1.63015064
 h     -2.57291502    -1.43465119    -0.19440332
 h     -2.83845931     0.48171787    -0.81326790
 h     -0.57091445     1.44801992     1.84044149
          17

 c      1.26681151    -0.52988151    -0.13457593
 c      0.05359764    -0.78478474     0.47354292
 c     -0.97537544    -0.06998470     0.16398095
 c     -1.16344996     1.22825529     0.93657629
 c     -0.30126836     1.18237403    -0.41070858
 c      1.06559229     0.87525988    -0.47452269
 h      0.00388889    -1.53831448     1.23009802
 h     -2.13090917     1.64765656     0.76636342
 h     -0.73830971     2.06940251    -0.99279155
 h      1.88486331     1.57486664    -0.56637330
 o      2.31830851    -1.23430986     0.10384865
 h      3.26554809    -0.70316416    -0.29287523
 c     -2.23042292    -0.50945773    -0.71175357
 h     -1.92964909    -0.88307027    -1.67985848
 h     -2.60788592    -1.38986949    -0.12774483
 h     -2.82749504     0.45654130    -0.81282471
 h     -0.63246977     1.50162811     1.84080585
          17

 c      1.27085287    -0.51628834    -0.12737259
 c      0.05125811    -0.79348197     0.46831235
 c     -0.98465456    -0.06139727     0.17229007
 c     -1.17088629     1.23130589     0.93693929
 c     -0.28277011     1.17515708    -0.41042615
 c      1.08153592     0.87127238    -0.47492020
 h     -0.01365474    -1.51194105     1.23443925
 h     -2.13139730     1.62118977     0.78001248
 h     -0.78162308     2.06862597    -0.97651274
 h      1.87331254     1.53238323    -0.54993948
 o      2.31869478    -1.23443969     0.09445890
 h      3.26393264    -0.68680904    -0.30121394
 c     -2.23727775    -0.51830873    -0.71457673
 h     -1.90870710    -0.87754092    -1.73449375
 h     -2.65031044    -1.33662117    -0.06614688
 h     -2.81634008     0.41577215    -0.81107329
 h     -0.69282829     1.55388424     1.84453174
          17

 c      1.27374941    -0.50094923    -0.11987654
 c      0.05277643    -0.80608445     0.46423985
 c     -0.99846430    -0.04826835     0.17761713
 c     -1.17702750     1.23300660     0.93698356
 c     -0.26630671     1.17029351    -0.41065180
 c      1.09696151     0.86531880    -0.47455696
 h     -0.02981410    -1.49781864     1.24942078
 h     -2.14518498     1.60367475     0.79191910
 h     -0.81440308     2.05062460    -0.95808842
 h      1.87786708     1.50535526    -0.54034644
 o      2.32230907    -1.23360969     0.08396527
 h      3.22578888    -0.69299191    -0.29368951
 c     -2.24292867    -0.52744866    -0.71653154
 h     -1.88999444    -0.87035451    -1.77939693
 h     -2.69787121    -1.27761901    -0.01362860
 h     -2.80951651     0.36862553    -0.80949196
 h     -0.74862270     1.60400541     1.85391833
          17

 c      1.27557803    -0.48470163    -0.11195173
 c      0.05717780    -0.82162967     0.46108562
 c     -1.01542974    -0.03158986     0.18011301
 c     -1.18195851     1.23352701     0.93692141
 c     -0.25242721     1.16789324    -0.41134593
 c      1.11102923     0.85725636    -0.47340037
 h     -0.04369862    -1.49742375     1.27520022
 h     -2.17312791     1.59579543     0.79994864
 h     -0.83373381     2.01615221    -0.93832106
 h      1.90638613     1.50064050    -0.53864514
 o      2.32878053    -1.23179667     0.07246752
 h      3.15627549    -0.72026386    -0.27210022
 c     -2.24675524    -0.53746717    -0.71793511
 h     -1.87735306    -0.86148084    -1.80510225
 h     -2.74808941    -1.21631801     0.02682300
 h     -2.81293219     0.32715956    -0.81015775
 h     -0.79817926     1.65044881     1.86843589
          17

 c      1.27654884    -0.46861365    -0.10340538
 c      0.06324884    -0.83928142     0.45894024
 c     -1.03403146    -0.01263633     0.17998670
 c     -1.18625364     1.23339702     0.93712280
 c     -0.24140281     1.16778675    -0.41235797
 c      1.12391681     0.84799272    -0.47157310
 h     -0.05412598    -1.50816342     1.30735443
 h     -2.20934654     1.59578461     0.80333772
 h     -0.83885256     1.96916459    -0.91977645
 h      1.95387321     1.51426168    -0.54453428
 o      2.33702479    -1.22930853     0.06032246
 h      3.07122374    -0.76093018    -0.24255298
 c     -2.24839245    -0.54864877    -0.71879866
 h     -1.87290974    -0.85217193    -1.80718319
 h     -2.79851102    -1.15663546     0.05342538
 h     -2.83124032     0.30161460    -0.81522135
 h     -0.84116187     1.69076231     1.88501094
          17

 c      1.27696874    -0.45389778    -0.09401316
 c      0.06979384    -0.85833746     0.45811642
 c     -1.05286096     0.00723416     0.17745074
 c     -1.19071650     1.23331663     0.93801023
 c     -0.23315746     1.16949889    -0.41339245
 c      1.13643288     0.83913105    -0.46931935
 h     -0.05976450    -1.52542948     1.33891058
 h     -2.24491427     1.60092157     0.80217774
 h     -0.83180558     1.91697460    -0.90698291
 h      2.00697411     1.53528683    -0.55674309
 o      2.34443614    -1.22737290     0.04848800
 h      3.01019784    -0.79214053    -0.22072548
 c     -2.24802951    -0.56053905    -0.71896265
 h     -1.87719576    -0.84454201    -1.78552289
 h     -2.84688588    -1.10253168     0.06558093
 h     -2.86395515     0.29432260    -0.82604336
 h     -0.87774153     1.72212166     1.89961823
          17

 c      1.27721267    -0.44174036    -0.08357344
 c      0.07580891    -0.87815198     0.45893416
 c     -1.07076065     0.02673666     0.17270314
 c     -1.19607113     1.23394915     0.93992886
 c     -0.22722740     1.17225952    -0.41397894
 c      1.14923817     0.83226383    -0.46692861
 h     -0.05952102    -1.54491330     1.36325695
 h     -2.27191173     1.60886259     0.79689101
 h     -0.81790606     1.86995421    -0.90649196
 h      2.05309069     1.55324765    -0.57364452
 o      2.34741869    -1.22798206     0.03831509
 h      3.02826874    -0.77929089    -0.22822457
 c     -2.24646302    -0.57195394    -0.71811467
 h     -1.88908177    -0.84142417    -1.74437989
 h     -2.89131333    -1.05753448     0.06370368
 h     -2.90470984     0.29914132    -0.84275684
 h     -0.90798812     1.74212057     1.90894533
          17

 c      1.27768584    -0.43308134    -0.07196981
 c      0.08055540    -0.89809276     0.46157263
 c     -1.08686845     0.04476713     0.16593666
 c     -1.20281169     1.23579368     0.94303678
 c     -0.22291340     1.17521501    -0.41356354
 c      1.16253076     0.82857735    -0.46465979
 h     -0.05286226    -1.56376981     1.37595505
 h     -2.28531594     1.61814418     0.78799719
 h     -0.80425145     1.83892530    -0.92552308
 h      2.08421533     1.56134842    -0.59364116
 o      2.34680141    -1.23048882     0.02942504
 h      3.11052332    -0.73129554    -0.25859839
 c     -2.24479776    -0.58147202    -0.71567568
 h     -1.90550297    -0.84644751    -1.69320473
 h     -2.93036320    -1.02439207     0.04906715
 h     -2.94489110     0.30704682    -0.86461757
 h     -0.93164530     1.74936765     1.91140695
          17

 c      1.27874408    -0.42847981    -0.05919177
 c      0.08358815    -0.91753500     0.46600374
 c     -1.10059295     0.06046613     0.15736839
 c     -1.21117746     1.23911622     0.94723428
 c     -0.21972346     1.17790715    -0.41183328
 c      1.17612411     0.82870675    -0.46267705
 h     -0.03995555    -1.58092073     1.37532695
 h     -2.28328579     1.62822304     0.77602941
 h     -0.79492869     1.82944442    -0.96794900
 h      2.09674261     1.55646540    -0.61537501
 o      2.34603473    -1.23270521     0.02053658
 h      3.20078614    -0.68307103    -0.29059850
 c     -2.24412601    -0.58783806    -0.71076175
 h     -1.92148305    -0.86407747    -1.64655561
 h     -2.96321819    -1.00498428     0.02384376
 h     -2.97723658     0.31089142    -0.89056286
 h     -0.94809893     1.74379777     1.90757893
          17

 c      1.28060521    -0.42806993    -0.04533157
 c      0.08474760    -0.93585257     0.47196764
 c     -1.11155708     0.07324253     0.14727405
 c     -1.22116430     1.24390996     0.95214424
 c     -0.21772726     1.18060623    -0.40905860
 c      1.18957864     0.83267359    -0.46100131
 h     -0.02167621    -1.59709720     1.36250429
 h     -2.26699718     1.63946121     0.76145322
 h     -0.78711076     1.83788024    -1.03024229
 h      2.09071004     1.53860690    -0.63790574
 o      2.34698359    -1.23356307     0.01104901
 h      3.26839491    -0.65248775    -0.31361056
 c     -2.24527179    -0.59013822    -0.70259319
 h     -1.93179946    -0.89867014    -1.61913849
 h     -2.98986173    -1.00044363    -0.00872023
 h     -2.99704057     0.30662699    -0.91952165
 h     -0.95639593     1.72675078     1.90029087
          17

 c      1.28331881    -0.43156804    -0.03058383
 c      0.08410764    -0.95239795     0.47897758
 c     -1.11954090     0.08276328     0.13601363
 c     -1.23252581     1.24989481     0.95716279
 c     -0.21732344     1.18403046    -0.40600315
 c      1.20221367     0.83987230    -0.45948027
 h      0.00048942    -1.61480366     1.34124478
 h     -2.24052530     1.65319766     0.74453933
 h     -0.77385744     1.85480190    -1.10268540
 h      2.06981324     1.51089790    -0.66097794
 o      2.35033409    -1.23278791     0.00081752
 h      3.30186722    -0.64520078    -0.32422630
 c     -2.24850584    -0.58800993    -0.69137836
 h     -1.93452497    -0.95149224    -1.61524516
 h     -3.01114000    -1.01128118    -0.04434796
 h     -3.00200999     0.29284794    -0.95052252
 h     -0.95533348     1.70072762     1.89426822
          17

 c      1.28679183    -0.43834318    -0.01523259
 c      0.08190102    -0.96651129     0.48638332
 c     -1.12444013     0.08891956     0.12403448
 c     -1.24476685     1.25658692     0.96160852
 c     -0.21878007     1.18884063    -0.40352036
 c      1.21303595     0.84911842    -0.45777405
 h      0.02468055    -1.63795780     1.31717974
 h     -2.21053691     1.67179932     0.72523849
 h     -0.74947443     1.87102382    -1.17430064
 h      2.04205932     1.47995242    -0.68549287
 o      2.35629108    -1.23043377    -0.01012413
 h      3.29777895    -0.66196625    -0.32185958
 c     -2.25350418    -0.58183820    -0.67859498
 h     -1.93236571    -1.01813969    -1.62467755
 h     -3.02827077    -1.03725137    -0.07845288
 h     -2.99197968     0.27026465    -0.98277759
 h     -0.94379228     1.66861270     1.89480858
          17

 c      1.29083540    -0.44754955     0.00038404
 c      0.07843979    -0.97761468     0.49354193
 c     -1.12624523     0.09178373     0.11184401
 c     -1.25718709     1.26345115     0.96496084
 c     -0.22205298     1.19540671    -0.40227425
 c      1.22075977     0.85882804    -0.45536849
 h      0.04902935    -1.67062240     1.29585599
 h     -2.18494756     1.69832171     0.70325924
 h     -0.71166610     1.88042906    -1.23623639
 h      2.01945613     1.45537279    -0.71394330
 o      2.36478621    -1.22673763    -0.02164685
 h      3.25726503    -0.70083040    -0.30743140
 c     -2.25970208    -0.57265001    -0.66608274
 h     -1.92964233    -1.09030333    -1.63195454
 h     -3.04166932    -1.07681860    -0.10744287
 h     -2.96891656     0.24155929    -1.01589941
 h     -0.92150099     1.63246155     1.90526389
          17

 c      1.29521083    -0.45828728     0.01592331
 c      0.07405799    -0.98539869     0.50006585
 c     -1.12503797     0.09157234     0.09996144
 c     -1.26905378     1.27008790     0.96704242
 c     -0.22683691     1.20380555    -0.40266553
 c      1.22420821     0.86747577    -0.45169827
 h      0.07192926    -1.71471677     1.27987187
 h     -2.16988431     1.73528795     0.67866870
 h     -0.66112262     1.88004005    -1.28266211
 h      2.01348342     1.44602333    -0.74962047
 o      2.37529050    -1.22219555    -0.03347911
 h      3.18869918    -0.75561284    -0.28415026
 c     -2.26659544    -0.56186513    -0.65514220
 h     -1.92940935    -1.15952018    -1.62546619
 h     -3.04999903    -1.12651993    -0.12963332
 h     -2.93712416     0.21148043    -1.05032747
 h     -0.88998538     1.59275291     1.92463807
          17

 c      1.29966480    -0.46973816     0.03108139
 c      0.06910057    -0.98997178     0.50595834
 c     -1.12099618     0.08861987     0.08886636
 c     -1.27985934     1.27635245     0.96795617
 c     -0.23266543     1.21386998    -0.40483314
 c      1.22305726     0.87423200    -0.44644763
 h      0.09194345    -1.76817432     1.26732272
 h     -2.16637540     1.78283892     0.65289619
 h     -0.60064461     1.86945001    -1.31074169
 h      2.02664066     1.45369981    -0.79352525
 o      2.38610067    -1.21791655    -0.04501037
 h      3.11869839    -0.80989542    -0.26067555
 c     -2.27376323    -0.55109818    -0.64631917
 h     -1.93290102    -1.21922796    -1.59954467
 h     -3.05057436    -1.18091258    -0.14502673
 h     -2.90301458     0.18652128    -1.08774176
 h     -0.85283458     1.54897650     1.94759111
          17

 c      1.30395617    -0.48121160     0.04560868
 c      0.06392993    -0.99181122     0.51149308
 c     -1.11439473     0.08335619     0.07895594
 c     -1.28942951     1.28233036     0.96785231
 c     -0.23898220     1.22521011    -0.40863989
 c      1.21804362     0.87911992    -0.43975715
 h      0.10755706    -1.82540775     1.25328571
 h     -2.17002064     1.83783255     0.62908673
 h     -0.53455730     1.85055365    -1.32079474
 h      2.05011503     1.47175684    -0.84201052
 o      2.39355922    -1.21600282    -0.05511093
 h      3.10440855    -0.83100783    -0.25397605
 c     -2.28083435    -0.54188701    -0.63960445
 h     -1.93997951    -1.26516359    -1.55320551
 h     -3.04087260    -1.23343907    -0.15435081
 h     -2.87338835     0.17307438    -1.13064153
 h     -0.81482296     1.50093361     1.96697439
          17

 c      1.30785674    -0.49207846     0.05930052
 c      0.05889722    -0.99155293     0.51697619
 c     -1.10559513     0.07627989     0.07051834
 c     -1.29778401     1.28819487     0.96677706
 c     -0.24518746     1.23720675    -0.41362127
 c      1.21030556     0.88253115    -0.43204508
 h      0.11718614    -1.87959809     1.23274187
 h     -2.17407634     1.89492678     0.61116912
 h     -0.46832075     1.82764884    -1.31692372
 h      2.07125656     1.49083008    -0.88868353
 o      2.39581082    -1.21752940    -0.06326408
 h      3.17461579    -0.80307621    -0.27137452
 c     -2.28759541    -0.53527847    -0.63478333
 h     -1.94953582    -1.29530421    -1.48885225
 h     -3.01992284    -1.27776661    -0.15815446
 h     -2.85225259     0.17395492    -1.18025683
 h     -0.78058541     1.44949373     1.97658763
          17

 c      1.31113631    -0.50172529     0.07199480
 c      0.05430313    -0.98979315     0.52259269
 c     -1.09503018     0.06792929     0.06372369
 c     -1.30494774     1.29406057     0.96466371
 c     -0.25069583     1.24901929    -0.41894663
 c      1.20078567     0.88479547    -0.42372111
 h      0.11941344    -1.92483435     1.20247302
 h     -2.17273435     1.94851393     0.60253255
 h     -0.40789488     1.80742824    -1.30753288
 h      2.08033199     1.50371435    -0.92758520
 o      2.39645540    -1.22075029    -0.07045703
 h      3.27243954    -0.75605361    -0.29652961
 c     -2.29408465    -0.53151297    -0.63171754
 h     -1.95959783    -1.31007790    -1.41181045
 h     -2.98890866    -1.30895945    -0.15628265
 h     -2.83894255     0.18616583    -1.23418851
 h     -0.75367154     1.39656150     1.97263594
          17

 c      1.31360241    -0.50964893     0.08357671
 c      0.05040034    -0.98698658     0.52836445
 c     -1.08319079     0.05885712     0.05862951
 c     -1.31086933     1.29990899     0.96137146
 c     -0.25503251     1.25970174    -0.42354853
 c      1.19010621     0.88607295    -0.41506914
 h      0.11319526    -1.95724291     1.16149922
 h     -2.16259643     1.99409900     0.60525637
 h     -0.35846813     1.79772268    -1.30386111
 h      2.07206777     1.50637351    -0.95459835
 o      2.39842525    -1.22427546    -0.07744265
 h      3.35150914    -0.71394486    -0.31703634
 c     -2.30046861    -0.53005093    -0.63032508
 h     -1.96718669    -1.31307832    -1.33047199
 h     -2.95111830    -1.32418915    -0.14767345
 h     -2.82976781     0.20267675    -1.28675631
 h     -0.73609660     1.34469171     1.95412236
          17

 c      1.31513688    -0.51552782     0.09397419
 c      0.04739624    -0.98340745     0.53416392
 c     -1.07061047     0.04960632     0.05519420
 c     -1.31542654     1.30558030     0.95670950
 c     -0.25793725     1.26850903    -0.42658368
 c      1.17863335     0.88639255    -0.40624971
 h      0.09796189    -1.97541384     1.11083992
 h     -2.14284199     2.02892591     0.61992912
 h     -0.32308018     1.80404250    -1.31455407
 h      2.04490966     1.49735559    -0.96754548
 o      2.40281404    -1.22754295    -0.08449011
 h      3.39375367    -0.68632160    -0.32826810
 c     -2.30685298    -0.52979833    -0.63037574
 h     -1.96817817    -1.31181285    -1.25607900
 h     -2.91149087    -1.32297438    -0.13041721
 h     -2.82093320     0.21606380    -1.33164525
 h     -0.72815335     1.29664145     1.92283984
          17

 c      1.31570515    -0.51922460     0.10315072
 c      0.04545066    -0.97913009     0.53973985
 c     -1.05784026     0.04069084     0.05329647
 c     -1.31845434     1.31078877     0.95044371
 c     -0.25936875     1.27521168    -0.42795793
 c      1.16652455     0.88568918    -0.39731841
 h      0.07362977    -1.98061513     1.05314412
 h     -2.11505228     2.05228938     0.64570410
 h     -0.30246603     1.82602892    -1.33942859
 h      2.00038318     1.47731918    -0.96612912
 o      2.40983686    -1.23030137    -0.09165532
 h      3.39398915    -0.67643098    -0.32895899
 c     -2.31318334    -0.52943430    -0.63148578
 h     -1.95800036    -1.31643976    -1.20032256
 h     -2.87577405    -1.30692378    -0.10213933
 h     -2.81007424     0.22081981    -1.36404822
 h     -0.72829698     1.25491494     1.88326808
          17

 c      1.31535414    -0.52075884     0.11109819
 c      0.04467148    -0.97401945     0.54474941
 c     -1.04541753     0.03259086     0.05275016
 c     -1.31975359     1.31513830     0.94230917
 c     -0.25942195     1.28006260    -0.42828029
 c      1.15371838     0.88379186    -0.38820695
 h      0.04054274    -1.97692509     0.99228023
 h     -2.08308781     2.06580741     0.68043103
 h     -0.29606891     1.85796938    -1.36993385
 h      1.94320090     1.44910569    -0.95224777
 o      2.41929711    -1.23239445    -0.09889820
 h      3.35262463    -0.68484367    -0.31927001
 c     -2.31914055    -0.52802863    -0.63342121
 h     -1.93424550    -1.33418340    -1.17011733
 h     -2.84922059    -1.27880417    -0.06086158
 h     -2.79648247     0.21411303    -1.38146185
 h     -0.73318551     1.22131834     1.84220626
          17

 c      1.31419925    -0.52028988     0.11783804
 c      0.04511768    -0.96777436     0.54881821
 c     -1.03383927     0.02575215     0.05331832
 c     -1.31907163     1.31813585     0.93206454
 c     -0.25827834     1.28349306    -0.42833974
 c      1.13988704     0.88037493    -0.37866215
 h     -0.00068787    -1.97071902     0.93261253
 h     -2.05278961     2.07349352     0.72097095
 h     -0.30275253     1.89254560    -1.39532620
 h      1.88191561     1.41823297    -0.93074852
 o      2.43059684    -1.23378978    -0.10608485
 h      3.27574397    -0.70919337    -0.30075379
 c     -2.32404468    -0.52568558    -0.63627640
 h     -1.89968976    -1.36342769    -1.16390906
 h     -2.83506387    -1.24098572    -0.00634315
 h     -2.78096996     0.19600834    -1.38391615
 h     -0.73824944     1.19667843     1.80760969
          17

 c      1.31240663    -0.51811157     0.12342401
 c      0.04679863    -0.96010337     0.55164502
 c     -1.02354959     0.02057814     0.05472871
 c     -1.31608558     1.31924837     0.91961122
 c     -0.25620644     1.28589067    -0.42872181
 c      1.12446093     0.87495213    -0.36821975
 h     -0.04933083    -1.96860362     0.87781058
 h     -2.03078122     2.08084544     0.76393146
 h     -0.32094556     1.92365840    -1.40728359
 h      1.82878965     1.39289010    -0.90970347
 o      2.44231229    -1.23487821    -0.11289315
 h      3.18218631    -0.73954241    -0.27791253
 c     -2.32699745    -0.52349898    -0.64012731
 h     -1.86165070    -1.39558463    -1.17422929
 h     -2.83356049    -1.19413116     0.05865985
 h     -2.76581008     0.16965210    -1.37426828
 h     -0.73918619     1.18099294     1.78620349
          17

 c      1.31016411    -0.51463322     0.12794339
 c      0.04963699    -0.95102536     0.55310950
 c     -1.01493643     0.01741190     0.05669426
 c     -1.31047140     1.31807233     0.90513443
 c     -0.25356981     1.28754139    -0.42971867
 c      1.10696145     0.86709442    -0.35641478
 h     -0.10433456    -1.97389736     0.82969452
 h     -2.02184911     2.09217379     0.80666652
 h     -0.34870286     1.94728734    -1.40110952
 h      1.79603514     1.38133207    -0.89784295
 o      2.45141347    -1.23713529    -0.11865467
 h      3.11652597    -0.74818627    -0.26083498
 c     -2.32716258    -0.52296998    -0.64458007
 h     -1.82834102    -1.42162457    -1.19270126
 h     -2.84228155    -1.13734572     0.12823823
 h     -2.75468352     0.14125101    -1.35843446
 h     -0.73391833     1.17403581     1.78062972
          17

 c      1.30764887    -0.51032075     0.13151432
 c      0.05338719    -0.94105974     0.55329104
 c     -1.00832685     0.01651042     0.05893789
 c     -1.30207948     1.31456642     0.88916725
 c     -0.25082204     1.28863874    -0.43136562
 c      1.08765585     0.85691298    -0.34328860
 h     -0.16369124    -1.98434753     0.78817441
 h     -2.02618871     2.10739853     0.84763273
 h     -0.38385237     1.96148968    -1.37549582
 h      1.78803155     1.38618944    -0.89840309
 o      2.45471795    -1.24250723    -0.12271613
 h      3.12688570    -0.70022739    -0.25962673
 c     -2.32392956    -0.52546201    -0.64875873
 h     -1.80621883    -1.43568749    -1.21263833
 h     -2.85737593    -1.06971189     0.19470742
 h     -2.75207326     0.11892060    -1.34442171
 h     -0.72345324     1.17583573     1.78826201
          17

 c      1.30503895    -0.50562677     0.13427081
 c      0.05758645    -0.93108126     0.55238137
 c     -1.00397075     0.01801470     0.06121422
 c     -1.29104634     1.30911415     0.87252833
 c     -0.24847212     1.28928037    -0.43347802
 c      1.06778556     0.84526820    -0.32961246
 h     -0.22409244    -1.99364350     0.75235822
 h     -2.03929636     2.12163032     0.88560748
 h     -0.42423937     1.96642751    -1.33231344
 h      1.79814215     1.40195776    -0.90622256
 o      2.45396977    -1.24956567    -0.12549208
 h      3.18473614    -0.61551508    -0.26775247
 c     -2.31703728    -0.53174868    -0.65175534
 h     -1.79923720    -1.43546578    -1.22944381
 h     -2.87487496    -0.99178290     0.25062949
 h     -2.76128408     0.10928041    -1.33875073
 h     -0.71082724     1.18648588     1.80278952
          17

 c      1.30256145    -0.50099213     0.13633963
 c      0.06162838    -0.92198878     0.55057440
 c     -1.00201500     0.02192685     0.06332573
 c     -1.27772690     1.30233233     0.85616838
 c     -0.24699937     1.28942372    -0.43565266
 c      1.04898286     0.83336082    -0.31646216
 h     -0.28144718    -1.99509301     0.72164685
 h     -2.05468504     2.12810882     0.91884741
 h     -0.46808478     1.96469751    -1.27673367
 h      1.81499512     1.41962323    -0.91260282
 o      2.45219189    -1.25565022    -0.12761001
 h      3.24176385    -0.53430758    -0.27537575
 c     -2.30674660    -0.54165520    -0.65315970
 h     -1.80889074    -1.42179394    -1.24042541
 h     -2.89146172    -0.90609633     0.29030511
 h     -2.78168836     0.11328672    -1.34197234
 h     -0.69927626     1.20562270     1.81703905
          17

 c      1.30046984    -0.49685648     0.13783449
 c      0.06488673    -0.91445759     0.54800857
 c     -1.00248080     0.02809294     0.06512228
 c     -1.26256799     1.29484605     0.84100656
 c     -0.24674972     1.28883464    -0.43727783
 c      1.03266035     0.82227900    -0.30475867
 h     -0.33181193    -1.98428367     0.69608876
 h     -2.06664756     2.12130885     0.94510351
 h     -0.51447753     1.96161449    -1.21711945
 h      1.82912614     1.43175983    -0.91063882
 o      2.45075061    -1.25934541    -0.12933412
 h      3.27590342    -0.47741694    -0.27838628
 c     -2.29386678    -0.55405698    -0.65311374
 h     -1.83422658    -1.39864844    -1.24491637
 h     -2.90477883    -0.81684793     0.31038956
 h     -2.80816635     0.12588085    -1.34855037
 h     -0.69099776     1.23213950     1.82510209
          17

 c      1.29897997    -0.49363479     0.13885782
 c      0.06681736    -0.90884313     0.54475774
 c     -1.00525561     0.03618892     0.06648194
 c     -1.24603668     1.28718297     0.82782197
 c     -0.24787539     1.28713958    -0.43767519
 c      1.01980860     0.81284648    -0.29513367
 h     -0.37214043    -1.96000984     0.67625941
 h     -2.07153861     2.09830113     0.96211336
 h     -0.56359298     1.96428633    -1.16332167
 h      1.83489479     1.43406738    -0.89666123
 o      2.45006359    -1.26007152    -0.13073411
 h      3.28025563    -0.45265809    -0.27573930
 c     -2.27953815    -0.56722095    -0.65187867
 h     -1.87171053    -1.37361691    -1.24491414
 h     -2.91357332    -0.72920446     0.30997021
 h     -2.83364003     0.13987584    -1.35136913
 h     -0.68672773     1.26424472     1.82332850
          17

 c      1.29821254    -0.49167878     0.13949905
 c      0.06703496    -0.90516523     0.54083804
 c     -1.01009831     0.04571274     0.06728653
 c     -1.22859400     1.27975173     0.81719887
 c     -0.25040807     1.28409275    -0.43644711
 c      1.01101670     0.80561788    -0.28795254
 h     -0.40078078    -1.92435653     0.66306763
 h     -2.06807046     2.05890144     0.96804916
 h     -0.61565062     1.97825703    -1.12255580
 h      1.83006302     1.42507721    -0.86974688
 o      2.45018766    -1.25763110    -0.13180785
 h      3.25396921    -0.46219045    -0.26753530
 c     -2.26494565    -0.57916981    -0.64946438
 h     -1.91562684    -1.35780367    -1.24557025
 h     -2.91785856    -0.64856300     0.29052257
 h     -2.85181289     0.14950897    -1.34550346
 h     -0.68574660     1.29972007     1.81066858
          17

 c      1.29815243    -0.49124280     0.13983026
 c      0.06537708    -0.90311072     0.53621504
 c     -1.01665479     0.05599430     0.06740903
 c     -1.21066755     1.27283095     0.80948816
 c     -0.25444102     1.27990586    -0.43378577
 c      1.00650773     0.80087156    -0.28333610
 h     -0.41787934    -1.88263910     0.65764288
 h     -2.05743376     2.00552507     0.96182393
 h     -0.66872925     2.00349462    -1.09568214
 h      1.81535915     1.40581713    -0.83122210
 o      2.45096616    -1.25209576    -0.13251269
 h      3.20003988    -0.50440295    -0.25453790
 c     -2.25101189    -0.58811150    -0.64569973
 h     -1.96022952    -1.36266764    -1.25338621
 h     -2.91913731    -0.57985579     0.25594384
 h     -2.85836109     0.15166820    -1.32920793
 h     -0.68600419     1.33626863     1.78878621
          17

 c      1.29863747    -0.49246014     0.13989639
 c      0.06194123    -0.90205797     0.53080917
 c     -1.02447361     0.06623301     0.06671939
 c     -1.19259748     1.26654289     0.80477761
 c     -0.26017775     1.27523503    -0.43036806
 c      1.00610264     0.79856266    -0.28114150
 h     -0.42564236    -1.84310107     0.66130090
 h     -2.04355658     1.94307689     0.94331469
 h     -0.71810736     2.03435591    -1.07829533
 h      1.79479234     1.38002237    -0.78467843
 o      2.45184407    -1.24398971    -0.13273699
 h      3.12826426    -0.57097761    -0.23861889
 c     -2.23809162    -0.59311192    -0.64073931
 h     -2.00303597    -1.39278714    -1.27070333
 h     -2.92059239    -0.52691256     0.21255838
 h     -2.85109086     0.14583620    -1.30355463
 h     -0.68434720     1.37191413     1.76198559
          17

 c      1.29939167    -0.49532374     0.13969690
 c      0.05704190    -0.90120326     0.52450971
 c     -1.03302543     0.07556115     0.06510567
 c     -1.17457278     1.26084321     0.80291805
 c     -0.26775695     1.27083501    -0.42698506
 c      1.00912495     0.79826256    -0.28093154
 h     -0.42791407    -1.81544799     0.67547771
 h     -2.03309168     1.87849514     0.91343463
 h     -0.75818617     2.06342330    -1.06491397
 h      1.77648590     1.35466909    -0.73618313
 o      2.45125993    -1.23488225    -0.13220951
 h      3.06476588    -0.63745949    -0.22415620
 c     -2.22597869    -0.59449725    -0.63538639
 h     -2.04508988    -1.44154448    -1.29195398
 h     -2.92683012    -0.49201537     0.16851282
 h     -2.82987505     0.13381816    -1.27199794
 h     -0.67707366     1.40538647     1.73654218
          17

 c      1.30010700    -0.49966044     0.13916130
 c      0.05102727    -0.89988166     0.51722240
 c     -1.04172981     0.08311451     0.06249951
 c     -1.15664860     1.25561718     0.80367593
 c     -0.27707635     1.26727347    -0.42430244
 c      1.01441044     0.79919624    -0.28203540
 h     -0.42832018    -1.80715486     0.70136034
 h     -2.03386475     1.81911222     0.87386544
 h     -0.78460791     2.08477471    -1.05170737
 h      1.77226424     1.33948757    -0.69345568
 o      2.44622820    -1.22776109    -0.13045896
 h      3.05838152    -0.65756444    -0.21860753
 c     -2.21428589    -0.59344562    -0.63064078
 h     -2.08768859    -1.49608218    -1.30754288
 h     -2.94251775    -0.47592299     0.13179667
 h     -2.79672334     0.11960289    -1.24015500
 h     -0.66108494     1.43625983     1.71889876
          17

 c      1.30052947    -0.50509831     0.13813806
 c      0.04402440    -0.89796408     0.50896737
 c     -1.04998746     0.08810870     0.05889565
 c     -1.13895410     1.25092521     0.80697384
 c     -0.28776522     1.26484437    -0.42280379
 c      1.02074133     0.80058502    -0.28384503
 h     -0.42771307    -1.81894442     0.73898837
 h     -2.05067233     1.76965296     0.82657497
 h     -0.79510960     2.09508179    -1.03705820
 h      1.79246163     1.34298596    -0.66232075
 o      2.43591436    -1.22358810    -0.12736557
 h      3.12406681    -0.61850112    -0.22380458
 c     -2.20282558    -0.59133410    -0.62700752
 h     -2.13034287    -1.54448315    -1.30963322
 h     -2.96982285    -0.47838361     0.10720371
 h     -2.75580033     0.10913034    -1.21538581
 h     -0.63542847     1.46456237     1.71300125
          17

 c      1.30046056    -0.51108781     0.13642004
 c      0.03588618    -0.89594873     0.49995756
 c     -1.05721192     0.08992765     0.05437516
 c     -1.12195846     1.24717466     0.81298496
 c     -0.29925061     1.26357047    -0.42277725
 c      1.02763722     0.80219846    -0.28620165
 h     -0.42363592    -1.84389937     0.78639902
 h     -2.08095106     1.73027228     0.77391329
 h     -0.78959333     2.09369430    -1.02135942
 h      1.83710852     1.36609204    -0.64237342
 o      2.42360686    -1.21982473    -0.12340235
 h      3.21205128    -0.56455625    -0.23227589
 c     -2.19183624    -0.58936630    -0.62429351
 h     -2.17099976    -1.57872608    -1.29422673
 h     -3.00635124    -0.49848924     0.09446664
 h     -2.71258562     0.10906955    -1.20534233
 h     -0.60218639     1.49003079     1.71854966
          17

 c      1.29971199    -0.51700183     0.13378391
 c      0.02641823    -0.89463390     0.49056506
 c     -1.06286076     0.08821783     0.04913003
 c     -1.10642278     1.24495205     0.82193744
 c     -0.31082536     1.26319790    -0.42426950
 c      1.03551693     0.80442913    -0.28934911
 h     -0.41252895    -1.87148591     0.83983122
 h     -2.11559358     1.69812033     0.71932851
 h     -0.77006085     2.08272161    -1.00687963
 h      1.89487165     1.40149460    -0.62798226
 o      2.41189195    -1.21488234    -0.11892613
 h      3.28427437    -0.52560488    -0.23849743
 c     -2.18206211    -0.58833955    -0.62197674
 h     -2.20684885    -1.59476471    -1.26077910
 h     -3.04577011    -0.53431595     0.08934828
 h     -2.67149942     0.12367718    -1.21497965
 h     -0.56578871     1.51172680     1.73174455
          17

 c      1.29807244    -0.52221910     0.13002270
 c      0.01560930    -0.89473279     0.48121169
 c     -1.06646518     0.08294865     0.04346501
 c     -1.09306815     1.24469366     0.83383991
 c     -0.32169657     1.26318061    -0.42702931
 c      1.04502350     0.80781213    -0.29354482
 h     -0.39201240    -1.89214596     0.89482395
 h     -2.14418045     1.67038475     0.66740542
 h     -0.74053214     2.06720333    -0.99775219
 h      1.95152653     1.43959528    -0.61322255
 o      2.40198421    -1.20841736    -0.11409444
 h      3.32477747    -0.51176048    -0.24017556
 c     -2.17465244    -0.58841950    -0.61972649
 h     -2.23494986    -1.59218924    -1.21149929
 h     -3.08057715    -0.58246674     0.08644038
 h     -2.63354456     0.15129802    -1.24361471
 h     -0.53130721     1.52833776     1.74764973
          17

 c      1.29530618    -0.52616634     0.12496138
 c      0.00370925    -0.89669300     0.47227352
 c     -1.06766430     0.07440085     0.03775744
 c     -1.08234192     1.24651805     0.84835333
 c     -0.33106008     1.26273297    -0.43051591
 c      1.05650693     0.81267010    -0.29885508
 h     -0.36165484    -1.89947586     0.94726690
 h     -2.15904851     1.64576354     0.62303068
 h     -0.70643911     2.05451570    -0.99949772
 h      1.99635846     1.47296215    -0.59445285
 o      2.39444819    -1.20058752    -0.10897017
 h      3.32796853    -0.52492150    -0.23651512
 c     -2.17082510    -0.58910633    -0.61755766
 h     -2.25270955    -1.57448190    -1.15109148
 h     -3.10467244    -0.63824838     0.08140243
 h     -2.59685971     0.18449413    -1.28517214
 h     -0.50299197     1.53875143     1.76221219
          17

 c      1.29117588    -0.52834603     0.11846088
 c     -0.00879873    -0.90067563     0.46402954
 c     -1.06624416     0.06308555     0.03239097
 c     -1.07439250     1.25024881     0.86481470
 c     -0.33825230     1.26108213    -0.43407434
 c      1.06994965     0.81905880    -0.30516709
 h     -0.32274822    -1.89056224     0.99403170
 h     -2.15640550     1.62439715     0.59057317
 h     -0.67286364     2.05154701    -1.01705812
 h      2.02329064     1.49718193    -0.57024485
 o      2.38952558    -1.19173675    -0.10356779
 h      3.29309436    -0.56358564    -0.22741385
 c     -2.17145132    -0.58941480    -0.61559071
 h     -2.25830622    -1.54989153    -1.08680963
 h     -3.11465409    -0.69629204     0.07192638
 h     -2.55941400     0.21388815    -1.33150822
 h     -0.48355022     1.54246075     1.77319919
          17

 c      1.28549145    -0.52837139     0.11041312
 c     -0.02126085    -0.90657900     0.45663569
 c     -1.06217276     0.04963731     0.02769179
 c     -1.06912763     1.25550676     0.88233888
 c     -0.34291968     1.25788380    -0.43726078
 c      1.08504592     0.82681906    -0.31225092
 h     -0.27784945    -1.86578562     1.03337329
 h     -2.13604612     1.60739337     0.57341127
 h     -0.64236118     2.06004973    -1.05147679
 h      2.03012386     1.51041535    -0.54069882
 o      2.38707752    -1.18237730    -0.09784464
 h      3.22471473    -0.62279236    -0.21352512
 c     -2.17682995    -0.58807372    -0.61382400
 h     -2.25088870    -1.53163962    -1.02792683
 h     -3.11018813    -0.75125515     0.05785625
 h     -2.52069512     0.23163039    -1.37545935
 h     -0.47394306     1.53971276     1.78040448
          17

 c      1.27817817    -0.52600898     0.10073258
 c     -0.03292162    -0.91405264     0.45010119
 c     -1.05561902     0.03473390     0.02388729
 c     -1.06624718     1.26178715     0.89994745
 c     -0.34501858     1.25340240    -0.44003754
 c      1.10124169     0.83561158    -0.31980368
 h     -0.23034046    -1.82868734     1.06533793
 h     -2.10108066     1.59650640     0.57357747
 h     -0.61470118     2.07476124    -1.09827009
 h      2.01810410     1.51315878    -0.50697700
 o      2.38607906    -1.17345252    -0.09162990
 h      3.14019868    -0.68949305    -0.19732777
 c     -2.18671479    -0.58391640    -0.61222396
 h     -2.23009673    -1.53387694    -0.98306366
 h     -3.09394158    -0.79849283     0.04092649
 h     -2.48176309     0.23270965    -1.41207125
 h     -0.47341536     1.53147228     1.78552750
          17

 c      1.26934176    -0.52119877     0.08935243
 c     -0.04300075    -0.92251577     0.44426782
 c     -1.04695353     0.01906615     0.02108829
 c     -1.06520993     1.26850185     0.91670883
 c     -0.34464210     1.24822903    -0.44263446
 c      1.11769216     0.84490153    -0.32747464
 h     -0.18392065    -1.78574190     1.09215605
 h     -2.05814047     1.59406583     0.59128599
 h     -0.58871981     2.08688540    -1.14965396
 h      1.99232621     1.50861573    -0.47105214
 o      2.38361088    -1.16690176    -0.08448250
 h      3.08537199    -0.73341792    -0.18541403
 c     -2.20045615    -0.57667855    -0.61104652
 h     -2.19532785    -1.56175987    -0.95581266
 h     -3.07124600    -0.83471542     0.02433188
 h     -2.44471704     0.21508084    -1.43875690
 h     -0.47971181     1.51922292     1.79178566
          17

 c      1.25928507    -0.51400382     0.07623216
 c     -0.05079363    -0.93124692     0.43883479
 c     -1.03673994     0.00333543     0.01928300
 c     -1.06516355     1.27500857     0.93188439
 c     -0.34189168     1.24290313    -0.44529173
 c      1.13318869     0.85391635    -0.33489304
 h     -0.14190076    -1.74525801     1.11810182
 h     -2.01763483     1.60301485     0.62446120
 h     -0.56386639     2.08864945    -1.19799497
 h      1.96242471     1.50339726    -0.43536601
 o      2.37612365    -1.16484023    -0.07586264
 h      3.11494905    -0.72088302    -0.18596492
 c     -2.21703057    -0.56741883    -0.61087931
 h     -2.14673104    -1.60588324    -0.94357757
 h     -3.04935677    -0.85858630     0.01213284
 h     -2.41221758     0.17965795    -1.45537418
 h     -0.48963804     1.50456962     1.80305819
          17

 c      1.24844350    -0.50454276     0.06138328
 c     -0.05577067    -0.93961075     0.43349972
 c     -1.02571980    -0.01174706     0.01834714
 c     -1.06499619     1.28067146     0.94502793
 c     -0.33686765     1.23775016    -0.44812323
 c      1.14624357     0.86171372    -0.34173878
 h     -0.10644910    -1.71465908     1.14788279
 h     -1.99222666     1.62657899     0.66906360
 h     -0.54049264     2.07534392    -1.23770257
 h      1.94150643     1.50703494    -0.40204596
 o      2.36557770    -1.16601949    -0.06604150
 h      3.19647097    -0.67216675    -0.19460812
 c     -2.23504963    -0.55787450    -0.61222033
 h     -2.08708762    -1.64985097    -0.94116306
 h     -3.03588581    -0.87084429     0.00828761
 h     -2.38713600     0.13042320    -1.46464612
 h     -0.50004361     1.48870786     1.82245626
          17

 c      1.23735821    -0.49306265     0.04488848
 c     -0.05759980    -0.94733843     0.42819557
 c     -1.01476339    -0.02547327     0.01807324
 c     -1.06374885     1.28502862     0.95594025
 c     -0.32970516     1.23287851    -0.45109227
 c      1.15563174     0.86757216    -0.34784504
 h     -0.07833813    -1.69716056     1.18359761
 h     -1.99104879     1.66661631     0.72116417
 h     -0.51956488     2.04543679    -1.26565994
 h      1.94026376     1.52758051    -0.37188094
 o      2.35550594    -1.16830440    -0.05557668
 h      3.27252127    -0.62144615    -0.20272241
 c     -2.25303458    -0.54971330    -0.61504203
 h     -2.02165928    -1.67994798    -0.94394781
 h     -3.03627127    -0.87339789     0.01510462
 h     -2.37217529     0.07429569    -1.47267222
 h     -0.50888283     1.47202191     1.85078744
          17

 c      1.22665516    -0.48003867     0.02692254
 c     -0.05610794    -0.95459216     0.42322119
 c     -1.00477475    -0.03717550     0.01821080
 c     -1.06122284     1.28803750     0.96454558
 c     -0.32059761     1.22820959    -0.45401665
 c      1.16112037     0.87157947    -0.35320996
 h     -0.05740396    -1.69079578     1.22278469
 h     -2.01236775     1.72086506     0.77920987
 h     -0.50240905     2.00023211    -1.28124926
 h      1.95892140     1.56477569    -0.34436413
 o      2.34745079    -1.17062615    -0.04476718
 h      3.31661413    -0.58467337    -0.20604965
 c     -2.26981497    -0.54429667    -0.61867278
 h     -1.95668070    -1.68827067    -0.94863790
 h     -3.05148938    -0.86775472     0.03169893
 h     -2.36935596     0.01979787    -1.48821507
 h     -0.51570207     1.45408912     1.88583135
          17

 c      1.21698965    -0.46617721     0.00776246
 c     -0.05125937    -0.96172920     0.41910137
 c     -0.99656996    -0.04628791     0.01850885
 c     -1.05800474     1.29011237     0.97092568
 c     -0.30979320     1.22349040    -0.45655543
 c      1.16345914     0.87467175    -0.35787839
 h     -0.04309755    -1.69073322     1.25969496
 h     -2.04410284     1.78239362     0.84312789
 h     -0.49064099     1.94369413    -1.28655287
 h      1.98754230     1.60956329    -0.31910304
 o      2.34178569    -1.17247096    -0.03375837
 h      3.32033312    -0.56763358    -0.20307405
 c     -2.28472281    -0.54253079    -0.62216368
 h     -1.89816337    -1.67197203    -0.95301210
 h     -3.07799646    -0.85425403     0.05391357
 h     -2.37947039    -0.02626503    -1.51874144
 h     -0.52128441     1.43407324     1.92291977
          17

 c      1.20898118    -0.45234298    -0.01222486
 c     -0.04317674    -0.96900468     0.41632019
 c     -0.99076209    -0.05241032     0.01876121
 c     -1.05487470     1.29184820     0.97540259
 c     -0.29757776     1.21830792    -0.45818492
 c      1.16368872     0.87804385    -0.36186286
 h     -0.03465918    -1.69226853     1.28818510
 h     -2.07202776     1.84257687     0.91184075
 h     -0.48619858     1.88224611    -1.28662953
 h      2.01413141     1.65072024    -0.29658467
 o      2.33842860    -1.17351639    -0.02264387
 h      3.28252044    -0.57219094    -0.19343687
 c     -2.29751993    -0.54463086    -0.62497682
 h     -1.85126875    -1.63207840    -0.95564718
 h     -3.10989177    -0.83269850     0.07602798
 h     -2.40183173    -0.06210252    -1.56446251
 h     -0.52680082     1.41121275     1.95643361
          17

 c      1.20315155    -0.43946889    -0.03260769
 c     -0.03216459    -0.97641203     0.41513706
 c     -0.98768880    -0.05534671     0.01885008
 c     -1.05237491     1.29373433     0.97845126
 c     -0.28427329     1.21217881    -0.45824534
 c      1.16267082     0.88267469    -0.36515617
 h     -0.03109339    -1.69240869     1.30378303
 h     -2.08578140     1.89416369     0.98263916
 h     -0.49124617     1.82373252    -1.28892608
 h      2.03008135     1.67989484    -0.27780760
 o      2.33702565    -1.17357408    -0.01148796
 h      3.20686361    -0.59762147    -0.17758750
 c     -2.30824442    -0.55011464    -0.62728268
 h     -1.81982972    -1.57304758    -0.95589403
 h     -3.14125466    -0.80335053     0.09275422
 h     -2.43448640    -0.09034437    -1.61704209
 h     -0.53302991     1.38512924     1.98136379
          17

 c      1.19987231    -0.42846533    -0.05291932
 c     -0.01870492    -0.98365803     0.41552277
 c     -0.98739660    -0.05511191     0.01876703
 c     -1.05074772     1.29604691     0.98053870
 c     -0.27028658     1.20478375    -0.45618496
 c      1.16101665     0.88917377    -0.36775401
 h     -0.03117751    -1.69023729     1.30450088
 h     -2.07997394     1.93240007     1.05194078
 h     -0.50756272     1.77470779    -1.30033274
 h      2.03098177     1.69265348    -0.26378015
 o      2.33672411    -1.17277368    -0.00027488
 h      3.10591126    -0.63794002    -0.15758011
 c     -2.31713245    -0.55800711    -0.62959847
 h     -1.80554833    -1.50324679    -0.95417779
 h     -3.16743691    -0.76740455     0.10036217
 h     -2.47471629    -0.11452564    -1.66483920
 h     -0.53993580     1.35587317     1.99435665
          17

 c      1.19932273    -0.42012716    -0.07268655
 c     -0.00341774    -0.99020840     0.41715909
 c     -0.98968010    -0.05190409     0.01860590
 c     -1.05001199     1.29885475     0.98201273
 c     -0.25621598     1.19624134    -0.45195166
 c      1.15914053     0.89774800    -0.36966014
 h     -0.03355042    -1.68684876     1.29104042
 h     -2.05330557     1.95495290     1.11603498
 h     -0.53522980     1.73726105    -1.32246606
 h      2.01596238     1.68805922    -0.25524998
 o      2.33546289    -1.17211324     0.01125458
 h      3.01270420    -0.67340223    -0.13965333
 c     -2.32464236    -0.56693416    -0.63231199
 h     -1.80662133    -1.43603460    -0.95260780
 h     -3.18552795    -0.72694839     0.09703177
 h     -2.51956252    -0.13679132    -1.69826877
 h     -0.54654186     1.32380208     1.99418955
          17

 c      1.20147766    -0.41502281    -0.09146257
 c      0.01299898    -0.99535905     0.41947155
 c     -0.99415856    -0.04606144     0.01852551
 c     -1.05001355     1.30204057     0.98304062
 c     -0.24292300     1.18712905    -0.44613008
 c      1.15726206     0.90815874    -0.37088948
 h     -0.03687858    -1.68519717     1.26674689
 h     -2.00785183     1.96176634     1.17158635
 h     -0.57165370     1.70876073    -1.34991024
 h      1.98745553     1.66852551    -0.25249845
 o      2.32979139    -1.17380874     0.02372202
 h      2.98394508    -0.66554215    -0.13600865
 c     -2.33148184    -0.57516685    -0.63547371
 h     -1.81667279    -1.38957997    -0.95537956
 h     -3.19454554    -0.68467783     0.08292603
 h     -2.56617793    -0.15764035    -1.71176057
 h     -0.55094435     1.28938716     1.98189616
          17

 c      1.20614901    -0.41338520    -0.10886573
 c      0.02983026    -0.99832759     0.42171586
 c     -1.00037118    -0.03802109     0.01869597
 c     -1.05040787     1.30529291     0.98357228
 c     -0.23144887     1.17822108    -0.43962724
 c      1.15530106     0.91966323    -0.37148577
 h     -0.04006831    -1.68965331     1.23704626
 h     -1.94907644     1.95532913     1.21614739
 h     -0.61223837     1.68484053    -1.37377123
 h      1.95178131     1.64034257    -0.25506927
 o      2.31935995    -1.17815864     0.03715929
 h      3.02887085    -0.60799188    -0.14943221
 c     -2.33833246    -0.58107507    -0.63892712
 h     -1.82738095    -1.38113149    -0.96717571
 h     -3.19565412    -0.64349934     0.06027718
 h     -2.61201594    -0.17639734    -1.70366097
 h     -0.55043059     1.25300877     1.96058058
          17

 c      1.21306428    -0.41509365    -0.12460339
 c      0.04639778    -0.99840069     0.42315870
 c     -1.00786143    -0.02829263     0.01924947
 c     -1.05058390     1.30806868     0.98333381
[truncated: 34,518 more chars]
