# Supplementary material for: Photochemical permutation of meta-substituted phenols
Source: Nat Commun. 2025 Aug 13;16:7502. doi: 10.1038/s41467-025-62549-5 (PMC12350626; doi:10.1038/s41467-025-62549-5)
Supplement: Supplementary file 3 — Source Data [file 41467_2025_62549_MOESM3_ESM.zip › Source data/NAMD_trajectories/trajectory035.xyz]

          17

 c      1.16063557    -0.43103181     0.00919510
 c     -0.17187244    -1.03475280    -0.04574467
 c     -1.28800964    -0.27476239    -0.05947991
 c     -1.17609047     1.23686798     0.01767161
 c      0.27831097     1.80025526    -0.01847863
 c      1.34182772     1.00701307     0.00222420
 h     -0.06241434    -2.23706654     0.04244126
 h     -1.95646996     1.79506476    -0.62637582
 h      0.17418733     2.76162333     0.17935126
 h      2.38082140     1.32796683    -0.18334726
 o      2.21692685    -1.15691239     0.01257875
 h      3.14225954    -0.65773261     0.15846072
 c     -2.55410161    -0.86718483     0.03208876
 h     -2.56315584    -2.09378016     0.42265669
 h     -3.17629603    -0.23099982     0.64550129
 h     -2.93311309    -0.87002703    -1.18191449
 h     -1.48521507     1.45204618     1.08860687
          17

 c      1.15817741    -0.43414855     0.00345468
 c     -0.16477328    -1.03150588    -0.04426249
 c     -1.29060109    -0.27841856    -0.06314393
 c     -1.17172010     1.24302316     0.02192952
 c      0.27973480     1.80403314    -0.02035078
 c      1.34361915     1.01042771    -0.00026613
 h     -0.08754261    -2.24768541     0.05128607
 h     -1.96242790     1.79535225    -0.59866566
 h      0.18541524     2.77975009     0.17491250
 h      2.36866380     1.33982968    -0.18680384
 o      2.21631130    -1.15869898     0.01628883
 h      3.09148932    -0.67883974     0.16626514
 c     -2.55285409    -0.87306642     0.02844288
 h     -2.57066737    -2.08418647     0.40812264
 h     -3.20115015    -0.24828367     0.66042238
 h     -2.92668976    -0.89004737    -1.15617464
 h     -1.49639623     1.46261273     1.10622023
          17

 c      1.15549981    -0.43461008    -0.00205703
 c     -0.15509543    -1.03129579    -0.04249665
 c     -1.29240531    -0.28043642    -0.06693223
 c     -1.16752932     1.24926225     0.02706395
 c      0.27777759     1.80553898    -0.02253043
 c      1.34630261     1.01154058    -0.00347560
 h     -0.11901068    -2.23065210     0.05535143
 h     -1.95795207     1.79082220    -0.56782175
 h      0.20327355     2.83772901     0.17426140
 h      2.35654314     1.35509550    -0.18663669
 o      2.21734842    -1.16159683     0.02014477
 h      3.02538019    -0.70551647     0.17100952
 c     -2.55357657    -0.88183686     0.02407110
 h     -2.57731648    -2.04397300     0.38315956
 h     -3.23155279    -0.26703372     0.67219472
 h     -2.91819126    -0.90981592    -1.10739587
 h     -1.50884144     1.47384432     1.11516603
          17

 c      1.15283189    -0.43260322    -0.00734576
 c     -0.14346901    -1.03382569    -0.04048003
 c     -1.29318224    -0.28070934    -0.07067397
 c     -1.16352194     1.25532326     0.03335343
 c      0.27241069     1.80673310    -0.02461095
 c      1.34951877     1.01034991    -0.00736284
 h     -0.15433958    -2.18840956     0.05496104
 h     -1.94557755     1.78393619    -0.53707822
 h      0.22887851     2.91104398     0.17270377
 h      2.34761413     1.37398997    -0.18340965
 o      2.21834843    -1.16633423     0.02387336
 h      2.97041158    -0.72392212     0.17719908
 c     -2.55644147    -0.89283007     0.01955455
 h     -2.58206594    -1.97957146     0.35027905
 h     -3.26271793    -0.28940831     0.67738984
 h     -2.91028480    -0.92860484    -1.04291444
 h     -1.52093768     1.48485890     1.11453893
          17

 c      1.15050723    -0.42849216    -0.01243231
 c     -0.13065943    -1.03823996    -0.03828859
 c     -1.29273853    -0.27926686    -0.07418478
 c     -1.15955921     1.26087847     0.04100231
 c      0.26395041     1.80930020    -0.02626958
 c      1.35285231     1.00707785    -0.01188156
 h     -0.19084054    -2.12910884     0.05102837
 h     -1.92964562     1.77813491    -0.51074669
 h      0.26165131     2.97710281     0.16643180
 h      2.34385274     1.39622881    -0.17753382
 o      2.21729423    -1.17380530     0.02709103
 h      2.95763380    -0.71679332     0.19108720
 c     -2.56122545    -0.90471535     0.01567052
 h     -2.58395623    -1.90576868     0.31480630
 h     -3.29081931    -0.31641248     0.67389562
 h     -2.90784776    -0.94574608    -0.97670982
 h     -1.53166458     1.49511815     1.10541865
          17

 c      1.14892502    -0.42272369    -0.01734109
 c     -0.11746627    -1.04297786    -0.03606340
 c     -1.29096817    -0.27624717    -0.07729431
 c     -1.15544886     1.26559568     0.05009730
 c      0.25306768     1.81408057    -0.02735730
 c      1.35589074     1.00219240    -0.01699496
 h     -0.22633331    -2.06873709     0.04519756
 h     -1.91524388     1.77703413    -0.49334690
 h      0.29940967     3.02206736     0.15356486
 h      2.34517433     1.42066087    -0.16911484
 o      2.21409111    -1.18383932     0.02976486
 h      2.98755979    -0.68393104     0.21330611
 c     -2.56724673    -0.91509881     0.01329142
 h     -2.58219193    -1.85040564     0.28616344
 h     -3.31356641    -0.34774263     0.66135684
 h     -2.91812716    -0.96084836    -0.92963849
 h     -1.54068339     1.50443514     1.09064528
          17

 c      1.14851562    -0.41578842    -0.02208822
 c     -0.10456717    -1.04590391    -0.03400440
 c     -1.28786825    -0.27185430    -0.07987216
 c     -1.15111079     1.26925845     0.06051146
 c      0.24066567     1.82124018    -0.02785032
 c      1.35827956     0.99636563    -0.02267257
 h     -0.26026745    -2.03000136     0.03964619
 h     -1.90610325     1.78299672    -0.48805599
 h      0.33921545     3.03928657     0.13360889
 h      2.34948660     1.44522584    -0.15804399
 o      2.21053917    -1.19508870     0.03230276
 h      3.03067609    -0.64420410     0.23741407
 c     -2.57365099    -0.92112292     0.01286619
 h     -2.57595492    -1.84733429     0.27512771
 h     -3.33047639    -0.38180076     0.64133085
 h     -2.94764313    -0.97393506    -0.92035909
 h     -1.54838448     1.51299420     1.07443227
          17

 c      1.14970237    -0.40822051    -0.02667701
 c     -0.09248848    -1.04536614    -0.03228505
 c     -1.28352529    -0.26630475    -0.08183354
 c     -1.14672356     1.27188331     0.07183530
 c      0.22773590     1.83050190    -0.02779917
 c      1.35974902     0.99037979    -0.02887471
 h     -0.29333416    -2.03023978     0.03600134
 h     -1.90264721     1.79584630    -0.49521765
 h      0.37796408     3.02711572     0.10693382
 h      2.35365044     1.46733963    -0.14424326
 o      2.20811729    -1.20632416     0.03508410
 h      3.06238981    -0.61456297     0.25736339
 c     -2.57999462    -0.92227377     0.01392653
 h     -2.56427918    -1.90374028     0.28361988
 h     -3.34313341    -0.41565011     0.61732772
 h     -2.99576475    -0.98517783    -0.94916554
 h     -1.55580376     1.52131787     1.06162240
          17

 c      1.15285286    -0.40056841    -0.03109966
 c     -0.08186960    -1.04156236    -0.03095166
 c     -1.27810426    -0.25981570    -0.08312141
 c     -1.14271607     1.27373171     0.08345762
 c      0.21522525     1.84123835    -0.02730499
 c      1.36010384     0.98501644    -0.03553901
 h     -0.32391758    -2.06548049     0.03417971
 h     -1.90204448     1.81290439    -0.51215843
 h      0.41280738     2.98828871     0.07453695
 h      2.35470372     1.48452359    -0.12787005
 o      2.20747418    -1.21680893     0.03830696
 h      3.07119922    -0.60393144     0.26995647
 c     -2.58625044    -0.92121564     0.01532105
 h     -2.54739128    -1.99025880     0.30253463
 h     -3.35510791    -0.44537818     0.59434938
 h     -3.05375185    -0.99456783    -0.99831631
 h     -1.56428115     1.53007566     1.05644519
          17

 c      1.15822233    -0.39335766    -0.03534214
 c     -0.07352432    -1.03609110    -0.02996347
 c     -1.27184493    -0.25263920    -0.08368492
 c     -1.13962012     1.27521523     0.09478709
 c      0.20390677     1.85241170    -0.02651197
 c      1.35919704     0.98095264    -0.04257549
 h     -0.34705870    -2.11556061     0.03298793
 h     -1.90018272     1.83033656    -0.53444846
 h      0.44177542     2.93095309     0.03793516
 h      2.35077269     1.49498856    -0.10938328
 o      2.20872277    -1.22616027     0.04203623
 h      3.05425611    -0.61552204     0.27410783
 c     -2.59233952    -0.92082168     0.01579342
 h     -2.52714756    -2.07468156     0.32217861
 h     -3.37069986    -0.46731313     0.57745643
 h     -3.11113778    -1.00204239    -1.04817363
 h     -1.57484954     1.53972145     1.06106208
          17

 c      1.16589015    -0.38707480    -0.03939029
 c     -0.06811113    -1.03050538    -0.02928448
 c     -1.26503944    -0.24506910    -0.08347137
 c     -1.13792469     1.27678902     0.10544929
 c      0.19424077     1.86243096    -0.02558764
 c      1.35690710     0.97867855    -0.04986734
 h     -0.35785926    -2.16083543     0.03134705
 h     -1.89364153     1.84458270    -0.55745534
 h      0.46488036     2.87056591    -0.00111973
 h      2.34152356     1.49802309    -0.08949084
 o      2.21160235    -1.23427265     0.04623282
 h      3.01498208    -0.64819083     0.27040126
 c     -2.59809128    -0.92267597     0.01448532
 h     -2.50581911    -2.13799612     0.33682555
 h     -3.39239128    -0.47958634     0.56972071
 h     -3.16016154    -1.00765112    -1.08582953
 h     -1.58765857     1.55014983     1.07472523
          17

 c      1.17572252    -0.38215157    -0.04323609
 c     -0.06591410    -1.02572875    -0.02890647
 c     -1.25800701    -0.23741080    -0.08242998
 c     -1.13800082     1.27887576     0.11533345
 c      0.18628636     1.86923801    -0.02465793
 c      1.35312686     0.97844206    -0.05727419
 h     -0.35364201    -2.18888605     0.02867086
 h     -1.88057553     1.85311183    -0.57732802
 h      0.48504269     2.82907155    -0.04147677
 h      2.32824438     1.49416329    -0.06903214
 o      2.21538687    -1.24140242     0.05072094
 h      2.96461229    -0.69519060     0.26162357
 c     -2.60348381    -0.92727084     0.01109123
 h     -2.48533948    -2.17141065     0.34372793
 h     -3.41868924    -0.48297872     0.57092328
 h     -3.19615273    -1.01154428    -1.10467926
 h     -1.60186340     1.56064376     1.09421508
          17

 c      1.18737965    -0.37893666    -0.04688312
 c     -0.06683168    -1.02212779    -0.02883613
 c     -1.25108131    -0.22994506    -0.08051968
 c     -1.14007802     1.28180069     0.12451717
 c      0.17990372     1.87121105    -0.02373688
 c      1.34776592     0.98023102    -0.06463848
 h     -0.33394268    -2.19374199     0.02477906
 h     -1.86078638     1.85462140    -0.59141647
 h      0.50598416     2.82443042    -0.08347681
 h      2.31360926     1.48511946    -0.04883391
 o      2.21863697    -1.24835910     0.05511393
 h      2.92607936    -0.74127661     0.25393473
 c     -2.60870957    -0.93447343     0.00572857
 h     -2.46719547    -2.17170530     0.34174323
 h     -3.44456387    -0.48030760     0.57818670
 h     -3.21665335    -1.01391927    -1.10212267
 h     -1.61602281     1.57014460     1.11522479
          17

 c      1.20037258    -0.37764366    -0.05034858
 c     -0.07044428    -1.01966484    -0.02908383
 c     -1.24460607    -0.22290498    -0.07771497
 c     -1.14423970     1.28573172     0.13317483
 c      0.17526418     1.86847324    -0.02282012
 c      1.34077499     0.98380522    -0.07179748
 h     -0.30002403    -2.17432640     0.01979599
 h     -1.83556341     1.84903998    -0.59846465
 h      0.52665080     2.85523151    -0.12784070
 h      2.30104329     1.47339513    -0.02956892
 o      2.21950660    -1.25629014     0.05890042
 h      2.92898014    -0.76645885     0.25546295
 c     -2.61401815    -0.94384103    -0.00127723
 h     -2.45247752    -2.13907574     0.33072836
 h     -3.46394169    -0.47500121     0.58781614
 h     -3.22081197    -1.01500085    -1.07823826
 h     -1.62864858     1.57761947     1.13375018
          17

 c      1.21414041    -0.37829684    -0.05366277
 c     -0.07609167    -1.01793452    -0.02966109
 c     -1.23892529    -0.21646425    -0.07401059
 c     -1.15040428     1.29065039     0.14153092
 c      0.17290843     1.86265625    -0.02205604
 c      1.33220373     0.98878579    -0.07859754
 h     -0.25465029    -2.13431531     0.01412645
 h     -1.80757070     1.83751933    -0.59880074
 h      0.54076045     2.90324714    -0.17353079
 h      2.29360611     1.46159848    -0.01168471
 o      2.21765526    -1.26535132     0.06198282
 h      2.97909491    -0.76753610     0.26772000
 c     -2.61953517    -0.95470104    -0.00952437
 h     -2.44175903    -2.07733724     0.31163087
 h     -3.47191920    -0.46999561     0.59679394
 h     -3.20942472    -1.01507111    -1.03579651
 h     -1.63859404     1.58232137     1.14691232
          17

 c      1.22810047    -0.38071620    -0.05687387
 c     -0.08295204    -1.01607718    -0.03058313
 c     -1.23435634    -0.21073863    -0.06942568
 c     -1.15829137     1.29635738     0.14985256
 c      0.17326701     1.85554169    -0.02170333
 c      1.32230150     0.99475346    -0.08489833
 h     -0.20196734    -2.08337572     0.00847930
 h     -1.78074439     1.82242382    -0.59453351
 h      0.54224448     2.94910964    -0.21809994
 h      2.29266555     1.45165849     0.00452132
 o      2.21481734    -1.27444340     0.06481888
 h      3.04931267    -0.76227690     0.28338001
 c     -2.62516130    -0.96597049    -0.01853718
 h     -2.43452337    -1.99647679     0.28729767
 h     -3.46570752    -0.46728199     0.60339473
 h     -3.18574467    -1.01453872    -0.98162315
 h     -1.64524193     1.58392611     1.15326928
          17

 c      1.24166861    -0.38455943    -0.06005749
 c     -0.09015671    -1.01271357    -0.03186804
 c     -1.23115566    -0.20579713    -0.06400689
 c     -1.16741795     1.30250509     0.15843192
 c      0.17637434     1.84840219    -0.02199965
 c      1.31159191     1.00130869    -0.09056723
 h     -0.14684959    -2.03806195     0.00385856
 h     -1.75988473     1.80709219    -0.58942932
 h      0.52814378     2.97985689    -0.25912894
 h      2.29716482     1.44439772     0.01873467
 o      2.21275853    -1.28263108     0.06784945
 h      3.11206033    -0.76641857     0.29543434
 c     -2.63054726    -0.97576472    -0.02769598
 h     -2.42786203    -1.91728165     0.26402392
 h     -3.44473877    -0.46782356     0.60722922
 h     -3.15692667    -1.01399155    -0.92897126
 h     -1.64857847     1.58260695     1.15289457
          17

 c      1.25428502    -0.38937900    -0.06331825
 c     -0.09697511    -1.00633574    -0.03352286
 c     -1.22948823    -0.20167504    -0.05783020
 c     -1.17717402     1.30867516     0.16749433
 c      0.18187047     1.84201850    -0.02310300
 c      1.30083831     1.00807543    -0.09547752
 h     -0.09323940    -2.01722691     0.00137413
 h     -1.74959380     1.79503612    -0.58790393
 h      0.49831915     2.98871478    -0.29488363
 h      2.30405285     1.43971873     0.03053182
 o      2.21247357    -1.28954877     0.07129730
 h      3.15202726    -0.78681206     0.30041211
 c     -2.63515268    -0.98133313    -0.03621493
 h     -2.41534034    -1.87212295     0.25211683
 h     -3.41059491    -0.47148776     0.60914813
 h     -3.13449788    -1.01415596    -0.89818983
 h     -1.64925750     1.57909416     1.14746852
          17

 c      1.26545198    -0.39468000    -0.06677701
 c     -0.10292151    -0.99641418    -0.03551358
 c     -1.22941666    -0.19837255    -0.05099458
 c     -1.18697448     1.31450552     0.17701609
 c      0.18908435     1.83682293    -0.02508495
 c      1.29091208     1.01467805    -0.09951941
 h     -0.04310534    -2.02887198     0.00178644
 h     -1.75258148     1.78854531    -0.59288538
 h      0.45453285     2.97346772    -0.32441567
 h      2.30960534     1.43716707     0.03944707
 o      2.21437612    -1.29518939     0.07523185
 h      3.16308679    -0.82459973     0.29730974
 c     -2.63833055    -0.98079275    -0.04332595
 h     -2.39090777    -1.88460292     0.25953437
 h     -3.36705996    -0.47682745     0.61126449
 h     -3.12937185    -1.01574947    -0.90816690
 h     -1.64861129     1.57466847     1.14028426
          17

 c      1.27476195    -0.39998742    -0.07054448
 c     -0.10759905    -0.98400215    -0.03775351
 c     -1.23091078    -0.19585794    -0.04360842
 c     -1.19640544     1.31979394     0.18658228
 c      0.19712027     1.83295496    -0.02792836
 c      1.28264668     1.02072303    -0.10261606
 h      0.00189572    -2.06269059     0.00517140
 h     -1.76839595     1.78761492    -0.60380933
 h      0.39988083     2.93584392    -0.34764644
 h      2.31076724     1.43641329     0.04509894
 o      2.21846049    -1.29975102     0.07962075
 h      3.14556284    -0.87748745     0.28669711
 c     -2.63943952    -0.97550046    -0.04890520
 h     -2.35750018    -1.94162661     0.28189815
 h     -3.32009582    -0.48096073     0.61704931
 h     -3.14194568    -1.01915780    -0.95896742
 h     -1.64847897     1.57100675     1.13584650
          17

 c      1.28191438    -0.40491382    -0.07469153
 c     -0.11056907    -0.97083126    -0.04013020
 c     -1.23387766    -0.19409422    -0.03578020
 c     -1.20527458     1.32449403     0.19548741
 c      0.20494597     1.83019756    -0.03150524
 c      1.27672839     1.02580433    -0.10473413
 h      0.03912529    -2.10031783     0.01107172
 h     -1.79375524     1.79023666    -0.61667414
 h      0.33849272     2.88217215    -0.36573477
 h      2.30599319     1.43747711     0.04726850
 o      2.22421514    -1.30361591     0.08432207
 h      3.10733031    -0.93980992     0.27076804
 c     -2.63815296    -0.96849326    -0.05395660
 h     -2.32424456    -2.01135512     0.30786482
 h     -3.27671276    -0.48039463     0.63063698
 h     -3.16208480    -1.02394201    -1.03071078
 h     -1.65065492     1.56977849     1.13861991
          17

 c      1.28673989    -0.40919559    -0.07923155
 c     -0.11143587    -0.95831081    -0.04253405
 c     -1.23818101    -0.19305222    -0.02762150
 c     -1.21358376     1.32863923     0.20307308
 c      0.21151094     1.82784302    -0.03553128
 c      1.27362728     1.02953819    -0.10588396
 h      0.06590062    -2.12693853     0.01881711
 h     -1.82414573     1.79371732    -0.62608001
 h      0.27505257     2.82461873    -0.38179585
 h      2.29556599     1.44075907     0.04593199
 o      2.23030058    -1.30740878     0.08903314
 h      3.06857912    -1.00134489     0.25409132
 c     -2.63449513    -0.96204110    -0.05976144
 h     -2.29842408    -2.07018627     0.32874109
 h     -3.24227270    -0.47300929     0.65453222
 h     -3.17910370    -1.02892870    -1.10098346
 h     -1.65599929     1.57205483     1.15105743
          17

 c      1.28922769    -0.41267853    -0.08411955
 c     -0.10995369    -0.94728900    -0.04486773
 c     -1.24363391    -0.19269822    -0.01925245
 c     -1.22148378     1.33227874     0.20903936
 c      0.21592034     1.82472448    -0.03955653
 c      1.27355461     1.03161382    -0.10611428
 h      0.08038298    -2.13417024     0.02771692
 h     -1.85533266     1.79582650    -0.62734892
 h      0.21365232     2.78028241    -0.40118840
 h      2.28153852     1.44698500     0.04127640
 o      2.23451033    -1.31191054     0.09331665
 h      3.06223788    -1.04873562     0.24316792
 c     -2.62877523    -0.95718317    -0.06695053
 h     -2.28376728    -2.10606509     0.33989360
 h     -3.21804517    -0.45986948     0.68693913
 h     -3.18657538    -1.03281173    -1.15467617
 h     -1.66378712     1.57787419     1.17214882
          17

 c      1.28952486    -0.41525982    -0.08926746
 c     -0.10607641    -0.93816444    -0.04704581
 c     -1.24998659    -0.19297906    -0.01080055
 c     -1.22920494     1.33543920     0.21351371
 c      0.21758952     1.81982910    -0.04315910
 c      1.27645725     1.03183594    -0.10550515
 h      0.08169656    -2.11887531     0.03715062
 h     -1.88414820     1.79527577    -0.61761169
 h      0.15656360     2.76349511    -0.42927436
 h      2.26731199     1.45708728     0.03368251
 o      2.23551919    -1.31743155     0.09696153
 h      3.10657184    -1.07602113     0.24077641
 c     -2.62150549    -0.95411518    -0.07538910
 h     -2.28158807    -2.11403610     0.33918723
 h     -3.20162250    -0.44491226     0.72171032
 h     -3.18171339    -1.03453053    -1.18387089
 h     -1.67192485     1.58631129     1.19781647
          17

 c      1.28790473    -0.41684539    -0.09456735
 c     -0.09997746    -0.93097809    -0.04899507
 c     -1.25692144    -0.19381488    -0.00239507
 c     -1.23695356     1.33809803     0.21691512
 c      0.21619151     1.81322036    -0.04632743
 c      1.28206978     1.03015028    -0.10415703
 h      0.06985262    -2.08212280     0.04664568
 h     -1.90877862     1.79177272    -0.59607995
 h      0.10506047     2.77466481    -0.46678548
 h      2.25673772     1.47195129     0.02363922
 o      2.23463431    -1.32349236     0.10023064
 h      3.17805248    -1.09019675     0.24218129
 c     -2.61322101    -0.95262969    -0.08452353
 h     -2.29173243    -2.09320297     0.32591082
 h     -3.18946525    -0.43281721     0.75119452
 h     -3.16401276    -1.03333074    -1.18562501
 h     -1.67786123     1.59595139     1.22282217
          17

 c      1.28474553    -0.41737963    -0.09990156
 c     -0.09204793    -0.92538716    -0.05066268
 c     -1.26405282    -0.19509559     0.00583716
 c     -1.24481220     1.34016978     0.21978308
 c      0.21149968     1.80596515    -0.04952809
 c      1.29000790     1.02667783    -0.10217330
 h      0.04581010    -2.02946211     0.05602082
 h     -1.92889125     1.78597603    -0.56401640
 h      0.06138033     2.80090747    -0.50886793
 h      2.25277492     1.49195823     0.01158827
 o      2.23381612    -1.32954965     0.10343960
 h      3.24292116    -1.09936661     0.24183349
 c     -2.60434323    -0.95233589    -0.09370080
 h     -2.31287001    -2.04600707     0.30056681
 h     -3.17886006    -0.42719782     0.76904695
 h     -3.13466215    -1.02871684    -1.16085529
 h     -1.67945612     1.60537423     1.24267307
          17

 c      1.28052249    -0.41689582    -0.10513938
 c     -0.08287355    -0.92055201    -0.05203836
 c     -1.27093962    -0.19667816     0.01377419
 c     -1.25268356     1.34150187     0.22266944
 c      0.20342637     1.79918768    -0.05335912
 c      1.29985748     1.02175790    -0.09964543
 h      0.01158368    -1.97220564     0.06565242
 h     -1.94571965     1.77945501    -0.52460525
 h      0.02841266     2.82712493    -0.54910835
 h      2.25622944     1.51644879    -0.00221059
 o      2.23416737    -1.33529982     0.10672600
 h      3.28099818    -1.10742707     0.23695634
 c     -2.59513603    -0.95259490    -0.10227834
 h     -2.34220538    -1.97963683     0.26545210
 h     -3.16851472    -0.42995455     0.77144955
 h     -3.09681908    -1.02042032    -1.11486466
 h     -1.67541481     1.61343088     1.25467794
          17

 c      1.27578563    -0.41553754    -0.11013443
 c     -0.07315548    -0.91513130    -0.05317932
 c     -1.27711722    -0.19838790     0.02130114
 c     -1.26029350     1.34188137     0.22607459
 c      0.19213442     1.79352592    -0.05828516
 c      1.31121778     1.01594859    -0.09665265
 h     -0.03011043    -1.92747576     0.07673078
 h     -1.96195132     1.77453669    -0.48255577
 h      0.00832550     2.84270511    -0.58265233
 h      2.26539698     1.54347089    -0.01766807
 o      2.23602359    -1.34058074     0.11009652
 h      3.28421857    -1.11551503     0.22675997
 c     -2.58568716    -0.95221522    -0.10958164
 h     -2.37479517    -1.90952866     0.22597961
 h     -3.15850631    -0.44127898     0.75729831
 h     -3.05659088    -1.00839087    -1.05936665
 h     -1.66537128     1.61935396     1.25828726
          17

 c      1.27112741    -0.41354735    -0.11472759
 c     -0.06356260    -0.90782997    -0.05417787
 c     -1.28214447    -0.20002829     0.02831530
 c     -1.26726228     1.34107410     0.23036281
 c      0.17804271     1.78913736    -0.06458690
 c      1.32368612     1.00995171    -0.09327553
 h     -0.07697459    -1.91181820     0.09079812
 h     -1.98101893     1.77379109    -0.44306186
 h      0.00203131     2.84207792    -0.60677544
 h      2.27691530     1.57010279    -0.03471093
 o      2.23921843    -1.34530020     0.11348443
 h      3.25256166    -1.12327907     0.21154311
 c     -2.57585132    -0.94920025    -0.11483882
 h     -2.40350855    -1.86216665     0.19154375
 h     -3.15021322    -0.45973590     0.72821195
 h     -3.02379098    -0.99270989    -1.01415385
 h     -1.64981418     1.62280202     1.25508847
          17

 c      1.26715121    -0.41122529    -0.11875437
 c     -0.05467135    -0.89850559    -0.05502117
 c     -1.28564115    -0.20139960     0.03473710
 c     -1.27324854     1.33891041     0.23563477
 c      0.16175622     1.78585081    -0.07238290
 c      1.33681996     1.00448618    -0.08960966
 h     -0.12739757    -1.92824874     0.10798430
 h     -2.00553243     1.77903731    -0.41006219
 h      0.00925941     2.82362919    -0.62057056
 h      2.28718534     1.59320545    -0.05312849
 o      2.24308753    -1.34944633     0.11676796
 h      3.19419846    -1.12889255     0.19243849
 c     -2.56519709    -0.94161953    -0.11730511
 h     -2.42227924    -1.86491877     0.17133225
 h     -3.14648004    -0.48220057     0.68876190
 h     -3.00918467    -0.97331580    -1.00170985
 h     -1.62995372     1.62388063     1.24861056
          17

 c      1.26443401    -0.40886948    -0.12205516
 c     -0.04709775    -0.88843459    -0.05551159
 c     -1.28729322    -0.20231399     0.04052558
 c     -1.27810649     1.33538190     0.24164213
 c      0.14398726     1.78325390    -0.08163343
 c      1.35011613     1.00015898    -0.08576942
 h     -0.17866288    -1.96312712     0.12599697
 h     -2.03553892     1.79031520    -0.38469671
 h      0.02870444     2.78921907    -0.62484022
 h      2.29354100     1.61020355    -0.07252689
 o      2.24621362    -1.35317195     0.11977328
 h      3.12978052    -1.12789633     0.17141664
 c     -2.55329152    -0.92994994    -0.11691891
 h     -2.43121942    -1.91841200     0.16477890
 h     -3.15186437    -0.50391024     0.64658923
 h     -3.01591367    -0.94985925    -1.03005689
 h     -1.60749654     1.62309374     1.24377548
          17

 c      1.26346470    -0.40671488    -0.12448677
 c     -0.04152116    -0.87928148    -0.05538867
 c     -1.28685628    -0.20260260     0.04568684
 c     -1.28194317     1.33067745     0.24787446
 c      0.12549194     1.78067970    -0.09210770
 c      1.36301237     0.99736636    -0.08188173
 h     -0.22642425    -1.99822899     0.14159705
 h     -2.06811058     1.80568676    -0.36524718
 h      0.05814800     2.74462888    -0.62244496
 h      2.29486621     1.61964012    -0.09238652
 o      2.24638559    -1.35687955     0.12232481
 h      3.09342286    -1.11215367     0.15057983
 c     -2.54027246    -0.91704178    -0.11495561
 h     -2.43452099    -1.99540796     0.16294330
 h     -3.17187615    -0.51962142     0.61072739
 h     -3.03546974    -0.92229762    -1.08469344
 h     -1.58424202     1.62112046     1.24569543
          17

 c      1.26456787    -0.40487833    -0.12593391
 c     -0.03852504    -0.87227391    -0.05445887
 c     -1.28418475    -0.20212072     0.05026484
 c     -1.28504473     1.32514592     0.25381755
 c      0.10700851     1.77716184    -0.10334608
 c      1.37489730     0.99623714    -0.07807296
 h     -0.26623568    -2.02032739     0.15221719
 h     -2.09867729     1.82206018    -0.34852183
 h      0.09478526     2.70014708    -0.61874811
 h      2.29177361     1.62147436    -0.11216929
 o      2.24223134    -1.36089968     0.12438094
 h      3.10722238    -1.07546923     0.13013917
 c     -2.52684583    -0.90553417    -0.11313010
 h     -2.43541573    -2.06829398     0.15815287
 h     -3.20964323    -0.52631751     0.58684227
 h     -3.05563306    -0.89143916    -1.14404454
 h     -1.56153180     1.61837631     1.25783935
          17

 c      1.26785385    -0.40334894    -0.12631268
 c     -0.03845458    -0.86806533    -0.05262444
 c     -1.27926049    -0.20074802     0.05432401
 c     -1.28775330     1.31923320     0.25921046
 c      0.08917815     1.77157230    -0.11472990
 c      1.38512744     0.99662446    -0.07445268
 h     -0.29472697    -2.02267098     0.15637059
 h     -2.12284415     1.83628296    -0.33139080
 h      0.13599971     2.66888236    -0.62082627
 h      2.28646769     1.61712672    -0.13143270
 o      2.23513673    -1.36483811     0.12600214
 h      3.15089892    -1.02422311     0.10897805
 c     -2.51408410    -0.89675266    -0.11237818
 h     -2.43535153    -2.12044014     0.14667281
 h     -3.26182217    -0.52511052     0.57332230
 h     -3.06741317    -0.85863456    -1.19259460
 h     -1.53985577     1.61458578     1.28044784
          17

 c      1.27321648    -0.40203883    -0.12556488
 c     -0.04134331    -0.86684380    -0.04986744
 c     -1.27221533    -0.19839246     0.05793265
 c     -1.29036292     1.31341018     0.26413363
 c      0.07250224     1.76317941    -0.12579666
 c      1.39307477     0.99814862    -0.07109972
 h     -0.30993562    -2.00367365     0.15351638
 h     -2.13755909     1.84586683    -0.31164283
 h      0.17989655     2.66009851    -0.63382461
 h      2.28223354     1.60917720    -0.14990859
 o      2.22736658    -1.36792589     0.12717291
 h      3.19108251    -0.97143251     0.08738622
 c     -2.50322423    -0.89104777    -0.11281290
 h     -2.43478367    -2.14382654     0.12729331
 h     -3.31914421    -0.51983384     0.56353516
 h     -3.06589079    -0.82529944    -1.22215005
 h     -1.51894281     1.60875401     1.31042757
          17

 c      1.28034498    -0.40084026    -0.12365533
 c     -0.04688730    -0.86839337    -0.04624020
 c     -1.26335209    -0.19500045     0.06115236
 c     -1.29304675     1.30808764     0.26892447
 c      0.05744770     1.75225757    -0.13660136
 c      1.39821565     1.00030348    -0.06805907
 h     -0.31140905    -1.96624366     0.14397877
 h     -2.14157838     1.84932804    -0.28826309
 h      0.22423050     2.67188620    -0.65679933
 h      2.28239965     1.60059497    -0.16748829
 o      2.22036586    -1.36959347     0.12781909
 h      3.20783830    -0.92719744     0.06670060
 c     -2.49530401    -0.88832046    -0.11425272
 h     -2.43375124    -2.13549511     0.10008601
 h     -3.37115608    -0.51432679     0.55099618
 h     -3.04903198    -0.79269039    -1.22941628
 h     -1.49822586     1.59960127     1.34282364
          17

 c      1.28874110    -0.39965566    -0.12057425
 c     -0.05444530    -0.87203436    -0.04187572
 c     -1.25315466    -0.19057005     0.06403520
 c     -1.29580500     1.30354103     0.27404092
 c      0.04456860     1.73989817    -0.14763261
 c      1.40024505     1.00261144    -0.06535704
 h     -0.30049276    -1.91854978     0.12906823
 h     -2.13563587     1.84636733    -0.26148573
 h      0.26514212     2.69312332    -0.68379585
 h      2.28888764     1.59362200    -0.18406922
 o      2.21481230    -1.36954272     0.12786900
 h      3.19377992    -0.89742466     0.04832803
 c     -2.49089997    -0.88824548    -0.11653457
 h     -2.43214453    -2.09607262     0.06591178
 h     -3.40982087    -0.51114091     0.53195949
 h     -3.01680609    -0.76183093    -1.21435853
 h     -1.47726877     1.58609442     1.37266769
          17

 c      1.29775261    -0.39840355    -0.11633939
 c     -0.06306752    -0.87650294    -0.03700133
 c     -1.24226750    -0.18516522     0.06662717
 c     -1.29842667     1.29986806     0.27996596
 c      0.03443369     1.72728569    -0.15941884
 c      1.39916311     1.00475172    -0.06302728
 h     -0.28067997    -1.87547681     0.11122181
 h     -2.12256825     1.83802556    -0.23280744
 h      0.29800553     2.71168221    -0.70848925
 h      2.30107782     1.58890866    -0.19932410
 o      2.21091610    -1.36768631     0.12727828
 h      3.14941029    -0.88482102     0.03337017
 c     -2.49006476    -0.89021201    -0.11953134
 h     -2.42975706    -2.03052927     0.02641003
 h     -3.43049364    -0.51152973     0.50545469
 h     -2.97099518    -0.73339099    -1.18006057
 h     -1.45593719     1.56776586     1.39618437
          17

 c      1.30662185    -0.39701181    -0.11099565
 c     -0.07162417    -0.88009025    -0.03189766
 c     -1.23143869    -0.17892921     0.06897603
 c     -1.30048041     1.29698326     0.28715567
 c      0.02748227     1.71527437    -0.17229629
 c      1.39526407     1.00659180    -0.06112754
 h     -0.25697367    -1.85699255     0.09348839
 h     -2.10725803     1.82672642    -0.20489012
 h      0.31897022     2.71918511    -0.72680823
 h      2.31586693     1.58553970    -0.21258379
 o      2.20847957    -1.36415806     0.12604879
 h      3.08226842    -0.88876904     0.02232979
 c     -2.49235779    -0.89307298    -0.12302383
 h     -2.42611463    -1.95129421    -0.01578848
 h     -3.43177904    -0.51573181     0.47267390
 h     -2.91553941    -0.70731288    -1.13393388
 h     -1.43437351     1.54480342     1.41126069
          17

 c      1.31455110    -0.39539978    -0.10461079
 c     -0.07911425    -0.88158574    -0.02674812
 c     -1.22143953    -0.17208812     0.07113899
 c     -1.30137898     1.29466600     0.29597777
 c      0.02394674     1.70434051    -0.18638027
 c      1.38902779     1.00812352    -0.05973429
 h     -0.23310859    -1.87707084     0.07772217
 h     -2.09585491     1.81585371    -0.18104952
 h      0.32564936     2.71151034    -0.73712346
 h      2.32891411     1.58186578    -0.22296043
 o      2.20670330    -1.35944286     0.12426987
 h      3.00995514    -0.90326281     0.01442474
 c     -2.49691094    -0.89485035    -0.12651744
 h     -2.42000676    -1.88255681    -0.05714448
 h     -3.41547934    -0.52306500     0.43661266
 h     -2.85688340    -0.68206851    -1.08954698
 h     -1.41290276     1.51802605     1.41755968
          17

 c      1.32078392    -0.39346161    -0.09726719
 c     -0.08490816    -0.88144857    -0.02153308
 c     -1.21297969    -0.16493048     0.07318461
 c     -1.30055849     1.29268354     0.30659211
 c      0.02383042     1.69464358    -0.20159102
 c      1.38098344     1.00937157    -0.05892332
 h     -0.20938187    -1.92997763     0.06332866
 h     -2.09372837     1.80848510    -0.16403358
 h      0.31719100     2.68814904    -0.73980746
 h      2.33617053     1.57644803    -0.22962423
 o      2.20398500    -1.35452923     0.12217627
 h      2.96295737    -0.91447103     0.00661373
 c     -2.50255519    -0.89313405    -0.12917233
 h     -2.40918902    -1.85652895    -0.09473858
 h     -3.38704865    -0.53170083     0.40207320
 h     -2.80291516    -0.65416067    -1.06596263
 h     -1.39193989     1.48882366     1.41659383
          17

 c      1.32470509    -0.39106809    -0.08905147
 c     -0.08862612    -0.88138095    -0.01616086
 c     -1.20662497    -0.15777723     0.07518806
 c     -1.29771504     1.29094749     0.31880414
 c      0.02690064     1.68604809    -0.21765851
 c      1.37160315     1.01032939    -0.05875189
 h     -0.18473648    -1.99523087     0.04883592
 h     -2.10277331     1.80568839    -0.15447558
 h      0.29428020     2.65207203    -0.73710079
 h      2.33495055     1.56863040    -0.23206612
 o      2.19881952    -1.35043541     0.12005495
 h      2.96957603    -0.90827394    -0.00495988
 c     -2.50796517    -0.88719742    -0.13036379
 h     -2.39233856    -1.88725836    -0.12861725
 h     -3.35624829    -0.53826158     0.37573473
 h     -2.75905527    -0.61994848    -1.07872154
 h     -1.37191820     1.45905855     1.41179245
          17

 c      1.32593463    -0.38808634    -0.08004536
 c     -0.08999887    -0.88299281    -0.01060821
 c     -1.20274014    -0.15097601     0.07721533
 c     -1.29291304     1.28957493     0.33202463
 c      0.03268557     1.67808088    -0.23409973
 c      1.36124241     1.01093685    -0.05924902
 h     -0.15910201    -2.05302809     0.03358491
 h     -2.12026575     1.80586600    -0.15028816
 h      0.25919802     2.61030013    -0.73337075
 h      2.32444052     1.55872737    -0.23025471
 o      2.19189186    -1.34699145     0.11789600
 h      3.02184949    -0.88956206    -0.01942521
 c     -2.51178467    -0.87909693    -0.13085280
 h     -2.37205342    -1.95313166    -0.16026500
 h     -3.33598704    -0.53819335     0.36516918
 h     -2.72492798    -0.57988063    -1.12621559
 h     -1.35322035     1.43087324     1.40824353
          17

 c      1.32434128    -0.38441607    -0.07031811
 c     -0.08891138    -0.88721495    -0.00491722
 c     -1.20146223    -0.14491682     0.07929511
 c     -1.28647309     1.28879558     0.34544251
 c      0.04050295     1.66990932    -0.25021729
 c      1.35013255     1.01108616    -0.06041276
 h     -0.13340521    -2.09084024     0.01775736
 h     -2.14046088     1.80589911    -0.14765992
 h      0.21558095     2.57411727    -0.73521081
 h      2.30582928     1.54798629    -0.22466299
 o      2.18531528    -1.34327980     0.11545039
 h      3.08737318    -0.87489046    -0.03213210
 c     -2.51304685    -0.87124027    -0.13255110
 h     -2.35298614    -2.02260558    -0.18978924
 h     -3.33601801    -0.52835313     0.37506305
 h     -2.69717338    -0.53898228    -1.19116488
 h     -1.33608441     1.40635915     1.41156151
          17

 c      1.31998016    -0.38003531    -0.05992267
 c     -0.08546653    -0.89433841     0.00085091
 c     -1.20268176    -0.14002224     0.08140956
 c     -1.27877602     1.28881217     0.35835029
 c      0.04958013     1.66060025    -0.26525257
 c      1.33840990     1.01064600    -0.06221208
 h     -0.10894834    -2.10279207     0.00190369
 h     -2.15727379     1.80287261    -0.14268088
 h      0.16715531     2.55594402    -0.74982138
 h      2.28214846     1.53840900    -0.21617591
 o      2.18066359    -1.33871362     0.11254112
 h      3.14094613    -0.87489253    -0.03965962
 c     -2.51175204    -0.86473228    -0.13691075
 h     -2.33873553    -2.07461718    -0.21633249
 h     -3.35493853    -0.51023031     0.40270885
 h     -2.67353347    -0.50284555    -1.25475710
 h     -1.32050331     1.38714689     1.42569433
          17

 c      1.31303011    -0.37504079    -0.04890055
 c     -0.07998186    -0.90415261     0.00664371
 c     -1.20604836    -0.13670381     0.08351783
 c     -1.27013442     1.28971096     0.37042685
 c      0.05920985     1.64982331    -0.27877622
 c      1.32617447     1.00949895    -0.06459251
 h     -0.08704526    -2.08809923    -0.01334721
 h     -2.16609929     1.79510251    -0.13245277
 h      0.11604142     2.56110156    -0.78065393
 h      2.25768022     1.53238714    -0.20588868
 o      2.17868449    -1.33310943     0.10911356
 h      3.16961537    -0.89289978    -0.04064115
 c     -2.50876428    -0.85962537    -0.14431423
 h     -2.33121299    -2.09878559    -0.23903076
 h     -3.38156722    -0.48927512     0.43902821
 h     -2.65344596    -0.47522204    -1.30418085
 h     -1.30618403     1.37414339     1.45079071
          17

 c      1.30376527    -0.36966732    -0.03729056
 c     -0.07293350    -0.91598951     0.01242947
 c     -1.21102021    -0.13530693     0.08559106
 c     -1.26074042     1.29142683     0.38179669
 c      0.06871617     1.63832985    -0.29096972
 c      1.31359430     1.00758817    -0.06748669
 h     -0.06886011    -2.05085554    -0.02744619
 h     -2.16452775     1.78238986    -0.11550483
 h      0.06320100     2.58231329    -0.82429145
 h      2.23673549     1.53204433    -0.19482597
 o      2.17956760    -1.32649496     0.10519097
 h      3.16864681    -0.92799986    -0.03503579
 c     -2.50511967    -0.85558136    -0.15453469
 h     -2.33110892    -2.09125058    -0.25730547
 h     -3.40355427    -0.47128081     0.47399174
 h     -2.63725161    -0.45800440    -1.33256428
 h     -1.29260042     1.36757128     1.48296399
          17

 c      1.29255075    -0.36428049    -0.02513533
 c     -0.06488683    -0.92864780     0.01821068
 c     -1.21693534    -0.13606462     0.08763680
 c     -1.25064074     1.29374150     0.39286811
 c      0.07729583     1.62747361    -0.30239695
 c      1.30102404     1.00497429    -0.07082898
 h     -0.05528257    -2.00139167    -0.04014890
 h     -2.15254449     1.76594604    -0.09184817
 h      0.01042876     2.60541526    -0.87318182
 h      2.22203737     1.53837264    -0.18368147
 o      2.18305138    -1.31902953     0.10085487
 h      3.13983138    -0.97641883    -0.02377428
 c     -2.50160680    -0.85219460    -0.16718497
 h     -2.33827816    -2.05243993    -0.27089229
 h     -3.41247780    -0.46023917     0.50006267
 h     -2.62566339    -0.45174998    -1.33721960
 h     -1.27909089     1.36718529     1.51619111
          17

 c      1.27985121    -0.35934633    -0.01248358
 c     -0.05644176    -0.94030890     0.02405012
 c     -1.22308278    -0.13907075     0.08970522
 c     -1.23972352     1.29630026     0.40412631
 c      0.08403290     1.61846440    -0.31360720
 c      1.28905150     1.00187629    -0.07456523
 h     -0.04677844    -1.95777429    -0.05191963
 h     -2.13259760     1.74824713    -0.06292139
 h     -0.03934889     2.61802571    -0.92024192
 h      2.21362808     1.55062381    -0.17273577
 o      2.18826519    -1.31103370     0.09625899
 h      3.09390374    -1.03120362    -0.00893490
 c     -2.49873283    -0.84896857    -0.18183616
 h     -2.35179117    -1.98723483    -0.27991177
 h     -3.40428499    -0.45815012     0.51271220
 h     -2.61959065    -0.45591577    -1.31870705
 h     -1.26493872     1.37246463     1.54466183
          17

 c      1.26624454    -0.35537012     0.00060896
 c     -0.04819591    -0.94889678     0.03008391
 c     -1.22876609    -0.14427079     0.09187901
 c     -1.22773314     1.29864902     0.41600181
 c      0.08805514     1.61207031    -0.32496086
 c      1.27840528     0.99865334    -0.07865121
 h     -0.04333797    -1.94207584    -0.06416224
 h     -2.10941870     1.73276014    -0.03139537
 h     -0.08306443     2.61277181    -0.96080415
 h      2.20915892     1.56645581    -0.16201079
 o      2.19339088    -1.30304195     0.09165093
 h      3.05587676    -1.08164119     0.00596190
 c     -2.49680676    -0.84509345    -0.19793199
 h     -2.36968134    -1.90737370    -0.28506943
 h     -3.37841071    -0.46538844     0.51000349
 h     -2.62016031    -0.46864923    -1.28116432
 h     -1.24941492     1.38272254     1.56424158
          17

 c      1.25242493    -0.35278739     0.01407680
 c     -0.04072975    -0.95336201     0.03642985
 c     -1.23335732    -0.15146626     0.09425063
 c     -1.21435481     1.30030987     0.42879013
 c      0.08868290     1.60862594    -0.33662334
 c      1.26976316     0.99572737    -0.08304635
 h     -0.04462879    -1.96567428    -0.07816377
 h     -2.08902591     1.72327236    -0.00056047
 h     -0.11827298     2.58682473    -0.99259843
 h      2.20529997     1.58276184    -0.15151673
 o      2.19600258    -1.29561305     0.08729525
 h      3.05994896    -1.11681412     0.01723031
 c     -2.49597249    -0.83918964    -0.21462219
 h     -2.38864980    -1.83491037    -0.28786232
 h     -3.33733681    -0.48086090     0.49249057
 h     -2.62888466    -0.48616366    -1.23383651
 h     -1.23179829     1.39717117     1.57303110
          17

 c      1.23915688    -0.35182971     0.02784132
 c     -0.03463665    -0.95466155     0.04302943
 c     -1.23633452    -0.16033935     0.09689217
 c     -1.19940135     1.30090389     0.44255603
 c      0.08553071     1.60807735    -0.34858100
 c      1.26356647     0.99349206    -0.08771327
 h     -0.04994887    -2.01782671    -0.09320209
 h     -2.07643390     1.72265494     0.02688712
 h     -0.14351620     2.54099285    -1.01547485
 h      2.19923241     1.59663173    -0.14141065
 o      2.19542775    -1.28880071     0.08324450
 h      3.11293488    -1.13484778     0.02468707
 c     -2.49607758    -0.82961597    -0.23069046
 h     -2.40472080    -1.79934760    -0.29018647
 h     -3.28699758    -0.50178259     0.46386696
 h     -2.64794776    -0.50216038    -1.19277880
 h     -1.21138459     1.41498107     1.57152031
          17

 c      1.22718814    -0.35245769     0.04181144
 c     -0.03053541    -0.95480621     0.04967382
 c     -1.23730019    -0.17049635     0.09982849
 c     -1.18302381     1.30027611     0.45703409
 c      0.07856681     1.60996656    -0.36060961
 c      1.25991873     0.99223754    -0.09262153
 h     -0.05805224    -2.07659152    -0.10683667
 h     -2.07296148     1.73153513     0.05013350
 h     -0.15864160     2.47961415    -1.03168159
 h      2.18957129     1.60604067    -0.13201185
 o      2.19350909    -1.28228332     0.07937829
 h      3.18295580    -1.14120775     0.03097587
 c     -2.49636829    -0.81618277    -0.24497686
 h     -2.41577470    -1.81647966    -0.29291704
 h     -3.23774009    -0.52331916     0.43226053
 h     -2.68017004    -0.50901948    -1.17836017
 h     -1.18750023     1.43535833     1.56261681
          17

 c      1.21717809    -0.35440389     0.05588521
 c     -0.02898049    -0.95554695     0.05615010
 c     -1.23599737    -0.18150984     0.10302910
 c     -1.16575513     1.29853010     0.47162559
 c      0.06813334     1.61337587    -0.37218738
 c      1.25858126     0.99209550    -0.09774748
 h     -0.06747000    -2.12377873    -0.11665426
 h     -2.07546799     1.74794464     0.07049764
 h     -0.16525905     2.41114513    -1.04683139
 h      2.17670734     1.61021163    -0.12372752
 o      2.19213564    -1.27588522     0.07563208
 h      3.23849673    -1.13988841     0.03784298
 c     -2.49555978    -0.80119357    -0.25748276
 h     -2.42285751    -1.87059617    -0.29563006
 h     -3.20386675    -0.53918042     0.41037421
 h     -2.72718339    -0.50260213    -1.20245204
 h     -1.15953035     1.45763382     1.55139813
          17

 c      1.20964088    -0.35725606     0.06994501
 c     -0.03033739    -0.95799034     0.06230969
 c     -1.23233156    -0.19294891     0.10642498
 c     -1.14832808     1.29594637     0.48555629
 c      0.05490069     1.61696830    -0.38243698
 c      1.25904101     0.99300423    -0.10306476
 h     -0.07695464    -2.14894440    -0.12109125
 h     -2.07832953     1.76827448     0.09042428
 h     -0.16695860     2.34792523    -1.07064191
 h      2.16275081     1.60972170    -0.11695116
 o      2.19228961    -1.26960061     0.07201850
 h      3.26312341    -1.13243031     0.04576623
 c     -2.49280824    -0.78729735    -0.26982509
 h     -2.42793311    -1.93317004    -0.29812225
 h     -3.19749418    -0.54458203     0.40995081
 h     -2.78606667    -0.48597373    -1.25607602
 h     -1.12695855     1.48128816     1.54408346
          17

 c      1.20488901    -0.36054523     0.08385074
 c     -0.03468466    -0.96268463     0.06807135
 c     -1.22638845    -0.20438893     0.10993786
 c     -1.13144174     1.29287360     0.49815504
 c      0.03968751     1.61940233    -0.39036534
 c      1.26062529     0.99470653    -0.10853060
 h     -0.08567912    -2.14795952    -0.11943516
 h     -2.07617325     1.78863381     0.11225514
 h     -0.16809839     2.30179666    -1.11428969
 h      2.15109533     1.60632938    -0.11197007
 o      2.19428969    -1.26348933     0.06858461
 h      3.25141313    -1.11929029     0.05464559
 c     -2.48867289    -0.77578929    -0.28360787
 h     -2.43224410    -1.98305732    -0.30085637
 h     -3.21834457    -0.53976884     0.43143902
 h     -2.84961428    -0.46568709    -1.31830007
 h     -1.08940881     1.50575674     1.54585627
          17

 c      1.20299147    -0.36382908     0.09743453
 c     -0.04175429    -0.96971241     0.07341747
 c     -1.21845655    -0.21540630     0.11349688
 c     -1.11562752     1.28966772     0.50913550
 c      0.02316264     1.62011145    -0.39559814
 c      1.26264801     0.99679783    -0.11407619
 h     -0.09327348    -2.12168541    -0.11171321
 h     -2.06554508     1.80577638     0.13756386
 h     -0.17091817     2.27553938    -1.18201366
 h      2.14545782     1.60239453    -0.10889899
 o      2.19798480    -1.25763647     0.06539003
 h      3.20584102    -1.10037324     0.06417339
 c     -2.48478222    -0.76688431    -0.29914554
 h     -2.43631739    -2.00894242    -0.30459903
 h     -3.25379823    -0.52899128     0.46325803
 h     -2.91006372    -0.44697156    -1.37129126
 h     -1.04674941     1.52998371     1.55833218
          17

 c      1.20374897    -0.36677266     0.11050321
 c     -0.05091186    -0.97866160     0.07840814
 c     -1.20905003    -0.22556710     0.11703572
 c     -1.10120886     1.28665178     0.51870538
 c      0.00575868     1.61953671    -0.39887133
 c      1.26455367     0.99884901    -0.11961374
 h     -0.09983286    -2.07627788    -0.09877259
 h     -2.04545760     1.81754968     0.16700183
 h     -0.17452990     2.26064754    -1.26551692
 h      2.14843406     1.59989081    -0.10768499
 o      2.20265218    -1.25217654     0.06249505
 h      3.13847819    -1.07457294     0.07403346
 c     -2.48270933    -0.76040038    -0.31596207
 h     -2.44033898    -2.00606564    -0.31016551
 h     -3.28938989    -0.51662813     0.49182567
 h     -2.96136667    -0.43270573    -1.40465750
 h     -0.99927639     1.55210297     1.57867451
          17

 c      1.20669222    -0.36920828     0.12285254
 c     -0.06119290    -0.98848910     0.08321450
 c     -1.19889937    -0.23441645     0.12048481
 c     -1.08829419     1.28404536     0.52743041
 c     -0.01209731     1.61846034    -0.40152280
 c      1.26601274     1.00056084    -0.12505808
 h     -0.10592795    -2.02493790    -0.08258295
 h     -2.01746294     1.82314290     0.20035044
 h     -0.17728684     2.24550706    -1.34999044
 h      2.16016991     1.59943722    -0.10820108
 o      2.20670192    -1.24739735     0.05993648
 h      3.07588108    -1.03809937     0.08426474
 c     -2.48339255    -0.75603987    -0.33345195
 h     -2.44440489    -1.97401304    -0.31831883
 h     -3.31510453    -0.50548167     0.50783197
 h     -2.99948712    -0.42405039    -1.41383794
 h     -0.94782021     1.56968202     1.60121827
          17

 c      1.21111155    -0.37114255     0.13429178
 c     -0.07142259    -0.99748280     0.08813567
 c     -1.18888811    -0.24148616     0.12376861
 c     -1.07677772     1.28188032     0.53599097
 c     -0.02981530     1.61745117    -0.40477949
 c      1.26692507     1.00185509    -0.13034814
 h     -0.11249718    -1.98860239    -0.06636676
 h     -1.98559507     1.82327533     0.23663599
 h     -0.17859831     2.22209548    -1.42237589
 h      2.17808302     1.60003969    -0.11037192
 o      2.20807434    -1.24380901     0.05769333
 h      3.05315530    -0.98357517     0.09574745
 c     -2.48714562    -0.75335452    -0.35106094
 h     -2.44861165    -1.91651904    -0.32970529
 h     -3.32567835    -0.49698945     0.50660167
 h     -3.02216054    -0.42099079    -1.39828291
 h     -0.89363441     1.58036213     1.62004039
          17

 c      1.21614944    -0.37268293     0.14466442
 c     -0.08043559    -1.00391317     0.09349622
 c     -1.17993787    -0.24633537     0.12680074
 c     -1.06635686     1.27997922     0.54499092
 c     -0.04668336     1.61678030    -0.40949292
 c      1.26733687     1.00284374    -0.13545223
 h     -0.12037881    -1.98845822    -0.05339747
 h     -1.95598711     1.82019182     0.27435957
 h     -0.17895947     2.18682460    -1.47424203
 h      2.19788332     1.59973671    -0.11421959
 o      2.20658110    -1.24163082     0.05575278
 h      3.07708118    -0.90857932     0.10908617
 c     -2.49381038    -0.75155851    -0.36823612
 h     -2.45299201    -1.84318298    -0.34473394
 h     -3.31935862    -0.49174635     0.48690502
 h     -3.02892771    -0.42242086    -1.36096492
 h     -0.83814286     1.58238659     1.63072625
          17

 c      1.22097740    -0.37393376     0.15384496
 c     -0.08730842    -1.00750615     0.09941034
 c     -1.17288323    -0.24860502     0.12947313
 c     -1.05661461     1.27804362     0.55484698
 c     -0.06201483     1.61648760    -0.41614149
 c      1.26734338     1.00369672    -0.14035247
 h     -0.12961278    -2.02858223    -0.04433681
 h     -1.93557107     1.81706135     0.31199734
 h     -0.17949796     2.13920170    -1.50151325
 h      2.21512664     1.59659842    -0.11977626
 o      2.20444884    -1.24025132     0.05423082
 h      3.11688555    -0.82418336     0.12270702
 c     -2.50283264    -0.74930229    -0.38431360
 h     -2.45725407    -1.77231715    -0.36340054
 h     -3.29719778    -0.48974660     0.45033306
 h     -3.02179019    -0.42572699    -1.30935329
 h     -0.78268718     1.57481868     1.63105764
          17

 c      1.22493472    -0.37496136     0.16172413
 c     -0.09145107    -1.00978092     0.10573575
 c     -1.16837319    -0.24806748     0.13165579
 c     -1.04721850     1.27581157     0.56570642
 c     -0.07526667     1.61642971    -0.42485195
 c      1.26701693     1.00451800    -0.14502878
 h     -0.13938450    -2.09158069    -0.03685153
 h     -1.92950717     1.81650916     0.34875831
 h     -0.18167070     2.08079332    -1.50398409
 h      2.22644159     1.58945289    -0.12699743
 o      2.20374652    -1.23883168     0.05328789
 h      3.14396061    -0.74481385     0.13428442
 c     -2.51319409    -0.74482968    -0.39839262
 h     -2.46048577    -1.73003002    -0.38531379
 h     -3.26325987    -0.49024684     0.40166549
 h     -3.00647127    -0.42591946    -1.25740287
 h     -0.72830347     1.55757622     1.62113432
          17

 c      1.22754463    -0.37582073     0.16820300
 c     -0.09259470    -1.01260136     0.11228355
 c     -1.16678276    -0.24467800     0.13321383
 c     -1.03815132     1.27319778     0.57739062
 c     -0.08607713     1.61629256    -0.43533943
 c      1.26635787     1.00529716    -0.14945641
 h     -0.14863499    -2.15488962    -0.02819769
 h     -1.93847609     1.81898576     0.38511196
 h     -0.18716037     2.01493638    -1.48580167
 h      2.23017777     1.57819192    -0.13576157
 o      2.20552637    -1.23676226     0.05304223
 h      3.14499992    -0.68062313     0.14217355
 c     -2.52327077    -0.73729606    -0.40938339
 h     -2.46166406    -1.73534122    -0.41029232
 h     -3.22561880    -0.49131100     0.35008555
 h     -2.99277026    -0.41527804    -1.22577650
 h     -0.67550717     1.53140537     1.60332488
          17

 c      1.22847568    -0.37658945     0.17319195
 c     -0.09077743    -1.01712791     0.11894214
 c     -1.16814932    -0.23860662     0.13403453
 c     -1.02977045     1.27031183     0.58942296
 c     -0.09424774     1.61558754    -0.44675828
 c      1.26526926     1.00591264    -0.15361179
 h     -0.15644162    -2.20244564    -0.01672522
 h     -1.95818929     1.82248262     0.42252010
 h     -0.19794016     1.94679706    -1.45707505
 h      2.22661062     1.56380070    -0.14590151
 o      2.21014267    -1.23366271     0.05356550
 h      3.11697187    -0.63739837     0.14549954
 c     -2.53106884    -0.72815910    -0.41679399
 h     -2.46121694    -1.78077431    -0.43866228
 h     -3.19698851    -0.48947885     0.30983740
 h     -2.98969394    -0.38655813    -1.23303147
 h     -0.62411561     1.49778337     1.58203700
          17

 c      1.22750230    -0.37739515     0.17661041
 c     -0.08631632    -1.02371690     0.12567058
 c     -1.17217723    -0.23022961     0.13405242
 c     -1.02263971     1.26734846     0.60116887
 c     -0.09969210     1.61370884    -0.45761409
 c      1.26355469     1.00615919    -0.15748166
 h     -0.16206582    -2.22574573    -0.00181190
 h     -1.98161776     1.82388500     0.46260024
 h     -0.21642417     1.88281230    -1.43494415
 h      2.21782721     1.54821191    -0.15722788
 o      2.21750126    -1.22933444     0.05489230
 h      3.06334118    -0.61732784     0.14401145
 c     -2.53529052    -0.71975796    -0.42186787
 h     -2.46105260    -1.84106710    -0.47027976
 h     -3.19114095    -0.48092826     0.29590326
 h     -2.99629955    -0.34001705    -1.27885733
 h     -0.57329402     1.45862928     1.56288765
          17

 c      1.22447561    -0.37845427     0.17839321
 c     -0.07973422    -1.03212374     0.13246928
 c     -1.17832169    -0.22007699     0.13325854
 c     -1.01728107     1.26446700     0.61206835
 c     -0.10239546     1.61018251    -0.46621301
 c      1.26094428     1.00580123    -0.16107533
 h     -0.16493499    -2.22193762     0.01649188
 h     -2.00181734     1.82058609     0.50644409
 h     -0.24520893     1.82809900    -1.43855178
 h      2.20723611     1.53395159    -0.16954955
 o      2.22704856    -1.22382771     0.05701364
 h      2.99434476    -0.61790005     0.13816307
 c     -2.53619231    -0.71324567    -0.42662440
 h     -2.46294700    -1.89367194    -0.50409045
 h     -3.21281424    -0.46494422     0.31242335
 h     -3.00291464    -0.28408570    -1.34429918
 h     -0.52215087     1.41578516     1.55086828
          17

 c      1.21931065    -0.38013321     0.17851732
 c     -0.07165402    -1.04166055     0.13937029
 c     -1.18592074    -0.20875910     0.13170356
 c     -1.01397210     1.26171073     0.62187466
 c     -0.10247294     1.60502901    -0.47191580
 c      1.25715696     1.00467112    -0.16444216
 h     -0.16468021    -2.19286096     0.03760860
 h     -2.01365701     1.81136656     0.55437680
 h     -0.28535339     1.78290096    -1.47464989
 h      2.19855736     1.52348746    -0.18274466
 o      2.23755127    -1.21767122     0.05985097
 h      2.93029660    -0.62813489     0.12943372
 c     -2.53520856    -0.70851906    -0.43196611
 h     -2.46776540    -1.92507706    -0.53866070
 h     -3.25294519    -0.44548249     0.34777519
 h     -3.00073527    -0.22843878    -1.40863669
 h     -0.47091894     1.37058096     1.54805170
          17

 c      1.21201143    -0.38301232     0.17706824
 c     -0.06270226    -1.05123648     0.14644977
 c     -1.19432864    -0.19691688     0.12951922
 c     -1.01263533     1.25891143     0.63071558
 c     -0.10023039     1.59877274    -0.47576637
 c      1.25197216     1.00282981    -0.16770144
 h     -0.16129585    -2.14571546     0.06034582
 h     -2.01444907     1.79663572     0.60600903
 h     -0.33417267     1.74355101    -1.53041138
 h      2.19441674     1.51831148    -0.19701375
 o      2.24705808    -1.21200887     0.06325214
 h      2.90145836    -0.62625180     0.12016765
 c     -2.53386216    -0.70501097    -0.43778184
 h     -2.47561264    -1.92888524    -0.57263833
 h     -3.29745472    -0.42788119     0.38513646
 h     -2.98548243    -0.17991395    -1.45803156
 h     -0.42192439     1.32396197     1.55261356
          17

 c      1.20272370    -0.38792458     0.17435761
 c     -0.05343251    -1.05933552     0.15385389
 c     -1.20304262    -0.18520022     0.12696684
 c     -1.01285428     1.25553833     0.63889855
 c     -0.09591968     1.59214133    -0.47946464
 c      1.24523138     1.00077299    -0.17109302
 h     -0.15545189    -2.09469584     0.08271143
 h     -2.00405174     1.77843265     0.66041557
 h     -0.38587099     1.70733796    -1.58555411
 h      2.19524513     1.51808658    -0.21344846
 o      2.25418894    -1.20754842     0.06711098
 h      2.92646622    -0.59630922     0.11131177
 c     -2.53311650    -0.70215391    -0.44374094
 h     -2.48614773    -1.90355590    -0.60493566
 h     -3.33547702    -0.41589192     0.41191008
 h     -2.95630561    -0.14233138    -1.48513714
 h     -0.37937797     1.27704628     1.56012324
          17

 c      1.19107686    -0.39720709     0.17137170
 c     -0.04332687    -1.06426954     0.16193076
 c     -1.21231282    -0.17362571     0.12479610
 c     -1.01424643     1.24971239     0.64671223
 c     -0.08875097     1.58665973    -0.48475884
 c      1.23632164     1.00020400    -0.17536402
 h     -0.14839316    -2.06021425     0.10187829
 h     -1.98398432     1.76125329     0.71639190
 h     -0.43333908     1.67496794    -1.62358709
 h      2.19978954     1.52019760    -0.23527488
 o      2.25962187    -1.20296580     0.07140128
 h      2.98844230    -0.55159077     0.10092200
 c     -2.53318871    -0.69948928    -0.44963019
 h     -2.49888234    -1.85181556    -0.63508613
 h     -3.36045880    -0.41096886     0.42131722
 h     -2.91444095    -0.11697744    -1.48693915
 h     -0.34891465     1.23178106     1.56592574
          17

 c      1.18063087    -0.40482408     0.16628840
 c     -0.03582166    -1.06497393     0.17027328
 c     -1.22102811    -0.16402069     0.12230430
 c     -1.01541085     1.24439925     0.65351670
 c     -0.08222372     1.58097856    -0.49073885
 c      1.22717810     0.99763897    -0.17943601
 h     -0.14359751    -2.06188704     0.11633323
 h     -1.96225072     1.74586261     0.77413884
 h     -0.47671815     1.64061423    -1.64007214
 h      2.20308163     1.52502395    -0.25304446
 o      2.26545922    -1.19788318     0.07656556
 h      3.05628169    -0.51446682     0.08729782
 c     -2.53420895    -0.69605815    -0.45518772
 h     -2.51278189    -1.78186114    -0.66210593
 h     -3.37213703    -0.41335574     0.41104674
 h     -2.86312454    -0.10410695    -1.46413356
 h     -0.32548580     1.18552766     1.56989330
          17

 c      1.17191713    -0.41107128     0.15923264
 c     -0.03120886    -1.06155743     0.17876433
 c     -1.22891094    -0.15650051     0.11958395
 c     -1.01559938     1.23911952     0.65981929
 c     -0.07675919     1.57509441    -0.49768227
 c      1.21824196     0.99360673    -0.18348670
 h     -0.14119683    -2.09938062     0.12764888
 h     -1.94419857     1.73584846     0.83300213
 h     -0.51329899     1.60439744    -1.63236563
 h      2.20136497     1.53021136    -0.26602363
 o      2.27263110    -1.19141277     0.08249888
 h      3.11048572    -0.49809031     0.07101563
 c     -2.53619974    -0.69065456    -0.46008247
 h     -2.52661157    -1.70879122    -0.68774350
 h     -3.36944576    -0.42302658     0.38051503
 h     -2.80572322    -0.10218301    -1.42054265
 h     -0.31180857     1.14046990     1.56921317
          17

 c      1.16561290    -0.41584032     0.15042488
 c     -0.03014037    -1.05585801     0.18720618
 c     -1.23575414    -0.15131934     0.11675251
 c     -1.01430391     1.23353065     0.66584664
 c     -0.07262147     1.56890055    -0.50546862
 c      1.20989184     0.98855594    -0.18765404
 h     -0.13942985    -2.15392935     0.13787697
 h     -1.93310599     1.73334402     0.89236482
 h     -0.54115114     1.56786888    -1.60144586
 h      2.19222257     1.53363799    -0.27452989
 o      2.28140208    -1.18325450     0.08903800
 h      3.14162350    -0.50653747     0.05337635
 c     -2.53890326    -0.68189865    -0.46359797
 h     -2.53917178    -1.65421905    -0.71577964
 h     -3.35397286    -0.43902021     0.33179354
 h     -2.74678283    -0.10636745    -1.36480785
 h     -0.30897603     1.09861083     1.56268726
          17

 c      1.16225014    -0.41898327     0.13997741
 c     -0.03301231    -1.04985915     0.19541453
 c     -1.24139442    -0.14851954     0.11393407
 c     -1.01154800     1.22756818     0.67174110
 c     -0.07014362     1.56236179    -0.51372362
 c      1.20239053     0.98263627    -0.19204962
 h     -0.13649602    -2.20474096     0.14874349
 h     -1.92820013     1.73817240     0.95107861
 h     -0.55982490     1.53181074    -1.55168998
 h      2.17510740     1.53444986    -0.27822919
 o      2.29172664    -1.17350533     0.09606690
 h      3.14661557    -0.53877510     0.03558272
 c     -2.54167124    -0.66925702    -0.46478321
 h     -2.54954546    -1.63587115    -0.75040240
 h     -3.33088513    -0.45901631     0.27068925
 h     -2.69185344    -0.10724496    -1.31204872
 h     -0.31603413     1.06132841     1.55114020
          17

 c      1.16210191    -0.42049705     0.12800948
 c     -0.03985950    -1.04489638     0.20325667
 c     -1.24572364    -0.14807166     0.11130939
 c     -1.00780107     1.22138701     0.67757568
 c     -0.06942132     1.55547215    -0.52173285
 c      1.19581575     0.97593874    -0.19678332
 h     -0.13162866    -2.23790720     0.16126946
 h     -1.92534932     1.74799880     1.00693303
 h     -0.57113894     1.49682302    -1.49182483
 h      2.15147606     1.53294893    -0.27689824
 o      2.30321368    -1.16253876     0.10350711
 h      3.12826775    -0.58947123     0.01838627
 c     -2.54342887    -0.65427090    -0.46311323
 h     -2.55707244    -1.65213180    -0.79178852
 h     -3.31084376    -0.47907295     0.20821667
 h     -2.64590813    -0.09199571    -1.28188421
 h     -0.33027039     1.02939995     1.53721811
          17

 c      1.16633966    -0.42150129     0.11682317
 c     -0.04840610    -1.03727918     0.21342002
 c     -1.24968257    -0.15052817     0.10899693
 c     -1.00497500     1.21621382     0.68255135
 c     -0.06828447     1.54567793    -0.52791859
 c      1.18919052     0.96819744    -0.20135559
 h     -0.13408895    -2.26641896     0.16705688
 h     -1.91820105     1.75774807     1.05992917
 h     -0.57579147     1.47576298    -1.43655586
 h      2.13225195     1.54389527    -0.28272053
 o      2.31459112    -1.15107948     0.10965560
 h      3.09963913    -0.66021069     0.00049813
 c     -2.54274281    -0.63967912    -0.45920555
 h     -2.56720903    -1.68382828    -0.84088272
 h     -3.31131953    -0.49425173     0.15869816
 h     -2.60984630    -0.05452992    -1.28685800
 h     -0.35363207     1.00146964     1.52088353
          17

 c      1.17437390    -0.42018485     0.10365471
 c     -0.06104607    -1.03108280     0.22278994
 c     -1.25066088    -0.15527114     0.10650870
 c     -1.00225842     1.21265042     0.68789736
 c     -0.07010369     1.53459163    -0.53089814
 c      1.18419962     0.95827309    -0.20588506
 h     -0.13477324    -2.26453668     0.17549707
 h     -1.90511220     1.76623463     1.10420923
 h     -0.58542559     1.45215552    -1.40228443
 h      2.10925607     1.55410819    -0.28183505
 o      2.32438199    -1.14047898     0.11648699
 h      3.08451780    -0.71897294    -0.01987909
 c     -2.53915424    -0.62683760    -0.45561493
 h     -2.57303612    -1.71229894    -0.88580572
 h     -3.34417650    -0.50172449     0.13450932
 h     -2.58359256     0.00146665    -1.31945335
 h     -0.37591231     0.97948753     1.51049125
          17

 c      1.18565355    -0.41692272     0.08873090
 c     -0.07693546    -1.02640120     0.23122210
 c     -1.24876784    -0.16202845     0.10409852
 c     -1.00015986     1.21089599     0.69330267
 c     -0.07443464     1.52228742    -0.52972835
 c      1.18081419     0.94650120    -0.21053669
 h     -0.13440650    -2.23190798     0.18673110
 h     -1.88494507     1.77186533     1.13753853
 h     -0.60584143     1.42534086    -1.39995113
 h      2.08424230     1.56370520    -0.27418745
 o      2.33051011    -1.13195462     0.12440578
 h      3.11365893    -0.74732215    -0.04931738
 c     -2.53321938    -0.61577478    -0.45410404
 h     -2.57414111    -1.72515643    -0.92205347
 h     -3.40564050    -0.50188459     0.13253265
 h     -2.56583527     0.06325992    -1.36223747
 h     -0.39122844     0.96229317     1.51178231
          17

 c      1.19938891    -0.41217815     0.07235678
 c     -0.09501658    -1.02294562     0.23857712
 c     -1.24423429    -0.17046018     0.10199114
 c     -0.99878466     1.21097264     0.69858082
 c     -0.08136200     1.50869075    -0.52464806
 c      1.17889406     0.93336783    -0.21548348
 h     -0.13421675    -2.17290173     0.20057040
 h     -1.85892797     1.77422528     1.15867832
 h     -0.63496871     1.39615439    -1.42605437
 h      2.05942261     1.57316907    -0.26014391
 o      2.33337031    -1.12531949     0.13346204
 h      3.18021446    -0.74982081    -0.08873722
 c     -2.52668588    -0.60595255    -0.45521005
 h     -2.57036975    -1.71637428    -0.94709495
 h     -3.47692464    -0.49711648     0.13986754
 h     -2.55570284     0.11940555    -1.39989973
 h     -0.39631997     0.94919893     1.52711245
          17

 c      1.21466361    -0.40649299     0.05491031
 c     -0.11411881    -1.01995404     0.24473747
 c     -1.23742240    -0.18014041     0.10037577
 c     -0.99774510     1.21264792     0.70381820
 c     -0.09136957     1.49358676    -0.51678748
 c      1.17822033     0.91953037    -0.22091124
 h     -0.13578472    -2.09847353     0.21648741
 h     -1.83049621     1.77420558     1.16762393
 h     -0.66452821     1.36702039    -1.46634258
 h      2.03687816     1.58306214    -0.24040664
 o      2.33525873    -1.11964916     0.14319186
 h      3.24898121    -0.74330829    -0.13089356
 c     -2.52123838    -0.59684972    -0.45891928
 h     -2.56189082    -1.68448952    -0.96005264
 h     -3.53929840    -0.48943131     0.14532366
 h     -2.55252174     0.16272602    -1.42313203
 h     -0.39189662     0.94076198     1.55371875
          17

 c      1.23057926    -0.40051491     0.03682629
 c     -0.13303498    -1.01600386     0.24962554
 c     -1.22885584    -0.19054538     0.09939505
 c     -0.99629185     1.21546928     0.70927536
 c     -0.10480862     1.47672530    -0.50734260
 c      1.17852879     0.90582813    -0.22701808
 h     -0.14071570    -2.02900957     0.23368998
 h     -1.80488145     1.77393591     1.16569228
 h     -0.68642341     1.34077276    -1.50595515
 h      2.01795391     1.59364144    -0.21589733
 o      2.33792874    -1.11439674     0.15312659
 h      3.29442130    -0.73852758    -0.16852855
 c     -2.51791774    -0.58796894    -0.46506002
 h     -2.54924881    -1.63201301    -0.96172002
 h     -3.58083215    -0.48004605     0.14283936
 h     -2.55562119     0.18961336    -1.42745220
 h     -0.38154247     0.93851603     1.58519723
          17

 c      1.24635975    -0.39499107     0.01856874
 c     -0.15058139    -1.00924973     0.25319754
 c     -1.21925325    -0.20104114     0.09912241
 c     -0.99358221     1.21890257     0.71519037
 c     -0.12165501     1.45790557    -0.49718626
 c      1.17954365     0.89325290    -0.23399530
 h     -0.15004044    -1.99194759     0.25151346
 h     -1.78816616     1.77627766     1.15519989
 h     -0.69589622     1.31974364    -1.53440391
 h      2.00288934     1.60455036    -0.18769507
 o      2.34223908    -1.10938223     0.16296942
 h      3.30550256    -0.73986450    -0.19724246
 c     -2.51716568    -0.57864750    -0.47326619
 h     -2.53336742    -1.56623688    -0.95514194
 h     -3.59565239    -0.46972315     0.13013874
 h     -2.56426346     0.19907065    -1.41175502
 h     -0.36950144     0.94404442     1.61461252
          17

 c      1.26138830    -0.39070422     0.00059660
 c     -0.16559211    -0.99897321     0.25542290
 c     -1.20955203    -0.21086183     0.09953781
 c     -0.98897034     1.22251651     0.72171661
 c     -0.14154909     1.43700898    -0.48688133
 c      1.18099948     0.88285385    -0.24199258
 h     -0.16391022    -2.00376305     0.26993304
 h     -1.78543911     1.78360664     1.13846124
 h     -0.69144725     1.30552652    -1.54576705
 h      1.99089996     1.61480772    -0.15703986
 o      2.34847674    -1.10459124     0.17256093
 h      3.28015716    -0.74843524    -0.21498594
 c     -2.51898727    -0.56789784    -0.48282319
 h     -2.51539267    -1.50067253    -0.94649360
 h     -3.58214153    -0.45903465     0.10730941
 h     -2.57762723     0.19252592    -1.37789272
 h     -0.35916045     0.95829982     1.63669622
          17

 c      1.27518864    -0.38836155    -0.01666700
 c     -0.17685762    -0.98705838     0.25633551
 c     -1.20088448    -0.21911502     0.10051952
 c     -0.98226231     1.22615650     0.72899293
 c     -0.16388830     1.41400729    -0.47677066
 c      1.18264803     0.87557633    -0.25108072
 h     -0.18205715    -2.05233200     0.28901856
 h     -1.79847087     1.79619992     1.11651080
 h     -0.67407595     1.29902971    -1.53787741
 h      1.98065171     1.62313688    -0.12534455
 o      2.35648043    -1.10010761     0.18187699
 h      3.22317036    -0.76316076    -0.22207553
 c     -2.52305061    -0.55456834    -0.49261175
 h     -2.49623430    -1.45394281    -0.94470901
 h     -3.54238110    -0.44843245     0.07642186
 h     -2.59486347     0.17460130    -1.33141257
 h     -0.35249853     0.98138871     1.64864192
          17

 c      1.28737622    -0.38847739    -0.03285563
 c     -0.18320147    -0.97667174     0.25608438
 c     -1.19443009    -0.22488140     0.10186965
 c     -0.97383606     1.23000972     0.73717483
 c     -0.18787684     1.38896564    -0.46699979
 c      1.18425351     0.87207310    -0.26122684
 h     -0.20391838    -2.11108534     0.30804797
 h     -1.82454510     1.81149875     1.08875053
 h     -0.64690084     1.30052626    -1.51217985
 h      1.97085326     1.62846638    -0.09411793
 o      2.36548620    -1.09616954     0.19114218
 h      3.14868651    -0.77987947    -0.22307911
 c     -2.52863588    -0.53826935    -0.50142045
 h     -2.47621698    -1.44053166    -0.95696518
 h     -3.48327756    -0.43814513     0.04225017
 h     -2.61530598     0.15463173    -1.28316793
 h     -0.34996797     1.01257414     1.65025276
          17

 c      1.29760652    -0.39127019    -0.04767191
 c     -0.18373284    -0.97035260     0.25486047
 c     -1.19113626    -0.22740012     0.10336892
 c     -0.96455340     1.23450225     0.74633383
 c     -0.21253933     1.36203966    -0.45744539
 c      1.18558737     0.87255213    -0.27229112
 h     -0.22842089    -2.15900284     0.32580798
 h     -1.85759724     1.82511458     1.05400399
 h     -0.61516195     1.30969245    -1.47451876
 h      1.96070603     1.63036245    -0.06479919
 o      2.37387460    -1.09330241     0.20106155
 h      3.08448402    -0.78938982    -0.23055993
 c     -2.53435223    -0.52049329    -0.50858672
 h     -2.45593499    -1.45814578    -0.98233736
 h     -3.41907416    -0.42796737     0.01387590
 h     -2.63884415     0.14705274    -1.24969588
 h     -0.35043637     1.05035563     1.64401561
          17

 c      1.30554597    -0.39660360    -0.06089953
 c     -0.17811968    -0.96945183     0.25280134
 c     -1.19141132    -0.22625356     0.10483451
 c     -0.95554645     1.24010897     0.75632661
 c     -0.23675449     1.33344961    -0.44761906
 c      1.18642183     0.87672296    -0.28404903
 h     -0.25405083    -2.18467227     0.34115196
 h     -1.89062703     1.83269308     1.01187502
 h     -0.58603237     1.32585387    -1.43602634
 h      1.95010399     1.62924472    -0.03855206
 o      2.37983758    -1.09215053     0.21265628
 h      3.06170596    -0.78057937    -0.26235922
 c     -2.53804069    -0.50389713    -0.51449054
 h     -2.43730016    -1.49040361    -1.01309629
 h     -3.37184455    -0.41721367     0.00520177
 h     -2.66584809     0.16550867    -1.24656396
 h     -0.35122756     1.09266757     1.63503869
          17

 c      1.31090207    -0.40401326    -0.07241699
 c     -0.16673297    -0.97424369     0.24995133
 c     -1.19493024    -0.22145677     0.10615744
 c     -0.94798758     1.24719209     0.76679542
 c     -0.25940110     1.30341706    -0.43680028
 c      1.18651969     0.88386016    -0.29623240
 h     -0.27901793    -2.18367185     0.35321510
 h     -1.91768492     1.83128209     0.96335156
 h     -0.56713622     1.34867198    -1.41119559
 h      1.93959239     1.62633833    -0.01610959
 o      2.38361276    -1.09257846     0.22586812
 h      3.07930743    -0.75519067    -0.31911179
 c     -2.53790651    -0.49009480    -0.52060249
 h     -2.42282479    -1.52024013    -1.04125269
 h     -3.36067045    -0.40551225     0.02853167
 h     -2.69567529     0.21083518    -1.27492180
 h     -0.34869484     1.13730785     1.63016856
          17

 c      1.31350158    -0.41284461    -0.08219016
 c     -0.15055946    -0.98415254     0.24627156
 c     -1.20067141    -0.21340074     0.10730408
 c     -0.94284727     1.25590662     0.77738184
 c     -0.27964890     1.27212555    -0.42470813
 c      1.18563731     0.89294757    -0.30856764
 h     -0.30140565    -2.15654186     0.36149386
 h     -1.93491699     1.81987343     0.91066556
 h     -0.56329305     1.37855346    -1.40969151
 h      1.93012504     1.62337553     0.00224556
 o      2.38710081    -1.09369375     0.23933590
 h      3.10929631    -0.72727573    -0.38050329
 c     -2.53433483    -0.47888743    -0.52824783
 h     -2.41441557    -1.53648041    -1.06166366
 h     -3.38258458    -0.39418334     0.08159778
 h     -2.72565091     0.26991444    -1.32035082
 h     -0.33984320     1.18254031     1.63553509
          17

 c      1.31333189    -0.42242860    -0.09023791
 c     -0.13091909    -0.99793376     0.24166832
 c     -1.20719338    -0.20269238     0.10828248
 c     -0.94064493     1.26618163     0.78803194
 c     -0.29716084     1.23982602    -0.41222010
 c      1.18354681     0.90285694    -0.32079304
 h     -0.31946422    -2.10875778     0.36601211
 h     -1.94104495     1.79945726     0.85683604
 h     -0.57422958     1.41529172    -1.42759498
 h      1.92264181     1.62209221     0.01652221
 o      2.39169208    -1.09476403     0.25182547
 h      3.13056749    -0.70806313    -0.42810916
 c     -2.52941812    -0.46931222    -0.53758473
 h     -2.41300056    -1.53364886    -1.07193681
 h     -3.41678831    -0.38555380     0.14823580
 h     -2.75249326     0.32733433    -1.36594071
 h     -0.32450465     1.22744294     1.65330452
          17

 c      1.31052888    -0.43221204    -0.09659759
 c     -0.10911417    -1.01374123     0.23600625
 c     -1.21299137    -0.18998496     0.10909302
 c     -0.94131325     1.27776907     0.79908885
 c     -0.31197904     1.20696560    -0.40103726
 c      1.18006463     0.91251777    -0.33265793
 h     -0.33232845    -2.05224920     0.36769196
 h     -1.93767548     1.77289763     0.80515857
 h     -0.59620059     1.45637207    -1.45067874
 h      1.91758260     1.62367719     0.02673486
 o      2.39794021    -1.09539090     0.26264330
 h      3.13409194    -0.70291065    -0.45216708
 c     -2.52509608    -0.46049538    -0.54812175
 h     -2.41870462    -1.51056761    -1.07177507
 h     -3.44437820    -0.38117890     0.21171347
 h     -2.77376127     0.37243250    -1.40008484
 h     -0.30613202     1.27164609     1.68048435
          17

 c      1.30535443    -0.44181613    -0.10130685
 c     -0.08613144    -1.02919072     0.22910131
 c     -1.21676289    -0.17586487     0.10968744
 c     -0.94426519     1.29030643     0.81105583
 c     -0.32432228     1.17412967    -0.39271406
 c      1.17507556     0.92103378    -0.34391374
 h     -0.34114759    -2.00632406     0.36879127
 h     -1.92937887     1.74466312     0.75870508
 h     -0.62487265     1.49763201    -1.46471467
 h      1.91455741     1.62841223     0.03261295
 o      2.40588537    -1.09537535     0.27147585
 h      3.11802956    -0.71346365    -0.44911319
 c     -2.52250683    -0.45172997    -0.55923092
 h     -2.43103106    -1.46993589    -1.06276496
 h     -3.45501512    -0.38150735     0.26093964
 h     -2.78812076     0.39954669    -1.41666419
 h     -0.29025356     1.31483035     1.71105616
          17

 c      1.29818751    -0.45102847    -0.10440145
 c     -0.06257174    -1.04191072     0.22076430
 c     -1.21753620    -0.16081194     0.10994995
 c     -0.94860674     1.30336417     0.82428966
 c     -0.33450949     1.14192510    -0.38813507
 c      1.16854218     0.92772502    -0.35431031
 h     -0.34903730    -1.99206004     0.37255034
 h     -1.92292860     1.72014245     0.71985106
 h     -0.65664479     1.53494682    -1.46074397
 h      1.91237180     1.63568629     0.03346668
 o      2.41521510    -1.09465830     0.27830312
 h      3.08538417    -0.73876127    -0.42018687
 c     -2.52216026    -0.44226970    -0.57019962
 h     -2.44891253    -1.41893071    -1.04862842
 h     -3.44472372    -0.38628477     0.28983715
 h     -2.79513798     0.40662290    -1.41339519
 h     -0.28217347     1.35652194     1.73908489
          17

 c      1.28953564    -0.45974569    -0.10592796
 c     -0.03900698    -1.05085018     0.21099331
 c     -1.21469214    -0.14521764     0.10970231
 c     -0.95344835     1.31651897     0.83884898
 c     -0.34294328     1.11094359    -0.38750678
 c      1.16049121     0.93211077    -0.36360498
 h     -0.35725764    -2.01720935     0.38097543
 h     -1.92489968     1.70425041     0.69002499
 h     -0.68882029     1.56519949    -1.43515393
 h      1.90938829     1.64434064     0.02827367
 o      2.42519755    -1.09337625     0.28351348
 h      3.04519963    -0.77457014    -0.37315072
 c     -2.52415688    -0.43119924    -0.58014272
 h     -2.47077093    -1.36976564    -1.03541932
 h     -3.41327512    -0.39484841     0.29570953
 h     -2.79517240     0.39453600    -1.39092779
 h     -0.28552482     1.39616651     1.76056797
          17

 c      1.28005881    -0.46790555    -0.10596543
 c     -0.01636723    -1.05686503     0.20013418
 c     -1.20792983    -0.12943830     0.10872818
 c     -0.95826084     1.32944484     0.85446836
 c     -0.35006745     1.08177080    -0.39053051
 c      1.15098104     0.93386691    -0.37158380
 h     -0.36166564    -2.06920647     0.39292024
 h     -1.93820235     1.69984095     0.67004174
 h     -0.71955909     1.58666169    -1.38847313
 h      1.90402519     1.65313513     0.01592420
 o      2.43444675    -1.09199118     0.28819879
 h      3.01632048    -0.81154575    -0.32678458
 c     -2.52823994    -0.41767464    -0.58802329
 h     -2.49482218    -1.33730441    -1.03029519
 h     -3.36313345    -0.40620871     0.27862694
 h     -2.78959142     0.36761921    -1.35317309
 h     -0.30173575     1.43325779     1.77401960
          17

 c      1.27058040    -0.47544082    -0.10464625
 c      0.00425057    -1.06162061     0.18875187
 c     -1.19722820    -0.11385040     0.10681040
 c     -0.96307364     1.34193874     0.87057961
 c     -0.35627699     1.05497606    -0.39656544
 c      1.14006210     0.93279008    -0.37808870
 h     -0.35583074    -2.12778962     0.40545412
 h     -1.96032133     1.70712273     0.66073624
 h     -0.74799761     1.59931848    -1.32463008
 h      1.89516325     1.66111808    -0.00450743
 o      2.44106575    -1.09119506     0.29405052
 h      3.02512105    -0.83699900    -0.30893384
 c     -2.53368211    -0.40174902    -0.59292192
 h     -2.51955649    -1.33094143    -1.03768621
 h     -3.29991571    -0.41907664     0.24224289
 h     -2.78135610     0.33532909    -1.30880375
 h     -0.32989455     1.46745620     1.78056436
          17

 c      1.26203938    -0.48226182    -0.10216049
 c      0.02192170    -1.06653870     0.17742521
 c     -1.18282645    -0.09887891     0.10377503
 c     -0.96837367     1.35385286     0.88638780
 c     -0.36180057     1.03105353    -0.40473714
 c      1.12774641     0.92878293    -0.38304234
 h     -0.33527652    -2.17696016     0.41596598
 h     -1.98500589     1.72440180     0.66302492
 h     -0.77459744     1.60540357    -1.25076253
 h      1.88235077     1.66781828    -0.03356439
 o      2.44436230    -1.09110366     0.30158615
 h      3.07863052    -0.84795760    -0.32807837
 c     -2.53910822    -0.38510361    -0.59442368
 h     -2.54376749    -1.34693984    -1.05593255
 h     -3.23414710    -0.43216517     0.19620109
 h     -2.77552612     0.31347977    -1.27254748
 h     -0.36680001     1.49872586     1.78389456
          17

 c      1.25535369    -0.48826465    -0.09872638
 c      0.03600788    -1.07255537     0.16665267
 c     -1.16521565    -0.08501129     0.09953749
 c     -0.97482783     1.36501200     0.90101290
 c     -0.36659740     1.01034444    -0.41403732
 c      1.11401376     0.92185226    -0.38645840
 h     -0.29844666    -2.20728412     0.42282111
 h     -2.00551836     1.74921997     0.67733127
 h     -0.80151347     1.60989012    -1.17680639
 h      1.86579516     1.67325762    -0.07133252
 o      2.44571910    -1.09107045     0.30935620
 h      3.15146390    -0.85415143    -0.36080593
 c     -2.54251559    -0.37027272    -0.59305791
 h     -2.56616772    -1.37207752    -1.07920017
 h     -3.18291496    -0.44510089     0.15880650
 h     -2.77786504     0.31948377    -1.26086120
 h     -0.40744132     1.52742054     1.78976705
          17

 c      1.25126034    -0.49336869    -0.09453974
 c      0.04618119    -1.08018074     0.15682333
 c     -1.14512166    -0.07281008     0.09413949
 c     -0.98298777     1.37519364     0.91370544
 c     -0.37035596     0.99305049    -0.42352814
 c      1.09885838     0.91211669    -0.38843443
 h     -0.24614114    -2.21454597     0.42525528
 h     -2.01696967     1.77911504     0.70304156
 h     -0.83217918     1.61976283    -1.11339434
 h      1.84617910     1.67780966    -0.11748164
 o      2.44666458    -1.09057625     0.31594912
 h      3.21684990    -0.86360892    -0.38402718
 c     -2.54204384    -0.35862559    -0.59071886
 h     -2.58535298    -1.39297696    -1.10169326
 h     -3.16539213    -0.45917074     0.15250110
 h     -2.79033777     0.35833535    -1.27835389
 h     -0.44637588     1.55410351     1.80423956
          17

 c      1.25020939    -0.49755901    -0.08974141
 c      0.05245241    -1.08951511     0.14819445
 c     -1.12346756    -0.06291399     0.08775751
 c     -0.99303403     1.38417944     0.92412190
 c     -0.37269984     0.97946998    -0.43269033
 c      1.08235537     0.89982246    -0.38913766
 h     -0.18100868    -2.19889946     0.42331418
 h     -2.01730357     1.81199144     0.73834391
 h     -0.86904109     1.64062220    -1.06751498
 h      1.82433530     1.68191005    -0.17137156
 o      2.44803403    -1.08943392     0.32071109
 h      3.25988910    -0.87916537    -0.38669593
 c     -2.53747909    -0.34972234    -0.58932360
 h     -2.60002453    -1.40068539    -1.11955536
 h     -3.18681404    -0.47517392     0.18436571
 h     -2.80919927     0.41728775    -1.31247482
 h     -0.47983413     1.57894512     1.83052312
          17

 c      1.25231938    -0.50091174    -0.08441549
 c      0.05519782    -1.10015664     0.14085652
 c     -1.10131443    -0.05599791     0.08067381
 c     -1.00464967     1.39181331     0.93249473
 c     -0.37351141     0.97029163    -0.44164037
 c      1.06473012     0.88536228    -0.38878827
 h     -0.10733000    -2.16548407     0.41815428
 h     -2.00749602     1.84636746     0.78040105
 h     -0.91057600     1.67244177    -1.03933353
 h      1.80087985     1.68567032    -0.23216533
 o      2.45015518    -1.08764087     0.32348540
 h      3.27440575    -0.90073942    -0.36573071
 c     -2.53046652    -0.34263704    -0.58901552
 h     -2.60918183    -1.39076415    -1.13083813
 h     -3.23199635    -0.49051691     0.23742319
 h     -2.82884876     0.47868828    -1.34621564
 h     -0.50702322     1.60108059     1.86656417
          17

 c      1.25738732    -0.50358998    -0.07860624
 c      0.05512692    -1.11105802     0.13468970
 c     -1.07977223    -0.05267921     0.07321998
 c     -1.01710976     1.39798952     0.93949821
 c     -0.37304938     0.96650324    -0.45089341
 c      1.04640880     0.86928696    -0.38764738
 h     -0.03062875    -2.12602957     0.41266844
 h     -1.99126436     1.88160108     0.82574441
 h     -0.95126075     1.70953381    -1.02414580
 h      1.77596736     1.68854133    -0.29886051
 o      2.45301975    -1.08529138     0.32441862
 h      3.26007127    -0.92674689    -0.32290030
 c     -2.52290497    -0.33667403    -0.58899340
 h     -2.61226566    -1.36247449    -1.13513928
 h     -3.28124170    -0.50133179     0.28979135
 h     -2.84492310     0.52976126    -1.36768775
 h     -0.52935614     1.61865610     1.90593679
          17

 c      1.26495331    -0.50580815    -0.07234180
 c      0.05311538    -1.12058422     0.12936756
 c     -1.05988040    -0.05338354     0.06570045
 c     -1.02951744     1.40259269     0.94590879
 c     -0.37182126     0.96894143    -0.46091973
 c      1.02802430     0.85229229    -0.38601431
 h      0.04368348    -2.09856530     0.41170335
 h     -1.97408135     1.91790427     0.87081623
 h     -0.98455303     1.74453487    -1.01668228
 h      1.74932329     1.68922779    -0.37020250
 o      2.45622109    -1.08256305     0.32398165
 h      3.22330977    -0.95433643    -0.26513695
 c     -2.51600673    -0.33124019    -0.58852164
 h     -2.60926349    -1.31861455    -1.13362912
 h     -3.32109349    -0.50508511     0.32743855
 h     -2.85473811     0.56353318    -1.37076853
 h     -0.54864180     1.62954423     1.94111550
          17

 c      1.27439944    -0.50777600    -0.06565731
 c      0.04995293    -1.12726289     0.12455330
 c     -1.04249735    -0.05820990     0.05831278
 c     -1.04106927     1.40548698     0.95232558
 c     -0.37046032     0.97792414    -0.47188565
 c      1.01036585     0.83516667    -0.38422661
 h      0.11227221    -2.09929346     0.42001809
 h     -1.96125287     1.95580430     0.91253139
 h     -1.00538178     1.77168894    -1.01343358
 h      1.72058190     1.68596356    -0.44456732
 o      2.45864254    -1.07973753     0.32317256
 h      3.18223048    -0.97909295    -0.20774080
 c     -2.51033507    -0.32565077    -0.58700912
 h     -2.60078920    -1.26592220    -1.12946122
 h     -3.34432768    -0.50082232     0.34375037
 h     -2.85687655     0.57716372    -1.35324520
 h     -0.56589642     1.63203112     1.96620591
          17

 c      1.28503182    -0.50964388    -0.05861411
 c      0.04630391    -1.13097889     0.12026298
 c     -1.02824213    -0.06685044     0.05109790
 c     -1.05127691     1.40658860     0.95905516
 c     -0.36965985     0.99313390    -0.48360160
 c      0.99427760     0.81870544    -0.38265322
 h      0.17340214    -2.12908043     0.43811188
 h     -1.95565618     1.99506026     0.94861344
 h     -1.01097871     1.78794541    -1.01296878
 h      1.68976765     1.67704024    -0.51995273
 o      2.45832112    -1.07716966     0.32356150
 h      3.16899259    -0.99569488    -0.17497449
 c     -2.50602757    -0.31909044    -0.58383471
 h     -2.58805221    -1.21500957    -1.12804493
 h     -3.34765951    -0.48866792     0.33658614
 h     -2.85089978     0.57089698    -1.31561599
 h     -0.58106365     1.62512623     1.97807347
          17

 c      1.29609958    -0.51146899    -0.05131515
 c      0.04287732    -1.13297230     0.11691385
 c     -1.01749792    -0.07861111     0.04394687
 c     -1.06005600     1.40594260     0.96610677
 c     -0.37006811     1.01365952    -0.49555973
 c      0.98052352     0.80362030    -0.38167807
 h      0.22433850    -2.17347402     0.46155495
 h     -1.95667619     2.03381323     0.97757714
 h     -1.00101329     1.79309937    -1.01570283
 h      1.65770476     1.66136722    -0.59415333
 o      2.45412055    -1.07506189     0.32608321
 h      3.20387351    -1.00188612    -0.18059141
 c     -2.50292802    -0.31088140    -0.57832047
 h     -2.57249888    -1.17769721    -1.13588928
 h     -3.33047420    -0.46951647     0.30675696
 h     -2.83743083     0.54827189    -1.26103985
 h     -0.59314605     1.60861688     1.97650468
          17

 c      1.30678762    -0.51320602    -0.04390930
 c      0.04038927    -1.13469597     0.11499444
 c     -1.01045423    -0.09252858     0.03665811
 c     -1.06764023     1.40371428     0.97321495
 c     -0.37211566     1.03809605    -0.50698856
 c      0.96965771     0.79047502    -0.38167509
 h      0.26145778    -2.21577241     0.48475032
 h     -1.96113646     2.06879742     0.99857583
 h     -0.97780026     1.78994322    -1.02383191
 h      1.62619660     1.63884880    -0.66507895
 o      2.44771309    -1.07336472     0.32982364
 h      3.26436229    -1.00035821    -0.20836323
 c     -2.50058465    -0.30113210    -0.56997721
 h     -2.55517288    -1.16069240    -1.15694081
 h     -3.29500836    -0.44507464     0.25823862
 h     -2.81866555     0.51758734    -1.19634262
 h     -0.60037419     1.58303100     1.96407689
          17

 c      1.31626583    -0.51473526    -0.03656559
 c      0.03940652    -1.13713620     0.11484360
 c     -1.00715618    -0.10753104     0.02901064
 c     -1.07440889     1.40010948     0.97986213
 c     -0.37585501     1.06466923    -0.51690445
 c      0.96194973     0.77965932    -0.38297687
 h      0.28189757    -2.24465458     0.50355683
 h     -1.96518399     2.09638271     1.01136135
 h     -0.94648614     1.78441220    -1.04143324
 h      1.59792432     1.61048045    -0.73110058
 o      2.44148088    -1.07204522     0.33353362
 h      3.31792973    -0.99416334    -0.23639241
 c     -2.49805655    -0.29125018    -0.55885944
 h     -2.53657316    -1.16076900    -1.18908142
 h     -3.24815892    -0.41826854     0.20007310
 h     -2.79900624     0.49367307    -1.13326254
 h     -0.60036102     1.54952033     1.94580491
          17

 c      1.32377206    -0.51590684    -0.02943745
 c      0.04027520    -1.14076238     0.11662901
 c     -1.00753193    -0.12259066     0.02082495
 c     -1.08072652     1.39530668     0.98535750
 c     -0.38096241     1.09145385    -0.52420939
 c      0.95738593     0.77139330    -0.38584453
 h      0.28419707    -2.25450552     0.51562771
 h     -1.96575185     2.11360034     1.01633231
 h     -0.91413554     1.78452449    -1.07398691
 h      1.57606239     1.57814041    -0.79128810
 o      2.43693022    -1.07115820     0.33657146
 h      3.34617782    -0.98499447    -0.25254931
 c     -2.49366936    -0.28343385    -0.54586698
 h     -2.51731039    -1.16784588    -1.22539179
 h     -3.20457888    -0.39376926     0.14918578
 h     -2.78421987     0.49560019    -1.08647133
 h     -0.59050458     1.50956958     1.92802069
          17

 c      1.32868248    -0.51658185    -0.02263690
 c      0.04311224    -1.14562608     0.12038043
 c     -1.01137807    -0.13683407     0.01200235
 c     -1.08679390     1.38943477     0.98904357
 c     -0.38702255     1.11681055    -0.52796169
 c      0.95573871     0.76574964    -0.39044782
 h      0.26821962    -2.24403670     0.52007865
 h     -1.96125805     2.11873891     1.01452634
 h     -0.88640516     1.79641885    -1.12581128
 h      1.56368514     1.54413696    -0.84542141
 o      2.43480038    -1.07078201     0.33873448
 h      3.34229145    -0.97374527    -0.25213849
 c     -2.48542188    -0.27909272    -0.53303740
 h     -2.49850363    -1.17168115    -1.25836845
 h     -3.18604267    -0.37733018     0.12856271
 h     -2.77705348     0.53408967    -1.06412479
 h     -0.56902137     1.46456483     1.91592958
          17

 c      1.33056522    -0.51666891    -0.01621627
 c      0.04780509    -1.15139262     0.12599799
 c     -1.01830724    -0.14958957     0.00254194
 c     -1.09249544     1.38255390     0.99056609
 c     -0.39390060     1.13987706    -0.52779994
 c      0.95666597     0.76268962    -0.39686522
 h      0.23506389    -2.21579366     0.51739111
 h     -1.95187760     2.11164263     1.00749735
 h     -0.86365358     1.81928202    -1.19565141
 h      1.56309961     1.51061339    -0.89372261
 o      2.43530753    -1.07097404     0.34005109
 h      3.30654246    -0.96088110    -0.23482137
 c     -2.47266300    -0.27785542    -0.52255540
 h     -2.48147517    -1.16550921    -1.28261861
 h     -3.20562127    -0.37235123     0.15064762
 h     -2.77395189     0.59995350    -1.06041655
 h     -0.53644299     1.41558856     1.91073832
          17

 c      1.32922016    -0.51615499    -0.01015371
 c      0.05400838    -1.15727801     0.13321886
 c     -1.02770662    -0.16037303    -0.00745749
 c     -1.09732615     1.37459874     0.98997612
 c     -0.40173021     1.16057590    -0.52410407
 c      0.95979260     0.76210679    -0.40510578
 h      0.18709984    -2.17692256     0.50974413
 h     -1.93965908     2.09387690     0.99711130
 h     -0.84157239     1.84548090    -1.27522192
 h      1.57529435     1.47900630    -0.93639995
 o      2.43812214    -1.07176558     0.34076636
 h      3.24618253    -0.94624992    -0.20455600
 c     -2.45723323    -0.27850442    -0.51483774
 h     -2.46735923    -1.14645106    -1.29549502
 h     -3.25094839    -0.37747245     0.20256686
 h     -2.76904156     0.67315793    -1.06295524
 h     -0.49634036     1.36375359     1.90891558
          17

 c      1.32470087    -0.51511875    -0.00434986
 c      0.06116959    -1.16197657     0.14157379
 c     -1.03875543    -0.16884216    -0.01780091
 c     -1.10049006     1.36533262     0.98756488
 c     -0.41057614     1.17913872    -0.51768607
 c      0.96475435     0.76385793    -0.41513451
 h      0.12773247    -2.14024748     0.50145645
 h     -1.92839189     2.06864562     0.98533193
 h     -0.81554614     1.86600103    -1.35304871
 h      1.59969455     1.44980407    -0.97324363
 o      2.44209323    -1.07322105     0.34152518
 h      3.17963307    -0.92801262    -0.17256040
 c     -2.44184994    -0.27994982    -0.50908443
 h     -2.45704891    -1.11490393    -1.29694314
 h     -3.29898188    -0.38935782     0.26174244
 h     -2.75850447     0.73656077    -1.06190526
 h     -0.45431544     1.31067117     1.90450380
          17

 c      1.31730665    -0.51370156     0.00134825
 c      0.06863587    -1.16388794     0.15045323
 c     -1.05048562    -0.17474666    -0.02820722
 c     -1.10113381     1.35439840     0.98362316
 c     -0.42023698     1.19573254    -0.50941356
 c      0.97121495     0.76776219    -0.42687888
 h      0.06025267    -2.12207002     0.49818625
 h     -1.92282216     2.04008741     0.97405578
 h     -0.78335154     1.87453652    -1.41888217
 h      1.63431112     1.42271484    -1.00352033
 o      2.44512695    -1.07556580     0.34353068
 h      3.13871270    -0.90082133    -0.15960387
 c     -2.42855651    -0.28135776    -0.50447359
 h     -2.45131700    -1.07418161    -1.28949864
 h     -3.33335315    -0.40528056     0.31208423
 h     -2.74111310     0.77972228    -1.05187330
 h     -0.41608876     1.25847458     1.89217658
          17

 c      1.30755389    -0.51202585     0.00708657
 c      0.07575483    -1.16201873     0.15942457
 c     -1.06185828    -0.17788760    -0.03833146
 c     -1.09862741     1.34148071     0.97830602
 c     -0.43027275     1.21037440    -0.50004272
 c      0.97886666     0.77357500    -0.44021016
 h     -0.01333098    -2.13221101     0.50325695
 h     -1.92688392     2.01170834     0.96503152
 h     -0.74525967     1.86822471    -1.46552872
 h      1.67621447     1.39712344    -1.02623249
 o      2.44568254    -1.07904220     0.34764045
 h      3.14565158    -0.85871658    -0.18107734
 c     -2.41860656    -0.28201845    -0.50034315
 h     -2.45090768    -1.03035250    -1.27848374
 h     -3.34602329    -0.42344123     0.34525784
 h     -2.71736925     0.79757131    -1.03067727
 h     -0.38600525     1.20944614     1.86896890
          17

 c      1.29615789    -0.51010461     0.01293838
 c      0.08173916    -1.15685681     0.16853445
 c     -1.07184641    -0.17810794    -0.04780119
 c     -1.09281014     1.32649407     0.97160388
 c     -0.44010412     1.22296703    -0.49019114
 c      0.98742567     0.78096053    -0.45491402
 h     -0.09067744    -2.16426488     0.51426206
 h     -1.94153834     1.98460883     0.95984416
 h     -0.70327805     1.84697976    -1.48900050
 h      1.72213129     1.37256253    -1.04052830
 o      2.44476137    -1.08328548     0.35292097
 h      3.18203608    -0.80558529    -0.22350553
 c     -2.41272971    -0.28131714    -0.49605926
 h     -2.45652519    -0.99135294    -1.27151237
 h     -3.33416149    -0.44263017     0.35775418
 h     -2.68887750     0.78893877    -0.99821606
 h     -0.36628840     1.16557625     1.83472594
          17

 c      1.28400742    -0.50782666     0.01889351
 c      0.08552399    -1.14987771     0.17811959
 c     -1.07952241    -0.17532028    -0.05625996
 c     -1.08409018     1.30965316     0.96336142
 c     -0.44909163     1.23333279    -0.48033431
 c      0.99663185     0.78947997    -0.47066929
 h     -0.16694130    -2.20143203     0.52548456
 h     -1.96386638     1.95698794     0.95984857
 h     -0.66053835     1.81288346    -1.48842064
 h      1.76898461     1.34901964    -1.04605449
 o      2.44408956    -1.08752902     0.35783980
 h      3.21747716    -0.75187112    -0.26351621
 c     -2.41126710    -0.27895978    -0.49107132
 h     -2.46862951    -0.96427741    -1.27593198
 h     -3.29809837    -0.46198585     0.34903500
 h     -2.65819677     0.75642927    -0.95614328
 h     -0.35670081     1.12820125     1.79206142
          17

 c      1.27206275    -0.50500446     0.02488057
 c      0.08596132    -1.14247363     0.18844510
 c     -1.08415033    -0.16954833    -0.06341406
 c     -1.07334657     1.29138534     0.95331286
 c     -0.45658679     1.24121473    -0.47076112
 c      1.00625462     0.79860311    -0.48704657
 h     -0.23603759    -2.22857703     0.53224134
 h     -1.98830392     1.92544976     0.96598896
 h     -0.62096385     1.77000880    -1.46641552
 h      1.81427127     1.32703990    -1.04312012
 o      2.44455244    -1.09114485     0.36144788
 h      3.23451507    -0.70584560    -0.28685274
 c     -2.41413465    -0.27540309    -0.48518204
 h     -2.48699149    -0.95157414    -1.29453044
 h     -3.24104143    -0.48103196     0.32134420
 h     -2.62907828     0.70792263    -0.90833903
 h     -0.35436736     1.09772663     1.74621450
          17

 c      1.26120886    -0.50144228     0.03079051
 c      0.08211325    -1.13550326     0.19958427
 c     -1.08527410    -0.16095304    -0.06907214
 c     -1.06171059     1.27218480     0.94114795
 c     -0.46197039     1.24625719    -0.46147465
 c      1.01610102     0.80773968    -0.50352744
 h     -0.29279280    -2.23675942     0.53224899
 h     -2.00888865     1.88685606     0.97860584
 h     -0.58902356     1.72454301    -1.43012007
 h      1.85625052     1.30766816    -1.03267563
 o      2.44633936    -1.09372799     0.36332344
 h      3.22669528    -0.67228998    -0.28758000
 c     -2.42063054    -0.27212684    -0.47873757
 h     -2.51035482    -0.94976842    -1.32352094
 h     -3.17046675    -0.50023408     0.28119281
 h     -2.60680790     0.65918083    -0.86181743
 h     -0.35402584     1.07353357     1.70451646
          17

 c      1.25212323    -0.49700329     0.03649957
 c      0.07343044    -1.12929954     0.21144817
 c     -1.08277635    -0.14983393    -0.07316549
 c     -1.05028663     1.25248870     0.92667143
 c     -0.46468667     1.24801283    -0.45211316
 c      1.02602221     0.81628410    -0.51954282
 h     -0.33381108    -2.22248994     0.52514556
 h     -2.02102742     1.83947928     0.99736543
 h     -0.56931329     1.68462630    -1.39191150
 h      1.89395777     1.29227963    -1.01615154
 o      2.44925713    -1.09504807     0.36336028
 h      3.19391408    -0.65333287    -0.26472107
 c     -2.42919343    -0.27124853    -0.47268276
 h     -2.53669583    -0.95227849    -1.35532059
 h     -3.10071138    -0.52242406     0.24232521
 h     -2.59771352     0.63340544    -0.82615980
 h     -0.34951321     1.05434182     1.67464305
          17

 c      1.24519031    -0.49166156     0.04189421
 c      0.05983510    -1.12374088     0.22382101
 c     -1.07688095    -0.13661239    -0.07574322
 c     -1.03981491     1.23257557     0.91008889
 c     -0.46427361     1.24607781    -0.44214062
 c      1.03591221     0.82367029    -0.53452629
 h     -0.35764069    -2.18654039     0.51193708
 h     -2.02239530     1.78332909     1.02134391
 h     -0.56577561     1.65867582    -1.36698356
 h      1.92706306     1.28234435    -0.99520141
 o      2.45280213    -1.09506592     0.36172690
 h      3.14144702    -0.64820341    -0.22161536
 c     -2.43761349    -0.27405437    -0.46876999
 h     -2.56384943    -0.95301383    -1.38265341
 h     -3.05274694    -0.55422402     0.22645535
 h     -2.60650378     0.64843365    -0.80787123
 h     -0.33684095     1.03915694     1.66134377
          17

 c      1.24048107    -0.48552016     0.04688940
 c      0.04175640    -1.11824483     0.23636437
 c     -1.06810071    -0.12182100    -0.07694918
 c     -1.03042075     1.21251711     0.89224662
 c     -0.46039129     1.24041917    -0.43154753
 c      1.04570023     0.82942537    -0.54797013
 h     -0.36509550    -2.13406291     0.49486572
 h     -2.01327097     1.72003702     1.04924289
 h     -0.58064215     1.65147049    -1.36495219
 h      1.95559560     1.27916935    -0.97140443
 o      2.45599958    -1.09408262     0.35900754
 h      3.08257334    -0.65083886    -0.16816721
 c     -2.44439759    -0.27968071    -0.46890900
 h     -2.58991277    -0.94813355    -1.40068556
 h     -3.04143185    -0.60226190     0.25053878
 h     -2.63326235     0.69861061    -0.80367471
 h     -0.31683661     1.02808747     1.66370360
          17

 c      1.23780320    -0.47879026     0.05143018
 c      0.02014036    -1.11167774     0.24860207
 c     -1.05717472    -0.10610922    -0.07699584
 c     -1.02168318     1.19224100     0.87455358
 c     -0.45285942     1.23164129    -0.42151067
 c      1.05533867     0.83320887    -0.55946858
 h     -0.35999588    -2.07610326     0.47761290
 h     -1.99649089     1.65253380     1.07970100
 h     -0.61344416     1.66104873    -1.38186847
 h      1.97960596     1.28365940    -0.94604187
 o      2.45718455    -1.09298645     0.35638709
 h      3.04206983    -0.64599148    -0.12369348
 c     -2.45011824    -0.28645988    -0.47315739
 h     -2.61338216    -0.93623517    -1.40744771
 h     -3.05920787    -0.66350577     0.30674659
 h     -2.67428346     0.76120237    -0.80437031
 h     -0.29442970     1.02204825     1.67584910
          17

 c      1.23681716    -0.47172515     0.05546926
 c     -0.00361825    -1.10232697     0.25993644
 c     -1.04502200    -0.09025480    -0.07615393
 c     -1.01295126     1.17167526     0.85861774
 c     -0.44168741     1.22083215    -0.41402065
 c      1.06479587     0.83482570    -0.56873670
 h     -0.34953853    -2.03071140     0.46526842
 h     -1.97688118     1.58450654     1.11160380
 h     -0.66079739     1.68057898    -1.40393711
 h      1.99885684     1.29613564    -0.92000292
 o      2.45468637    -1.09290062     0.35507000
 h      3.04531222    -0.61503629    -0.10745209
 c     -2.45629182    -0.29335684    -0.47989789
 h     -2.63329268    -0.91807479    -1.40370256
 h     -3.08686545    -0.72699966     0.37177241
 h     -2.72473612     0.81515663    -0.80236464
 h     -0.27542796     1.02173090     1.69031825
          17

 c      1.23717634    -0.46453707     0.05893983
 c     -0.02800111    -1.08844135     0.26980808
 c     -1.03267829    -0.07513396    -0.07475645
 c     -1.00365149     1.15087962     0.84588431
 c     -0.42705757     1.20919462    -0.41094397
 c      1.07405193     0.83422286    -0.57561067
 h     -0.34169793    -2.01753713     0.46275592
 h     -1.95984272     1.51959430     1.14416952
 h     -0.71742019     1.70260111    -1.41732852
 h      2.01269198     1.31625192    -0.89382256
 o      2.44881443    -1.09361831     0.35471514
 h      3.08669814    -0.56115675    -0.11355464
 c     -2.46388477    -0.29973585    -0.48737116
 h     -2.64939109    -0.89642795    -1.39294360
 h     -3.11011169    -0.78314123     0.42682106
 h     -2.78011655     0.84764904    -0.79356533
 h     -0.26396843     1.02696372     1.70093080
          17

 c      1.23861235    -0.45734774     0.06175390
 c     -0.05193875    -1.06964055     0.27801499
 c     -1.02121561    -0.06162228    -0.07321052
 c     -0.99348536     1.13011970     0.83743249
 c     -0.40930195     1.19780922    -0.41348176
 c      1.08310803     0.83147880    -0.58003795
 h     -0.33917043    -2.04211727     0.47149076
 h     -1.94926280     1.46051909     1.17658223
 h     -0.77754626     1.72135530    -1.41313118
 h      2.02015888     1.34301479    -0.86778224
 o      2.44128642    -1.09383464     0.35406844
 h      3.13857710    -0.50570580    -0.12109406
 c     -2.47315755    -0.30502793    -0.49412930
 h     -2.66218508    -0.87584034    -1.38127929
 h     -3.12175766    -0.82642171     0.46167625
 h     -2.83662810     0.85256060    -0.77633565
 h     -0.26165512     1.03670765     1.70402421
          17

 c      1.24092284    -0.45020014     0.06382391
 c     -0.07490544    -1.04755043     0.28481544
 c     -1.01167080    -0.05045113    -0.07200794
 c     -0.98250756     1.10986542     0.83389973
 c     -0.38891388     1.18752928    -0.42206547
 c      1.09199803     0.82678860    -0.58206380
 h     -0.33828106    -2.08884697     0.48850635
 h     -1.94595319     1.40866529     1.20739765
 h     -0.83583354     1.73317279    -1.38751805
 h      2.02031072     1.37489638    -0.84201701
 o      2.43340729    -1.09259623     0.35236887
 h      3.18013149    -0.46494014    -0.11674452
 c     -2.48397769    -0.30874219    -0.49900284
 h     -2.67263825    -0.86157219    -1.37611458
 h     -3.11893027    -0.85431151     0.47181636
 h     -2.89119982     0.82824548    -0.75044951
 h     -0.26757303     1.04932985     1.69874718
          17

 c      1.24391316    -0.44311151     0.06508717
 c     -0.09641296    -1.02457856     0.29066937
 c     -1.00498189    -0.04206788    -0.07171741
 c     -0.97107630     1.09070141     0.83544399
 c     -0.36656189     1.17890995    -0.43642089
 c      1.10077929     0.82045273    -0.58182086
 h     -0.33479180    -2.13523930     0.50959005
 h     -1.94781454     1.36437462     1.23441608
 h     -0.88780191     1.73633193    -1.34071952
 h      2.01256010     1.41002211    -0.81661218
 o      2.42584211    -1.08951808     0.34939971
 h      3.20110559    -0.44635742    -0.09574020
 c     -2.49606857    -0.31068728    -0.50122337
 h     -2.68138527    -0.85739636    -1.38290590
 h     -3.10109759    -0.86614638     0.45608557
 h     -2.94160320     0.77664884    -0.71661616
 h     -0.27844428     1.06293078     1.68714030
          17

 c      1.24735630    -0.43612262     0.06552210
 c     -0.11575850    -1.00278193     0.29602754
 c     -1.00192889    -0.03654070    -0.07294864
 c     -0.95972551     1.07318295     0.84172175
 c     -0.34305001     1.17214255    -0.45567912
 c      1.10950875     0.81287062    -0.57952160
 h     -0.32702748    -2.16459762     0.53162661
 h     -1.95138439     1.32756322     1.25526786
 h     -0.93023547     1.73111744    -1.27637927
 h      1.99697085     1.44638988    -0.79168006
 o      2.41886906    -1.08457783     0.34523829
 h      3.19788056    -0.45187157    -0.05794397
 c     -2.50908066    -0.31123119    -0.50066540
 h     -2.68797086    -0.86342779    -1.40172474
 h     -3.06944089    -0.86291910     0.41609223
 h     -2.98702073     0.70387597    -0.67645502
 h     -0.28884937     1.07571453     1.67408969
          17

 c      1.25098525    -0.42932610     0.06515615
 c     -0.13212684    -0.98362060     0.30128125
 c     -1.00307954    -0.03355016    -0.07629258
 c     -0.94901691     1.05770041     0.85196384
 c     -0.31920076     1.16701420    -0.47851293
 c      1.11821808     0.80453368    -0.57545052
 h     -0.31531537    -2.16790853     0.55287066
 h     -1.95343091     1.29815487     1.26822021
 h     -0.96186722     1.72017833    -1.20133348
 h      1.97442642     1.48208490    -0.76740289
 o      2.41247542    -1.07802825     0.34014747
 h      3.17195989    -0.47916074    -0.00612866
 c     -2.52241576    -0.31136840    -0.49792800
 h     -2.69102311    -0.87609226    -1.42714755
 h     -3.02730908    -0.84817690     0.35729518
 h     -3.02933623     0.62179701    -0.63268298
 h     -0.29206245     1.08637859     1.66645832
          17

 c      1.25450382    -0.42288767     0.06407072
 c     -0.14476052    -0.96801032     0.30674925
 c     -1.00873540    -0.03248166    -0.08224201
 c     -0.93934973     1.04439955     0.86524543
 c     -0.29569662     1.16292846    -0.50332680
 c      1.12689276     0.79601470    -0.56995362
 h     -0.30091844    -2.14197338     0.57260846
 h     -1.95184249     1.27623825     1.27269381
 h     -0.98421254     1.70882630    -1.12505272
 h      1.94667001     1.51547738    -0.74404860
 o      2.40621568    -1.07048758     0.33458971
 h      3.13215066    -0.52017110     0.05377727
 c     -2.53488369    -0.31240456    -0.49430637
 h     -2.68923663    -0.89019100    -1.45157636
 h     -2.98160018    -0.83027606     0.29186528
 h     -3.07462639     0.54864174    -0.58895667
 h     -0.28224878     1.09430760     1.67042103
          17

 c      1.25761328    -0.41705069     0.06239806
 c     -0.15309820    -0.95630716     0.31263774
 c     -1.01887191    -0.03259703    -0.09111018
 c     -0.93073536     1.03318939     0.88086244
 c     -0.27301114     1.15904237    -0.52854681
 c      1.13546271     0.78794464    -0.56342101
 h     -0.28548578    -2.08827414     0.59102005
 h     -1.94593074     1.26206293     1.26939002
 h     -1.00137866     1.70434312    -1.05761074
 h      1.91618525     1.54537248    -0.72194298
 o      2.39887968    -1.06315076     0.32926568
 h      3.09969242    -0.55775588     0.11206553
 c     -2.54467644    -0.31506535    -0.49185681
 h     -2.68211686    -0.90100438    -1.46856997
 h     -2.94385381    -0.82487950     0.24141713
 h     -3.13155400     0.50311843    -0.54849470
 h     -0.25749959     1.09930662     1.68773271
          17

 c      1.26004448    -0.41211240     0.06030600
 c     -0.15685975    -0.94816366     0.31896451
 c     -1.03307763    -0.03321047    -0.10296773
 c     -0.92272412     1.02380503     0.89849229
 c     -0.25158668     1.15456392    -0.55298277
 c      1.14380466     0.78097652    -0.55626491
 h     -0.27092411    -2.01365512     0.60951892
 h     -1.93644124     1.25597967     1.26015003
 h     -1.01721740     1.71336442    -1.00615387
 h      1.88593427     1.57108431    -0.70140621
 o      2.38870998    -1.05756709     0.32486695
 h      3.10475996    -0.56942234     0.15923224
 c     -2.55044446    -0.31862346    -0.49279372
 h     -2.67004367    -0.90538666    -1.47447642
 h     -2.92584424    -0.85055981     0.22966119
 h     -3.20315212     0.49092527    -0.51228347
 h     -0.22109843     1.10112279     1.71434529
          17

 c      1.26156307    -0.40836647     0.05797366
 c     -0.15606013    -0.94231482     0.32545234
 c     -1.05053746    -0.03379201    -0.11761852
 c     -0.91460286     1.01586671     0.91799818
 c     -0.23215047     1.14907775    -0.57603329
 c      1.15175439     0.77574010    -0.54889790
 h     -0.25949142    -1.93258681     0.63171311
 h     -1.92530127     1.25834897     1.24762425
 h     -1.03115349     1.73858984    -0.97255421
 h      1.85900269     1.59241314    -0.68266873
 o      2.37553411    -1.05416194     0.32144817
 h      3.15295256    -0.55126020     0.19605707
 c     -2.55282384    -0.32200766    -0.49740158
 h     -2.65400524    -0.90213724    -1.46895879
 h     -2.92760604    -0.91107633     0.25874726
 h     -3.28124109     0.50080876    -0.47975161
 h     -0.17957736     1.09933554     1.74300051
          17

 c      1.26194598    -0.40604573     0.05556829
 c     -0.15095242    -0.93658019     0.33145444
 c     -1.07012036    -0.03397518    -0.13462726
 c     -0.90570369     1.00892912     0.93915662
 c     -0.21575145     1.14261632    -0.59755447
 c      1.15913136     0.77279077    -0.54170598
 h     -0.25383593    -1.86784931     0.66444466
 h     -1.91489795     1.26938374     1.23476048
 h     -1.03747081     1.77804084    -0.95466989
 h      1.83820909     1.60950537    -0.66581843
 o      2.36145833    -1.05196520     0.31867310
 h      3.21458310    -0.52233489     0.22964267
 c     -2.55388227    -0.32520479    -0.50364571
 h     -2.63544086    -0.89209436    -1.45497695
 h     -2.93767781    -0.99037717     0.30649328
 h     -3.35283268     0.51651758    -0.45068162
 h     -0.13966399     1.09361894     1.76684294
          17

 c      1.26098647    -0.40528451     0.05322351
 c     -0.14198957    -0.92882939     0.33617555
 c     -1.09054826    -0.03350761    -0.15338436
 c     -0.89563886     1.00254894     0.96154661
 c     -0.20344503     1.13548657    -0.61758951
 c      1.16576547     0.77255305    -0.53501345
 h     -0.25621318    -1.84054659     0.71565287
 h     -1.90685266     1.28889312     1.22419154
 h     -1.02878997     1.82707424    -0.94913974
 h      1.82575738     1.62265255    -0.65081717
 o      2.34854160    -1.05016349     0.31643446
 h      3.26122638    -0.49947723     0.26334121
 c     -2.55540737    -0.32857248    -0.50920591
 h     -2.61617442    -0.87809396    -1.43842817
 h     -2.94567514    -1.06998828     0.35055712
 h     -3.40754975     0.52603077    -0.42557601
 h     -0.10634303     1.08395775     1.78136163
          17

 c      1.25853432    -0.40607768     0.05101341
 c     -0.12990844    -0.91879382     0.33938762
 c     -1.11055207    -0.03219080    -0.17318889
 c     -0.88442143     0.99636107     0.98457024
 c     -0.19597819     1.12808893    -0.63620495
 c      1.17150309     0.77527216    -0.52905318
 h     -0.26640720    -1.85010575     0.78637291
 h     -1.90088374     1.31597825     1.21781810
 h     -0.99948543     1.88053458    -0.95298268
 h      1.82298740     1.63210346    -0.63755900
 o      2.33796168    -1.04849059     0.31482038
 h      3.27835529    -0.49051761     0.29713756
 c     -2.55841241    -0.33223573    -0.51242502
 h     -2.59817920    -0.86438911    -1.42710495
 h     -2.94631139    -1.13805210     0.37825338
 h     -3.43942232     0.52275290    -0.40518979
 h     -0.08211845     1.07069916     1.78481080
          17

 c      1.25454341    -0.40825645     0.04893902
 c     -0.11574828    -0.90804809     0.34171330
 c     -1.12896298    -0.02986046    -0.19331648
 c     -0.87247306     0.99012956     1.00749515
 c     -0.19365293     1.12082151    -0.65344030
 c      1.17619588     0.78098230    -0.52395104
 h     -0.28104194    -1.87516756     0.86749514
 h     -1.89460240     1.34889755     1.21677508
 h     -0.94704905     1.93385091    -0.96393126
 h      1.83025371     1.63793809    -0.62592650
 o      2.33024967    -1.04699109     0.31396998
 h      3.26111691    -0.49767047     0.32987323
 c     -2.56336412    -0.33620363    -0.51234458
 h     -2.58316073    -0.85491745    -1.42798559
 h     -2.93766793    -1.18834242     0.38403751
 h     -3.44612901     0.50408669    -0.39014546
 h     -0.06677146     1.05451051     1.77808958
          17

 c      1.24910499    -0.41151013     0.04693779
 c     -0.10064870    -0.89827129     0.34400291
 c     -1.14476465    -0.02639720    -0.21306869
 c     -0.86053626     0.98374965     1.02948030
 c     -0.19631395     1.11403124    -0.66930398
 c      1.17968622     0.78949754    -0.51972598
 h     -0.29576242    -1.89411548     0.94706794
 h     -1.88445929     1.38527550     1.22167020
 h     -0.87217951     1.98349676    -0.98033692
 h      1.84693176     1.64003033    -0.61583402
 o      2.32545239    -1.04587432     0.31400406
 h      3.21137744    -0.51954032     0.36026873
 c     -2.57037086    -0.34068500    -0.50875274
 h     -2.57226709    -0.85095949    -1.44342399
 h     -2.91952502    -1.21792645     0.36626179
 h     -3.42843921     0.47051505    -0.38068980
 h     -0.05724605     1.03629678     1.76453048
          17

 c      1.24246571    -0.41543991     0.04490596
 c     -0.08567225    -0.89045850     0.34686185
 c     -1.15715036    -0.02173448    -0.23181623
 c     -0.84951999     0.97721765     1.04962118
 c     -0.20339852     1.10798470    -0.68377720
 c      1.18180548     0.80042457    -0.51630426
 h     -0.30704758    -1.89422421     1.01592539
 h     -1.86713591     1.42255912     1.23282072
 h     -0.77842666     2.02729451    -1.00107728
 h      1.87152405     1.63809768    -0.60725636
 o      2.32301491    -1.04555503     0.31497694
 h      3.13934493    -0.55020546     0.38761933
 c     -2.57915384    -0.34626523    -0.50219179
 h     -2.56617645    -0.85033528    -1.46958067
 h     -2.89266964    -1.22605089     0.32571833
 h     -3.39074057     0.42589847    -0.37645097
 h     -0.04795940     1.01705579     1.74933569
          17

 c      1.23502148    -0.41961995     0.04272248
 c     -0.07174156    -0.88503039     0.35060385
 c     -1.16558185    -0.01586400    -0.24902817
 c     -0.84026954     0.97059610     1.06708213
 c     -0.21402994     1.10286295    -0.69682314
 c      1.18238746     0.81319361    -0.51354439
 h     -0.31257602    -1.87021282     1.06837270
 h     -1.84064232     1.45850682     1.25036410
 h     -0.67153380     2.06456650    -1.02550923
 h      1.90184253     1.63182038    -0.60023474
 o      2.32142706    -1.04687605     0.31679178
 h      3.06915568    -0.57561540     0.41313933
 c     -2.58885162    -0.35385464    -0.49376668
 h     -2.56532650    -0.84902949    -1.49892745
 h     -2.85888877    -1.21446729     0.26572971
 h     -3.34268282     0.37896076    -0.37611941
 h     -0.03237862     0.99765935     1.73800066
          17

 c      1.22727253    -0.42363006     0.04026410
 c     -0.05962272    -0.88204562     0.35532281
 c     -1.16982021    -0.00884654    -0.26427511
 c     -0.83324920     0.96398193     1.08132196
 c     -0.22715164     1.09881126    -0.70841165
 c      1.18128936     0.82710252    -0.51126806
 h     -0.31109287    -1.82154887     1.10146195
 h     -1.80489174     1.49156907     1.27428870
 h     -0.55838767     2.09570670    -1.05333007
 h      1.93524133     1.62099347    -0.59484836
 o      2.31837289    -1.05113126     0.31911724
 h      3.03688898    -0.57365454     0.44143192
 c     -2.59786034    -0.36442840    -0.48496796
 h     -2.56998008    -0.84336290    -1.52405591
 h     -2.82143338    -1.18949346     0.19367032
 h     -3.30029071     0.34455053    -0.37725045
 h     -0.00623971     0.97866519     1.73364891
          17

 c      1.21974558    -0.42705238     0.03741433
 c     -0.04990243    -0.88127293     0.36091355
 c     -1.16991290    -0.00082911    -0.27720810
 c     -0.82829517     0.95746452     1.09225300
 c     -0.24166314     1.09605271    -0.71856488
 c      1.17841020     0.84137050    -0.50929234
 h     -0.30241830    -1.75133528     1.11483099
 h     -1.76180162     1.52111838     1.30446296
 h     -0.44591290     2.12099822    -1.08422347
 h      1.96887699     1.60568095    -0.59116466
 o      2.31306036    -1.05874183     0.32168332
 h      3.05434661    -0.53604249     0.47602777
 c     -2.60422494    -0.37821812    -0.47765256
 h     -2.58013990    -0.83111689    -1.53994544
 h     -2.78565169    -1.16600746     0.12360530
 h     -3.28089361     0.33919346    -0.37700390
 h      0.02953462     0.96035214     1.73509463
          17

 c      1.21292613    -0.42949997     0.03408252
 c     -0.04291946    -0.88211859     0.36698156
 c     -1.16614747     0.00794118    -0.28752794
 c     -0.82468855     0.95108373     1.10015140
 c     -0.25649988     1.09498247    -0.72739837
 c      1.17370724     0.85519677    -0.50745055
 h     -0.28784388    -1.66688169     1.11177043
 h     -1.71489200     1.54748067     1.34066640
 h     -0.34052187     2.13949523    -1.11747777
 h      1.99998955     1.58632880    -0.58921934
 o      2.30733711    -1.06837640     0.32470800
 h      3.09158802    -0.48265074     0.51267094
 c     -2.60687835    -0.39337042    -0.47384440
 h     -2.59544245    -0.81172021    -1.54463170
 h     -2.75845598    -1.16918627     0.07626174
 h     -3.28941412     0.36702400    -0.37400635
 h      0.06923363     0.94294627     1.73775579
          17

 c      1.20722854    -0.43069879     0.03022669
 c     -0.03866087    -0.88346193     0.37262661
 c     -1.15899830     0.01712147    -0.29496673
 c     -0.82150986     0.94483160     1.10541392
 c     -0.27065422     1.09613210    -0.73511328
 c      1.16721290     0.86781630    -0.50559804
 h     -0.27093263    -1.58141485     1.10172685
 h     -1.66830403     1.57157695     1.38255478
 h     -0.24815389     2.14916571    -1.15197583
 h      2.02617270     1.56379454    -0.58904390
 o      2.30299558    -1.07855638     0.32852807
 h      3.11912171    -0.43539632     0.54504379
 c     -2.60633880    -0.40679428    -0.47464308
 h     -2.61517634    -0.78604861    -1.53924358
 h     -2.74418780    -1.21893660     0.06631140
 h     -3.31449012     0.41395016    -0.36869909
 h      0.10560051     0.92675918     1.73639832
          17

 c      1.20296522    -0.43054638     0.02586473
 c     -0.03672303    -0.88365097     0.37628424
 c     -1.14907598     0.02630399    -0.29928657
 c     -0.81800853     0.93871836     1.10838762
 c     -0.28320017     1.10001517    -0.74194313
 c      1.15903551     0.87855496    -0.50361760
 h     -0.25787070    -1.51408220     1.10210619
 h     -1.62542210     1.59411544     1.42945584
 h     -0.17420953     2.14820984    -1.18658203
 h      2.04560345     1.53933103    -0.59070225
 o      2.30080287    -1.08836689     0.33331153
 h      3.12306350    -0.40647101     0.56929618
 c     -2.60395830    -0.41747232    -0.47897866
 h     -2.63847706    -0.75617119    -1.52787884
 h     -2.74069044    -1.30420238     0.08593713
 h     -3.34123621     0.46091946    -0.36185058
 h      0.13281660     0.91213386     1.72717903
          17

 c      1.20034663    -0.42909929     0.02106383
 c     -0.03659148    -0.88126184     0.37635922
 c     -1.13707605     0.03506193    -0.30030584
 c     -0.81381583     0.93286305     1.10933361
 c     -0.29335671     1.10697412    -0.74808922
 c      1.14935178     0.88687229    -0.50142690
 h     -0.25465815    -1.48127694     1.13085249
 h     -1.58779765     1.61463881     1.48002903
 h     -0.12311729     2.13626327    -1.22057492
 h      2.05718062     1.51451552    -0.59431267
 o      2.30085893    -1.09729008     0.33907567
 h      3.09964649    -0.40103237     0.58383885
 c     -2.60088906    -0.42627442    -0.48464987
 h     -2.66455412    -0.72506829    -1.51705192
 h     -2.74303938    -1.39600104     0.11608126
 h     -3.35952692     0.49434861    -0.35386134
 h      0.14787648     0.89932613     1.70829803
          17

 c      1.19949562    -0.42652834     0.01592199
 c     -0.03817759    -0.87638188     0.37280571
 c     -1.12372284     0.04300997    -0.29793826
 c     -0.80898627     0.92753181     1.10844341
 c     -0.30056027     1.11708335    -0.75366785
 c      1.13839948     0.89239201    -0.49898649
 h     -0.26135396    -1.48194107     1.18786075
 h     -1.55510207     1.63119910     1.53206935
 h     -0.09785012     2.11488878    -1.25391597
 h      2.06057607     1.49114160    -0.60005421
 o      2.30287276    -1.10507421     0.34573006
 h      3.05118614    -0.41955955     0.58876770
 c     -2.59772516    -0.43401351    -0.48980303
 h     -2.69277947    -0.69594292    -1.51400988
 h     -2.74755122    -1.47220712     0.14249761
 h     -3.36421420     0.50702364    -0.34475599
 h      0.15094658     0.88842482     1.67995871
          17

 c      1.20042656    -0.42309954     0.01056492
 c     -0.04177802    -0.87034701     0.36720260
 c     -1.10971876     0.04986179    -0.29222340
 c     -0.80392716     0.92308485     1.10583665
 c     -0.30451196     1.13008390    -0.75866586
 c      1.12647098     0.89492387    -0.49630923
 h     -0.27257121    -1.50067198     1.25407257
 h     -1.52603838     1.64096292     1.58273972
 h     -0.09963605     2.08764063    -1.28741213
 h      2.05618760     1.47106314    -0.60815129
 o      2.30615766    -1.11180448     0.35305322
 h      2.98645182    -0.45693252     0.58630156
 c     -2.59464720    -0.44107301    -0.49335722
 h     -2.72245675    -0.67108198    -1.52346450
 h     -2.75209614    -1.52137576     0.15762433
 h     -3.35355689     0.49627157    -0.33423283
 h      0.14543016     0.87933087     1.64420585
          17

 c      1.20299452    -0.41918085     0.00515435
 c     -0.04755483    -0.86443759     0.36121479
 c     -1.09571203     0.05546559    -0.28333626
 c     -0.79928665     0.91987761     1.10154394
 c     -0.30518677     1.14535017    -0.76290793
 c      1.11390527     0.89448102    -0.49347344
 h     -0.28311508    -1.52270260     1.30960059
 h     -1.49941290     1.64124943     1.62914461
 h     -0.12790089     2.05988965    -1.32283299
 h      2.04498882     1.45599683    -0.61882819
 o      2.30940288    -1.11818539     0.36059149
 h      2.92448353    -0.49809172     0.58242153
 c     -2.59161682    -0.44771211    -0.49505129
 h     -2.75229088    -0.65113466    -1.54455540
 h     -2.75545037    -1.53877971     0.15802142
 h     -3.32834937     0.46282412    -0.32165122
 h      0.13774356     0.87178465     1.60466159
          17

 c      1.20688593    -0.41522019    -0.00011451
 c     -0.05532655    -0.85941296     0.35588080
 c     -1.08228689     0.05981531    -0.27158500
 c     -0.79578503     0.91817955     1.09553493
 c     -0.30279852     1.16195698    -0.76606905
 c      1.10107931     0.89128924    -0.49063939
 h     -0.29015845    -1.53919197     1.34219959
 h     -1.47478295     1.63034930     1.66892288
 h     -0.18057405     2.03791065    -1.36266276
 h      2.02827195     1.44729845    -0.63223053
 o      2.31066753    -1.12567298     0.36762014
 h      2.89477365    -0.51625712     0.58750788
 c     -2.58843999    -0.45428167    -0.49528450
 h     -2.78012520    -0.63550073    -1.57124690
 h     -2.75686551    -1.52360916     0.14263904
 h     -3.29204182     0.41091481    -0.30591819
 h      0.13597712     0.86547477     1.56573344
          17

 c      1.21167491    -0.41168579    -0.00502333
 c     -0.06463025    -0.85563378     0.35170896
 c     -1.06996728     0.06303200    -0.25739609
 c     -0.79392016     0.91812466     1.08783567
 c     -0.29772815     1.17892898    -0.76780479
 c      1.08840118     0.88578211    -0.48806306
 h     -0.29273399    -1.54592060     1.34627462
 h     -1.45267195     1.60791293     1.70068267
 h     -0.25480467     2.02639090    -1.40873932
 h      2.00733937     1.44574779    -0.64832961
 o      2.30888084    -1.13506842     0.37367235
 h      2.91341039    -0.49583105     0.60793066
 c     -2.58467117    -0.46128997    -0.49482822
 h     -2.80338412    -0.62319035    -1.59575024
 h     -2.75593017    -1.47843345     0.11239389
 h     -3.25163566     0.34937254    -0.28518733
 h      0.14655838     0.86028391     1.53095597
          17

 c      1.21690797    -0.40901450    -0.00934531
 c     -0.07482756    -0.85322218     0.34887230
 c     -1.05922197     0.06532273    -0.24128934
 c     -0.79363746     0.91968586     1.07865618
 c     -0.29049185     1.19560115    -0.76800441
 c      1.07631843     0.87856914    -0.48609222
 h     -0.29102588    -1.54166932     1.32073306
 h     -1.43454822     1.57501083     1.72425177
 h     -0.34735060     2.02506968    -1.45966022
 h      1.98324983     1.45138359    -0.66683742
 o      2.30523421    -1.14499144     0.37912616
 h      2.96076781    -0.45695514     0.63667428
 c     -2.57948965    -0.46926764    -0.49468100
 h     -2.81981273    -0.61329667    -1.61161676
 h     -2.75274577    -1.41090890     0.07103116
 h     -3.21820253     0.29223953    -0.25644795
 h      0.17024291     0.85658581     1.50136358
          17

 c      1.22215554    -0.40760014    -0.01286893
 c     -0.08517352    -0.85210909     0.34727029
 c     -1.05046109     0.06693212    -0.22384819
 c     -0.79427614     0.92268364     1.06837238
 c     -0.28182330     1.21176623    -0.76694853
 c      1.06534091     0.87036789    -0.48513247
 h     -0.28609684    -1.52783610     1.26833008
 h     -1.42264340     1.53396362     1.74074116
 h     -0.45372690     2.02803482    -1.50936989
 h      1.95673488     1.46344486    -0.68717260
 o      2.30136285    -1.15369346     0.38455788
 h      3.01013737    -0.42639013     0.66356623
 c     -2.57186307    -0.47807160    -0.49611709
 h     -2.82796286    -0.60506326    -1.61503635
 h     -2.74863344    -1.33789098     0.02745372
 h     -3.20366991     0.25475418    -0.21605604
 h      0.20128181     0.85530536     1.47563346
          17

 c      1.22702841    -0.40778028    -0.01542246
 c     -0.09485083    -0.85195110     0.34643299
 c     -1.04402228     0.06810082    -0.20569476
 c     -0.79488725     0.92684458     1.05738385
 c     -0.27273804     1.22744877    -0.76515962
 c      1.05602780     0.86191703    -0.48559713
 h     -0.28003522    -1.50938640     1.19672806
 h     -1.41954211     1.48786395     1.75230691
 h     -0.56731555     2.02724321    -1.54927231
 h      1.92832473     1.48047092    -0.70850774
 o      2.29820690    -1.16023013     0.39028663
 h      3.04585931    -0.41852446     0.68257614
 c     -2.56115923    -0.48573013    -0.50056688
 h     -2.82734818    -0.59786508    -1.60516623
 h     -2.74731618    -1.28860568    -0.00215181
 h     -3.21215368     0.24284373    -0.16297379
 h      0.23080851     0.85762212     1.45182206
          17

 c      1.23118875    -0.40979942    -0.01688579
 c     -0.10298352    -0.85195225     0.34533425
 c     -1.04014802     0.06904091    -0.18747541
 c     -0.79464016     0.93189939     1.04603354
 c     -0.26441720     1.24260820    -0.76311283
 c      1.04891774     0.85389432    -0.48786028
 h     -0.27633146    -1.49682587     1.12047281
 h     -1.42743569     1.43975084     1.76139204
 h     -0.68010271     2.01652096    -1.57179594
 h      1.89862396     1.50055411    -0.72989417
 o      2.29615851    -1.16427774     0.39642184
 h      3.06110414    -0.43819460     0.69113716
 c     -2.54760735    -0.48916067    -0.50870194
 h     -2.81848232    -0.59121349    -1.58454775
 h     -2.75357607    -1.29153723    -0.00151875
 h     -3.23583180     0.24850602    -0.10194759
 h      0.25093123     0.86456606     1.42880561
          17

 c      1.23436619    -0.41376069    -0.01719472
 c     -0.10869420    -0.85085216     0.34247858
 c     -1.03896187     0.06993016    -0.16985015
 c     -0.79309547     0.93768087     1.03465535
 c     -0.25799085     1.25703297    -0.76106925
 c      1.04443476     0.84685348    -0.49222111
 h     -0.27966411    -1.50633543     1.05969674
 h     -1.44711520     1.39171398     1.76948420
 h     -0.78428407     1.99300680    -1.57234045
 h      1.86860498     1.52167716    -0.75042940
 o      2.29527545    -1.16589022     0.40294839
 h      3.05448025    -0.48459172     0.68882325
 c     -2.53227918    -0.48755859    -0.51894285
 h     -2.80298093    -0.58481838    -1.55971218
 h     -2.76620008    -1.34313614     0.02648534
 h     -3.26227725     0.25871060    -0.04132255
 h      0.25698115     0.87676307     1.40666855
          17

 c      1.23638292    -0.41958270    -0.01634835
 c     -0.11134752    -0.84773175     0.33692350
 c     -1.04047014     0.07090705    -0.15346950
 c     -0.79032828     0.94416755     1.02364312
 c     -0.25436880     1.27037584    -0.75905204
 c      1.04281159     0.84118186    -0.49887964
 h     -0.29334595    -1.55050278     1.02788848
 h     -1.47719731     1.34454680     1.77608819
 h     -0.87342179     1.95678785    -1.54946795
 h      1.83976733     1.54204694    -0.76940987
 o      2.29527328    -1.16546972     0.40973070
 h      3.03002925    -0.55176154     0.67727337
 c     -2.51649874    -0.48253757    -0.52811637
 h     -2.78353791    -0.57874891    -1.54059749
 h     -2.77776920    -1.41421157     0.06299647
 h     -3.28167363     0.26355738     0.01105494
 h      0.24824508     0.89435638     1.38656295
          17

 c      1.23718358    -0.42698308    -0.01441628
 c     -0.11087137    -0.84326352     0.32942014
 c     -1.04457266     0.07205436    -0.13892400
 c     -0.78692999     0.95144172     1.01342032
 c     -0.25414281     1.28220807    -0.75687134
 c      1.04404923     0.83708165    -0.50792349
 h     -0.31572805    -1.62369159     1.01835674
 h     -1.51421718     1.29828215     1.77881147
 h     -0.94308473     1.91023322    -1.50456278
 h      1.81409850     1.56034514    -0.78642335
 o      2.29527340    -1.16391725     0.41643320
 h      3.00101050    -0.62617175     0.66140587
 c     -2.50115778    -0.47571339    -0.53351739
 h     -2.76309188    -0.57336481    -1.53697519
 h     -2.78195325    -1.48006480     0.09215607
 h     -3.28835741     0.25770390     0.04962409
 h      0.22814196     0.91703376     1.37056010
          17

 c      1.23685005    -0.43550105    -0.01153479
 c     -0.10767439    -0.83928154     0.32160477
 c     -1.05103001     0.07336895    -0.12667012
 c     -0.78389526     0.95959227     1.00432134
 c     -0.25751117     1.29203374    -0.75413897
 c      1.04791123     0.83457674    -0.51932584
 h     -0.34143164    -1.70655528     1.01364007
 h     -1.55363383     1.25312140     1.77454860
 h     -0.99152220     1.85767193    -1.44173082
 h      1.79385063     1.57582849    -0.80136058
 o      2.29353016    -1.16271641     0.42245748
 h      2.99408380    -0.68536594     0.65036584
 c     -2.48676155    -0.46806416    -0.53383277
 h     -2.74312243    -0.56876048    -1.55245754
 h     -2.77559933    -1.52749367     0.10579732
 h     -3.27999723     0.23926644     0.07119480
 h      0.20388776     0.94415248     1.36153383
          17

 c      1.23558606    -0.44453441    -0.00790227
 c     -0.10235352    -0.83741875     0.31470423
 c     -1.05940509     0.07473928    -0.11697234
 c     -0.78236140     0.96862996     0.99650955
 c     -0.26419218     1.29926123    -0.75025657
 c      1.05395164     0.83354247    -0.53295595
 h     -0.36518558    -1.78119609     1.00057163
 h     -1.59112968     1.21001926     1.76084606
 h     -1.02078660     1.80551441    -1.36810512
 h      1.78118600     1.58826410    -0.81434999
 o      2.28844186    -1.16305520     0.42733595
 h      3.03354207    -0.71210955     0.65135764
 c     -2.47367225    -0.46024336    -0.52917003
 h     -2.72277708    -0.56428157    -1.58145365
 h     -2.75761747    -1.55067143     0.10079131
 h     -3.25689806     0.20891130     0.07475080
 h      0.18458005     0.97496386     1.36268043
          17

 c      1.23365926    -0.45337814    -0.00378800
 c     -0.09558286    -0.83860501     0.30928819
 c     -1.06903436     0.07595781    -0.10989623
 c     -0.78316985     0.97846077     0.99003217
 c     -0.27334411     1.30317729    -0.74441473
 c      1.06158370     0.83375008    -0.54859887
 h     -0.38331150    -1.83654408     0.97308483
 h     -1.62362288     1.17073334     1.73673830
 h     -1.03813165     1.76240876    -1.29401132
 h      1.77774941     1.59770920    -0.82564000
 o      2.28083560    -1.16450777     0.43141983
 h      3.10584348    -0.71558084     0.65899851
 c     -2.46208962    -0.45284737    -0.52057195
 h     -2.69999755    -0.55873386    -1.61289279
 h     -2.72800730    -1.54774132     0.07674370
 h     -3.22217978     0.16976809     0.06167060
 h      0.17684619     1.00877701     1.37621864
          17

 c      1.23134613    -0.46129959     0.00047564
 c     -0.08808930    -0.84317144     0.30547753
 c     -1.07905443     0.07676460    -0.10534484
 c     -0.78644828     0.98892263     0.98495789
 c     -0.28366342     1.30302970    -0.73573178
 c      1.07018352     0.83491269    -0.56597164
 h     -0.39356048    -1.86719779     0.92982477
 h     -1.64982531     1.13758884     1.70298808
 h     -1.05557801     1.73821102    -1.23137510
 h      1.78427668     1.60419720    -0.83548592
 o      2.27285777    -1.16609491     0.43538951
 h      3.17755415    -0.71420260     0.66315739
 c     -2.45184172    -0.44653124    -0.50951330
 h     -2.67313081    -0.55092702    -1.63610976
 h     -2.68752491    -1.51967321     0.03509133
 h     -3.18292056     0.12811942     0.03656897
 h      0.18043334     1.04478506     1.40177743
          17

 c      1.22891172    -0.46763046     0.00453474
 c     -0.08059672    -0.85102264     0.30311743
 c     -1.08847659     0.07691199    -0.10311167
 c     -0.79159944     0.99984673     0.98141950
 c     -0.29398720     1.29833741    -0.72366575
 c      1.07919206     0.83672505    -0.58473154
 h     -0.39480192    -1.87186128     0.87227064
 h     -1.67042669     1.11316617     1.66195349
 h     -1.08354555     1.74025574    -1.18873849
 h      1.80037066     1.60746955    -0.84408459
 o      2.26601857    -1.16733045     0.43966394
 h      3.22596748    -0.71835831     0.65806717
 c     -2.44218971    -0.44197489    -0.49771487
 h     -2.64160767    -0.54000012    -1.64400425
 h     -2.63783882    -1.47108981    -0.02070428
 h     -3.15143836     0.09405486     0.00810821
 h      0.18843876     1.08170817     1.43613405
          17

 c      1.22659810    -0.47183379     0.00806250
 c     -0.07372364    -0.86168958     0.30183535
 c     -1.09628626     0.07622821    -0.10292470
 c     -0.79767690     1.01108956     0.97951061
 c     -0.30414444     1.28927429    -0.70842319
 c      1.08817483     0.83889065    -0.60447890
 h     -0.38710225    -1.85323498     0.80418975
 h     -1.68796681     1.09997558     1.61718962
 h     -1.12121754     1.76867192    -1.16617625
 h      1.82452631     1.60690317    -0.85157968
 o      2.26104011    -1.16811676     0.44440801
 h      3.24097676    -0.73159572     0.64190950
 c     -2.43195898    -0.43945387    -0.48700482
 h     -2.60585984    -0.52548895    -1.63371201
 h     -2.58201634    -1.41317619    -0.08411055
 h     -3.14306372     0.07924903    -0.01297842
 h      0.19189201     1.11778940     1.47471504
          17

 c      1.22460933    -0.47354132     0.01079396
 c     -0.06784242    -0.87421669     0.30101128
 c     -1.10154321     0.07464911    -0.10446531
 c     -0.80376384     1.02253711     0.97918563
 c     -0.31491384     1.27664715    -0.69079472
 c      1.09682008     0.84113343    -0.62476231
 h     -0.37237661    -1.81970400     0.73204618
 h     -1.70625127     1.10013207     1.57267626
 h     -1.15689182     1.81647128    -1.15695827
 h      1.85438949     1.60167477    -0.85812686
 o      2.25811834    -1.16852580     0.44963448
 h      3.22052700    -0.75388229     0.61500232
 c     -2.42038468    -0.43784338    -0.47878771
 h     -2.56702224    -0.50726550    -1.60660678
 h     -2.52480150    -1.36769028    -0.14456693
 h     -3.16591294     0.08900815    -0.02112947
 h      0.18386242     1.15116362     1.51330504
          17

 c      1.22310375    -0.47257205     0.01254431
 c     -0.06293429    -0.88693697     0.29973603
 c     -1.10347083     0.07219961    -0.10736217
 c     -0.80920802     1.03410780     0.98027200
 c     -0.32716194     1.26151744    -0.67166744
 c      1.10489512     0.84319423    -0.64509007
 h     -0.35544172    -1.78813856     0.66550077
 h     -1.72903727     1.11505398     1.53161936
 h     -1.17756962     1.87403854    -1.15319234
 h      1.88716938     1.59107601    -0.86397839
 o      2.25696163    -1.16873929     0.45524110
 h      3.16977553    -0.78242634     0.57909859
 c     -2.40798138    -0.43443497    -0.47340157
 h     -2.52672518    -0.48539626    -1.56848111
 h     -2.47112442    -1.36333608    -0.19039735
 h     -3.21217459     0.11638755    -0.02050545
 h      0.16103002     1.18023418     1.54895120
          17

 c      1.22220615    -0.46892828     0.01320988
 c     -0.05860290    -0.89758114     0.29697248
 c     -1.10153473     0.06893403    -0.11117146
 c     -0.81378212     1.04576017     0.98254744
 c     -0.34128270     1.24494300    -0.65177519
 c      1.11220038     0.84481531    -0.66494661
 h     -0.34372742    -1.78268567     0.61555441
 h     -1.75815425     1.14522986     1.49523911
 h     -1.17493654     1.93252324    -1.14883576
 h      1.92008950     1.57482449    -0.86954548
 o      2.25653453    -1.16913886     0.46101148
 h      3.10513457    -0.81022434     0.53733518
 c     -2.39618290    -0.42753423    -0.46984703
 h     -2.48701796    -0.46002504    -1.52958423
 h     -2.42311827    -1.41099284    -0.21801044
 h     -3.26539827     0.14845863    -0.01901693
 h      0.12374327     1.20390607     1.58031369
          17

 c      1.22203640    -0.46275580     0.01274632
 c     -0.05454274    -0.90459759     0.29214761
 c     -1.09552085     0.06486048    -0.11537265
 c     -0.81777203     1.05749475     0.98577449
 c     -0.35712528     1.22793474    -0.63168992
 c      1.11854257     0.84572666    -0.68381506
 h     -0.34216181    -1.81933038     0.58781090
 h     -1.79215840     1.19003579     1.46240719
 h     -1.14585243     1.98485864    -1.14001732
 h      1.95078064     1.55327459    -0.87540192
 o      2.25475020    -1.17045311     0.46668228
 h      3.05943816    -0.82397238     0.49327046
 c     -2.38633935    -0.41838170    -0.46629067
 h     -2.45011716    -0.43144639    -1.50290228
 h     -2.38114166    -1.48872538    -0.23372814
 h     -3.31132237     0.17470881    -0.02222306
 h      0.07570015     1.22173191     1.60790084
          17

 c      1.22271203    -0.45427316     0.01113282
 c     -0.05106333    -0.90866434     0.28556207
 c     -1.08560754     0.05987782    -0.11939945
 c     -0.82190791     1.06935342     0.98964476
 c     -0.37409680     1.21148445    -0.61186380
 c      1.12372674     0.84564353    -0.70120569
 h     -0.34747965    -1.88823515     0.57792365
 h     -1.82668805     1.24765957     1.43047868
 h     -1.09116378     2.02582779    -1.12466359
 h      1.97754023     1.52746408    -0.88223325
 o      2.24957585    -1.17337569     0.47219142
 h      3.06504126    -0.81077479     0.44724591
 c     -2.37922684    -0.40918401    -0.46134635
 h     -2.41775565    -0.40020955    -1.49859524
 h     -2.34642204    -1.56676082    -0.24464688
 h     -3.34100688     0.18919814    -0.03250465
 h      0.02337467     1.23395604     1.63422482
          17

 c      1.22430394    -0.44373488     0.00835989
 c     -0.04874610    -0.91174493     0.27789608
 c     -1.07239406     0.05375325    -0.12269663
 c     -0.82711073     1.08141390     0.99373063
 c     -0.39125696     1.19655269    -0.59264361
 c      1.12756049     0.84428235    -0.71668412
 h     -0.35223126    -1.96484120     0.57746443
 h     -1.85624549     1.31525602     1.39665434
 h     -1.01481721     2.05224111    -1.10232262
 h      1.99943110     1.49899883    -0.89075595
 o      2.24179273    -1.17743977     0.47764719
 h      3.11049947    -0.77661384     0.39714633
 c     -2.37513812    -0.40147728    -0.45486259
 h     -2.39075360    -0.36716116    -1.51709019
 h     -2.32064493    -1.62562443    -0.25474335
 h     -3.35000829     0.18949319    -0.05001659
 h     -0.02541528     1.24134241     1.66337058
          17

 c      1.22680502    -0.43147307     0.00445905
 c     -0.04787860    -0.91547084     0.26968941
 c     -1.05686737     0.04615156    -0.12478085
 c     -0.83411716     1.09379466     0.99757699
 c     -0.40739191     1.18397595    -0.57424418
 c      1.12987715     0.84139106    -0.72988723
 h     -0.35089705    -2.02882274     0.57990728
 h     -1.87607753     1.38937201     1.35895762
 h     -0.92343337     2.06362722    -1.07433584
 h      2.01621732     1.46981179    -0.90165607
 o      2.23379585    -1.18144653     0.48290981
 h      3.15918460    -0.73932254     0.34488260
 c     -2.37396957    -0.39606812    -0.44777882
 h     -2.36937833    -0.33359918    -1.54883719
 h     -2.30518115    -1.65572535    -0.26574220
 h     -3.33752656     0.17564790    -0.07336264
 h     -0.06429886     1.24464349     1.69923744
          17

 c      1.23011661    -0.41795208    -0.00046316
 c     -0.04832865    -0.92075295     0.26126699
 c     -1.04030313     0.03672213    -0.12529140
 c     -0.84314466     1.10666415     1.00091998
 c     -0.42112017     1.17429806    -0.55669652
 c      1.13057394     0.83678947    -0.74053048
 h     -0.34099051    -2.06864217     0.58142112
 h     -1.88330650     1.46647140     1.31657514
 h     -0.82582752     2.06330762    -1.04418600
 h      2.02812492     1.44185019    -0.91554524
 o      2.22718363    -1.18448843     0.48766850
 h      3.18698422    -0.71182628     0.29486149
 c     -2.37518655    -0.39337838    -0.44143051
 h     -2.35382423    -0.30123117    -1.58116353
 h     -2.30094520    -1.65336830    -0.27823615
 h     -3.30661474     0.15007124    -0.09973729
 h     -0.09136309     1.24396364     1.74280177
          17

 c      1.23404394    -0.40378006    -0.00621478
 c     -0.04964474    -0.92797294     0.25281578
 c     -1.02410820     0.02522781    -0.12402078
 c     -0.85381740     1.12020782     1.00380910
 c     -0.43108638     1.16761584    -0.53981721
 c      1.12964963     0.83040927    -0.74841706
 h     -0.32207521    -2.07935433     0.57999509
 h     -1.87733848     1.54340607     1.26980413
 h     -0.73176042     2.05887406    -1.01746574
 h      2.03548771     1.41677731    -0.93290636
 o      2.22262861    -1.18604130     0.49161759
 h      3.18431198    -0.70056722     0.25110659
 c     -2.37775308    -0.39372882    -0.43704694
 h     -2.34427961    -0.27181418    -1.60406413
 h     -2.30843054    -1.61865364    -0.29224415
 h     -3.26543926     0.11818241    -0.12468078
 h     -0.10970616     1.23870487     1.79077555
          17

 c      1.23830989    -0.38968658    -0.01252509
 c     -0.05117693    -0.93714782     0.24444198
 c     -1.00963959     0.01166707    -0.12092050
 c     -0.86537424     1.13454541     1.00648741
 c     -0.43623986     1.16364498    -0.52329273
 c      1.12722586     0.82232636    -0.75345217
 h     -0.29499339    -2.06073860     0.57486282
 h     -1.85983374     1.61779895     1.21983567
 h     -0.64957500     2.05997297    -1.00045905
 h      2.03839512     1.39575521    -0.95401702
 o      2.22027011    -1.18582155     0.49450729
 h      3.15007486    -0.70796029     0.21652540
 c     -2.38013293    -0.39741359    -0.43563601
 h     -2.34082244    -0.24682094    -1.61183095
 h     -2.32762516    -1.55571273    -0.30735422
 h     -3.22823548     0.08898735    -0.14195513
 h     -0.12500733     1.22820367     1.83717377
          17

 c      1.24258276    -0.37648731    -0.01905635
 c     -0.05216919    -0.94792542     0.23617457
 c     -0.99804191    -0.00367212    -0.11608156
 c     -0.87693637     1.14966345     1.00917771
 c     -0.43605280     1.16211205    -0.50691519
 c      1.12353699     0.81278154    -0.75565972
 h     -0.26164075    -2.01733791     0.56654243
 h     -1.83436717     1.68831637     1.16845111
 h     -0.58406094     2.07260299    -0.99708485
 h      2.03649539     1.37935486    -0.97886227
 o      2.21986182    -1.18374606     0.49617774
 h      3.08954878    -0.73328351     0.19247040
 c     -2.38070292    -0.40430480    -0.43794255
 h     -2.34334534    -0.22727480    -1.60265105
 h     -2.35776781    -1.47555515    -0.32254044
 h     -3.21153583     0.07301922    -0.14491522
 h     -0.14266952     1.21234171     1.87604467
          17

 c      1.24651178    -0.36504164    -0.02541695
 c     -0.05182294    -0.95940809     0.22790615
 c     -0.99013555    -0.02024827    -0.10969904
 c     -0.88769182     1.16541046     1.01195442
 c     -0.43049395     1.16308445    -0.49077106
 c      1.11888549     0.80218676    -0.75519468
 h     -0.22507573    -1.96038224     0.55754183
 h     -1.80568485     1.75468711     1.11765304
 h     -0.53669390     2.09474045    -1.00662278
 h      2.02905368     1.36759716    -1.00706783
 o      2.22063436    -1.18002389     0.49666135
 h      3.01668770    -0.77146457     0.17719972
 c     -2.37879255    -0.41283613    -0.44421808
 h     -2.35152211    -0.21363042    -1.57815694
 h     -2.39739181    -1.40140720    -0.33566093
 h     -3.22241979     0.07565081    -0.13040857
 h     -0.16633616     1.19169768     1.90327400
          17

 c      1.24977633    -0.35619567    -0.03118227
 c     -0.04936087    -0.96994663     0.21929754
 c     -0.98637918    -0.03735643    -0.10203558
 c     -0.89702388     1.18155543     1.01471526
 c     -0.41985009     1.16679945    -0.47516842
 c      1.11358144     0.79110895    -0.75233994
 h     -0.18946224    -1.91003940     0.55343345
 h     -1.77847476     1.81726851     1.06930165
 h     -0.50741060     2.11851137    -1.02473668
 h      2.01522475     1.36008170    -1.03789319
 o      2.22098630    -1.17532431     0.49639444
 h      2.95893672    -0.81066329     0.16262375
 c     -2.37516641    -0.41962238    -0.45400120
 h     -2.36484034    -0.20551894    -1.54362046
 h     -2.44580310    -1.36880824    -0.34323223
 h     -3.25144107     0.09267534    -0.10150065
 h     -0.19754305     1.16737798     1.91724442
          17

 c      1.25216376    -0.35070538    -0.03593335
 c     -0.04418174    -0.97750342     0.20983742
 c     -0.98689497    -0.05421086    -0.09338786
 c     -0.90461946     1.19788727     1.01718253
 c     -0.40461323     1.17329231    -0.46043517
 c      1.10789019     0.78022338    -0.74748196
 h     -0.15876480    -1.89116467     0.56208188
 h     -1.75597561     1.87618512     1.02491063
 h     -0.49557424     2.13543523    -1.04615316
 h      1.99442214     1.35616080    -1.07030922
 o      2.21887208    -1.17056373     0.49620823
 h      2.95067460    -0.83591245     0.13464894
 c     -2.37111716    -0.42212748    -0.46607614
 h     -2.38274060    -0.20132647    -1.50861942
 h     -2.50419198    -1.39923067    -0.34286676
 h     -3.28204870     0.11523340    -0.06485421
 h     -0.23576830     1.14073091     1.91899796
          17

 c      1.25365018    -0.34914796    -0.03931739
 c     -0.03612236    -0.98123657     0.19937427
 c     -0.99152017    -0.06999387    -0.08405622
 c     -0.91051827     1.21430384     1.01889063
 c     -0.38544736     1.18225638    -0.44679575
 c      1.10200413     0.77023825    -0.74106623
 h     -0.13407080    -1.91491583     0.58724952
 h     -1.73921822     1.93054597     0.98571163
 h     -0.50002914     2.13950840    -1.06642424
 h      1.96664415     1.35512131    -1.10315156
 o      2.21411425    -1.16580009     0.49629144
 h      2.99609542    -0.84685376     0.08996869
 c     -2.36797114    -0.42161212    -0.47851403
 h     -2.40485949    -0.19814060    -1.48655393
 h     -2.57054379    -1.47151770    -0.33699213
 h     -3.30117472     0.13587388    -0.02694194
 h     -0.27857278     1.11302226     1.91226659
          17

 c      1.25440149    -0.35184771    -0.04110996
 c     -0.02550998    -0.98250428     0.18859287
 c     -0.99986424    -0.08393208    -0.07431712
 c     -0.91504634     1.23083120     1.01919528
 c     -0.36317149     1.19311598    -0.43434384
 c      1.09605148     0.76179874    -0.73353508
 h     -0.11330457    -1.96696606     0.62274117
 h     -1.72738671     1.97840628     0.95282685
 h     -0.51903109     2.12782694    -1.08251131
 h      1.93266847     1.35633254    -1.13530653
 o      2.20879238    -1.16027308     0.49577377
 h      3.06305070    -0.85704085     0.04288656
 c     -2.36698304    -0.42081400    -0.48941694
 h     -2.43118397    -0.19303551    -1.48949381
 h     -2.63798223    -1.54989277    -0.33038391
 h     -3.30157866     0.14998471     0.00733644
 h     -0.32202385     1.08511755     1.90313534
          17

 c      1.25468302    -0.35882983    -0.04125369
 c     -0.01295463    -0.98343347     0.17854353
 c     -1.01132324    -0.09541719    -0.06439003
 c     -0.91862919     1.24756039     1.01739694
 c     -0.33873002     1.20514325    -0.42305176
 c      1.09013309     0.75538942    -0.72526192
 h     -0.09400598    -2.02376883     0.65766721
 h     -1.71889279     2.01750451     0.92729070
 h     -0.55032982     2.10029175    -1.09290376
 h      1.89407215     1.35933170    -1.16586664
 o      2.20482418    -1.15355488     0.49386847
 h      3.12194642    -0.87549434     0.00710511
 c     -2.36903822    -0.42142267    -0.49796866
 h     -2.46149976    -0.18528861    -1.51930511
 h     -2.69966917    -1.61120365    -0.32650053
 h     -3.28070086     0.15519397     0.03469674
 h     -0.36187087     1.05736341     1.89858104
          17

 c      1.25476472    -0.36979485    -0.03987569
 c      0.00075669    -0.98553463     0.17004407
 c     -1.02508229    -0.10409485    -0.05441388
 c     -0.92154811     1.26452287     1.01301167
 c     -0.31314822     1.21754828    -0.41278287
 c      1.08436171     0.75126526    -0.71650743
 h     -0.07470801    -2.06821894     0.68335084
 h     -1.71241544     2.04619469     0.90988334
 h     -0.59139768     2.05917777    -1.09767357
 h      1.85308000     1.36383966    -1.19421692
 o      2.20328550    -1.14569464     0.49026910
 h      3.15712227    -0.90434263    -0.01069575
 c     -2.37462576    -0.42398875    -0.50464914
 h     -2.49449707    -0.17695444    -1.56551762
 h     -2.75092874    -1.64485514    -0.32703031
 h     -3.23962322     0.15091575     0.05336724
 h     -0.39547026     1.03002818     1.90351965
          17

 c      1.25486505    -0.38412550    -0.03728450
 c      0.01468904    -0.98953649     0.16356357
 c     -1.04016991    -0.10987159    -0.04445136
 c     -0.92378246     1.28154986     1.00603258
 c     -0.28748147     1.22955424    -0.40331096
 c      1.07889450     0.74943273    -0.70741278
 h     -0.05476546    -2.09154019     0.69481413
 h     -1.70751162     2.06408167     0.90091972
 h     -0.63972217     2.00853678    -1.09840405
 h      1.81226869     1.36968617    -1.22002972
 o      2.20471528    -1.13700085     0.48500982
 h      3.16232736    -0.94224933    -0.00870776
 c     -2.38384662    -0.42855357    -0.51054279
 h     -2.52797349    -0.17103260    -1.61319524
 h     -2.78893769    -1.64713060    -0.33255458
 h     -3.18291519     0.13849988     0.06331667
 h     -0.42313720     1.00424067     1.91802125
          17

 c      1.25512268    -0.40094712    -0.03393676
 c      0.02783911    -0.99563757     0.15931500
 c     -1.05556340    -0.11285531    -0.03451209
 c     -0.92506254     1.29820653     0.99693889
 c     -0.26277218     1.24049565    -0.39437878
 c      1.07395328     0.74968613    -0.69802998
 h     -0.03404801    -2.09076176     0.68996427
 h     -1.70477816     2.07222261     0.90012965
 h     -0.69296342     1.95309166    -1.09763168
 h      1.77418951     1.37664891    -1.24316178
 o      2.20930983    -1.12791513     0.47835819
 h      3.13763443    -0.98628254     0.01161282
 c     -2.39632198    -0.43510730    -0.51674445
 h     -2.55980248    -0.16972384    -1.65029384
 h     -2.81217340    -1.61804831    -0.34303613
 h     -3.11909986     0.12192559     0.06700760
 h     -0.44744506     0.98246417     1.93741530
          17

 c      1.25558752    -0.41923885    -0.03037390
 c      0.03926141    -1.00368134     0.15732794
 c     -1.07030348    -0.11327713    -0.02457597
 c     -0.92506456     1.31385899     0.98645917
 c     -0.24003803     1.24994088    -0.38580644
 c      1.06982645     0.75168044    -0.68837369
 h     -0.01284440    -2.06715328     0.66898464
 h     -1.70563598     2.07289601     0.90667806
 h     -0.74864428     1.89671082    -1.09765044
 h      1.74100882     1.38427069    -1.26348258
 o      2.21682874    -1.11895672     0.47083409
 h      3.09063515    -1.03247825     0.04503486
 c     -2.41115141    -0.44371309    -0.52424369
 h     -2.58851414    -0.17394340    -1.66970494
 h     -2.82035522    -1.56087903    -0.35793639
 h     -3.06048381     0.10836242     0.07016824
 h     -0.47120320     0.96785720     1.95512229
          17

 c      1.25623071    -0.43796935    -0.02714365
 c      0.04819794    -1.01315041     0.15743876
 c     -1.08358767    -0.11142701    -0.01460588
 c     -0.92359005     1.32782426     0.97531805
 c     -0.22028217     1.25775445    -0.37758805
 c      1.06684438     0.75501160    -0.67847045
 h      0.00807921    -2.02656079     0.63452380
 h     -1.71174339     2.06893694     0.91930185
 h     -0.80343278     1.84148702    -1.09936701
 h      1.71427844     1.39175540    -1.28072587
 o      2.22620283    -1.11066092     0.46334733
 h      3.04207353    -1.07633852     0.08005038
 c     -2.42711620    -0.45419698    -0.53387506
 h     -2.61335849    -0.18346253    -1.66877470
 h     -2.81519283    -1.48409893    -0.37592464
 h     -3.01984908     0.10651491     0.08037648
 h     -0.49595898     0.96317173     1.96549153
          17

 c      1.25697285    -0.45620493    -0.02473932
 c      0.05416209    -1.02299538     0.15920565
 c     -1.09483255    -0.10761319    -0.00455339
 c     -0.92067362     1.33953398     0.96409243
 c     -0.20445449     1.26403890    -0.36989353
 c      1.06533120     0.75927863    -0.66838579
 h      0.02739927    -1.98143373     0.59256179
 h     -1.72409506     2.06274010     0.93648233
 h     -0.85296545     1.78810501    -1.10216913
 h      1.69489169     1.39801674    -1.29444363
 o      2.23533505    -1.10342132     0.45722408
 h      3.02834218    -1.11497672     0.09827219
 c     -2.44308733    -0.46529091    -0.54594935
 h     -2.63420143    -0.19707719    -1.64888676
 h     -2.80227814    -1.40605453    -0.39403202
 h     -3.00370540     0.12103023     0.10135135
 h     -0.52158222     0.96998017     1.96523446
          17

 c      1.25771072    -0.47313492    -0.02358927
 c      0.05691831    -1.03149480     0.16185942
 c     -1.10369640    -0.10214355     0.00562756
 c     -0.91662588     1.34867244     0.95315085
 c     -0.19335201     1.26899915    -0.36297197
 c      1.06555777     0.76410924    -0.65822184
 h      0.04339592    -1.95233838     0.55269034
 h     -1.74217877     2.05536927     0.95654163
 h     -0.89265643     1.73689922    -1.10482383
 h      1.68320249     1.40189314    -1.30404862
 o      2.24297965    -1.09734407     0.45332292
 h      3.07149733    -1.14955525     0.08868048
 c     -2.45811626    -0.47396205    -0.55991438
 h     -2.65152733    -0.21257329    -1.61587353
 h     -2.79287696    -1.35884278    -0.40658943
 h     -3.00930567     0.14801474     0.12830717
 h     -0.54645127     0.98834844     1.95389314
          17

 c      1.25834969    -0.48804651    -0.02406281
 c      0.05635561    -1.03681268     0.16460137
 c     -1.11004703    -0.09531452     0.01595572
 c     -0.91200548     1.35524231     0.94263021
 c     -0.18751313     1.27281590    -0.35704653
 c      1.06771431     0.76915578    -0.64808805
 h      0.05459510    -1.96122731     0.52432128
 h     -1.76378623     2.04636846     0.97763659
 h     -0.91889884     1.68860399    -1.10653267
 h      1.67923615     1.40245767    -1.30888727
 o      2.25090076    -1.09255925     0.45114173
 h      3.14513496    -1.18055174     0.06192221
 c     -2.47148742    -0.47697327    -0.57441685
 h     -2.66664571    -0.22654576    -1.58088651
 h     -2.79838852    -1.37349860    -0.40712105
 h     -3.02953614     0.17825406     0.15158037
 h     -0.56778110     1.01680820     1.93400962
          17

 c      1.25889418    -0.50034954    -0.02642169
 c      0.05238350    -1.03857871     0.16727647
 c     -1.11389869    -0.08740775     0.02639991
 c     -0.90751876     1.35952741     0.93244092
 c     -0.18713769     1.27557535    -0.35226890
 c      1.07189472     0.77408686    -0.63805733
 h      0.06029007    -2.01259549     0.50869263
 h     -1.78571268     2.03438083     0.99775838
 h     -0.92996465     1.64448365    -1.10753676
 h      1.68290124     1.39929481    -1.30832022
 o      2.26139826    -1.08933324     0.44987518
 h      3.21279334    -1.20540682     0.03275445
 c     -2.48347085    -0.47444066    -0.58726516
 h     -2.68180835    -0.23471209    -1.55974718
 h     -2.81657185    -1.44341414    -0.39549955
 h     -3.05806170     0.20311733     0.16277326
 h     -0.58198238     1.05260578     1.91104111
          17

 c      1.25950200    -0.50965115    -0.03075525
 c      0.04497628    -1.03833499     0.17041379
 c     -1.11538176    -0.07870979     0.03687144
 c     -0.90388098     1.36196538     0.92234954
 c     -0.19203357     1.27724347    -0.34872164
 c      1.07807094     0.77859354    -0.62813664
 h      0.06016430    -2.08777636     0.49852281
 h     -1.80488530     2.01805958     1.01486967
 h     -0.92641389     1.60618064    -1.10933998
 h      1.69411949     1.39263871    -1.30182356
 o      2.27558047    -1.08782257     0.44903835
 h      3.25428425    -1.22175386     0.00926093
 c     -2.49495668    -0.46913872    -0.59614803
 h     -2.69919879    -0.23389160    -1.56640039
 h     -2.83572611    -1.53289012    -0.37823806
 h     -3.09058748     0.21703782     0.15705117
 h     -0.58523482     1.09239192     1.89231606
          17

 c      1.26042821    -0.51580847    -0.03695527
 c      0.03426649    -1.03797530     0.17454653
 c     -1.11472883    -0.06954170     0.04723607
 c     -0.90166323     1.36298224     0.91221005
 c     -0.20160321     1.27767018    -0.34643347
 c      1.08607390     0.78240386    -0.61826337
 h      0.05395674    -2.16288700     0.48619887
 h     -1.81928950     1.99672084     1.02716603
 h     -0.91108787     1.57552425    -1.11472591
 h      1.71284222     1.38333742    -1.28906620
 o      2.29356998    -1.08800046     0.44834249
 h      3.26224976    -1.22849126    -0.00542804
 c     -2.50659680    -0.46325627    -0.60013084
 h     -2.71857299    -0.22474303    -1.60186475
 h     -2.84756515    -1.61260632    -0.36171452
 h     -3.12448404     0.21744699     0.13297268
 h     -0.57452935     1.13339572     1.88415027
          17

 c      1.26191704    -0.51893328    -0.04472922
 c      0.02060421    -1.03869085     0.17988835
 c     -1.11226042    -0.06025131     0.05733935
 c     -0.90115786     1.36285938     0.90227475
 c     -0.21489416     1.27662812    -0.34540956
 c      1.09559378     0.78530611    -0.60832452
 h      0.04151142    -2.22121600     0.46769070
 h     -1.82841732     1.97060590     1.03335519
 h     -0.88854679     1.55432136    -1.12743951
 h      1.73895672     1.37265308    -1.26995977
 o      2.31486081    -1.08968690     0.44759019
 h      3.23719870    -1.22567416    -0.01116460
 c     -2.51874241    -0.45774472    -0.59995258
 h     -2.73670362    -0.21153083    -1.65295030
 h     -2.84883176    -1.66705818    -0.34975833
 h     -3.15854522     0.20435421     0.09203307
 h     -0.54896427     1.17443136     1.88797620
          17

 c      1.26412695    -0.51934841    -0.05363787
 c      0.00455163    -1.04094767     0.18638968
 c     -1.10837513    -0.05119187     0.06701800
 c     -0.90231116     1.36173109     0.89328697
 c     -0.23076414     1.27388483    -0.34570084
 c      1.10622381     0.78716561    -0.59818979
 h      0.02277118    -2.25382739     0.44189362
 h     -1.83334880     1.94087981     1.03287534
 h     -0.86369054     1.54393914    -1.15107657
 h      1.77212432     1.36198248    -1.24457291
 o      2.33838055    -1.09257053     0.44673917
 h      3.18758689    -1.21468904    -0.01126789
 c     -2.53142832    -0.45300312    -0.59708068
 h     -2.74964789    -0.19911326    -1.70285149
 h     -2.83899601    -1.68942008    -0.34428402
 h     -3.19325512     0.18030738     0.03848543
 h     -0.51041390     1.21570203     1.89895609
          17

 c      1.26710203    -0.51752933    -0.06314118
 c     -0.01317709    -1.04472931     0.19383934
 c     -1.10354062    -0.04269891     0.07610475
 c     -0.90476847     1.35967829     0.88621314
 c     -0.24812303     1.26929365    -0.34752687
 c      1.11752669     0.78793966    -0.58775034
 h     -0.00227466    -2.25719849     0.40939426
 h     -1.83657661     1.90947756     1.02599658
 h     -0.83981050     1.54469679    -1.18705061
 h      1.81158353     1.35256584    -1.21295635
 o      2.36229120    -1.09620274     0.44613383
 h      3.13409509    -1.19885741    -0.01563794
 c     -2.54429877    -0.44939671    -0.59295973
 h     -2.75454937    -0.19098401    -1.73908771
 h     -2.81879303    -1.67752270    -0.34611270
 h     -3.23134540     0.15048276    -0.02086932
 h     -0.46292510     1.25765261     1.90876148
          17

 c      1.27076812    -0.51404261    -0.07265152
 c     -0.03180594    -1.04968255     0.20191788
 c     -1.09827473    -0.03507157     0.08443544
 c     -0.90799631     1.35681153     0.88187237
 c     -0.26611292     1.26286272    -0.35136204
 c      1.12909577     0.78769126    -0.57695224
 h     -0.03360110    -2.23195984     0.37180465
 h     -1.84150887     1.87877120     1.01375109
 h     -0.81744561     1.55540983    -1.23285636
 h      1.85597988     1.34525822    -1.17498929
 o      2.38408188    -1.10005937     0.44666834
 h      3.10924501    -1.18298461    -0.04275369
 c     -2.55665181    -0.44731942    -0.58876558
 h     -2.74988000    -0.18906767    -1.75482684
 h     -2.78971870    -1.63256483    -0.35532270
 h     -3.27761907     0.12185992    -0.07792029
 h     -0.41140923     1.30013528     1.90956559
          17

 c      1.27494512    -0.50949426    -0.08158971
 c     -0.05058415    -1.05510136     0.21021654
 c     -1.09311113    -0.02855778     0.09185985
 c     -0.91143364     1.35331096     0.88071995
 c     -0.28411305     1.25476087    -0.35784422
 c      1.14058838     0.78659608    -0.56581327
 h     -0.07112803    -2.18340992     0.33152644
 h     -1.85146149     1.85098556     0.99767120
 h     -0.79515250     1.57353129    -1.28246331
 h      1.90331623     1.34042857    -1.13037137
 o      2.40237921    -1.10383523     0.44886860
 h      3.12951370    -1.16915177    -0.10452170
 c     -2.56770682    -0.44682962    -0.58525547
 h     -2.73509713    -0.19406841    -1.74780245
 h     -2.75407508    -1.56023796    -0.37109274
 h     -3.33628708     0.10035975    -0.12625049
 h     -0.36052549     1.34232033     1.89632815
          17

 c      1.27940697    -0.50450818    -0.08942039
 c     -0.06883795    -1.05976962     0.21825838
 c     -1.08855457    -0.02334403     0.09825274
 c     -0.91465155     1.34944592     0.88278762
 c     -0.30163806     1.24526750    -0.36752983
 c      1.15172945     0.78493031    -0.55441442
 h     -0.11479019    -2.12360165     0.29156726
 h     -1.86822912     1.82747677     0.97943317
 h     -0.77126961     1.59583899    -1.32867329
 h      1.95109663     1.33801247    -1.07878625
 o      2.41839391    -1.10754667     0.45162334
 h      3.17226849    -1.15512685    -0.18591877
 c     -2.57700395    -0.44701062    -0.58265420
 h     -2.71037077    -0.20566460    -1.71952761
 h     -2.71534617    -1.47457294    -0.39095407
 h     -3.40640551     0.08734853    -0.16400045
 h     -0.31400202     1.38297346     1.86734320
          17

 c      1.28396448    -0.49972148    -0.09565849
 c     -0.08596112    -1.06185115     0.22556848
 c     -1.08504681    -0.01954498     0.10352113
 c     -0.91748012     1.34556670     0.88768733
 c     -0.31826052     1.23471334    -0.38067494
 c      1.16230020     0.78303357    -0.54286852
 h     -0.16490814    -2.07288930     0.25488618
 h     -1.89096509     1.80829589     0.96062616
 h     -0.74511355     1.61917342    -1.36548259
 h      1.99664892     1.33768935    -1.02015146
 o      2.43375607    -1.11119314     0.45332933
 h      3.20919098    -1.13935453    -0.26343920
 c     -2.58451954    -0.44549800    -0.58077570
 h     -2.67649778    -0.22237980    -1.67552120
 h     -2.67833818    -1.40341961    -0.40971277
 h     -3.48061653     0.07947288    -0.19322765
 h     -0.27418490     1.42078122     1.82409095
          17

 c      1.28849732    -0.49575018    -0.09987915
 c     -0.10137719    -1.05944499     0.23180446
 c     -1.08296309    -0.01717573     0.10760653
 c     -0.92004564     1.34204447     0.89463231
 c     -0.33358925     1.22343895    -0.39714548
 c      1.17212047     0.78125594    -0.53128361
 h     -0.22256677    -2.05373560     0.22308165
 h     -1.91628162     1.79241731     0.94276863
 h     -0.71725621     1.64092899    -1.38932876
 h      2.03750709     1.33910519    -0.95482468
 o      2.44926135    -1.11466826     0.45293132
 h      3.22559932    -1.12215221    -0.32185078
 c     -2.59050031    -0.43918290    -0.57908542
 h     -2.63481303    -0.24127922    -1.62643243
 h     -2.64731783    -1.38348929    -0.42050729
 h     -3.54903495     0.07183333    -0.21693167
 h     -0.24160481     1.45466648     1.77096403
          17

 c      1.29294223    -0.49312298    -0.10174028
 c     -0.11463496    -1.05214290     0.23680319
 c     -1.08263043    -0.01610735     0.11048319
 c     -0.92270887     1.33917431     0.90250718
 c     -0.34726888     1.21176200    -0.41643495
 c      1.18102999     0.77990172    -0.51973480
 h     -0.28817117    -2.07273720     0.19612378
 h     -1.93957561     1.77846891     0.92741175
 h     -0.68932504     1.65937025    -1.39946999
 h      2.07173904     1.34206460    -0.88369196
 o      2.46508917    -1.11783014     0.44990235
 h      3.21686899    -1.10462520    -0.35393179
 c     -2.59541919    -0.42728631    -0.57629551
 h     -2.58673141    -0.25819658    -1.58833930
 h     -2.62276419    -1.42630294    -0.42113253
 h     -3.60336275     0.06075624    -0.23726380
 h     -0.21464322     1.48409889     1.71473138
          17

 c      1.29726409    -0.49222064    -0.10100128
 c     -0.12561515    -1.04161984     0.24043743
 c     -1.08434198    -0.01606142     0.11215521
 c     -0.92592865     1.33709799     0.91004523
 c     -0.35897869     1.19993556    -0.43773480
 c      1.18887241     0.77918017    -0.50824880
 h     -0.35866239    -2.11370708     0.17428663
 h     -1.95667759     1.76545733     0.91611289
 h     -0.66369863     1.67390445    -1.39800528
 h      2.09815517     1.34664903    -0.80811708
 o      2.48107800    -1.12054586     0.44408073
 h      3.18407314    -1.08801698    -0.35788683
 c     -2.59973050    -0.41257603    -0.57067211
 h     -2.53299207    -0.26959201    -1.57714791
 h     -2.60337062    -1.50262197    -0.41625414
 h     -3.63838297     0.04469153    -0.25533677
 h     -0.18984090     1.50926298     1.66319649
          17

 c      1.30142214    -0.49324782    -0.09752816
 c     -0.13446020    -1.03018070     0.24255950
 c     -1.08834329    -0.01666935     0.11265365
 c     -0.93004644     1.33579907     0.91611395
 c     -0.36843164     1.18810210    -0.46002247
 c      1.19548672     0.77917258    -0.49680052
 h     -0.42826605    -2.15427189     0.15884976
 h     -1.96505901     1.75318044     0.91025481
 h     -0.64318511     1.68530172    -1.38965391
 h      2.11635195     1.35323133    -0.72977465
 o      2.49676972    -1.12271085     0.43567627
 h      3.13328822    -1.07338158    -0.33749983
 c     -2.60354961    -0.39810575    -0.56162911
 h     -2.47421659    -0.27497797    -1.59595752
 h     -2.58907755    -1.57837623    -0.41091566
 h     -3.65201558     0.02396537    -0.27143973
 h     -0.16356140     1.53078475     1.62279643
          17

 c      1.30534226    -0.49623510    -0.09128891
 c     -0.14135129    -1.01959126     0.24307558
 c     -1.09479176    -0.01753847     0.11202782
 c     -0.93503118     1.33517026     0.91998404
 c     -0.37538616     1.17627951    -0.48217755
 c      1.20070797     0.77982655    -0.48532047
 h     -0.49130837    -2.17885298     0.15110113
 h     -1.96444016     1.74234174     0.91083134
 h     -0.63058932     1.69561579    -1.38091418
 h      2.12659303     1.36238286    -0.65044147
 o      2.51125694    -1.12427938     0.42550319
 h      3.07804069    -1.06104825    -0.30589921
 c     -2.60651075    -0.38563617    -0.55026934
 h     -2.41314785    -0.27641937    -1.63138646
 h     -2.58039829    -1.63355590    -0.40767620
 h     -3.64546053     0.00041199    -0.28508230
 h     -0.13460833     1.54897836     1.59621843
          17

 c      1.30890803    -0.50105413    -0.08234961
 c     -0.14643068    -1.01092416     0.24198171
 c     -1.10371672    -0.01830499     0.11033226
 c     -0.94036147     1.33508382     0.92139262
 c     -0.37968124     1.16442746    -0.50316862
 c      1.20437813     0.78097663    -0.47370910
 h     -0.54348591    -2.17976762     0.15175181
 h     -1.95690152     1.73446699     0.91831507
 h     -0.62808554     1.70735275    -1.37807423
 h      2.12952984     1.37468259    -0.57180677
 o      2.52303910    -1.12533008     0.41527648
 h      3.04162368    -1.04958408    -0.29024276
 c     -2.60778602    -0.37609129    -0.53831661
 h     -2.35481597    -0.27607748    -1.66535968
 h     -2.57762388    -1.65914813    -0.40734448
 h     -3.62365687    -0.02280610    -0.29499197
 h     -0.10557835     1.56325357     1.58203450
          17

 c      1.31197967    -0.50744594    -0.07087790
 c     -0.14983076    -1.00471635     0.23935194
 c     -1.11498651    -0.01867089     0.10762293
 c     -0.94517684     1.33540717     0.92038599
 c     -0.38128938     1.15259341    -0.52228976
 c      1.20635700     0.78238699    -0.46185385
 h     -0.58186327    -2.15486340     0.16093372
 h     -1.94641792     1.73163366     0.93265876
 h     -0.63649965     1.72182843    -1.38443882
 h      2.12584551     1.39048042    -0.49536373
 o      2.53077619    -1.12604720     0.40677456
 h      3.04510133    -1.03618881    -0.31822825
 c     -2.60626568    -0.37006277    -0.52719782
 h     -2.30452368    -0.27516212    -1.68482189
 h     -2.58067963    -1.65204076    -0.40988533
 h     -3.59539125    -0.04141274    -0.29924502
 h     -0.08152875     1.57229652     1.57655938
          17

 c      1.31442999    -0.51506041    -0.05714891
 c     -0.15170084    -1.00106812     0.23532179
 c     -1.12828213    -0.01842208     0.10396394
 c     -0.94859906     1.33599972     0.91711788
 c     -0.38035200     1.14103575    -0.53929235
 c      1.20652737     0.78380383    -0.44964328
 h     -0.60473254    -2.10608913     0.17833397
 h     -1.93754489     1.73592101     0.95340099
 h     -0.65489483     1.73781473    -1.39871787
 h      2.11595734     1.40969573    -0.42239431
 o      2.53493631    -1.12644264     0.39952334
 h      3.08103630    -1.02122473    -0.38106800
 c     -2.60084306    -0.36793319    -0.51783915
 h     -2.26646308    -0.27411730    -1.68321521
 h     -2.58914479    -1.61267344    -0.41483907
 h     -3.57147624    -0.05073863    -0.29576141
 h     -0.06745220     1.57470268     1.57601346
          17

 c      1.31615450    -0.52349738    -0.04153129
 c     -0.15216981    -0.99962388     0.23008224
 c     -1.14308186    -0.01742922     0.09943749
 c     -0.95005593     1.33674416     0.91173094
 c     -0.37716569     1.13019846    -0.55428763
 c      1.20480522     0.78499692    -0.43697269
 h     -0.61196388    -2.03973547     0.20329514
 h     -1.93332981     1.74857652     0.97974174
 h     -0.68079123     1.75185678    -1.41614213
 h      2.09993710     1.43174091    -0.35402308
 o      2.53703618    -1.12635822     0.39164039
 h      3.12542325    -1.00814198    -0.44690292
 c     -2.59089542    -0.36970276    -0.51069965
 h     -2.24333696    -0.27293828    -1.65904094
 h     -2.60224605    -1.54521819    -0.42138786
 h     -3.55968619    -0.04727695    -0.28335636
 h     -0.06648802     1.56946356     1.57771431
          17

 c      1.31704339    -0.53234318    -0.02445353
 c     -0.15121817    -0.99945445     0.22387214
 c     -1.15866935    -0.01563386     0.09414560
 c     -0.94948654     1.33759595     0.90432681
 c     -0.37212770     1.12056394    -0.56752426
 c      1.20114609     0.78578418    -0.42374587
 h     -0.60610973    -1.96806914     0.23502954
 h     -1.93353804     1.76927132     1.01044072
 h     -0.71086481     1.75993223    -1.43110513
 h      2.07764476     1.45560337    -0.29126722
 o      2.53817370    -1.12571000     0.38188008
 h      3.16104193    -0.99946580    -0.49354438
 c     -2.57675403    -0.37460875    -0.50577807
 h     -2.23623977    -0.27128262    -1.61499446
 h     -2.61895048    -1.46029897    -0.42816925
 h     -3.55941623    -0.03033112    -0.26282712
 h     -0.07922670     1.55615279     1.58044868
          17

 c      1.31696525    -0.54119370    -0.00637239
 c     -0.14853361    -0.99898549     0.21693319
 c     -1.17418043    -0.01303960     0.08820923
 c     -0.94734195     1.33859224     0.89497331
 c     -0.36567591     1.11251647    -0.57921196
 c      1.19553930     0.78603726    -0.40988211
 h     -0.59364013    -1.91047770     0.27324612
 h     -1.93469188     1.79601789     1.04361328
 h     -0.74169015     1.75899496    -1.43924380
 h      2.04900145     1.48006216    -0.23503501
 o      2.53890697    -1.12452534     0.36980362
 h      3.17946321    -0.99609396    -0.51143920
 c     -2.55962139    -0.38069078    -0.50260889
 h     -2.24435909    -0.26836917    -1.55848154
 h     -2.63864643    -1.37999819    -0.43291784
 h     -3.56229523    -0.00216625    -0.23689694
 h     -0.10365199     1.53492557     1.58451547
          17

 c      1.31577998    -0.54966619     0.01224400
 c     -0.14362745    -0.99647659     0.20943702
 c     -1.18867718    -0.00970767     0.08176183
 c     -0.94439396     1.33980515     0.88371229
 c     -0.35824517     1.10627559    -0.58944509
 c      1.18799604     0.78567839    -0.39532748
 h     -0.58315717    -1.88809519     0.31907445
 h     -1.93192874     1.82588761     1.07671103
 h     -0.77027004     1.74773058    -1.43831756
 h      2.01427293     1.50395553    -0.18605987
 o      2.53946095    -1.12290422     0.35546351
 h      3.17771496    -0.99782178    -0.49879170
 c     -2.54096146    -0.38487559    -0.50023984
 h     -2.26456778    -0.26274219    -1.50309613
 h     -2.66275726    -1.33838937    -0.43245879
 h     -3.55802709     0.03339979    -0.20897619
 h     -0.13552516     1.50639792     1.59160638
          17

 c      1.31337918    -0.55739730     0.03092326
 c     -0.13646865    -0.99138391     0.20156661
 c     -1.20121570    -0.00574393     0.07494718
 c     -0.94146074     1.34129051     0.87058025
 c     -0.35023155     1.10188577    -0.59818064
 c      1.17854460     0.78467334    -0.38006426
 h     -0.57781071    -1.90795873     0.37399888
 h     -1.92112936     1.85598614     1.10680836
 h     -0.79438730     1.72672836    -1.42839478
 h      1.97426014     1.52641227    -0.14481278
 o      2.53978685    -1.12100273     0.33928876
 h      3.15717826    -1.00351712    -0.45981057
 c     -2.52210151    -0.38504890    -0.49720091
 h     -2.29185306    -0.25223456    -1.46840877
 h     -2.69425673    -1.35855672    -0.42445514
 h     -3.53903792     0.07250819    -0.18192564
 h     -0.16943145     1.47137486     1.60425429
          17

 c      1.30973249    -0.56404567     0.04920081
 c     -0.12782631    -0.98500496     0.19379240
 c     -1.21088513    -0.00127848     0.06791965
 c     -0.93913243     1.34307221     0.85569000
 c     -0.34195180     1.09922904    -0.60522821
 c      1.16723651     0.78302492    -0.36411499
 h     -0.57148046    -1.95552752     0.43621369
 h     -1.90016216     1.88417197     1.13103771
 h     -0.81290660     1.69839588    -1.41183604
 h      1.93035343     1.54698940    -0.11142690
 o      2.53941781    -1.11904939     0.32222492
 h      3.12565776    -1.01074328    -0.40701061
 c     -2.50439544    -0.38246729    -0.49203406
 h     -2.32215821    -0.23509914    -1.47168527
 h     -2.73159282    -1.42392574    -0.40988649
 h     -3.50181265     0.11204947    -0.15743702
 h     -0.20066821     1.43047561     1.62444206
          17

 c      1.30490866    -0.56931783     0.06663977
 c     -0.11867385    -0.97926981     0.18685843
 c     -1.21684936     0.00353891     0.06082214
 c     -0.93757085     1.34513634     0.83936613
 c     -0.33361007     1.09804028    -0.61025891
 c      1.15415426     0.78077379    -0.34754160
 h     -0.55594490    -2.00890978     0.50035412
 h     -1.86921981     1.90943689     1.14700169
 h     -0.82601263     1.66669519    -1.39310567
 h      1.88444595     1.56568676    -0.08566665
 o      2.53718917    -1.11738287     0.30600780
 h      3.10165574    -1.01505577    -0.36562567
 c     -2.48899686    -0.37974307    -0.48469060
 h     -2.35554529    -0.21242025    -1.51238123
 h     -2.76825970    -1.50021152    -0.39173282
 h     -3.44663449     0.14986867    -0.13591960
 h     -0.22720707     1.38399637     1.65169410
          17

 c      1.29906205    -0.57299019     0.08284199
 c     -0.10969158    -0.97564536     0.18150704
 c     -1.21841141     0.00852642     0.05375304
 c     -0.93648782     1.34739635     0.82220433
 c     -0.32530314     1.09795449    -0.61286960
 c      1.13942025     0.77800698    -0.33044049
 h     -0.52667455    -2.05165134     0.56051040
 h     -1.83064268     1.93205487     1.15310400
 h     -0.83512405     1.63645783    -1.37804858
 h      1.83871434     1.58282290    -0.06695905
 o      2.53156935    -1.11639465     0.29267363
 h      3.10931988    -1.01101370    -0.36577132
 c     -2.47655447    -0.37851074    -0.47674923
 h     -2.39396416    -0.18835412    -1.57155837
 h     -2.79830216    -1.56295811    -0.37247557
 h     -3.37725694     0.18499029    -0.11662540
 h     -0.25013159     1.33231027     1.68216366
          17

 c      1.29237860    -0.57490922     0.09744834
 c     -0.10124583    -0.97496839     0.17832400
 c     -1.21509096     0.01345350     0.04673495
 c     -0.93531220     1.34964969     0.80496091
 c     -0.31709852     1.09861567    -0.61273615
 c      1.12320925     0.77487325    -0.31293215
 h     -0.48291189    -2.07455538     0.61203165
 h     -1.78847190     1.95356274     1.14877952
 h     -0.84204981     1.61204278    -1.37219348
 h      1.79531886     1.59878895    -0.05449607
 o      2.52256910    -1.11621483     0.28238205
 h      3.14888512    -0.99750310    -0.40775308
 c     -2.46730352    -0.37947491    -0.47007146
 h     -2.43756529    -0.16742707    -1.62796865
 h     -2.81824005    -1.59968594    -0.35355880
 h     -3.30060848     0.21804261    -0.09782278
 h     -0.27217080     1.27647174     1.70979603
          17

 c      1.28503086    -0.57499318     0.11015407
 c     -0.09349354    -0.97760647     0.17772111
 c     -1.20669389     0.01802256     0.03969181
 c     -0.93341514     1.35158492     0.78836568
 c     -0.30917334     1.09981059    -0.60982088
 c      1.10577683     0.77159660    -0.29514392
 h     -0.42623903    -2.07370237     0.65181577
 h     -1.74769004     1.97647662     1.13451329
 h     -0.84743323     1.59575800    -1.37842127
 h      1.75611075     1.61375017    -0.04738466
 o      2.51190726    -1.11666817     0.27345267
 h      3.19441537    -0.97849100    -0.46276814
 c     -2.46113018    -0.38294838    -0.46594949
 h     -2.48461994    -0.15275748    -1.66739469
 h     -2.82653142    -1.60499833    -0.33574152
 h     -3.22571288     0.25134231    -0.07706330
 h     -0.29584564     1.21842502     1.72856005
          17

 c      1.27718321    -0.57324765     0.12073471
 c     -0.08643707    -0.98357359     0.17994779
 c     -1.19335110     0.02185888     0.03244261
 c     -0.93029852     1.35286611     0.77300930
 c     -0.30190383     1.10152371    -0.60449553
 c      1.08749245     0.76848054    -0.27719428
 h     -0.35970651    -2.04906757     0.67827286
 h     -1.71300540     2.00353458     1.11149185
 h     -0.84967547     1.58719445    -1.39556469
 h      1.72243199     1.62740877    -0.04477609
 o      2.50106876    -1.11757273     0.26452315
 h      3.22410563    -0.95790179    -0.50747678
 c     -2.45771143    -0.38898847    -0.46501919
 h     -2.53269736    -0.14600296    -1.68257772
 h     -2.82294507    -1.57760720    -0.31938837
 h     -3.16092958     0.28761087    -0.05202065
 h     -0.32248049     1.16075118     1.73414728
          17

 c      1.26901092    -0.56977396     0.12905447
 c     -0.07993121    -0.99251544     0.18506529
 c     -1.17551840     0.02451897     0.02471487
 c     -0.92574327     1.35327479     0.75933872
 c     -0.29580278     1.10386120    -0.59747150
 c      1.06884746     0.76589877    -0.25918961
 h     -0.28760651    -2.00466260     0.69169826
 h     -1.68732263     2.03641912     1.08092071
 h     -0.84551789     1.58407544    -1.41919733
 h      1.69506568     1.63896206    -0.04589999
 o      2.49080809    -1.11881697     0.25497345
 h      3.22757991    -0.93805799    -0.53089165
 c     -2.45674449    -0.39716617    -0.46733128
 h     -2.57936965    -0.14779120    -1.67104014
 h     -2.80848607    -1.51999971    -0.30447265
 h     -3.11052980     0.32717000    -0.02204953
 h     -0.35202270     1.10624697     1.72472295
          17

 c      1.26070772    -0.56476247     0.13505886
 c     -0.07367967    -1.00356538     0.19285108
 c     -1.15394189     0.02551739     0.01617712
 c     -0.91989611     1.35284569     0.74767932
 c     -0.29135589     1.10692138    -0.58961090
 c      1.05043021     0.76426827    -0.24123216
 h     -0.21546263    -1.95018432     0.69540917
 h     -1.67068204     2.07451913     1.04347324
 h     -0.83167509     1.58375032    -1.44377199
 h      1.67433394     1.64730196    -0.05001168
 o      2.48138206    -1.12032596     0.24462873
 h      3.20192628    -0.92010312    -0.52964163
 c     -2.45796117    -0.40624240    -0.47243385
 h     -2.62252590    -0.15796143    -1.63395788
 h     -2.78607375    -1.44064791    -0.29011990
 h     -3.07385138     0.36617890     0.01086143
 h     -0.38315251     1.05749215     1.70117929
          17

 c      1.25248773    -0.55847523     0.13876700
 c     -0.06728584    -1.01517453     0.20266051
 c     -1.12959469     0.02436449     0.00648486
 c     -0.91324444     1.35191431     0.73819412
 c     -0.28887879     1.11071085    -0.58175345
 c      1.03287948     0.76400815    -0.22343007
 h     -0.14951772    -1.90300975     0.69728954
 h     -1.66051954     2.11468826     0.99941227
 h     -0.80613996     1.58423251    -1.46447966
 h      1.66027213     1.65136599    -0.05631872
 o      2.47268424    -1.12205269     0.23361228
 h      3.14953495    -0.90414587    -0.50558913
 c     -2.46082207    -0.41395958    -0.47955205
 h     -2.66070976    -0.17543492    -1.57658923
 h     -2.76200961    -1.35865173    -0.27330175
 h     -3.04773125     0.39823429     0.04300003
 h     -0.41340511     1.01637430     1.66729315
          17

 c      1.24458378    -0.55122733     0.14027391
 c     -0.06042205    -1.02536693     0.21349137
 c     -1.10358957     0.02062204    -0.00467225
 c     -0.90648892     1.35104930     0.73079490
 c     -0.28844521     1.11512368    -0.57460595
 c      1.01683023     0.76549492    -0.20590268
 h     -0.09488395    -1.88528146     0.70885190
 h     -1.65307474     2.15227468     0.94925225
 h     -0.76868486     1.58459651    -1.47825774
 h      1.65280720     1.65050462    -0.06394724
 o      2.46416662    -1.12403402     0.22244334
 h      3.07948575    -0.88842504    -0.46737817
 c     -2.46425654    -0.41721173    -0.48775027
 h     -2.69382745    -0.19773062    -1.51019015
 h     -2.74656502    -1.30571944    -0.24701715
 h     -3.02911443     0.41747997     0.07067714
 h     -0.43935694     0.98358909     1.62970315
          17

 c      1.23723089    -0.54336473     0.13976057
 c     -0.05301251    -1.03299445     0.22464593
 c     -1.07708159     0.01397912    -0.01753476
 c     -0.90037352     1.35091349     0.72512007
 c     -0.28986970     1.11995541    -0.56866971
 c      1.00286345     0.76902156    -0.18877972
 h     -0.05351054    -1.90928616     0.73716681
 h     -1.64494777     2.18266134     0.89431528
 h     -0.72083497     1.58503643    -1.48423437
 h      1.65188390     1.64474319    -0.07196565
 o      2.45463897    -1.12654221     0.21230706
 h      3.01113217    -0.86705630    -0.43473909
 c     -2.46706423    -0.41382945    -0.49562765
 h     -2.72432255    -0.22057521    -1.45416268
 h     -2.74793656    -1.30766940    -0.20307257
 h     -3.01604535     0.42062459     0.09133557
 h     -0.45716638     0.95843661     1.59705629
          17

 c      1.23062685    -0.53523990     0.13749655
 c     -0.04515813    -1.03878715     0.23637501
 c     -1.05118349     0.00431413    -0.03225049
 c     -0.89550348     1.35208063     0.72069384
 c     -0.29272968     1.12491961    -0.56419018
 c      0.99146174     0.77476624    -0.17219574
 h     -0.02514984    -1.96511683     0.77705653
 h     -1.63410770     2.20250299     0.83682452
 h     -0.66557558     1.58681547    -1.48389262
 h      1.65750909     1.63486088    -0.07944806
 o      2.44257821    -1.13014446     0.20483135
 h      2.96991179    -0.82941638    -0.43487673
 c     -2.46876581    -0.40511145    -0.50074927
 h     -2.75742022    -0.23926215    -1.43234837
 h     -2.76250967    -1.35361081    -0.14307255
 h     -3.00768344     0.40752114     0.10392042
 h     -0.46380612     0.93951938     1.57747463
          17

 c      1.22489572    -0.52718659     0.13381211
 c     -0.03698411    -1.04441545     0.24938846
 c     -1.02690483    -0.00830740    -0.04885211
 c     -0.89217557     1.35482541     0.71722703
 c     -0.29643453     1.12965756    -0.56115211
 c      0.98297211     0.78277605    -0.15628056
 h     -0.00925658    -2.03152924     0.81696317
 h     -1.62032944     2.21046491     0.77964395
 h     -0.60680079     1.59208554    -1.48084403
 h      1.66970576     1.62227067    -0.08555279
 o      2.42780050    -1.13498541     0.20023554
 h      2.96145594    -0.77194768    -0.47281939
 c     -2.46953834    -0.39411735    -0.50113799
 h     -2.79668855    -0.25267626    -1.45563185
 h     -2.78022791    -1.41170798    -0.07839595
 h     -3.00420640     0.38092647     0.10903633
 h     -0.45868219     0.92639379     1.57487306
          17

 c      1.22010183    -0.51949364     0.12905370
 c     -0.02864228    -1.05121853     0.26414872
 c     -1.00510001    -0.02367242    -0.06724290
 c     -0.89030428     1.35899949     0.71479731
 c     -0.30034012     1.13377149    -0.55935866
 c      0.97759815     0.79297125    -0.14114814
 h     -0.00505766    -2.09072694     0.84761144
 h     -1.60526512     2.20755849     0.72586930
 h     -0.54844012     1.60333808    -1.47972746
 h      1.68836471     1.60870699    -0.08960965
 o      2.41177771    -1.14023029     0.19679970
 h      2.96630630    -0.70715781    -0.52270239
 c     -2.46989659    -0.38307629    -0.49722072
 h     -2.83835252    -0.26424155    -1.50957725
 h     -2.79378473    -1.45845029    -0.01981479
 h     -3.00693016     0.34619799     0.10916468
 h     -0.44430996     0.92072170     1.58707328
          17

 c      1.21627531    -0.51239072     0.12356215
 c     -0.02032760    -1.05988810     0.28072698
 c     -0.98643619    -0.04145532    -0.08721445
 c     -0.88950680     1.36410423     0.71372862
 c     -0.30387124     1.13690862    -0.55860446
 c      0.97543167     0.80516695    -0.12689209
 h     -0.01135838    -2.13198104     0.86400611
 h     -1.59222127     2.19706545     0.67838970
 h     -0.49350058     1.62233818    -1.48402149
 h      1.71301590     1.59580343    -0.09118609
 o      2.39587280    -1.14492029     0.19291736
 h      2.96709354    -0.64983913    -0.56029173
 c     -2.47031318    -0.37338333    -0.49083912
 h     -2.87459899    -0.27752977    -1.56962555
 h     -2.79961293    -1.48245279     0.02605831
 h     -3.01834110     0.31074457     0.10853420
 h     -0.42522272     0.92551636     1.60767781
          17

 c      1.21339163    -0.50604056     0.11767283
 c     -0.01226523    -1.07058478     0.29890479
 c     -0.97137583    -0.06125220    -0.10848304
 c     -0.88928156     1.36950503     0.71433830
 c     -0.30659205     1.13886098    -0.55885156
 c      0.97649386     0.81910112    -0.11358824
 h     -0.02665823    -2.15013392     0.86439230
 h     -1.58547897     2.18382408     0.63950043
 h     -0.44367819     1.64898938    -1.49386328
 h      1.74261040     1.58473028    -0.09009512
 o      2.38083790    -1.14845692     0.18776481
 h      2.95618749    -0.60923218    -0.57368848
 c     -2.47093120    -0.36604252    -0.48368890
 h     -2.89932296    -0.29397969    -1.61713899
 h     -2.79634762    -1.47965254     0.05573172
 h     -3.04119332     0.28219477     0.11180464
 h     -0.40615101     0.94336333     1.62956899
          17

 c      1.21133862    -0.50053657     0.11172118
 c     -0.00469531    -1.08304073     0.31825273
 c     -0.96015860    -0.08261420    -0.13071852
 c     -0.88919709     1.37466990     0.71676164
 c     -0.30819788     1.13959900    -0.56024383
 c      0.98075714     0.83445450    -0.10130338
 h     -0.04930207    -2.14428252     0.84936145
 h     -1.58896090     2.17263048     0.61071013
 h     -0.39981290     1.68106609    -1.50581444
 h      1.77546566     1.57606315    -0.08635725
 o      2.36704341    -1.15055508     0.18104144
 h      2.93212868    -0.58977735    -0.55926561
 c     -2.47174514    -0.36162335    -0.47677610
 h     -2.90941479    -0.31351905    -1.64181694
 h     -2.78384008    -1.45006747     0.06765276
 h     -3.07616934     0.26526061     0.12136311
 h     -0.39075510     0.97521734     1.64731018
          17

 c      1.20989999    -0.49590881     0.10604850
 c      0.00214204    -1.09654587     0.33813379
 c     -0.95278927    -0.10507112    -0.15356054
 c     -0.88905811     1.37936665     0.72087114
 c     -0.30847744     1.13921353    -0.56294426
 c      0.98814089     0.85085618    -0.09010480
 h     -0.07764097    -2.11797433     0.82178029
 h     -1.60451284     2.16618647     0.59287769
 h     -0.36257030     1.71507036    -1.51478532
 h      1.80945979     1.56991370    -0.08015405
 o      2.35462600    -1.15117642     0.17278268
 h      2.89738783    -0.59220635    -0.51872146
 c     -2.47288486    -0.36009725    -0.47042355
 h     -2.90396052    -0.33544701    -1.63923867
 h     -2.76290416    -1.39691625     0.06190709
 h     -3.11980277     0.25985032     0.13537520
 h     -0.38109910     1.02010028     1.65807113
          17

 c      1.20876918    -0.49213687     0.10100211
 c      0.00803937    -1.10982954     0.35765690
 c     -0.94904938    -0.12813774    -0.17662809
 c     -0.88899507     1.38373716     0.72624573
 c     -0.30729510     1.13782909    -0.56695396
 c      0.99848985     0.86788084    -0.08006555
 h     -0.11041503    -2.08088384     0.78734490
 h     -1.63085834     2.16397653     0.58650521
 h     -0.33273014     1.74745091    -1.51631198
 h      1.84242208     1.56620440    -0.07179644
 o      2.34344801    -1.15059348     0.16339129
 h      2.85898102    -0.61251197    -0.45955325
 c     -2.47458990    -0.36082294    -0.46457689
 h     -2.88358577    -0.35884744    -1.60907105
 h     -2.73566893    -1.32774925     0.04096915
 h     -3.16527328     0.26251567     0.14899013
 h     -0.37749998     1.07531732     1.66184158
          17

 c      1.20760506    -0.48915588     0.09691603
 c      0.01288603    -1.12098908     0.37567849
 c     -0.94853752    -0.15130642    -0.19952880
 c     -0.88942074     1.38819544     0.73219679
 c     -0.30459217     1.13554718    -0.57203010
 c      1.01154986     0.88504773    -0.07126359
 h     -0.14755793    -2.05023425     0.75471911
 h     -1.66410900     2.16300900     0.59178957
 h     -0.31111278     1.77547046    -1.50785303
 h      1.87256749     1.56492906    -0.06170313
 o      2.33288733    -1.14961031     0.15383412
 h      2.83150795    -0.63843954    -0.39803644
 c     -2.47690345    -0.36250139    -0.45920407
 h     -2.85043162    -0.38271289    -1.55503967
 h     -2.70643076    -1.25754617     0.01163636
 h     -3.20525693     0.26921730     0.15720534
 h     -0.37855634     1.13695845     1.66132759
          17

 c      1.20614423    -0.48683445     0.09406021
 c      0.01668462    -1.12797448     0.39107362
 c     -0.95072501    -0.17404150    -0.22187301
 c     -0.89087751     1.39322148     0.73788119
 c     -0.30038910     1.13242698    -0.57769683
 c      1.02694982     0.90182972    -0.06377603
 h     -0.19056286    -2.04590663     0.73271218
 h     -1.69938366     2.15963929     0.60837377
 h     -0.29841288     1.79763795    -1.48915168
 h      1.89882273     1.56630006    -0.05037212
 o      2.32176970    -1.14961783     0.14557124
 h      2.83756902    -0.64876639    -0.35776502
 c     -2.47939947    -0.36306164    -0.45443434
 h     -2.80870841    -0.40605781    -1.48680797
 h     -2.68213779    -1.21135291    -0.01317975
 h     -3.23406966     0.27682604     0.15663908
 h     -0.38151512     1.20067469     1.66125073
          17

 c      1.20433107    -0.48492166     0.09257907
 c      0.01930070    -1.12995561     0.40330363
 c     -0.95501081    -0.19579261    -0.24328880
 c     -0.89383946     1.39917146     0.74251641
 c     -0.29478087     1.12848730    -0.58330068
 c      1.04419647     0.91767827    -0.05767182
 h     -0.23982536    -2.07505856     0.72408799
 h     -1.73238622     2.15108136     0.63510981
 h     -0.29508083     1.81388656    -1.46213446
 h      1.92094884     1.57075818    -0.03833855
 o      2.30951705    -1.15141936     0.13921526
 h      2.88890525    -0.63236083    -0.34805492
 c     -2.48129914    -0.36040726    -0.44992546
 h     -2.76538659    -0.42835443    -1.42302967
 h     -2.66958320    -1.21506334    -0.01926423
 h     -3.24832457     0.28336759     0.14583643
 h     -0.38329535     1.26264114     1.66648959
          17

 c      1.20234481    -0.48302494     0.09248246
 c      0.02015177    -1.12797508     0.41255802
 c     -0.96076284    -0.21603902    -0.26342209
 c     -0.89852121     1.40617819     0.74564689
 c     -0.28792394     1.12371464    -0.58808295
 c      1.06270279     0.93206071    -0.05300746
 h     -0.29101238    -2.12454318     0.72418208
 h     -1.76035738     2.13609427     0.67003678
 h     -0.30127253     1.82556861    -1.43055245
 h      1.93942456     1.57884679    -0.02612993
 o      2.29739770    -1.15418714     0.13369635
 h      2.96657121    -0.60496675    -0.35084068
 c     -2.48206154    -0.35452581    -0.44379181
 h     -2.72919948    -0.45043672    -1.39005431
 h     -2.66932476    -1.26932450    -0.00507805
 h     -3.24696881     0.28808359     0.12510019
 h     -0.38201553     1.32021929     1.67936932
          17

 c      1.20049984    -0.48068047     0.09370030
 c      0.01841691    -1.12376666     0.41924081
 c     -0.96735164    -0.23435012    -0.28192124
 c     -0.90477323     1.41416124     0.74729283
 c     -0.28002346     1.11808214    -0.59127009
 c      1.08185967     0.94449912    -0.04982738
 h     -0.33698897    -2.17425512     0.72675421
 h     -1.78246767     2.11506519     0.71056482
 h     -0.31685319     1.83510135    -1.39922741
 h      1.95510550     1.59098524    -0.01424356
 o      2.28712137    -1.15690439     0.12788996
 h      3.04358996    -0.58579795    -0.34701080
 c     -2.48173037    -0.34766032    -0.43401038
 h     -2.70545261    -0.47415621    -1.40503649
 h     -2.67644389    -1.34807570     0.01796444
 h     -3.23146592     0.29179867     0.09653765
 h     -0.37796427     1.37182377     1.69803311
          17

 c      1.19913120    -0.47746150     0.09613833
 c      0.01344230    -1.11866295     0.42361372
 c     -0.97418937    -0.25041418    -0.29844100
 c     -0.91212679     1.42289983     0.74785048
 c     -0.27132793     1.11161288    -0.59219860
 c      1.10111251     0.95460897    -0.04816388
 h     -0.37177021    -2.20930698     0.72778272
 h     -1.79983292     2.08976701     0.75379879
 h     -0.34141479     1.84497557    -1.37268623
 h      1.96875113     1.60721542    -0.00314706
 o      2.27975109    -1.15915247     0.12132431
 h      3.10244442    -0.58432858    -0.32795258
 c     -2.48071464    -0.34241640    -0.42117053
 h     -2.69208420    -0.49920825    -1.45673809
 h     -2.68635533    -1.42472681     0.03905529
 h     -3.20621363     0.29746702     0.06419775
 h     -0.37313217     1.41630891     1.71745945
          17

 c      1.19853067    -0.47305859     0.09970703
 c      0.00490913    -1.11340388     0.42576789
 c     -0.98076946    -0.26403248    -0.31267767
 c     -0.91994293     1.43210430     0.74784380
 c     -0.26213560     1.10448572    -0.59045550
 c      1.12001390     0.96212985    -0.04803295
 h     -0.39183570    -2.22183381     0.72549419
 h     -1.81516819     2.06286975     0.79692195
 h     -0.37418100     1.85624992    -1.35350241
 h      1.98061637     1.62700525     0.00670691
 o      2.27574199    -1.16091041     0.11394323
 h      3.13444906    -0.60303289    -0.29183145
 c     -2.47923528    -0.34090823    -0.40767975
 h     -2.68430611    -0.52259388    -1.51866270
 h     -2.69653942    -1.48289118     0.05267311
 h     -3.17834105     0.31022226     0.03347343
 h     -0.36988294     1.45261321     1.73202919
          17

 c      1.19892390    -0.46731794     0.10432999
 c     -0.00715735    -1.10826974     0.42568146
 c     -0.98668335    -0.27509837    -0.32439858
 c     -0.92758280     1.44147720     0.74771548
 c     -0.25281259     1.09710531    -0.58595192
 c      1.13824213     0.96693744    -0.04942755
 h     -0.39584299    -2.20924550     0.71956866
 h     -1.83192022     2.03715552     0.83751952
 h     -0.41373150     1.86749031    -1.34138356
 h      1.99029285     1.64918984     0.01486127
 o      2.27511302    -1.16234885     0.10590182
 h      3.13691894    -0.64047356    -0.24027134
 c     -2.47720693    -0.34456039    -0.39568422
 h     -2.67898943    -0.54134422    -1.56984062
 h     -2.70587631    -1.51420702     0.05693769
 h     -3.15524449     0.33556126     0.00905920
 h     -0.36988414     1.47982300     1.73757481
          17

 c      1.20046906    -0.46025241     0.10994117
 c     -0.02240654    -1.10317074     0.42325674
 c     -0.99160795    -0.28357436    -0.33344592
 c     -0.93456719     1.45077868     0.74772918
 c     -0.24380292     1.09004892    -0.57886762
 c      1.15558493     0.96903585    -0.05231193
 h     -0.38429716    -2.17318876     0.71074183
 h     -1.85288750     2.01456852     0.87369093
 h     -0.45778322     1.87517331    -1.33377669
 h      1.99688675     1.67211098     0.02084612
 o      2.27742695    -1.16380121     0.09751601
 h      3.11345330    -0.69168937    -0.17747265
 c     -2.47468698    -0.35392398    -0.38634780
 h     -2.67477542    -0.55379489    -1.59898427
 h     -2.71396886    -1.51515051     0.05184610
 h     -3.14004219     0.37521021    -0.00773679
 h     -0.37363755     1.49737319     1.73228394
          17

 c      1.20326960    -0.45202607     0.11647347
 c     -0.04016818    -1.09761556     0.41832576
 c     -0.99529491    -0.28947445    -0.33972861
 c     -0.94069851     1.45987303     0.74794984
 c     -0.23560416     1.08392110    -0.56951288
 c      1.17190050     0.96853311    -0.05661984
 h     -0.35965964    -2.12010791     0.70092676
 h     -1.87889968     1.99555082     0.90392589
 h     -0.50334310     1.87523678    -1.32742517
 h      1.99941606     1.69390835     0.02419472
 o      2.28151081    -1.16588984     0.08929029
 h      3.07847027    -0.74621258    -0.11060212
 c     -2.47216232    -0.36855437    -0.38001653
 h     -2.67120784    -0.55943676    -1.60148998
 h     -2.72089236    -1.48576954     0.03858843
 h     -3.12951517     0.42421215    -0.01952756
 h     -0.38037476     1.50518932     1.71691603
          17

 c      1.20738607    -0.44291398     0.12384347
 c     -0.05945889    -1.09059726     0.41063486
 c     -0.99758860    -0.29285011    -0.34321729
 c     -0.94609377     1.46871883     0.74825526
 c     -0.22871548     1.07921811    -0.55820977
 c      1.18706927     0.96561681    -0.06225857
 h     -0.32664465    -2.06292721     0.69372331
 h     -1.90837751     1.97914074     0.92693401
 h     -0.54718574     1.86457107    -1.31972436
 h      1.99724635     1.71288069     0.02449083
 o      2.28513547    -1.16965216     0.08184973
 h      3.06263956    -0.78632360    -0.04870670
 c     -2.47028818    -0.38715470    -0.37666740
 h     -2.66829227    -0.55856823    -1.57695007
 h     -2.72741387    -1.43046686     0.01981991
 h     -3.11732709     0.47304953    -0.03043422
 h     -0.38812229     1.50371824     1.69473872
          17

 c      1.21283588    -0.43322549     0.13193515
 c     -0.07908714    -1.08065213     0.39986864
 c     -0.99846917    -0.29378453    -0.34394712
 c     -0.95110355     1.47731203     0.74836445
 c     -0.22358024     1.07626543    -0.54523159
 c      1.20095309     0.96053874    -0.06911616
 h     -0.29151810    -2.02082202     0.69458278
 h     -1.93806484     1.96372123     0.94166599
 h     -0.58638701     1.84179279    -1.30942363
 h      1.99038410     1.72780361     0.02143091
 o      2.28614890    -1.17595387     0.07548360
 h      3.09565037    -0.79705955     0.00447937
 c     -2.46942853    -0.40771375    -0.37627387
 h     -2.66646888    -0.55214419    -1.52856952
 h     -2.73585986    -1.36095716     0.00088980
 h     -3.09826142     0.51213045    -0.04364382
 h     -0.39397861     1.49383840     1.67110207
          17

 c      1.21958070    -0.42324389     0.14059617
 c     -0.09794766    -1.06666651     0.38588880
 c     -0.99810730    -0.29237728    -0.34203645
 c     -0.95614361     1.48562985     0.74793087
 c     -0.22053649     1.07521297    -0.53078830
 c      1.21337336     0.95361367    -0.07707333
 h     -0.25897235    -2.01027368     0.70849518
 h     -1.96431006     1.94786846     0.94749259
 h     -0.61874014     1.80743142    -1.29685467
 h      1.97958454     1.73815223     0.01487850
 o      2.28518388    -1.18432148     0.06992140
 h      3.16404569    -0.78537326     0.05397943
 c     -2.46933164    -0.42742349    -0.37891800
 h     -2.66687288    -0.54182981    -1.46439834
 h     -2.75164244    -1.29989313    -0.00835711
 h     -3.06989671     0.53456811    -0.06064375
 h     -0.39489618     1.47665739     1.65213890
          17

 c      1.22754064    -0.41324550     0.14964379
 c     -0.11523493    -1.04920596     0.36919703
 c     -0.99691161    -0.28870124    -0.33772354
 c     -0.96148363     1.49360145     0.74672993
 c     -0.21977451     1.07605956    -0.51502614
 c      1.22412186     0.94521175    -0.08601642
 h     -0.22943506    -2.02997485     0.73488293
 h     -1.98421313     1.93084674     0.94436105
 h     -0.64303602     1.76381980    -1.28395310
 h      1.96628218     1.74416446     0.00486282
 o      2.28437984    -1.19366762     0.06499451
 h      3.23141952    -0.76827247     0.10306592
 c     -2.46911635    -0.44320339    -0.38443874
 h     -2.67184557    -0.53012216    -1.39987043
 h     -2.78294866    -1.27542812     0.00509584
 h     -3.03243973     0.53709154    -0.08141987
 h     -0.38912325     1.45334172     1.64237607
          17

 c      1.23660377    -0.40356614     0.15887462
 c     -0.13019165    -1.03042790     0.35100745
 c     -0.99552643    -0.28274783    -0.33139929
 c     -0.96707327     1.50109031     0.74484306
 c     -0.22130462     1.07868866    -0.49803165
 c      1.23298755     0.93574980    -0.09584281
 h     -0.20163509    -2.06204931     0.76668842
 h     -1.99638245     1.91275124     0.93282901
 h     -0.65920675     1.71475458    -1.27410680
 h      1.95236822     1.74671671    -0.00848429
 o      2.28511091    -1.20325223     0.06079311
 h      3.27400231    -0.75684426     0.15089723
 c     -2.46797865    -0.45390558    -0.39142280
 h     -2.68532952    -0.52020293    -1.35841658
 h     -2.83274512    -1.29578371     0.04652286
 h     -2.98824274     0.52046624    -0.10470343
 h     -0.37761749     1.42520279     1.64247908
          17

 c      1.24660890    -0.39463718     0.16807980
 c     -0.14185452    -1.01270692     0.33276904
 c     -0.99476521    -0.27441643    -0.32359159
 c     -0.97251514     1.50788043     0.74265947
 c     -0.22495564     1.08292337    -0.47986176
 c      1.23978558     0.92569176    -0.10645913
 h     -0.17569045    -2.08774704     0.79536685
 h     -2.00132329     1.89444702     0.91399836
 h     -0.66819019     1.66477025    -1.27158243
 h      1.93982923     1.74700873    -0.02501990
 o      2.28789134    -1.21266800     0.05748989
 h      3.28205920    -0.75624030     0.19539399
 c     -2.46593336    -0.46128279    -0.39741574
 h     -2.71126936    -0.51501798    -1.36101063
 h     -2.89211084    -1.33943922     0.10573528
 h     -2.94167347     0.48999260    -0.12796519
 h     -0.36410197     1.39397945     1.64917910
          17

 c      1.25733094    -0.38696880     0.17705749
 c     -0.14915384    -0.99785152     0.31576136
 c     -0.99548526    -0.26358331    -0.31487171
 c     -0.97720368     1.51369150     0.74069126
 c     -0.23042891     1.08861284    -0.46064002
 c      1.24438608     0.91554984    -0.11777559
 h     -0.15295664    -2.09547626     0.81446051
 h     -2.00142206     1.87738714     0.88937737
 h     -0.67128742     1.61793586    -1.28017760
 h      1.93032253     1.74612368    -0.04467381
 o      2.29274490    -1.22168352     0.05525231
 h      3.25415893    -0.76829391     0.23462275
 c     -2.46352954    -0.46793080    -0.40150414
 h     -2.74882482    -0.51602482    -1.40605753
 h     -2.94853336    -1.38120230     0.16774443
 h     -2.89919873     0.45578562    -0.14745927
 h     -0.35355588     1.36190622     1.65745696
          17

 c      1.26848033    -0.38109556     0.18561574
 c     -0.15116326    -0.98698434     0.30091849
 c     -0.99839814    -0.25022697    -0.30570443
 c     -0.98053686     1.51823665     0.73938597
 c     -0.23738646     1.09571779    -0.44071558
 c      1.24673601     0.90586961    -0.12969731
 h     -0.13501933    -2.08046759     0.82011522
 h     -2.00034558     1.86330209     0.86066616
 h     -0.66915662     1.57660993    -1.30125730
 h      1.92482406     1.74461258    -0.06749001
 o      2.29932514    -1.23021277     0.05419421
 h      3.19542834    -0.79221447     0.26752285
 c     -2.46141572    -0.47596229    -0.40488844
 h     -2.79125936    -0.52322022    -1.47102032
 h     -2.99316800    -1.40640316     0.22174152
 h     -2.86860114     0.43123339    -0.15903669
 h     -0.35042116     1.33140825     1.66294883
          17

 c      1.27971082    -0.37750289     0.19356539
 c     -0.14733821    -0.98053208     0.28873667
 c     -1.00387157    -0.23455377    -0.29630954
 c     -0.98212786     1.52130415     0.73905366
 c     -0.24549918     1.10431467    -0.42078455
 c      1.24686572     0.89718477    -0.14211533
 h     -0.12315391    -2.04301097     0.81072153
 h     -2.00170759     1.85374489     0.82949241
 h     -0.66125579     1.54110306    -1.33239574
 h      1.92349109     1.74230207    -0.09359899
 o      2.30674616    -1.23842009     0.05428189
 h      3.12036332    -0.82309426     0.29536740
 c     -2.46015935    -0.48658803    -0.40905599
 h     -2.83088681    -0.53592636    -1.53292425
 h     -3.02112676    -1.40898489     0.26158125
 h     -2.85598910     0.42673056    -0.16019541
 h     -0.35751995     1.30466529     1.66325669
          17

 c      1.29063110    -0.37654711     0.20070804
 c     -0.13766280    -0.97814968     0.27921359
 c     -1.01181538    -0.21705807    -0.28660624
 c     -0.98198533     1.52283399     0.73987373
 c     -0.25440848     1.11449318    -0.40185490
 c      1.24487745     0.88994506    -0.15490028
 h     -0.11812245    -1.98811467     0.78700737
 h     -2.00735099     1.84961443     0.79722603
 h     -0.64636191     1.51057457    -1.36792583
 h      1.92577553     1.73842494    -0.12312352
 o      2.31327849    -1.24691894     0.05514660
 h      3.05772246    -0.84896793     0.32471488
 c     -2.46038296    -0.49973449    -0.41472884
 h     -2.86224988    -0.55328707    -1.57734921
 h     -3.03010395    -1.38779233     0.28412835
 h     -2.86225502     0.44162399    -0.15216917
 h     -0.37567060     1.28324388     1.65834663
          17

 c      1.30083075    -0.37837812     0.20683107
 c     -0.12265323    -0.97860162     0.27181899
 c     -1.02171880    -0.19847792    -0.27626985
 c     -0.98060043     1.52295806     0.74190053
 c     -0.26365311     1.12623525    -0.38507115
 c      1.24092109     0.88444028    -0.16789900
 h     -0.12011097    -1.92698225     0.75295740
 h     -2.01630998     1.85090754     0.76501237
 h     -0.62363977     1.48426863    -1.40102750
 h      1.93069822     1.73198482    -0.15605358
 o      2.31691804    -1.25657870     0.05608773
 h      3.04142093    -0.85428296     0.36726831
 c     -2.46275914    -0.51424389    -0.42193574
 h     -2.88221722    -0.57450371    -1.59715496
 h     -3.01966057    -1.34478505     0.28836279
 h     -2.88338643     0.46484983    -0.13949151
 h     -0.40365639     1.26782719     1.65058109
          17

 c      1.30993484    -0.38289918     0.21171657
 c     -0.10320768    -0.97972624     0.26552793
 c     -1.03281828    -0.17965572    -0.26486930
 c     -0.97887076     1.52198270     0.74504124
 c     -0.27264816     1.13935962    -0.37151390
 c      1.23516674     0.88075270    -0.18093395
 h     -0.12894350    -1.87881869     0.71686782
 h     -2.02532619     1.85687701     0.73395901
 h     -0.59333328     1.46218289    -1.42581017
 h      1.93716221     1.72217282    -0.19214641
 o      2.31775601    -1.26730337     0.05697368
 h      3.07252183    -0.83970022     0.42539931
 c     -2.46771736    -0.52858567    -0.43045745
 h     -2.88935845    -0.59892065    -1.58993801
 h     -2.99146080    -1.28497713     0.27572194
 h     -2.91389829     0.48344262    -0.12746662
 h     -0.43844337     1.25805743     1.64453157
          17

 c      1.31766293    -0.38978985     0.21515142
 c     -0.08035765    -0.97898464     0.25914071
 c     -1.04430139    -0.16136211    -0.25201462
 c     -0.97786874     1.52031352     0.74905846
 c     -0.28073563     1.15353806    -0.36203835
 c      1.22779504     0.87874812    -0.19380493
 h     -0.14478456    -1.86644221     0.68907568
 h     -2.03052661     1.86645230     0.70524284
 h     -0.55684345     1.44512476    -1.43854731
 h      1.94420933     1.70865536    -0.23091352
 o      2.31787043    -1.27798712     0.05859475
 h      3.12031509    -0.82270188     0.48644319
 c     -2.47514887    -0.54121608    -0.44020438
 h     -2.88366460    -0.62607278    -1.55701737
 h     -2.95045619    -1.21780113     0.25193837
 h     -2.94917864     0.48837763    -0.12032850
 h     -0.47588280     1.25266277     1.64616425
          17

 c      1.32385560    -0.39856372     0.21693178
 c     -0.05514305    -0.97510381     0.25210638
 c     -1.05545402    -0.14415304    -0.23745301
 c     -0.97853505     1.51833174     0.75367505
 c     -0.28727356     1.16834848    -0.35714678
 c      1.21900898     0.87810725    -0.20629760
 h     -0.16789573    -1.89879552     0.67311519
 h     -2.02909412     1.87865350     0.68002877
 h     -0.51647848     1.43451671    -1.43823305
 h      1.95117615     1.69167351    -0.27169605
 o      2.31895944    -1.28777164     0.06171687
 h      3.15956961    -0.81717903     0.53779142
 c     -2.48422099    -0.55047609    -0.45142189
 h     -2.86683060    -0.65585628    -1.50427436
 h     -2.90634908    -1.15894544     0.23006435
 h     -2.98598138     0.47548671    -0.12080179
 h     -0.51213029     1.25010442     1.66075982
          17

 c      1.32848565    -0.40862283     0.21686884
 c     -0.02878944    -0.96905384     0.24489512
 c     -1.06569976    -0.12831721    -0.22109483
 c     -0.98141090     1.51625703     0.75876913
 c     -0.29172603     1.18332596    -0.35688579
 c      1.20905099     0.87839092    -0.21819863
 h     -0.19605853    -1.96034420     0.66146114
 h     -2.02023501     1.89288383     0.65928643
 h     -0.47515641     1.43219330    -1.42687811
 h      1.95771282     1.67194956    -0.31376576
 o      2.32186675    -1.29629547     0.06673450
 h      3.17816114    -0.82919036     0.57253826
 c     -2.49349597    -0.55466625    -0.46439210
 h     -2.84310551    -0.68905531    -1.44482824
 h     -2.87176652    -1.12800165     0.22989327
 h     -3.02227397     0.44454285    -0.13029559
 h     -0.54525286     1.24959082     1.68994183
          17

 c      1.33166673    -0.41931977     0.21480275
 c     -0.00275036    -0.96270117     0.23823938
 c     -1.07456773    -0.11390098    -0.20299489
 c     -0.98653691     1.51407324     0.76448336
 c     -0.29373695     1.19799080    -0.36078863
 c      1.19821627     0.87911621    -0.22931373
 h     -0.22425148    -2.02689616     0.64426675
 h     -2.00540756     1.90909981     0.64362106
 h     -0.43611014     1.44024501    -1.40963446
 h      1.96368376     1.65045942    -0.35639492
 o      2.32689642    -1.30349591     0.07376457
 h      3.17217140    -0.85995500     0.58808002
 c     -2.50171549    -0.55300306    -0.47798854
 h     -2.81992214    -0.72848625    -1.40145052
 h     -2.85267335    -1.13518522     0.26333332
 h     -3.05724332     0.39848213    -0.14910172
 h     -0.57568493     1.25163256     1.73010872
          17

 c      1.33364975    -0.43002217     0.21061840
 c      0.02151698    -0.95750596     0.23256181
 c     -1.08167749    -0.10075734    -0.18331471
 c     -0.99355386     1.51156648     0.77110893
 c     -0.29318329     1.21186801    -0.36792691
 c      1.18686220     0.87982271    -0.23948626
 h     -0.24723507    -2.08056211     0.61591349
 h     -1.98793956     1.92784500     0.63318187
 h     -0.40249444     1.46083364    -1.39418656
 h      1.96899133     1.62816032    -0.39887483
 o      2.33397168    -1.30949633     0.08270769
 h      3.14332087    -0.90750555     0.58516991
 c     -2.50848802    -0.54639739    -0.48905683
 h     -2.80498522    -0.77949736    -1.39905394
 h     -2.84284638    -1.17128281     0.31917354
 h     -3.09171877     0.34319253    -0.17631632
 h     -0.60510691     1.25757672     1.77402185
          17

 c      1.33480285    -0.44016838     0.20425888
 c      0.04272415    -0.95433513     0.22797947
 c     -1.08676275    -0.08859489    -0.16227792
 c     -1.00190593     1.50843358     0.77886781
 c     -0.29020155     1.22452523    -0.37715665
 c      1.17540819     0.88011932    -0.24861688
 h     -0.26109794    -2.11158545     0.57486457
 h     -1.97203566     1.95006116     0.62768400
 h     -0.37685410     1.49576782    -1.38837056
 h      1.97340523     1.60578200    -0.44049538
 o      2.34252558    -1.31462638     0.09316920
 h      3.10051297    -0.96621780     0.56915548
 c     -2.51408639    -0.53686126    -0.49554523
 h     -2.79836885    -0.84514610    -1.44102851
 h     -2.83337489    -1.21937741     0.37601724
 h     -3.12885276     0.28748081    -0.20959002
 h     -0.63498827     1.26869486     1.81402235
          17

 c      1.33557390    -0.44930964     0.19573976
 c      0.05982813    -0.95364024     0.22443947
 c     -1.08970162    -0.07701790    -0.14014773
 c     -1.01105341     1.50439671     0.78777449
 c     -0.28517126     1.23565126    -0.38753656
 c      1.16431780     0.87970968    -0.25668120
 h     -0.26344076    -2.11588429     0.52199486
 h     -1.96123626     1.97655956     0.62656644
 h     -0.36065803     1.54562390    -1.39605184
 h      1.97649331     1.58375644    -0.48051291
 o      2.35116842    -1.31952445     0.10424002
 h      3.06483851    -1.02510089     0.55337990
 c     -2.51890041    -0.52692969    -0.49825459
 h     -2.79219692    -0.92018593    -1.50414114
 h     -2.81935015    -1.26639644     0.41823055
 h     -3.17406105     0.24173544    -0.24551074
 h     -0.66583674     1.28559552     1.84443725
          17

 c      1.33642835    -0.45713160     0.18516604
 c      0.07209554    -0.95555407     0.22179508
 c     -1.09053531    -0.06556901    -0.11722637
 c     -1.02064485     1.49929471     0.79759906
 c     -0.27865168     1.24514663    -0.39864067
 c      1.15406266     0.87840030    -0.26373818
 h     -0.25328389    -2.09345956     0.45958960
 h     -1.95689810     2.00725073     0.62923684
 h     -0.35418401     1.60874964    -1.41427137
 h      1.97770251     1.56229587    -0.51814501
 o      2.35777044    -1.32501506     0.11452980
 h      3.06813750    -1.06991618     0.55850053
 c     -2.52298756    -0.51883305    -0.49880484
 h     -2.77929159    -0.99504261    -1.56271952
 h     -2.79937276    -1.30440732     0.43788024
 h     -3.23208192     0.21340170    -0.28139460
 h     -0.69709307     1.30808195     1.86258948
          17

 c      1.33774343    -0.46344843     0.17274162
 c      0.07919180    -0.95981580     0.21981839
 c     -1.08945229    -0.05377972    -0.09384700
 c     -1.03058713     1.49312758     0.80787693
 c     -0.27129648     1.25314408    -0.41047769
 c      1.14507737     0.87609686    -0.26992207
 h     -0.23129575    -2.04869786     0.39101873
 h     -1.95766928     2.04062500     0.63524804
 h     -0.35673489     1.68110153    -1.43483409
 h      1.97655471     1.54155527    -0.55262907
 o      2.36151467    -1.33129457     0.12343838
 h      3.12089724    -1.09664430     0.59218771
 c     -2.52640529    -0.51371646    -0.49818738
 h     -2.75640957    -1.06157213    -1.60126989
 h     -2.77390776    -1.32893592     0.43201088
 h     -3.30167536     0.20192909    -0.31701027
 h     -0.72727404     1.33525046     1.86899358
          17

 c      1.33969117    -0.46819728     0.15875791
 c      0.08129071    -0.96553163     0.21819029
 c     -1.08675099    -0.04121881    -0.07035452
 c     -1.04098655     1.48603131     0.81794700
 c     -0.26377216     1.25992914    -0.42316291
 c      1.13772173     0.87279204    -0.27542159
 h     -0.20053025    -1.99268644     0.32060642
 h     -1.96038225     2.07392387     0.64425205
 h     -0.36696029     1.75721189    -1.44859556
 h      1.97287655     1.52179039    -0.58334083
 o      2.36409397    -1.33777581     0.13188761
 h      3.19401904    -1.11428216     0.63763662
 c     -2.52953318    -0.51170206    -0.49680994
 h     -2.72297432    -1.11434731    -1.61286418
 h     -2.74438091    -1.33783116     0.40077934
 h     -3.37437431     0.19984691    -0.35373736
 h     -0.75418096     1.36571030     1.86717139
          17

 c      1.34221329    -0.47145952     0.14356787
 c      0.07913204    -0.97090723     0.21654366
 c     -1.08280962    -0.02753268    -0.04708521
 c     -1.05201344     1.47819539     0.82704191
 c     -0.25668538     1.26582870    -0.43667435
 c      1.13225632     0.86855139    -0.28045621
 h     -0.16715477    -1.94619229     0.25286754
 h     -1.96163758     2.10389155     0.65579541
 h     -0.38316819     1.83147963    -1.44863185
 h      1.96697338     1.50344920    -0.60991887
 o      2.36733674    -1.34398504     0.14086580
 h      3.25654854    -1.13017675     0.67697010
 c     -2.53282805    -0.51242654    -0.49493991
 h     -2.67971436    -1.15001196    -1.59559579
 h     -2.71290287    -1.33115881     0.34711425
 h     -3.43925050     0.19852166    -0.39249383
 h     -0.77521656     1.39791826     1.86290799
          17

 c      1.34510504    -0.47346266     0.12756308
 c      0.07380344    -0.97360364     0.21463767
 c     -1.07806981    -0.01247179    -0.02435235
 c     -1.06376213     1.46976858     0.83446850
 c     -0.25052498     1.27113051    -0.45078725
 c      1.12882547     0.86350646    -0.28525545
 h     -0.13877416    -1.93567045     0.19035930
 h     -1.95908549     2.12763101     0.66914597
 h     -0.40359157     1.89908955    -1.43127743
 h      1.95968104     1.48718497    -0.63233991
 o      2.37214480    -1.34973196     0.15081987
 h      3.29213356    -1.14680111     0.70106649
 c     -2.53648722    -0.51529678    -0.49300093
 h     -2.62802364    -1.16675189    -1.55085047
 h     -2.68232243    -1.31227534     0.27772375
 h     -3.48749371     0.19178717    -0.43297549
 h     -0.78793558     1.43057860     1.86239195
          17

 c      1.34813320    -0.47454016     0.11115160
 c      0.06614980    -0.97254272     0.21246468
 c     -1.07302856     0.00410345    -0.00244273
 c     -1.07614010     1.46080209     0.83986332
 c     -0.24562424     1.27603712    -0.46510177
 c      1.12745222     0.85785507    -0.29004859
 h     -0.11872444    -1.97244533     0.13266599
 h     -1.95203934     2.14321997     0.68324581
 h     -0.42659546     1.95655286    -1.39603112
 h      1.95225670     1.47378230    -0.65090351
 o      2.37873591    -1.35495208     0.16182565
 h      3.29487738    -1.16408412     0.70688243
 c     -2.54033130    -0.51931738    -0.49170108
 h     -2.56970651    -1.16448732    -1.48344811
 h     -2.65630557    -1.29011020     0.20505443
 h     -3.51387100     0.17639713    -0.47401132
 h     -0.79081353     1.46286400     1.86931999
          17

 c      1.35109672    -0.47509317     0.09473164
 c      0.05655782    -0.96908130     0.20998024
 c     -1.06822603     0.02221954     0.01837957
 c     -1.08880830     1.45125916     0.84337098
 c     -0.24214343     1.28062664    -0.47908005
 c      1.12805070     0.85185989    -0.29506334
 h     -0.10435064    -2.03914382     0.08000048
 h     -1.94156677     2.15003541     0.69678028
 h     -0.45086664     2.00213841    -1.34524173
 h      1.94613014     1.46401015    -0.66610833
 o      2.38686773    -1.35963031     0.17372565
 h      3.26572053    -1.18067423     0.69525106
 c     -2.54386604    -0.52281959    -0.49188591
 h     -2.50665746    -1.14608069    -1.40338907
 h     -2.63892556    -1.28059435     0.14776639
 h     -3.51659184     0.15147883    -0.51411232
 h     -0.78386927     1.49418598     1.88274649
          17

 c      1.35381263    -0.47558797     0.07867297
 c      0.04540220    -0.96537188     0.20696926
 c     -1.06421444     0.04177879     0.03787192
 c     -1.10120417     1.44106465     0.84558246
 c     -0.24006288     1.28480122    -0.49207192
 c      1.13044937     0.84584791    -0.30052787
 h     -0.09249276    -2.10891498     0.03496100
 h     -1.93023531     2.14883211     0.70832621
 h     -0.47562991     2.03637244    -1.28382525
 h      1.94256316     1.45840967    -0.67846002
 o      2.39578194    -1.36380893     0.18609081
 h      3.21343598    -1.19388006     0.67147120
 c     -2.54648889    -0.52383944    -0.49367881
 h     -2.43991091    -1.11951464    -1.32825731
 h     -2.63314657    -1.29982791     0.12330079
 h     -3.49724527     0.11835597    -0.55194783
 h     -0.76865940     1.52374252     1.89768991
          17

 c      1.35609256    -0.47653676     0.06330620
 c      0.03324959    -0.96288207     0.20321683
 c     -1.06150693     0.06255832     0.05581956
 c     -1.11264511     1.43015533     0.84728861
 c     -0.23918839     1.28825031    -0.50335517
 c      1.13442285     0.84020233    -0.30666866
 h     -0.08217482    -2.16273889     0.00043260
 h     -1.92153938     2.14151723     0.71654672
 h     -0.50085839     2.06242623    -1.21873833
 h      1.94232819     1.45708910    -0.68830155
 o      2.40389176    -1.36766746     0.19802344
 h      3.15984698    -1.19855062     0.64842030
 c     -2.54771831    -0.52151873    -0.49538480
 h     -2.36794845    -1.09835959    -1.28170422
 h     -2.63913793    -1.34771467     0.13366641
 h     -3.46151615     0.08108541    -0.58681067
 h     -0.74765878     1.55035103     1.90786017
          17

 c      1.35773039    -0.47842782     0.04891328
 c      0.02075314    -0.96227710     0.19860589
 c     -1.06052074     0.08422064     0.07203924
 c     -1.12247636     1.41853467     0.84924765
 c     -0.23918963     1.29049675    -0.51224481
 c      1.13972267     0.83533415    -0.31369823
 h     -0.07392596    -2.19081415    -0.02167588
 h     -1.91895382     2.13048994     0.72041223
 h     -0.52724969     2.08565774    -1.15762481
 h      1.94552791     1.45962216    -0.69573287
 o      2.40881366    -1.37159322     0.20815022
 h      3.13984579    -1.18640975     0.64667852
 c     -2.54701620    -0.51700172    -0.49462941
 h     -2.28739176    -1.09334234    -1.27954234
 h     -2.65471234    -1.40681321     0.16553238
 h     -3.42033982     0.04718571    -0.61913189
 h     -0.72350268     1.57266811     1.90817365
          17

 c      1.35848418    -0.48162920     0.03571812
 c      0.00853347    -0.96369248     0.19311612
 c     -1.06153846     0.10630630     0.08635985
 c     -1.13022635     1.40634469     0.85205981
 c     -0.23969735     1.29110041    -0.51829419
 c      1.14609104     0.83163128    -0.32179180
 h     -0.06890220    -2.18939605    -0.03045767
 h     -1.92473564     2.11761126     0.71942474
 h     -0.55557600     2.11139906    -1.10640936
 h      1.95164753     1.46511702    -0.70066340
 o      2.40943801    -1.37582268     0.21582013
 h      3.16931021    -1.15251187     0.67557551
 c     -2.54318190    -0.51301692    -0.49074604
 h     -2.19970188    -1.10040105    -1.31397381
 h     -2.67690202    -1.45839876     0.20349210
 h     -3.38894982     0.02670678    -0.65093261
 h     -0.69842827     1.58953681     1.89597219
          17

 c      1.35808842    -0.48633161     0.02387756
 c     -0.00287669    -0.96690208     0.18680982
 c     -1.06469711     0.12819824     0.09858826
 c     -1.13572147     1.39392790     0.85611374
 c     -0.24044140     1.28995724    -0.52147095
 c      1.15326230     0.82939467    -0.33105983
 h     -0.06849344    -2.15890112    -0.02583194
 h     -1.93897286     2.10329554     0.71379394
 h     -0.58546660     2.14162454    -1.06711541
 h      1.95979379     1.47242712    -0.70294990
 o      2.40748166    -1.37992964     0.22204413
 h      3.22069854    -1.10365159     0.71832628
 c     -2.53476269    -0.51220640    -0.48453062
 h     -2.11317651    -1.10695566    -1.36356132
 h     -2.70276637    -1.49057101     0.23671330
 h     -3.37919115     0.02704722    -0.68508211
 h     -0.67392812     1.60026934     1.87132142
          17

 c      1.35630442    -0.49256833     0.01347622
 c     -0.01303711    -0.97131263     0.17983792
 c     -1.06998626     0.14910303     0.10849638
 c     -1.13911482     1.38181268     0.86156201
 c     -0.24132505     1.28742621    -0.52213206
 c      1.16095837     0.82878332    -0.34152646
 h     -0.07422491    -2.10412095    -0.00856647
 h     -1.95950500     2.08641930     0.70448410
 h     -0.61470440     2.17352735    -1.03797387
 h      1.96901500     1.48042716    -0.70255978
 o      2.40497210    -1.38327850     0.22802474
 h      3.26228822    -1.05054594     0.75533133
 c     -2.52144146    -0.51559511    -0.47702839
 h     -2.03678815    -1.10391422    -1.41038417
 h     -2.72955139    -1.49767369     0.25891320
 h     -3.38904634     0.04646105    -0.72238887
 h     -0.65047969     1.60486567     1.83699604
          17

 c      1.35295424    -0.50025126     0.00452431
 c     -0.02158681    -0.97577934     0.17246223
 c     -1.07725476     0.16808822     0.11583704
 c     -1.14082493     1.37060639     0.86831508
 c     -0.24237143     1.28415580    -0.52081776
 c      1.16887869     0.82978538    -0.35312123
 h     -0.08778852    -2.03654263     0.01946826
 h     -1.98277570     2.06513791     0.69309580
 h     -0.63990560     2.20148250    -1.01560050
 h      1.97857104     1.48825272    -0.69968136
 o      2.40297878    -1.38541960     0.23439885
 h      3.27770255    -1.00096610     0.77614131
 c     -2.50416820    -0.52269041    -0.46922770
 h     -1.97657658    -1.08783731    -1.44393645
 h     -2.75473328    -1.47833398     0.26706134
 h     -3.40469464     0.07546796    -0.76008285
 h     -0.62731267     1.60417442     1.79831041
          17

 c      1.34792695    -0.50919923    -0.00303942
 c     -0.02821583    -0.97836136     0.16505561
 c     -1.08623247     0.18417720     0.12037642
 c     -1.14141904     1.36084929     0.87608246
 c     -0.24361428     1.28081034    -0.51805913
 c      1.17668987     0.83222106    -0.36568500
 h     -0.11121482    -1.97739157     0.05527538
 h     -2.00504825     2.03800420     0.68161526
 h     -0.65783390     2.22009037    -0.99702258
 h      1.98808930     1.49544038    -0.69475339
 o      2.40188243    -1.38608760     0.24139656
 h      3.26142387    -0.95958274     0.77690747
 c     -2.48419306    -0.53233492    -0.46202004
 h     -1.93571643    -1.05890952    -1.45892838
 h     -2.77621325    -1.43454838     0.26072475
 h     -3.41172615     0.10390597    -0.79391158
 h     -0.60241611     1.59988083     1.76241850
          17

 c      1.34118028    -0.51915993    -0.00934182
 c     -0.03264481    -0.97667301     0.15797693
 c     -1.09655700     0.19647953     0.12193555
 c     -1.14145054     1.35290983     0.88450697
 c     -0.24502836     1.27789507    -0.51428750
 c      1.18402936     0.83576995    -0.37898750
 h     -0.14697510    -1.95374288     0.09622203
 h     -2.02341461     2.00477681     0.67210986
 h     -0.66631643     2.22604357    -0.98053380
 h      1.99757256     1.50193825    -0.68841027
 o      2.40165744    -1.38515541     0.24901104
 h      3.21427608    -0.92871010     0.75768635
 c     -2.46246306    -0.54315159    -0.45621209
 h     -1.91531001    -1.01938110    -1.45335603
 h     -2.79286017    -1.37200997     0.24242136
 h     -3.40094893     0.12478555    -0.82034634
 h     -0.57328526     1.59406509     1.73644757
          17

 c      1.33275670    -0.52982053    -0.01456758
 c     -0.03477082    -0.96973184     0.15135902
 c     -1.10779354     0.20432735     0.12043314
 c     -1.14124789     1.34695653     0.89337682
 c     -0.24651406     1.27568947    -0.50980754
 c      1.19052930     0.84001484    -0.39275283
 h     -0.19633257    -1.97708617     0.14259450
 h     -2.03641703     1.96674954     0.66643478
 h     -0.66461275     2.21876386    -0.96581382
 h      2.00725881     1.50798538    -0.68137304
 o      2.40189387    -1.38267555     0.25701081
 h      3.14312054    -0.90767076     0.72227990
 c     -2.43951278    -0.55353727    -0.45261085
 h     -1.91465268    -0.97306612    -1.42806002
 h     -2.80560617    -1.30115593     0.21880175
 h     -3.36835683     0.13454218    -0.83724677
 h     -0.53865957     1.58828613     1.72464788
          17

 c      1.32280549    -0.54082230    -0.01894491
 c     -0.03498655    -0.95922601     0.14525451
 c     -1.11943814     0.20737417     0.11592418
 c     -1.14074591     1.34296073     0.90275795
 c     -0.24790189     1.27422475    -0.50478747
 c      1.19584851     0.84449966    -0.40668749
 h     -0.25587336    -2.02862892     0.19580332
 h     -2.04431671     1.92668376     0.66599617
 h     -0.65351398     2.20055811    -0.95386672
 h      2.01738734     1.51389863    -0.67433746
 o      2.40159944    -1.37906883     0.26481367
 h      3.06414735    -0.88976798     0.68027512
 c     -2.41552656    -0.56162529    -0.45197912
 h     -1.93066832    -0.92559685    -1.38786149
 h     -2.81865563    -1.23695988     0.20120929
 h     -3.31384510     0.13244879    -0.84384081
 h     -0.50019520     1.58281441     1.72651092
          17

 c      1.31158018    -0.55178486    -0.02272831
 c     -0.03413030    -0.94775841     0.13993370
 c     -1.13090513     0.20562744     0.10862094
 c     -1.13950479     1.34068310     0.91289493
 c     -0.24896159     1.27327599    -0.49924870
 c      1.19970400     0.84878567    -0.42050322
 h     -0.31834415    -2.07989621     0.25461279
 h     -2.04898321     1.88839228     0.67162916
 h     -0.63530160     2.17653805    -0.94694851
 h      2.02791780     1.51980909    -0.66786724
 o      2.39909074    -1.37537519     0.27141404
 h      3.00487753    -0.85833822     0.64822023
 c     -2.39062456    -0.56569128    -0.45445612
 h     -1.95656059    -0.88509653    -1.34430018
 h     -2.83815655    -1.19347762     0.20159962
 h     -3.24066659     0.12049712    -0.84076128
 h     -0.46234089     1.57675704     1.73773437
          17

 c      1.29941978    -0.56232027    -0.02617871
 c     -0.03315314    -0.93722451     0.13581354
 c     -1.14151422     0.19942625     0.09888818
 c     -1.13692460     1.33967820     0.92397452
 c     -0.24943749     1.27241468    -0.49308089
 c      1.20189190     0.85248995    -0.43393291
 h     -0.37656612    -2.11146206     0.31578778
 h     -2.05322815     1.85595286     0.68366336
 h     -0.61337981     2.15387429    -0.94826548
 h      2.03835946     1.52550019    -0.66234088
 o      2.39309392    -1.37265481     0.27606703
 h      2.98694626    -0.79656622     0.63873480
 c     -2.36541829    -0.56499971    -0.45853375
 h     -1.98117062    -0.86230075    -1.31779677
 h     -2.86597870    -1.17428599     0.22289167
 h     -3.15591760     0.10396102    -0.83035220
 h     -0.43046962     1.56884267     1.75295843
          17

 c      1.28675155    -0.57203035    -0.02953710
 c     -0.03294032    -0.92868741     0.13330303
 c     -1.15048742     0.18937493     0.08721446
 c     -1.13251340     1.33937642     0.93595238
 c     -0.24913889     1.27119930    -0.48612936
 c      1.20229278     0.85529756    -0.44673831
 h     -0.42518329    -2.11406007     0.37591411
 h     -2.05953644     1.83266433     0.70218237
 h     -0.59123643     2.13949843    -0.96095098
 h      2.04776485     1.53040333    -0.65794996
 o      2.38442745    -1.37034538     0.27930621
 h      2.99916293    -0.71394942     0.64416485
 c     -2.34085987    -0.56020933    -0.46143322
 h     -1.99369823    -0.86730690    -1.32986524
 h     -2.89611497    -1.17164392     0.25607356
 h     -3.07146501     0.09220811    -0.81711732
 h     -0.40893742     1.55807842     1.76796256
          17

 c      1.27408483    -0.58052655    -0.03300465
 c     -0.03425400    -0.92267994     0.13275149
 c     -1.15694815     0.17626052     0.07418362
 c     -1.12608850     1.33921415     0.94851014
 c     -0.24806158     1.26947788    -0.47836226
 c      1.20086768     0.85695340    -0.45870990
 h     -0.46059941    -2.08480737     0.43214921
 h     -2.06863880     1.82012885     0.72731660
 h     -0.57095072     2.13653554    -0.98621436
 h      2.05491358     1.53374894    -0.65474299
 o      2.37472391    -1.36694686     0.28210559
 h      3.01716815    -0.63538426     0.64966063
 c     -2.31712238    -0.55321888    -0.46169761
 h     -1.99340146    -0.90186552    -1.38135762
 h     -2.91975671    -1.17520690     0.28882434
 h     -3.00283647     0.09789047    -0.80752672
 h     -0.40002075     1.54399641     1.78058380
          17

 c      1.26193600    -0.58746581    -0.03674410
 c     -0.03768068    -0.91939368     0.13444134
 c     -1.15992862     0.16099233     0.06044714
 c     -1.11785163     1.33873196     0.96110125
 c     -0.24643290     1.26756005    -0.47000139
 c      1.19764789     0.85724776    -0.46966302
 h     -0.48065746    -2.02483259     0.48240595
 h     -2.07884826     1.81795441     0.75929285
 h     -0.55250060     2.14228028    -1.02190757
 h      2.05860762     1.53478767    -0.65269328
 o      2.36501170    -1.36143408     0.28502590
 h      3.02576801    -0.57844741     0.64671919
 c     -2.29391209    -0.54638297    -0.46026472
 h     -1.98840330    -0.95729835    -1.44965593
 h     -2.93034485    -1.17732501     0.31222035
 h     -2.96187877     0.13061036    -0.80710687
 h     -0.40356404     1.52664781     1.79088255
          17

 c      1.25072071    -0.59258177    -0.04088613
 c     -0.04353782    -0.91868896     0.13855845
 c     -1.15843062     0.14456000     0.04667450
 c     -1.10832456     1.33760327     0.97303621
 c     -0.24461595     1.26605838    -0.46147965
 c      1.19271601     0.85600633    -0.47943553
 h     -0.48477972    -1.93902687     0.52569642
 h     -2.08668150     1.82418049     0.79815480
 h     -0.53463061     2.15005069    -1.06307141
 h      2.05797507     1.53300052    -0.65175738
 o      2.35573977    -1.35337660     0.28826646
 h      3.01875941    -0.55127204     0.63245909
 c     -2.27196371    -0.54109270    -0.45907664
 h     -1.98599197    -1.02174054    -1.51069883
 h     -2.92449837    -1.17351094     0.32153109
 h     -2.94734172     0.18752125    -0.81573630
 h     -0.41702703     1.50649446     1.80101621
          17

 c      1.24067310    -0.59570394    -0.04552879
 c     -0.05172391    -0.91993466     0.14509175
 c     -1.15157140     0.12797933     0.03347038
 c     -1.09818220     1.33561907     0.98358803
 c     -0.24296771     1.26557183    -0.45327404
 c      1.18618629     0.85308763    -0.48788900
 h     -0.47495837    -1.83782455     0.56326063
 h     -2.08827182     1.83605817     0.84338867
 h     -0.51621198     2.15286498    -1.10391660
 h      2.05269609     1.52823226    -0.65191123
 o      2.34701907    -1.34273359     0.29183010
 h      2.99528218    -0.55569109     0.60706636
 c     -2.25300143    -0.53748286    -0.45998221
 h     -1.98957432    -1.08545814    -1.54983826
 h     -2.90149037    -1.16180331     0.31521854
 h     -2.94758532     0.25474999    -0.82825442
 h     -0.43599294     1.48420894     1.81476661
          17

 c      1.23181823    -0.59676602    -0.05073402
 c     -0.06152878    -0.92173224     0.15361992
 c     -1.13878302     0.11220347     0.02128146
 c     -1.08803338     1.33266576     0.99213617
 c     -0.24175331     1.26647577    -0.44576594
 c      1.17819297     0.84838600    -0.49491239
 h     -0.45764754    -1.74037543     0.60107891
 h     -2.08070794     1.85078830     0.89372540
 h     -0.49694664     2.14585518    -1.13953441
 h      2.04310787     1.52072831    -0.65315758
 o      2.33867534    -1.32981027     0.29557513
 h      2.95903619    -0.58787019     0.57299014
 c     -2.23862688    -0.53517489    -0.46432360
 h     -1.99998671    -1.14165823    -1.56045532
 h     -2.86301109    -1.14243926     0.29440420
 h     -2.95074969     0.31758291    -0.83929964
 h     -0.45544994     1.46034619     1.83626010
          17

 c      1.22402278    -0.59579695    -0.05652590
 c     -0.07162651    -0.92197573     0.16313257
 c     -1.12000204     0.09802002     0.01032784
 c     -1.07819865     1.32870864     0.99835685
 c     -0.24112275     1.26886534    -0.43918190
 c      1.16889136     0.84183961    -0.50042683
 h     -0.44417187    -1.67388208     0.65205038
 h     -2.06283765     1.86605871     0.94719458
 h     -0.47742812     2.12694865    -1.16672350
 h      2.03016718     1.51107262    -0.65551538
 o      2.33008800    -1.31543978     0.29917235
 h      2.92076519    -0.63541104     0.53560457
 c     -2.22963634    -0.53366875    -0.47295537
 h     -2.01683510    -1.18581846    -1.54089096
 h     -2.81349978    -1.11806677     0.26322750
 h     -2.94927504     0.36582616    -0.84566393
 h     -0.47171906     1.43497742     1.86773509
          17

 c      1.21712253    -0.59288040    -0.06289047
 c     -0.08081177    -0.91929422     0.17265561
 c     -1.09578981     0.08598952     0.00058399
 c     -1.06858728     1.32376346     1.00236371
 c     -0.24111539     1.27257844    -0.43357930
 c      1.15847067     0.83344615    -0.50439061
 h     -0.44293317    -1.65691609     0.72864357
 h     -2.03551452     1.88037135     1.00137055
 h     -0.45898778     2.09677051    -1.18430520
 h      2.01526201     1.50003632    -0.65900032
 o      2.31993281    -1.30123729     0.30206271
 h      2.90216440    -0.67347723     0.50381104
 c     -2.22586706    -0.53226871    -0.48642331
 h     -2.03910108    -1.21521566    -1.49293599
 h     -2.76060698    -1.09423608     0.22975557
 h     -2.93952280     0.39375597    -0.84614943
 h     -0.48380672     1.40759093     1.90756540
          17

 c      1.21104662    -0.58809858    -0.06977168
 c     -0.08892560    -0.91478476     0.18264814
 c     -1.06733921     0.07646837    -0.00818062
 c     -1.05876848     1.31785227     1.00465157
 c     -0.24166953     1.27723317    -0.42883308
 c      1.14716897     0.82328823    -0.50680533
 h     -0.44924144    -1.67947063     0.82616651
 h     -2.00137083     1.89315199     1.05372241
 h     -0.44355964     2.05842491    -1.19334154
 h      1.99988955     1.48835044    -0.66359034
 o      2.30673154    -1.28889215     0.30376857
 h      2.92706055    -0.67646287     0.48505732
 c     -2.22637774    -0.53000250    -0.50498422
 h     -2.06519580    -1.22929858    -1.42208838
 h     -2.71430069    -1.07885707     0.20577532
 h     -2.92061374     0.39896885    -0.84100287
 h     -0.49295427     1.37741322     1.95040702
          17

 c      1.20580459    -0.58153269    -0.07705959
 c     -0.09622790    -0.91081361     0.19463496
 c     -1.03635617     0.06968827    -0.01631309
 c     -1.04818905     1.31097243     1.00586619
 c     -0.24262379     1.28226261    -0.42462372
 c      1.13527794     0.81157007    -0.50772726
 h     -0.45269517    -1.71723049     0.92668459
 h     -1.96414923     1.90461193     1.10195959
 h     -0.43353763     2.01718767    -1.19726881
 h      1.98530364     1.47646366    -0.66919529
 o      2.29087495    -1.27813399     0.30451833
 h      2.98968036    -0.65068983     0.47556591
 c     -2.22997955    -0.52584498    -0.52812909
 h     -2.09265813    -1.23147193    -1.33938363
 h     -2.68259447    -1.07822653     0.20214925
 h     -2.89397931     0.38207589    -0.83171076
 h     -0.50097108     1.34385476     1.98940104
          17

 c      1.20138279    -0.57332936    -0.08458804
 c     -0.10256252    -0.90927173     0.20987385
 c     -1.00484228     0.06582036    -0.02418938
 c     -1.03639020     1.30311209     1.00657959
 c     -0.24373110     1.28699639    -0.42047598
 c      1.12315323     0.79865094    -0.50727785
 h     -0.44699861    -1.75178290     1.01456636
 h     -1.92768399     1.91531612     1.14423926
 h     -0.43146619     1.97959086    -1.20141916
 h      1.97224587     1.46436414    -0.67562693
 o      2.27430510    -1.26746302     0.30488164
 h      3.06022063    -0.62259927     0.46632451
 c     -2.23580487    -0.51911631    -0.55378003
 h     -2.11786597    -1.23235876    -1.26338973
 h     -2.66635875    -1.09102532     0.22067388
 h     -2.86384738     0.34769511    -0.82117387
 h     -0.50889735     1.30672702     2.01852841
          17

 c      1.19768012    -0.56378340    -0.09213174
 c     -0.10739268    -0.91127115     0.22899552
 c     -0.97483498     0.06496570    -0.03214490
 c     -1.02314417     1.29429771     1.00718284
 c     -0.24470788     1.29084798    -0.41592924
 c      1.11121226     0.78506456    -0.50565117
 h     -0.43036256    -1.77333591     1.08076352
 h     -1.89483111     1.92557231     1.17915404
 h     -0.43941944     1.95137326    -1.21109430
 h      1.96089033     1.45158834    -0.68260193
 o      2.25861423    -1.25596199     0.30520437
 h      3.11518646    -0.60938926     0.45208317
 c     -2.24317321    -0.50968884    -0.57852387
 h     -2.13675901    -1.25006547    -1.21654558
 h     -2.66043857    -1.10844506     0.25276924
 h     -2.83851510     0.30654471    -0.81397502
 h     -0.51655227     1.26622663     2.03391258
          17

 c      1.19450894    -0.55338608    -0.09939676
 c     -0.11011716    -0.91728644     0.25214313
 c     -0.94815651     0.06706709    -0.04041157
 c     -1.00850014     1.28463457     1.00787270
 c     -0.24531170     1.29355255    -0.41081823
 c      1.09989958     0.77151494    -0.50311674
 h     -0.40337331    -1.77759904     1.12107033
 h     -1.86682683     1.93495591     1.20559308
 h     -0.45817413     1.93490256    -1.22841873
 h      1.95102772     1.43743719    -0.68978042
 o      2.24470393    -1.24338225     0.30561625
 h      3.14271775    -0.61731584     0.43115556
 c     -2.25094459    -0.49870390    -0.59958051
 h     -2.14749928    -1.29655425    -1.20983159
 h     -2.65912498    -1.12058244     0.28673165
 h     -2.83088392     0.27628488    -0.81606497
 h     -0.52262192     1.22282960     2.03424166
          17

 c      1.19162708    -0.54282392    -0.10601756
 c     -0.11030442    -0.92719235     0.27907315
 c     -0.92622819     0.07178468    -0.04906521
 c     -0.99275310     1.27431112     1.00866010
 c     -0.24540067     1.29526086    -0.40543937
 c      1.08963602     0.75883895    -0.50000997
 h     -0.36777230    -1.76373168     1.13457411
 h     -1.84335764     1.94226822     1.22268624
 h     -0.48668549     1.92823734    -1.25050024
 h      1.94238559     1.42129496    -0.69682238
 o      2.23302382    -1.22982779     0.30613858
 h      3.13864998    -0.64666923     0.40362620
 c     -2.25764227    -0.48891642    -0.61623784
 h     -2.15204733    -1.36184509    -1.23372217
 h     -2.65880284    -1.12064637     0.31324812
 h     -2.85324101     0.27393241    -0.83247837
 h     -0.52489738     1.17715602     2.02082811
          17

 c      1.18876926    -0.53293910    -0.11156691
 c     -0.10776659    -0.94020478     0.30911332
 c     -0.90999447     0.07841393    -0.05799628
 c     -0.97636818     1.26356738     1.00936842
 c     -0.24493234     1.29639515    -0.40042186
 c      1.08077050     0.74793501    -0.49670835
 h     -0.32618208    -1.73419858     1.12371900
 h     -1.82315445     1.94592533     1.22993568
 h     -0.52233668     1.92687028    -1.27096292
 h      1.93495847     1.40294522    -0.70346906
 o      2.22366312    -1.21562639     0.30673434
 h      3.10491240    -0.69385252     0.37050643
 c     -2.26270369    -0.48233849    -0.62913809
 h     -2.15368547    -1.42509195    -1.27174811
 h     -2.65775693    -1.10539778     0.32644569
 h     -2.90511876     0.29964126    -0.86325885
 h     -0.52053060     1.12981226     1.99748290
          17

 c      1.18566895    -0.52464700    -0.11558232
 c     -0.10248667    -0.95478080     0.34098687
 c     -0.89995178     0.08593117    -0.06691798
 c     -0.95988298     1.25265297     1.00965836
 c     -0.24392183     1.29741987    -0.39644800
 c      1.07354839     0.73966116    -0.49359552
 h     -0.28240973    -1.69658261     1.09629134
 h     -1.80470283     1.94449592     1.22744457
 h     -0.56176070     1.92627895    -1.28313813
 h      1.92922213     1.38277431    -0.70961893
 o      2.21617021    -1.20138613     0.30732619
 h      3.05225485    -0.75050710     0.33341795
 c     -2.26684973    -0.47892389    -0.63930057
 h     -2.15472727    -1.47035673    -1.31179558
 h     -2.65554135    -1.07440179     0.32346074
 h     -2.97173790     0.33646327    -0.90322789
 h     -0.50642350     1.08125230     1.96990055
          17

 c      1.18207563    -0.51880147    -0.11761251
 c     -0.09448103    -0.96851256     0.37257562
 c     -0.89624340     0.09317167    -0.07542432
 c     -0.94378836     1.24178141     1.00914538
 c     -0.24240555     1.29868600    -0.39404888
 c      1.06810113     0.73471483    -0.49101905
 h     -0.24183071    -1.66686568     1.06876483
 h     -1.78681190     1.93714426     1.21609108
 h     -0.60165242     1.92342524    -1.28229394
 h      1.92615899     1.36179473    -0.71536284
 o      2.20914400    -1.18814087     0.30784853
 h      3.00661124    -0.80131068     0.29378394
 c     -2.27107094    -0.47774744    -0.64768413
 h     -2.15632140    -1.48932030    -1.34684161
 h     -2.65276606    -1.02950058     0.30429881
 h     -3.03631401     0.36679241    -0.94620366
 h     -0.47999081     1.03183656     1.94399908
          17

 c      1.17777044    -0.51600928    -0.11729391
 c     -0.08379043    -0.97842759     0.40113319
 c     -0.89876049     0.09906517    -0.08308397
 c     -0.92839201     1.23106346     1.00760379
 c     -0.24043065     1.30036209    -0.39352041
 c      1.06445567     0.73351802    -0.48925253
 h     -0.21035675    -1.66851380     1.06492043
 h     -1.76899837     1.92391511     1.19757253
 h     -0.63930543     1.91717044    -1.26643708
 h      1.92708351     1.34148243    -0.72096100
 o      2.20051058    -1.17709771     0.30840615
 h      3.00477757    -0.82841812     0.25050110
 c     -2.27595025    -0.47785618    -0.65517322
 h     -2.15889750    -1.47899693    -1.37306208
 h     -2.65129418    -0.97478699     0.27242072
 h     -3.08728188     0.38025527    -0.98755575
 h     -0.44032456     0.98229519     1.92336123
          17

 c      1.17257717    -0.51643568    -0.11445616
 c     -0.07079151    -0.98269104     0.42494273
 c     -0.90720019     0.10283866    -0.08953089
 c     -0.91371852     1.22043800     1.00510915
 c     -0.23805576     1.30240892    -0.39489907
 c      1.06256308     0.73614538    -0.48847267
 h     -0.19039619    -1.71457992     1.09754414
 h     -1.75169032     1.90585112     1.17430588
 h     -0.67296663     1.90826784    -1.23641066
 h      1.93323507     1.32342577    -0.72674223
 o      2.19015457    -1.16846337     0.30925601
 h      3.05312388    -0.83082006     0.20064834
 c     -2.28159197    -0.47832068    -0.66273976
 h     -2.16246399    -1.44003288    -1.38869078
 h     -2.65465840    -0.91674690     0.23576200
 h     -3.11827779     0.37273240    -1.02437992
 h     -0.38914520     0.93436704     1.90748008
          17

 c      1.16638963    -0.51972970    -0.10918427
 c     -0.05639367    -0.98217851     0.44471909
 c     -0.92107032     0.10409629    -0.09451074
 c     -0.89952992     1.20966612     1.00197385
 c     -0.23534375     1.30457145    -0.39796069
 c      1.06234905     0.74231862    -0.48875680
 h     -0.17880393    -1.78990579     1.15270507
 h     -1.73615619     1.88488159     1.14919189
 h     -0.70214333     1.89931179    -1.19579015
 h      1.94523233     1.30888550    -0.73295211
 o      2.18060812    -1.16148295     0.31041530
 h      3.11673423    -0.82381969     0.14583959
 c     -2.28774496    -0.47813415    -0.67144988
 h     -2.16664981    -1.37649421    -1.39399633
 h     -2.66803573    -0.86353243     0.20644710
 h     -3.12654590     0.34414664    -1.05509405
 h     -0.33062400     0.89089928     1.89257783
          17

 c      1.15921720    -0.52514203    -0.10177417
 c     -0.04170557    -0.97894960     0.46205712
 c     -0.93966959     0.10276429    -0.09786315
 c     -0.88547817     1.19842040     0.99855328
 c     -0.23233765     1.30639425    -0.40225994
 c      1.06376051     0.75147524    -0.49009989
 h     -0.17098002    -1.86847558     1.20814781
 h     -1.72400505     1.86338891     1.12526830
 h     -0.72779450     1.89454895    -1.15044841
 h      1.96260693     1.29844994    -0.73962103
 o      2.17418775    -1.15564371     0.31172010
 h      3.16398224    -0.81901246     0.09081207
 c     -2.29404370    -0.47628005    -0.68195645
 h     -2.17047398    -1.29701901    -1.39241662
 h     -2.69632599    -0.82213418     0.19578180
 h     -3.11216554     0.29751084    -1.07929582
 h     -0.27008519     0.85514248     1.87415955
          17

 c      1.15122513    -0.53172132    -0.09264648
 c     -0.02777900    -0.97461195     0.47802480
 c     -0.96210105     0.09899590    -0.09948289
 c     -0.87130284     1.18642155     0.99509947
 c     -0.22906199     1.30731035    -0.40725766
 c      1.06677805     0.76287881    -0.49244110
 h     -0.16372840    -1.93175710     1.24954478
 h     -1.71630126     1.84348069     1.10533889
 h     -0.75197998     1.89905300    -1.10718078
 h      1.98369624     1.29199010    -0.74652258
 o      2.17211443    -1.15081147     0.31302144
 h      3.17957253    -0.82119638     0.03975505
 c     -2.30032922    -0.47192062    -0.69356269
 h     -2.17187262    -1.21648564    -1.39252020
 h     -2.74024512    -0.79495281     0.20540483
 h     -3.07856906     0.23934104    -1.09809814
 h     -0.21253635     0.82981387     1.84911126
          17

 c      1.14275995    -0.53849445    -0.08226725
 c     -0.01557143    -0.97015228     0.49313039
 c     -0.98732589     0.09309115    -0.09929123
 c     -0.85698130     1.17354824     0.99171799
 c     -0.22560960     1.30683401    -0.41255136
 c      1.07139084     0.77572404    -0.49568485
 h     -0.15528822    -1.97002787     1.27049958
 h     -1.71270004     1.82629208     1.09169375
 h     -0.77641116     1.91682761    -1.07113429
 h      2.00599776     1.28891972    -0.75326181
 o      2.17482785    -1.14699505     0.31421220
 h      3.15889437    -0.83156701    -0.00449044
 c     -2.30662995    -0.46461610    -0.70400108
 h     -2.16749328    -1.15453988    -1.40788004
 h     -2.79489173    -0.78010487     0.22541619
 h     -3.03435248     0.18106556    -1.11505705
 h     -0.16169005     0.81648510     1.81652662
          17

 c      1.13434392    -0.54460471    -0.07108091
 c     -0.00593385    -0.96617716     0.50758101
 c     -1.01422549     0.08543598    -0.09721546
 c     -0.84278378     1.15987555     0.98837940
 c     -0.22227670     1.30477821    -0.41808291
 c      1.07754929     0.78921437    -0.49971019
 h     -0.14483909    -1.97906943     1.26914282
 h     -1.71119405     1.81176765     1.08598139
 h     -0.80043405     1.94855904    -1.04347822
 h      2.02681881     1.28857494    -0.75944830
 o      2.18218072    -1.14422901     0.31522959
 h      3.10452620    -0.84932373    -0.04067914
 c     -2.31263060    -0.45498996    -0.71073838
 h     -2.15427169    -1.12518724    -1.44841005
 h     -2.85302008    -0.77453729     0.24237500
 h     -2.99477816     0.13967186    -1.13739872
 h     -0.11945165     0.81535903     1.77772790
          17

 c      1.12662012    -0.54939770    -0.05945544
 c      0.00044034    -0.96304549     0.52140751
 c     -1.04164456     0.07645585    -0.09317131
 c     -0.82923717     1.14564376     0.98494015
 c     -0.21957591     1.30131972    -0.42412569
 c      1.08511534     0.80261330    -0.50437280
 h     -0.13224703    -1.95817595     1.24627562
 h     -1.70869031     1.79904306     1.08919151
 h     -0.82046045     1.99095870    -1.02159536
 h      2.04393901     1.29051867    -0.76486201
 o      2.19333879    -1.14259227     0.31614743
 h      3.02775546    -0.87137104    -0.07067545
 c     -2.31757403    -0.44507940    -0.71271564
 h     -2.13256123    -1.12540683    -1.50820190
 h     -2.90844590    -0.77567754     0.24609731
 h     -2.97665323     0.13224060    -1.17442200
 h     -0.08564281     0.82529401     1.73599813
          17

 c      1.12024640    -0.55244699    -0.04764943
 c      0.00309927    -0.96082479     0.53443642
 c     -1.06842037     0.06657698    -0.08705335
 c     -0.81703327     1.13118900     0.98117259
 c     -0.21806275     1.29686039    -0.43107553
 c      1.09382475     0.81527519    -0.50950561
 h     -0.11810323    -1.91022701     1.20527478
 h     -1.70203567     1.78710217     1.10168049
 h     -0.83161888     2.03832376    -1.00149317
 h      2.05607778     1.29468297    -0.76954346
 o      2.20649531    -1.14233028     0.31743550
 h      2.95352448    -0.89071343    -0.10341687
 c     -2.32145081    -0.43668425    -0.71083506
 h     -2.10621218    -1.14117580    -1.57011476
 h     -2.95703707    -0.78152886     0.23107460
 h     -2.98338488     0.16257170    -1.22864940
 h     -0.05796483     0.84402897     1.69610414
          17

 c      1.11576690    -0.55351895    -0.03581337
 c      0.00191885    -0.95905268     0.54612471
 c     -1.09343257     0.05619991    -0.07874394
 c     -0.80689388     1.11685935     0.97683790
 c     -0.21812748     1.29183206    -0.43925400
 c      1.10326849     0.82665859    -0.51492154
 h     -0.10404157    -1.84408790     1.15364534
 h     -1.68895528     1.77533012     1.12321203
 h     -0.82989277     2.08471417    -0.97998418
 h      2.06308725     1.30136380    -0.77380000
 o      2.21920668    -1.14384602     0.32010413
 h      2.91602073    -0.89734508    -0.15679319
 c     -2.32553769    -0.43009150    -0.70722802
 h     -2.07976903    -1.15946266    -1.61877918
 h     -2.99653333    -0.79057162     0.19563853
 h     -3.00143954     0.21799689    -1.29063151
 h     -0.03259327     0.86870668     1.66330860
          17

 c      1.11353596    -0.55250065    -0.02402718
 c     -0.00285621    -0.95632194     0.55529944
 c     -1.11568914     0.04567964    -0.06814997
 c     -0.79937182     1.10293134     0.97182571
 c     -0.21988966     1.28657090    -0.44882129
 c      1.11290104     0.83632537    -0.52042078
 h     -0.09318310    -1.77923220     1.10587901
 h     -1.66863988     1.76380690     1.15302945
 h     -0.81327990     2.12537282    -0.95552107
 h      2.06584659     1.31111080    -0.77813586
 o      2.23066457    -1.14705336     0.32455634
 h      2.92358116    -0.88944432    -0.23884873
 c     -2.33123908    -0.42482182    -0.70406787
 h     -2.05681660    -1.17193006    -1.64514985
 h     -3.02646318    -0.80184265     0.14118592
 h     -3.01513901     0.28213184    -1.34741167
 h     -0.00588109     0.89668673     1.64164215
          17

 c      1.11376005    -0.54935322    -0.01234814
 c     -0.01069547    -0.95024511     0.56019198
 c     -1.13442029     0.03530714    -0.05525099
 c     -0.79463159     1.08956327     0.96630373
 c     -0.22319567     1.28126466    -0.45976210
 c      1.12209389     0.84393484    -0.52580310
 h     -0.08972618    -1.74621653     1.08317821
 h     -1.64191951     1.75334354     1.18997388
 h     -0.78201565     2.15737981    -0.92817821
 h      2.06585354     1.32452698    -0.78312982
 o      2.24232347    -1.15112447     0.32957472
 h      2.94878708    -0.87768778    -0.33136074
 c     -2.33928200    -0.42036050    -0.70299713
 h     -2.03976721    -1.17403146    -1.64541336
 h     -3.04846255    -0.81519562     0.07193128
 h     -3.01514542     0.34309376    -1.38975591
 h      0.02330841     0.92618175     1.63207371
          17

 c      1.11659163    -0.54409983    -0.00085025
 c     -0.02110768    -0.93934187     0.55972732
 c     -1.14915521     0.02530299    -0.04014498
 c     -0.79237175     1.07683741     0.96074770
 c     -0.22767146     1.27593174    -0.47189544
 c      1.13023922     0.84924231    -0.53088382
 h     -0.09596910    -1.76476143     1.09864844
 h     -1.61099064     1.74524855     1.23262705
 h     -0.73838618     2.18000189    -0.89939924
 h      2.06456787     1.34198672    -0.78927045
 o      2.25545005    -1.15529626     0.33373316
 h      2.96691564    -0.87208040    -0.41230898
 c     -2.34965431    -0.41623498    -0.70516001
 h     -2.03000031    -1.16383220    -1.61946220
 h     -3.06670807    -0.83164000    -0.00524952
 h     -2.99777344     0.39378375    -1.41278071
 h      0.05255292     0.95612126     1.63206573
          17

 c      1.12214597    -0.53682134     0.01036633
 c     -0.03387449    -0.92524374     0.55492201
 c     -1.15976926     0.01582427    -0.02308363
 c     -0.79198741     1.06487205     0.95581501
 c     -0.23279746     1.27040933    -0.48489436
 c      1.13686062     0.85210546    -0.53551041
 h     -0.10996864    -1.81798086     1.14107498
 h     -1.57870437     1.74079905     1.27939462
 h     -0.68637117     2.19492301    -0.87169282
 h      2.06270459     1.36332892    -0.79677413
 o      2.27043276    -1.15913755     0.33619339
 h      2.96701698    -0.87746661    -0.46868475
 c     -2.36179330    -0.41189543    -0.71124051
 h     -2.02776810    -1.14170616    -1.57050492
 h     -3.08757288    -0.85331697    -0.08185143
 h     -2.96271714     0.43028108    -1.41464767
 h      0.07723950     0.98546289     1.63699638
          17

 c      1.13041057    -0.52768210     0.02122497
 c     -0.04874632    -0.91078507     0.54760743
 c     -1.16648627     0.00696802    -0.00447594
 c     -0.79284570     1.05391478     0.95218378
 c     -0.23799376     1.26436631    -0.49833164
 c      1.14167947     0.85249492    -0.53957399
 h     -0.12840887    -1.87482309     1.18983707
 h     -1.54763218     1.74056006     1.32841906
 h     -0.63099322     2.20606436    -0.84814689
 h      2.05983116     1.38764923    -0.80547887
 o      2.28714022    -1.16243176     0.33659132
 h      2.94655650    -0.89531446    -0.49485968
 c     -2.37494891    -0.40667748    -0.72121965
 h     -2.03159564    -1.11113296    -1.50595670
 h     -3.11719391    -0.88225433    -0.15046613
 h     -2.91181013     0.45095226    -1.39580403
 h      0.09296723     1.01275022     1.64214445
          17

 c      1.14116126    -0.51694824     0.03171741
 c     -0.06517171    -0.89793094     0.53908927
 c     -1.16983134    -0.00121523     0.01513562
 c     -0.79448412     1.04436386     0.95045472
 c     -0.24272862     1.25740461    -0.51176264
 c      1.14461759     0.85049403    -0.54301072
 h     -0.14899153    -1.91441967     1.23060923
 h     -1.51942447     1.74391900     1.37740196
 h     -0.57721510     2.21832163    -0.83161199
 h      2.05451827     1.41332804    -0.81488447
 o      2.30515787    -1.16509014     0.33490033
 h      2.90788726    -0.92506457    -0.49056255
 c     -2.38867653    -0.39990119    -0.73397697
 h     -2.03714854    -1.08046385    -1.43900011
 h     -3.15748157    -0.91790512    -0.20790030
 h     -2.84884661     0.45677530    -1.35918726
 h      0.09722120     1.03619696     1.64399635
          17

 c      1.15396676    -0.50496894     0.04190021
 c     -0.08230213    -0.88771312     0.53010855
 c     -1.17054808    -0.00868877     0.03510539
 c     -0.79666544     1.03671873     0.95110090
 c     -0.24663907     1.24926804    -0.52482024
 c      1.14575427     0.84627513    -0.54579125
 h     -0.17047568    -1.92697378     1.25607839
 h     -1.49485883     1.74918662     1.42361918
 h     -0.52871215     2.23501503    -0.82373427
 h      2.04492323     1.43830632    -0.82430236
 o      2.32379033    -1.16714731     0.33150993
 h      2.85831767    -0.96420440    -0.46222186
 c     -2.40304397    -0.39110352    -0.74725305
 h     -2.03666909    -1.06347150    -1.38786094
 h     -3.20458093    -0.95587389    -0.25548864
 h     -2.78006963     0.45312453    -1.31132082
 h      0.09001515     1.05402187     1.64078172
          17

 c      1.16825661    -0.49215145     0.05186738
 c     -0.09910042    -0.88064353     0.52111603
 c     -1.16949604    -0.01538612     0.05473585
 c     -0.79935162     1.03147777     0.95441433
 c     -0.24958548     1.24003100    -0.53726850
 c      1.14525582     0.84007103    -0.54790727
 h     -0.19221949    -1.90913310     1.26307167
 h     -1.47436239     1.75423366     1.46425260
 h     -0.48736019     2.25557983    -0.82446301
 h      2.02952752     1.46050890    -0.83306276
 o      2.34189991    -1.16880776     0.32756313
 h      2.81269820    -1.00756556    -0.42833547
 c     -2.41814294    -0.38074033    -0.75851018
 h     -2.02253278    -1.07240035    -1.36722350
 h     -3.25169593    -0.98956804    -0.29649685
 h     -2.71443895     0.45259988    -1.26355600
 h      0.07395173     1.06476558     1.63261737
          17

 c      1.18342134    -0.47893591     0.06171030
 c     -0.11446216    -0.87694282     0.51242667
 c     -1.16755181    -0.02117717     0.07333539
 c     -0.80266701     1.02902323     0.96044430
 c     -0.25160283     1.23008159    -0.54897921
 c      1.14330259     0.83215134    -0.54936146
 h     -0.21388590    -1.86142891     1.25094706
 h     -1.45853016     1.75727045     1.49692577
 h     -0.45377602     2.27567611    -0.83243684
 h      2.00768653     1.47824638    -0.84069675
 o      2.35791719    -1.17039790     0.32515267
 h      2.79316077    -1.04821018    -0.42240301
 c     -2.43338327    -0.37100715    -0.76628935
 h     -1.99501943    -1.10485059    -1.37661167
 h     -3.29264607    -1.01276946    -0.33377443
 h     -2.66130278     0.47417441    -1.23012670
 h      0.05404135     1.06752324     1.62151065
          17

 c      1.19891049    -0.46578899     0.07147385
 c     -0.12732638    -0.87653900     0.50420667
 c     -1.16552857    -0.02585422     0.09026917
 c     -0.80685878     1.02953676     0.96896983
 c     -0.25281307     1.21992046    -0.55986513
 c      1.14002638     0.82281174    -0.55016556
 h     -0.23535782    -1.78816131     1.22164171
 h     -1.44832575     1.75740164     1.52016492
 h     -0.42815763     2.28951375    -0.84582686
 h      1.97991406     1.49052734    -0.84706289
 o      2.37096343    -1.17195834     0.32566257
 h      2.81120792    -1.08406008    -0.46620968
 c     -2.44783608    -0.36442425    -0.77074506
 h     -1.96260030    -1.14513751    -1.40403439
 h     -3.32344834    -1.02116791    -0.36888824
 h     -2.62458589     0.52925374    -1.21901775
 h      0.03703957     1.06204463     1.61102950
          17

 c      1.21428232    -0.45321444     0.08113792
 c     -0.13675537    -0.87885107     0.49628316
 c     -1.16411299    -0.02914113     0.10498981
 c     -0.81218431     1.03296936     0.97956978
 c     -0.25336804     1.20995636    -0.56982633
 c      1.13548119     0.81236668    -0.55034480
 h     -0.25695514    -1.69955521     1.18156896
 h     -1.44500303     1.75484306     1.53364615
 h     -0.41071935     2.29224759    -0.86300285
 h      1.94790086     1.49722998    -0.85240372
 o      2.38189533    -1.17312987     0.32769776
 h      2.85116298    -1.11969524    -0.53673282
 c     -2.46092473    -0.36141228    -0.77322826
 h     -1.93449789    -1.17768445    -1.43755765
 h     -3.34258062    -1.01295473    -0.40202316
 h     -2.60151671     0.60673595    -1.22527039
 h      0.02968483     1.04866811     1.60515893
          17

 c      1.22918944    -0.44176764     0.09065197
 c     -0.14193991    -0.88243743     0.48779244
 c     -1.16381271    -0.03072695     0.11705930
 c     -0.81869405     1.03905461     0.99179728
 c     -0.25342963     1.20040024    -0.57873022
 c      1.12966046     0.80114175    -0.54994631
 h     -0.28020944    -1.61541107     1.14534274
 h     -1.44988888     1.75086771     1.53819871
 h     -0.40173431     2.28126634    -0.88285698
 h      1.91429507     1.49909786    -0.85733192
 o      2.39191991    -1.17368909     0.32920449
 h      2.89219150    -1.15759398    -0.60008329
 c     -2.47223224    -0.36070653    -0.77528733
 h     -1.91686986    -1.19297482    -1.46937701
 h     -3.35104281    -0.98893630    -0.43212584
 h     -2.58835090     0.68389792    -1.23850820
 h      0.03573440     1.02817913     1.60630726
          17

 c      1.24335753    -0.43203522     0.09997358
 c     -0.14216116    -0.88510691     0.47711949
 c     -1.16492293    -0.03031184     0.12615839
 c     -0.82604578     1.04734113     1.00533673
 c     -0.25317519     1.19124164    -0.58640539
 c      1.12254606     0.78946838    -0.54904879
 h     -0.30874965    -1.56348116     1.13624915
 h     -1.46412970     1.74750019     1.53559442
 h     -0.40147257     2.25658861    -0.90493941
 h      1.88221807     1.49749244    -0.86270608
 o      2.40171708    -1.17361875     0.32905127
 h      2.92222843    -1.19689250    -0.63699740
 c     -2.48122612    -0.36081649    -0.77804912
 h     -1.91298570    -1.18671492    -1.49505810
 h     -3.35256682    -0.95242770    -0.45708151
 h     -2.58312904     0.74277596    -1.25092981
 h      0.05355456     1.00187237     1.61380915
          17

 c      1.25658288    -0.42457393     0.10906818
 c     -0.13703036    -0.88569056     0.46337231
 c     -1.16752743    -0.02764534     0.13208984
 c     -0.83357128     1.05724409     1.02000006
 c     -0.25280958     1.18227023    -0.59263678
 c      1.11417600     0.77769242    -0.54777252
 h     -0.34545156    -1.55866355     1.16873228
 h     -1.48835375     1.74691563     1.52807005
 h     -0.41016681     2.22085166    -0.92954109
 h      1.85456712     1.49389619    -0.86940024
 o      2.41155848    -1.17297627     0.32685357
 h      2.93604210    -1.23556512    -0.64019005
 c     -2.48725351    -0.36050454    -0.78221397
 h     -1.92407660    -1.15808284    -1.51240972
 h     -3.35352844    -0.90877430    -0.47396239
 h     -2.58500147     0.77365833    -1.25838227
 h      0.07670109     0.97179903     1.62454454
          17

 c      1.26873140    -0.41984100     0.11788700
 c     -0.12701188    -0.88549779     0.44805371
 c     -1.17150235    -0.02257667     0.13478687
 c     -0.84057480     1.06814425     1.03561891
 c     -0.25256829     1.17312734    -0.59716772
 c      1.10471020     0.76619379    -0.54628493
 h     -0.38612906    -1.58588654     1.22840494
 h     -1.52215006     1.75058089     1.51759882
 h     -0.42801281     2.17889772    -0.95770041
 h      1.83328473     1.48927246    -0.87801795
 o      2.42148273    -1.17183293     0.32267103
 h      2.93238270    -1.27152527    -0.60950385
 c     -2.48972566    -0.35879035    -0.78813285
 h     -1.94963568    -1.10898332    -1.52115190
 h     -3.36135626    -0.86387058    -0.47970884
 h     -2.59338535     0.77297044    -1.25915814
 h      0.09705569     0.94073257     1.63501132
          17

 c      1.27971333    -0.41816760     0.12636294
 c     -0.11317325    -0.88644359     0.43351982
 c     -1.17649759    -0.01512254     0.13432353
 c     -0.84663255     1.07950528     1.05197772
 c     -0.25271049     1.16340745    -0.59972928
 c      1.09446050     0.75539029    -0.54479428
 h     -0.42239397    -1.62177079     1.28994002
 h     -1.56350446     1.75851783     1.50524327
 h     -0.45511030     2.13653275    -0.99094827
 h      1.81893178     1.48360926    -0.88868702
 o      2.43131361    -1.17023268     0.31697322
 h      2.91361207    -1.30329000    -0.55134036
 c     -2.48851196    -0.35498916    -0.79570077
 h     -1.98700291    -1.04444858    -1.52355229
 h     -3.38062534    -0.82163693    -0.47249998
 h     -2.60762037     0.74169866    -1.25320169
 h      0.10782913     0.91170818     1.64290849
          17

 c      1.28945744    -0.41975091     0.13441025
 c     -0.09663783    -0.88958191     0.42136974
 c     -1.18195645    -0.00548123     0.13088727
 c     -0.85173059     1.09093977     1.06879177
 c     -0.25352951     1.15284693    -0.60011444
 c      1.08387506     0.74569685    -0.54352349
 h     -0.44766830    -1.65178145     1.33609013
 h     -1.60867643     1.76921967     1.49108809
 h     -0.49116598     2.09820403    -1.03053584
 h      1.81076445     1.47595040    -0.90105185
 o      2.44051685    -1.16810241     0.31088169
 h      2.88791940    -1.33135111    -0.48252756
 c     -2.48432011    -0.34876520    -0.80409606
 h     -2.03048915    -0.97380982    -1.52599823
 h     -3.40929119    -0.78247716    -0.45311954
 h     -2.62703621     0.68573211    -1.24212226
 h      0.10506411     0.88746770     1.64762484
          17

 c      1.29789810    -0.42463633     0.14190906
 c     -0.07842414    -0.89521077     0.41240475
 c     -1.18720017     0.00601492     0.12472343
 c     -0.85624067     1.10219973     1.08567767
 c     -0.25538942     1.14152252    -0.59828393
 c      1.07348640     0.73744786    -0.54266664
 h     -0.45822170    -1.66948657     1.35844229
 h     -1.65284027     1.78033331     1.47478781
 h     -0.53491948     2.06465853    -1.07626384
 h      1.80722382     1.46489367    -0.91445872
 o      2.44802903    -1.16509030     0.30645750
 h      2.87210398    -1.36078057    -0.43486248
 c     -2.47857172    -0.34018079    -0.81160871
 h     -2.07133894    -0.91090356    -1.54011957
 h     -3.43945466    -0.74464613    -0.42492062
 h     -2.65154806     0.61804744    -1.22995730
 h      0.08803708     0.87004091     1.65016041
          17

 c      1.30495015    -0.43269371     0.14868259
 c     -0.05944665    -0.90324532     0.40695951
 c     -1.19153809     0.01896523     0.11609714
 c     -0.86081942     1.11313291     1.10212009
 c     -0.25873742     1.12987525    -0.59442979
 c      1.06383419     0.73082524    -0.54234784
 h     -0.45224446    -1.67282075     1.35374695
 h     -1.69120133     1.78963177     1.45622216
 h     -0.58373536     2.03269804    -1.12579100
 h      1.80656568     1.44925517    -0.92822755
 o      2.45285472    -1.16066907     0.30567912
 h      2.88255228    -1.39989523    -0.43873908
 c     -2.47259168    -0.33006401    -0.81604927
 h     -2.10141679    -0.86918305    -1.57844061
 h     -3.46191595    -0.70676104    -0.39230642
 h     -2.68287305     0.56066325    -1.22409635
 h      0.05924094     0.86044236     1.65294887
          17

 c      1.31047048    -0.44359804     0.15448704
 c     -0.04051233    -0.91341761     0.40508930
 c     -1.19435686     0.03295280     0.10529162
 c     -0.86628534     1.12365124     1.11746686
 c     -0.26403776     1.11851999    -0.58893095
 c      1.05538224     0.72582426    -0.54259781
 h     -0.42922034    -1.66216778     1.32181802
 h     -1.72005408     1.79574369     1.43584524
 h     -0.63391919     1.99739262    -1.17515525
 h      1.80737722     1.42857973    -0.94187786
 o      2.45556668    -1.15497169     0.30793308
 h      2.91216207    -1.44744460    -0.48320451
 c     -2.46672775    -0.32020504    -0.81608310
 h     -2.11971513    -0.85207916    -1.64227121
 h     -3.46988898    -0.66895694    -0.35908882
 h     -2.72479090     0.53836127    -1.23336783
 h      0.02408350     0.85846928     1.65963524
          17

 c      1.31426259    -0.45685169     0.15903744
 c     -0.02226982    -0.92530091     0.40658156
 c     -1.19516670     0.04756011     0.09263767
 c     -0.87344909     1.13369998     1.13098281
 c     -0.27164396     1.10801741    -0.58224322
 c      1.04845366     0.72226275    -0.54335281
 h     -0.39003854    -1.64025129     1.26542699
 h     -1.73751469     1.79851866     1.41468267
 h     -0.68160380     1.95469373    -1.22006017
 h      1.80887908     1.40336512    -0.95526159
 o      2.45765002    -1.14879257     0.31115339
 h      2.94069968    -1.49256650    -0.53423324
 c     -2.46068074    -0.31182016    -0.81236027
 h     -2.13211052    -0.85177543    -1.71768112
 h     -3.46015040    -0.63268823    -0.32766260
 h     -2.77856537     0.55886769    -1.25988712
 h     -0.01024784     0.86280173     1.67449043
          17

 c      1.31612648    -0.47184711     0.16205096
 c     -0.00509334    -0.93816755     0.41078761
 c     -1.19362512     0.06234601     0.07854614
 c     -0.88284567     1.14318542     1.14198960
 c     -0.28167393     1.09875642    -0.57480828
 c      1.04318982     0.71982609    -0.54447272
 h     -0.33800197    -1.61379676     1.19223017
 h     -1.74396342     1.79918392     1.39413978
 h     -0.72359378     1.90281995    -1.25701683
 h      1.81100657     1.37500479    -0.96859817
 o      2.46017659    -1.14282816     0.31397216
 h      2.95503165    -1.52638603    -0.56916250
 c     -2.45450509    -0.30429084    -0.80694304
 h     -2.14483665    -0.85796560    -1.78672663
 h     -3.43279289    -0.60009314    -0.29896259
 h     -2.83801906     0.60599483    -1.29497128
 h     -0.03742615     0.87173218     1.70099655
          17

 c      1.31591300    -0.48792876     0.16327979
 c      0.01107564    -0.95067331     0.41628939
 c     -1.18956272     0.07680468     0.06352127
 c     -0.89443626     1.15187295     1.15006101
 c     -0.29393246     1.09094836    -0.56700614
 c      1.03954200     0.71812740    -0.54576950
 h     -0.28063434    -1.59714329     1.11857409
 h     -1.74220862     1.80035710     1.37576222
 h     -0.75787906     1.84251120    -1.28402543
 h      1.81427900     1.34550548    -0.98239520
 o      2.46370259    -1.13749353     0.31580835
 h      2.95002962    -1.54452573    -0.57826272
 c     -2.44854275    -0.29633003    -0.80186002
 h     -2.16135344    -0.86326090    -1.83624359
 h     -3.39088168    -0.57349677    -0.27261558
 h     -2.89372779     0.65852551    -1.32733636
 h     -0.05531979     0.88434847     1.73982318
          17

 c      1.31358593    -0.50443190     0.16253418
 c      0.02670111    -0.96071743     0.42086222
 c     -1.18300937     0.09033202     0.04816019
 c     -0.90754292     1.15936060     1.15513448
 c     -0.30788094     1.08467953    -0.55913250
 c      1.03730411     0.71677511    -0.54704314
 h     -0.22968081    -1.61398070     1.06985462
 h     -1.73708385     1.80574390     1.36095458
 h     -0.78387683     1.77679669    -1.30096773
 h      1.81943255     1.31701133    -0.99724847
 o      2.46844870    -1.13298652     0.31652081
 h      2.92521573    -1.54583164    -0.55928621
 c     -2.44293458    -0.28699717    -0.79847463
 h     -2.18274174    -0.86352845    -1.85894561
 h     -3.34022884    -0.55523474    -0.24689616
 h     -2.93846091     0.70250158    -1.34935287
 h     -0.06713599     0.90107256     1.78778662
          17

 c      1.30931178    -0.52068674     0.15969284
 c      0.04188346    -0.96679592     0.42304529
 c     -1.17420638     0.10222356     0.03313248
 c     -0.92116653     1.16521390     1.15744102
 c     -0.32265444     1.07998674    -0.55138029
 c      1.03618849     0.71543626    -0.54812174
 h     -0.19281419    -1.68187199     1.06211180
 h     -1.73398323     1.81911832     1.35059856
 h     -0.80250181     1.71061231    -1.30987131
 h      1.82689760     1.29127018    -1.01354741
 o      2.47434988    -1.12929664     0.31630472
 h      2.88361520    -1.53209808    -0.51587469
 c     -2.43752801    -0.27576354    -0.79756978
 h     -2.20862821    -0.85698563    -1.85205389
 h     -3.28845363    -0.54753546    -0.21885608
 h     -2.96812607     0.73095263    -1.35711070
 h     -0.07906973     0.92295158     1.83898934
          17

 c      1.30353884    -0.53602091     0.15470748
 c      0.05560421    -0.97013975     0.42394834
 c     -1.16360065     0.11170472     0.01914336
 c     -0.93447488     1.16919167     1.15734899
 c     -0.33712457     1.07693667    -0.54383802
 c      1.03591319     0.71388248    -0.54889974
 h     -0.16549417    -1.78738814     1.08101773
 h     -1.73644218     1.84253200     1.34461320
 h     -0.81598940     1.65013137    -1.31484389
 h      1.83633403     1.26923715    -1.03117580
 o      2.48096455    -1.12608973     0.31588194
 h      2.83298791    -1.50985340    -0.46065608
 c     -2.43212248    -0.26235877    -0.79942908
 h     -2.23765654    -0.84374039    -1.81652389
 h     -3.24240467    -0.55202384    -0.18548279
 h     -2.98087647     0.74107883    -1.34898191
 h     -0.09692939     0.95059802     1.88705193
          17

 c      1.29694793    -0.54981294     0.14761884
 c      0.06651424    -0.97338741     0.42553651
 c     -1.15180566     0.11796686     0.00689826
 c     -0.94712633     1.17140725     1.15524824
 c     -0.35002487     1.07569755    -0.53654393
 c      1.03625470     0.71200111    -0.54935844
 h     -0.14000806    -1.90119648     1.10228368
 h     -1.74430831     1.87477978     1.34173040
 h     -0.82720451     1.60150927    -1.32111090
 h      1.84650745     1.25099541    -1.04937686
 o      2.48737565    -1.12251517     0.31685762
 h      2.78754944    -1.49347766    -0.42091408
 c     -2.42680151    -0.24669045    -0.80366055
 h     -2.26754840    -0.82616843    -1.75762820
 h     -3.20480441    -0.56873850    -0.14601116
 h     -2.97643532     0.73270480    -1.32480227
 h     -0.12420201     0.98367132     1.92675578
          17

 c      1.29027922    -0.56155338     0.13855295
 c      0.07364576    -0.97851742     0.42894619
 c     -1.13952514     0.12023083    -0.00294730
 c     -0.95927062     1.17230808     1.15147379
 c     -0.36016133     1.07659731    -0.52961577
 c      1.03705318     0.70977540    -0.54955697
 h     -0.11260486    -2.00144305     1.11137197
 h     -1.75426001     1.91156048     1.33977686
 h     -0.83829977     1.56911981    -1.33280139
 h      1.85560631     1.23600942    -1.06689291
 o      2.49262810    -1.11750871     0.32113115
 h      2.76170124    -1.50063274    -0.42896973
 c     -2.42201146    -0.22879423    -0.80892337
 h     -2.29505443    -0.81019902    -1.68668265
 h     -3.17328240    -0.59537329    -0.10344623
 h     -2.95615431     0.70828007    -1.28587906
 h     -0.16162763     1.02089837     1.95476782
          17

 c      1.28414166    -0.57088525     0.12769233
 c      0.07647300    -0.98656003     0.43452093
 c     -1.12744116     0.11786305    -0.00985917
 c     -0.97133876     1.17250338     1.14623094
 c     -0.36665245     1.08010255    -0.52336550
 c      1.03818828     0.70724999    -0.54960187
 h     -0.08270126    -2.07637749     1.10274446
 h     -1.76209591     1.94724189     1.33629799
 h     -0.84941377     1.55424694    -1.35055208
 h      1.86180671     1.22352506    -1.08231380
 o      2.49680606    -1.11115026     0.32832889
 h      2.75362853    -1.53089010    -0.48093018
 c     -2.41822343    -0.20882604    -0.81291996
 h     -2.31634738    -0.80649406    -1.62164734
 h     -3.14303801    -0.62764526    -0.06336214
 h     -2.92395659     0.67438969    -1.23574088
 h     -0.20743842     1.06034381     1.96993636
          17

 c      1.27889804    -0.57764248     0.11527246
 c      0.07488792    -0.99789159     0.44215491
 c     -1.11608352     0.11052549    -0.01349279
 c     -0.98383069     1.17257184     1.13953446
 c     -0.36906770     1.08664910    -0.51824649
 c      1.03955181     0.70449887    -0.54961207
 h     -0.05122813    -2.12047146     1.07548672
 h     -1.76478758     1.97677007     1.32909716
 h     -0.85858986     1.55527101    -1.37106071
 h      1.86381700     1.21291646    -1.09446255
 o      2.50062501    -1.10456038     0.33613641
 h      2.75154795    -1.56715157    -0.54175149
 c     -2.41538710    -0.18749257    -0.81309205
 h     -2.32851812    -0.82700302    -1.58043010
 h     -3.11015593    -0.66051440    -0.03123633
 h     -2.88808585     0.64463040    -1.18137569
 h     -0.25775676     1.09976417     1.97346661
          17

 c      1.27462357    -0.58186263     0.10161311
 c      0.06920203    -1.01244200     0.45146696
 c     -1.10572816     0.09830551    -0.01373088
 c     -0.99717908     1.17293110     1.13119339
 c     -0.36741334     1.09640188    -0.51464017
 c      1.04102947     0.70160789    -0.54969101
 h     -0.01988800    -2.13190835     1.03105153
 h     -1.76139654     1.99679818     1.31650576
 h     -0.86296920     1.56901356    -1.38896982
 h      1.86123557     1.20389313    -1.10268462
 o      2.50448307    -1.09861288     0.34277782
 h      2.74821994    -1.59585466    -0.58480412
 c     -2.41262023    -0.16700252    -0.80798353
 h     -2.33143660    -0.87356591    -1.56674951
 h     -3.07308373    -0.68933966    -0.01063482
 h     -2.86164926     0.64060359    -1.13317543
 h     -0.30717121     1.13698875     1.96883509
          17

 c      1.27112145    -0.58376603     0.08713936
 c      0.06010781    -1.02973233     0.46183727
 c     -1.09637097     0.08175096    -0.01067396
 c     -1.01164334     1.17376825     1.12087451
 c     -0.36202435     1.10911104    -0.51266356
 c      1.04248754     0.69867086    -0.54990996
 h      0.00904528    -2.11233498     0.97279363
 h     -1.75319062     2.00614432     1.29746154
 h     -0.86010956     1.59205625    -1.39922046
 h      1.85468886     1.19656780    -1.10700872
 o      2.50843068    -1.09370933     0.34738175
 h      2.74140461    -1.61060017    -0.59789121
 c     -2.40882661    -0.15044590    -0.79786690
 h     -2.32743159    -0.93305734    -1.56885311
 h     -3.03258696    -0.71067781    -0.00271892
 h     -2.85585195     0.68043891    -1.09936383
 h     -0.34981248     1.17027016     1.96096465
          17

 c      1.26800495    -0.58371812     0.07237059
 c      0.04857602    -1.04872677     0.47236305
 c     -1.08779449     0.06178229    -0.00459432
 c     -1.02718405     1.17501055     1.10826616
 c     -0.35342200     1.12413276    -0.51211978
 c      1.04376965     0.69579604    -0.55030309
 h      0.03281011    -2.06903545     0.90671968
 h     -1.74343874     2.00592827     1.27152359
 h     -0.84868525     1.62148787    -1.39846984
 h      1.84574237     1.19140583    -1.10814390
 o      2.51234022    -1.08995315     0.34962136
 h      2.73138898    -1.60950761    -0.57756672
 c     -2.40389803    -0.13906073    -0.78423568
 h     -2.31925932    -0.98813346    -1.57321008
 h     -2.99132730    -0.72285179    -0.00629805
 h     -2.86824637     0.75765622    -1.07819570
 h     -0.38106672     1.19848322     1.95431732
          17

 c      1.26482000    -0.58218973     0.05788494
 c      0.03568750    -1.06746938     0.48177275
 c     -1.07969563     0.03953296     0.00413312
 c     -1.04335923     1.17634163     1.09327754
 c     -0.34217464     1.14056550    -0.51255549
 c      1.04470903     0.69312138    -0.55087730
 h      0.04857899    -2.01983116     0.84293765
 h     -1.73696471     1.99943822     1.23884493
 h     -0.82867880     1.65525061    -1.38561474
 h      1.83657541     1.18905132    -1.10730615
 o      2.51598056    -1.08722738     0.34955417
 h      2.71997332    -1.59405382    -0.52653661
 c     -2.39850545    -0.13190482    -0.76886143
 h     -2.30896536    -1.02618026    -1.57171276
 h     -2.95358192    -0.72629448    -0.01787613
 h     -2.88641850     0.84665139    -1.06175662
 h     -0.39929453     1.22105675     1.95062182
          17

 c      1.26116872    -0.57971757     0.04426871
 c      0.02240785    -1.08285622     0.48849130
 c     -1.07181403     0.01618700     0.01509933
 c     -1.05936455     1.17728376     1.07612556
 c     -0.32879161     1.15741178    -0.51335033
 c      1.04516303     0.69083191    -0.55163617
 h      0.05465182    -1.99647460     0.79545871
 h     -1.73922511     1.99136731     1.20004796
 h     -0.80136440     1.69234734    -1.36187235
 h      1.82941956     1.19003231    -1.10585653
 o      2.51899975    -1.08511117     0.34774435
 h      2.71076862    -1.57041308    -0.45549700
 c     -2.39310372    -0.12758288    -0.75316297
 h     -2.29787489    -1.04035123    -1.56109978
 h     -2.92492450    -0.72361257    -0.03180014
 h     -2.89973960     0.92447023    -1.04380769
 h     -0.40631355     1.23777440     1.94804023
          17

 c      1.25680141    -0.57686396     0.03204701
 c      0.00943829    -1.09209120     0.49134198
 c     -1.06401874    -0.00713298     0.02790565
 c     -1.07427331     1.17736661     1.05724807
 c     -0.31367393     1.17370939    -0.51380053
 c      1.04506648     0.68916762    -0.55261011
 h      0.05126514    -2.02815403     0.77455758
 h     -1.75464213     1.98596277     1.15594470
 h     -0.76914104     1.73296310    -1.33054703
 h      1.82588648     1.19441723    -1.10483365
 o      2.52084755    -1.08265308     0.34559293
 h      2.71034838    -1.55300170    -0.38815674
 c     -2.38769635    -0.12499130    -0.73814900
 h     -2.28686459    -1.02805590    -1.54115961
 h     -2.91131068    -0.71895966    -0.04120303
 h     -2.90248476     0.97767369    -1.02135463
 h     -0.40627013     1.24870480     1.94251958
          17

 c      1.25165284    -0.57419007     0.02160680
 c     -0.00264260    -1.09566856     0.49044931
 c     -1.05635445    -0.02941503     0.04217529
 c     -1.08736038     1.17634244     1.03714553
 c     -0.29713249     1.18862876    -0.51321446
 c      1.04447752     0.68840912    -0.55387569
 h      0.03873068    -2.10673408     0.77666786
 h     -1.78459431     1.98456520     1.10725344
 h     -0.73506248     1.77829120    -1.29623859
 h      1.82647351     1.20158296    -1.10459384
 o      2.52081075    -1.07843010     0.34512698
 h      2.72763159    -1.56339148    -0.35751287
 c     -2.38210483    -0.12335702    -0.72437843
 h     -2.27652496    -0.99000107    -1.51389046
 h     -2.91708900    -0.71603548    -0.04048766
 h     -2.89229593     0.99998509    -0.99352451
 h     -0.40389829     1.25426913     1.92997618
          17

 c      1.24580373    -0.57224935     0.01316483
 c     -0.01329546    -1.09644203     0.48669481
 c     -1.04904719    -0.04978492     0.05755685
 c     -1.09830656     1.17428864     1.01625009
 c     -0.27946465     1.20156919    -0.51105445
 c      1.04357884     0.68883777    -0.55554767
 h      0.01690209    -2.19777251     0.79088039
 h     -1.82645497     1.98449027     1.05463041
 h     -0.70191420     1.82971650    -1.26324130
 h      1.83051814     1.21024453    -1.10477290
 o      2.51859683    -1.07194491     0.34683417
 h      2.76483698    -1.60808140    -0.37121663
 c     -2.37629206    -0.12221418    -0.71176256
 h     -2.26715251    -0.93036310    -1.48372754
 h     -2.94258840    -0.71550165    -0.02836860
 h     -2.86874086     0.98969506    -0.96065347
 h     -0.40318786     1.25527642     1.90784375
          17

 c      1.23939699    -0.57155073     0.00679786
 c     -0.02210533    -1.09681383     0.48085470
 c     -1.04246941    -0.06753386     0.07373064
 c     -1.10718094     1.17149269     0.99484313
 c     -0.26105270     1.21227516    -0.50709336
 c      1.04264278     0.69067523    -0.55774387
 h     -0.01339910    -2.27343931     0.80877155
 h     -1.87463057     1.98048212     0.99897530
 h     -0.67110399     1.88737325    -1.23363255
 h      1.83660380     1.21876479    -1.10458791
 o      2.51473298    -1.06438199     0.34895095
 h      2.81161870    -1.66677559    -0.40049619
 c     -2.37048730    -0.12129980    -0.69944358
 h     -2.25857490    -0.85777887    -1.45858294
 h     -2.98335679    -0.71451343    -0.00857649
 h     -2.83286998     0.94896009    -0.92391457
 h     -0.40667002     1.25288504     1.87574498
          17

 c      1.23257873    -0.57249593     0.00249044
 c     -0.02877140    -1.09814935     0.47346731
 c     -1.03707934    -0.08213776     0.09040513
 c     -1.11429478     1.16824198     0.97302232
 c     -0.24241173     1.22090917    -0.50146826
 c      1.04198646     0.69401836    -0.56054003
 h     -0.05043626    -2.31908014     0.82558594
 h     -1.92267439     1.96730189     0.94160885
 h     -0.64217535     1.94901493    -1.20646103
 h      1.84316596     1.22560003    -1.10328269
 o      2.50989631    -1.05702045     0.34988310
 h      2.85586879    -1.71791730    -0.41906536
 c     -2.36502101    -0.12048387    -0.68593546
 h     -2.24995636    -0.78536474    -1.45039080
 h     -3.03197602    -0.70904452     0.01253411
 h     -2.78775519     0.88528264    -0.88534071
 h     -0.41510123     1.24855089     1.83565532
          17

 c      1.22547926    -0.57534143     0.00016263
 c     -0.03307720    -1.10114292     0.46493184
 c     -1.03335139    -0.09326988     0.10730797
 c     -1.12006871     1.16468558     0.95071645
 c     -0.22413561     1.22799274    -0.49457092
 c      1.04191991     0.69879505    -0.56393642
 h     -0.09210629    -2.32848264     0.83874851
 h     -1.96498747     1.94151034     0.88417259
 h     -0.61341351     2.01031185    -1.17879501
 h      1.84902419     1.22968092    -1.10050387
 o      2.50452680    -1.05055207     0.34893687
 h      2.88976228    -1.74966892    -0.41500157
 c     -2.35996201    -0.12029950    -0.66966432
 h     -2.24022889    -0.72582377    -1.47109343
 h     -3.08072140    -0.69631520     0.02888838
 h     -2.73993814     0.81530123    -0.84816708
 h     -0.42739220     1.24398520     1.79177030
          17

 c      1.21821431    -0.58019535    -0.00032028
 c     -0.03489988    -1.10608676     0.45556924
 c     -1.03170354    -0.10081455     0.12418260
 c     -1.12493499     1.16080558     0.92775345
 c     -0.20678317     1.23423757    -0.48686912
 c      1.04269310     0.70475611    -0.56784419
 h     -0.13620636    -2.30022939     0.84687322
 h     -1.99771996     1.90206490     0.82837123
 h     -0.58295530     2.06633863    -1.14757119
 h      1.85371508     1.23062622    -1.09650112
 o      2.49885902    -1.04524738     0.34597202
 h      2.90913339    -1.75726918    -0.38526451
 c     -2.35479284    -0.12287971    -0.64996151
 h     -2.22957814    -0.68243506    -1.52217478
 h     -3.12334701    -0.67561385     0.03630779
 h     -2.70031493     0.76766357    -0.81706963
 h     -0.44091397     1.24108396     1.74991843
          17

 c      1.21089462    -0.58703443     0.00086019
 c     -0.03423855    -1.11291379     0.44562174
 c     -1.03242206    -0.10488843     0.14079498
 c     -1.12921684     1.15645650     0.90400035
 c     -0.19077396     1.24036924    -0.47877616
 c      1.04445095     0.71150313    -0.57209102
 h     -0.18056154    -2.23676137     0.84957326
 h     -2.01920012     1.85028626     0.77570451
 h     -0.54959380     2.11310642    -1.11087195
 h      1.85760131     1.22877292    -1.09214072
 o      2.49298184    -1.04110594     0.34116151
 h      2.91246247    -1.74059080    -0.33184872
 c     -2.34877555    -0.13099013    -0.62763658
 h     -2.22002529    -0.64853244    -1.59044889
 h     -3.15583952    -0.64812045     0.03302666
 h     -2.67891941     0.77072001    -0.79625074
 h     -0.45252052     1.24175330     1.71613470
          17

 c      1.20364281    -0.59572901     0.00349124
 c     -0.03121771    -1.12104819     0.43518735
 c     -1.03559743    -0.10586252     0.15694376
 c     -1.13295829     1.15143682     0.87956739
 c     -0.17632072     1.24700355    -0.47059417
 c      1.04720735     0.71854354    -0.57644505
 h     -0.22339373    -2.14587826     0.84814925
 h     -2.03019893     1.78966876     0.72726496
 h     -0.51308823     2.14851741    -1.06836109
 h      1.86173939     1.22502487    -1.08874769
 o      2.48679585    -1.03781041     0.33498455
 h      2.90146879    -1.70481060    -0.26168772
 c     -2.34201817    -0.14477806    -0.60459818
 h     -2.21388197    -0.61641836    -1.65761717
 h     -3.17672617    -0.61657429     0.01969071
 h     -2.67400969     0.82225517    -0.78471511
 h     -0.46027843     1.24759135     1.69443714
          17

 c      1.19662545    -0.60605786     0.00733785
 c     -0.02601870    -1.12910954     0.42406473
 c     -1.04110384    -0.10435713     0.17244067
 c     -1.13578723     1.14558114     0.85497194
 c     -0.16341201     1.25456743    -0.46249710
 c      1.05085661     0.72535385    -0.58065165
 h     -0.26452953    -2.04432562     0.84750186
 h     -2.03412332     1.72560265     0.68358929
 h     -0.47418661     2.17282091    -1.02125673
 h      1.86749602     1.22053784    -1.08776975
 o      2.47982585    -1.03445698     0.32840206
 h      2.88398525    -1.66463346    -0.18946037
 c     -2.33530458    -0.16168600    -0.58301705
 h     -2.21246882    -0.58226631    -1.70913595
 h     -3.18733287    -0.58482072    -0.00092792
 h     -2.67522188     0.89263696    -0.77715505
 h     -0.46487393     1.25951025     1.68504063
          17

 c      1.19008024    -0.61770579     0.01213301
 c     -0.01871570    -1.13482351     0.41158724
 c     -1.04862864    -0.10120574     0.18706752
 c     -1.13697464     1.13886928     0.83111777
 c     -0.15183591     1.26325135    -0.45453237
 c      1.05522371     0.73144265    -0.58448126
 h     -0.30759292    -1.95942602     0.85838293
 h     -2.03665119     1.66469293     0.64465147
 h     -0.43450324     2.18880705    -0.97213438
 h      1.87594877     1.21629065    -1.09032294
 o      2.47105306    -1.02933047     0.32291541
 h      2.87674648    -1.64786475    -0.13842843
 c     -2.32912929    -0.17908603    -0.56464710
 h     -2.21602379    -0.54563022    -1.73615773
 h     -3.19183223    -0.55717725    -0.02445148
 h     -2.67470858     0.95485848    -0.76928681
 h     -0.46937704     1.27750424     1.68451749
          17

 c      1.18432587    -0.63023101     0.01753794
 c     -0.00939855    -1.13623216     0.39701378
 c     -1.05772478    -0.09739934     0.20053904
 c     -1.13574218     1.13156351     0.80908935
 c     -0.14123803     1.27300499    -0.44664338
 c      1.06013002     0.73640652    -0.58777605
 h     -0.35886039    -1.91573690     0.89323106
 h     -2.04384157     1.61320553     0.61019627
 h     -0.39622024     2.20162349    -0.92453774
 h      1.88729279     1.21270881    -1.09677549
 o      2.45971713    -1.02111074     0.31949410
 h      2.89341121    -1.67642713    -0.12311788
 c     -2.32352583    -0.19526105    -0.55067459
 h     -2.22400993    -0.50797511    -1.73461356
 h     -3.19637330    -0.53765188    -0.04586034
 h     -2.66936507     0.99397781    -0.75928247
 h     -0.47757139     1.30070788     1.68774289
          17

 c      1.17976641    -0.64302185     0.02310356
 c      0.00093275    -1.13383426     0.38080696
 c     -1.06786606    -0.09403512     0.21250585
 c     -1.13168807     1.12432648     0.78989074
 c     -0.13119940     1.28361760    -0.43873266
 c      1.06543709     0.73997230    -0.59047636
 h     -0.41712618    -1.91045193     0.95127255
 h     -2.05874508     1.57511904     0.58048946
 h     -0.36153161     2.21768411    -0.88217576
 h      1.90057844     1.20952899    -1.10658442
 o      2.44674338    -1.01090523     0.31733399
 h      2.92288093    -1.73434462    -0.12934576
 c     -2.31840619    -0.20924748    -0.54170265
 h     -2.23533116    -0.47186950    -1.70449897
 h     -3.20652507    -0.52895516    -0.06110641
 h     -2.65882513     1.00349436    -0.74687311
 h     -0.49229919     1.32768483     1.69000225
          17

 c      1.17688232    -0.65532818     0.02830164
 c      0.01019581    -1.12986357     0.36468763
 c     -1.07849407    -0.09226340     0.22260875
 c     -1.12503479     1.11817899     0.77425757
 c     -0.12132342     1.29490549    -0.43076263
 c      1.07104932     0.74200573    -0.59260951
 h     -0.47124666    -1.92153388     1.01740772
 h     -2.07909314     1.55124395     0.55680006
 h     -0.33188837     2.24226348    -0.84768914
 h      1.91397255     1.20596056    -1.11848650
 o      2.43372907    -1.00071340     0.31527278
 h      2.94524074    -1.79206635    -0.13683866
 c     -2.31394301    -0.22058825    -0.53763435
 h     -2.24839795    -0.44082784    -1.65047530
 h     -3.22396345    -0.53174195    -0.06866389
 h     -2.64391801     0.98163885    -0.73245859
 h     -0.51465462     1.35679307     1.68824044
          17

 c      1.17612320    -0.66637587     0.03261698
 c      0.01628129    -1.12618935     0.35033355
 c     -1.08907500    -0.09316404     0.23055316
 c     -1.11650828     1.11423657     0.76257353
 c     -0.11130498     1.30692704    -0.42283467
 c      1.07688237     0.74248578    -0.59425264
 h     -0.51044722    -1.93137868     1.07668506
 h     -2.09863908     1.54019455     0.54098386
 h     -0.30745109     2.27675330    -0.82162830
 h      1.92539023     1.20103041    -1.13092852
 o      2.42182100    -0.99183460     0.31275250
 h      2.94876950    -1.83150768    -0.13484393
 c     -2.31068883    -0.22915981    -0.53749153
 h     -2.26113984    -0.41955141    -1.58412771
 h     -3.24533962    -0.54478419    -0.06970094
 h     -2.62604317     0.92998959    -0.71661219
 h     -0.54389476     1.38653798     1.68153654
          17

 c      1.17770220    -0.67548719     0.03563521
 c      0.01771605    -1.12383287     0.33881687
 c     -1.09915628    -0.09755330     0.23617439
 c     -1.10702017     1.11336610     0.75484252
 c     -0.10094259     1.32003729    -0.41517190
 c      1.08282243     0.74146846    -0.59549105
 h     -0.52888637    -1.93150595     1.12011104
 h     -2.11061698     1.53992169     0.53449761
 h     -0.28720155     2.31789043    -0.80254243
 h      1.93315864     1.19393637    -1.14252743
 o      2.41172540    -0.98491559     0.30964357
 h      2.92925942    -1.84515656    -0.11953779
 c     -2.30934421    -0.23510773    -0.53929349
 h     -2.27115828    -0.41417357    -1.52650507
 h     -3.26448444    -0.56594514    -0.06680445
 h     -2.60724926     0.85428609    -0.69992102
 h     -0.57770576     1.41589129     1.67120095
          17

 c      1.18139332    -0.68215885     0.03709620
 c      0.01382648    -1.12321637     0.33066751
 c     -1.10839271    -0.10580873     0.23948707
 c     -1.09741315     1.11593840     0.75068594
 c     -0.09009905     1.33472094    -0.40801755
 c      1.08869658     0.73905701    -0.59638600
 h     -0.52459172    -1.91904677     1.14339668
 h     -2.11033568     1.54855242     0.53763989
 h     -0.26957607     2.35971255    -0.78809042
 h      1.93647144     1.18428583    -1.15241150
 o      2.40387363    -0.98020546     0.30602839
 h      2.88707912    -1.83198263    -0.09068010
 c     -2.31037172    -0.23907467    -0.54050748
 h     -2.27627082    -0.43137823    -1.50368716
 h     -3.27554838    -0.59311939    -0.06252887
 h     -2.59105440     0.76750348    -0.68331521
 h     -0.61265181     1.44450531     1.66059658
          17

 c      1.18645129    -0.68607738     0.03690731
 c      0.00474191    -1.12438264     0.32601146
 c     -1.11654984    -0.11778493     0.24070578
 c     -1.08831092     1.12176234     0.74941527
 c     -0.07865832     1.35136463    -0.40153451
 c      1.09426256     0.73538297    -0.59695723
 h     -0.49799225    -1.89417901     1.14528898
 h     -2.09620485     1.56460448     0.54932140
 h     -0.25306505     2.39633323    -0.77618127
 h      1.93556983     1.17218491    -1.16039397
 o      2.39842570    -0.97756306     0.30215169
 h      2.82672061    -1.79732421    -0.05091165
 c     -2.31366912    -0.24282484    -0.53974195
 h     -2.27539019    -0.47461232    -1.52679608
 h     -3.27485067    -0.62471883    -0.05855668
 h     -2.58380528     0.69394825    -0.66900478
 h     -0.64483496     1.47263811     1.65440410
          17

 c      1.19171023    -0.68708161     0.03512343
 c     -0.00868494    -1.12709415     0.32462937
 c     -1.12352178    -0.13284592     0.24020696
 c     -1.08000368     1.13020669     0.75023383
 c     -0.06650699     1.37011727    -0.39575658
 c      1.09922137     0.73059956    -0.59718270
 h     -0.45144998    -1.85955040     1.12728220
 h     -2.06980591     1.58703167     0.56726877
 h     -0.23650234     2.42375414    -0.76555580
 h      1.93166431     1.15818679    -1.16697509
 o      2.39511485    -0.97615995     0.29849846
 h      2.75866907    -1.75758633    -0.00710944
 c     -2.31856014    -0.24925372    -0.53788004
 h     -2.26900689    -0.53992708    -1.57907589
 h     -3.26132546    -0.65983083    -0.05545923
 h     -2.59413308     0.66494385    -0.66073835
 h     -0.67080218     1.50059459     1.65701680
          17

 c      1.19581771    -0.68511337     0.03190560
 c     -0.02501358    -1.13081058     0.32589285
 c     -1.12936772    -0.14999270     0.23843516
 c     -1.07237343     1.14043474     0.75250635
 c     -0.05353674     1.39084567    -0.39058258
 c      1.10325217     0.72489018    -0.59701746
 h     -0.38970930    -1.82134452     1.09498489
 h     -2.03543498     1.61539083     0.58852572
 h     -0.21913153     2.44056897    -0.75591817
 h      1.92660754     1.14311085    -1.17316014
 o      2.39316840    -0.97413068     0.29583734
 h      2.70005172    -1.74562697     0.02887082
 c     -2.32446612    -0.25998589    -0.53683326
 h     -2.25874586    -0.61815675    -1.63414864
 h     -3.23634477    -0.69824616    -0.05281811
 h     -2.62571932     0.69182029    -0.66075693
 h     -0.68841984     1.52782590     1.67047033
          17

 c      1.19750219    -0.68020691     0.02746778
 c     -0.04240017    -1.13455165     0.32857480
 c     -1.13432896    -0.16804316     0.23581833
 c     -1.06494400     1.15161860     0.75590924
 c     -0.03965196     1.41314099    -0.38579117
 c      1.10606331     0.71849429    -0.59643181
 h     -0.32050420    -1.79144676     1.06084093
 h     -1.99920014     1.64991119     0.60997714
 h     -0.20059637     2.44810242    -0.74788572
 h      1.92234202     1.12775491    -1.18009640
 o      2.39204592    -0.96979989     0.29465593
 h      2.66259014    -1.79079811     0.04931523
 c     -2.33144901    -0.27368355    -0.53828707
 h     -2.24652113    -0.70005922    -1.67320688
 h     -3.20336981    -0.74041014    -0.04942969
 h     -2.67184112     0.75059773    -0.66728910
 h     -0.69717922     1.55239101     1.69331444
          17

 c      1.19582344    -0.67252763     0.02203770
 c     -0.05896477    -1.13691957     0.33086035
 c     -1.13880693    -0.18581932     0.23273195
 c     -1.05710165     1.16306409     0.76035521
 c     -0.02477374     1.43635419    -0.38106591
 c      1.10744903     0.71174200    -0.59545946
 h     -0.25287054    -1.78726810     1.04421642
 h     -1.96732897     1.69100174     0.62882153
 h     -0.18090905     2.45024010    -0.74286851
 h      1.92024907     1.11257654    -1.18861169
 o      2.39231946    -0.96434990     0.29441108
 h      2.63809065    -1.87581663     0.06269084
 c     -2.33966363    -0.28818393    -0.54325659
 h     -2.23403346    -0.77856132    -1.68676680
 h     -3.16717104    -0.78720164    -0.04358450
 h     -2.72268405     0.80974382    -0.67732751
 h     -0.69778693     1.57134855     1.72138166
          17

 c      1.19037489    -0.66239926     0.01586535
 c     -0.07341912    -1.13701698     0.33140716
 c     -1.14331024    -0.20228014     0.22949560
 c     -1.04839892     1.17429041     0.76580517
 c     -0.00884615     1.45968083    -0.37603508
 c      1.10733830     0.70507088    -0.59423229
 h     -0.19129016    -1.82071236     1.05895111
 h     -1.94368883     1.73814902     0.64312940
 h     -0.16034898     2.45269593    -0.74279217
 h      1.92066415     1.09748866    -1.19884887
 o      2.39459438    -0.96018525     0.29433636
 h      2.61433142    -1.96223574     0.08050084
 c     -2.34897792    -0.30211019    -0.55210114
 h     -2.22267452    -0.84871114    -1.67163942
 h     -3.13231898    -0.83939203    -0.03362303
 h     -2.77130107     0.84901428    -0.68877750
 h     -0.69149315     1.58172648     1.74964736
          17

 c      1.18130737    -0.65028910     0.00925773
 c     -0.08521678    -1.13569285     0.33072473
 c     -1.14839721    -0.21656584     0.22636658
 c     -1.03875127     1.18507818     0.77212549
 c      0.00814431     1.48233656    -0.37034047
 c      1.10580669     0.69900808    -0.59298318
 h     -0.13419101    -1.88323932     1.09705796
 h     -1.92809617     1.78890506     0.65219102
 h     -0.13921546     2.46122614    -0.74946398
 h      1.92281843     1.08189526    -1.21020333
 o      2.39880303    -0.95875707     0.29402027
 h      2.58595181    -2.02524257     0.10777083
 c     -2.35914087    -0.31490747    -0.56463563
 h     -2.21354058    -0.90725892    -1.62880225
 h     -3.10133213    -0.89665886    -0.01885032
 h     -2.81372556     0.85850975    -0.70052997
 h     -0.67961870     1.58132704     1.77378866
          17

 c      1.16918032    -0.63679151     0.00260052
 c     -0.09396330    -1.13479919     0.33033955
 c     -1.15461123    -0.22800019     0.22352676
 c     -1.02839704     1.19542396     0.77904221
 c      0.02613396     1.50380121    -0.36373125
 c      1.10304308     0.69411600    -0.59201398
 h     -0.08062642    -1.95421784     1.13862884
 h     -1.91703287     1.83903969     0.65636235
 h     -0.11748261     2.47898834    -0.76358996
 h      1.92523205     1.06495948    -1.22160067
 o      2.40441746    -0.96058823     0.29327804
 h      2.55216599    -2.05380019     0.14516855
 c     -2.36998293    -0.32654470    -0.58015717
 h     -2.20735349    -0.95277210    -1.56292242
 h     -3.07384983    -0.95673117    -0.00022293
 h     -2.84782762     0.83439961    -0.71213634
 h     -0.66334010     1.56907862     1.79097268
          17

 c      1.15477917    -0.62259577    -0.00365613
 c     -0.09926183    -1.13578536     0.33139238
 c     -1.16239659    -0.23611078     0.22108530
 c     -1.01771067     1.20540578     0.78614662
 c      0.04496136     1.52398574    -0.35613880
 c      1.09929573     0.69092643    -0.59164458
 h     -0.03224052    -2.01687342     1.16846427
 h     -1.90591767     1.88382062     0.65664862
 h     -0.09460390     2.50475779    -0.78397753
 h      1.92632151     1.04595905    -1.23195749
 o      2.41071204    -0.96566281     0.29201854
 h      2.51417265    -2.04492544     0.19146694
 c     -2.38142322    -0.33722842    -0.59742608
 h     -2.20416317    -0.98664323    -1.48312800
 h     -3.04763102    -1.01560462     0.01992928
 h     -2.87278641     0.77677850    -0.72365193
 h     -0.64358166     1.54505512     1.80013916
          17

 c      1.13897831    -0.60842196    -0.00904857
 c     -0.10091674    -1.13935372     0.33440735
 c     -1.17201879    -0.24064982     0.21909047
 c     -1.00704057     1.21505435     0.79291735
 c      0.06438460     1.54317321    -0.34767185
 c      1.09482254     0.68988093    -0.59216043
 h      0.00863276    -2.06183756     1.17888903
 h     -1.89100550     1.91935169     0.65434556
 h     -0.06971363     2.53368324    -0.80765203
 h      1.92494921     1.02457397    -1.24060228
 o      2.41691067    -0.97354621     0.29020487
 h      2.47416945    -2.00216006     0.24455940
 c     -2.39335512    -0.34716501    -0.61468023
 h     -2.20280452    -1.01487795    -1.40393460
 h     -3.02031845    -1.06876344     0.03894230
 h     -2.88945069     0.68986273    -0.73567946
 h     -0.62093072     1.51032747     1.80206174
          17

 c      1.12265298    -0.59494062    -0.01315752
 c     -0.09904540    -1.14563512     0.33952385
 c     -1.18351937    -0.24158801     0.21754346
 c     -0.99663026     1.22429135     0.79875328
 c      0.08412495     1.56179941    -0.33853625
 c      1.08985746     0.69128135    -0.59376951
 h      0.04003297    -2.08496220     1.16708147
 h     -1.87023767     1.94332991     0.65082079
 h     -0.04206097     2.55985736    -0.83083259
 h      1.92076574     1.00102648    -1.24754136
 o      2.42226703    -0.98320114     0.28783324
 h      2.43493060    -1.93877913     0.30209503
 c     -2.40546882    -0.35662823    -0.62986939
 h     -2.20058958    -1.04857606    -1.34323551
 h     -2.99057215    -1.11244555     0.05475380
 h     -2.90186048     0.58445721    -0.74961338
 h     -0.59559518     1.46668522     1.79917300
          17

 c      1.10662379    -0.58270053    -0.01565934
 c     -0.09406929    -1.15436788     0.34666045
 c     -1.19672238    -0.23907251     0.21640294
 c     -0.98658093     1.23292805     0.80304523
 c      0.10390415     1.58025224    -0.32894361
 c      1.08459538     0.69524945    -0.59657203
 h      0.06059678    -2.08551328     1.13315332
 h     -1.84345354     1.95533619     0.64737988
 h     -0.01134271     2.57860460    -0.85001391
 h      1.91430976     0.97606857    -1.25353429
 o      2.42616279    -0.99262045     0.28483703
 h      2.39869524    -1.88376518     0.36320771
 c     -2.41688757    -0.36672335    -0.64136269
 h     -2.19476261    -1.09810567    -1.31379107
 h     -2.95830430    -1.14434722     0.06628641
 h     -2.92007444     0.48178586    -0.76813930
 h     -0.56752418     1.41622179     1.79490472
          17

 c      1.09161902    -0.57208740    -0.01635762
 c     -0.08665286    -1.16495334     0.35553190
 c     -1.21128254    -0.23337336     0.21557806
 c     -0.97680814     1.24068749     0.80530341
 c      0.12346268     1.59876954    -0.31905118
 c      1.07919429     0.70170371    -0.60054970
 h      0.06966570    -2.06604096     1.07989062
 h     -1.81242554     1.95693899     0.64513970
 h      0.02218863     2.58760350    -0.86266563
 h      1.90685464     0.95083792    -1.25996449
 o      2.42826108    -0.99930441     0.28090278
 h      2.36500867    -1.87420186     0.43153675
 c     -2.42590213    -0.37999064    -0.64864034
 h     -2.18550430    -1.16300679    -1.31467037
 h     -2.92446747    -1.16389575     0.07343456
 h     -2.96068367     0.41083140    -0.79546842
 h     -0.53682110     1.36088129     1.79236810
          17

 c      1.07825576    -0.56332001    -0.01518496
 c     -0.07764304    -1.17633778     0.36553234
 c     -1.22673106    -0.22485387     0.21493481
 c     -0.96699678     1.24721603     0.80529643
 c      0.14256667     1.61740723    -0.30893177
 c      1.07379339     0.71036447    -0.60558243
 h      0.06763323    -2.03422561     1.01401982
 h     -1.78080373     1.95168019     0.64490676
 h      0.05776807     2.58719925    -0.86757548
 h      1.89998687     0.92661751    -1.26848361
 o      2.42841718    -1.00290563     0.27574332
 h      2.33231307    -1.91321113     0.51085116
 c     -2.43111050    -0.39836956    -0.65221685
 h     -2.17590962    -1.23244543    -1.33507449
 h     -2.89083581    -1.17241624     0.07707340
 h     -3.03383496     0.38497376    -0.83449219
 h     -0.50435988     1.30226329     1.79281459
          17

 c      1.06703778    -0.55646723    -0.01218115
 c     -0.06802170    -1.18672997     0.37554592
 c     -1.24250188    -0.21395997     0.21432295
 c     -0.95662219     1.25209315     0.80310178
 c      0.16101080     1.63603406    -0.29855873
 c      1.06855178     0.72078601    -0.61148950
 h      0.05653559    -2.00651504     0.94834162
 h     -1.75362890     1.94463305     0.64715773
 h      0.09423098     2.58038067    -0.86501507
 h      1.89497427     0.90457082    -1.28046895
 o      2.42637425    -1.00551369     0.26969330
 h      2.30256743    -1.96545025     0.59541993
 c     -2.43301889    -0.42100593    -0.65333192
 h     -2.16913422    -1.29448802    -1.36339615
 h     -2.85993478    -1.17314849     0.07924538
 h     -3.12754313     0.38555740    -0.88185544
 h     -0.47214334     1.24187504     1.79496884
          17

 c      1.05836580    -0.55146797    -0.00746692
 c     -0.05880687    -1.19359070     0.38404310
 c     -1.25798148    -0.20118518     0.21358475
 c     -0.94511596     1.25491108     0.79901355
 c      0.17861871     1.65434492    -0.28780529
 c      1.06369237     0.73240693    -0.61808115
 h      0.03978327    -2.00862722     0.90056204
 h     -1.73582221     1.94101165     0.65225965
 h      0.13017864     2.57246390    -0.85673603
 h      1.89216243     0.88556398    -1.29648843
 o      2.42187720    -1.00890986     0.26335757
 h      2.27892683    -2.00078419     0.67542607
 c     -2.43309539    -0.44595050    -0.65343681
 h     -2.16694753    -1.34097860    -1.39095640
 h     -2.83489894    -1.17079440     0.08313841
 h     -3.22043850     0.38665149    -0.93039711
 h     -0.44296817     1.18150626     1.79582791
          17

 c      1.05257455    -0.54813999    -0.00123220
 c     -0.05079441    -1.19509588     0.39015853
 c     -1.27257464    -0.18702111     0.21254331
 c     -0.93214687     1.25545318     0.79337143
 c      0.19524221     1.67192801    -0.27648142
 c      1.05951367     0.74461263    -0.62519869
 h      0.01917750    -2.05884903     0.88063636
 h     -1.72974865     1.94395285     0.66086974
 h      0.16421317     2.57008726    -0.84551812
 h      1.89074231     0.87015018    -1.31605564
 o      2.41480340    -1.01388564     0.25721102
 h      2.26329070    -2.00517721     0.74327032
 c     -2.43248089    -0.47175004    -0.65370980
 h     -2.16981285    -1.36773296    -1.41210923
 h     -2.81891978    -1.17043155     0.09243940
 h     -3.29703813     0.37295661    -0.97401875
 h     -0.41958531     1.12328062     1.79222257
          17

 c      1.04996693    -0.54619008     0.00626182
 c     -0.04446222    -1.19213071     0.39470249
 c     -1.28575428    -0.17193530     0.21099684
 c     -0.91783144     1.25384330     0.78643933
 c      0.21076117     1.68841960    -0.26443474
 c      1.05635438     0.75679580    -0.63272342
 h     -0.00663981    -2.14486071     0.87898308
 h     -1.73350413     1.95296015     0.67407820
 h      0.19517987     2.57911180    -0.83396751
 h      1.88906127     0.85868023    -1.33782476
 o      2.40515534    -1.02062482     0.25155357
 h      2.25626146    -1.97461674     0.79430325
 c     -2.43187696    -0.49755383    -0.65486585
 h     -2.17723644    -1.37375063    -1.42371287
 h     -2.81417854    -1.17576758     0.10982466
 h     -3.34915072     0.33845444    -1.00881939
 h     -0.40393073     1.06937725     1.78208058
          17

 c      1.05078024    -0.54526157     0.01469901
 c     -0.04028608    -1.18707934     0.39907151
 c     -1.29708446    -0.15639743     0.20873146
 c     -0.90270049     1.25051348     0.77838805
 c      0.22509289     1.70369726    -0.25168819
 c      1.05452486     0.76840914    -0.64055464
 h     -0.03837257    -2.23764754     0.87931710
 h     -1.74166299     1.96450762     0.69297785
 h      0.22229035     2.60202037    -0.82290043
 h      1.88529754     0.85141528    -1.36009739
 o      2.39303958    -1.02895061     0.24652507
 h      2.25741420    -1.91116561     0.82661800
 c     -2.43180266    -0.52290798    -0.65706663
 h     -2.18791583    -1.36087772    -1.42494504
 h     -2.82079984    -1.18757916     0.13522724
 h     -3.37315863     0.28209354    -1.03253224
 h     -0.39673364     1.02167461     1.76501521
          17

 c      1.05509223    -0.54500314     0.02374767
 c     -0.03879734    -1.18179130     0.40413695
 c     -1.30622916    -0.14090977     0.20553871
 c     -0.88748689     1.24603755     0.76933014
 c      0.23821592     1.71795439    -0.23850661
 c      1.05423751     0.77901488    -0.64857386
 h     -0.07462063    -2.31465457     0.87143923
 h     -1.74777017     1.97413287     0.71805355
 h      0.24506745     2.63670844    -0.81060268
 h      1.87813799     0.84856995    -1.38137870
 o      2.37867134    -1.03831573     0.24202323
 h      2.26525374    -1.82316617     0.84238044
 c     -2.43274236    -0.54754145    -0.65988933
 h     -2.19964102    -1.33412496    -1.41769839
 h     -2.83667857    -1.20372519     0.16537630
 h     -3.36827688     0.20558481    -1.04400910
 h     -0.39744912     0.98146658     1.74242338
          17

 c      1.06272526    -0.54511963     0.03309809
 c     -0.04040514    -1.17718958     0.41020335
 c     -1.31294894    -0.12600781     0.20122962
 c     -0.87292182     1.24098507     0.75934351
 c      0.25019228     1.73156813    -0.22532351
 c      1.05556046     0.78832571    -0.65661220
 h     -0.11315250    -2.36367062     0.85133791
 h     -1.74651747     1.97822633     0.74891467
 h      0.26323771     2.67777533    -0.79375515
 h      1.86721660     0.85029767    -1.40079345
 o      2.36240089    -1.04760060     0.23744070
 h      2.27695387    -1.72854113     0.85204116
 c     -2.43510586    -0.57116780    -0.66237040
 h     -2.20905216    -1.30225193    -1.40735656
 h     -2.85831544    -1.22075953     0.19508190
 h     -3.33650356     0.11310838    -1.04321485
 h     -0.40438766     0.94927545     1.71729753
          17

 c      1.07318600    -0.54539146     0.04248386
 c     -0.04528991    -1.17353687     0.41723114
 c     -1.31708456    -0.11224130     0.19565123
 c     -0.85960998     1.23585082     0.74848311
 c      0.26116874     1.74487913    -0.21260005
 c      1.05840399     0.79622389    -0.66443326
 h     -0.15182830    -2.37930053     0.81834971
 h     -1.73478104     1.97484258     0.78439377
 h      0.27670716     2.71903318    -0.76910474
 h      1.85324799     0.85665438    -1.41828235
 o      2.34469710    -1.05510553     0.23139341
 h      2.28895492    -1.65500564     0.87868309
 c     -2.43899611    -0.59351557    -0.66310701
 h     -2.21164371    -1.27716121    -1.40268329
 h     -2.88193960    -1.23569163     0.21904428
 h     -3.28451987     0.01257610    -1.03199250
 h     -0.41502811     0.92479735     1.69372510
          17

 c      1.08565193    -0.54565702     0.05168973
 c     -0.05341260    -1.17065391     0.42497930
 c     -1.31853407    -0.10015043     0.18871117
 c     -0.84794666     1.23101822     0.73681358
 c      0.27135530     1.75804037    -0.20071745
 c      1.06254020     0.80275312    -0.67174061
 h     -0.18890847    -2.36037289     0.77349222
 h     -1.71191263     1.96389914     0.82280227
 h      0.28560374     2.75545419    -0.73462657
 h      1.83787149     0.86756374    -1.43454822
 o      2.32598391    -1.05985759     0.22267971
 h      2.30017033    -1.61945952     0.94275386
 c     -2.44372629    -0.61484105    -0.66051842
 h     -2.20288396    -1.26969869    -1.41216421
 h     -2.90430449    -1.24689837     0.23308613
 h     -3.22784236    -0.08184285    -1.01596565
 h     -0.42656905     0.90707452     1.67590855
          17

 c      1.09900599    -0.54575779     0.06054914
 c     -0.06458021    -1.16797636     0.43306594
 c     -1.31722688    -0.09024947     0.18040878
 c     -0.83804416     1.22671638     0.72447373
 c      0.28098841     1.77096833    -0.18992551
 c      1.06765785     0.80808892    -0.67821409
 h     -0.22320417    -2.30958043     0.71893387
 h     -1.67977243     1.94718368     0.86223971
 h      0.29032378     2.78409955    -0.68991215
 h      1.82321919     0.88278629    -1.45072171
 o      2.30664931    -1.06297379     0.21224727
 h      2.31241362    -1.60658850     1.03070987
 c     -2.44736878    -0.63655151    -0.65333947
 h     -2.18077485    -1.28293525    -1.43702356
 h     -2.92310002    -1.25427691     0.23476829
 h     -3.19353577    -0.14905147    -1.00643754
 h     -0.43665368     0.89493424     1.66674525
          17

 c      1.11192392    -0.54547951     0.06892453
 c     -0.07847341    -1.16443966     0.44098081
 c     -1.31309845    -0.08301568     0.17086419
 c     -0.82969599     1.22297937     0.71173532
 c      0.29028851     1.78335246    -0.18032604
 c      1.07344669     0.81249660    -0.68356882
 h     -0.25445961    -2.23539790     0.65811457
 h     -1.64257439     1.92824012     0.90094938
 h      0.29154192     2.80443031    -0.63611342
 h      1.81127225     0.90188346    -1.46777089
 o      2.28731776    -1.06605291     0.20206057
 h      2.32587382    -1.59454384     1.11288726
 c     -2.44785856    -0.66039020    -0.64131612
 h     -2.14749377    -1.31077339    -1.46908028
 h     -2.93717104    -1.25912130     0.22379827
 h     -3.20551576    -0.17217056    -1.01488567
 h     -0.44393435     0.88748518     1.66658390
          17

 c      1.12300330    -0.54452208     0.07667697
 c     -0.09460585    -1.15819796     0.44809749
 c     -1.30607694    -0.07887655     0.16033255
 c     -0.82243861     1.21966321     0.69899143
 c      0.29942555     1.79468993    -0.17187918
 c      1.07967754     0.81628980    -0.68761890
 h     -0.28427090    -2.15602996     0.59585057
 h     -1.60618111     1.91182455     0.93764416
 h      0.29017845     2.81832346    -0.57566495
 h      1.80322964     0.92416527    -1.48584125
 o      2.26879950    -1.07004830     0.19347149
 h      2.33907747    -1.57273415     1.16937046
 c     -2.44555908    -0.68637980    -0.62593531
 h     -2.10799237    -1.34369114    -1.49670936
 h     -2.94677041    -1.26405644     0.20240690
 h     -3.25533423    -0.15711681    -1.03884871
 h     -0.44812894     0.88431259     1.67303921
          17

 c      1.13091912    -0.54250151     0.08364612
 c     -0.11228441    -1.14656850     0.45380682
 c     -1.29612416    -0.07818458     0.14917356
 c     -0.81574098     1.21656625     0.68668040
 c      0.30850251     1.80435243    -0.16443733
 c      1.08624250     0.81979651    -0.69031489
 h     -0.31696553    -2.10072828     0.53693935
 h     -1.57640909     1.90251169     0.97150175
 h      0.28732663     2.82967210    -0.51177076
 h      1.79921832     0.94864272    -1.50388556
 o      2.25191638    -1.07543721     0.18713804
 h      2.35043057    -1.53876320     1.19125507
 c     -2.44240026    -0.71310280    -0.60962096
 h     -2.06762911    -1.37377011    -1.51061149
 h     -2.95386432    -1.27294829     0.17543445
 h     -3.31401756    -0.12410058    -1.06555781
 h     -0.44961229     0.88527335     1.68204051
          17

 c      1.13460692    -0.53897774     0.08964143
 c     -0.13084991    -1.12742812     0.45784090
 c     -1.28330684    -0.08117841     0.13780039
 c     -0.80925435     1.21361540     0.67522597
 c      0.31755549     1.81172043    -0.15781115
 c      1.09314606     0.82332757    -0.69173223
 h     -0.35701113    -2.09400818     0.48250631
 h     -1.55673977     1.90270765     1.00156272
 h      0.28416783     2.84312475    -0.44759800
 h      1.79850746     0.97404904    -1.51984340
 o      2.23735827    -1.08244113     0.18326807
 h      2.35881342    -1.49424377     1.17668563
 c     -2.43960624    -0.73911836    -0.59440355
 h     -2.03085351    -1.39611967    -1.50555303
 h     -2.96203232    -1.29044723     0.14965911
 h     -3.35975018    -0.08963416    -1.08495050
 h     -0.44892967     0.89017493     1.68933829
          17

 c      1.13343888    -0.53351962     0.09444439
 c     -0.15021212    -1.10153545     0.46028741
 c     -1.26785389    -0.08793339     0.12664015
 c     -0.80295621     1.21097799     0.66501854
 c      0.32655840     1.81639234    -0.15184369
 c      1.10046272     0.82714295    -0.69201849
 h     -0.40235804    -2.12877973     0.43005448
 h     -1.54706540     1.91147150     1.02597605
 h      0.28193199     2.86186469    -0.38542065
 h      1.80006501     0.99896610    -1.53127515
 o      2.22553671    -1.09105179     0.18166799
 h      2.36396561    -1.44342827     1.13000427
 c     -2.43747871    -0.76337269    -0.58153832
 h     -2.00080106    -1.40861681    -1.48007794
 h     -2.97509355    -1.32053556     0.13157982
 h     -3.38189350    -0.06330704    -1.09212354
 h     -0.44650935     0.89860996     1.69165178
          17

 c      1.12732433    -0.52581599     0.09783182
 c     -0.17067357    -1.07171427     0.46114715
 c     -1.25020238    -0.09831311     0.11610176
 c     -0.79708770     1.20899650     0.65637309
 c      0.33542337     1.81836653    -0.14643899
 c      1.10828681     0.83141771    -0.69132959
 h     -0.44545330    -2.17617880     0.37885351
 h     -1.54456408     1.92523627     1.04201072
 h      0.28192738     2.88559323    -0.32630690
 h      1.80313039     1.02201676    -1.53609050
 o      2.21642580    -1.10092427     0.18151224
 h      2.36743542    -1.39386676     1.06534204
 c     -2.43603222    -0.78522942    -0.57142579
 h     -1.97912527    -1.41153016    -1.43610672
 h     -2.99443587    -1.36411600     0.12406631
 h     -3.37638737    -0.05028754    -1.08536827
 h     -0.44256581     0.90995662     1.68724536
          17

 c      1.11670694    -0.51577359     0.09961847
 c     -0.19226616    -1.04060924     0.46028157
 c     -1.23104581    -0.11191156     0.10653908
 c     -0.79198325     1.20802534     0.64944442
 c      0.34400375     1.81804618    -0.14152382
 c      1.11669226     0.83621954    -0.68978174
 h     -0.47981729    -2.21219085     0.33073697
 h     -1.54565133     1.93963656     1.04688311
 h      0.28553948     2.91044702    -0.27059259
 h      1.80759767     1.04205844    -1.53308834
 o      2.20942865    -1.11127085     0.18092388
 h      2.37429957    -1.35738667     1.01308583
 c     -2.43545815    -0.80442987    -0.56360978
 h     -1.96565585    -1.40757598    -1.37905215
 h     -3.01735967    -1.41767992     0.12492009
 h     -3.34257324    -0.05326111    -1.06470860
 h     -0.43708441     0.92343701     1.67611843
          17

 c      1.10246697    -0.50353945     0.09971458
 c     -0.21449614    -1.01018693     0.45761740
 c     -1.21139436    -0.12797660     0.09819929
 c     -0.78793648     1.20830626     0.64415927
 c      0.35211277     1.81606111    -0.13699383
 c      1.12570373     0.84150657    -0.68742875
 h     -0.50199680    -2.22404000     0.28806258
 h     -1.54745408     1.95101478     1.03862285
 h      0.29409405     2.93093566    -0.21859311
 h      1.81417096     1.05833303    -1.52221670
 o      2.20350329    -1.12115958     0.17750192
 h      2.39233610    -1.34539091     1.01109399
 c     -2.43616106    -0.82090779    -0.55697484
 h     -1.95785316    -1.40226808    -1.31812811
 h     -3.03848653    -1.47478176     0.12908755
 h     -3.28227882    -0.07300491    -1.03147516
 h     -0.42983488     0.93818361     1.65997339
          17

 c      1.08575696    -0.48944770     0.09816664
 c     -0.23634076    -0.98210080     0.45327477
 c     -1.19264259    -0.14533813     0.09115742
 c     -0.78513862     1.20991880     0.64021188
 c      0.35955616     1.81305338    -0.13269938
 c      1.13527560     0.84714769    -0.68426059
 h     -0.51065144    -2.20667118     0.25275152
 h     -1.54842636     1.95714746     1.01650439
 h      0.30864520     2.94222609    -0.17094383
 h      1.82432057     1.07054148    -1.50455545
 o      2.19793339    -1.13037464     0.17113990
 h      2.42197479    -1.35607011     1.05968186
 c     -2.43847584    -0.83467346    -0.55004387
 h     -1.95075860    -1.40353873    -1.26543373
 h     -3.05254391    -1.52872814     0.13182951
 h     -3.20075300    -0.10750841    -0.98879751
 h     -0.42044488     0.95331868     1.64193232
          17

 c      1.06782639    -0.47393821     0.09512640
 c     -0.25624762    -0.95799962     0.44761920
 c     -1.17661148    -0.16237984     0.08525628
 c     -0.78366014     1.21277178     0.63712398
 c      0.36616540     1.80953269    -0.12847028
 c      1.14529521     0.85295146    -0.68021787
 h     -0.50561788    -2.15966630     0.22619159
 h     -1.54848051     1.95748290     0.98111080
 h      0.32981714     2.94155817    -0.12851561
 h      1.84003007     1.07882274    -1.48200083
 o      2.19262702    -1.13927765     0.16404264
 h      2.45345959    -1.37772186     1.12178462
 c     -2.44212169    -0.84615754    -0.54132295
 h     -1.93914600    -1.41877031    -1.23172702
 h     -3.05610102    -1.57425634     0.13029208
 h     -3.10945713    -0.14903238    -0.94318009
 h     -0.40859796     0.96806815     1.62584616
          17

 c      1.04987559    -0.45748851     0.09078282
 c     -0.27219300    -0.93952994     0.44125945
 c     -1.16546328    -0.17713601     0.08009969
 c     -0.78344321     1.21660696     0.63435625
 c      0.37182158     1.80580585    -0.12415112
 c      1.15562022     0.85869601    -0.67522712
 h     -0.48753891    -2.08645978     0.20923296
 h     -1.54894401     1.95317381     0.93420497
 h      0.35775547     2.92879765    -0.09214575
 h      1.86329323     1.08361732    -1.45662714
 o      2.18752527    -1.14806930     0.15795700
 h      2.47746132    -1.40130890     1.16761938
 c     -2.44553938    -0.85696776    -0.52963314
 h     -1.92193616    -1.44966984    -1.22027200
 h     -3.04800579    -1.60799398     0.12365628
 h     -3.02922556    -0.17953398    -0.90673949
 h     -0.39440486     0.98195800     1.61513468
          17

 c      1.03296351    -0.44056866     0.08532319
 c     -0.28200326    -0.92789050     0.43495590
 c     -1.16132328    -0.18764125     0.07518037
 c     -0.78430450     1.22102228     0.63144298
 c      0.37646658     1.80195214    -0.11963129
 c      1.16613910     0.86416290    -0.66925794
 h     -0.45800461    -1.99594391     0.20178686
 h     -1.55230826     1.94687162     0.87842983
 h      0.39217696     2.90652545    -0.06236929
 h      1.89539626     1.08543809    -1.42984568
 o      2.18242251    -1.15671730     0.15364590
 h      2.48873356    -1.42212521     1.18333642
 c     -2.44628321    -0.86970975    -0.51437284
 h     -1.90374531    -1.49074119    -1.22585060
 h     -3.02927056    -1.62857600     0.11291537
 h     -2.98434673    -0.17404007    -0.89482123
 h     -0.37886048     0.99504705     1.61151666
          17

 c      1.01797005    -0.42362371     0.07892240
 c     -0.28395729    -0.92291674     0.42945042
 c     -1.16560759    -0.19251610     0.07016237
 c     -0.78599106     1.22555030     0.62809301
 c      0.38010396     1.79783610    -0.11486536
 c      1.17683092     0.86917041    -0.66237362
 h     -0.42007239    -1.90670711     0.20168081
 h     -1.56147751     1.94199300     0.81677435
 h      0.43249496     2.87975779    -0.03922423
 h      1.93623096     1.08465650    -1.40173778
 o      2.17705819    -1.16508418     0.15127961
 h      2.48500292    -1.43799180     1.16476217
 c     -2.44329516    -0.88534497    -0.49632571
 h     -1.89109113    -1.53359588    -1.24000176
 h     -3.00298688    -1.63716367     0.10098515
 h     -2.97957229    -0.12730447    -0.91133432
 h     -0.36407271     1.00799568     1.61439738
          17

 c      1.00559604    -0.40708147     0.07174005
 c     -0.27740757    -0.92225095     0.42532542
 c     -1.17841621    -0.19149759     0.06514247
 c     -0.78832190     1.22980927     0.62420825
 c      0.38279252     1.79318800    -0.10987979
 c      1.18779088     0.87359431    -0.65473763
 h     -0.37833330    -1.85065599     0.20325774
 h     -1.57832997     1.94130767     0.75193530
 h      0.47797528     2.85492387    -0.02219183
 h      1.98403447     1.08144346    -1.37100617
 o      2.17116662    -1.17297923     0.15063717
 h      2.46613444    -1.44842297     1.11411572
 c     -2.43744342    -0.90193376    -0.47776587
 h     -1.88868031    -1.57117330    -1.25530030
 h     -2.97432262    -1.63805512     0.09290507
 h     -2.99728344    -0.06410904    -0.94334996
 h     -0.35298900     1.02184657     1.62135176
          17

 c      0.99639173    -0.39137064     0.06391752
 c     -0.26311031    -0.92241806     0.42277585
 c     -1.19846300    -0.18549946     0.06065671
 c     -0.79135655     1.23366254     0.61981434
 c      0.38464429     1.78778479    -0.10476077
 c      1.19920417     0.87737032    -0.64656805
 h     -0.33643768    -1.85945604     0.19987756
 h     -1.60220023     1.94550298     0.68601997
 h      0.52776810     2.83770210    -0.01034222
 h      2.03576136     1.07589867    -1.33560924
 o      2.16442964    -1.18011133     0.15100758
 h      2.43461718    -1.45523515     1.04157091
 c     -2.42968091    -0.91700720    -0.46100495
 h     -1.89856031    -1.59890049    -1.26644958
 h     -2.94986244    -1.63803799     0.09511658
 h     -3.02064845    -0.01065909    -0.97637921
 h     -0.34871685     1.03763525     1.62929678
          17

 c      0.99079474    -0.37693732     0.05557577
 c     -0.24305168    -0.92226724     0.42113358
 c     -1.22354249    -0.17614475     0.05745366
 c     -0.79545095     1.23726224     0.61494869
 c      0.38584685     1.78167255    -0.09962728
 c      1.21128165     0.88049348    -0.63807147
 h     -0.29401749    -1.92893521     0.19239505
 h     -1.62959573     1.95294643     0.62081972
 h      0.58060754     2.83035158    -0.00267667
 h      2.08788578     1.06825349    -1.29367067
 o      2.15635761    -1.18593703     0.15083086
 h      2.39721387    -1.46480641     0.97098818
 c     -2.42059105    -0.92897171    -0.44758472
 h     -1.92057456    -1.61445265    -1.27019956
 h     -2.93529217    -1.64327707     0.11305241
 h     -3.04100168     0.01855751    -1.00167509
 h     -0.35383428     1.05606138     1.63558797
          17

 c      0.98914284    -0.36425012     0.04682057
 c     -0.21966606    -0.92311850     0.41920778
 c     -1.25109217    -0.16518808     0.05626504
 c     -0.80114665     1.24093826     0.60956860
 c      0.38669502     1.77525401    -0.09460630
 c      1.22418569     0.88301597    -0.62938890
 h     -0.24952577    -2.02363847     0.18800832
 h     -1.65555629     1.96087824     0.55821009
 h      0.63433959     2.83059899     0.00159834
 h      2.13726558     1.05901699    -1.24417291
 o      2.14632045    -1.18956920     0.14769682
 h      2.36443999    -1.48948410     0.93992171
 c     -2.41088394    -0.93728013    -0.43812406
 h     -1.95286854    -1.61748515    -1.26523854
 h     -2.93214911    -1.65484307     0.14777980
 h     -3.05484343     0.01774040    -1.01494998
 h     -0.36996830     1.07733679     1.63866370
          17

 c      0.99163537    -0.35377319     0.03776408
 c     -0.19519732    -0.92612331     0.41611058
 c     -1.27860258    -0.15413515     0.05767683
 c     -0.80899102     1.24503595     0.60352224
 c      0.38758630     1.76914116    -0.08982695
 c      1.23796803     0.88504936    -0.62057033
 h     -0.20304840    -2.11216086     0.19191900
 h     -1.67551767     1.96690612     0.50017613
 h      0.68585627     2.83320702     0.00308294
 h      2.18180612     1.04902323    -1.18726039
 o      2.13423241    -1.19047719     0.14049690
 h      2.33997111    -1.53670062     0.96539676
 c     -2.40166149    -0.94219649    -0.43239592
 h     -1.99216774    -1.60971274    -1.25235567
 h     -2.93698648    -1.66764165     0.19493683
 h     -3.06115493    -0.01424607    -1.01435852
 h     -0.39768977     1.10122078     1.63825770
          17

 c      0.99827945    -0.34591568     0.02854509
 c     -0.17148903    -0.93157684     0.41142545
 c     -1.30387195    -0.14409320     0.06207322
 c     -0.81939890     1.24980716     0.59656632
 c      0.38895757     1.76390416    -0.08541977
 c      1.25254126     0.88675841    -0.61157666
 h     -0.15582857    -2.17691931     0.20574906
 h     -1.68655746     1.96987524     0.44850769
 h      0.73166010     2.83274666     0.00237112
 h      2.22082516     1.03940270    -1.12420682
 o      2.12091424    -1.18933559     0.13107527
 h      2.31503246    -1.59579126     1.01767174
 c     -2.39422767    -0.94429752    -0.42958794
 h     -2.03394747    -1.59523319    -1.23480688
 h     -2.94400114    -1.67419587     0.24726798
 h     -3.06044333    -0.07563213    -0.99957076
 h     -0.43660737     1.12717796     1.63532811
          17

 c      1.00885457    -0.34100333     0.01933513
 c     -0.14991745    -0.93928173     0.40505327
 c     -1.32513867    -0.13578586     0.06962673
 c     -0.83257215     1.25536521     0.58840756
 c      0.39119497     1.75989496    -0.08150130
 c      1.26769277     0.88833478    -0.60229886
 h     -0.10954210    -2.20972933     0.22907815
 h     -1.68789464     1.97010409     0.40442573
 h      0.76863618     2.82558496     0.00017923
 h      2.25509768     1.03151105    -1.05714498
 o      2.10723573    -1.18716811     0.12159925
 h      2.28160028    -1.65156531     1.06200833
 c     -2.38972263    -0.94411938    -0.42853987
 h     -2.07278975    -1.58058709    -1.21833361
 h     -2.94793974    -1.66864407     0.29776800
 h     -3.05511386    -0.16155996    -0.97190368
 h     -0.48557529     1.15457640     1.63173093
          17

 c      1.02289516    -0.33926248     0.01032975
 c     -0.13139744    -0.94881696     0.39706769
 c     -1.34112992    -0.12964380     0.08030715
 c     -0.84844785     1.26167126     0.57877292
 c      0.39455934     1.75718701    -0.07815129
 c      1.28313152     0.88996774    -0.59259187
 h     -0.06603508    -2.20770120     0.26053931
 h     -1.68099631     1.96933323     0.36826093
 h      0.79462457     2.81067508    -0.00264933
 h      2.28651143     1.02680669    -0.98861394
 o      2.09379985    -1.18470029     0.11323076
 h      2.23703246    -1.69455140     1.07985594
 c     -2.38872069    -0.94226064    -0.42787394
 h     -2.10336118    -1.57346840    -1.20960369
 h     -2.94528795    -1.64818818     0.34123586
 h     -3.05121191    -0.26231226    -0.93555238
 h     -0.54300334     1.18287440     1.62957978
          17

 c      1.03969006    -0.34078605     0.00172634
 c     -0.11644486    -0.95957932     0.38763330
 c     -1.35106962    -0.12590062     0.09388893
 c     -0.86666764     1.26853431     0.56750602
 c      0.39913648     1.75558238    -0.07539325
 c      1.29856621     0.89181859    -0.58231726
 h     -0.02725891    -2.17180240     0.29823189
 h     -1.66947551     1.97055526     0.33921718
 h      0.80874819     2.78968789    -0.00520208
 h      2.31727210     1.02667125    -0.92101188
 o      2.08107650    -1.18240657     0.10642674
 h      2.18187371    -1.72039976     1.06419645
 c     -2.39077714    -0.93981797    -0.42614623
 h     -2.12203235    -1.57940774    -1.21243681
 h     -2.93429952    -1.61297483     0.37466219
 h     -3.06132454    -0.36130150    -0.89954821
 h     -0.60719449     1.21174906     1.63034458
          17

 c      1.05830097    -0.34547726    -0.00631214
 c     -0.10526230    -0.97064923     0.37696816
 c     -1.35466110    -0.12465787     0.10996506
 c     -0.88660713     1.27563941     0.55465004
 c      0.40481253     1.75464650    -0.07318624
 c      1.31380125     0.89400153    -0.57137722
 h      0.00487126    -2.10786919     0.33984626
 h     -1.65855363     1.97756089     0.31533175
 h      0.81155699     2.76686525    -0.00656876
 h      2.34882523     1.03220123    -0.85614206
 o      2.06951044    -1.18062850     0.10125413
 h      2.11821569    -1.72829759     1.01468632
 c     -2.39436857    -0.93837250    -0.42221970
 h     -2.12808187    -1.59853949    -1.22453540
 h     -2.91481005    -1.56577316     0.39745423
 h     -3.10378896    -0.43871040    -0.87656715
 h     -0.67655436     1.24111248     1.63403586
          17

 c      1.07760845    -0.35298778    -0.01370401
 c     -0.09784814    -0.98048764     0.36531298
 c     -1.35201193    -0.12592131     0.12798953
 c     -0.90751274     1.28264168     0.54045295
 c      0.41128383     1.75377952    -0.07142810
 c      1.32880635     0.89657392    -0.55972227
 h      0.02900690    -2.03001631     0.38298253
 h     -1.65363513     1.99379973     0.29385576
 h      0.80490133     2.74843029    -0.00592567
 h      2.38102973     1.04402884    -0.79506840
 o      2.05956053    -1.17956428     0.09742611
 h      2.04902460    -1.72144750     0.93727158
 c     -2.39825568    -0.93874443    -0.41613594
 h     -2.12342399    -1.62594802    -1.23861722
 h     -2.88830170    -1.51182444     0.41192543
 h     -3.18709253    -0.48617489    -0.87212441
 h     -0.74957113     1.27101088     1.63896701
          17

 c      1.09638932    -0.36267338    -0.02049271
 c     -0.09414421    -0.98663266     0.35284317
 c     -1.34351823    -0.12962139     0.14733118
 c     -0.92872512     1.28933067     0.52527036
 c      0.41812394     1.75237039    -0.06996544
 c      1.34371386     0.89953851    -0.54733163
 h      0.04546777    -1.96442418     0.42637760
 h     -1.65810998     2.02051495     0.27211081
 h      0.79128818     2.74097191    -0.00266304
 h      2.41210672     1.06222817    -0.73831252
 o      2.05173512    -1.17907865     0.09408527
 h      1.97725131    -1.71029958     0.84781930
 c     -2.40288047    -0.94029821    -0.40944092
 h     -2.11138937    -1.65486678    -1.24642705
 h     -2.85816743    -1.45842492     0.42363733
 h     -3.29526951    -0.51227628    -0.87753249
 h     -0.82464735     1.30147385     1.64228738
          17

 c      1.11342258    -0.37359294    -0.02686024
 c     -0.09410958    -0.98633844     0.33953161
 c     -1.32979313    -0.13561467     0.16730245
 c     -0.94985029     1.29576459     0.50942956
 c      0.42490077     1.75004941    -0.06860175
 c      1.35874535     0.90285828    -0.53418747
 h      0.05644999    -1.94229877     0.47172199
 h     -1.67179829     2.05529142     0.24833137
 h      0.77273260     2.74859846     0.00343199
 h      2.43939436     1.08633233    -0.68617353
 o      2.04672663    -1.17846489     0.08964451
 h      1.90313231    -1.71627579     0.77464791
 c     -2.40924258    -0.94200982    -0.40395422
 h     -2.09561485    -1.67940045    -1.24165861
 h     -2.82938439    -1.41362302     0.44054551
 h     -3.40336754    -0.52829421    -0.88103069
 h     -0.89998377     1.33242461     1.64092198
          17

 c      1.12761890    -0.38459240    -0.03306955
 c     -0.09744690    -0.97899713     0.32535087
 c     -1.31165751    -0.14365164     0.18717509
 c     -0.97074024     1.30224030     0.49315221
 c      0.43127268     1.74691259    -0.06710262
 c      1.37410958     0.90648392    -0.52026486
 h      0.06220962    -1.97171419     0.52126129
 h     -1.69150597     2.09254665     0.22181094
 h      0.74989468     2.77034928     0.01200697
 h      2.46039188     1.11543717    -0.63894585
 o      2.04544464    -1.17713546     0.08295540
 h      1.82302347    -1.76013426     0.73946873
 c     -2.41779731    -0.94320819    -0.40074671
 h     -2.07933884    -1.69572951    -1.22098793
 h     -2.80658945    -1.38372941     0.46968766
 h     -3.49339938    -0.54066929    -0.87573278
 h     -0.97363146     1.36368978     1.63241538
          17

 c      1.13816661    -0.39453486    -0.03934059
 c     -0.10340933    -0.96690437     0.31074402
 c     -1.29016274    -0.15333895     0.20621383
 c     -0.99133407     1.30911299     0.47655170
 c      0.43698450     1.74351210    -0.06521149
 c      1.38991295     0.91038492    -0.50553510
 h      0.05878949    -2.02851896     0.57187718
 h     -1.71304469     2.12565017     0.19240118
 h      0.72241228     2.80028008     0.02215188
 h      2.47360524     1.14835575    -0.59697038
 o      2.04828724    -1.17626520     0.07513431
 h      1.73981052    -1.83398529     0.72737737
 c     -2.42861686    -0.94367769    -0.39978242
 h     -2.06500090    -1.70243413    -1.18417104
 h     -2.79145753    -1.37074292     0.51217228
 h     -3.55555862    -0.55214351    -0.85904254
 h     -1.04365338     1.39506069     1.61544548
          17

 c      1.14470299    -0.40260810    -0.04576504
 c     -0.11109054    -0.95284951     0.29642910
 c     -1.26661798    -0.16411607     0.22373064
 c     -1.01151319     1.31661329     0.45965170
 c      0.44179689     1.74060833    -0.06268338
 c      1.40610036     0.91456217    -0.48996621
 h      0.04254277    -2.08453337     0.61706112
 h     -1.73296059     2.14894776     0.15995751
 h      0.69002543     2.83027376     0.03265133
 h      2.47901006     1.18379464    -0.56058859
 o      2.05485680    -1.17782146     0.06795782
 h      1.66483532    -1.91379922     0.71157178
 c     -2.44170057    -0.94349959    -0.39999007
 h     -2.05394539    -1.70064634    -1.13394260
 h     -2.78236400    -1.37230601     0.56164532
 h     -3.58522312    -0.56363202    -0.83072028
 h     -1.10829512     1.42633968     1.59006039
          17

 c      1.14743359    -0.40847790    -0.05231552
 c     -0.11954570    -0.93882755     0.28300308
 c     -1.24258957    -0.17522853     0.23914054
 c     -1.03103939     1.32475457     0.44239855
 c      0.44544302     1.73889427    -0.05932229
 c      1.42242815     0.91903912    -0.47351936
 h      0.01280146    -2.12286908     0.65146933
 h     -1.74926669     2.15878877     0.12404744
 h      0.65335587     2.85312357     0.04231550
 h      2.47815604     1.22053082    -0.53006991
 o      2.06446246    -1.18297672     0.06230511
 h      1.60753077    -1.98283281     0.67808947
 c     -2.45698381    -0.94277804    -0.39973386
 h     -2.04613758    -1.69417730    -1.07577535
 h     -2.77654284    -1.38413306     0.60838061
 h     -3.58112996    -0.57505933    -0.79188779
 h     -1.16614649     1.45738054     1.55770281
          17

 c      1.14708561    -0.41222121    -0.05888941
 c     -0.12770864    -0.92622693     0.27084786
 c     -1.21985454    -0.18571095     0.25200179
 c     -1.04955322     1.33331899     0.42467843
 c      0.44764204     1.73883213    -0.05500788
 c      1.43847670     0.92384211    -0.45614735
 h     -0.02886098    -2.13599721     0.67185568
 h     -1.76152879     2.15379115     0.08385473
 h      0.61397987     2.86426633     0.05021908
 h      2.47391088     1.25756099    -0.50555077
 o      2.07629232    -1.19203954     0.05834889
 h      1.57282720    -2.03314698     0.62324974
 c     -2.47420505    -0.94150801    -0.39730917
 h     -2.04011683    -1.68907350    -1.01700164
 h     -2.77191852    -1.40213365     0.64399412
 h     -3.54548661    -0.58537003    -0.74489227
 h     -1.21627848     1.48813411     1.52103792
          17

 c      1.14471327    -0.41414759    -0.06534361
 c     -0.13437521    -0.91618675     0.26017087
 c     -1.20029258    -0.19442027     0.26203274
 c     -1.06659924     1.34188351     0.40635629
 c      0.44813636     1.74058928    -0.04970749
 c      1.45371510     0.92898577    -0.43779912
 h     -0.07991605    -2.12144311     0.67639058
 h     -1.77072349     2.13475631     0.03816243
 h      0.57413132     2.86236258     0.05582018
 h      2.46976254     1.29413796    -0.48700048
 o      2.08945088    -1.20481246     0.05593433
 h      1.56298735    -2.06169008     0.54810945
 c     -2.49262671    -0.93974505    -0.39123475
 h     -2.03384812    -1.69161144    -0.96474290
 h     -2.76758182    -1.42313355     0.66338100
 h     -3.48626358    -0.59175615    -0.69385846
 h     -1.25832026     1.51869567     1.48351502
          17

 c      1.14147161    -0.41463689    -0.07151332
 c     -0.13835108    -0.90968545     0.25104323
 c     -1.18568874    -0.20016135     0.26910046
 c     -1.08166904     1.34987478     0.38734244
 c      0.44672592     1.74401842    -0.04347735
 c      1.46760758     0.93448277    -0.41842828
 h     -0.13751168    -2.07965932     0.66420367
 h     -1.77897790     2.10434096    -0.01459894
 h      0.53633309     2.84941571     0.05900733
 h      2.46872315     1.32959112    -0.47420794
 o      2.10307282    -1.22081684     0.05473950
 h      1.57869055    -2.06863233     0.45615739
 c     -2.51052462    -0.93802106    -0.38037626
 h     -2.02670517    -1.70484953    -0.92330560
 h     -2.76363290    -1.44486109     0.66474637
 h     -3.42158709    -0.58793471    -0.64573280
 h     -1.29243541     1.54932326     1.44858470
          17

 c      1.13845563    -0.41406497    -0.07721852
 c     -0.13874926    -0.90732276     0.24340080
 c     -1.17743363    -0.20191473     0.27318447
 c     -1.09427511     1.35667006     0.36766333
 c      0.44329269     1.74866170    -0.03645547
 c      1.47972352     0.94037383    -0.39800259
 h     -0.19844381    -2.01429602     0.63561752
 h     -1.78899475     2.06629018    -0.07610318
 h      0.50303617     2.83070135     0.06009542
 h      2.47222444     1.36297932    -0.46676162
 o      2.11651686    -1.23927851     0.05428584
 h      1.61789457    -2.05878445     0.35318354
 c     -2.52499383    -0.93760213    -0.36397492
 h     -2.02091870    -1.72658618    -0.89331840
 h     -2.76098337    -1.46589972     0.64923763
 h     -3.38084730    -0.56283377    -0.61025167
 h     -1.31918876     1.58037580     1.41866257
          17

 c      1.13661491    -0.41282674    -0.08225989
 c     -0.13529039    -0.90886088     0.23699430
 c     -1.17619827    -0.19910004     0.27433253
 c     -1.10407099     1.36175631     0.34748041
 c      0.43781781     1.75381390    -0.02884317
 c      1.48979715     0.94675277    -0.37651393
 h     -0.25915481    -1.93480736     0.59311891
 h     -1.80289628     2.02405985    -0.14744753
 h      0.47626028     2.81405093     0.05973092
 h      2.47964144     1.39285299    -0.46400666
 o      2.12963259    -1.25885107     0.05390722
 h      1.67242172    -2.04622194     0.24769876
 c     -2.53362706    -0.93977637    -0.34195060
 h     -2.02053792    -1.75111446    -0.87341512
 h     -2.76128065    -1.48593629     0.62095520
 h     -3.38590641    -0.50675077    -0.59454676
 h     -1.33935747     1.61215552     1.39423499
          17

 c      1.13670948    -0.41139932    -0.08641849
 c     -0.12835412    -0.91271647     0.23129155
 c     -1.18176450    -0.19173625     0.27263705
 c     -1.11098362     1.36489087     0.32700941
 c      0.43038638     1.75871634    -0.02087010
 c      1.49771595     0.95374987    -0.35398330
 h     -0.31698460    -1.86065148     0.54273585
 h     -1.82076167     1.97939572    -0.22805956
 h      0.45730042     2.80765232     0.05863457
 h      2.48872240     1.41737856    -0.46500863
 o      2.14292542    -1.27735323     0.05289697
 h      1.72572268    -2.05813779     0.14858740
 c     -2.53698697    -0.94433261    -0.31541587
 h     -2.02903890    -1.77252163    -0.86218996
 h     -2.76694134    -1.50634181     0.58736761
 h     -3.42407441    -0.42545123    -0.59546537
 h     -1.35380690     1.64472148     1.37365686
          17

 c      1.13928062    -0.41036620    -0.08948148
 c     -0.11867911    -0.91602287     0.22552388
 c     -1.19315491    -0.18041182     0.26823775
 c     -1.11526312     1.36615164     0.30639304
 c      0.42117787     1.76288259    -0.01275039
 c      1.50345988     0.96148301    -0.33046262
 h     -0.37278741    -1.82086400     0.49344065
 h     -1.83994820     1.93204483    -0.31491445
 h      0.44661484     2.81630462     0.05724495
 h      2.49660447     1.43479555    -0.46858204
 o      2.15687920    -1.29286031     0.05100562
 h      1.76405990    -2.11745633     0.05745865
 c     -2.53721389    -0.94968121    -0.28624976
 h     -2.04806865    -1.78636294    -0.85875050
 h     -2.78107081    -1.53048062     0.55894368
 h     -3.46568914    -0.33678439    -0.60369130
 h     -1.36348380     1.67779359     1.35379966
          17

 c      1.14466530    -0.41032260    -0.09130246
 c     -0.10723237    -0.91641298     0.21923596
 c     -1.20896392    -0.16611727     0.26134612
 c     -1.11739032     1.36583943     0.28563896
 c      0.41045213     1.76634759    -0.00465876
 c      1.50703332     0.97000546    -0.30603236
 h     -0.42936729    -1.83523803     0.45049528
 h     -1.85598667     1.88093569    -0.40296205
 h      0.44388240     2.83854917     0.05555167
 h      2.50081643     1.44392918    -0.47340277
 o      2.17088810    -1.30589315     0.04840679
 h      1.79349016    -2.20871331    -0.03027565
 c     -2.53583729    -0.95414830    -0.25621147
 h     -2.07752117    -1.78984205    -0.86244515
 h     -2.80668187    -1.56232797     0.54594085
 h     -3.49050178    -0.25660293    -0.61134130
 h     -1.36947736     1.71081132     1.33115110
          17

 c      1.15304610    -0.41171877    -0.09183484
 c     -0.09565221    -0.91413352     0.21271709
 c     -1.22766505    -0.15005546     0.25225821
 c     -1.11790927     1.36433079     0.26465258
 c      0.39854269     1.76959433     0.00325806
 c      1.50841975     0.97926529    -0.28079476
 h     -0.48268619    -1.89207460     0.41031413
 h     -1.86432797     1.82563929    -0.48657827
 h      0.44808471     2.86756465     0.05329376
 h      2.49993791     1.44454028    -0.47817097
 o      2.18406025    -1.31823166     0.04503868
 h      1.82636249    -2.29761958    -0.11462694
 c     -2.53370320    -0.95667774    -0.22634878
 h     -2.11603872    -1.78162003    -0.87255970
 h     -2.84477828    -1.60266643     0.55262214
 h     -3.48997322    -0.19461867    -0.61352934
 h     -1.37307857     1.74311417     1.30281159
          17

 c      1.16445383    -0.41479770    -0.09110109
 c     -0.08594255    -0.91087335     0.20640814
 c     -1.24778487    -0.13349278     0.24133989
 c     -1.11729367     1.36197893     0.24330089
 c      0.38585048     1.77324011     0.01085760
 c      1.50756172     0.98908348    -0.25486242
 h     -0.52269438    -1.96356336     0.36743853
 h     -1.86168665     1.76703903    -0.56101463
 h      0.45760702     2.89485898     0.05027128
 h      2.49388858     1.43744246    -0.48176650
 o      2.19599482    -1.33103822     0.04065836
 h      1.86817436    -2.36106234    -0.19202115
 c     -2.53150833    -0.95698218    -0.19687264
 h     -2.16152290    -1.76159647    -0.88814028
 h     -2.89269364    -1.64639574     0.57475638
 h     -3.46230772    -0.15590657    -0.60742825
 h     -1.37581484     1.77415310     1.26709615
          17

 c      1.17871774    -0.41963320    -0.08914403
 c     -0.07961460    -0.90792590     0.20044018
 c     -1.26798446    -0.11763787     0.22900482
 c     -1.11588544     1.35907489     0.22146340
 c      0.37282293     1.77776295     0.01799261
 c      1.50436593     0.99915440    -0.22834797
 h     -0.54157165    -2.02792087     0.31979772
 h     -1.84658561     1.70724450    -0.62327343
 h      0.47044686     2.91348581     0.04648579
 h      2.48389737     1.42440733    -0.48335862
 o      2.20666076    -1.34474968     0.03505548
 h      1.91907814    -2.38861938    -0.25891861
 c     -2.52998176    -0.95526469    -0.16757486
 h     -2.21153034    -1.73066902    -0.90786580
 h     -2.94485833    -1.68492296     0.60379025
 h     -3.40930512    -0.14252297    -0.59142301
 h     -1.37945272     1.80367575     1.22373293
          17

 c      1.19542829    -0.42618415    -0.08599417
 c     -0.07741310    -0.90590351     0.19468820
 c     -1.28708958    -0.10355662     0.21569796
 c     -1.11388108     1.35583876     0.19907216
 c      0.35991907     1.78338020     0.02451779
 c      1.49874148     1.00906991    -0.20136153
 h     -0.53602922    -2.07279123     0.26790883
 h     -1.81939607     1.64920810    -0.67250774
 h      0.48449601     2.91949623     0.04210830
 h      2.47213744     1.40788033    -0.48242806
 o      2.21619947    -1.35937238     0.02811241
 h      1.97681755    -2.37758146    -0.31292536
 c     -2.52974204    -0.95187442    -0.13827624
 h     -2.26354865    -1.69047568    -0.92999534
 h     -2.99510437    -1.71042087     0.63200491
 h     -3.33555782    -0.15391765    -0.56487425
 h     -1.38596266     1.83184842     1.17374836
          17

 c      1.21394675    -0.43432672    -0.08165914
 c     -0.07942586    -0.90500482     0.18889985
 c     -1.30408591    -0.09213109     0.20188311
 c     -1.11133746     1.35242089     0.17615760
 c      0.34756777     1.79002388     0.03030406
 c      1.49067168     1.01836369    -0.17402019
 h     -0.50612496    -2.09200890     0.21337900
 h     -1.78220415     1.59631294    -0.71022156
 h      0.49781958     2.91228000     0.03738541
 h      2.46100090     1.39053686    -0.47864965
 o      2.22484315    -1.37458288     0.01983356
 h      2.03787555    -2.33113047    -0.35335481
 c     -2.53106249    -0.94725836    -0.10893660
 h     -2.31515615    -1.64316132    -0.95240153
 h     -3.03829472    -1.71786518     0.65446324
 h     -3.24943341    -0.18581441    -0.52868346
 h     -1.39742438     1.85925320     1.11908504
          17

 c      1.23345805    -0.44386143    -0.07612806
 c     -0.08524337    -0.90520326     0.18276996
 c     -1.31810256    -0.08404367     0.18802876
 c     -1.10819275     1.34891501     0.15290448
 c      0.33612485     1.79734533     0.03525471
 c      1.48030092     1.02656326    -0.14646706
 h     -0.45417920    -2.08333719     0.15819769
 h     -1.73858270     1.55195902    -0.74034240
 h      0.50891758     2.89458162     0.03253849
 h      2.45216424     1.37479561    -0.47163618
 o      2.23289973    -1.38956984     0.01044998
 h      2.09755501    -2.26074176    -0.38296166
 c     -2.53360863    -0.94221403    -0.07949167
 h     -2.36406767    -1.59125047    -0.97268834
 h     -3.07087464    -1.70513200     0.66889310
 h     -3.16547372    -0.22720944    -0.48697537
 h     -1.41583733     1.88669375     1.06197528
          17

 c      1.25305215    -0.45450252    -0.06938367
 c     -0.09408653    -0.90626819     0.17598709
 c     -1.32841215    -0.07976774     0.17458365
 c     -1.10432121     1.34538988     0.12968761
 c      0.32583269     1.80473687     0.03932130
 c      1.46799522     1.03323482    -0.11888790
 h     -0.38449063    -2.04826189     0.10442987
 h     -1.69305031     1.51908419    -0.76884844
 h      0.51696693     2.87231627     0.02766988
 h      2.44588278     1.36248363    -0.46068140
 o      2.24074291    -1.40266525     0.00066931
 h      2.15004959    -2.19205167    -0.41197818
 c     -2.53626113    -0.93817524    -0.04961518
 h     -2.40821351    -1.53758037    -0.98847103
 h     -3.09099809    -1.67272496     0.67532912
 h     -3.10592426    -0.25724232    -0.44919763
 h     -1.44280649     1.91478008     1.00414663
          17

 c      1.27180189    -0.46585880    -0.06141876
 c     -0.10490490    -0.90762283     0.16828443
 c     -1.33446530    -0.07956302     0.16194071
 c     -1.09964613     1.34193797     0.10701653
 c      0.31680275     1.81141619     0.04251453
 c      1.45433323     1.03801194    -0.09150666
 h     -0.30349642    -1.99370950     0.05381326
 h     -1.64991609     1.49960708    -0.80235727
 h      0.52193270     2.85364721     0.02268016
 h      2.44094321     1.35477254    -0.44469784
 o      2.24868739    -1.41153167    -0.00821544
 h      2.19062025    -2.16205794    -0.45987355
 c     -2.53767950    -0.93661172    -0.01897942
 h     -2.44601314    -1.48508383    -0.99771006
 h     -3.09884450    -1.62401848     0.67635743
 h     -3.09275614    -0.25228535    -0.42673837
 h     -1.47914930     1.94342126     0.94617421
          17

 c      1.28882421    -0.47741458    -0.05225321
 c     -0.11650723    -0.90810824     0.15952462
 c     -1.33595104    -0.08347480     0.15039994
 c     -1.09429204     1.33871612     0.08534284
 c      0.30904448     1.81664593     0.04490353
 c      1.44002417     1.04061612    -0.06455667
 h     -0.21945915    -1.93490482     0.00687185
 h     -1.61163925     1.49392688    -0.84548409
 h      0.52429997     2.84646334     0.01725898
 h      2.43530040     1.35231296    -0.42242498
 o      2.25675647    -1.41553468    -0.01552356
 h      2.21980438    -2.18177395    -0.53633078
 c     -2.53780326    -0.93700591     0.01155573
 h     -2.47672118    -1.43642629    -0.99885387
 h     -3.09747662    -1.56602743     0.67803756
 h     -3.12776765    -0.20964111    -0.41933517
 h     -1.52455458     1.97148315     0.88732452
          17

 c      1.30334467    -0.48854346    -0.04193979
 c     -0.12779410    -0.90606078     0.14978643
 c     -1.33284952    -0.09132187     0.14014218
 c     -1.08867283     1.33594302     0.06483161
 c      0.30253754     1.82005824     0.04659890
 c      1.42579994     1.04086547    -0.03824144
 h     -0.14035253    -1.89474936    -0.03806167
 h     -1.57781437     1.50071509    -0.89839943
 h      0.52435956     2.85460721     0.01102031
 h      2.42697469     1.35540229    -0.39277413
 o      2.26484673    -1.41671684    -0.02224124
 h      2.24087185    -2.22068525    -0.62453266
 c     -2.53773551    -0.93671400     0.03982537
 h     -2.50058856    -1.39374779    -0.99084455
 h     -3.09363555    -1.50935202     0.69032243
 h     -3.19240715    -0.14947260    -0.41396688
 h     -1.57746415     1.99685831     0.82600989
          17

 c      1.31477357    -0.49857465    -0.03055899
 c     -0.13798566    -0.90043760     0.13925700
 c     -1.32544096    -0.10266037     0.13122618
 c     -1.08341751     1.33384672     0.04529789
 c      0.29728380     1.82184739     0.04772567
 c      1.41232582     1.03866599    -0.01270274
 h     -0.07083056    -1.89098746    -0.08353302
 h     -1.54582354     1.51718164    -0.95680325
 h      0.52163430     2.87561048     0.00373124
 h      2.41477576     1.36408905    -0.35511501
 o      2.27295331    -1.41705780    -0.02959688
 h      2.25545632    -2.24950575    -0.70385220
 c     -2.53831446    -0.93318895     0.06381101
 h     -2.51871024    -1.35877642    -0.97338072
 h     -3.09571117    -1.46475919     0.72417866
 h     -3.26704717    -0.09156299    -0.39903377
 h     -1.63526686     2.01694423     0.76056756
          17

 c      1.32273652    -0.50689038    -0.01821914
 c     -0.14642354    -0.89219024     0.12788256
 c     -1.31427175    -0.11675741     0.12361139
 c     -1.07918540     1.33259519     0.02634275
 c      0.29328433     1.82262878     0.04840277
 c      1.40013483     1.03399942     0.01199515
 h     -0.01354217    -1.91993240    -0.12879449
 h     -1.51252047     1.53972750    -1.01430928
 h      0.51512736     2.90226751    -0.00455368
 h      2.39868890     1.37820866    -0.30940369
 o      2.28109177    -1.41752552    -0.03827125
 h      2.26405418    -2.25454987    -0.76241673
 c     -2.54013779    -0.92522266     0.08271935
 h     -2.53268714    -1.33322337    -0.94749552
 h     -3.10700725    -1.43646052     0.78396894
 h     -3.33848727    -0.04684699    -0.36915591
 h     -1.69474644     2.02928958     0.68995851
          17

 c      1.32705092    -0.51301948    -0.00506547
 c     -0.15222834    -0.88363706     0.11533980
 c     -1.30011758    -0.13263110     0.11719041
 c     -1.07649776     1.33224218     0.00753069
 c      0.29047822     1.82310635     0.04873790
 c      1.38958760     1.02691433     0.03586530
 h      0.02777717    -1.96312918    -0.16949402
 h     -1.47552685     1.56464677    -1.06506068
 h      0.50407847     2.92635467    -0.01353936
 h      2.37990709     1.39738302    -0.25614195
 o      2.28922533    -1.41842167    -0.04851465
 h      2.26689774    -2.23186339    -0.79520545
 c     -2.54410571    -0.91288795     0.09724677
 h     -2.54432033    -1.31907076    -0.91594589
 h     -3.12159108    -1.41974179     0.86252146
 h     -3.39853537    -0.02005832    -0.32312284
 h     -1.75264297     2.03215454     0.61416666
          17

 c      1.32770193    -0.51668322     0.00870970
 c     -0.15439214    -0.87699995     0.10133522
 c     -1.28395960    -0.14915762     0.11181549
 c     -1.07564290     1.33270069    -0.01150279
 c      0.28870926     1.82381181     0.04883187
 c      1.38086577     1.01752810     0.05898195
 h      0.04951509    -2.00368162    -0.20129387
 h     -1.43366322     1.58860084    -1.10517213
 h      0.48848459     2.94147458    -0.02281808
 h      2.36051683     1.42098761    -0.19620203
 o      2.29724947    -1.41965200    -0.06029117
 h      2.26421277    -2.18284882    -0.80169082
 c     -2.55118210    -0.89678323     0.10892443
 h     -2.55539988    -1.31847338    -0.88277671
 h     -3.12947843    -1.40665471     0.94639671
 h     -3.44188674    -0.01275371    -0.26183977
 h     -1.80619713     2.02486961     0.53428719
          17

 c      1.32483817    -0.51779039     0.02286650
 c     -0.15200696    -0.87389227     0.08574436
 c     -1.26693734    -0.16519816     0.10731217
 c     -1.07664281     1.33373990    -0.03100611
 c      0.28773615     1.82498790     0.04878539
 c      1.37400657     1.00604758     0.08145221
 h      0.04992179    -2.03143255    -0.22160028
 h     -1.38685055     1.60885304    -1.13316199
 h      0.46919992     2.94424357    -0.03198614
 h      2.34282209     1.44803325    -0.13056531
 o      2.30500363    -1.42074753    -0.07324013
 h      2.25618368    -2.11407203    -0.78642141
 c     -2.56193672    -0.87749263     0.11927660
 h     -2.56752693    -1.33315911    -0.85173288
 h     -3.12295153    -1.39129543     1.02345488
 h     -3.46511653    -0.02468278    -0.18743036
 h     -1.85360241     2.00800345     0.45239445
          17

 c      1.31877184    -0.51641637     0.03713019
 c     -0.14443782    -0.87536244     0.06858994
 c     -1.25023629    -0.17971957     0.10348206
 c     -1.07926076     1.33499526    -0.05108808
 c      0.28726539     1.82655650     0.04870656
 c      1.36896446     0.99281042     0.10338858
 h      0.02929671    -2.04150584    -0.22939749
 h     -1.33584560     1.62338339    -1.14995342
 h      0.44781806     2.93457000    -0.04073951
 h      2.32846897     1.47693302    -0.06009295
 o      2.31231969    -1.42067636    -0.08642053
 h      2.24246564    -2.04054146    -0.76311958
 c     -2.57639138    -0.85557271     0.12938689
 h     -2.58196682    -1.36336156    -0.82404750
 h     -3.09818345    -1.37082783     1.08573345
 h     -3.46678509    -0.05382578    -0.10309356
 h     -1.89430964     1.98334994     0.37125681
          17

 c      1.30996619    -0.51278681     0.05121049
 c     -0.13149952    -0.88193132     0.05000465
 c     -1.23491010    -0.19190314     0.10010029
 c     -1.08304541     1.33599217    -0.07169446
 c      0.28699468     1.82811951     0.04871937
 c      1.36566113     0.97833130     0.12489760
 h     -0.01030872    -2.03272876    -0.22486616
 h     -1.28195562     1.63096850    -1.15876011
 h      0.42648040     2.91565385    -0.04896599
 h      2.31779006     1.50528191     0.01452210
 o      2.31913701    -1.41773023    -0.09806464
 h      2.22083734    -1.98793478    -0.75867137
 c     -2.59396712    -0.83180901     0.13983471
 h     -2.59963150    -1.40678733    -0.79727289
 h     -3.05442300    -1.34473699     1.12929098
 h     -3.44889863    -0.09520008    -0.01332511
 h     -1.92909988     1.95370274     0.29392502
          17

 c      1.29900989    -0.50727174     0.06481371
 c     -0.11362876    -0.89349851     0.03023381
 c     -1.22169603    -0.20122363     0.09691039
 c     -1.08742134     1.33619433    -0.09259513
 c      0.28666299     1.82899846     0.04897090
 c      1.36398633     0.96332274     0.14608769
 h     -0.06527110    -2.00768969    -0.20935098
 h     -1.22671744     1.63120694    -1.16476245
 h      0.40760769     2.89363479    -0.05680919
 h      2.30979989     1.52991201     0.09257810
 o      2.32552433    -1.41060302    -0.10663163
 h      2.18754038    -1.97596650    -0.79641239
 c     -2.61329732    -0.80751747     0.15084567
 h     -2.62122403    -1.45846984    -0.76640842
 h     -2.99301581    -1.31413716     1.15357417
 h     -3.42021404    -0.13833534     0.07602416
 h     -1.95976530     1.92235956     0.22320916
          17

 c      1.28659750    -0.50039062     0.07764411
 c     -0.09193736    -0.90918608     0.00966663
 c     -1.21091010    -0.20746554     0.09361790
 c     -1.09182214     1.33508455    -0.11341760
 c      0.28609550     1.82837347     0.04962705
 c      1.36376240     0.94865422     0.16708176
 h     -0.13072256    -1.97425586    -0.18555292
 h     -1.17153436     1.62437255    -1.17419869
 h      0.39350374     2.87620216    -0.06461556
 h      2.30283223     1.54735653     0.17312218
 o      2.33128943    -1.40009021    -0.11291745
 h      2.14395634    -1.99161269    -0.86256218
 c     -2.63200601    -0.78468993     0.16240137
 h     -2.64739633    -1.51178889    -0.72637013
 h     -2.91677341    -1.28146138     1.16118324
 h     -3.39982803    -0.16506770     0.15907830
 h     -1.98830234     1.89241068     0.16112675
          17

 c      1.27351880    -0.49279947     0.08941467
 c     -0.06802194    -0.92731606    -0.01117200
 c     -1.20247421    -0.21066051     0.08988609
 c     -1.09582138     1.33226481    -0.13376255
 c      0.28522372     1.82557029     0.05084176
 c      1.36472106     0.93523833     0.18801689
 h     -0.20167086    -1.94666292    -0.15732622
 h     -1.11738814     1.61098444    -1.19255219
 h      0.38587063     2.86959218    -0.07265796
 h      2.29538019     1.55455188     0.25486064
 o      2.33594172    -1.38778658    -0.11877505
 h      2.09710770    -2.00958565    -0.92652718
 c     -2.64732853    -0.76537683     0.17411937
 h     -2.67870488    -1.56010801    -0.67395963
 h     -2.82950230    -1.25026046     1.15788685
 h     -3.41102386    -0.15557966     0.23327774
 h     -2.01583401     1.86605813     0.10850216
          17

 c      1.26063347    -0.48522227     0.09987616
 c     -0.04361769    -0.94592728    -0.03175849
 c     -1.19603987    -0.21099184     0.08533734
 c     -1.09919608     1.32753815    -0.15338494
 c      0.28408403     1.82037960     0.05270776
 c      1.36650534     0.92389561     0.20903080
 h     -0.27457745    -1.94100934    -0.12821126
 h     -1.06484411     1.59123205    -1.22227803
 h      0.38543275     2.87518249    -0.08070868
 h      2.28672067     1.54947966     0.33628353
 o      2.33905604    -1.37467857    -0.12537078
 h      2.05366479    -2.01456396    -0.96870377
 c     -2.65822020    -0.75000723     0.18534772
 h     -2.71536063    -1.59831070    -0.60867945
 h     -2.73541936    -1.22463907     1.15215926
 h     -3.45778474    -0.10738459     0.29957524
 h     -2.04185110     1.84430753     0.06493085
          17

 c      1.24882760    -0.47834139     0.10884750
 c     -0.02047148    -0.96392855    -0.05175443
 c     -1.19115412    -0.20873148     0.07956488
 c     -1.10188132     1.32092217    -0.17231930
 c      0.28280043     1.81314446     0.05522860
 c      1.36868431     0.91524956     0.23024393
 h     -0.34636403    -1.96319595    -0.09964971
 h     -1.01442259     1.56470823    -1.26158460
 h      0.39188171     2.88863581    -0.08783092
 h      2.27721396     1.53157920     0.41591899
 o      2.34037782    -1.36119481    -0.13317225
 h      2.01814767    -2.00042170    -0.98079706
 c     -2.66586480    -0.73713987     0.19575569
 h     -2.75708983    -1.62369454    -0.53265606
 h     -2.63842796    -1.20778189     1.15294909
 h     -3.51978433    -0.03865427     0.35760058
 h     -2.06429050     1.82716377     0.02912124
          17

 c      1.23893953    -0.47269796     0.11623054
 c     -0.00045812    -0.98157704    -0.07097505
 c     -1.18740979    -0.20423990     0.07216596
 c     -1.10385666     1.31258376    -0.19083944
 c      0.28155704     1.80453981     0.05833838
 c      1.37077173     0.90966300     0.25174082
 h     -0.41106907    -2.00401848    -0.07177072
 h     -0.96700398     1.53071886    -1.30537480
 h      0.40412444     2.90249092    -0.09263495
 h      2.26833432     1.50188202     0.49261064
 o      2.33979573    -1.34745704    -0.14224327
 h      1.99323660    -1.96627084    -0.96120508
 c     -2.67173264    -0.72516226     0.20563193
 h     -2.80332272    -1.63621178    -0.45005743
 h     -2.54178903    -1.19987321     1.16538435
 h     -3.57511276     0.03046475     0.40565057
 h     -2.08036997     1.81411291    -0.00060579
          17

 c      1.23163623    -0.46865386     0.12200159
 c      0.01465204    -0.99962580    -0.08924254
 c     -1.18453148    -0.19799397     0.06279289
 c     -1.10504853     1.30275093    -0.20930996
 c      0.28057132     1.79526966     0.06194838
 c      1.37225256     0.90721742     0.27355386
 h     -0.46077824    -2.04903659    -0.04527178
 h     -0.92389420     1.48883742    -1.34747507
 h      0.42063124     2.90960389    -0.09374922
 h      2.26241799     1.46281441     0.56572088
 o      2.33734289    -1.33334880    -0.15232907
 h      1.97964160    -1.91538954    -0.91370729
 c     -2.67656618    -0.71311129     0.21582949
 h     -2.85353001    -1.63835899    -0.36620833
 h     -2.44880264    -1.19735222     1.18804470
 h     -3.61072857     0.08702238     0.44280429
 h     -2.08762810     1.80458771    -0.02590171
          17

 c      1.22727847    -0.46641216     0.12618518
 c      0.02362855    -1.01852917    -0.10635600
 c     -1.18239906    -0.19059755     0.05120243
 c     -1.10528681     1.29165682    -0.22805888
 c      0.28006892     1.78587889     0.06598703
 c      1.37264072     0.90773806     0.29566007
 h     -0.48916734    -2.08730680    -0.02156146
 h     -0.88660374     1.43925689    -1.38253532
 h      0.43973549     2.90523037    -0.09016588
 h      2.26200992     1.41761490     0.63512890
 o      2.33329540    -1.31839008    -0.16270210
 h      1.97444359    -1.85724515    -0.84995986
 c     -2.68043734    -0.70049780     0.22741840
 h     -2.90741615    -1.63445003    -0.28635921
 h     -2.36340501    -1.19471959     1.21523357
 h     -3.62065207     0.12437724     0.46917542
 h     -2.08469442     1.79827454    -0.04815633
          17

 c      1.22584713    -0.46605512     0.12882209
 c      0.02596151    -1.03827117    -0.12211502
 c     -1.18102024    -0.18276517     0.03728575
 c     -1.10430169     1.27952421    -0.24731972
 c      0.28025485     1.77668431     0.07041969
 c      1.37158011     0.91085925     0.31800710
 h     -0.49296374    -2.11285055    -0.00213241
 h     -0.85656819     1.38285710    -1.40699055
 h      0.45985852     2.88774040    -0.08139514
 h      2.26876919     1.36946287     0.70089089
 o      2.32838831    -1.30148373    -0.17187363
 h      1.96762669    -1.81155445    -0.79408224
 c     -2.68306495    -0.68707344     0.24124034
 h     -2.96470053    -1.62884843    -0.21431574
 h     -2.28959045    -1.18697535     1.24108473
 h     -3.60301831     0.13997728     0.48556128
 h     -2.07165810     1.79525519    -0.06841278
          17

 c      1.22695061    -0.46757302     0.12993972
 c      0.02179839    -1.05843304    -0.13633446
 c     -1.18047401    -0.17529345     0.02107412
 c     -1.10174566     1.26657386    -0.26721852
 c      0.28128198     1.76775775     0.07525210
 c      1.36895283     0.91609806     0.34056574
 h     -0.47182200    -2.12363453     0.01185905
 h     -0.83493524     1.32111316    -1.41937529
 h      0.47969701     2.85874690    -0.06750071
 h      2.28234597     1.32075356     0.76265186
 o      2.32371855    -1.28120051    -0.17804662
 h      1.94382195    -1.80376521    -0.77535732
 c     -2.68406695    -0.67286940     0.25768109
 h     -3.02444383    -1.62370213    -0.15158271
 h     -2.23060153    -1.17074609     1.26159852
 h     -3.55883607     0.13438412     0.49331444
 h     -2.05005470     1.79601389    -0.08737076
          17

 c      1.22989956    -0.47087987     0.12953048
 c      0.01178716    -1.07823669    -0.14886436
 c     -1.18085531    -0.16903535     0.00272929
 c     -1.09724261     1.25304456    -0.28776718
 c      0.28322219     1.75892555     0.08052160
 c      1.36492127     0.92288870     0.36337344
 h     -0.42810833    -2.12117532     0.01989459
 h     -0.82238780     1.25595529    -1.42045176
 h      0.49839941     2.82306090    -0.04906809
 h      2.30004156     1.27301984     0.81925018
 o      2.31948808    -1.25758183    -0.18128063
 h      1.90270852    -1.83636264    -0.79367958
 c     -2.68301452    -0.65835714     0.27667452
 h     -3.08442962    -1.61790980    -0.09763148
 h     -2.18863846    -1.14430769     1.27479966
 h     -3.49255344     0.11186229     0.49457910
 h     -2.02249682     1.80129767    -0.10544631
          17

 c      1.23381675    -0.47580345     0.12756416
 c     -0.00305973    -1.09652741    -0.15963995
 c     -1.18224273    -0.16486806    -0.01747533
 c     -1.09046658     1.23921648    -0.30883385
 c      0.28604123     1.74981230     0.08627095
 c      1.35987135     0.93056854     0.38652608
 h     -0.36695310    -2.11132630     0.02248673
 h     -0.81891753     1.18959279    -1.41336821
 h      0.51566810     2.78814942    -0.02707039
 h      2.31765384     1.22745100     0.86893415
 o      2.31480607    -1.23234894    -0.18338216
 h      1.86228671    -1.88535343    -0.82120339
 c     -2.67924186    -0.64458830     0.29778400
 h     -3.14128991    -1.60822979    -0.05099119
 h     -2.16482816    -1.10734258     1.28043957
 h     -3.41438570     0.08270802     0.49290040
 h     -1.99193139     1.81176959    -0.12290715
          17

 c      1.23774124    -0.48204143     0.12403597
 c     -0.02148572    -1.11177782    -0.16874332
 c     -1.18468376    -0.16364755    -0.03917485
 c     -1.08123516     1.22543788    -0.33010429
 c      0.28960616     1.73999052     0.09250670
 c      1.35429870     0.93836828     0.41012653
 h     -0.29582897    -2.10518135     0.02154444
 h     -0.82361602     1.12426011    -1.40374873
 h      0.53157516     2.76232710    -0.00256023
 h      2.33090164     1.18542539     0.91003058
 o      2.30903370    -1.20707000    -0.18573901
 h      1.83717710    -1.92934514    -0.83685452
 c     -2.67157994    -0.63327878     0.32025035
 h     -3.19135158    -1.59133400    -0.01025555
 h     -2.15901768    -1.06088714     1.28004359
 h     -3.34289125     0.06618750     0.49373147
 h     -1.96071683     1.82749156    -0.14005791
          17

 c      1.24070801    -0.48910786     0.11901445
 c     -0.04223990    -1.12238421    -0.17639200
 c     -1.18818107    -0.16614230    -0.06193355
 c     -1.06956391     1.21213504    -0.35109380
 c      0.29373872     1.72925867     0.09915546
 c      1.34869623     0.94544417     0.43423015
 h     -0.22231243    -2.11649017     0.01995305
 h     -0.83471240     1.06193673    -1.39912316
 h      0.54592091     2.75137753     0.02372949
 h      2.33663230     1.14867385     0.94159772
 o      2.30208403    -1.18271305    -0.18899479
 h      1.83372319    -1.95699274    -0.83175948
 c     -2.65877851    -0.62629185     0.34312790
 h     -3.23157212    -1.56524420     0.02546881
 h     -2.16921500    -1.00755380     1.27758034
 h     -3.29967220     0.08606588     0.50265982
 h     -1.92992791     1.84744568    -0.15739528
          17

 c      1.24179258    -0.49632104     0.11266145
 c     -0.06437496    -1.12754347    -0.18276995
 c     -1.19268286    -0.17293675    -0.08527032
 c     -1.05562993     1.19976865    -0.37129325
 c      0.29828874     1.71788495     0.10605224
 c      1.34346737     0.95094579     0.45880871
 h     -0.15084027    -2.15201328     0.01946595
 h     -0.85009325     1.00424433    -1.40688910
 h      0.55751940     2.75547643     0.05155280
 h      2.33350196     1.11911898     0.96380439
 o      2.29422032    -1.15987827    -0.19338746
 h      1.85329964    -1.96361911    -0.80401451
 c     -2.64121777    -0.62376293     0.36563386
 h     -3.26012191    -1.52988632     0.05651520
 h     -2.19085171    -0.95178574     1.28066269
 h     -3.28932524     0.14911366     0.52011983
 h     -1.89933236     1.86945257    -0.17561142
          17

 c      1.24013600    -0.50285291     0.10522418
 c     -0.08719062    -1.12795152    -0.18786380
 c     -1.19810830    -0.18431556    -0.10868353
 c     -1.03966638     1.18871260    -0.39043603
 c      0.30315857     1.70657255     0.11297900
 c      1.33885511     0.95409088     0.48372876
 h     -0.08318665    -2.20369257     0.01884427
 h     -0.86809808     0.95279915    -1.43099049
 h      0.56424229     2.76931247     0.08087940
 h      2.32227585     1.09858660     0.97805301
 o      2.28592297    -1.13892650    -0.19892769
 h      1.89441163    -1.94911189    -0.75578628
 c     -2.62125419    -0.62339446     0.38716214
 h     -3.27664477    -1.48705869     0.08277777
 h     -2.21706194    -0.89915024     1.30061425
 h     -3.29459183     0.23593904     0.54090786
 h     -1.86801092     1.89062254    -0.19542230
          17

 c      1.23498358    -0.50783666     0.09700367
 c     -0.10990538    -1.12524844    -0.19156019
 c     -1.20439809    -0.20017833    -0.13166923
 c     -1.02188953     1.17910859    -0.40868128
 c      0.30827286     1.69616841     0.11972410
 c      1.33488127     0.95422883     0.50874008
 h     -0.02191493    -2.25520448     0.01521379
 h     -0.88783098     0.90977271    -1.46971253
 h      0.56387244     2.78520717     0.11150242
 h      2.30587794     1.08852365     0.98690950
 o      2.27785173    -1.11988010    -0.20538388
 h      1.95280681    -1.91891211    -0.69323894
 c     -2.60117157    -0.62251744     0.40718085
 h     -3.28238778    -1.44009880     0.10385810
 h     -2.24165913    -0.85376981     1.34757003
 h     -3.29707122     0.32258478     0.55987563
 h     -1.83515887     1.90809146    -0.21733323
          17

 c      1.22577401    -0.51050860     0.08830012
 c     -0.13157756    -1.12108105    -0.19382120
 c     -1.21153708    -0.22002213    -0.15374671
 c     -1.00251110     1.17080750    -0.42652367
 c      0.31355104     1.68737190     0.12612407
 c      1.33132609     0.95088629     0.53348592
 h      0.02902348    -2.29264286     0.00636248
 h     -0.90864846     0.87785940    -1.51682521
 h      0.55494121     2.79630082     0.14289277
 h      2.28900702     1.08978264     0.99377612
 o      2.27083120    -1.10209184    -0.21215340
 h      2.02060923    -1.88817186    -0.62800659
 c     -2.58202830    -0.61944416     0.42581862
 h     -3.28019120    -1.39345624     0.11915351
 h     -2.26304107    -0.81589012     1.42115469
 h     -3.28678486     0.39371109     0.57412041
 h     -1.80065221     1.91968210    -0.24148200
          17

 c      1.21226808    -0.51035713     0.07934582
 c     -0.15123111    -1.11674454    -0.19472681
 c     -1.21954208    -0.24299168    -0.17449226
 c     -0.98177688     1.16342887    -0.44454302
 c      0.31890808     1.68058409     0.13207850
 c      1.32780279     0.94379984     0.55755768
 h      0.06570784    -2.30808767    -0.00855042
 h     -0.92950673     0.85955640    -1.56475598
 h      0.53706739     2.79819934     0.17429321
 h      2.27684674     1.10246351     1.00212857
 o      2.26567078    -1.08403930    -0.21830553
 h      2.08782771    -1.88370449    -0.57583028
 c     -2.56395121    -0.61336964     0.44409876
 h     -3.27395447    -1.35188092     0.12806362
 h     -2.28351053    -0.78310792     1.50843818
 h     -3.26004500     0.44173385     0.58233352
 h     -1.76527534     1.92429752    -0.26759557
          17

 c      1.19464645    -0.50722234     0.07026754
 c     -0.16798752    -1.11318777    -0.19444008
 c     -1.22843365    -0.26798750    -0.19356402
 c     -0.95997633     1.15646978    -0.46322028
 c      0.32426556     1.67586462     0.13754666
 c      1.32394309     0.93295148     0.58059849
 h      0.08522998    -2.29870692    -0.02925682
 h     -0.94876631     0.85649289    -1.60706480
 h      0.51092319     2.78946303     0.20490268
 h      2.27273345     1.12570672     1.01433673
 o      2.26261837    -1.06457137    -0.22334400
 h      2.15023291    -1.92343780    -0.54415441
 c     -2.54685755    -0.60398211     0.46325021
 h     -3.26726606    -1.31899842     0.13050165
 h     -2.30529563    -0.75332037     1.59274452
 h     -3.21642742     0.46366238     0.58410105
 h     -1.73067159     1.92202654    -0.29502373
          17

 c      1.17351550    -0.50127973     0.06111241
 c     -0.18115798    -1.11104845    -0.19317596
 c     -1.23819939    -0.29380396    -0.21071090
 c     -0.93743448     1.14940865    -0.48287108
 c      0.32955945     1.67293038     0.14253490
 c      1.31958874     0.91861145     0.60239849
 h      0.08606046    -2.26558015    -0.05472158
 h     -0.96435968     0.86915657    -1.63945033
 h      0.47804728     2.77168052     0.23407220
 h      2.27600994     1.15737236     1.03070636
 o      2.26127058    -1.04466994    -0.22774838
 h      2.21083481    -1.98891002    -0.52396560
 c     -2.53086337    -0.59135273     0.48406575
 h     -3.26175811    -1.29591647     0.12752215
 h     -2.32873606    -0.72578948     1.66123561
 h     -3.15742340     0.45955183     0.57960889
 h     -1.69908130     1.91399135    -0.32281577
          17

 c      1.14984494    -0.49293115     0.05189566
 c     -0.19032412    -1.11059320    -0.19119296
 c     -1.24874832    -0.31926541    -0.22576779
 c     -0.91451334     1.14179536    -0.50363336
 c      0.33473839     1.67117703     0.14707680
 c      1.31482056     0.90134846     0.62290064
 h      0.06833922    -2.21381861    -0.08331190
 h     -0.97405527     0.89688849    -1.65992724
 h      0.44057567     2.74931885     0.26149113
 h      2.28208805     1.19387143     1.04962072
 o      2.26119189    -1.02605327    -0.23209343
 h      2.27042198    -2.04863651    -0.50441214
 c     -2.51628002    -0.57599764     0.50675258
 h     -3.25651706    -1.28096227     0.12155805
 h     -2.35266673    -0.70077967     1.70658120
 h     -3.08651394     0.43283907     0.56958170
 h     -1.67284890     1.90192282    -0.34983307
          17

 c      1.12485028    -0.48269874     0.04263148
 c     -0.19544080    -1.11151604    -0.18879643
 c     -1.25986712    -0.34334076    -0.23864099
 c     -0.89163010     1.13333046    -0.52545352
 c      0.33976550     1.66976508     0.15121518
 c      1.30980210     0.88197349     0.64212135
 h      0.03442845    -2.15434577    -0.11284568
 h     -0.97571764     0.93797824    -1.66887110
 h      0.40084820     2.72890975     0.28729215
 h      2.28480323     1.23054991     1.06866758
 o      2.26203828    -1.00971299    -0.23658075
 h      2.32652484    -2.08245553    -0.48066101
 c     -2.50333623    -0.55900186     0.53103822
 h     -3.24912976    -1.27076430     0.11595680
 h     -2.37516001    -0.67904852     1.72611446
 h     -3.01037101     0.39267037     0.55524211
 h     -1.65376266     1.88752141    -0.37488349
          17

 c      1.09984929    -0.47117581     0.03334902
 c     -0.19690728    -1.11270341    -0.18632548
 c     -1.27119804    -0.36521347    -0.24929173
 c     -0.86927264     1.12391882    -0.54805740
 c      0.34462287     1.66783174     0.15500161
 c      1.30460092     0.86143103     0.66006849
 h     -0.01065475    -2.10614509    -0.14081969
 h     -0.96757529     0.98984350    -1.66919986
 h      0.36095577     2.71688113     0.31191054
 h      2.27900713     1.26253582     1.08578046
 o      2.26347385    -0.99594808    -0.24118052
 h      2.37603981    -2.08160984    -0.45187557
 c     -2.49183307    -0.54221382     0.55632953
 h     -3.23736337    -1.26170727     0.11410508
 h     -2.39401206    -0.66153965     1.72111393
 h     -2.94046610     0.35759635     0.53787489
 h     -1.64244010     1.87182040    -0.39685654
          17

 c      1.07613798    -0.45901343     0.02410041
 c     -0.19542827    -1.11251800    -0.18408104
 c     -1.28226403    -0.38428090    -0.25772917
 c     -0.84798455     1.11366813    -0.57092895
 c      0.34929352     1.66479454     0.15852068
 c      1.29910902     0.84067923     0.67670710
 h     -0.06067134    -2.09276472    -0.16525190
 h     -0.94848941     1.04938785    -1.66646783
 h      0.32254361     2.71638116     0.33559406
 h      2.26197137     1.28558724     1.09982422
 o      2.26517369    -0.98464708    -0.24577662
 h      2.41630225    -2.04449521    -0.41904378
 c     -2.48114055    -0.52804529     0.58185206
 h     -3.22030788    -1.25095820     0.11864128
 h     -2.40700324    -0.64925461     1.69705807
 h     -2.89148828     0.35413905     0.51762611
 h     -1.63806554     1.85487671    -0.41484926
          17

 c      1.05491347    -0.44689724     0.01496091
 c     -0.19163575    -1.11029113    -0.18224471
 c     -1.29253643    -0.40009597    -0.26401754
 c     -0.82831410     1.10282058    -0.59336677
 c      0.35371272     1.66054108     0.16191702
 c      1.29304816     0.82058857     0.69196032
 h     -0.11197219    -2.12501697    -0.18553791
 h     -0.91809876     1.11360209    -1.66806666
 h      0.28707383     2.72539133     0.35786629
 h      2.23374790     1.29669478     1.11075464
 o      2.26683420    -0.97534687    -0.25021709
 h      2.44559607    -1.97577237    -0.38421690
 c     -2.47100150    -0.51779050     0.60659040
 h     -3.19875987    -1.23708711     0.13097219
 h     -2.41204062    -0.64330430     1.66486651
 h     -2.87120133     0.39725564     0.49350777
 h     -1.63863882     1.83595068    -0.42828600
          17

 c      1.03724310    -0.43549321     0.00602504
 c     -0.18604064    -1.10744842    -0.18093905
 c     -1.30149573    -0.41232480    -0.26827872
 c     -0.81075976     1.09165893    -0.61470565
 c      0.35772919     1.65533492     0.16538457
 c      1.28600180     0.80186593     0.70571500
 h     -0.16370757    -2.18804705    -0.20162750
 h     -0.87666765     1.18013392    -1.68052070
 h      0.25616496     2.73802906     0.37748848
 h      2.19710239     1.29447690     1.11964455
 o      2.26811411    -0.96701407    -0.25431205
 h      2.46430289    -1.88982580    -0.35049244
 c     -2.46213256    -0.51006139     0.62893463
 h     -3.17516886    -1.22040105     0.15108052
 h     -2.40730435    -0.64500241     1.64146896
 h     -2.87306971     0.47181707     0.46727996
 h     -1.64157635     1.81400724    -0.43703476
          17

 c      1.02402377    -0.42540179    -0.00260082
 c     -0.17934234    -1.10622032    -0.18030815
 c     -1.30865004    -0.42076272    -0.27067420
 c     -0.79573640     1.08046991    -0.63464554
 c      0.36111852     1.64955632     0.16911914
 c      1.27744542     0.78500549     0.71781978
 h     -0.21407127    -2.25650378    -0.21303752
 h     -0.82480074     1.24710784    -1.70555834
 h      0.23153491     2.74764243     0.39294490
 h      2.15729405     1.27942004     1.12868951
 o      2.26849150    -0.95764700    -0.25783887
 h      2.47718899    -1.81704977    -0.32184065
 c     -2.45540695    -0.50235375     0.64704555
 h     -3.15336448    -1.20286877     0.17758505
 h     -2.39152118    -0.65544086     1.64452632
 h     -2.88565577     0.55060053     0.44424594
 h     -1.64436016     1.78825821    -0.44149174
          17

 c      1.01590051    -0.41714773    -0.01081193
 c     -0.17242416    -1.10819708    -0.18048384
 c     -1.31352847    -0.42536187    -0.27139578
 c     -0.78352457     1.06958601    -0.65338595
 c      0.36362868     1.64350294     0.17326858
 c      1.26680014     0.77028274     0.72809123
 h     -0.25982213    -2.31139509    -0.21921809
 h     -0.76357052     1.31210977    -1.73850602
 h      0.21465118     2.74919587     0.40300764
 h      2.12142198     1.25377590     1.14105341
 o      2.26729441    -0.94474913    -0.26066675
 h      2.49311010    -1.79633295    -0.30106221
 c     -2.45116426    -0.49286341     0.66022716
 h     -3.13802593    -1.18766603     0.20810213
 h     -2.36445171    -0.67401936     1.67936733
 h     -2.90087017     0.61411602     0.42964097
 h     -1.64504644     1.75857895    -0.44256869
          17

 c      1.01316426    -0.41118690    -0.01852476
 c     -0.16614949    -1.11410571    -0.18154446
 c     -1.31569335    -0.42623033    -0.27066342
 c     -0.77420315     1.05939591    -0.67140099
 c      0.36502251     1.63731583     0.17790315
 c      1.25356787     0.75782336     0.73636700
 h     -0.29768487    -2.34267112    -0.21992303
 h     -0.69497413     1.37162445    -1.77101106
 h      0.20642042     2.74025968     0.40707850
 h      2.09666362     1.22067225     1.16018646
 o      2.26443698    -0.92808714    -0.26292676
 h      2.51380412    -1.83140302    -0.28708354
 c     -2.44924361    -0.48080509     0.66947929
 h     -3.13352238    -1.17814848     0.24011141
 h     -2.32751405    -0.69731611     1.73340040
 h     -2.91428862     0.65249138     0.42681694
 h     -1.64261909     1.72578237    -0.44155794
          17

 c      1.01570704    -0.40791699    -0.02569559
 c     -0.16120516    -1.12404890    -0.18350612
 c     -1.31478677    -0.42360471    -0.26871147
 c     -0.76762268     1.05026667    -0.68910732
 c      0.36509809     1.63097586     0.18299982
 c      1.23758085     0.74773113     0.74262616
 h     -0.32507090    -2.34653203    -0.21519950
 h     -0.62202609     1.42161644    -1.79511923
 h      0.20703416     2.72124436     0.40531354
 h      2.08720851     1.18235723     1.18836242
 o      2.26065244    -0.91000653    -0.26482604
 h      2.53012826    -1.88579278    -0.27780356
 c     -2.44927637    -0.46614193     0.67642471
 h     -3.14205627    -1.17615057     0.27217416
 h     -2.28367126    -0.72035939     1.78736498
 h     -2.92362987     0.66203000     0.43738687
 h     -1.63720681     1.69172778    -0.43990757
          17

 c      1.02304902    -0.40767434    -0.03231976
 c     -0.15801296    -1.13767880    -0.18632922
 c     -1.31058107    -0.41781246    -0.26576929
 c     -0.76344018     1.04245376    -0.70669228
 c      0.36369193     1.62431693     0.18843500
 c      1.21922374     0.74015963     0.74711181
 h     -0.34025371    -2.32354455    -0.20530420
 h     -0.54835321     1.45846808    -1.80554679
 h      0.21593359     2.69542398     0.39861356
 h      2.09160436     1.13887111     1.22512973
 o      2.25669821    -0.89258754    -0.26647787
 h      2.53402692    -1.92781838    -0.27262574
 c     -2.45094686    -0.44935121     0.68227543
 h     -3.16223744    -1.18060279     0.30457713
 h     -2.23647647    -0.73862201     1.82631828
 h     -2.92794060     0.64309834     0.46167667
 h     -1.63010850     1.65921516    -0.43899100
          17

 c      1.03438911    -0.41069025    -0.03840026
 c     -0.15669757    -1.15420031    -0.18993159
 c     -1.30300580    -0.40923905    -0.26204967
 c     -0.76119221     1.03606737    -0.72409789
[truncated: 34,518 more chars]
