# Supplementary material for: Photochemical permutation of meta-substituted phenols
Source: Nat Commun. 2025 Aug 13;16:7502. doi: 10.1038/s41467-025-62549-5 (PMC12350626; doi:10.1038/s41467-025-62549-5)
Supplement: Supplementary file 3 — Source Data [file 41467_2025_62549_MOESM3_ESM.zip › Source data/NAMD_trajectories/trajectory036.xyz]

          17

 c      1.22272999    -0.39085779     0.04147954
 c     -0.02053503    -1.01239852     0.03327709
 c     -1.27632862    -0.28053885    -0.11291967
 c     -1.20583476     1.24086324     0.05344987
 c      0.24464704     1.80214955     0.01542597
 c      1.36756897     1.04183266    -0.03238387
 h     -0.10019046    -2.20568152     0.02543715
 h     -1.81451132     1.66464727    -0.84884332
 h      0.15124848     2.77666775    -0.03856447
 h      2.38773460     1.60892109    -0.12408683
 o      2.16624637    -1.23327026    -0.00479818
 h      3.06672118    -0.96513374     0.02310233
 c     -2.61017505    -0.85569148     0.03235627
 h     -2.58757987    -1.92920854    -0.10596814
 h     -3.25978235    -0.88791066     0.96255855
 h     -3.19608895    -0.60697018    -0.88601404
 h     -1.88795901     1.70546452     0.70288937
          17

 c      1.22039862    -0.39409533     0.03577583
 c     -0.01640380    -1.00864753     0.03425473
 c     -1.27879995    -0.28419190    -0.11554136
 c     -1.20093259     1.24640921     0.05588447
 c      0.24637374     1.80535911     0.01407635
 c      1.36947579     1.04641849    -0.03415599
 h     -0.11920169    -2.21675077     0.03693238
 h     -1.82098627     1.66701420    -0.82266029
 h      0.16241445     2.79704538    -0.04594684
 h      2.36907802     1.61273068    -0.12791362
 o      2.16495902    -1.23558964    -0.00119882
 h      3.03641408    -0.97566617     0.03317030
 c     -2.60837137    -0.86087034     0.02847240
 h     -2.59235901    -1.93928890    -0.11586393
 h     -3.27613701    -0.90028977     0.97348247
 h     -3.19286267    -0.62424261    -0.87070012
 h     -1.90153808     1.71720561     0.73490416
          17

 c      1.21821943    -0.39480905     0.03004230
 c     -0.01556990    -1.00703938     0.03465191
 c     -1.28034232    -0.28639078    -0.11591085
 c     -1.19562963     1.25137896     0.05600356
 c      0.24539934     1.80551180     0.01285315
 c      1.37255031     1.05069016    -0.03587459
 h     -0.13265438    -2.20049999     0.04927071
 h     -1.81836556     1.66755313    -0.79614185
 h      0.18013532     2.85844658    -0.05422209
 h      2.33850099     1.60477911    -0.13035430
 o      2.16355880    -1.24009920     0.00231529
 h      3.03599036    -0.97233577     0.04411246
 c     -2.60717985    -0.86783612     0.02440424
 h     -2.59119296    -1.95623663    -0.12663250
 h     -3.28294841    -0.90027826     0.97626668
 h     -3.19546970    -0.63316805    -0.85460663
 h     -1.91495309     1.72768491     0.78203789
          17

 c      1.21635665    -0.39299793     0.02428253
 c     -0.01816525    -1.00744736     0.03450430
 c     -1.28085218    -0.28702993    -0.11407123
 c     -1.19055589     1.25598893     0.05476835
 c      0.24168723     1.80491189     0.01160991
 c      1.37611838     1.05419002    -0.03750093
 h     -0.13976095    -2.15921736     0.06226834
 h     -1.80856864     1.66800693    -0.77184522
 h      0.20520277     2.93319207    -0.06194904
 h      2.30374333     1.58892304    -0.13193274
 o      2.16213795    -1.24667639     0.00574274
 h      3.06324786    -0.95592122     0.05602792
 c     -2.60653746    -0.87685331     0.02052594
 h     -2.58416597    -1.97667495    -0.13741756
 h     -3.27871797    -0.88858650     0.96944165
 h     -3.20609179    -0.63262671    -0.84154014
 h     -1.92049183     1.73210578     0.83587335
          17

 c      1.21496842    -0.38881133     0.01850519
 c     -0.02408985    -1.00920613     0.03384211
 c     -1.28030592    -0.28609001    -0.11011031
 c     -1.18606785     1.26031670     0.05309323
 c      0.23548963     1.80546028     0.01021311
 c      1.37909720     1.05632381    -0.03895835
 h     -0.14062587    -2.10077135     0.07580433
 h     -1.79477846     1.67062720    -0.75285954
 h      0.23664571     2.99769047    -0.06783114
 h      2.27632879     1.57149251    -0.13360207
 o      2.16177032    -1.25479682     0.00914439
 h      3.09898234    -0.93271183     0.06802780
 c     -2.60629526    -0.88806231     0.01686452
 h     -2.57191411    -1.99671971    -0.14740236
 h     -3.26363719    -0.86642187     0.95382662
 h     -3.22509908    -0.62261597    -0.83314316
 h     -1.91304903     1.72743236     0.88925040
          17

 c      1.21419165    -0.38257332     0.01272313
 c     -0.03298867    -1.01094503     0.03266489
 c     -1.27876774    -0.28363548    -0.10416114
 c     -1.18227739     1.26431632     0.05175212
 c      0.22732804     1.80815139     0.00858032
 c      1.38028823     1.05654079    -0.04015788
 h     -0.13653264    -2.04061013     0.09011410
 h     -1.78084233     1.67772974    -0.74218657
 h      0.27211457     3.03839954    -0.07121349
 h      2.26819547     1.55936204    -0.13643538
 o      2.16340099    -1.26382742     0.01259582
 h      3.12465059    -0.90957169     0.07897291
 c     -2.60627308    -0.90137782     0.01305831
 h     -2.55555531    -2.01310524    -0.15595497
 h     -3.23961681    -0.83531867     0.93252823
 h     -3.25048791    -0.60448931    -0.82825950
 h     -1.89035889     1.71244299     0.93684490
          17

 c      1.21413423    -0.37478373     0.00695081
 c     -0.04429063    -1.01064262     0.03091352
 c     -1.27639259    -0.27981528    -0.09640697
 c     -1.17919944     1.26791588     0.05129028
 c      0.21788775     1.81331410     0.00666918
 c      1.37903395     1.05468374    -0.04106465
 h     -0.12980092    -2.00135665     0.10618459
 h     -1.77004917     1.69086655    -0.74143514
 h      0.30873905     3.04926722    -0.07196927
 h      2.28449095     1.55579788    -0.14084886
 o      2.16738460    -1.27318922     0.01614988
 h      3.13000834    -0.89132563     0.08804998
 c     -2.60624742    -0.91646042     0.00845469
 h     -2.53655434    -2.02392444    -0.16266444
 h     -3.21014385    -0.79688669     0.91072117
 h     -3.27844762    -0.58078935    -0.82384287
 h     -1.85239422     1.68728429     0.97499487
          17

 c      1.21487474    -0.36607217     0.00120088
 c     -0.05736614    -1.00659662     0.02850287
 c     -1.27342256    -0.27485286    -0.08708928
 c     -1.17688522     1.27111552     0.05192894
 c      0.20792608     1.82084716     0.00446342
 c      1.37564263     1.05118409    -0.04174462
 h     -0.12237247    -2.00183045     0.12547918
 h     -1.76392935     1.71001073    -0.74954029
 h      0.34361193     3.02923119    -0.07033684
 h      2.31915511     1.55805658    -0.14606270
 o      2.17354694    -1.28240010     0.01982664
 h      3.11267308    -0.88042378     0.09491031
 c     -2.60594844    -0.93274523     0.00234401
 h     -2.51653247    -2.02904208    -0.16733140
 h     -3.17946746    -0.75258855     0.89450980
 h     -3.30465027    -0.55472034    -0.81660300
 h     -1.80088203     1.65315110     1.00160823
          17

 c      1.21646241    -0.35712604    -0.00451898
 c     -0.07166852    -0.99896600     0.02547995
 c     -1.27018206    -0.26901599    -0.07651295
 c     -1.17543657     1.27401511     0.05353374
 c      0.19819573     1.83027595     0.00196721
 c      1.37103346     1.04681540    -0.04232547
 h     -0.11440012    -2.03938316     0.14815855
 h     -1.76205400     1.73340824    -0.76266300
 h      0.37412673     2.98168081    -0.06686289
 h      2.35946834     1.56012933    -0.15056998
 o      2.18128058    -1.29111800     0.02360891
 h      3.07717759    -0.87675797     0.09973007
 c     -2.60515151    -0.94947095    -0.00572691
 h     -2.49703944    -2.03023399    -0.16996442
 h     -3.15086110    -0.70391406     0.88840384
 h     -3.32540709    -0.52953943    -0.80422790
 h     -1.73915025     1.61220584     1.01646291
          17

 c      1.21889661    -0.34863137    -0.01020747
 c     -0.08663465    -0.98956831     0.02210490
 c     -1.26706248    -0.26258209    -0.06503988
 c     -1.17490425     1.27675937     0.05566025
 c      0.18935240     1.84063218    -0.00079148
 c      1.36612655     1.04232789    -0.04292644
 h     -0.10543731    -2.09258635     0.17214246
 h     -1.76292954     1.75825321    -0.77546317
 h      0.39857256     2.91591662    -0.06245999
 h      2.39334736     1.55675463    -0.15295941
 o      2.18955369    -1.29921785     0.02743339
 h      3.03530815    -0.87691224     0.10335041
 c     -2.60379539    -0.96568771    -0.01570710
 h     -2.47932863    -2.03091863    -0.17076459
 h     -3.12501569    -0.65314632     0.89273728
 h     -3.33830788    -0.50808445    -0.78584421
 h     -1.67215992     1.56761904     1.02193065
          17

 c      1.22210428    -0.34122579    -0.01587092
 c     -0.10157596    -0.98032196     0.01872047
 c     -1.26448525    -0.25581613    -0.05306898
 c     -1.17518764     1.27946417     0.05762462
 c      0.18182122     1.85023049    -0.00375299
 c      1.36155230     1.03827343    -0.04362388
 h     -0.09589987    -2.13958633     0.19461925
 h     -1.76510827     1.78163952    -0.78272022
 h      0.41730290     2.84985322    -0.05852015
 h      2.41274235     1.54505986    -0.15230090
 o      2.19699770    -1.30683376     0.03119025
 h      3.00501592    -0.87389198     0.10729945
 c     -2.60196271    -0.98033319    -0.02706136
 h     -2.46424197    -2.03518636    -0.17002154
 h     -3.10025007    -0.60392425     0.90364945
 h     -3.34247137    -0.49245868    -0.76201598
 h     -1.60630024     1.52345118     1.02370889
          17

 c      1.22594277    -0.33545525    -0.02152439
 c     -0.11573709    -0.97250889     0.01562870
 c     -1.26285151    -0.24895551    -0.04100955
 c     -1.17605557     1.28219436     0.05863840
 c      0.17568743     1.85673172    -0.00683524
 c      1.35762063     1.03498076    -0.04444778
 h     -0.08690767    -2.16659446     0.21342211
 h     -1.76782239     1.80125035    -0.78042012
 h      0.43376601     2.80942469    -0.05681377
 h      2.41392076     1.52451459    -0.14816775
 o      2.20246474    -1.31414653     0.03477050
 h      3.00166290    -0.86085174     0.11307058
 c     -2.59972287    -0.99246421    -0.03902849
 h     -2.45231101    -2.04607349    -0.16790801
 h     -3.07422404    -0.56067998     0.91569052
 h     -3.33864350    -0.48378440    -0.73463267
 h     -1.54829706     1.48399671     1.03020413
          17

 c      1.23022860    -0.33173743    -0.02718935
 c     -0.12840271    -0.96681211     0.01305794
 c     -1.26249020    -0.24220299    -0.02925715
 c     -1.17730646     1.28499798     0.05814545
 c      0.17090442     1.85832296    -0.01000040
 c      1.35434755     1.03255988    -0.04538693
 h     -0.07974611    -2.16716121     0.22728983
 h     -1.77117604     1.81572864    -0.76631194
 h      0.45199627     2.81490098    -0.05868607
 h      2.39710242     1.49657526    -0.14057391
 o      2.20586846    -1.32091917     0.03815345
 h      3.02454707    -0.83869207     0.12076051
 c     -2.59699153    -1.00153895    -0.05086148
 h     -2.44400942    -2.06384134    -0.16432394
 h     -3.04532413    -0.52745474     0.92437954
 h     -3.32924864    -0.48196110    -0.70682826
 h     -1.50311811     1.45257274     1.04892271
          17

 c      1.23475990    -0.33035126    -0.03288759
 c     -0.13897170    -0.96346716     0.01116174
 c     -1.26361782    -0.23572224    -0.01817585
 c     -1.17890738     1.28791991     0.05626092
 c      0.16781933     1.85539158    -0.01333519
 c      1.35144566     1.03090230    -0.04639414
 h     -0.07557496    -2.14009465     0.23573074
 h     -1.77616549     1.82488443    -0.74019686
 h      0.47040160     2.86123807    -0.06406209
 h      2.36656885     1.46455682    -0.12993934
 o      2.20806143    -1.32648335     0.04140937
 h      3.05863787    -0.81624766     0.12904708
 c     -2.59349441    -1.00754212    -0.06191946
 h     -2.43989470    -2.08555658    -0.15897595
 h     -3.01305935    -0.50709543     0.92722153
 h     -3.31826215    -0.48554029    -0.68277714
 h     -1.47230768     1.43063896     1.08131466
          17

 c      1.23932333    -0.33143485    -0.03863495
 c     -0.14700928    -0.96229373     0.01000976
 c     -1.26630616    -0.22963807    -0.00808767
 c     -1.18092496     1.29094670     0.05385409
 c      0.16709894     1.84996095    -0.01700937
 c      1.34829112     1.02968221    -0.04739327
 h     -0.07527570    -2.08883790     0.23902854
 h     -1.78469140     1.82982834    -0.70402610
 h      0.48241294     2.92456249    -0.07185005
 h      2.33108834     1.43361173    -0.11703928
 o      2.20996545    -1.33020099     0.04461925
 h      3.08824900    -0.80274644     0.13647104
 c     -2.58884467    -1.01087246    -0.07168942
 h     -2.44046188    -2.10635355    -0.15164115
 h     -2.97794057    -0.50104272     0.92364665
 h     -3.31051899    -0.49205285    -0.66701034
 h     -1.45449762     1.41812194     1.12162323
          17

 c      1.24369772    -0.33499305    -0.04443889
 c     -0.15229147    -0.96257449     0.00955401
 c     -1.27045840    -0.22404097     0.00073137
 c     -1.18334251     1.29394943     0.05215811
 c      0.16917338     1.84395037    -0.02117936
 c      1.34399703     1.02840943    -0.04829914
 h     -0.07924525    -2.02270511     0.23861682
 h     -1.79945601     1.83290777    -0.66159698
 h      0.48260159     2.98244772    -0.08096814
 h      2.30311567     1.41012671    -0.10279742
 o      2.21214278    -1.33171603     0.04783000
 h      3.10380330    -0.80359408     0.14214879
 c     -2.58271868    -1.01208032    -0.07984955
 h     -2.44583828    -2.12137978    -0.14238975
 h     -2.94130816    -0.50940992     0.91467987
 h     -3.31009891    -0.49909803    -0.66302984
 h     -1.44721465     1.41429532     1.16100991
          17

 c      1.24766587    -0.34091815    -0.05029916
 c     -0.15483031    -0.96286020     0.00957200
 c     -1.27580770    -0.21899394     0.00805074
 c     -1.18599706     1.29671182     0.05231368
 c      0.17401862     1.83856793    -0.02595056
 c      1.33781855     1.02660960    -0.04905727
 h     -0.08710571    -1.95911168     0.23777610
 h     -1.82337275     1.83712177    -0.61752005
 h      0.46887551     3.02102381    -0.09070330
 h      2.29410379     1.39956016    -0.08783583
 o      2.21477947    -1.33096302     0.05105066
 h      3.10207092    -0.82011784     0.14583258
 c     -2.57505727    -1.01161009    -0.08637860
 h     -2.45555141    -2.12729570    -0.13164992
 h     -2.90524130    -0.53109042     0.90273423
 h     -3.31828252    -0.50577659    -0.67172190
 h     -1.44805322     1.41825734     1.19187491
          17

 c      1.25102994    -0.34901714    -0.05620953
 c     -0.15483284    -0.96110663     0.00966497
 c     -1.28195091    -0.21452963     0.01368580
 c     -1.18869924     1.29905391     0.05508421
 c      0.18122116     1.83445270    -0.03137854
 c      1.32980716     1.02408635    -0.04967230
 h     -0.09773872    -1.92212635     0.24167722
 h     -1.85815955     1.84479994    -0.57544781
 h      0.44171033     3.03343283    -0.10065402
 h      2.30679939     1.40333895    -0.07214410
 o      2.21771387    -1.32814071     0.05425441
 h      3.08566447    -0.84994604     0.14787804
 c     -2.56615174    -1.00968400    -0.09160422
 h     -2.46847391    -2.12301949    -0.12016867
 h     -2.87247573    -0.56385346     0.89151848
 h     -3.33267552    -0.51320667    -0.69079069
 h     -1.45492001     1.42901327     1.20950323
          17

 c      1.25362888    -0.35902026    -0.06215730
 c     -0.15255390    -0.95587608     0.00950550
 c     -1.28841525    -0.21063258     0.01750480
 c     -1.19142386     1.30096948     0.06074532
 c      0.19009359     1.83186810    -0.03747425
 c      1.32099179     1.02098505    -0.05018088
 h     -0.11031474    -1.92867228     0.25442185
 h     -1.90267125     1.85616222    -0.53660376
 h      0.40321097     3.01770989    -0.11064926
 h      2.33297767     1.41809931    -0.05541586
 o      2.22039610    -1.32371664     0.05737335
 h      3.06361595    -0.88695432     0.14931461
 c     -2.55654796    -1.00634114    -0.09610507
 h     -2.48292354    -2.10990284    -0.10894838
 h     -2.84614394    -0.60461694     0.88568037
 h     -3.34840211    -0.52356179    -0.71576642
 h     -1.46594176     1.44547372     1.21197093
          17

 c      1.25535473    -0.37057374    -0.06812157
 c     -0.14818702    -0.94779992     0.00921124
 c     -1.29472308    -0.20722655     0.01944313
 c     -1.19438547     1.30265239     0.06913822
 c      0.19977826     1.83074005    -0.04420383
 c      1.31280386     1.01758785    -0.05060355
 h     -0.12507807    -1.97153708     0.27457238
 h     -1.95250114     1.86906441    -0.49999721
 h      0.35666756     2.97633262    -0.12076752
 h      2.35986099     1.43824089    -0.03762022
 o      2.22189991    -1.31838857     0.06029870
 h      3.05112792    -0.92193765     0.15182597
 c     -2.54687982    -1.00151700    -0.10049023
 h     -2.49687299    -2.09149817    -0.09917439
 h     -2.82917078    -0.65011736     0.88961241
 h     -3.36026503    -0.53864018    -0.74170269
 h     -1.47941943     1.46649173     1.19977233
          17

 c      1.25615701    -0.38323594    -0.07407136
 c     -0.14197045    -0.93889351     0.00923226
 c     -1.30041941    -0.20419166     0.01951911
 c     -1.19792487     1.30437981     0.07981383
 c      0.20933883     1.83052533    -0.05148058
 c      1.30645910     1.01411690    -0.05093451
 h     -0.14214198    -2.02734606     0.29650815
 h     -2.00146898     1.88021445    -0.46406762
 h      0.30636561     2.91758825    -0.13148732
 h      2.37684409     1.45859021    -0.01913212
 o      2.22136229    -1.31283136     0.06292812
 h      3.06262238    -0.94674178     0.15699908
 c     -2.53775968    -0.99509913    -0.10513499
 h     -2.50821307    -2.07278118    -0.09211051
 h     -2.82338962    -0.69781035     0.90531932
 h     -3.36437556    -0.55903043    -0.76448807
 h     -1.49394084     1.49095567     1.17577673
          17

 c      1.25602464    -0.39648311    -0.07996629
 c     -0.13428131    -0.93095432     0.00996905
 c     -1.30507811    -0.20138680     0.01784267
 c     -1.20232066     1.30635499     0.09213759
 c      0.21786477     1.82999466    -0.05914818
 c      1.30271516     1.01068665    -0.05115829
 h     -0.16063615    -2.07520489     0.31502476
 h     -2.04371425     1.88668001    -0.42814599
 h      0.25709606     2.85786245    -0.14396569
 h      2.37781397     1.47544712    -0.00055229
 o      2.21885160    -1.30732259     0.06526335
 h      3.09817588    -0.96035030     0.16481111
 c     -2.52973047    -0.98702929    -0.10999715
 h     -2.51500102    -2.05863735    -0.08896391
 h     -2.82887174    -0.74627570     0.93067052
 h     -3.35890115    -0.58395700    -0.78153305
 h     -1.50862111     1.51796273     1.14546880
          17

 c      1.25495500    -0.40972869    -0.08576103
 c     -0.12559843    -0.92504357     0.01163773
 c     -1.30831374    -0.19865284     0.01461087
 c     -1.20766176     1.30860687     0.10533972
 c      0.22461957     1.82732364    -0.06697745
 c      1.30186939     1.00732514    -0.05126653
 h     -0.17913205    -2.10275566     0.32700345
 h     -2.07506441     1.88673523    -0.39293978
 h      0.21278434     2.82038595    -0.16016798
 h      2.36096540     1.48668262     0.01749156
 o      2.21546030    -1.30180253     0.06742473
 h      3.14230215    -0.96790480     0.17345188
 c     -2.52321765    -0.97748614    -0.11463388
 h     -2.51561850    -2.05195338    -0.09076873
 h     -2.84399588    -0.79471454     0.95982501
 h     -3.34429599    -0.61145218    -0.79208432
 h     -1.52331472     1.54704233     1.11689135
          17

 c      1.25293746    -0.42236825    -0.09141018
 c     -0.11643100    -0.92164151     0.01430632
 c     -1.30980197    -0.19580895     0.01008914
 c     -1.21382493     1.31097718     0.11862633
 c      0.22914056     1.82118675    -0.07474895
 c      1.30381217     1.00397302    -0.05126982
 h     -0.19615876    -2.10447752     0.33103765
 h     -2.09350564     1.88003917    -0.36033287
 h      0.17520490     2.82233669    -0.18196889
 h      2.32837106     1.49174050     0.03451947
 o      2.21245698    -1.29624238     0.06955787
 h      3.17741896    -0.97451952     0.18082724
 c     -2.51846026    -0.96701537    -0.11837898
 h     -2.50884198    -2.05242215    -0.09831813
 h     -2.86615723    -0.84217884     0.98556576
 h     -3.32331188    -0.63865239    -0.79736532
 h     -1.53845500     1.57818762     1.09922451
          17

 c      1.24996504    -0.43383907    -0.09686951
 c     -0.10726218    -0.92083709     0.01794160
 c     -1.30930155    -0.19266173     0.00458243
 c     -1.22054541     1.31320449     0.13143737
 c      0.23109745     1.81213990    -0.08241259
 c      1.30804583     1.00044500    -0.05121013
 h     -0.21044924    -2.07958478     0.32690869
 h     -2.09917069     1.86750422    -0.33295071
 h      0.14533254     2.85852837    -0.20929740
 h      2.28603472     1.49188417     0.05040538
 o      2.21073319    -1.29077754     0.07176997
 h      3.19231270    -0.98264631     0.18553848
 c     -2.51546038    -0.95646745    -0.12053223
 h     -2.49391691    -2.05694432    -0.11211323
 h     -2.89255493    -0.88727773     1.00159461
 h     -3.30068617    -0.66224076    -0.80045980
 h     -1.55420903     1.61129998     1.09941542
          17

 c      1.24606744    -0.44367351    -0.10209168
 c     -0.09851160    -0.92236664     0.02241674
 c     -1.30666840    -0.18903150    -0.00159513
 c     -1.22751833     1.31506373     0.14371153
 c      0.23015466     1.80205632    -0.09009548
 c      1.31366687     0.99640895    -0.05117680
 h     -0.22111359    -2.03158714     0.31548437
 h     -2.09415811     1.85110059    -0.31370065
 h      0.12500344     2.90776857    -0.24002885
 h      2.24396273     1.49053186     0.06561802
 o      2.21070784    -1.28565306     0.07411727
 h      3.18313758    -0.99239377     0.18700202
 c     -2.51401395    -0.94677586    -0.12050920
 h     -2.47066244    -2.06118859    -0.13231606
 h     -2.92070378    -0.92834267     1.00369295
 h     -3.28203767    -0.67913265    -0.80554160
 h     -1.56943105     1.64519368     1.11870555
          17

 c      1.24134443    -0.45154523    -0.10701826
 c     -0.09049426    -0.92548824     0.02747698
 c     -1.30186234    -0.18478311    -0.00814139
 c     -1.23443706     1.31644363     0.15587937
 c      0.22609645     1.79262226    -0.09795782
 c      1.31946795     0.99145798    -0.05131179
 h     -0.22798234    -1.96967187     0.29907439
 h     -2.08219397     1.83361067    -0.30533016
 h      0.11592189     2.95019815    -0.27166163
 h      2.21451409     1.49279858     0.08130123
 o      2.21231167    -1.28116348     0.07660094
 h      3.15312562    -1.00200628     0.18541317
 c     -2.51385671    -0.93871554    -0.11800224
 h     -2.43953300    -2.06116216    -0.15874358
 h     -2.94867411    -0.96370309     0.99001176
 h     -3.27170398    -0.68732824    -0.81613243
 h     -1.58165749     1.67724860     1.15240376
          17

 c      1.23598692    -0.45730499    -0.11157341
 c     -0.08336562    -0.92877536     0.03268931
 c     -1.29495282    -0.17984949    -0.01477343
 c     -1.24097825     1.31732492     0.16857713
 c      0.21895169     1.78479179    -0.10610435
 c      1.32436643     0.98534909    -0.05176471
 h     -0.23223298    -1.91100460     0.28197903
 h     -2.06784721     1.81813625    -0.30993250
 h      0.11863405     2.97363170    -0.30232940
 h      2.20710742     1.50293747     0.09871788
 o      2.21490716    -1.27764276     0.07915465
 h      3.11349055    -1.00774133     0.18185527
 c     -2.51483437    -0.93274793    -0.11314968
 h     -2.40159507    -2.05414474    -0.19090664
 h     -2.97523911    -0.99192372     0.96113402
 h     -3.27050627    -0.68650893    -0.83308010
 h     -1.58826962     1.70422375     1.19290131
          17

 c      1.23027964    -0.46098474    -0.11566413
 c     -0.07710436    -0.93023371     0.03748273
 c     -1.28612876    -0.17424297    -0.02122404
 c     -1.24684974     1.31776283     0.18233398
 c      0.20900580     1.77890894    -0.11457133
 c      1.32794371     0.97831577    -0.05259530
 h     -0.23668693    -1.87931102     0.27000767
 h     -2.05502420     1.80717425    -0.32824670
 h      0.13252414     2.97236663    -0.33090901
 h      2.22199263     1.52065722     0.11804448
 o      2.21730081    -1.27547184     0.08164429
 h      3.08319023    -1.00381280     0.17826973
 c     -2.51691780    -0.92898421    -0.10660385
 h     -2.35844227    -2.03902084    -0.22806173
 h     -3.00011539    -1.01204524     0.92029990
 h     -3.27538497    -0.67791944    -0.85397205
 h     -1.58757425     1.72332062     1.23274308
          17

 c      1.22460012    -0.46274144    -0.11919137
 c     -0.07169785    -0.92846705     0.04144963
 c     -1.27571098    -0.16805219    -0.02723402
 c     -1.25191229     1.31792469     0.19737572
 c      0.19675890     1.77489747    -0.12333073
 c      1.33046167     0.97108543    -0.05372967
 h     -0.24388686    -1.89123956     0.26698013
 h     -2.04523275     1.80155758    -0.35880524
 h      0.15611676     2.94533501    -0.35691646
 h      2.25044794     1.54068354     0.13781088
 o      2.21834018    -1.27496274     0.08393886
 h      3.07977675    -0.98470942     0.17638312
 c     -2.52002884    -0.92723195    -0.09944420
 h     -2.31209027    -2.01623108    -0.26925107
 h     -3.02433787    -1.02385901     0.87371985
 h     -3.28125015    -0.66365258    -0.87454863
 h     -1.57911950     1.73270535     1.26609860
          17

 c      1.21940561    -0.46276843    -0.12206604
 c     -0.06744844    -0.92410150     0.04467243
 c     -1.26414347    -0.16142978    -0.03254745
 c     -1.25623118     1.31810664     0.21355702
 c      0.18286377     1.77233015    -0.13228371
 c      1.33237651     0.96454501    -0.05502605
 h     -0.25271023    -1.93967057     0.27098847
 h     -2.03706175     1.80012788    -0.39755492
 h      0.18732602     2.89566578    -0.38058670
 h      2.28106600     1.55621383     0.15568654
 o      2.21801209    -1.27606173     0.08603300
 h      3.10244671    -0.95049634     0.17587008
 c     -2.52385988    -0.92707828    -0.09298903
 h     -2.26485276    -1.98746704    -0.31333276
 h     -3.05048165    -1.02811106     0.83027110
 h     -3.28326974    -0.64588474    -0.89071065
 h     -1.56353422     1.73157327     1.28916016
          17

 c      1.21518742    -0.46126063    -0.12421454
 c     -0.06488186    -0.91911452     0.04752569
 c     -1.25195318    -0.15457357    -0.03691476
 c     -1.25997634     1.31866237     0.23040756
 c      0.16804294     1.77037396    -0.14123170
 c      1.33396518     0.95942800    -0.05635588
 h     -0.25921502    -2.00156200     0.27683646
 h     -2.02746985     1.80051825    -0.43856719
 h      0.22375041     2.83162496    -0.40328505
 h      2.30474441     1.56200899     0.16950890
 o      2.21739966    -1.27829969     0.08802918
 h      3.13295185    -0.90776879     0.17469871
 c     -2.52787077    -0.92799575    -0.08850371
 h     -2.21921091    -1.95520117    -0.35899745
 h     -3.08190087    -1.02635406     0.79928227
 h     -3.27819422    -0.62638773    -0.89978010
 h     -1.54228786     1.72009890     1.30028383
          17

 c      1.21239361    -0.45843013    -0.12557108
 c     -0.06440120    -0.91527413     0.05031456
 c     -1.23968728    -0.14770425    -0.04010428
 c     -1.26326544     1.31988654     0.24722781
 c      0.15297645     1.76771975    -0.14983350
 c      1.33525458     0.95617895    -0.05763415
 h     -0.26006192    -2.05614717     0.28029422
 h     -2.01368114     1.80035257    -0.47549001
 h      0.26330047     2.76766756    -0.42814424
 h      2.31609532     1.55536935     0.17776092
 o      2.21759413    -1.28109432     0.09001266
 h      3.15283859    -0.86461852     0.17111252
 c     -2.53151060    -0.92946902    -0.08678580
 h     -2.17768771    -1.92218333    -0.40479429
 h     -3.12030295    -1.02031469     0.78613478
 h     -3.26474064    -0.60629699    -0.90092043
 h     -1.51754101     1.69947258     1.30031093
          17

 c      1.21134777    -0.45451927    -0.12607020
 c     -0.06612909    -0.91361865     0.05317901
 c     -1.22785501    -0.14104121    -0.04191754
 c     -1.26607085     1.32192173     0.26315490
 c      0.13818798     1.76283107    -0.15762592
 c      1.33607896     0.95492444    -0.05881590
 h     -0.25374523    -2.09092477     0.27914018
 h     -1.99434016     1.79804222    -0.50283360
 h      0.30501328     2.72167307    -0.45995974
 h      2.31323879     1.53604410     0.17967504
 o      2.21917560    -1.28395411     0.09200351
 h      3.15173836    -0.82722649     0.16439349
 c     -2.53447752    -0.93109317    -0.08787749
 h     -2.14269849    -1.89103652    -0.44920075
 h     -3.16325246    -1.01129722     0.78904955
 h     -3.24355276    -0.58601292    -0.89513060
 h     -1.49204522     1.67201079     1.29310832
          17

 c      1.21218779    -0.44979703    -0.12564560
 c     -0.06990835    -0.91458202     0.05613477
 c     -1.21689169    -0.13479105    -0.04220217
 c     -1.26821786     1.32471794     0.27720978
 c      0.12408124     1.75483729    -0.16425920
 c      1.33612100     0.95547575    -0.05989106
 h     -0.24027084    -2.10013767     0.27260253
 h     -1.96979778     1.79305327    -0.51671553
 h      0.34837888     2.70448135    -0.50252452
 h      2.29761325     1.50607288     0.17529080
 o      2.22223954    -1.28652258     0.09396932
 h      3.12713194    -0.79918301     0.15468188
 c     -2.53672592    -0.93259400    -0.09120392
 h     -2.11637170    -1.86398841    -0.49073699
 h     -3.20464684    -1.00022783     0.80080851
 h     -3.21702735    -0.56515043    -0.88508111
 h     -1.46892961     1.64110158     1.28583710
          17

 c      1.21483535    -0.44454583    -0.12423564
 c     -0.07534980    -0.91815516     0.05911458
 c     -1.20714568    -0.12915242    -0.04085942
 c     -1.26944336     1.32806647     0.28845396
 c      0.11117770     1.74428433    -0.16982111
 c      1.33489453     0.95735287    -0.06089295
 h     -0.22071995    -2.08289544     0.26085228
 h     -1.94202584     1.78592409    -0.51526858
 h      0.39056572     2.71087263    -0.55484791
 h      2.27423403     1.46980052     0.16558122
 o      2.22648179    -1.28860445     0.09584344
 h      3.08325719    -0.78120860     0.14272340
 c     -2.53826370    -0.93380007    -0.09596110
 h     -2.10039058    -1.84272713    -0.52808530
 h     -3.23764698    -0.98799126     0.81319550
 h     -3.18892427    -0.54256727    -0.87473624
 h     -1.45114537     1.61052540     1.28760610
          17

 c      1.21899769    -0.43905040    -0.12179088
 c     -0.08188666    -0.92390695     0.06198141
 c     -1.19888011    -0.12432654    -0.03784766
 c     -1.26947110     1.33171177     0.29637746
 c      0.10016276     1.73257231    -0.17478696
 c      1.33172329     0.95985285    -0.06190964
 h     -0.19706479    -2.04297784     0.24487723
 h     -1.91454972     1.77827555    -0.49902505
 h      0.42600421     2.72585555    -0.61170390
 h      2.25179400     1.43366783     0.15248538
 o      2.23120275    -1.29023524     0.09753850
 h      3.03127060    -0.77020868     0.12968430
 c     -2.53902592    -0.93460285    -0.10142496
 h     -2.09587369    -1.82836403    -0.56018724
 h     -3.25703025    -0.97553673     0.81992890
 h     -3.16347426    -0.51666606    -0.86844830
 h     -1.44054803     1.58302182     1.30530064
          17

 c      1.22420483    -0.43359080    -0.11828172
 c     -0.08883522    -0.93085715     0.06452075
 c     -1.19228505    -0.12052152    -0.03318105
 c     -1.26805035     1.33543938     0.30132900
 c      0.09164720     1.72098711    -0.17970130
 c      1.32588276     0.96221110    -0.06305489
 h     -0.17211392    -1.99042505     0.22665173
 h     -1.89241642     1.77284143    -0.47126371
 h      0.44916144     2.73586779    -0.66728686
 h      2.24082072     1.40484386     0.13839844
 o      2.23535834    -1.29173858     0.09896800
 h      2.98854641    -0.75856280     0.11682886
 c     -2.53891951    -0.93489091    -0.10714025
 h     -2.10329942    -1.82147221    -0.58631463
 h     -3.25997717    -0.96378497     0.81744046
 h     -3.14392741    -0.48618510    -0.86936953
 h     -1.43719222     1.55919155     1.33876180
          17

 c      1.22988690    -0.42843806    -0.11370314
 c     -0.09547610    -0.93732222     0.06643834
 c     -1.18749976    -0.11794109    -0.02692381
 c     -1.26494322     1.33903759     0.30449554
 c      0.08598790     1.71037290    -0.18499620
 c      1.31704266     0.96387927    -0.06437004
 h     -0.14920876    -1.94353482     0.20928207
 h     -1.88177301     1.77324416    -0.43771216
 h      0.45639478     2.73271774    -0.71725371
 h      2.24830697     1.38824225     0.12485572
 o      2.23800097    -1.29351862     0.10008222
 h      2.97153681    -0.73768927     0.10494713
 c     -2.53791917    -0.93446987    -0.11303986
 h     -2.12248351    -1.82213502    -0.60610435
 h     -3.24608163    -0.95351326     0.80480737
 h     -3.13124768    -0.45122642    -0.87790187
 h     -1.43955315     1.53806106     1.38060281
          17

 c      1.23548583    -0.42384367    -0.10807330
 c     -0.10117676    -0.94122205     0.06743279
 c     -1.18464014    -0.11675732    -0.01918591
 c     -1.25996339     1.34225476     0.30732914
 c      0.08324840     1.70122040    -0.19096819
 c      1.30571546     0.96473515    -0.06574237
 h     -0.13121946    -1.92556821     0.19626408
 h     -1.88825371     1.78293345    -0.40454821
 h      0.44608485     2.71279549    -0.75892620
 h      2.27222636     1.38408439     0.11145638
 o      2.23905688    -1.29549412     0.10087958
 h      2.98296473    -0.70726346     0.09414272
 c     -2.53606721    -0.93303707    -0.11946228
 h     -2.15261894    -1.82994689    -0.61954121
 h     -3.21731925    -0.94526835     0.78375463
 h     -3.12400897    -0.41368867    -0.89148755
 h     -1.44537606     1.51851715     1.42089064
          17

 c      1.24056112    -0.42001489    -0.10142869
 c     -0.10550351    -0.94143969     0.06739167
 c     -1.18382063    -0.11707680    -0.01012477
 c     -1.25316124     1.34491173     0.31087513
 c      0.08321119     1.69378859    -0.19779162
 c      1.29314142     0.96497820    -0.06695952
 h     -0.11936858    -1.94911882     0.18923454
 h     -1.91398663     1.80314004    -0.37482631
 h      0.41827937     2.67582247    -0.79110862
 h      2.30272775     1.38889538     0.09646857
 o      2.23934589    -1.29697288     0.10136737
 h      3.01093013    -0.67726104     0.08442211
 c     -2.53336322    -0.93024925    -0.12706212
 h     -2.19236753    -1.84396434    -0.62688798
 h     -3.17812254    -0.93929769     0.75889323
 h     -3.11954084    -0.37665547    -0.90595957
 h     -1.45234323     1.50006400     1.45148372
          17

 c      1.24482633    -0.41709606    -0.09381793
 c     -0.10819409    -0.93894191     0.06649672
 c     -1.18514544    -0.11892302     0.00005188
 c     -1.24499817     1.34704891     0.31547397
 c      0.08540143     1.68812624    -0.20550196
 c      1.28074500     0.96486185    -0.06783028
 h     -0.11354024    -2.00307816     0.18670165
 h     -1.95537064     1.83138947    -0.34651247
 h      0.37452838     2.62452196    -0.81428005
 h      2.32841563     1.39840137     0.07825680
 o      2.23980695    -1.29720127     0.10154060
 h      3.04094175    -0.65910574     0.07602532
 c     -2.52967346    -0.92583203    -0.13666551
 h     -2.23995368    -1.86266970    -0.62859517
 h     -3.13509792    -0.93551152     0.73763165
 h     -3.11528621    -0.34329044    -0.91725396
 h     -1.45834613     1.48280367     1.46759150
          17

 c      1.24811831    -0.41516156    -0.08529549
 c     -0.10909257    -0.93576005     0.06505330
 c     -1.18865041    -0.12225871     0.01109144
 c     -1.23625806     1.34888969     0.32095566
 c      0.08911613     1.68398859    -0.21392754
 c      1.26973906     0.96454066    -0.06824508
 h     -0.11328783    -2.06435060     0.18595001
 h     -2.00430093     1.86243714    -0.31468804
 h      0.31794004     2.56523347    -0.83139556
 h      2.34081437     1.40928749     0.05598517
 o      2.24105104    -1.29573311     0.10139501
 h      3.06317398    -0.65971752     0.06924236
 c     -2.52480364    -0.91966019    -0.14903625
 h     -2.29323291    -1.88401984    -0.62523763
 h     -3.09541836    -0.93351273     0.72838079
 h     -3.10961704    -0.31596633    -0.92250074
 h     -1.46157791     1.46719991     1.46767048
          17

 c      1.25035406    -0.41421069    -0.07591723
 c     -0.10817249    -0.93357887     0.06332336
 c     -1.19422838    -0.12702395     0.02270916
 c     -1.22776917     1.35066910     0.32697563
 c      0.09348655     1.68073377    -0.22259728
 c      1.26100469     0.96406177    -0.06817761
 h     -0.11802134    -2.11398035     0.18490210
 h     -2.05165163     1.89065948    -0.27520195
 h      0.25299809     2.50858583    -0.84896161
 h      2.33547482     1.41954443     0.02958411
 o      2.24332910    -1.29246256     0.10093953
 h      3.07324419    -0.68098065     0.06423123
 c     -2.51874447    -0.91179166    -0.16448243
 h     -2.34977234    -1.90559561    -0.61749553
 h     -3.06367619    -0.93267641     0.73619830
 h     -3.10213003    -0.29579671    -0.92047191
 h     -1.46062441     1.45390404     1.45310498
          17

 c      1.25150473    -0.41416810    -0.06573716
 c     -0.10556491    -0.93337226     0.06149868
 c     -1.20158667    -0.13315603     0.03460509
 c     -1.22018498     1.35250680     0.33316297
 c      0.09763387     1.67744469    -0.23078596
 c      1.25507637     0.96341068    -0.06767264
 h     -0.12695858    -2.14111189     0.18236673
 h     -2.08993793     1.91174668    -0.22644097
 h      0.18433981     2.46752739    -0.87645900
 h      2.31173903     1.42836189    -0.00048397
 o      2.24656462    -1.28758228     0.10020203
 h      3.07183287    -0.72040584     0.06091788
 c     -2.51184529    -0.90247913    -0.18252422
 h     -2.40697712    -1.92481554    -0.60615392
 h     -3.03969304    -0.93217621     0.75882357
 h     -3.09371933    -0.28239266    -0.91172104
 h     -1.45460672     1.44365112     1.42824864
          17

 c      1.25159552    -0.41489413    -0.05480657
 c     -0.10154482    -0.93554977     0.05972438
 c     -1.21025953    -0.14058329     0.04648478
 c     -1.21389716     1.35437106     0.33910132
 c      0.10087167     1.67354085    -0.23796443
 c      1.25211678     0.96253413    -0.06683385
 h     -0.13918781    -2.14122121     0.17773704
 h     -2.11432650     1.92322189    -0.16927765
 h      0.11489038     2.44983542    -0.92095653
 h      2.27262720     1.43614032    -0.03342888
 o      2.25031573    -1.28157170     0.09923403
 h      3.06522811    -0.77128976     0.05889528
 c     -2.50467581    -0.89216411    -0.20201179
 h     -2.46223181    -1.93917441    -0.59211059
 h     -3.01995524    -0.93098977     0.78785232
 h     -3.08655877    -0.27376756    -0.89852642
 h     -1.44332094     1.43716202     1.40060943
          17

 c      1.25072364    -0.41620508    -0.04317427
 c     -0.09648811    -0.94010036     0.05811553
 c     -1.21966079    -0.14920029     0.05807965
 c     -1.20902596     1.35609200     0.34431934
 c      0.10270745     1.66937283    -0.24437787
 c      1.25185947     0.96131982    -0.06580427
 h     -0.15375385    -2.11455324     0.17078801
 h     -2.12283081     1.92442033    -0.10645649
 h      0.04624208     2.45112812    -0.98015614
 h      2.22508040     1.44474199    -0.06836001
 o      2.25374541    -1.27515235     0.09811326
 h      3.06563185    -0.82338194     0.05735710
 c     -2.49775733    -0.88142221    -0.22158198
 h     -2.51303074    -1.94657202    -0.57642293
 h     -3.00075169    -0.92803645     0.81362914
 h     -3.08384563    -0.26656198    -0.88445552
 h     -1.42715329     1.43499471     1.38023070
          17

 c      1.24907401    -0.41789296    -0.03088868
 c     -0.09081764    -0.94659334     0.05675664
 c     -1.22914832    -0.15883889     0.06916015
 c     -1.20544770     1.35738713     0.34846381
 c      0.10267758     1.66587122    -0.25089933
 c      1.25358745     0.95957892    -0.06473259
 h     -0.16977562    -2.06627149     0.16167561
 h     -2.11645784     1.91645882    -0.04205617
 h     -0.01906920     2.45912218    -1.04398555
 h      2.17968940     1.45765075    -0.10464337
 o      2.25592351    -1.26903647     0.09692888
 h      3.08630541    -0.86688110     0.05533029
 c     -2.49145939    -0.87083316    -0.24005605
 h     -2.55712515    -1.94574770    -0.56037576
 h     -2.97991223    -0.92239030     0.82885563
 h     -3.08894981    -0.25694851    -0.87324797
 h     -1.40646887     1.43730664     1.37685380
          17

 c      1.24690544    -0.41973595    -0.01800473
 c     -0.08494114    -0.95404014     0.05568654
 c     -1.23808179    -0.16924907     0.07953932
 c     -1.20283631     1.35787887     0.35165955
 c      0.10035654     1.66379791    -0.25840371
 c      1.25632941     0.95712559    -0.06373782
 h     -0.18673218    -2.00821476     0.15109061
 h     -2.09953011     1.90234502     0.01895977
 h     -0.07739013     2.46256436    -1.10194768
 h      2.14794542     1.47900830    -0.14224708
 o      2.25661222    -1.26352079     0.09574115
 h      3.12938108    -0.89895391     0.05234650
 c     -2.48609060    -0.86079529    -0.25666309
 h     -2.59268500    -1.93668420    -0.54551120
 h     -2.95696635    -0.91342447     0.82960447
 h     -3.10385864    -0.24225963    -0.86714015
 h     -1.38070053     1.44358476     1.39502897
          17

 c      1.24451039    -0.42151114    -0.00459228
 c     -0.07917835    -0.96078406     0.05488688
 c     -1.24586579    -0.18009826     0.08906782
 c     -1.20066838     1.35710990     0.35470677
 c      0.09547379     1.66346051    -0.26744533
 c      1.25935768     0.95401909    -0.06292032
 h     -0.20499729    -1.96031122     0.14035137
 h     -2.07974413     1.88694641     0.07139240
 h     -0.12526083     2.45475702    -1.14700714
 h      2.13636107     1.51065148    -0.18147260
 o      2.25656384    -1.25848857     0.09456460
 h      3.18157922    -0.92366902     0.04873476
 c     -2.48202713    -0.85137638    -0.27111781
 h     -2.61844461    -1.92083007    -0.53359730
 h     -2.93278628    -0.90086186     0.81509739
 h     -3.12774225    -0.22240669    -0.86570536
 h     -1.34826438     1.45257360     1.43116032
          17

 c      1.24218698    -0.42301318     0.00926120
 c     -0.07373444    -0.96497003     0.05432263
 c     -1.25198197    -0.19099186     0.09762369
 c     -1.19826010     1.35461306     0.35879634
 c      0.08797048     1.66477640    -0.27825414
 c      1.26256823     0.95078424    -0.06243899
 h     -0.22592517    -1.94516738     0.13085813
 h     -2.06667462     1.87604630     0.11094687
 h     -0.16020828     2.43301619    -1.17574790
 h      2.14238355     1.54929701    -0.22187911
 o      2.25681938    -1.25379536     0.09339843
 h      3.22549203    -0.94560000     0.04511499
 c     -2.47971733    -0.84231231    -0.28355601
 h     -2.63380634    -1.90103836    -0.52652848
 h     -2.90931846    -0.88478161     0.78737235
 h     -3.15694882    -0.19980540    -0.86632676
 h     -1.30772071     1.46258785     1.47589209
          17

 c      1.24024229    -0.42405288     0.02345231
 c     -0.06886872    -0.96596925     0.05405023
 c     -1.25601657    -0.20151349     0.10510177
 c     -1.19503994     1.35010858     0.36499429
 c      0.07799688     1.66738258    -0.29079787
 c      1.26628108     0.94828781    -0.06254940
 h     -0.24978575    -1.97133196     0.12273917
 h     -2.06752285     1.87380409     0.13567705
 h     -0.18096819     2.39758675    -1.18773752
 h      2.15734616     1.58766699    -0.26169003
 o      2.25809803    -1.24944671     0.09225203
 h      3.24909700    -0.96666761     0.04195108
 c     -2.47954955    -0.83315094    -0.29439558
 h     -2.63885388    -1.88109357    -0.52614050
 h     -2.88947771    -0.86561695     0.75115232
 h     -3.18648505    -0.17792962    -0.86584554
 h     -1.25887014     1.47198432     1.51892424
          17

 c      1.23899447    -0.42444468     0.03786590
 c     -0.06508858    -0.96508992     0.05423471
 c     -1.25768476    -0.21127950     0.11140695
 c     -1.19093229     1.34372803     0.37392706
 c      0.06589477     1.67068203    -0.30478523
 c      1.27079538     0.94738742    -0.06354280
 h     -0.27340450    -2.02474711     0.11461003
 h     -2.08244192     1.88000989     0.14671738
 h     -0.18764807     2.35129201    -1.18555203
 h      2.17233758     1.61819924    -0.29843439
 o      2.26065989    -1.24556189     0.09114960
 h      3.24769372    -0.98646639     0.03945029
 c     -2.48170813    -0.82344459    -0.30421680
 h     -2.63422217    -1.86472427    -0.53392219
 h     -2.87699196    -0.84414280     0.71360283
 h     -3.21172600    -0.15978613    -0.86200709
 h     -1.20288622     1.47945012     1.55207765
          17

 c      1.23874114    -0.42400098     0.05237607
 c     -0.06297626    -0.96432543     0.05502629
 c     -1.25685242    -0.21998641     0.11645466
 c     -1.18637329     1.33600374     0.38576839
 c      0.05217870     1.67382723    -0.31958510
 c      1.27617592     0.94867456    -0.06566285
 h     -0.29191671    -2.08313384     0.10506056
 h     -2.10466515     1.89019864     0.14752414
 h     -0.18207302     2.29993001    -1.17576061
 h      2.18130644     1.63550139    -0.32985031
 o      2.26430752    -1.24231954     0.09013089
 h      3.22373452    -1.00298586     0.03754424
 c     -2.48612358    -0.81292476    -0.31363842
 h     -2.62085920    -1.85424500    -0.55065708
 h     -2.87581200    -0.82142375     0.68311534
 h     -3.22948083    -0.14705449    -0.85411515
 h     -1.14187505     1.48405963     1.57015045
          17

 c      1.23970834    -0.42253723     0.06684386
 c     -0.06290586    -0.96517559     0.05649358
 c     -1.25356585    -0.22742189     0.12017872
 c     -1.18193789     1.32762296     0.40035100
 c      0.03750157     1.67571188    -0.33412869
 c      1.28225668     0.95238415    -0.06905638
 h     -0.30160586    -2.12958012     0.09349469
 h     -2.12517338     1.89847165     0.14240465
 h     -0.16802237     2.25258072    -1.17005402
 h      2.18147850     1.63695294    -0.35438047
 o      2.26834027    -1.23994611     0.08925770
 h      3.18756566    -1.01278003     0.03579637
 c     -2.49252989    -0.80161869    -0.32309095
 h     -2.59985946    -1.84944242    -0.57612900
 h     -2.88879818    -0.79873027     0.66632444
 h     -3.23844870    -0.13977703    -0.84312685
 h     -1.07839481     1.48524876     1.57089089
          17

 c      1.24199821    -0.41987880     0.08111527
 c     -0.06493454    -0.96844785     0.05864142
 c     -1.24807630    -0.23344269     0.12254328
 c     -1.17802174     1.31919440     0.41723718
 c      0.02254763     1.67516898    -0.34707574
 c      1.28868876     0.95838564    -0.07374912
 h     -0.30065608    -2.15477904     0.07996732
 h     -2.13674667     1.89997872     0.13547781
 h     -0.15032927     2.21953767    -1.18326657
 h      2.17304160     1.62262849    -0.37140057
 o      2.27157114    -1.23872230     0.08862065
 h      3.15735593    -1.01103372     0.03330789
 c     -2.50056244    -0.78986387    -0.33254430
 h     -2.57252229    -1.84750259    -0.60907687
 h     -2.91617009    -0.77748216     0.66457693
 h     -3.23938015    -0.13628832    -0.83150701
 h     -1.01506187     1.48283738     1.55505043
          17

 c      1.24554757    -0.41586335     0.09502248
 c     -0.06880796    -0.97441407     0.06144159
 c     -1.24084171    -0.23793752     0.12355225
 c     -1.17476912     1.31112158     0.43572608
 c      0.00782086     1.67154155    -0.35759432
 c      1.29494454     0.96619219    -0.07962568
 h     -0.28880506    -2.15521265     0.06486124
 h     -2.13538216     1.89184071     0.13026022
 h     -0.13232949     2.20594770    -1.22427139
 h      2.15912551     1.59531945    -0.38144871
 o      2.27285275    -1.23890714     0.08831786
 h      3.15114905    -0.99317288     0.02906430
 c     -2.50979820    -0.77821354    -0.34145385
 h     -2.54053962    -1.84410675    -0.64747257
 h     -2.95504707    -0.75918956     0.67317268
 h     -3.23496822    -0.13336016    -0.82288336
 h     -0.95412375     1.47714181     1.52676005
          17

 c      1.25010138    -0.41037017     0.10839587
 c     -0.07398531    -0.98291339     0.06485407
 c     -1.23249677    -0.24078969     0.12325524
 c     -1.17214554     1.30353468     0.45485707
 c     -0.00641748     1.66511513    -0.36613432
 c      1.30027372     0.97500982    -0.08642245
 h     -0.26700177    -2.13199712     0.04867153
 h     -2.12030229     1.87322539     0.12951434
 h     -0.11461099     2.20705426    -1.28700799
 h      2.14604097     1.56060970    -0.38650186
 o      2.27213865    -1.24050459     0.08838793
 h      3.17039328    -0.95893505     0.02297800
 c     -2.51974389    -0.76727728    -0.34902590
 h     -2.50607359    -1.83499516    -0.68898576
 h     -3.00061216    -0.74527958     0.68429127
 h     -3.22913262    -0.12683614    -0.82134375
 h     -0.89688165     1.46912080     1.49384775
          17

 c      1.25522768    -0.40338793     0.12108314
 c     -0.07967803    -0.99331149     0.06884425
 c     -1.22378325    -0.24186458     0.12175022
 c     -1.17000205     1.29626558     0.47351170
 c     -0.01993041     1.65674238    -0.37400712
 c      1.30372061     0.98388138    -0.09376488
 h     -0.23731710    -2.09137739     0.03182282
 h     -2.09383051     1.84532535     0.13504753
 h     -0.09706159     2.21271316    -1.35550364
 h      2.14270564     1.52614853    -0.38988930
 o      2.27057736    -1.24315819     0.08878600
 h      3.19836265    -0.91391329     0.01622387
 c     -2.52989801    -0.75752634    -0.35457478
 h     -2.47160982    -1.81721350    -0.73142911
 h     -3.04778836    -0.73687028     0.69051060
 h     -3.22534221    -0.11307514    -0.83022941
 h     -0.84319477     1.46034449     1.46693104
          17

 c      1.26038759    -0.39508551     0.13296492
 c     -0.08494027    -1.00435336     0.07340740
 c     -1.21544499    -0.24104224     0.11918064
 c     -1.16801972     1.28889447     0.49073665
 c     -0.03236445     1.64724303    -0.38245662
 c      1.30440386     0.99198165    -0.10129408
 h     -0.20289030    -2.04640480     0.01437000
 h     -2.06154772     1.81146020     0.14736093
 h     -0.08049188     2.21424862    -1.41474947
 h      2.15728819     1.49893121    -0.39505459
 o      2.26944781    -1.24634562     0.08944397
 h      3.21650678    -0.86586787     0.01025123
 c     -2.53991432    -0.74910093    -0.35775940
 h     -2.43965229    -1.78973970    -0.77307721
 h     -3.09233002    -0.73465997     0.68657277
 h     -3.22452740    -0.09082256    -0.85073870
 h     -0.79188435     1.45248355     1.45586241
          17

 c      1.26503159    -0.38582381     0.14396036
 c     -0.08884216    -1.01415952     0.07860173
 c     -1.20812122    -0.23827934     0.11572518
 c     -1.16553579     1.28087517     0.50619810
 c     -0.04331402     1.63718308    -0.39226761
 c      1.30204251     0.99895501    -0.10885534
 h     -0.16732081    -2.01691665    -0.00444029
 h     -2.03228133     1.77700896     0.16534569
 h     -0.06642974     2.20665934    -1.45516232
 h      2.19133152     1.48151883    -0.40334383
 o      2.26953183    -1.24955751     0.09031726
 h      3.21390933    -0.82140155     0.00604017
 c     -2.54970177    -0.74172928    -0.35864769
 h     -2.41238884    -1.75357264    -0.81286180
 h     -3.13125228    -0.73894737     0.66970074
 h     -3.22430541    -0.06208058    -0.88127171
 h     -0.74259415     1.44640481     1.46453929
          17

 c      1.26868317    -0.37609479     0.15402275
 c     -0.09069686    -1.02094856     0.08453506
 c     -1.20228676    -0.23365283     0.11158376
 c     -1.16152708     1.27170991     0.52030196
 c     -0.05243519     1.62689389    -0.40378131
 c      1.29719329     1.00494655    -0.11655642
 h     -0.13311107    -2.02110744    -0.02607135
 h     -2.01644966     1.74834071     0.18670601
 h     -0.05655079     2.18802309    -1.47223685
 h      2.23734822     1.47135639    -0.41318291
 o      2.27108268    -1.25235961     0.09139366
 h      3.18760086    -0.78491578     0.00398100
 c     -2.55933451    -0.73483228    -0.35764550
 h     -2.39142695    -1.71141642    -0.85045348
 h     -3.16298935    -0.74969427     0.63951120
 h     -3.22036454    -0.03107307    -0.91809176
 h     -0.69745063     1.44171432     1.48900105
          17

 c      1.27097783    -0.36643512     0.16313080
 c     -0.09016140    -1.02438741     0.09121735
 c     -1.19825052    -0.22735814     0.10696659
 c     -1.15506515     1.26117225     0.53374726
 c     -0.05951170     1.61652038    -0.41696859
 c      1.29087757     1.01028512    -0.12461635
 h     -0.10082983    -2.05988105    -0.05097838
 h     -2.02129783     1.73005365     0.20977530
 h     -0.05237379     2.15872297    -1.46557755
 h      2.28336680     1.46402883    -0.42174248
 o      2.27390958    -1.25443726     0.09269395
 h      3.14131783    -0.75817458     0.00388286
 c     -2.56885680    -0.72773313    -0.35539248
 h     -2.37766019    -1.66702854    -0.88618810
 h     -3.18760321    -0.76658666     0.59809317
 h     -3.20863002    -0.00229927    -0.95668198
 h     -0.66032344     1.43720473     1.52092081
          17

 c      1.27165776    -0.35736094     0.17128004
 c     -0.08711249    -1.02570009     0.09843768
 c     -1.19616774    -0.21969374     0.10208633
 c     -1.14593389     1.24949310     0.54698496
 c     -0.06446715     1.60602113    -0.43142386
 c      1.28408258     1.01520188    -0.13320128
 h     -0.07059429    -2.11576224    -0.07713348
 h     -2.04563092     1.72217703     0.23547383
 h     -0.05514658     2.12133953    -1.43896420
 h      2.31869601     1.45620784    -0.42681615
 o      2.27740176    -1.25567691     0.09427857
 h      3.08536621    -0.73937955     0.00487131
 c     -2.57812059    -0.71984417    -0.35270821
 h     -2.37129442    -1.62429547    -0.92076853
 h     -3.20711321    -0.78913617     0.55022963
 h     -3.18663537     0.02089310    -0.99285869
 h     -0.63476483     1.43154155     1.55214699
          17

 c      1.27055340    -0.34932815     0.17847615
 c     -0.08156019    -1.02636248     0.10586646
 c     -1.19604045    -0.21105779     0.09715200
 c     -1.13471146     1.23728237     0.56008732
 c     -0.06734837     1.59511526    -0.44626216
 c      1.27753009     1.01975058    -0.14236938
 h     -0.04316171    -2.16825359    -0.10121730
 h     -2.08020800     1.72062609     0.26676201
 h     -0.06580733     2.08120452    -1.40162238
 h      2.33640402     1.44641309    -0.42745273
 o      2.28057717    -1.25624729     0.09625359
 h      3.03605358    -0.72225853     0.00529130
 c     -2.58671510    -0.71077655    -0.35055890
 h     -2.37201707    -1.58626188    -0.95476175
 h     -3.22559269    -0.81687346     0.50313765
 h     -3.15389978     0.03687536    -1.02336917
 h     -0.62271176     1.42364014     1.57691208
          17

 c      1.26759099    -0.34269814     0.18472990
 c     -0.07368576    -1.02729629     0.11319708
 c     -1.19771798    -0.20193937     0.09236210
 c     -1.12233122     1.22524193     0.57292576
 c     -0.06829385     1.58323426    -0.46003211
 c      1.27163957     1.02383137    -0.15208107
 h     -0.01953799    -2.20330916    -0.12030463
 h     -2.11335772     1.72026361     0.30627416
 h     -0.08506647     2.04688031    -1.36933654
 h      2.33348701     1.43471913    -0.42384642
 o      2.28244316    -1.25647035     0.09874056
 h      3.00993164    -0.69848763     0.00320082
 c     -2.59404122    -0.70038168    -0.34990898
 h     -2.37919952    -1.55451753    -0.98811540
 h     -3.24811561    -0.84950157     0.46457833
 h     -3.11181052     0.04583058    -1.04620399
 h     -0.62419962     1.41279859     1.59224331
          17

 c      1.26282857    -0.33771190     0.19005123
 c     -0.06386290    -1.02884240     0.12019383
 c     -1.20090961    -0.19288698     0.08789468
 c     -1.10969883     1.21394453     0.58531348
 c     -0.06748796     1.56968888    -0.47105648
 c      1.26652723     1.02722385    -0.16221792
 h     -0.00051013    -2.21381759    -0.13243068
 h     -2.13559410     1.71717284     0.35489102
 h     -0.11371061     2.02814537    -1.36056243
 h      2.31064922     1.42244212    -0.41713267
 o      2.28271300    -1.25632389     0.10178691
 h      3.01211899    -0.66589898    -0.00215625
 c     -2.59956598    -0.68877544    -0.35138733
 h     -2.39200187    -1.52921017    -1.01999334
 h     -3.27791222    -0.88653888     0.43906629
 h     -3.06337789     0.04973899    -1.06087262
 h     -0.63746196     1.39875814     1.59793901
          17

 c      1.25648390    -0.33449065     0.19444453
 c     -0.05262215    -1.03093515     0.12669400
 c     -1.20520958    -0.18445936     0.08389806
 c     -1.09756864     1.20375179     0.59702438
 c     -0.06516606     1.55424055    -0.47855170
 c      1.26198158     1.02959833    -0.17258898
 h      0.01349495    -2.19787682    -0.13657767
 h     -2.14113000     1.70926621     0.41168889
 h     -0.15243520     2.02934297    -1.38337132
 h      2.27252766     1.41209432    -0.40930136
 o      2.28198803    -1.25519551     0.10531818
 h      3.03307158    -0.63250734    -0.00954055
 c     -2.60309319    -0.67637830    -0.35500276
 h     -2.40937684    -1.50952807    -1.04900562
 h     -3.31358643    -0.92632707     0.42505623
 h     -3.01290931     0.05232280    -1.06865904
 h     -0.65906886     1.38174420     1.59665379
          17

 c      1.24893593    -0.33303039     0.19790286
 c     -0.04060459    -1.03319910     0.13261294
 c     -1.21012654    -0.17716916     0.08047911
 c     -1.08652325     1.19481461     0.60777184
 c     -0.06177309     1.53748768    -0.48335461
 c      1.25744785     1.03049677    -0.18292421
 h      0.02242599    -2.15805382    -0.13269477
 h     -2.12789324     1.69617453     0.47437443
 h     -0.20023722     2.04477911    -1.42695804
 h      2.22810071     1.40747560    -0.40312477
 o      2.28111100    -1.25233034     0.10920841
 h      3.05878998    -0.60937307    -0.01682784
 c     -2.60477781    -0.66388480    -0.36023774
 h     -2.43007789    -1.49425266    -1.07364217
 h     -3.34961851    -0.96551675     0.41645811
 h     -2.96542003     0.05863822    -1.07252914
 h     -0.68418144     1.36243359     1.59383903
          17

 c      1.24070078    -0.33319363     0.20040322
 c     -0.02852397    -1.03491230     0.13797142
 c     -1.21512277    -0.17143028     0.07769330
 c     -1.07690317     1.18710634     0.61724740
 c     -0.05806640     1.52041665    -0.48702389
 c      1.25213463     1.02934729    -0.19289602
 h      0.02663759    -2.10217132    -0.12199811
 h     -2.09748904     1.67915491     0.53972011
 h     -0.25362020     2.06384243    -1.47218593
 h      2.18969180     1.41335137    -0.40175168
 o      2.28067333    -1.24724774     0.11335609
 h      3.07886116    -0.60391584    -0.02223845
 c     -2.60493984    -0.65207059    -0.36642997
 h     -2.45272180    -1.48214159    -1.09270404
 h     -3.37951487    -0.99983649     0.40662895
 h     -2.92560706     0.07380877    -1.07611619
 h     -0.70724963     1.34170309     1.59667828
          17

 c      1.23240413    -0.33470809     0.20190395
 c     -0.01713553    -1.03489217     0.14293959
 c     -1.21965741    -0.16751235     0.07553317
 c     -1.06865346     1.18046970     0.62530950
 c     -0.05502062     1.50382380    -0.49077484
 c      1.24543956     1.02560621    -0.20221601
 h      0.02691042    -2.04491341    -0.10746508
 h     -2.05549005     1.66120277     0.60402004
 h     -0.30803924     2.07755608    -1.50403304
 h      2.16808387     1.43374205    -0.40750756
 o      2.28093042    -1.23982492     0.11770933
 h      3.08804766    -0.61853998    -0.02474954
 c     -2.60393587    -0.64150383    -0.37313350
 h     -2.47587605    -1.47213271    -1.10564244
 h     -3.39833214    -1.02531190     0.39102098
 h     -2.89664218     0.10087013    -1.08171100
 h     -0.72334494     1.32009143     1.61122468
          17

 c      1.22472499    -0.33721488     0.20235365
 c     -0.00714788    -1.03158258     0.14782766
 c     -1.22324482    -0.16548217     0.07391919
 c     -1.06120823     1.17464947     0.63223463
 c     -0.05369552     1.48815736    -0.49524511
 c      1.23755208     1.01903402    -0.21078230
 h      0.02426330    -2.00689554    -0.09364417
 h     -2.01140988     1.64709603     0.66378763
 h     -0.35938074     2.08035255    -1.51439435
 h      2.16523855     1.46892532    -0.42030216
 o      2.28183262    -1.23027089     0.12227274
 h      3.08606592    -0.65108033    -0.02420064
 c     -2.60211559    -0.63233178    -0.38029515
 h     -2.49814044    -1.46345525    -1.11277558
 h     -3.40352491    -1.03905028     0.36784131
 h     -2.87953852     0.13898865    -1.08859596
 h     -0.72954762     1.29733360     1.63879758
          17

 c      1.21831915    -0.34029969     0.20169665
 c      0.00098926    -1.02387846     0.15286689
 c     -1.22551968    -0.16502086     0.07265071
 c     -1.05364900     1.16934045     0.63881627
 c     -0.05524561     1.47352504    -0.50067881
 c      1.22954247     1.00975159    -0.21871038
 h      0.01942068    -2.00485565    -0.08395339
 h     -1.97665601     1.64253760     0.71669532
 h     -0.40460994     2.06930337    -1.50047398
 h      2.17297100     1.51430433    -0.43718135
 o      2.28304601    -1.21914237     0.12712371
 h      3.07796298    -0.69508644    -0.02148396
 c     -2.59976397    -0.62426974    -0.38822096
 h     -2.51824474    -1.45568567    -1.11538781
 h     -3.39492449    -1.03956615     0.33791415
 h     -2.87352366     0.18364337    -1.09340224
 h     -0.72533718     1.27260343     1.67492258
          17

 c      1.21376106    -0.34294695     0.19971115
 c      0.00813457    -1.01225309     0.15775825
 c     -1.22623923    -0.16368657     0.07066613
 c     -1.04524503     1.16448214     0.64704559
 c     -0.06251934     1.45900104    -0.50746612
 c      1.22310240     0.99681811    -0.22599671
 h      0.01257202    -2.03805844    -0.07527137
 h     -1.95912977     1.65150307     0.76256347
 h     -0.44298290     2.04109153    -1.46346241
 h      2.17963967     1.56434370    -0.45090875
 o      2.28436269    -1.20762372     0.13247125
 h      3.07366655    -0.74127933    -0.01867341
 c     -2.59704555    -0.61670185    -0.39762933
 h     -2.53546713    -1.44844793    -1.11599666
 h     -3.37414186    -1.02686407     0.30498117
 h     -2.87706631     0.22806231    -1.09209558
 h     -0.71230705     1.24602878     1.71240777
          17

 c      1.21244478    -0.34598067     0.19696489
 c      0.01077008    -0.99980930     0.16268204
 c     -1.22557243    -0.16620636     0.06989694
 c     -1.03538780     1.15950740     0.65346397
 c     -0.07126796     1.44736404    -0.51426088
 c      1.21806961     0.98410581    -0.23339819
 h      0.00473421    -2.08441194    -0.06992483
 h     -1.95901610     1.67814149     0.80343567
 h     -0.47179703     2.00445750    -1.40829785
 h      2.17673978     1.60883890    -0.46393780
 o      2.28354842    -1.19576438     0.13849446
 h      3.08991997    -0.77602262    -0.02066357
 c     -2.59399916    -0.60901563    -0.40775811
 h     -2.54618991    -1.44466726    -1.11565385
 h     -3.34962401    -1.00414318     0.27162456
 h     -2.88732203     0.26902930    -1.08126135
 h     -0.69294303     1.21264999     1.74921421
          17

 c      1.21523603    -0.34836367     0.19333486
 c      0.00801236    -0.98861859     0.16723328
 c     -1.22322458    -0.17249431     0.07016449
 c     -1.02448292     1.15494713     0.65855478
 c     -0.08168739     1.43801101    -0.51997883
 c      1.21502349     0.97178144    -0.24096793
 h     -0.00357289    -2.12490450    -0.06416420
 h     -1.96744470     1.71745049     0.83953043
 h     -0.49358889     1.96467347    -1.34590534
 h      2.15914551     1.64282726    -0.47448922
 o      2.28042962    -1.18399376     0.14527552
 h      3.12873160    -0.79660158    -0.02803305
 c     -2.59035600    -0.60059494    -0.41902404
 h     -2.54994165    -1.44415974    -1.11650186
 h     -3.32825757    -0.97475936     0.24473878
 h     -2.90238451     0.30199903    -1.05991836
 h     -0.66995651     1.17279771     1.77939976
          17

 c      1.22282989    -0.34834298     0.18849316
 c     -0.00074516    -0.97995386     0.17101629
 c     -1.21870882    -0.18197073     0.07092095
 c     -1.01309281     1.15177645     0.66292395
 c     -0.09442115     1.42963504    -0.52298900
 c      1.21442067     0.95894965    -0.24847091
 h     -0.01198045    -2.14768898    -0.05588411
 h     -1.97335840     1.76209231     0.87096669
 h     -0.51557255     1.92934788    -1.29372309
 h      2.12548484     1.66440349    -0.48042324
 o      2.27617411    -1.17250044     0.15275782
 h      3.17550292    -0.80874739    -0.03815657
 c     -2.58586214    -0.59099309    -0.43174974
 h     -2.54680775    -1.44598192    -1.11997642
 h     -3.31676174    -0.94267469     0.23114387
 h     -2.92051797     0.32413009    -1.02897518
 h     -0.64601069     1.12751595     1.79937514
          17

 c      1.23388184    -0.34687767     0.18281856
 c     -0.01416208    -0.97445888     0.17409813
 c     -1.21279423    -0.19402255     0.07264152
 c     -1.00214341     1.14963831     0.66653188
 c     -0.10752335     1.42165260    -0.52180994
 c      1.21536008     0.94693298    -0.25654343
 h     -0.02060120    -2.14708506    -0.04447770
 h     -1.96856726     1.80512503     0.89691147
 h     -0.54516823     1.91198653    -1.26872835
 h      2.07813846     1.67201915    -0.48324592
 o      2.27209977    -1.16117192     0.16073968
 h      3.21309267    -0.81838065    -0.04780187
 c     -2.58011687    -0.58021263    -0.44595979
 h     -2.53786989    -1.44879915    -1.12619908
 h     -3.31832307    -0.91072073     0.23428970
 h     -2.94026186     0.33584309    -0.99100630
 h     -0.62209040     1.07859323     1.80678352
          17

 c      1.24736879    -0.34396339     0.17636355
 c     -0.03109423    -0.97229507     0.17653115
 c     -1.20605441    -0.20795263     0.07527118
 c     -0.99207455     1.14862877     0.66960212
 c     -0.12038131     1.41360635    -0.51589003
 c      1.21723256     0.93594444    -0.26530437
 h     -0.02967088    -2.12282147    -0.03030049
 h     -1.94855240     1.84123679     0.91675515
 h     -0.58576328     1.91672073    -1.27729012
 h      2.02235656     1.66766288    -0.48407628
 o      2.26924987    -1.15020130     0.16908299
 h      3.22989949    -0.82855249    -0.05435430
 c     -2.57328769    -0.56870642    -0.46109046
 h     -2.52459679    -1.45060394    -1.13450479
 h     -3.32998157    -0.87943537     0.25175034
 h     -2.96076984     0.33982098    -0.95012568
 h     -0.59905048     1.02764142     1.80039872
          17

 c      1.26448766    -0.34081738     0.17056523
 c     -0.04373944    -0.96678534     0.18089727
 c     -1.20416659    -0.22427186     0.07902850
 c     -0.98741452     1.15636217     0.67433752
 c     -0.13205217     1.39685753    -0.50360745
 c      1.21953468     0.92539960    -0.27715703
 h     -0.01999866    -2.05536671    -0.01881660
 h     -1.91191631     1.85972095     0.91997541
 h     -0.63726372     1.92616537    -1.30617806
 h      1.97290651     1.65469000    -0.48241560
 o      2.26847435    -1.14051636     0.17711217
 h      3.18527648    -0.83782322    -0.06015390
 c     -2.56522782    -0.55737574    -0.47696602
 h     -2.50563023    -1.46577858    -1.16156411
 h     -3.34925132    -0.84388863     0.27302393
 h     -2.97735943     0.34211341    -0.90773652
 h     -0.57496280     0.97930200     1.76869762
          17

 c      1.28200282    -0.33578348     0.16348010
 c     -0.05864204    -0.96257427     0.18432475
 c     -1.20165011    -0.24165203     0.08266023
 c     -0.98353180     1.16651341     0.68133782
 c     -0.14497475     1.37969980    -0.48832890
 c      1.22190013     0.91538066    -0.28934736
 h     -0.01240015    -1.98492823    -0.00605903
 h     -1.86294825     1.86296509     0.91102908
 h     -0.68503938     1.93420704    -1.34256119
 h      1.93349410     1.64276281    -0.48266221
 o      2.26903188    -1.13201708     0.18558901
 h      3.12867317    -0.84416254    -0.06304003
 c     -2.55715872    -0.54762477    -0.49244259
 h     -2.48762879    -1.46923824    -1.18532377
 h     -3.36155420    -0.80671388     0.29495363
 h     -2.99541690     0.34729367    -0.87291061
 h     -0.55060871     0.93747368     1.71547519
          17

 c      1.29851932    -0.32915884     0.15530682
 c     -0.07437494    -0.95810722     0.18719138
 c     -1.19911477    -0.25908364     0.08602529
 c     -0.98005378     1.17835290     0.69005266
 c     -0.15952973     1.36287572    -0.47158126
 c      1.22339597     0.90562638    -0.30179959
 h     -0.00716550    -1.93483640     0.00387905
 h     -1.80872352     1.85468528     0.89264286
 h     -0.72085894     1.93220644    -1.37259939
 h      1.91336001     1.64093677    -0.48741319
 o      2.26994739    -1.12541309     0.19491056
 h      3.08334054    -0.84095933    -0.06923103
 c     -2.54942270    -0.54010716    -0.50690410
 h     -2.47258631    -1.45778080    -1.20325162
 h     -3.36164271    -0.76907662     0.31165832
 h     -3.01495807     0.35942033    -0.84893925
 h     -0.52493133     0.90364520     1.64873255
          17

 c      1.31282662    -0.32137670     0.14630484
 c     -0.08953740    -0.95208855     0.18988485
 c     -1.19733625    -0.27554300     0.08894356
 c     -0.97637046     1.19096168     0.69948684
 c     -0.17568215     1.34680079    -0.45450674
 c      1.22354394     0.89638527    -0.31458255
 h     -0.00353841    -1.92653961     0.00715060
 h     -1.76122393     1.84296190     0.86917755
 h     -0.74055510     1.91579389    -1.38829052
 h      1.91543679     1.65298136    -0.49769349
 o      2.27023989    -1.12134058     0.20553706
 h      3.07193484    -0.82183148    -0.08608456
 c     -2.54231201    -0.53477466    -0.51994405
 h     -2.46197460    -1.43145710    -1.21499481
 h     -3.34719520    -0.73293129     0.31963205
 h     -3.03424803     0.37839699    -0.83669215
 h     -0.49500172     0.87759115     1.58093447
          17

 c      1.32402393    -0.31300509     0.13678448
 c     -0.10269252    -0.94505003     0.19249901
 c     -1.19719514    -0.29003420     0.09120839
 c     -0.97173749     1.20332097     0.70848842
 c     -0.19308059     1.33167654    -0.43802700
 c      1.22249235     0.88865155    -0.32795149
 h     -0.00132722    -1.96073723     0.00372820
 h     -1.73584756     1.83932732     0.84592988
 h     -0.74296503     1.88363790    -1.38588393
 h      1.93436943     1.67436106    -0.51241307
 o      2.27034150    -1.11985841     0.21747488
 h      3.09313584    -0.78843154    -0.11384318
 c     -2.53611547    -0.53095385    -0.53129584
 h     -2.45664576    -1.39354948    -1.22241478
 h     -3.31850967    -0.70060432     0.31754011
 h     -3.04987970     0.40048728    -0.83527964
 h     -0.45649537     0.85738138     1.52663891
          17

 c      1.33160021    -0.30473699     0.12707582
 c     -0.11238927    -0.93925932     0.19481709
 c     -1.19951990    -0.30168036     0.09260999
 c     -0.96572949     1.21471224     0.71646975
 c     -0.21114161     1.31756429    -0.42294862
 c      1.22069988     0.88376359    -0.34222685
 h     -0.00202893    -2.01728620    -0.00260289
 h     -1.74335037     1.85213033     0.82702811
 h     -0.72916242     1.83654476    -1.36489096
 h      1.96061291     1.69606138    -0.52945023
 o      2.27183519    -1.12040787     0.23018688
 h      3.12477030    -0.75046242    -0.14423018
 c     -2.53104636    -0.52758645    -0.54074161
 h     -2.45678642    -1.35040531    -1.22964208
 h     -3.27832832    -0.67451356     0.30616607
 h     -3.05804189     0.42076987    -0.84309760
 h     -0.40665018     0.84135705     1.49630058
          17

 c      1.33543205    -0.29733971     0.11748872
 c     -0.11750114    -0.93697758     0.19657932
 c     -1.20481561    -0.30985113     0.09297736
 c     -0.95873959     1.22514459     0.72394664
 c     -0.22908254     1.30437283    -0.40991118
 c      1.21856973     0.88282130    -0.35763715
 h     -0.00734907    -2.07389829    -0.00778691
 h     -1.78018133     1.87848485     0.81393116
 h     -0.70250697     1.77735904    -1.32846370
 h      1.98539082     1.71000590    -0.54691279
 o      2.27595573    -1.12228275     0.24308138
 h      3.14706623    -0.71753133    -0.16839419
 c     -2.52713227    -0.52351764    -0.54814176
 h     -2.46199408    -1.31032260    -1.24247455
 h     -3.23192569    -0.65699344     0.28870512
 h     -3.05580795     0.43530329    -0.85844927
 h     -0.34811031     0.83100620     1.49108628
          17

 c      1.33569159    -0.29153061     0.10827379
 c     -0.11755707    -0.93948732     0.19760479
 c     -1.21300070    -0.31425133     0.09222835
 c     -0.95172423     1.23511105     0.73218727
 c     -0.24592149     1.29177932    -0.39914772
 c      1.21632670     0.88636217    -0.37422720
 h     -0.01796108    -2.11594443    -0.00927543
 h     -1.83143235     1.90710339     0.80654339
 h     -0.66936378     1.71153935    -1.28517542
 h      2.00278589     1.71145720    -0.56363182
 o      2.28314604    -1.12485197     0.25574682
 h      3.15015293    -0.69568031    -0.18082478
 c     -2.52414960    -0.51784450    -0.55364259
 h     -2.47156055    -1.28053927    -1.26608732
 h     -3.18703570    -0.65014438     0.27101458
 h     -3.04179527     0.44210720    -0.87971686
 h     -0.28862702     0.83073061     1.50475989
          17

 c      1.33272268    -0.28783603     0.09958920
 c     -0.11283150    -0.94706980     0.19777174
 c     -1.22330613    -0.31492610     0.09040346
 c     -0.94557685     1.24506428     0.74247977
 c     -0.26050934     1.27917259    -0.39017764
 c      1.21403635     0.89426955    -0.39182394
 h     -0.03346680    -2.13617478    -0.00589841
 h     -1.88160269     1.92725291     0.80464847
 h     -0.63962310     1.64754859    -1.25106347
 h      2.00993984     1.69921812    -0.57917615
 o      2.29325146    -1.12758644     0.26794387
 h      3.13196312    -0.68769427    -0.17927252
 c     -2.52168702    -0.51026953    -0.55789274
 h     -2.48477936    -1.26343427    -1.30152551
 h     -3.15260865    -0.65560510     0.26059787
 h     -3.01633848     0.44135464    -0.90539110
 h     -0.23697115     0.84487462     1.52923022
          17

 c      1.32694641    -0.28650899     0.09148525
 c     -0.10420432    -0.95924953     0.19699534
 c     -1.23440104    -0.31218973     0.08767027
 c     -0.94087975     1.25525191     0.75570225
 c     -0.27178234     1.26585667    -0.38196413
 c      1.21162263     0.90579127    -0.41003981
 h     -0.05269398    -2.13266598     0.00255703
 h     -1.91996476     1.93261891     0.80822381
 h     -0.62437855     1.59444341    -1.24633624
 h      2.00696215     1.67538262    -0.59379543
 o      2.30568105    -1.13009847     0.27959708
 h      3.09660417    -0.69337958    -0.16452925
 c     -2.51941123    -0.50120476    -0.56184932
 h     -2.50088856    -1.25565880    -1.34429221
 h     -3.13553485    -0.67403755     0.26291376
 h     -2.98144868     0.43527733    -0.93418396
 h     -0.19983980     0.87572244     1.55789376
          17

 c      1.31882042    -0.28753938     0.08391425
 c     -0.09289404    -0.97499085     0.19524259
 c     -1.24467700    -0.30651906     0.08429956
 c     -0.93793582     1.26577238     0.77221368
 c     -0.27935784     1.25162657    -0.37414165
 c      1.20883172     0.91962283    -0.42830765
 h     -0.07393746    -2.10814149     0.01550089
 h     -1.94069676     1.92087556     0.81734254
 h     -0.62902930     1.55533670    -1.28006618
 h      1.99712782     1.64523275    -0.60841533
 o      2.31939999    -1.13224490     0.29086057
 h      3.05507612    -0.70867737    -0.14131174
 c     -2.51737448    -0.49156156    -0.56616423
 h     -2.51876423    -1.25117288    -1.38684213
 h     -3.13705758    -0.70423652     0.27678624
 h     -2.94058351     0.42788899    -0.96524226
 h     -0.18103660     0.92323282     1.58642466
          17

 c      1.30884368    -0.29073250     0.07675741
 c     -0.08018345    -0.99275669     0.19256922
 c     -1.25255785    -0.29845447     0.08061695
 c     -0.93682051     1.27663048     0.79186841
 c     -0.28381897     1.23697888    -0.36790591
 c      1.20518389     0.93407561    -0.44595131
 h     -0.09523195    -2.07090936     0.03145192
 h     -1.94195593     1.89258925     0.83207653
 h     -0.64971724     1.52520453    -1.33926236
 h      1.98690933     1.61678886    -0.62457969
 o      2.33288241    -1.13423910     0.30220692
 h      3.02624960    -0.72442082    -0.11944784
 c     -2.51601873    -0.48243388    -0.57086234
 h     -2.53685614    -1.24464296    -1.42210058
 h     -3.15277410    -0.74264347     0.29431466
 h     -2.89802694     0.42418005    -0.99822110
 h     -0.18163083     0.98547490     1.61268733
          17

 c      1.29758343    -0.29580623     0.06985289
 c     -0.06720158    -1.01049001     0.18914433
 c     -1.25673270    -0.28852376     0.07693881
 c     -0.93736622     1.28773659     0.81403643
 c     -0.28623357     1.22257582    -0.36489615
 c      1.20006504     0.94739478    -0.46229878
 h     -0.11488857    -2.03624441     0.04798312
 h     -1.92575544     1.85075825     0.85242159
 h     -0.67886681     1.49731465    -1.40175173
 h      1.98431645     1.59874963    -0.64402243
 o      2.34452999    -1.13647749     0.31423758
 h      3.03018667    -0.72947484    -0.11057754
 c     -2.51590618    -0.47476227    -0.57560145
 h     -2.55341866    -1.23292756    -1.44533660
 h     -3.17608254    -0.78414907     0.30566783
 h     -2.85779551     0.42838485    -1.03284126
 h     -0.20008807     1.05914155     1.63668661
          17

 c      1.28569061    -0.30246687     0.06301982
 c     -0.05478373    -1.02586939     0.18520526
 c     -1.25627950    -0.27718929     0.07351511
 c     -0.93909747     1.29884981     0.83765182
 c     -0.28770430     1.20887021    -0.36600714
 c      1.19309113     0.95822397    -0.47683102
 h     -0.13222637    -2.02405406     0.06233617
 h     -1.89896679     1.80097870     0.87822149
 h     -0.71027819     1.46763805    -1.45046994
 h      1.99436151     1.59634097    -0.66763199
 o      2.35384817    -1.13886183     0.32697829
 h      3.06943803    -0.72173102    -0.11671309
 c     -2.51749539    -0.46903497    -0.58004514
 h     -2.56678520    -1.21519910    -1.45455948
 h     -3.20116951    -0.82352097     0.30329595
 h     -2.82257341     0.44186998    -1.06795591
 h     -0.23220307     1.14005615     1.66069617
          17

 c      1.27387442    -0.31044449     0.05608276
 c     -0.04347520    -1.03731790     0.18090917
 c     -1.25069915    -0.26481586     0.07049542
 c     -0.94116185     1.30951495     0.86134659
 c     -0.28924602     1.19610524    -0.37126791
 c      1.18448825     0.96593205    -0.48929554
 h     -0.14739845    -2.04735235     0.07315635
 h     -1.87457414     1.75149101     0.90911077
 h     -0.73997036     1.43479015    -1.47605118
 h      2.01473700     1.60815302    -0.69446529
 o      2.36167179    -1.14064890     0.33970812
 h      3.12563524    -0.71046172    -0.12749317
 c     -2.52103609    -0.46516798    -0.58400632
 h     -2.57554485    -1.19270413    -1.45047085
 h     -3.22404997    -0.85638444     0.28324316
 h     -2.79349970     0.46231023    -1.10096184
 h     -0.27133475     1.22384389     1.68910739
          17

 c      1.26284882    -0.31949580     0.04889398
 c     -0.03370006    -1.04503409     0.17623638
 c     -1.23988931    -0.25166682     0.06792162
 c     -0.94244225     1.31914421     0.88371639
 c     -0.29175198     1.18439016    -0.38014642
 c      1.17500662     0.97048770    -0.49968639
 h     -0.15969852    -2.10018892     0.08157997
 h     -1.86966860     1.71130303     0.94448407
 h     -0.76561809     1.39903230    -1.47487567
 h      2.03706475     1.62775103    -0.72200754
 o      2.36900237    -1.14112067     0.35166722
 h      3.17822533    -0.70542309    -0.13159557
 c     -2.52650283    -0.46260321    -0.58738139
 h     -2.57861842    -1.16857701    -1.43647171
 h     -3.24260019    -0.87962104     0.24493603
 h     -2.77083471     0.48496192    -1.12830483
 h     -0.30991619     1.30686936     1.72699937
          17

 c      1.25328194    -0.32939714     0.04134401
 c     -0.02583944    -1.05047095     0.17110546
 c     -1.22408370    -0.23793710     0.06574589
 c     -0.94218981     1.32739149     0.90373750
 c     -0.29592287     1.17373697    -0.39179936
 c      1.16548606     0.97209141    -0.50812726
 h     -0.16708178    -2.16354833     0.08979156
 h     -1.89552062     1.68524984     0.98327068
 h     -0.78628629     1.36171869    -1.44763205
 h      2.05200663     1.64784471    -0.74739319
 o      2.37640006    -1.13989933     0.36241905
 h      3.21430391    -0.71160294    -0.12267568
 c     -2.53355605    -0.46049688    -0.59005105
 h     -2.57523709    -1.14756927    -1.41852669
 h     -3.25654787    -0.89157291     0.19086524
 h     -2.75468959     0.50478894    -1.14664752
 h     -0.34249847     1.38684792     1.77684884
          17

 c      1.24575907    -0.33994382     0.03336436
 c     -0.02013387    -1.05511616     0.16550664
 c     -1.20378617    -0.22379589     0.06386757
 c     -0.94073733     1.33447926     0.92113685
 c     -0.30215510     1.16406146    -0.40514267
 c      1.15653544     0.97093382    -0.51477452
 h     -0.16761708    -2.21926327     0.09935304
 h     -1.94699643     1.67084702     1.02339477
 h     -0.80283852     1.32519120    -1.39943533
 h      2.05281742     1.66290249    -0.76834690
 o      2.38400138    -1.13689517     0.37181678
 h      3.22832851    -0.72987769    -0.09893932
 c     -2.54154208    -0.45790339    -0.59191825
 h     -2.56480692    -1.13509560    -1.40407739
 h     -3.26779249    -0.89236202     0.12655848
 h     -2.74531224     0.51795975    -1.15380796
 h     -0.36806793     1.46222412     1.83545296
          17

 c      1.24075375    -0.35095156     0.02492799
 c     -0.01660649    -1.05997321     0.15951801
 c     -1.17971447    -0.20940721     0.06217790
 c     -0.93916989     1.34097674     0.93632506
 c     -0.31040489     1.15517377    -0.41876110
 c      1.14843125     0.96712773    -0.51977488
 h     -0.16044796    -2.25567568     0.11092153
 h     -2.00725663     1.66202946     1.06185935
 h     -0.81904811     1.29285759    -1.34119096
 h      2.03625213     1.66976568    -0.78349744
 o      2.39158723    -1.13223624     0.37993970
 h      3.22094858    -0.75802844    -0.06218047
 c     -2.54952478    -0.45399210    -0.59312150
 h     -2.54675800    -1.13503904    -1.39925437
 h     -3.28084881    -0.88427276     0.06040842
 h     -2.74302365     0.52250459    -1.14919263
 h     -0.38906373     1.53106074     1.89469485
          17

 c      1.23860310    -0.36226401     0.01604925
 c     -0.01505543    -1.06557650     0.15327354
 c     -1.15274635    -0.19492885     0.06059470
 c     -0.93850884     1.34740436     0.94995656
 c     -0.32009077     1.14679092    -0.43084059
 c      1.14111493     0.96070773    -0.52325374
 h     -0.14582062    -2.26712650     0.12455806
 h     -2.05993440     1.65391024     1.09570964
 h     -0.84266975     1.26903464    -1.29023145
 h      2.00242057     1.66757575    -0.79240845
 o      2.39851588    -1.12626524     0.38710350
 h      3.19998181    -0.79071511    -0.01797030
 c     -2.55638161    -0.44832030    -0.59419847
 h     -2.52072100    -1.14720522    -1.40554480
 h     -3.30231848    -0.87153027     0.00221075
 h     -2.74804479     0.51864170    -1.13394729
 h     -0.40854063     1.59090704     1.94545966
          17

 c      1.23948666    -0.37376075     0.00678053
 c     -0.01507300    -1.07208544     0.14693410
 c     -1.12385917    -0.18050695     0.05907114
 c     -0.93939075     1.35408524     0.96257739
 c     -0.33030293     1.13862550    -0.43960953
 c      1.13421287     0.95162414    -0.52530692
 h     -0.12486832    -2.25265598     0.14001323
 h     -2.09448612     1.64393492     1.12271527
 h     -0.88321308     1.25791536    -1.26478025
 h      1.95465948     1.65782511    -0.79561510
 o      2.40359464    -1.11955308     0.39389211
 h      3.18246098    -0.81924010     0.02384257
 c     -2.56107944    -0.44106751    -0.59583821
 h     -2.48713019    -1.16687601    -1.41908803
 h     -3.33768824    -0.85844347    -0.04044789
 h     -2.76038767     0.50909534    -1.11099564
 h     -0.42836985     1.63941569     1.98079461
          17

 c      1.24341211    -0.38535877    -0.00279676
 c     -0.01607721    -1.07928613     0.14066616
 c     -1.09407038    -0.16627364     0.05757930
 c     -0.94211019     1.36115759     0.97450581
 c     -0.34056539     1.13055630    -0.44445300
 c      1.12707865     0.93972120    -0.52598507
 h     -0.09947323    -2.21588034     0.15692982
 h     -2.10592977     1.63125448     1.14145821
 h     -0.94342777     1.26159577    -1.27043249
 h      1.89948593     1.64460435    -0.79471448
 o      2.40538654    -1.11273145     0.40096677
 h      3.18995417    -0.83429652     0.05223362
 c     -2.56309352    -0.43309191    -0.59834950
 h     -2.44763505    -1.18708396    -1.43337364
 h     -3.38637150    -0.84663465    -0.06586256
 h     -2.77988875     0.49913012    -1.08481104
 h     -0.44889310     1.67489068     1.99699508
          17

 c      1.25020619    -0.39700326    -0.01258569
 c     -0.01736170    -1.08648361     0.13461568
 c     -1.06439651    -0.15235202     0.05609093
 c     -0.94670496     1.36860372     0.98581102
 c     -0.35131758     1.12271457    -0.44627110
 c      1.11890339     0.92476089    -0.52529392
 h     -0.07216091    -2.16620779     0.17509676
 h     -2.09368167     1.61609853     1.15123523
 h     -1.01412924     1.27908237    -1.29558585
 h      1.84579632     1.63434280    -0.79224996
 o      2.40349114    -1.10602819     0.40848406
 h      3.22863675    -0.83352641     0.06439171
 c     -2.56254212    -0.42564323    -0.60149118
 h     -2.40484907    -1.20132147    -1.44243200
 h     -3.44053361    -0.83458470    -0.07778397
 h     -2.80624961     0.49537222    -1.06046513
 h     -0.46909296     1.69658861     1.99363351
          17

 c      1.25951696    -0.40866263    -0.02248178
 c     -0.01817208    -1.09239871     0.12886705
 c     -1.03583733    -0.13887329     0.05458003
 c     -0.95297070     1.37624311     0.99628063
 c     -0.36333353     1.11538829    -0.44642835
 c      1.10897551     0.90661223    -0.52326183
 h     -0.04578113    -2.12007569     0.19489385
 h     -2.06137319     1.59954690     1.15204934
 h     -1.08137698     1.30746974    -1.32365282
 h      1.80206458     1.63366042    -0.79086553
 o      2.39911639    -1.09917295     0.41595618
 h      3.28054184    -0.82307995     0.06804214
 c     -2.55989491    -0.41977326    -0.60479936
 h     -2.36174360    -1.20503250    -1.44246181
 h     -3.48943012    -0.81993682    -0.08164767
 h     -2.83870295     0.50273731    -1.04180317
 h     -0.48666776     1.70494023     1.97354075
          17

 c      1.27084377    -0.42033209    -0.03237207
 c     -0.01781393    -1.09546182     0.12341033
 c     -1.00937678    -0.12600366     0.05305036
 c     -0.96038624     1.38369646     1.00536532
 c     -0.37707519     1.10891891    -0.44594018
 c      1.09704901     0.88561322    -0.52007427
 h     -0.02277428    -2.09764528     0.21769350
 h     -2.01787482     1.58360596     1.14475329
 h     -1.13421359     1.34342238    -1.34267167
 h      1.77208251     1.64513409    -0.79170755
 o      2.39384053    -1.09186283     0.42284307
 h      3.32317653    -0.81006601     0.07201687
 c     -2.55568741    -0.41583493    -0.60792995
 h     -2.32109070    -1.19609465    -1.43219772
 h     -3.52395930    -0.80144321    -0.08177945
 h     -2.87523376     0.52110656    -1.02985141
 h     -0.49793585     1.70175750     1.94298642
          17

 c      1.28358307    -0.43202785    -0.04213597
 c     -0.01573809    -1.09489960     0.11820614
 c     -0.98598698    -0.11396320     0.05156496
 c     -0.96800758     1.39037400     1.01217972
 c     -0.39255696     1.10368139    -0.44540183
 c      1.08348207     0.86277511    -0.51614215
 h     -0.00458378    -2.11019928     0.24512782
 h     -1.97846635     1.57131205     1.13120578
 h     -1.16630580     1.38383743    -1.34632155
 h      1.75329130     1.66471266    -0.79355323
 o      2.38877796    -1.08399354     0.42885885
 h      3.34255927    -0.79871708     0.08132710
 c     -2.55042720    -0.41341292    -0.61070273
 h     -2.28504132    -1.17494821    -1.41289674
 h     -3.53838221    -0.77935634    -0.08071440
 h     -2.91222020     0.54517088    -1.02305681
 h     -0.49793019     1.69018076     1.91137487
          17

 c      1.29706458    -0.44376297    -0.05165649
 c     -0.01153309    -1.09162827     0.11335782
 c     -0.96661015    -0.10303286     0.05025393
 c     -0.97459072     1.39559990     1.01574236
 c     -0.40943590     1.10008703    -0.44514364
 c      1.06897003     0.83953932    -0.51200283
 h      0.00791506    -2.14959662     0.27703643
 h     -1.96220460     1.56620631     1.11394683
 h     -1.17496432     1.42603866    -1.33228894
 h      1.73975381     1.68411574    -0.79380235
 o      2.38455339    -1.07563569     0.43394242
 h      3.33347896    -0.79070308     0.09762543
 c     -2.54454849    -0.41160694    -0.61293826
 h     -2.25475142    -1.14469874    -1.38837826
 h     -3.53031788    -0.75510856    -0.07940942
 h     -2.94518900     0.56763843    -1.01898888
 h     -0.48158507     1.67377397     1.88879675
          17

 c      1.31056720    -0.45552325    -0.06083569
 c     -0.00492208    -1.08751641     0.10914469
 c     -0.95209652    -0.09356293     0.04928973
 c     -0.97928862     1.39893149     1.01553235
 c     -0.42710208     1.09854181    -0.44532695
 c      1.05419755     0.81734610    -0.50816354
 h      0.01398018    -2.19647292     0.31100055
 h     -1.98075019     1.57055020     1.09508070
 h     -1.16032453     1.46796436    -1.30122678
 h      1.72603425     1.69525620    -0.79006658
 o      2.38139211    -1.06699291     0.43820089
 h      3.29795934    -0.78573510     0.12011726
 c     -2.53834246    -0.40933770    -0.61432891
 h     -2.23006856    -1.11101224    -1.36492921
 h     -3.50051866    -0.73100109    -0.07742648
 h     -2.97001666     0.58246188    -1.01573990
 h     -0.44667413     1.65470284     1.88082430
          17

 c      1.32332891    -0.46724439    -0.06960827
 c      0.00417300    -1.08418160     0.10588225
 c     -0.94311843    -0.08596226     0.04883788
 c     -0.98234378     1.40040095     1.01188708
 c     -0.44471312     1.09933869    -0.44592273
 c      1.03967531     0.79735678    -0.50500836
 h      0.01330052    -2.23371648     0.34394368
 h     -2.02737525     1.58366950     1.07565924
 h     -1.12541068     1.50864844    -1.25685577
 h      1.70894692     1.69280347    -0.78097905
 o      2.37906102    -1.05841107     0.44191219
 h      3.24607890    -0.78130313     0.14550958
 c     -2.53185756    -0.40556675    -0.61449412
 h     -2.20963051    -1.08105458    -1.35024624
 h     -3.45300420    -0.71008747    -0.07280878
 h     -2.98373954     0.58627627    -1.01236704
 h     -0.39658360     1.63268508     1.88468047
          17

 c      1.33456658    -0.47879989    -0.07794929
 c      0.01559235    -1.08256826     0.10381743
 c     -0.94010286    -0.08062743     0.04899835
 c     -0.98464251     1.40034054     1.00573546
 c     -0.46118665     1.10248569    -0.44658697
 c      1.02571472     0.78035353    -0.50276731
 h      0.00619764    -2.25101507     0.37337647
 h     -2.08300995     1.60280625     1.05644947
 h     -1.07688985     1.54924417    -1.20694539
 h      1.68773106     1.67482526    -0.76631819
 o      2.37672966    -1.05042341     0.44555488
 h      3.19798766    -0.77180807     0.16750101
 c     -2.52475395    -0.39954309    -0.61324485
 h     -2.19194706    -1.06078403    -1.35056316
 h     -3.39525448    -0.69613434    -0.06180015
 h     -2.98491464     0.57859624    -1.00879441
 h     -0.33947149     1.60616811     1.89163085
          17

 c      1.34351275    -0.48999588    -0.08587976
 c      0.02894726    -1.08302236     0.10310249
 c     -0.94319853    -0.07783953     0.04975342
 c     -0.98688542     1.39905551     0.99806651
 c     -0.47523075     1.10752980    -0.44655943
 c      1.01243415     0.76670519    -0.50150930
 h     -0.00647588    -2.24398391     0.39772841
 h     -2.12963239     1.62503581     1.03845407
 h     -1.02529179     1.59431124    -1.16391720
 h      1.66389821     1.64283872    -0.74693623
 o      2.37328915    -1.04367872     0.44969440
 h      3.17856832    -0.74963497     0.17860825
 c     -2.51623356    -0.39108337    -0.61086078
 h     -2.17712514    -1.05181730    -1.36708599
 h     -3.33714087    -0.69327577    -0.03917959
 h     -2.97381279     0.56167092    -1.00562663
 h     -0.28464324     1.57414262     1.89257196
          17

 c      1.34947942    -0.50058327    -0.09346757
 c      0.04365163    -1.08542871     0.10379061
 c     -0.95227163    -0.07768171     0.05094322
 c     -0.98935990     1.39668172     0.98964651
 c     -0.48564105     1.11360994    -0.44491988
 c      0.99974854     0.75634825    -0.50114561
 h     -0.02351358    -2.21291541     0.41642240
 h     -2.15577668     1.64815628     1.02272454
 h     -0.98175845     1.65100538    -1.14148847
 h      1.64125019     1.60192343    -0.72468980
 o      2.36869781    -1.03849839     0.45454497
 h      3.19563213    -0.71219034     0.17717360
 c     -2.50533611    -0.38070704    -0.60795898
 h     -2.16735928    -1.05098938    -1.39519075
 h     -3.28692284    -0.70470989    -0.00062999
 h     -2.95257035     0.54031804    -1.00405031
 h     -0.23975895     1.53682950     1.88138535
          17

 c      1.35195050    -0.51029797    -0.10080371
 c      0.05896844    -1.08926373     0.10582018
 c     -0.96691311    -0.08002194     0.05228729
 c     -0.99206860     1.39319992     0.98097491
 c     -0.49191890     1.12004179    -0.44138845
 c      0.98737488     0.74881128    -0.50145420
 h     -0.04358668    -2.16269761     0.43011962
 h     -2.15607033     1.67074122     1.01015425
 h     -0.95072055     1.72270795    -1.14529609
 h      1.62577033     1.56047240    -0.70222061
 o      2.36449987    -1.03457606     0.45979131
 h      3.23083222    -0.66644673     0.16996166
 c     -2.49152471    -0.36956551    -0.60491116
 h     -2.16547289    -1.05300305    -1.42728498
 h     -3.24608732    -0.73048514     0.05308194
 h     -2.92512255     0.52147698    -1.00574589
 h     -0.20986918     1.49545301     1.85554714
          17

 c      1.35067770    -0.51892984    -0.10794831
 c      0.07408354    -1.09356663     0.10897953
 c     -0.98644908    -0.08453515     0.05343984
 c     -0.99486065     1.38848417     0.97230720
 c     -0.49446247     1.12689057    -0.43676881
 c      0.97494128     0.74340791    -0.50215539
 h     -0.06566643    -2.10370946     0.44126752
 h     -2.12989593     1.69207364     1.00143420
 h     -0.92756723     1.80295772    -1.16787710
 h      1.62428834     1.52812719    -0.68223242
 o      2.36239257    -1.03137290     0.46500864
 h      3.26131196    -0.62211426     0.16484809
 c     -2.47491935    -0.35916380    -0.60148962
 h     -2.17326428    -1.05315464    -1.45615831
 h     -3.20930398    -0.76649217     0.11456729
 h     -2.89642047     0.51263117    -1.01241361
 h     -0.19728663     1.45179956     1.81575109
          17

 c      1.34573436    -0.52637846    -0.11488259
 c      0.08820648    -1.09697427     0.11288209
 c     -1.00995771    -0.09071614     0.05404845
 c     -0.99747682     1.38232369     0.96365827
 c     -0.49401354     1.13464271    -0.43231474
 c      0.96227786     0.73966280    -0.50303566
 h     -0.08966405    -2.05185104     0.45453619
 h     -2.08105458     1.71233218     0.99708587
 h     -0.90516267     1.87970718    -1.19624060
 h      1.64095569     1.51106627    -0.66626388
 o      2.36332989    -1.02844277     0.46989726
 h      3.27324873    -0.58604884     0.16650015
 c     -2.45606887    -0.35083435    -0.59716525
 h     -2.19091466    -1.04849607    -1.47664293
 h     -3.16984385    -0.80622768     0.17339687
 h     -2.87063113     0.51852842    -1.02450209
 h     -0.20141210     1.40783170     1.76564813
          17

 c      1.33752369    -0.53265180    -0.12149861
 c      0.10061301    -1.09816533     0.11707913
 c     -1.03629770    -0.09789349     0.05380803
 c     -0.99952997     1.37440280     0.95477897
 c     -0.49122172     1.14362102    -0.42905177
 c      0.94972120     0.73766347    -0.50402208
 h     -0.11647512    -2.02359580     0.47560776
 h     -2.01846115     1.73317982     0.99752208
 h     -0.87890403     1.94256581    -1.21994273
 h      1.67364569     1.50804084    -0.65398173
 o      2.36753553    -1.02546938     0.47425558
 h      3.26160110    -0.56166882     0.17661854
 c     -2.43576581    -0.34524890    -0.59159975
 h     -2.21717780    -1.03795855    -1.48595976
 h     -3.12375589    -0.84341429     0.22051678
 h     -2.84935310     0.53811884    -1.03981550
 h     -0.21823264     1.36532712     1.71193042
          17

 c      1.32674852    -0.53780876    -0.12762741
 c      0.11049629    -1.09678397     0.12140248
 c     -1.06413708    -0.10527345     0.05251749
 c     -1.00050606     1.36426275     0.94515255
 c     -0.48658277     1.15382916    -0.42764193
 c      0.93806503     0.73791513    -0.50512569
 h     -0.14594957    -2.02515797     0.50718932
 h     -1.95647121     1.75855208     1.00315699
 h     -0.84711900     1.98524335    -1.23288996
 h      1.71460931     1.51206031    -0.64390969
 o      2.37465777    -1.02226930     0.47794689
 h      3.22809513    -0.54927628     0.19467875
 c     -2.41498772    -0.34236322    -0.58482881
 h     -2.24980276    -1.02217163    -1.48366739
 h     -3.07055289    -0.87344396     0.25017799
 h     -2.83164966     0.56508061    -1.05369444
 h     -0.23994399     1.32545743     1.66423921
          17

 c      1.31433508    -0.54189127    -0.13308347
 c      0.11679621    -1.09380547     0.12619097
 c     -1.09197254    -0.11201724     0.05013163
 c     -0.99996419     1.35136423     0.93413125
 c     -0.48047480     1.16504664    -0.42847990
 c      0.92821163     0.74090220    -0.50633960
 h     -0.17462120    -2.04784276     0.54627971
 h     -1.91117131     1.79424400     1.01449505
 h     -0.81005945     2.00511180    -1.23243400
 h      1.75465058     1.51543580    -0.63464434
 o      2.38379810    -1.01887148     0.48093181
 h      3.18149899    -0.54530429     0.21788012
 c     -2.39482336    -0.34171814    -0.57715037
 h     -2.28596099    -1.00325421    -1.47162600
 h     -3.01245434    -0.89371638     0.26007792
 h     -2.81565466     0.59142300    -1.06083378
 h     -0.25630389     1.28838836     1.63348392
          17

 c      1.30129515    -0.54489836    -0.13769842
 c      0.11837886    -1.09074280     0.13204752
 c     -1.11814978    -0.11732463     0.04679279
 c     -0.99797699     1.33540945     0.92136394
 c     -0.47315597     1.17691518    -0.43176450
 c      0.92089469     0.74681469    -0.50759551
 h     -0.19711187    -2.07665492     0.58680474
 h     -1.89040840     1.84394338     1.03171024
 h     -0.76924813     2.00261948    -1.21863907
 h      1.78641770     1.51293199    -0.62543014
 o      2.39346985    -1.01565384     0.48333219
 h      3.13909306    -0.54063227     0.24068428
 c     -2.37638939    -0.34272833    -0.56899154
 h     -2.32266791    -0.98452541    -1.45387618
 h     -2.95372459    -0.90367989     0.25118796
 h     -2.79999242     0.61061304    -1.05700368
 h     -0.25949984     1.25346243     1.62725894
          17

 c      1.28854886    -0.54680191    -0.14133383
 c      0.11439007    -1.08880904     0.13948668
 c     -1.14091784    -0.12049799     0.04282690
 c     -0.99521186     1.31669224     0.90731609
 c     -0.46473062     1.18892713    -0.43747188
 c      0.91658604     0.75550143    -0.50877373
 h     -0.20903547    -2.09928050     0.62339380
 h     -1.88733029     1.90417404     1.05355720
 h     -0.72736556     1.98154137    -1.19447967
 h      1.80551017     1.50234958    -0.61616654
 o      2.40191392    -1.01328367     0.48537720
 h      3.12241309    -0.52195423     0.25621065
 c     -2.36074262    -0.34481237    -0.56090770
 h     -2.35719708    -0.96988640    -1.43600512
 h     -2.90039927    -0.90504142     0.22789544
 h     -2.78433211     0.61878967    -1.03977652
 h     -0.24980847     1.22024925     1.64476513
          17

 c      1.27676258    -0.54757911    -0.14387518
 c      0.10447452    -1.08864874     0.14878259
 c     -1.15855828    -0.12098498     0.03869404
 c     -0.99236961     1.29595386     0.89323909
 c     -0.45512221     1.20032009    -0.44522691
 c      0.91548685     0.76651220    -0.50972651
 h     -0.20821791    -2.10851466     0.65276065
 h     -1.88764744     1.96547671     1.07711306
 h     -0.68844519     1.95010760    -1.16690918
 h      1.81055890     1.48417171    -0.60726721
 o      2.40826984    -1.01202843     0.48706871
 h      3.13927258    -0.48305321     0.26195916
 c     -2.34875883    -0.34744927    -0.55368013
 h     -2.38737285    -0.96268337    -1.42361139
 h     -2.86004397    -0.90206935     0.19818842
 h     -2.76945201     0.61489116    -1.00860964
 h     -0.23498364     1.18923031     1.67717096
          17

 c      1.26625701    -0.54724863    -0.14521017
 c      0.08884237    -1.09035896     0.15995113
 c     -1.16960571    -0.11842219     0.03489047
 c     -0.98982948     1.27398288     0.88057336
 c     -0.44409557     1.20998376    -0.45417862
 c      0.91752193     0.77914349    -0.51029544
 h     -0.19463332    -2.10163984     0.67365757
 h     -1.87959531     2.01782916     1.09892158
 h     -0.65786050     1.92178483    -1.14768370
 h      1.80330005     1.46128678    -0.59954301
 o      2.41318432    -1.01122061     0.48802230
 h      3.17439211    -0.43336536     0.26242615
 c     -2.34101310    -0.35028608    -0.54831932
 h     -2.41158287    -0.96437685    -1.42023147
 h     -2.84066997    -0.90110455     0.17255765
 h     -2.75722683     0.60066851    -0.96480719
 h     -0.22421349     1.16130631     1.71311016
          17

 c      1.25701363    -0.54589834    -0.14520489
 c      0.06824051    -1.09354518     0.17276132
 c     -1.17312010    -0.11269128     0.03181963
 c     -0.98771608     1.25142757     0.87045838
 c     -0.43139927     1.21671444    -0.46322677
 c      0.92232266     0.79247967    -0.51032478
 h     -0.17011257    -2.07988659     0.68676707
 h     -1.85700565     2.05381673     1.11607733
 h     -0.64100809     1.91176234    -1.15021009
 h      1.78886183     1.43890066    -0.59411066
 o      2.41769476    -1.00990346     0.48781682
 h      3.20704589    -0.38749747     0.26333610
 c     -2.33776972    -0.35338061    -0.54571849
 h     -2.42860779    -0.97388729    -1.42606809
 h     -2.84777921    -0.90781159     0.15990110
 h     -2.75067090     0.58090126    -0.91150827
 h     -0.22386025     1.13710697     1.74318237
          17

 c      1.24876897    -0.54368384    -0.14370018
 c      0.04384898    -1.09734673     0.18673650
 c     -1.16891210    -0.10396719     0.02967341
 c     -0.98602027     1.22880542     0.86359809
 c     -0.41705838     1.22005545    -0.47185590
 c      0.92925221     0.80546588    -0.50967808
 h     -0.13809116    -2.04871298     0.69496992
 h     -1.81836804     2.06906225     1.12658700
 h     -0.64015598     1.92650832    -1.17958554
 h      1.77558172     1.42409291    -0.59225263
 o      2.42240632    -1.00742488     0.48621199
 h      3.22395078    -0.35553083     0.26793350
 c     -2.33909056    -0.35744240    -0.54609010
 h     -2.43760211    -0.98810265    -1.43847445
 h     -2.88056450    -0.92304331     0.16213154
 h     -2.75381654     0.56321972    -0.85334485
 h     -0.23667482     1.11674439     1.76139304
          17

 c      1.24115169    -0.54080120    -0.14052786
 c      0.01711474    -1.10048762     0.20116462
 c     -1.15761788    -0.09271250     0.02837243
 c     -0.98464890     1.20653235     0.86028983
 c     -0.40154458     1.22076983    -0.48064922
 c      0.93759906     0.81709806    -0.50826462
 h     -0.10305996    -2.01806224     0.70364149
 h     -1.76557834     2.06199053     1.12940655
 h     -0.65255816     1.95788748    -1.22664240
 h      1.77272128     1.42392774    -0.59515290
 o      2.42745951    -1.00349769     0.48312869
 h      3.21965241    -0.34192456     0.27715582
 c     -2.34487546    -0.36359489    -0.54885553
 h     -2.43830685    -1.00305648    -1.45356364
 h     -2.93140745    -0.94219945     0.17367607
 h     -2.77072450     0.55588330    -0.79514661
 h     -0.26231058     1.09982883     1.76511885
          17

 c      1.23381217    -0.53744951    -0.13553659
 c     -0.01047220    -1.10154818     0.21522332
 c     -1.14058276    -0.07960068     0.02758243
 c     -0.98342394     1.18489176     0.86043382
 c     -0.38558711     1.22012275    -0.49061082
 c      0.94699356     0.82675064    -0.50607625
 h     -0.06928201    -2.00008025     0.71960608
 h     -1.70352615     2.03410857     1.12450813
 h     -0.67269389     1.99157462    -1.27609644
 h      1.78542130     1.44181774    -0.60341450
 o      2.43263776    -0.99814329     0.47860239
 h      3.19472179    -0.34636859     0.29032894
 c     -2.35484403    -0.37258149    -0.55311633
 h     -2.43123679    -1.01506790    -1.46776368
 h     -2.98970519    -0.95908357     0.18640525
 h     -2.80316784     0.56279634    -0.74010462
 h     -0.29765104     1.08550049     1.75507168
          17

 c      1.22650757    -0.53380185    -0.12861378
 c     -0.03757622    -1.09961944     0.22832630
 c     -1.11960797    -0.06539623     0.02679386
 c     -0.98206422     1.16392330     0.86348482
 c     -0.36990263     1.21911630    -0.50241551
 c      0.95770772     0.83440743    -0.50321445
 h     -0.03944380    -2.00218077     0.74737607
 h     -1.64050189     1.99115730     1.11311868
 h     -0.69525479     2.01615494    -1.31569853
 h      1.81092287     1.47490637    -0.61659694
 o      2.43735842    -0.99172242     0.47277371
 h      3.15584488    -0.36329631     0.30531718
 c     -2.36861784    -0.38417961    -0.55804309
 h     -2.41765372    -1.02153630    -1.47879680
 h     -3.04578997    -0.96930571     0.19380393
 h     -2.84869654     0.57988599    -0.68942408
 h     -0.33668248     1.07241296     1.73574942
          17

 c      1.21913302    -0.52998893    -0.11969838
 c     -0.06303371    -1.09486702     0.24045362
 c     -1.09666139    -0.05083982     0.02542152
 c     -0.98017218     1.14328396     0.86841577
 c     -0.35505924     1.21831976    -0.51626888
 c      0.97043028     0.84052343    -0.49987093
 h     -0.01505353    -2.02083305     0.78538605
 h     -1.58863123     1.94452853     1.09798042
 h     -0.71629089     2.02516521    -1.33835364
 h      1.84083392     1.51566021    -0.63325052
 o      2.44057910    -0.98504294     0.46589811
 h      3.11733035    -0.38019694     0.31839937
 c     -2.38577482    -0.39738244    -0.56291443
 h     -2.39935882    -1.02131695    -1.48609536
 h     -3.09257543    -0.97112574     0.19212016
 h     -2.90156657     0.59769842    -0.64383421
 h     -0.37049138     1.05876345     1.71587064
          17

 c      1.21170723    -0.52609632    -0.10878280
 c     -0.08576384    -1.08827122     0.25203126
 c     -1.07362986    -0.03657801     0.02289080
 c     -0.97729608     1.12232326     0.87393009
 c     -0.34141685     1.21795167    -0.53203843
 c      0.98576516     0.84568912    -0.49627353
 h      0.00213424    -2.04460344     0.82732082
 h     -1.56195275     1.90982332     1.08279150
 h     -0.73324024     2.01611256    -1.34110263
 h      1.86646822     1.55573711    -0.65146875
 o      2.44096805    -0.97925084     0.45829397
 h      3.09856408    -0.37941985     0.32517645
 c     -2.40581332    -0.41094714    -0.56708948
 h     -2.37840155    -1.01468268    -1.49074887
 h     -3.12575125    -0.96507664     0.18013296
 h     -2.95542724     0.60696869    -0.60468040
 h     -0.38890559     1.04266906     1.70681850
          17

 c      1.20433862    -0.52215752    -0.09591588
 c     -0.10479285    -1.08093734     0.26354520
 c     -1.05214229    -0.02315702     0.01868398
 c     -0.97317850     1.10076050     0.87918348
 c     -0.32908566     1.21794235    -0.54936137
 c      1.00391550     0.85040173    -0.49264312
 h      0.01001081    -2.06188134     0.86645057
 h     -1.56931900     1.89786759     1.06986898
 h     -0.74487397     1.98968042    -1.32427032
 h      1.88202511     1.58853945    -0.66943557
 o      2.43788387    -0.97498276     0.45014119
 h      3.10876576    -0.35177919     0.32391450
 c     -2.42812091    -0.42375198    -0.57008147
 h     -2.35678536    -1.00291761    -1.49499144
 h     -3.14371587    -0.95359327     0.15892861
 h     -3.00515687     0.60180780    -0.57378828
 h     -0.38510914     1.02309698     1.71689595
          17

 c      1.19719227    -0.51814916    -0.08120327
 c     -0.11935116    -1.07370120     0.27531409
 c     -1.03347276    -0.01105121     0.01235818
 c     -0.96800131     1.07946520     0.88450875
 c     -0.31788547     1.21791427    -0.56764698
 c      1.02461436     0.85498994    -0.48917636
 h      0.00684542    -2.06491189     0.89809789
 h     -1.60706078     1.90449585     1.05826628
 h     -0.75165230     1.94994436    -1.29160418
 h      1.88519394     1.60998271    -0.68573423
 o      2.43211186    -0.97165952     0.44137992
 h      3.13553235    -0.30786023     0.31722777
 c     -2.45194489    -0.43490104    -0.57169928
 h     -2.33627448    -0.98763872    -1.50123011
 h     -3.14776146    -0.94098636     0.13207854
 h     -3.04740980     0.58019021    -0.55293809
 h     -0.36034444     1.00069100     1.74480948
          17

 c      1.19046448    -0.51399864    -0.06479699
 c     -0.12893548    -1.06703889     0.28745005
 c     -1.01851106    -0.00066758     0.00357547
 c     -0.96220713     1.06006268     0.89111589
 c     -0.30730199     1.21709951    -0.58598944
 c      1.04717657     0.85959715    -0.48603493
 h     -0.00828041    -2.05017336     0.91997709
 h     -1.66211391     1.91490238     1.04569909
 h     -0.75666253     1.90541942    -1.25115893
 h      1.87686894     1.61857452    -0.69951201
 o      2.42494267    -0.96827030     0.43191530
 h      3.15938926    -0.26545821     0.30871766
 c     -2.47633262    -0.44373109    -0.57218584
 h     -2.31840110    -0.97009499    -1.51087096
 h     -3.14236065    -0.93356439     0.10596063
 h     -3.08067539     0.54355803    -0.54346464
 h     -0.32285645     0.97740748     1.78070991
          17

 c      1.18436552    -0.50959588    -0.04688415
 c     -0.13333303    -1.06105268     0.29987226
 c     -1.00777940     0.00768833    -0.00784232
 c     -0.95619998     1.04394602     0.90018132
 c     -0.29648539     1.21433126    -0.60314821
 c      1.07058354     0.86415228    -0.48332549
 h     -0.03537764    -2.01794408     0.93200250
 h     -1.72070568     1.91530780     1.03111596
 h     -0.76645858     1.86937017    -1.21530170
 h      1.86093064     1.61554672    -0.71063397
 o      2.41731157    -0.96415373     0.42175344
 h      3.16727186    -0.23698993     0.30064349
 c     -2.50011261    -0.44984562    -0.57221950
 h     -2.30462197    -0.95086123    -1.52359770
 h     -3.13450381    -0.93913501     0.08913790
 h     -3.10545634     0.49657550    -0.54600024
 h     -0.28251713     0.95541825     1.81323192
          17

 c      1.17910311    -0.50480932    -0.02767826
 c     -0.13262126    -1.05543788     0.31229711
 c     -1.00147380     0.01384773    -0.02185634
 c     -0.95028171     1.03183646     0.91232669
 c     -0.28451445     1.20845904    -0.61794869
 c      1.09357812     0.86832900    -0.48106868
 h     -0.07358798    -1.97233758     0.93640802
 h     -1.77262803     1.89778700     1.01508518
 h     -0.78882554     1.85532291    -1.19604352
 h      1.84409317     1.60508253    -0.71988407
 o      2.40971768    -0.95908042     0.41099168
 h      3.15372028    -0.22805881     0.29397678
 c     -2.52208837    -0.45328023    -0.57259846
 h     -2.29638165    -0.93011276    -1.53762222
 h     -3.13037550    -0.96453294     0.08900105
 h     -3.12467843     0.44706035    -0.56030663
 h     -0.24710428     0.93644799     1.83424921
          17

 c      1.17487067    -0.49950637    -0.00741293
 c     -0.12713999    -1.04945261     0.32420639
 c     -0.99951777     0.01779173    -0.03819020
 c     -0.94469717     1.02381310     0.92754819
 c     -0.27109809     1.19924292    -0.63007909
 c      1.11481620     0.87156427    -0.47917917
 h     -0.12139651    -1.92169239     0.93817411
 h     -1.81148045     1.85964810     0.99923746
 h     -0.82523205     1.86693005    -1.19582923
 h      1.83503417     1.59387084    -0.72898669
 o      2.40232537    -0.95316729     0.39979022
 h      3.11925121    -0.23875466     0.28880313
 c     -2.54141539    -0.45474516    -0.57368623
 h     -2.29491723    -0.90819257    -1.55070957
 h     -3.13051462    -1.01130242     0.10640563
 h     -3.14380318     0.40525051    -0.58525805
 h     -0.22139465     0.92167444     1.83978488
          17

 c      1.17183520    -0.49357480     0.01366420
 c     -0.11741784    -1.04203586     0.33489014
 c     -1.00161907     0.01964411    -0.05636496
 c     -0.93966659     1.01946730     0.94530268
 c     -0.25693215     1.18761433    -0.64020862
 c      1.13314368     0.87326531    -0.47751193
 h     -0.17725749    -1.87759982     0.94464065
 h     -1.83407008     1.80197936     0.98579690
 h     -0.86697410     1.89498171    -1.20618678
 h      1.84165217     1.58864755    -0.73992240
 o      2.39495993    -0.94689215     0.38836709
 h      3.07044409    -0.26336710     0.28436472
 c     -2.55777037    -0.45549308    -0.57517599
 h     -2.30093870    -0.88601145    -1.56122454
 h     -3.12937236    -1.07370379     0.13423701
 h     -3.16925711     0.38076793    -0.61905703
 h     -0.20730514     0.91180330     1.82952866
          17

 c      1.17013046    -0.48692669     0.03528954
 c     -0.10410322    -1.03229564     0.34374565
 c     -1.00732049     0.01964873    -0.07578006
 c     -0.93538352     1.01804397     0.96460382
 c     -0.24313979     1.17488731    -0.64921614
 c      1.14795477     0.87318529    -0.47599391
 h     -0.24019839    -1.84985002     0.96218897
 h     -1.84038877     1.72893780     0.97728382
 h     -0.90177219     1.92644960    -1.21663235
 h      1.86688898     1.59196792    -0.75339135
 o      2.38700875    -0.94120841     0.37701146
 h      3.02157645    -0.28853318     0.27882310
 c     -2.57127387    -0.45658655    -0.57642771
 h     -2.31443924    -0.86509450    -1.56868179
 h     -3.12019968    -1.14179750     0.16212639
 h     -3.20446757     0.37718225    -0.65938617
 h     -0.20389031     0.90708689     1.80650496
          17

 c      1.16986371    -0.47946497     0.05716727
 c     -0.08805228    -1.02018974     0.35076201
 c     -1.01603726     0.01812541    -0.09580583
 c     -0.93197183     1.01853832     0.98411625
 c     -0.23070100     1.16212841    -0.65768739
 c      1.15933730     0.87161310    -0.47471862
 h     -0.30874794    -1.83912570     0.99078150
 h     -1.83445790     1.64771328     0.97623121
 h     -0.92027237     1.95163158    -1.22040007
 h      1.90679846     1.60017068    -0.76779004
 o      2.37756297    -0.93744167     0.36606800
 h      2.99254670    -0.29499667     0.26953096
 c     -2.58241165    -0.45830312    -0.57691227
 h     -2.33474064    -0.84732948    -1.57373343
 h     -3.09889030    -1.20581416     0.18137214
 h     -3.24686717     0.38919818    -0.70309552
 h     -0.20698033     0.90723766     1.77708292
          17

 c      1.17112861    -0.47102223     0.07895035
 c     -0.07051333    -1.00657879     0.35659598
 c     -1.02708652     0.01540925    -0.11585771
 c     -0.92939002     1.01978146     1.00230820
 c     -0.22030599     1.15005363    -0.66589612
 c      1.16781715     0.86914614    -0.47388571
 h     -0.37876852    -1.83672760     1.02320692
 h     -1.82552583     1.56832618     0.98478174
 h     -0.91737545     1.96518763    -1.21460708
 h      1.95316979     1.60614383    -0.78002844
 o      2.36637792    -0.93635314     0.35580149
 h      2.99387373    -0.27281994     0.25524325
 c     -2.59181506    -0.46030078    -0.57640487
 h     -2.36071774    -0.83454467    -1.57771541
 h     -3.06451189    -1.25837868     0.18666251
 h     -3.28978242     0.40651390    -0.74609512
 h     -0.20911028     0.91135875     1.75051649
          17

 c      1.17400437    -0.46132635     0.10024411
 c     -0.05306573    -0.99258363     0.36210888
 c     -1.03972583     0.01180320    -0.13544184
 c     -0.92733670     1.02060758     1.01775938
 c     -0.21237249     1.13909551    -0.67390971
 c      1.17398179     0.86634482    -0.47367351
 h     -0.44378111    -1.83196666     1.05046713
 h     -1.82726570     1.50169667     1.00435083
 h     -0.89148585     1.96519728    -1.19905556
 h      1.99756338     1.60341357    -0.78713604
 o      2.35463942    -0.93733209     0.34627278
 h      3.01449600    -0.23448458     0.23803693
 c     -2.59996810    -0.46209729    -0.57497012
 h     -2.39106561    -0.82808309    -1.58195377
 h     -3.01849605    -1.29494315     0.17592457
 h     -3.32649161     0.41953780    -0.78404218
 h     -0.20141555     0.91822580     1.73641063
          17

 c      1.17852878    -0.45003955     0.12063918
 c     -0.03733323    -0.97908007     0.36797279
 c     -1.05320498     0.00756945    -0.15417203
 c     -0.92538896     1.02017921     1.02960076
 c     -0.20703781     1.12942532    -0.68164604
 c      1.17827413     0.86356066    -0.47416614
 h     -0.49726528    -1.81757561     1.06616867
 h     -1.85113054     1.45496173     1.03579257
 h     -0.84401194     1.95271947    -1.17559807
 h      2.03358564     1.58815688    -0.78720363
 o      2.34402182    -0.93930514     0.33745735
 h      3.03608304    -0.20023073     0.22117413
 c     -2.60706857    -0.46331876    -0.57291207
 h     -2.42448040    -0.82851280    -1.58711953
 h     -2.96392115    -1.31379178     0.14992887
 h     -3.35243783     0.42200962    -0.81313550
 h     -0.17855518     0.92709536     1.73974368
          17

 c      1.18464582    -0.43684734     0.13975348
 c     -0.02471934    -0.96657324     0.37456956
 c     -1.06681796     0.00295054    -0.17176757
 c     -0.92345237     1.01826767     1.03778062
 c     -0.20409392     1.12088186    -0.68885695
 c      1.18094752     0.86091698    -0.47534085
 h     -0.53424666    -1.79056155     1.06741674
 h     -1.89664409     1.42747182     1.07958888
 h     -0.77968332     1.93247329    -1.14827627
 h      2.05747592     1.55940427    -0.77958480
 o      2.33578253    -0.94160472     0.32936385
 h      3.04654706    -0.18372185     0.20694327
 c     -2.61303295    -0.46369171    -0.57075978
 h     -2.45969117    -0.83553554    -1.59293197
 h     -2.90513399    -1.31639272     0.11226111
 h     -3.36554739     0.41109874    -0.83050700
 h     -0.14299817     0.93824087     1.75751453
          17

 c      1.19214724    -0.42156085     0.15727190
 c     -0.01622836    -0.95521156     0.38201130
 c     -1.07994182    -0.00180478    -0.18804072
 c     -0.92191428     1.01511153     1.04289563
 c     -0.20292779     1.11284089    -0.69507493
 c      1.18207373     0.85833616    -0.47707434
 h     -0.55187186    -1.75145432     1.05432439
 h     -1.95120419     1.41292592     1.13507623
 h     -0.70714274     1.91431076    -1.12381673
 h      2.06819318     1.51876301    -0.76486225
 o      2.33064049    -0.94401659     0.32203925
 h      3.04122581    -0.19076918     0.19640538
 c     -2.61754667    -0.46293415    -0.56925460
 h     -2.49539048    -0.84809753    -1.59835319
 h     -2.84742707    -1.30815078     0.06953490
 h     -3.36603008     0.38692766    -0.83436178
 h     -0.10333762     0.95238775     1.78119515
          17

 c      1.20065192    -0.40419815     0.17297292
 c     -0.01234198    -0.94477911     0.39014913
 c     -1.09205818    -0.00642947    -0.20289076
 c     -0.92128880     1.01105745     1.04579070
 c     -0.20265588     1.10424911    -0.69966195
 c      1.18155441     0.85555830    -0.47914451
 h     -0.54984409    -1.70399025     1.02980429
 h     -1.99951013     1.40444291     1.19983636
 h     -0.63763415     1.91286926    -1.11096355
 h      2.06760607     1.47022332    -0.74481214
 o      2.32883059    -0.94664728     0.31555324
 h      3.02136136    -0.22102924     0.18958690
 c     -2.62012282    -0.46071432    -0.56925779
 h     -2.53017276    -0.86463586    -1.60212996
 h     -2.79631433    -1.29858476     0.03099441
 h     -3.35644747     0.35249240    -0.82412685
 h     -0.06902415     0.96985739     1.80176747
          17

 c      1.20964138    -0.38504132     0.18674669
 c     -0.01292871    -0.93463680     0.39853278
 c     -1.10276072    -0.01065131    -0.21628564
 c     -0.92193700     1.00637429     1.04725424
 c     -0.20266055     1.09430665    -0.70219225
 c      1.17913736     0.85216745    -0.48123741
 h     -0.53125471    -1.65569516     1.00005984
 h     -2.03028936     1.39699272     1.27022220
 h     -0.57918630     1.93973885    -1.11609114
 h      2.06074459     1.41996043    -0.72233718
 o      2.33005551    -0.94991003     0.31000646
 h      2.99431030    -0.26791259     0.18536404
 c     -2.62016907    -0.45689334    -0.57147864
 h     -2.56258665    -0.88335679    -1.60333664
 h     -2.75613425    -1.29854691     0.00597073
 h     -3.34219868     0.31407692    -0.80066209
 h     -0.04693216     0.99031592     1.81261695
          17

 c      1.21856067    -0.36464206     0.19859870
 c     -0.01723525    -0.92367545     0.40637182
 c     -1.11175502    -0.01423136    -0.22822898
 c     -0.92403919     1.00123312     1.04789652
 c     -0.20307105     1.08351939    -0.70295299
 c      1.17449143     0.84768642    -0.48299345
 h     -0.50338509    -1.61866844     0.97515484
 h     -2.03745680     1.38741362     1.34218809
 h     -0.53137776     1.99128532    -1.13751291
 h      2.05517322     1.37545933    -0.70105904
 o      2.33336880    -0.95460360     0.30556210
 h      2.97501513    -0.31723761     0.18105881
 c     -2.61705138    -0.45206158    -0.57607514
 h     -2.59130671    -0.90244924    -1.60164607
 h     -2.72874272    -1.31360552    -0.00080036
 h     -3.33179408     0.28131571    -0.76619615
 h     -0.04052227     1.01295773     1.81005812
          17

 c      1.22695384    -0.34376318     0.20863946
 c     -0.02414818    -0.91054165     0.41271526
 c     -1.11885375    -0.01700217    -0.23872187
 c     -0.92766167     0.99572551     1.04811777
 c     -0.20442726     1.07353162    -0.70280143
 c      1.16742908     0.84180344    -0.48412436
 h     -0.47594583    -1.60742373     0.96700232
 h     -2.01920895     1.37389399     1.41183181
 h     -0.48941805     2.05063743    -1.16714876
 h      2.05807132     1.34331028    -0.68430820
 o      2.33736874    -0.96171251     0.30243217
 h      2.98286449    -0.35069921     0.17285093
 c     -2.61023124    -0.44766231    -0.58255452
 h     -2.61534257    -0.92020994    -1.59731857
 h     -2.71362992    -1.33970754     0.00838030
 h     -3.33479099     0.26459225    -0.72325382
 h     -0.04996573     1.03676704     1.79303894
          17

 c      1.23457570    -0.32327470     0.21706256
 c     -0.03288476    -0.89447127     0.41710567
 c     -1.12396215    -0.01887586    -0.24774081
 c     -0.93282062     0.98986590     1.04807675
 c     -0.20714906     1.06600849    -0.70260995
 c      1.15824298     0.83464054    -0.48455007
 h     -0.45423915    -1.62969831     0.98174275
 h     -1.97734043     1.35566781     1.47579710
 h     -0.45025294     2.10063476    -1.19682635
 h      2.07156777     1.32646398    -0.67393059
 o      2.34124204    -0.97145687     0.30069751
 h      3.02551886    -0.36155521     0.15888586
 c     -2.59968773    -0.44510566    -0.59017627
 h     -2.63416833    -0.93515524    -1.59111962
 h     -2.70900530    -1.36693562     0.02700191
 h     -3.35555379     0.26849922    -0.67290904
 h     -0.07212653     1.06076425     1.76295957
          17

 c      1.24140913    -0.30407374     0.22412301
 c     -0.04343038    -0.87606867     0.42013229
 c     -1.12706143    -0.01981817    -0.25524194
 c     -0.93951127     0.98356450     1.04763211
 c     -0.21142339     1.06206349    -0.70300151
 c      1.14781699     0.82681986    -0.48443894
 h     -0.43454911    -1.67773343     1.01334741
 h     -1.91731495     1.33301980     1.53184749
 h     -0.41358931     2.13025945    -1.22116696
 h      2.09077659     1.32346142    -0.67000176
 o      2.34546577    -0.98282337     0.30016514
 h      3.08848487    -0.36242958     0.14169561
 c     -2.58629079    -0.44485563    -0.59827113
 h     -2.64771970    -0.94618396    -1.58432538
 h     -2.71252752    -1.38583727     0.04840285
 h     -3.38819354     0.28751251    -0.61507793
 h     -0.10022744     1.08429367     1.72372301
          17

 c      1.24758141    -0.28705379     0.23011887
 c     -0.05601546    -0.85681003     0.42297846
 c     -1.12820477    -0.01981155    -0.26118724
 c     -0.94766245     0.97657961     1.04629739
 c     -0.21726065     1.06224719    -0.70434880
 c      1.13731150     0.81926006    -0.48412863
 h     -0.41003043    -1.73415247     1.04907782
 h     -1.84875749     1.30748023     1.57982277
 h     -0.38076634     2.13443596    -1.23744419
 h      2.10701326     1.33034286    -0.67160832
 o      2.35087678    -0.99456244     0.30054682
 h      3.15066931    -0.36940540     0.12536006
 c     -2.57146199    -0.44655323    -0.60618644
 h     -2.65630656    -0.95271805    -1.57870958
 h     -2.72163979    -1.39034973     0.06759406
 h     -3.42038987     0.31047609    -0.55092566
 h     -0.12397114     1.10737063     1.68139009
          17

 c      1.25325474    -0.27305949     0.23535838
 c     -0.07053960    -0.83808405     0.42670198
 c     -1.12752203    -0.01883002    -0.26557717
 c     -0.95696786     0.96851294     1.04334330
 c     -0.22452394     1.06663456    -0.70681717
 c      1.12774346     0.81290863    -0.48401726
 h     -0.37707966    -1.78302671     1.07802018
 h     -1.78509093     1.28181754     1.62267817
 h     -0.35390724     2.11270430    -1.24500391
 h      2.11232134     1.34296546    -0.67770313
 o      2.35789968    -1.00584986     0.30162708
 h      3.19742989    -0.39153187     0.11279708
 c     -2.55653587    -0.44959012    -0.61324402
 h     -2.66050252    -0.95467856    -1.57630192
 h     -2.73382994    -1.37797489     0.08145877
 h     -3.44072691     0.32750219    -0.48369780
 h     -0.13198918     1.13079461     1.64216314
          17

 c      1.25855230    -0.26279794     0.24010372
 c     -0.08651084    -0.82082573     0.43200519
 c     -1.12521783    -0.01683367    -0.26847740
 c     -0.96670162     0.95896955     1.03819583
 c     -0.23293045     1.07482181    -0.71036004
 c      1.11976834     0.80855590    -0.48447712
 h     -0.33591825    -1.81399381     1.09371916
 h     -1.74005351     1.25906049     1.66594383
 h     -0.33557361     2.06904033    -1.24528981
 h      2.10180475     1.35820412    -0.68750877
 o      2.36651267    -1.01627370     0.30328565
 h      3.22173545    -0.43130719     0.10540874
 c     -2.54245808    -0.45339826    -0.61885100
 h     -2.66101922    -0.95224949    -1.57885522
 h     -2.74686367    -1.34931499     0.08861415
 h     -3.44200709     0.33266264    -0.41771896
 h     -0.11766108     1.15542071     1.60854727
          17

 c      1.26352930    -0.25673550     0.24450530
 c     -0.10318661    -0.80555475     0.43928381
 c     -1.12155564    -0.01378184    -0.27003585
 c     -0.97589136     0.94787305     1.03097645
 c     -0.24206118     1.08581086    -0.71464305
 c      1.11364889     0.80672435    -0.48578664
 h     -0.28909855    -1.82172379     1.09343712
 h     -1.72093566     1.24031258     1.71359472
 h     -0.32863086     2.01309748    -1.24270310
 h      2.07407483     1.37430669    -0.70063278
 o      2.37635234    -1.02573020     0.30548729
 h      3.22280047    -0.48665793     0.10326916
 c     -2.52977081    -0.45747417    -0.62264485
 h     -2.65856782    -0.94553933    -1.58718685
 h     -2.75900457    -1.30786206     0.08946921
 h     -3.42119841     0.32372842    -0.35734033
 h     -0.08400991     1.18086714     1.57737865
          17

 c      1.26817826    -0.25502221     0.24855382
 c     -0.11969670    -0.79246023     0.44868796
 c     -1.11683419    -0.00965887    -0.27047987
 c     -0.98381038     0.93560543     1.02265444
 c     -0.25139713     1.09790089    -0.71894064
 c      1.10929061     0.80760279    -0.48807673
 h     -0.24038914    -1.80489557     1.07722858
 h     -1.72484830     1.22350452     1.76338070
 h     -0.33606870     1.96152332    -1.24580025
 h      2.03113452     1.39102581    -0.71713013
 o      2.38668617    -1.03441159     0.30829803
 h      3.20653887    -0.55133493     0.10488248
 c     -2.51865286    -0.46133444    -0.62460464
 h     -2.65375784    -0.93435115    -1.60071182
 h     -2.76925474    -1.26003434     0.08649213
 h     -3.37872549     0.30149840    -0.30633369
 h     -0.04172829     1.20526625     1.54277661
          17

 c      1.27245880    -0.25746842     0.25207020
 c     -0.13513404    -0.78139586     0.46012176
 c     -1.11136604    -0.00450905    -0.27008534
 c     -0.99015354     0.92277891     1.01459369
 c     -0.26039156     1.10903338    -0.72226221
 c      1.10628629     0.81102099    -0.49130126
 h     -0.19418789    -1.76622475     1.04776602
 h     -1.74273850     1.20496435     1.80789208
 h     -0.36052248     1.93419910    -1.26593382
 h      1.97821467     1.40977921    -0.73759283
 o      2.39626860    -1.04284179     0.31193146
 h      3.18772239    -0.61441665     0.10644965
 c     -2.50891679    -0.46452463    -0.62509520
 h     -2.64709190    -0.91822412    -1.61745471
 h     -2.77753087    -1.21485237     0.08424932
 h     -3.31829711     0.26969621    -0.26740476
 h     -0.00307506     1.22630897     1.50030107
          17

 c      1.27633759    -0.26357539     0.25473709
 c     -0.14864725    -0.77176072     0.47318691
 c     -1.10546054     0.00152751    -0.26912640
 c     -0.99487894     0.90993059     1.00799663
 c     -0.26861110     1.11802638    -0.72408679
 c      1.10399990     0.81648473    -0.49524738
 h     -0.15503529    -1.71381592     1.01092272
 h     -1.76538479     1.18165893     1.83932591
 h     -0.40298257     1.94029168    -1.30894689
 h      1.92309632     1.43357348    -0.76315764
 o      2.40345449    -1.05174024     0.31674142
 h      3.18811333    -0.66252098     0.10198853
 c     -2.49998682    -0.46678140    -0.62478817
 h     -2.63904735    -0.89671134    -1.63459355
 h     -2.78442968    -1.18217730     0.08823112
 h     -3.24736869     0.23546130    -0.24144259
 h      0.02235134     1.24227368     1.44852874
          17

 c      1.27980950    -0.27260843     0.25616337
 c     -0.15955375    -0.76233751     0.48712543
 c     -1.09940558     0.00820949    -0.26783417
 c     -0.99808591     0.89737479     1.00366263
 c     -0.27591984     1.12541604    -0.72505641
 c      1.10176695     0.82332642    -0.49961064
 h     -0.12679431    -1.66300176     0.97643271
 h     -1.78608677     1.15203587     1.85241912
 h     -0.46093475     1.96895277    -1.36735399
 h      1.87394096     1.46591286    -0.79509434
 o      2.40726393    -1.06144268     0.32295796
 h      3.21973352    -0.68910716     0.08752203
 c     -2.49095921    -0.46834312    -0.62441667
 h     -2.63016073    -0.86971407    -1.64932917
 h     -2.79024825    -1.16907880     0.10180255
 h     -3.17746352     0.20971533    -0.22651986
 h      0.02899793     1.25250306     1.38868756
          17

 c      1.28288637    -0.28370001     0.25596205
 c     -0.16743790    -0.75144774     0.50096206
 c     -1.09344824     0.01524618    -0.26639250
 c     -1.00000987     0.88517143     1.00197150
 c     -0.28247358     1.13247451    -0.72646163
 c      1.09919990     0.83099483    -0.50414384
 h     -0.11160574    -1.63450000     0.95623962
 h     -1.80086896     1.11587348     1.84499500
 h     -0.52863903     2.00114842    -1.42648177
 h      1.83572548     1.50823722    -0.83369114
 o      2.40836715    -1.07153383     0.33037685
 h      3.26944741    -0.70028775     0.06596214
 c     -2.48088348    -0.47005814    -0.62444320
 h     -2.62102649    -0.83772201    -1.65977385
 h     -2.79391923    -1.17656554     0.12322157
 h     -3.12208761     0.20528566    -0.21792447
 h      0.01564737     1.25765338     1.32393862
          17

 c      1.28557499    -0.29596529     0.25381376
 c     -0.17210838    -0.73798978     0.51409520
 c     -1.08778788     0.02237830    -0.26496338
 c     -1.00106558     0.87312086     1.00290948
 c     -0.28852577     1.14010182    -0.72941852
 c      1.09636805     0.83931109    -0.50879924
 h     -0.11004837    -1.64227481     0.95765006
 h     -1.80818649     1.07395677     1.81778414
 h     -0.59954937     2.02265334    -1.47401566
 h      1.80809874     1.55762499    -0.87708408
 o      2.40811915    -1.08138549     0.33856403
 h      3.31416372    -0.70595406     0.04378138
 c     -2.46931667    -0.47281491    -0.62475745
 h     -2.61220953    -0.80190918    -1.66558501
 h     -2.79323565    -1.19984421     0.14612363
 h     -3.09010113     0.23025431    -0.21155038
 h     -0.01418650     1.26005923     1.25888434
          17

 c      1.28786029    -0.30859308     0.24949979
 c     -0.17343105    -0.72258858     0.52682843
 c     -1.08258130     0.02943310    -0.26370641
 c     -1.00185428     0.86075664     1.00608919
 c     -0.29428835     1.14862387    -0.73462076
 c      1.09364493     0.84844145    -0.51373606
 h     -0.12268213    -1.67997918     0.97715818
 h     -1.80905154     1.02786225     1.77445996
 h     -0.66798268     2.02628526    -1.50269227
 h      1.78707315     1.60750565    -0.92141260
 o      2.40747655    -1.09058401     0.34715972
 h      3.33771811    -0.71258997     0.02611507
 c     -2.45672024    -0.47670008    -0.62457068
 h     -2.60415729    -0.76403965    -1.66806964
 h     -2.78611241    -1.23145402     0.16289541
 h     -3.07971136     0.28075899    -0.20844140
 h     -0.05189012     1.26419926     1.19904416
          17

 c      1.28970318    -0.32089638     0.24291078
 c     -0.17135143    -0.70700721     0.53997595
 c     -1.07793340     0.03631956    -0.26276464
 c     -1.00298234     0.84738783     1.01081242
 c     -0.29988593     1.15794563    -0.74239886
 c      1.09140571     0.85865298    -0.51920585
 h     -0.14972616    -1.72755493     1.00493531
 h     -1.80770617     0.97977381     1.72193234
 h     -0.72954678     2.00993817    -1.50937751
 h      1.76837672     1.65065259    -0.96225498
 o      2.40684711    -1.09893005     0.35594323
 h      3.33303020    -0.72303323     0.01567696
 c     -2.44409016    -0.48098652    -0.62283036
 h     -2.59714696    -0.72612836    -1.66951413
 h     -2.77148513    -1.26421943     0.16753412
 h     -3.08178736     0.34336107    -0.21346743
 h     -0.08525783     1.27654195     1.14974848
          17

 c      1.29105282    -0.33232835     0.23404157
 c     -0.16602942    -0.69283004     0.55419962
 c     -1.07386281     0.04298648    -0.26223167
 c     -1.00455217     0.83232457     1.01623377
 c     -0.30533961     1.16767349    -0.75278282
 c      1.08984685     0.87010606    -0.52544245
 h     -0.18975816    -1.76630197     1.03230199
 h     -1.81206000     0.93210106     1.67003397
 h     -0.78122000     1.97505575    -1.49409706
 h      1.74943209     1.68158555    -0.99598091
 o      2.40620936    -1.10636379     0.36481485
 h      3.30012053    -0.73757267     0.01299025
 c     -2.43231936    -0.48475833    -0.61883203
 h     -2.59120502    -0.68999975    -1.67191526
 h     -2.74948827    -1.29276816     0.15677547
 h     -3.08719733     0.40358640    -0.23050415
 h     -0.10439334     1.30333884     1.11454910
          17

 c      1.29185565    -0.34247687     0.22298191
 c     -0.15784739    -0.68097288     0.56979452
 c     -1.07026819     0.04938469    -0.26213229
 c     -1.00573941     0.81528418     1.02164152
 c     -0.31053158     1.17714209    -0.76548489
 c      1.08895622     0.88276780    -0.53260944
 h     -0.23982740    -1.78443354     1.05399571
 h     -1.83161468     0.88672853     1.62888545
 h     -0.82177699     1.92639782    -1.46000949
 h      1.72974470     1.69747180    -1.02039285
 o      2.40513263    -1.11295391     0.37381139
 h      3.24582774    -0.75410973     0.01608224
 c     -2.42195333    -0.48728197    -0.61249781
 h     -2.58599161    -0.65703509    -1.67583051
 h     -2.72133183    -1.31410578     0.13024172
 h     -3.08997498     0.45074340    -0.26043215
 h     -0.10916992     1.34659687     1.09453625
          17

 c      1.29204980    -0.35105361     0.20991224
 c     -0.14734008    -0.67176343     0.58674055
 c     -1.06692787     0.05545208    -0.26242420
 c     -1.00535005     0.79659614     1.02682380
 c     -0.31511119     1.18536964    -0.77982129
 c      1.08853597     0.89639525    -0.54077615
 h     -0.29619197    -1.77625107     1.06753682
 h     -1.87110211     0.84426818     1.60366004
 h     -0.85296094     1.87281505    -1.41423765
 h      1.71071799     1.69825916    -1.03493168
 o      2.40269214    -1.11894724     0.38317396
 h      3.18528686    -0.76741027     0.01935976
 c     -2.41322466    -0.48800838    -0.60434959
 h     -2.58075672    -0.62822788    -1.68010465
 h     -2.68917303    -1.32793025     0.09034510
 h     -3.08714115     0.47839374    -0.30161848
 h     -0.10909577     1.40235623     1.08915286
          17

 c      1.29155267    -0.35788293     0.19510355
 c     -0.13512146    -0.66509676     0.60478697
 c     -1.06354274     0.06111728    -0.26300675
 c     -1.00288254     0.77696596     1.03221948
 c     -0.31836211     1.19104241    -0.79468553
 c      1.08821933     0.91053589    -0.54989274
 h     -0.35488942    -1.74066643     1.07244161
 h     -1.92510476     0.80423364     1.59185524
 h     -0.88107494     1.82780556    -1.36839575
 h      1.69548537     1.68669475    -1.04078598
 o      2.39758835    -1.12475892     0.39335320
 h      3.14021403    -0.76938423     0.01350992
 c     -2.40612167    -0.48646092    -0.59535084
 h     -2.57443890    -0.60439228    -1.68262282
 h     -2.65598892    -1.33693050     0.04206804
 h     -3.07792214     0.48358455    -0.35079834
 h     -0.11587281     1.46319199     1.09701720
          17

 c      1.29026119    -0.36289095     0.17891324
 c     -0.12181718    -0.66049603     0.62350714
 c     -1.05980305     0.06631481    -0.26372413
 c     -0.99869839     0.75710724     1.03856901
 c     -0.31928933     1.19281555    -0.80885500
 c      1.08749148     0.92454082    -0.55977167
 h     -0.41224188    -1.68085237     1.06998605
 h     -1.98120490     0.76591235     1.58699644
 h     -0.91598578     1.80637815    -1.33547353
 h      1.68872497     1.66819885    -1.04089483
 o      2.38904364    -1.13061708     0.40462844
 h      3.12476531    -0.75495673    -0.00839117
 c     -2.40042560    -0.48220880    -0.58668157
 h     -2.56585273    -0.58630720    -1.68152917
 h     -2.62522093    -1.34656907    -0.00786349
 h     -3.06342147     0.46649878    -0.40366761
 h     -0.13788996     1.52150417     1.11626329
          17

 c      1.28807819    -0.36609849     0.16177286
 c     -0.10797616    -0.65708149     0.64231722
 c     -1.05545036     0.07100832    -0.26437195
 c     -0.99349444     0.73755878     1.04647994
 c     -0.31731987     1.19012624    -0.82175841
 c      1.08577854     0.93764616    -0.57011867
 h     -0.46570123    -1.60496300     1.06345749
 h     -2.02711087     0.72879219     1.58351156
 h     -0.96299944     1.81569266    -1.32126964
 h      1.69589170     1.64982521    -1.03936328
 o      2.37770556    -1.13609756     0.41655494
 h      3.13097707    -0.72961068    -0.04197582
 c     -2.39573586    -0.47507303    -0.57944286
 h     -2.55386387    -0.57472477    -1.67622683
 h     -2.59993542    -1.36309480    -0.05306029
 h     -3.04689950     0.43093247    -0.45526594
 h     -0.17909828     1.57115450     1.14477124
          17

 c      1.28494697    -0.36761890     0.14417199
 c     -0.09394556    -0.65355456     0.66048321
 c     -1.05032077     0.07521669    -0.26471854
 c     -0.98792817     0.71867048     1.05627519
 c     -0.31297038     1.18368164    -0.83383283
 c      1.08266690     0.94920003    -0.58067082
 h     -0.51516094    -1.52672525     1.05841358
 h     -2.05436470     0.69246403     1.57840792
 h     -1.01519445     1.84918767    -1.32035116
 h      1.72108816     1.63746084    -1.03968479
 o      2.36488224    -1.14041075     0.42822724
 h      3.14042178    -0.70474273    -0.07566788
 c     -2.39148015    -0.46556070    -0.57434853
 h     -2.53750759    -0.57028863    -1.66779116
 h     -2.58175352    -1.38950744    -0.09018247
 h     -3.03450632     0.38531244    -0.50046622
 h     -0.23965654     1.60789909     1.18032593
          17

 c      1.28086402    -0.36764065     0.12663516
 c     -0.07981451    -0.64845031     0.67722655
 c     -1.04437039     0.07902883    -0.26453498
 c     -0.98252285     0.70061827     1.06801349
 c     -0.30737589     1.17483491    -0.84588531
 c      1.07818734     0.95894618    -0.59138904
 h     -0.56350570    -1.46280859     1.06162210
 h     -2.05871506     0.65642144     1.57091863
 h     -1.05913068     1.89357276    -1.32340447
 h      1.76402530     1.63244177    -1.04246801
 o      2.35154276    -1.14291218     0.43885148
 h      3.13979738    -0.68944171    -0.09970104
 c     -2.38690998    -0.45510794    -0.57159866
 h     -2.51607625    -0.57340325    -1.65868768
 h     -2.57047630    -1.42271366    -0.11980972
 h     -3.03550394     0.34259450    -0.53487120
 h     -0.31675087     1.62975898     1.22083920
          17

 c      1.27587360    -0.36638763     0.10968905
 c     -0.06568395    -0.64085584     0.69204041
 c     -1.03768089     0.08259257    -0.26360958
 c     -0.97766310     0.68340679     1.08154304
 c     -0.30152109     1.16484766    -0.85851016
 c      1.07291480     0.96706617    -0.60250068
 h     -0.61337012    -1.42451517     1.07741107
 h     -2.03969245     0.61987893     1.56191769
 h     -1.08385313     1.93720566    -1.32386257
 h      1.81886875     1.63109787    -1.04507268
 o      2.33816162    -1.14322900     0.44791300
 h      3.12342949    -0.68852864    -0.10869543
 c     -2.38128578    -0.44554504    -0.57102576
 h     -2.48922100    -0.58405145    -1.65187132
 h     -2.56472905    -1.45529524    -0.14452665
 h     -3.05927701     0.31553164    -0.55592638
 h     -0.40523246     1.63743401     1.26452070
          17

 c      1.27005852    -0.36407051     0.09382555
 c     -0.05213918    -0.63096572     0.70496738
 c     -1.03043809     0.08607773    -0.26174485
 c     -0.97354616     0.66686035     1.09652980
 c     -0.29600830     1.15468083    -0.87200407
 c      1.06775476     0.97391535    -0.61433230
 h     -0.66145932    -1.41097734     1.10433345
 h     -2.00072607     0.58157170     1.55371482
 h     -1.08343511     1.97236065    -1.31871295
 h      1.87658740     1.62785339    -1.04371514
 o      2.32484900    -1.14122292     0.45515125
 h      3.09136699    -0.70331380    -0.10114087
 c     -2.37443313    -0.43799432    -0.57236435
 h     -2.45707895    -0.60156597    -1.64960850
 h     -2.56279308    -1.47968123    -0.16659891
 h     -3.10793774     0.30763323    -0.56325076
 h     -0.49826768     1.63457799     1.31000994
          17

 c      1.26352345    -0.36085751     0.07947815
 c     -0.04019481    -0.61968834     0.71644063
 c     -1.02289796     0.08963905    -0.25875329
 c     -0.97003397     0.65065836     1.11244668
 c     -0.29110913     1.14502923    -0.88644890
 c      1.06362048     0.97975314    -0.62713167
 h     -0.69892813    -1.41321645     1.13679868
 h     -1.94992224     0.53946267     1.55021169
 h     -1.05605791     1.99461465    -1.30736105
 h      1.92839642     1.61835195    -1.03562876
 o      2.31140277    -1.13697629     0.46056059
 h      3.04866429    -0.73197362    -0.07929139
 c     -2.36704398    -0.43244956    -0.57545473
 h     -2.42037493    -0.62446798    -1.65259003
 h     -2.56306160    -1.49082007    -0.18701657
 h     -3.17247446     0.31084645    -0.55799542
 h     -0.58852110     1.62739552     1.35655394
          17

 c      1.25637656    -0.35686811     0.06701301
 c     -0.03078735    -0.60794257     0.72692605
 c     -1.01537028     0.09339947    -0.25446797
 c     -0.96651153     0.63452092     1.12859509
 c     -0.28681466     1.13635156    -0.90176712
 c      1.06121389     0.98464060    -0.64100161
 h     -0.71693371    -1.42198956     1.16896468
 h     -1.90023500     0.49043188     1.55693299
 h     -1.00303933     2.00226163    -1.29081846
 h      1.96783399     1.60062002    -1.01984187
 o      2.29723999    -1.13082527     0.46446075
 h      3.00643230    -0.76913801    -0.05015881
 c     -2.36017690    -0.42838217    -0.58027759
 h     -2.38041682    -0.65053889    -1.65979153
 h     -2.56424518    -1.48682293    -0.20553820
 h     -3.23859677     0.31362205    -0.54236953
 h     -0.66985584     1.62260164     1.40388249
          17

 c      1.24873322    -0.35217935     0.05672288
 c     -0.02445684    -0.59637904     0.73673915
 c     -1.00821909     0.09745162    -0.24876855
 c     -0.96209223     0.61848838     1.14429879
 c     -0.28281717     1.12882089    -0.91772341
 c      1.06092376     0.98844429    -0.65590722
 h     -0.70992161    -1.43101973     1.19660771
 h     -1.86581455     0.43055238     1.57964661
 h     -0.92875271     1.99668437    -1.27153691
 h      1.99148224     1.57500059    -0.99706000
 o      2.28136748    -1.12333789     0.46752192
 h      2.98205270    -0.80628534    -0.02576676
 c     -2.35465362    -0.42528781    -0.58689611
 h     -2.33896398    -0.67714851    -1.66907983
 h     -2.56550592    -1.46883948    -0.22097217
 h     -3.29383108     0.30766286    -0.51931880
 h     -0.73872687     1.62403678     1.45152360
          17

 c      1.24073814    -0.34683600     0.04881950
 c     -0.02129979    -0.58540021     0.74601959
 c     -1.00185896     0.10186857    -0.24160994
 c     -0.95639283     0.60296272     1.15930663
 c     -0.27845308     1.12218702    -0.93389533
 c      1.06277594     0.99086061    -0.67169674
 h     -0.67588415    -1.43695012     1.21724746
 h     -1.85297779     0.35708324     1.62055703
 h     -0.84121498     1.98382935    -1.25367118
 h      1.99925874     1.54387724    -0.96935133
 o      2.26289474    -1.11500696     0.47038184
 h      2.99074321    -0.83663270    -0.01693579
 c     -2.35085656    -0.42276558    -0.59539590
 h     -2.29803381    -0.70169798    -1.67812013
 h     -2.56654273    -1.44087238    -0.23140619
 h     -3.32996189     0.28908822    -0.49208496
 h     -0.79416812     1.63056861     1.49811541
          17

 c      1.23256775    -0.34085498     0.04342807
 c     -0.02102210    -0.57521471     0.75474705
 c     -0.99673796     0.10671489    -0.23303884
 c     -0.95009960     0.58837791     1.17404638
 c     -0.27272795     1.11564393    -0.94966961
 c      1.06641215     0.99142936    -0.68811555
 h     -0.61581909    -1.43886001     1.22993557
 h     -1.85468444     0.27142367     1.67529385
 h     -0.75204680     1.97572843    -1.24314628
 h      1.99477744     1.51152307    -0.93985610
 o      2.24208183    -1.10584319     0.47293744
 h      3.02901178    -0.86161137    -0.02197352
 c     -2.34877014    -0.42044155    -0.60583487
 h     -2.25971217    -0.72201324    -1.68511331
 h     -2.56755962    -1.40935282    -0.23444361
 h     -3.34278470     0.25744304    -0.46385756
 h     -0.83662190     1.63726584     1.54153592
          17

 c      1.22439156    -0.33422106     0.04059151
 c     -0.02300291    -0.56583039     0.76275020
 c     -0.99330903     0.11205014    -0.22318469
 c     -0.94448630     0.57492188     1.18934528
 c     -0.26465659     1.10808105    -0.96439469
 c      1.07113638     0.98955784    -0.70482859
 h     -0.53341284    -1.43833154     1.23530792
 h     -1.85716185     0.17930737     1.73528628
 h     -0.67306086     1.98762077    -1.24605722
 h      1.98542087     1.48380848    -0.91236394
 o      2.22024291    -1.09561833     0.47451002
 h      3.07668723    -0.88699780    -0.02935546
 c     -2.34806844    -0.41799750    -0.61818938
 h     -2.22598628    -0.73661352    -1.68918513
 h     -2.56897365    -1.38177063    -0.22770193
 h     -3.33164722     0.21488983    -0.43753795
 h     -0.86685278     1.63833465     1.57967486
          17

 c      1.21633202    -0.32687622     0.04027630
 c     -0.02637732    -0.55700746     0.76971293
 c     -0.99199162     0.11791491    -0.21223115
 c     -0.94065314     0.56253650     1.20596483
 c     -0.25389923     1.09908175    -0.97774403
 c      1.07612557     0.98461972    -0.72147962
 h     -0.43471065    -1.43983703     1.23580254
 h     -1.84904392     0.08804157     1.79228815
 h     -0.60953422     2.02630698    -1.26473679
 h      1.98072764     1.46707068    -0.89048447
 o      2.19868772    -1.08429698     0.47456754
 h      3.11417711    -0.91599787    -0.02930164
 c     -2.34817320    -0.41537838    -0.63228544
 h     -2.19859358    -0.74485111    -1.69051121
 h     -2.57078047    -1.36396608    -0.20982679
 h     -3.29973399     0.16606150    -0.41541798
 h     -0.88551082     1.62943883     1.61113178
          17

 c      1.20845049    -0.31870757     0.04237123
 c     -0.03019959    -0.54830285     0.77523456
 c     -0.99312757     0.12431706    -0.20039070
 c     -0.93925155     0.55098414     1.22437201
 c     -0.24093123     1.08962437    -0.98990353
 c      1.08085918     0.97618329    -0.73778970
 h     -0.32682734    -1.45006175     1.23526577
 h     -1.82436504     0.00419322     1.84050198
 h     -0.55875496     2.08183246    -1.29576122
 h      1.98783039     1.46564379    -0.87652536
 o      2.17828247    -1.07207777     0.47294525
 h      3.12963409    -0.94854171    -0.01735408
 c     -2.34824540    -0.41304373    -0.64774724
 h     -2.17887092    -0.74693632    -1.69032196
 h     -2.57194626    -1.35740883    -0.18173950
 h     -3.25510765     0.11831446    -0.39855271
 h     -0.89312332     1.60879818     1.63558594
          17

 c      1.20075471    -0.30953868     0.04667958
 c     -0.03369403    -0.53939337     0.77902322
 c     -0.99693836     0.13124177    -0.18790163
 c     -0.94053515     0.53986512     1.24470900
 c     -0.22654723     1.08131175    -1.00129314
 c      1.08553126     0.96425423    -0.75361748
 h     -0.21545668    -1.47409193     1.23691458
 h     -1.78172944    -0.06723559     1.87666482
 h     -0.51597354     2.13632854    -1.33310655
 h      2.00651154     1.47930931    -0.87097874
 o      2.15950183    -1.05929526     0.46976231
 h      3.11814204    -0.98280174     0.00689542
 c     -2.34715400    -0.41197577    -0.66403713
 h     -2.16759241    -0.74386233    -1.69084857
 h     -2.57054085    -1.35895379    -0.14705679
 h     -3.21127001     0.08149836    -0.38592078
 h     -0.89019157     1.57758823     1.65395940
          17

 c      1.19321542    -0.29914144     0.05292006
 c     -0.03636853    -0.53054895     0.78113056
 c     -1.00349121     0.13867851    -0.17503669
 c     -0.94446106     0.52862560     1.26681432
 c     -0.21150579     1.07540181    -1.01225148
 c      1.09098367     0.94928891    -0.76892122
 h     -0.10381924    -1.50994491     1.24065819
 h     -1.72306261    -0.12298240     1.89970282
 h     -0.47825342     2.17527691    -1.37159742
 h      2.02951420     1.50330931    -0.87318056
 o      2.14249611    -1.04634821     0.46534370
 h      3.08058460    -1.01624276     0.04094835
 c     -2.34371550    -0.41328198    -0.68053926
 h     -2.16483410    -0.73722005    -1.69512590
 h     -2.56461618    -1.36325410    -0.11109581
 h     -3.18370948     0.06544872    -0.37461040
 h     -0.87722318     1.54003547     1.66846677
          17

 c      1.18578614    -0.28728118     0.06075190
 c     -0.03785085    -0.52264184     0.78192541
 c     -1.01267865     0.14663548    -0.16209603
 c     -0.95074184     0.51663459     1.29023804
 c     -0.19646160     1.07256330    -1.02293946
 c      1.09820799     0.93198105    -0.78369245
 h      0.00517003    -1.54838401     1.24323257
 h     -1.65305093    -0.16183239     1.91075332
 h     -0.44450455     2.19044981    -1.40786244
 h      2.04766601     1.53087428    -0.88224922
 o      2.12701773    -1.03364391     0.46020840
 h      3.02469614    -1.04629114     0.07938785
 c     -2.33744112    -0.41755001    -0.69648217
 h     -2.16997468    -0.72885642    -1.70643365
 h     -2.55301699    -1.36535487    -0.07933105
 h     -3.18030947     0.07451277    -0.36288086
 h     -0.85465850     1.50290807     1.68240239
          17

 c      1.17842882    -0.27377923     0.06981389
 c     -0.03776012    -0.51662747     0.78182573
 c     -1.02422299     0.15513520    -0.14937983
 c     -0.95883825     0.50343420     1.31426408
 c     -0.18194051     1.07298356    -1.03335305
 c      1.10790503     0.91305561    -0.79793485
 h      0.10712679    -1.57876585     1.24104862
 h     -1.57921579    -0.18549744     1.91372286
 h     -0.41471720     2.17879867    -1.44012247
 h      2.05414512     1.55565992    -0.89748047
 o      2.11223833    -1.02152284     0.45509061
 h      2.96778838    -1.07124146     0.11328506
 c     -2.32901572    -0.42451098    -0.71086346
 h     -2.18193414    -0.72033282    -1.72707094
 h     -2.53566821    -1.36197052    -0.05629855
 h     -3.19510014     0.10420772    -0.35347714
 h     -0.82281144     1.47349319     1.69930457
          17

 c      1.17114428    -0.25854976     0.07974703
 c     -0.03578960    -0.51313142     0.78111995
 c     -1.03770792     0.16419911    -0.13715700
 c     -0.96791607     0.48916652     1.33797130
 c     -0.16828548     1.07645951    -1.04334030
 c      1.12029585     0.89317802    -0.81167682
 h      0.19680677    -1.59369060     1.23213936
 h     -1.51196897    -0.19993622     1.91607109
 h     -0.38956677     2.14147747    -1.46802887
 h      2.04585563     1.57291573    -0.91835762
 o      2.09686842    -1.01017746     0.45083543
 h      2.93472432    -1.09140205     0.13172373
 c     -2.31970826    -0.43336774    -0.72279390
 h     -2.19952421    -0.71234587    -1.75669155
 h     -2.51349991    -1.35183513    -0.04502841
 h     -3.21478755     0.14485174    -0.35190071
 h     -0.78219531     1.45589702     1.72145715
          17

 c      1.16398855    -0.24158619     0.09019016
 c     -0.03184605    -0.51236668     0.77996512
 c     -1.05261872     0.17383063    -0.12564017
 c     -0.97688975     0.47481074     1.36036803
 c     -0.15560132     1.08237076    -1.05258421
 c      1.13509243     0.87293496    -0.82498714
 h      0.26928358    -1.58993996     1.21634199
 h     -1.46303977    -0.21531096     1.92827983
 h     -0.37041627     2.08413234    -1.49299849
 h      2.02330997     1.57989829    -0.94451300
 o      2.08034198    -0.99972818     0.44793859
 h      2.93922482    -1.10810878     0.12921786
 c     -2.31059836    -0.44324492    -0.73193057
 h     -2.22154846    -0.70458636    -1.79152201
 h     -2.48827049    -1.33584763    -0.04665934
 h     -3.22780670     0.18692685    -0.36258283
 h     -0.73434456     1.44823656     1.74874192
          17

 c      1.15708072    -0.22293369     0.10077916
 c     -0.02613510    -0.51418798     0.77845421
 c     -1.06837658     0.18400598    -0.11497135
 c     -0.98476657     0.46165843     1.38072417
 c     -0.14373178     1.08957224    -1.06054460
 c      1.15154183     0.85282203    -0.83797600
 h      0.32071007    -1.56795273     1.19486989
 h     -1.44066586    -0.24095101     1.95929262
 h     -0.35957077     2.01807083    -1.51911987
 h      1.99029361     1.57616490    -0.97578037
 o      2.06385770    -0.99046158     0.44621970
 h      2.96734055    -1.12015269     0.11100586
 c     -2.30234703    -0.45331443    -0.73855269
 h     -2.24658113    -0.69622762    -1.82547460
 h     -2.46238857    -1.31727851    -0.06005768
 h     -3.22731760     0.22331361    -0.38740154
 h     -0.68229769     1.44388995     1.77903280
          17

 c      1.15063294    -0.20270744     0.11118266
 c     -0.01917178    -0.51813305     0.77665722
 c     -1.08436744     0.19467166    -0.10521828
 c     -0.99112002     0.45028108     1.39902922
 c     -0.13230839     1.09642788    -1.06642649
 c      1.16853008     0.83320770    -0.85077294
 h      0.34880743    -1.53156050     1.17004844
 h     -1.44452475    -0.27694485     2.00950805
 h     -0.36037526     1.95983980    -1.55380887
 h      1.95355063     1.56389238    -1.01236545
 o      2.04924491    -0.98276849     0.44523958
 h      2.99474575    -1.12427358     0.08617101
 c     -2.29527237    -0.46273333    -0.74337723
 h     -2.27276228    -0.68659408    -1.85234961
 h     -2.43869443    -1.30182895    -0.08160579
 h     -3.21062684     0.24936172    -0.42597655
 h     -0.63003844     1.43542480     1.80957864
          17

 c      1.14497614    -0.18115217     0.12116329
 c     -0.01174472    -0.52339600     0.77460022
 c     -1.09997421     0.20574113    -0.09637114
 c     -0.99607906     0.44026263     1.41594247
 c     -0.12095407     1.10143642    -1.06943364
 c      1.18476802     0.81431067    -0.86349230
 h      0.35346541    -1.48845577     1.14537157
 h     -1.46713714    -0.31375648     2.07032541
 h     -0.37591126     1.92407703    -1.60515121
 h      1.92188305     1.54770288    -1.05504070
 o      2.03777068    -0.97691118     0.44467145
 h      3.00467965    -1.11800941     0.06135293
 c     -2.28944532    -0.47064790    -0.74730856
 h     -2.29782269    -0.67554743    -1.86769869
 h     -2.42008044    -1.29680025    -0.10578009
 h     -3.17826983     0.26260838    -0.47624537
 h     -0.58149734     1.41747686     1.83805279
          17

 c      1.14054361    -0.15869857     0.13062951
 c     -0.00486443    -0.52876072     0.77219839
 c     -1.11461007     0.21708739    -0.08834073
 c     -0.99994363     0.43081551     1.43222549
 c     -0.10966438     1.10429284    -1.06943357
 c      1.19909355     0.79628471    -0.87621972
 h      0.33744632    -1.45093437     1.12565796
 h     -1.49955433    -0.34027320     2.13067995
 h     -0.40558986     1.91147645    -1.67430544
 h      1.90376650     1.53293303    -1.10500426
 o      2.02998298    -0.97293664     0.44433011
 h      2.98987753    -1.10054226     0.04010534
 c     -2.28473378    -0.47641557    -0.75114072
 h     -2.31925561    -0.66355641    -1.86983615
 h     -2.40886957    -1.30839308    -0.12731696
 h     -3.13378556     0.26292143    -0.53482444
 h     -0.53984779     1.38761197     1.86297808
          17

 c      1.13780596    -0.13599233     0.13966015
 c      0.00036539    -0.53269977     0.76924338
 c     -1.12774815     0.22854918    -0.08097125
 c     -1.00297451     0.42125627     1.44835538
 c     -0.09897135     1.10591214    -1.06723092
 c      1.21081487     0.77945341    -0.88906703
 h      0.30614000    -1.43457986     1.11642704
 h     -1.53466304    -0.34913192     2.18182653
 h     -0.44368067     1.90899565    -1.75227416
 h      1.90378426     1.52214739    -1.16297027
 o      2.02584732    -0.97068790     0.44413952
 h      2.95046842    -1.07249146     0.02347235
 c     -2.28079323    -0.47999248    -0.75524354
 h     -2.33450174    -0.65163699    -1.86025327
 h     -2.40619324    -1.33778573    -0.14425790
 h     -3.08412852     0.25320240    -0.59724857
 h     -0.50710981     1.34622642     1.88385731
          17

 c      1.13718164    -0.11386572     0.14848433
 c      0.00305954    -0.53400468     0.76560397
 c     -1.13894583     0.23995401    -0.07406958
 c     -1.00540019     0.41109592     1.46446395
 c     -0.08964709     1.10738657    -1.06398884
 c      1.21985898     0.76447438    -0.90225722
 h      0.26466048    -1.45083643     1.12103769
 h     -1.56766381    -0.33724962     2.21828993
 h     -0.48253071     1.90235449    -1.82650350
 h      1.92061690     1.51270294    -1.22791170
 o      2.02479444    -0.96984148     0.44416669
 h      2.89383425    -1.03569582     0.00961205
 c     -2.27703273    -0.48213542    -0.75943413
 h     -2.34111507    -0.64127886    -1.84361925
 h     -2.41185828    -1.37953177    -0.15890773
 h     -3.03990518     0.24007834    -0.65847172
 h     -0.48387056     1.29629034     1.90123197
          17

 c      1.13896289    -0.09323108     0.15740497
 c      0.00283821    -0.53269157     0.76155485
 c     -1.14786369     0.25114128    -0.06743911
 c     -1.00746548     0.40000163     1.48039238
 c     -0.08237391     1.10938789    -1.06068294
 c      1.22658732     0.75217919    -0.91610837
 h      0.21450877    -1.49665108     1.13685109
 h     -1.59576785    -0.30491042     2.23744365
 h     -0.51583597     1.88297150    -1.88707529
 h      1.94862977     1.49828435    -1.29681388
 o      2.02569454    -0.96997039     0.44472006
 h      2.83591672    -0.99282196    -0.00759525
 c     -2.27271636    -0.48409034    -0.76312408
 h     -2.33693245    -0.63428863    -1.82709392
 h     -2.42475406    -1.42432142    -0.17554838
 h     -3.01345013     0.23267086    -0.71402573
 h     -0.46906678     1.24307281     1.91670266
          17

 c      1.14326413    -0.07492518     0.16669272
 c     -0.00034245    -0.52992769     0.75774565
 c     -1.15427525     0.26197278    -0.06090401
 c     -1.00941117     0.38779691     1.49573879
 c     -0.07762106     1.11217000    -1.05797229
 c      1.23147568     0.74324599    -0.93089772
 h      0.15523644    -1.55576645     1.15600305
 h     -1.61817180    -0.25520038     2.23928933
 h     -0.53953116     1.84764601    -1.92803536
 h      1.98108528     1.47254181    -1.36571380
 o      2.02712603    -0.97067014     0.44633525
 h      2.79777978    -0.94612345    -0.03812181
 c     -2.26739114    -0.48684925    -0.76560568
 h     -2.32024231    -0.63236221    -1.81832483
 h     -2.44331724    -1.46313763    -0.19766327
 h     -3.01300330     0.23733744    -0.76136640
 h     -0.46006109     1.19345172     1.93272303
          17

 c      1.14999532    -0.05957802     0.17649875
 c     -0.00650762    -0.52705698     0.75482185
 c     -1.15806375     0.27232844    -0.05432387
 c     -1.01133274     0.37457292     1.50989118
 c     -0.07562992     1.11569863    -1.05624077
 c      1.23489409     0.73799847    -0.94671685
 h      0.08790101    -1.61038735     1.17024509
 h     -1.63661772    -0.19401634     2.22685360
 h     -0.55157960     1.79671531    -1.94677125
 h      2.01230010     1.43144352    -1.43092438
 o      2.02841473    -0.97165961     0.44925673
 h      2.78955726    -0.89656086    -0.08733371
 c     -2.26133474    -0.49053947    -0.76643440
 h     -2.28993248    -0.63638696    -1.82212395
 h     -2.46578976    -1.48968814    -0.22673890
 h     -3.03702584     0.25204929    -0.79986537
 h     -0.45346882     1.15428071     1.95186708
          17

 c      1.15888363    -0.04756768     0.18681157
 c     -0.01571059    -0.52499475     0.75319128
 c     -1.15920862     0.28209808    -0.04760312
 c     -1.01294668     0.36086892     1.52208469
 c     -0.07641046     1.11971865    -1.05561785
 c      1.23702290     0.73638146    -0.96339427
 h      0.01548172    -1.64827929     1.17385502
 h     -1.65631622    -0.13000436     2.20681954
 h     -0.55184660     1.73302972    -1.94369985
 h      2.03841033     1.37379661    -1.48976893
 o      2.03027860    -0.97264932     0.45287894
 h      2.80001122    -0.84620119    -0.14690406
 c     -2.25539316    -0.49455682    -0.76575793
 h     -2.24570760    -0.64590786    -1.83769344
 h     -2.49039767    -1.50100815    -0.26227805
 h     -3.07591351     0.26802699    -0.82966386
 h     -0.44684823     1.12994280     1.97555653
          17

 c      1.16952194    -0.03905561     0.19746424
 c     -0.02793360    -0.52418198     0.75301062
 c     -1.15777052     0.29118103    -0.04070001
 c     -1.01349080     0.34767969     1.53156361
 c     -0.07970651     1.12374841    -1.05591388
 c      1.23784593     0.73802527    -0.98048928
 h     -0.05823910    -1.66331161     1.16380496
 h     -1.68576322    -0.07295042     2.18869319
 h     -0.54250580     1.66191453    -1.92300241
 h      2.05750492     1.30090578    -1.54092470
 o      2.03384414    -0.97324739     0.45620708
 h      2.81155491    -0.79953949    -0.20203309
 c     -2.25041295    -0.49809018    -0.76429644
 h     -2.18843244    -0.65923984    -1.85895424
 h     -2.51559802    -1.49736710    -0.30215932
 h     -3.11834604     0.27601017    -0.85115336
 h     -0.44018484     1.12058657     2.00305372
          17

 c      1.18140222    -0.03403964     0.20817735
 c     -0.04301297    -0.52470503     0.75423189
 c     -1.15387921     0.29949053    -0.03363378
 c     -1.01212331     0.33606596     1.53798193
 c     -0.08492922     1.12704145    -1.05646610
 c      1.23718123     0.74233550    -0.99733454
 h     -0.12952544    -1.65413509     1.13911947
 h     -1.73248372    -0.02960774     2.18000328
 h     -0.52898593     1.59161034    -1.89443346
 h      2.06960536     1.21598311    -1.58459646
 o      2.03980950    -0.97307983     0.45848228
 h      2.81323155    -0.76140842    -0.24138475
 c     -2.24687940    -0.50038379    -0.76303211
 h     -2.12031908    -0.67411799    -1.87767235
 h     -2.54037763    -1.48211714    -0.34300839
 h     -3.15523745     0.26988838    -0.86506543
 h     -0.43574190     1.12262663     2.03170493
          17

 c      1.19393148    -0.03239478     0.21861803
 c     -0.06060378    -0.52636061     0.75662618
 c     -1.14772831     0.30696035    -0.02648407
 c     -1.00869368     0.32669383     1.54183561
 c     -0.09114842     1.12863838    -1.05605038
 c      1.23474410     0.74859476    -1.01311443
 h     -0.19515487    -1.62354806     1.10048154
 h     -1.79578576    -0.00029782     2.18016352
 h     -0.52040735     1.53275287    -1.87435020
 h      2.07643752     1.12336153    -1.62247976
 o      2.04840789    -0.97188865     0.45930993
 h      2.80137888    -0.73542585    -0.25917211
 c     -2.24485388    -0.50075251    -0.76289329
 h     -2.04469582    -0.68836390    -1.88660789
 h     -2.56446758    -1.46131898    -0.38066232
 h     -3.18056757     0.24714405    -0.87253278
 h     -0.43653038     1.13089316     2.05816277
          17

 c      1.20645212    -0.03390049     0.22845319
 c     -0.08016383    -0.52861464     0.75978923
 c     -1.13957571     0.31355280    -0.01937383
 c     -1.00396015     0.31984952     1.54427740
 c     -0.09741283     1.12773553    -1.05336072
 c      1.23027294     0.75607207    -1.02698251
 h     -0.25290232    -1.57910157     1.05021807
 h     -1.86575526     0.01894749     2.18150638
 h     -0.52633211     1.49426033    -1.88000515
 h      2.08056589     1.02743158    -1.65719416
 o      2.05955164    -0.96956364     0.45860908
 h      2.77751820    -0.72354933    -0.25439146
 c     -2.24404725    -0.49862855    -0.76455447
 h     -1.96551639    -0.70027024    -1.88109626
 h     -2.58817786    -1.44242686    -0.41095007
 h     -3.19121317     0.20837602    -0.87508283
 h     -0.44486166     1.14058452     2.07951626
          17

 c      1.21827768    -0.03826047     0.23738405
 c     -0.10094035    -0.53050321     0.76317057
 c     -1.12974551     0.31927181    -0.01244476
 c     -0.99906908     0.31569675     1.54648379
 c     -0.10344515     1.12425641    -1.04821664
 c      1.22371652     0.76411156    -1.03822182
 h     -0.30226889    -1.53431182     0.99225081
 h     -1.92991857     0.03212379     2.17586058
 h     -0.54906905     1.47690287    -1.91517515
 h      2.08369686     0.93165733    -1.69098287
 o      2.07287043    -0.96616609     0.45662112
 h      2.74779752    -0.72568002    -0.23095789
 c     -2.24392565    -0.49377251    -0.76831414
 h     -1.88686677    -0.70874075    -1.85937185
 h     -2.61155933    -1.43159072    -0.43080043
 h     -3.18707384     0.15707717    -0.87467146
 h     -0.46166190     1.14828133     2.09388955
          17

 c      1.22874796    -0.04511762     0.24515324
 c     -0.12198499    -0.53072348     0.76619768
 c     -1.11862887     0.32418510    -0.00584801
 c     -0.99508201     0.31434957     1.54928351
 c     -0.10982226     1.11883105    -1.04189921
 c      1.21537172     0.77215488    -1.04639521
 h     -0.34498365    -1.50751727     0.93104591
 h     -1.97862398     0.04163477     2.15828140
 h     -0.58163926     1.47367729    -1.96601080
 h      2.08504596     0.83840950    -1.72429290
 o      2.08762898    -0.96196634     0.45401500
 h      2.72410565    -0.73889531    -0.19932163
 c     -2.24378348    -0.48653493    -0.77402735
 h     -1.81251861    -0.71333658    -1.82241325
 h     -2.63324943    -1.43081939    -0.43913216
 h     -3.17186574     0.09976097    -0.87375998
 h     -0.48633598     1.15235253     2.10069359
          17

 c      1.23730878    -0.05406891     0.25152613
 c     -0.14232001    -0.52835709     0.76852016
 c     -1.10668310     0.32844748     0.00024591
 c     -0.99283087     0.31580147     1.55310484
 c     -0.11735013     1.11221711    -1.03602433
 c      1.20582958     0.77969677    -1.05138163
 h     -0.38357493    -1.51318927     0.86914472
 h     -2.00634107     0.04857062     2.12716739
 h     -0.61474271     1.47648844    -2.01421243
 h      2.08131266     0.74971919    -1.75546573
 o      2.10270692    -0.95743033     0.45190881
 h      2.72390403    -0.75735507    -0.17665533
 c     -2.24273132    -0.47789292    -0.78112245
 h     -1.74546732    -0.71432725    -1.77374917
 h     -2.65016837    -1.43745004    -0.43683221
 h     -3.15408993     0.04580437    -0.87532341
 h     -0.51686824     1.15315150     2.10074703
          17

 c      1.24359869    -0.06468718     0.25626093
 c     -0.16124599    -0.52389160     0.77011102
 c     -1.09442325     0.33230435     0.00563802
 c     -0.99290591     0.31985969     1.55801364
 c     -0.12658631     1.10497909    -1.03172231
 c      1.19575355     0.78624681    -1.05327443
 h     -0.41800409    -1.54961333     0.80628220
 h     -2.01137613     0.05319365     2.08345078
 h     -0.64179723     1.47971811    -2.04675579
 h      2.06834631     0.66797285    -1.78177683
 o      2.11716199    -0.95297850     0.45126653
 h      2.76070470    -0.77583221    -0.17702329
 c     -2.23975589    -0.46911061    -0.78871466
 h     -1.68741015    -0.71275989    -1.71923105
 h     -2.65854648    -1.44625470    -0.42592851
 h     -3.14592571     0.00560491    -0.88255000
 h     -0.55006366     1.15307472     2.09629153
          17

 c      1.24748027    -0.07655271     0.25910413
 c     -0.17839118    -0.51904770     0.77103066
 c     -1.08239612     0.33606546     0.01011055
 c     -0.99559751     0.32615917     1.56374404
 c     -0.13775247     1.09747732    -1.02956893
 c      1.18565498     0.79134507    -1.05224251
 h     -0.44522357    -1.60044368     0.74230867
 h     -1.99591859     0.05507604     2.03014812
 h     -0.65944125     1.48021809    -2.05685239
 h      2.04298403     0.59586740    -1.80078652
 o      2.13120914    -0.94868047     0.45190911
 h      2.82833715    -0.79439290    -0.19562965
 c     -2.23420017    -0.46115083    -0.79579814
 h     -1.63827355    -0.71045292    -1.66644969
 h     -2.65529894    -1.45191720    -0.40871708
 h     -3.15680799    -0.01385413    -0.89802272
 h     -0.58204204     1.15616761     2.09070070
          17

 c      1.24899228    -0.08928607     0.25982293
 c     -0.19347904    -0.51561797     0.77125203
 c     -1.07113892     0.34005790     0.01345148
 c     -1.00072514     0.33429513     1.56974294
 c     -0.15077807     1.08992214    -1.02972296
 c      1.17578491     0.79459866    -1.04843682
 h     -0.46214575    -1.64773587     0.67915865
 h     -1.96696410     0.05285366     1.97236715
 h     -0.66673595     1.47660608    -2.04239594
 h      2.00404110     0.53591836    -1.81119049
 o      2.14590450    -0.94443826     0.45289843
 h      2.90628621    -0.81533099    -0.21531658
 c     -2.22640198    -0.45425385    -0.80147988
 h     -1.59633782    -0.70972899    -1.62340884
 h     -2.63880402    -1.45034713    -0.38728078
 h     -3.18512267    -0.01285328    -0.92272393
 h     -0.60916656     1.16677122     2.08758645
          17

 c      1.24828777    -0.10257940     0.25824255
 c     -0.20620499    -0.51479228     0.77070593
 c     -1.06113942     0.34457849     0.01548012
 c     -1.00744316     0.34405766     1.57528228
 c     -0.16533698     1.08239683    -1.03198655
 c      1.16612595     0.79571022    -1.04194798
 h     -0.46737229    -1.67932344     0.62001766
 h     -1.93732231     0.04377452     1.91719824
 h     -0.66474991     1.46898409    -2.00520036
 h      1.95257460     0.48996674    -1.81319721
 o      2.16212028    -0.94023654     0.45351514
 h      2.97632296    -0.83896049    -0.22262642
 c     -2.21750936    -0.44808106    -0.80519573
 h     -1.55953295    -0.71272752    -1.59632146
 h     -2.60907906    -1.43910388    -0.36329583
 h     -3.21899748     0.00264195    -0.95576578
 h     -0.62927140     1.18725406     2.08939352
          17

 c      1.24559982    -0.11621546     0.25426285
 c     -0.21625845    -0.51710721     0.76934337
 c     -1.05280653     0.34985489     0.01606914
 c     -1.01437742     0.35557657     1.57968137
 c     -0.18084143     1.07483232    -1.03574344
 c      1.15642370     0.79450003    -1.03278761
 h     -0.46109364    -1.68913204     0.56813002
 h     -1.92333808     0.02393471     1.87215767
 h     -0.65685850     1.45927400    -1.95165117
 h      1.89185179     0.45880685    -1.80874472
 o      2.18022705    -0.93612357     0.45347022
 h      3.02769686    -0.86377637    -0.21147443
 c     -2.20859919    -0.44213680    -0.80684756
 h     -1.52743528    -0.72052511    -1.58741212
 h     -2.56769354    -1.41762500    -0.33787289
 h     -3.24480271     0.02548959    -0.99498213
 h     -0.64244882     1.21625005     2.09638688
          17

 c      1.24122812    -0.13006548     0.24785358
 c     -0.22336815    -0.52256398     0.76714660
 c     -1.04644866     0.35601709     0.01516450
 c     -1.02047496     0.36907401     1.58260564
 c     -0.19641243     1.06694018    -1.03982587
 c      1.14624208     0.79091825    -1.02087766
 h     -0.44460412    -1.67575773     0.52619189
 h     -1.93534530    -0.00895862     1.84160017
 h     -0.64951577     1.45206519    -1.89421918
 h      1.82714739     0.44194216    -1.80164283
 o      2.20017702    -0.93214333     0.45277183
 h      3.05583306    -0.88755933    -0.18110199
 c     -2.20013316    -0.43598398    -0.80679529
 h     -1.50219315    -0.73272709    -1.59445145
 h     -2.51758622    -1.38749421    -0.31132958
 h     -3.25279293     0.04991614    -1.03765382
 h     -0.65066877     1.24910333     2.10692439
          17

 c      1.23553474    -0.14407709     0.23905430
 c     -0.22733080    -0.53069209     0.76413553
 c     -1.04226347     0.36307681     0.01280989
 c     -1.02587927     0.38435955     1.58414622
 c     -0.21094607     1.05820300    -1.04257365
 c      1.13506425     0.78503542    -1.00608039
 h     -0.42006382    -1.64185799     0.49601541
 h     -1.96845130    -0.05155922     1.82473716
 h     -0.65199623     1.45487798    -1.85082699
 h      1.76506976     0.43766632    -1.79727905
 o      2.22156076    -0.92830767     0.45164119
 h      3.06141163    -0.90796252    -0.13473080
 c     -2.19199653    -0.42923904    -0.80570181
 h     -1.48743245    -0.74784281    -1.61236046
 h     -2.46275176    -1.35249424    -0.28302406
 h     -3.23801345     0.07193295    -1.08096169
 h     -0.65654689     1.28008650     2.11862243
          17

 c      1.22894190    -0.15825743     0.22798162
 c     -0.22802179    -0.54050910     0.76041177
 c     -1.04034001     0.37091548     0.00917017
 c     -1.03156829     0.40073122     1.58451920
 c     -0.22355052     1.04818450    -1.04259367
 c      1.12248326     0.77697536    -0.98832242
 h     -0.39054798    -1.59484011     0.47802233
 h     -2.00768640    -0.09561699     1.81820052
 h     -0.67186263     1.47474314    -1.83612730
 h      1.71193200     0.44383847    -1.80111794
 o      2.24352279    -0.92458818     0.45054213
 h      3.05176488    -0.92283531    -0.08000566
 c     -2.18376524    -0.42155850    -0.80432170
 h     -1.48634354    -0.76401946    -1.63534277
 h     -2.40768249    -1.31788954    -0.25155311
 h     -3.19961978     0.08916324    -1.12227332
 h     -0.66227704     1.30443963     2.12937138
          17

 c      1.22192243    -0.17265339     0.21484473
 c     -0.22538531    -0.55043695     0.75623067
 c     -1.04067250     0.37928411     0.00453650
 c     -1.03845046     0.41729423     1.58379187
 c     -0.23420391     1.03714040    -1.03989440
 c      1.10843111     0.76680889    -0.96782958
 h     -0.36012794    -1.54827116     0.47048134
 h     -2.03911632    -0.13256926     1.81896699
 h     -0.70762436     1.51118704    -1.84850007
 h      1.67152054     0.45923863    -1.81584264
 o      2.26459373    -0.92090931     0.45025523
 h      3.04373878    -0.93061364    -0.03012500
 c     -2.17492081    -0.41276103    -0.80328610
 h     -1.50040101    -0.77962263    -1.65828968
 h     -2.35655175    -1.28849185    -0.21566000
 h     -3.14047210     0.10087703    -1.15948082
 h     -0.66918434     1.31933675     2.13783036
          17

 c      1.21496866    -0.18732957     0.19996213
 c     -0.21944089    -0.55842080     0.75201886
 c     -1.04317953     0.38782438    -0.00070202
 c     -1.04700711     0.43320318     1.58185195
 c     -0.24367871     1.02606473    -1.03570147
 c      1.09326554     0.75452328    -0.94533017
 h     -0.33342633    -1.52113421     0.46930975
 h     -2.05428121    -0.15627551     1.82502359
 h     -0.74948019     1.55559152    -1.87254235
 h      1.64389222     0.48428629    -1.83901522
 o      2.28291726    -0.91715483     0.45169265
 h      3.06053851    -0.93064394    -0.00076521
 c     -2.16492723    -0.40303609    -0.80288624
 h     -1.52892714    -0.79357038    -1.67742429
 h     -2.31259932    -1.26628767    -0.17569540
 h     -3.06733628     0.10839791    -1.19155690
 h     -0.67769051     1.32409388     2.14357439
          17

 c      1.20853736    -0.20235316     0.18377336
 c     -0.21036052    -0.56271212     0.74817126
 c     -1.04772046     0.39610979    -0.00610923
 c     -1.05734640     0.44774364     1.57848112
 c     -0.25283319     1.01608557    -1.03130891
 c      1.07761293     0.74014227    -0.92201937
 h     -0.31411871    -1.52930131     0.47046105
 h     -2.04971118    -0.16338893     1.83506211
 h     -0.78701031     1.59797509    -1.89269961
 h      1.62635920     0.52016583    -1.86373187
 o      2.29759312    -0.91323303     0.45511830
 h      3.11112480    -0.92266874     0.00252867
 c     -2.15321179    -0.39302967    -0.80292718
 h     -1.56912001    -0.80555146    -1.69060559
 h     -2.27820084    -1.24964016    -0.13444828
 h     -2.99104272     0.11560980    -1.21926611
 h     -0.68742990     1.32002063     2.14706755
          17

 c      1.20300795    -0.21780692     0.16684000
 c     -0.19855755    -0.56305124     0.74470403
 c     -1.05410125     0.40369459    -0.01124786
 c     -1.06929847     0.46037628     1.57342248
 c     -0.26221232     1.00806915    -1.02754425
 c      1.06211693     0.72388515    -0.89931662
 h     -0.30332490    -1.57209345     0.47411264
 h     -2.02581417    -0.15314823     1.84824327
 h     -0.81321452     1.63127171    -1.89942552
 h      1.61552075     0.56735994    -1.88164869
 o      2.30950116    -0.90912310     0.45981342
 h      3.17760188    -0.90629868    -0.01017952
 c     -2.13924399    -0.38366185    -0.80278041
 h     -1.61634736    -0.81619945    -1.69751951
 h     -2.25525678    -1.23478976    -0.09636525
 h     -2.92487139     0.12857454    -1.24527817
 h     -0.69742644     1.31001143     2.14948082
          17

 c      1.19867966    -0.23382168     0.14982981
 c     -0.18464171    -0.56065804     0.74129665
 c     -1.06206186     0.41015943    -0.01570546
 c     -1.08241154     0.47081895     1.56641339
 c     -0.27202291     1.00256198    -1.02479472
 c      1.04727104     0.70622914    -0.87862198
 h     -0.29984260    -1.63259564     0.48432421
 h     -1.98669458    -0.12757357     1.86431112
 h     -0.82449080     1.65170121    -1.88857527
 h      1.60868401     0.62497261    -1.88571126
 o      2.31999934    -0.90481247     0.46487461
 h      3.23574984    -0.88174639    -0.02589962
 c     -2.12289955    -0.37570670    -0.80171041
 h     -1.66480593    -0.82710597    -1.69964535
 h     -2.24531343    -1.21807348    -0.06584703
 h     -2.87942343     0.15277995    -1.27220839
 h     -0.70635630     1.29778148     2.15226649
          17

 c      1.19578335    -0.25058273     0.13347840
 c     -0.16929690    -0.55708661     0.73766529
 c     -1.07125858     0.41514895    -0.01910354
 c     -1.09585513     0.47918334     1.55718555
 c     -0.28220263     0.99982397    -1.02311488
 c      1.03336038     0.68787181    -0.86116820
 h     -0.30159319    -1.69120586     0.50478072
 h     -1.94086443    -0.09219941     1.88413879
 h     -0.81980292     1.65816923    -1.85981689
 h      1.60434579     0.69091589    -1.87143964
 o      2.32995443    -0.90026121     0.46970082
 h      3.27010928    -0.85007765    -0.03651790
 c     -2.10486067    -0.36937339    -0.79934821
 h     -1.70867037    -0.84041590    -1.69965720
 h     -2.24941552    -1.19728852    -0.04588912
 h     -2.85676775     0.18898758    -1.29911390
 h     -0.71293431     1.28677095     2.15645464
          17

 c      1.19448224    -0.26828773     0.11852590
 c     -0.15320240    -0.55352528     0.73373786
 c     -1.08126088     0.41840046    -0.02110587
 c     -1.10837097     0.48607064     1.54544968
 c     -0.29245739     0.99982455    -1.02225202
 c      1.02046556     0.66963779    -0.84792993
 h     -0.30659478    -1.73390649     0.53684094
 h     -1.90138169    -0.05638872     1.91049118
 h     -0.80040205     1.65221806    -1.81609779
 h      1.60220553     0.76243565    -1.83724819
 o      2.33972420    -0.89541778     0.47397064
 h      3.27412302    -0.81282165    -0.03844488
 c     -2.08647471    -0.36430108    -0.79590981
 h     -1.74344604    -0.85791530    -1.70008776
 h     -2.26799329    -1.17202523    -0.03751952
 h     -2.85067034     0.23240975    -1.32089491
 h     -0.71633685     1.27913249     2.16191230
          17

 c      1.19485812    -0.28707242     0.10563533
 c     -0.13699370    -0.55074304     0.72961709
 c     -1.09156868     0.41975777    -0.02143884
 c     -1.11860441     0.49235686     1.53096708
 c     -0.30224468     1.00216842    -1.02158164
 c      1.00849329     0.65235459    -0.83953770
 h     -0.31328007    -1.75288732     0.58000956
 h     -1.88178650    -0.03055561     1.94746776
 h     -0.77027983     1.63891788    -1.76431951
 h      1.60310329     0.83670012    -1.78444568
 o      2.34930195    -0.89024274     0.47756201
 h      3.24781264    -0.77155258    -0.03130039
 c     -2.06918930    -0.35995632    -0.79203673
 h     -1.76678527    -0.88001351    -1.70182056
 h     -2.30092289    -1.14343382    -0.03984818
 h     -2.85214584     0.27607976    -1.33163630
 h     -0.71641785     1.27540230     2.16705761
          17

 c      1.19688565    -0.30693191     0.09531142
 c     -0.12122612    -0.54921043     0.72550190
 c     -1.10164276     0.41916690    -0.01992830
 c     -1.12592703     0.49857516     1.51388814
 c     -0.31074472     1.00598868    -1.02002481
 c      0.99722714     0.63671035    -0.83619918
 h     -0.32054859    -1.74505834     0.63280367
 h     -1.88667771    -0.01931784     1.99632360
 h     -0.73680903     1.62826230    -1.71639750
 h      1.60894978     0.91142371    -1.71703582
 o      2.35832560    -0.88474208     0.48055781
 h      3.19767301    -0.72732787    -0.01797338
 c     -2.05418183    -0.35597299    -0.78854805
 h     -1.77829895    -0.90534243    -1.70352856
 h     -2.34766782    -1.11369237    -0.05053753
 h     -2.85363276     0.31401859    -1.32752625
 h     -0.71360574     1.27494833     2.16926022
          17

 c      1.20040179    -0.32766743     0.08784621
 c     -0.10633579    -0.54916078     0.72163067
 c     -1.11094967     0.41665255    -0.01653855
 c     -1.13081492     0.50458971     1.49506135
 c     -0.31699983     1.01004683    -1.01622152
 c      0.98641855     0.62312985    -0.83768880
 h     -0.32781705    -1.71118555     0.69333123
 h     -1.90772529    -0.01836438     2.05134918
 h     -0.70944596     1.63426528    -1.68747002
 h      1.62237759     0.98537632    -1.64090102
 o      2.36597320    -0.87903722     0.48333155
 h      3.13846490    -0.67954470    -0.00597641
 c     -2.04231110    -0.35225644    -0.78622157
 h     -1.77877607    -0.93126185    -1.70246528
 h     -2.40728214    -1.08513928    -0.06669728
 h     -2.85009563     0.34233310    -1.30755603
 h     -0.70865684     1.27666139     2.16559891
          17

 c      1.20507864    -0.34888170     0.08330567
 c     -0.09260597    -0.55054166     0.71824422
 c     -1.11902309     0.41227507    -0.01138737
 c     -1.13420006     0.50999979     1.47575357
 c     -0.32044018     1.01345657    -1.00935004
 c      0.97594577     0.61173972    -0.84347428
 h     -0.33522321    -1.65619157     0.75969320
 h     -1.93167413    -0.01987883     2.10261181
 h     -0.69390679     1.66679396    -1.68658882
 h      1.64562815     1.05825746    -1.56190359
 o      2.37106274    -0.87344822     0.48655077
 h      3.09191709    -0.62462625    -0.00743908
 c     -2.03419383    -0.34897039    -0.78558579
 h     -1.76951239    -0.95481718    -1.69582970
 h     -2.47805004    -1.05919240    -0.08605567
 h     -2.83887951     0.35927753    -1.27319085
 h     -0.70241423     1.27949450     2.15356003
          17

 c      1.21041494    -0.37002718     0.08155080
 c     -0.08013444    -0.55288395     0.71553678
 c     -1.12551970     0.40608092    -0.00473983
 c     -1.13681987     0.51455397     1.45715848
 c     -0.32132812     1.01653886    -0.99994265
 c      0.96600047     0.60248010    -0.85294174
 h     -0.34404135    -1.59028680     0.83054977
 h     -1.94820317    -0.01792272     2.14122107
 h     -0.68719149     1.72171766    -1.70729749
 h      1.67869639     1.12947888    -1.48359688
 o      2.37296625    -0.86833371     0.49066609
 h      3.07252546    -0.55862711    -0.03078950
 c     -2.03026080    -0.34649227    -0.78677017
 h     -1.75199821    -0.97355988    -1.68181849
 h     -2.55692380    -1.03569803    -0.10777515
 h     -2.81962461     0.36527947    -1.22802612
 h     -0.69555478     1.28286924     2.13154703
          17

 c      1.21577767    -0.39048711     0.08228006
 c     -0.06881065    -0.55525535     0.71356715
 c     -1.13024113     0.39807304     0.00299305
 c     -1.13908662     0.51821727     1.44018117
 c     -0.32039027     1.02045835    -0.98935776
 c      0.95715287     0.59528206    -0.86553173
 h     -0.35702574    -1.52904204     0.90609974
 h     -1.95158532    -0.00952553     2.16148328
 h     -0.68194239     1.78508879    -1.73369346
 h      1.71813389     1.19670738    -1.40663587
 o      2.37253636    -0.86360696     0.49520721
 h      3.07266207    -0.48491769    -0.06930802
 c     -2.03072673    -0.34533990    -0.78947290
 h     -1.72783068    -0.98602909    -1.66013371
 h     -2.63939141    -1.01331552    -0.13229200
 h     -2.79456125     0.36326643    -1.17762038
 h     -0.68835468     1.28696801     2.09917933
          17

 c      1.22048642    -0.40964897     0.08508251
 c     -0.05840401    -0.55668981     0.71221482
 c     -1.13312332     0.38821730     0.01125411
 c     -1.14118117     0.52110538     1.42542430
 c     -0.31827614     1.02629384    -0.97878666
 c      0.95019751     0.59013248    -0.88068850
 h     -0.37737805    -1.48803352     0.98851403
 h     -1.93970980     0.00600788     2.16083764
 h     -0.67259523     1.84376586    -1.75178937
 h      1.75800673     1.25587917    -1.33051607
 o      2.37127717    -0.85877466     0.49920760
 h      3.07498133    -0.41346458    -0.10775861
 c     -2.03549659    -0.34608710    -0.79304163
 h     -1.69866998    -0.99196401    -1.63211293
 h     -2.72009571    -0.99062058    -0.16036212
 h     -2.76883374     0.35907506    -1.12919202
 h     -0.68054283     1.29284872     2.05736247
          17

 c      1.22389992    -0.42694885     0.08948606
 c     -0.04888076    -0.55711276     0.71141241
 c     -1.13421230     0.37647099     0.01935982
 c     -1.14311787     0.52344009     1.41320532
 c     -0.31541146     1.03466537    -0.96892388
 c      0.94588868     0.58701278    -0.89776619
 h     -0.40519792    -1.47182984     1.07919935
 h     -1.91330541     0.02767194     2.13960403
 h     -0.65669046     1.88945471    -1.75319252
 h      1.79220538     1.30267239    -1.25552555
 o      2.37032935    -0.85338852     0.50195042
 h      3.06782168    -0.35352206    -0.13430419
 c     -2.04414722    -0.34925572    -0.79664019
 h     -1.66613894    -0.99231186    -1.60059382
 h     -2.79392114    -0.96703539    -0.19217676
 h     -2.74969266     0.36091871    -1.09058094
 h     -0.67132658     1.30230517     2.00808207
          17

 c      1.22547684    -0.44189622     0.09499586
 c     -0.04062675    -0.55758815     0.71149419
 c     -1.13364073     0.36281196     0.02655397
 c     -1.14470010     0.52556821     1.40352703
 c     -0.31202804     1.04575566    -0.96004692
 c      0.94473623     0.58583566    -0.91602060
 h     -0.43527241    -1.47095873     1.17472304
 h     -1.87612325     0.05273145     2.10141573
 h     -0.63397692     1.91820140    -1.73415781
 h      1.81622647     1.33392643    -1.18334947
 o      2.37034465    -0.84721720     0.50311582
 h      3.04682428    -0.31077017    -0.14300545
 c     -2.05615171    -0.35508769    -0.79949391
 h     -1.63169449    -0.98896607    -1.56942356
 h     -2.85697154    -0.94311828    -0.22707684
 h     -2.74310405     0.37631995    -1.06817765
 h     -0.65968015     1.31736210     1.95389248
          17

 c      1.22480992    -0.45409589     0.10112876
 c     -0.03422405    -0.55945377     0.71310900
 c     -1.13160911     0.34726299     0.03209002
 c     -1.14537452     0.52805340     1.39599134
 c     -0.30818508     1.05937239    -0.95212636
 c      0.94691739     0.58643104    -0.93465990
 h     -0.46008880    -1.47189674     1.26775457
 h     -1.83595162     0.07612802     2.05437267
 h     -0.60565326     1.92950277    -1.69438292
 h      1.82784725     1.34829789    -1.11670449
 o      2.37161689    -0.84022481     0.50268386
 h      3.01257469    -0.28750021    -0.13247757
 c     -2.07123631    -0.36324186    -0.80114443
 h     -1.59666482    -0.98413117    -1.54249728
 h     -2.90710514    -0.92038113    -0.26367682
 h     -2.74919169     0.40722661    -1.06490135
 h     -0.64492999     1.33938838     1.89721679
          17

 c      1.22164761    -0.46326675     0.10744480
 c     -0.03013712    -0.56362395     0.71687400
 c     -1.12837168     0.32991365     0.03531839
 c     -1.14412987     0.53176185     1.38975249
 c     -0.30376010     1.07492999    -0.94485483
 c      0.95226428     0.58855223    -0.95289818
 h     -0.47361175    -1.46519433     1.35097009
 h     -1.80508007     0.09016048     2.01154219
 h     -0.57418092     1.92647651    -1.63681736
 h      1.82722926     1.34643425    -1.05876929
 o      2.37412046    -0.83256124     0.50088324
 h      2.96961222    -0.28260139    -0.10530260
 c     -2.08939696    -0.37278437    -0.80157012
 h     -1.56268276    -0.97942577    -1.52254548
 h     -2.94416764    -0.90098672    -0.30003886
 h     -2.76171435     0.44833455    -1.07998806
 h     -0.62741366     1.36817064     1.83984157
          17

 c      1.21592190    -0.46925077     0.11356992
 c     -0.02860368    -0.57050477     0.72318417
 c     -1.12422139     0.31093123     0.03575226
 c     -1.13982857     0.53766364     1.38383518
 c     -0.29843137     1.09134133    -0.93760146
 c      0.96027578     0.59186570    -0.96999516
 h     -0.47239618    -1.44656581     1.41912658
 h     -1.79619886     0.08708982     1.98677789
 h     -0.54349328     1.91724279    -1.56839934
 h      1.81704326     1.33110074    -1.01268660
 o      2.37742572    -0.82464058     0.49824741
 h      2.92723366    -0.29017174    -0.06913230
 c     -2.11050490    -0.38257226    -0.80114592
 h     -1.53229983    -0.97524875    -1.51031595
 h     -2.97012568    -0.88751743    -0.33375304
 h     -2.77237644     0.49062974    -1.11035926
 h     -0.60869629     1.40165429     1.78298367
          17

 c      1.20778703    -0.47200623     0.11920289
 c     -0.02964290    -0.58012311     0.73218014
 c     -1.11947253     0.29055343     0.03311005
 c     -1.13212045     0.54619600     1.37792542
 c     -0.29169514     1.10693002    -0.92940004
 c      0.97013294     0.59591590    -0.98529159
 h     -0.45524339    -1.41553965     1.46934666
 h     -1.81219518     0.06601712     1.98471461
 h     -0.51905914     1.91627257    -1.50041911
 h      1.80275617     1.30737452    -0.98108741
 o      2.38060474    -0.81725317     0.49569569
 h      2.90039277    -0.29770688    -0.03807195
 c     -2.13400605    -0.39160623    -0.80051654
 h     -1.50909781    -0.97094605    -1.50472406
 h     -2.98896821    -0.88275599    -0.36205143
 h     -2.77476356     0.52556432    -1.15198379
 h     -0.59103908     1.43671343     1.72775981
          17

 c      1.19765491    -0.47157803     0.12410185
 c     -0.03308394    -0.59220531     0.74374602
 c     -1.11444485     0.26906337     0.02736171
 c     -1.12181506     0.55692300     1.37258704
 c     -0.28302415     1.11978130    -0.91927416
 c      0.98075283     0.60010094    -0.99824913
 h     -0.42287756    -1.37461036     1.50119830
 h     -1.84254499     0.03568968     1.99757577
 h     -0.50648072     1.94080618    -1.44487672
 h      1.79254305     1.28248364    -0.96560106
 o      2.38253666    -0.81131216     0.49422861
 h      2.90448378    -0.29031609    -0.02771337
 c     -2.15897984    -0.39914203    -0.80042040
 h     -1.49701025    -0.96563141    -1.50381171
 h     -3.00582453    -0.88920926    -0.38223865
 h     -2.76552666     0.54685317    -1.20064850
 h     -0.57653994     1.47035099     1.67550353
          17

 c      1.18618364    -0.46806036     0.12806723
 c     -0.03857547    -0.60615046     0.75745348
 c     -1.10945160     0.24676286     0.01876921
 c     -1.11011635     0.56899325     1.36848320
 c     -0.27222135     1.12890401    -0.90701347
 c      0.99097955     0.60376073    -1.00848037
 h     -0.37809278    -1.32944237     1.51753064
 h     -1.87272238     0.00799269     2.01402682
 h     -0.50785304     1.99779927    -1.40541370
 h      1.79553842     1.26423422    -0.96658844
 o      2.38286772    -0.80692124     0.49398880
 h      2.94037173    -0.26585804    -0.03995534
 c     -2.18444391    -0.40471287    -0.80149376
 h     -1.49930125    -0.95898631    -1.50578115
 h     -3.02491381    -0.90815662    -0.39257503
 h     -2.74405309     0.55069476    -1.25236158
 h     -0.56657860     1.50047660     1.62772558
          17

 c      1.17418002    -0.46158258     0.13094647
 c     -0.04557096    -0.62094834     0.77243012
 c     -1.10478160     0.22396450     0.00786571
 c     -1.09796335     0.58159579     1.36582189
 c     -0.25962408     1.13497386    -0.89341481
 c      0.99998461     0.60644884    -1.01573155
 h     -0.32601647    -1.28965915     1.52610700
 h     -1.89202560    -0.00800884     2.02602326
 h     -0.51979637     2.07551878    -1.37437069
 h      1.81758005     1.25743344    -0.98349267
 o      2.38222387    -0.80320342     0.49415148
 h      2.99194683    -0.23777339    -0.06119164
 c     -2.20967200    -0.40818570    -0.80410764
 h     -1.51775229    -0.95165131    -1.50960583
 h     -3.04723991    -0.93852568    -0.39319956
 h     -2.71192300     0.53574913    -1.30366888
 h     -0.56166451     1.52612771     1.58590820
          17

 c      1.16246383    -0.45232207     0.13265648
 c     -0.05338457    -0.63522180     0.78731879
 c     -1.10067755     0.20100391    -0.00464239
 c     -1.08593777     0.59405035     1.36437171
 c     -0.24587021     1.13942620    -0.87951413
 c      1.00764459     0.60820175    -1.01984630
 h     -0.27325642    -1.26826850     1.54004596
 h     -1.89468691    -0.00715151     2.02955306
 h     -0.53640779     2.15416724    -1.34158683
 h      1.85705940     1.26073223    -1.01541810
 o      2.38130786    -0.79924899     0.49387800
 h      3.04151945    -0.21988920    -0.07760445
 c     -2.23430094    -0.40980926    -0.80828930
 h     -1.55224265    -0.94528707    -1.51521470
 h     -3.07007381    -0.97653249    -0.38628038
 h     -2.67258636     0.50343044    -1.35208429
 h     -0.56149011     1.54738061     1.55130197
          17

 c      1.15177426    -0.44051118     0.13318810
 c     -0.06145575    -0.64771798     0.80078464
 c     -1.09732207     0.17824483    -0.01800697
 c     -1.07435776     0.60577394     1.36365515
 c     -0.23161589     1.14341803    -0.86601553
 c      1.01449240     0.60947482    -1.02078564
 h     -0.22468748    -1.27600490     1.57188675
 h     -1.87874251     0.01265332     2.02353123
 h     -0.55253000     2.21788305    -1.30087117
 h      1.90557904     1.26766145    -1.06098890
 o      2.38045597    -0.79454518     0.49272107
 h      3.07765905    -0.21952296    -0.08168089
 c     -2.25818949    -0.41018708    -0.81372533
 h     -1.60068229    -0.94248722    -1.52341373
 h     -3.08881478    -1.01660348    -0.37517991
 h     -2.63118250     0.45847599    -1.39675337
 h     -0.56509826     1.56510355     1.52476890
          17

 c      1.14273054    -0.42643077     0.13259212
 c     -0.06958906    -0.65809595     0.81251951
 c     -1.09483680     0.15606777    -0.03155578
 c     -1.06332029     0.61629821     1.36308522
 c     -0.21743938     1.14758565    -0.85326471
 c      1.02131001     0.61082884    -1.01867092
 h     -0.18069567    -1.31235278     1.62189910
 h     -1.84537341     0.05098871     2.00916868
 h     -0.56464253     2.25740448    -1.25015115
 h      1.95264596     1.27064845    -1.11784380
 o      2.37968931    -0.78891232     0.49055621
 h      3.09484112    -0.23857339    -0.07107157
 c     -2.28121473    -0.41017734    -0.81980799
 h     -1.65932769    -0.94654112    -1.53558770
 h     -3.09944405    -1.05291255    -0.36330905
 h     -2.59409202     0.40914275    -1.43915477
 h     -0.57113621     1.58057799     1.50666893
          17

 c      1.13580976    -0.41040735     0.13097426
 c     -0.07775393    -0.66692519     0.82333960
 c     -1.09328978     0.13484466    -0.04476136
 c     -1.05264399     0.62536682     1.36198588
 c     -0.20382883     1.15215005    -0.84137079
 c      1.02877846     0.61270222    -1.01377382
 h     -0.13955199    -1.36579028     1.67702233
 h     -1.79928759     0.10468155     1.99026704
 h     -0.57064241     2.26868504    -1.18995355
 h      1.98954175     1.26392554    -1.18266420
 o      2.37878895    -0.78241718     0.48750105
 h      3.09243000    -0.27498983    -0.04724420
 c     -2.30317507    -0.41069956    -0.82577338
 h     -1.72364236    -0.96082823    -1.55305059
 h     -3.09998365    -1.08064415    -0.35327388
 h     -2.56769184     0.36564971    -1.48287084
 h     -0.57813720     1.59502233     1.49679248
          17

 c      1.13133242    -0.39281715     0.12850198
 c     -0.08579715    -0.67491143     0.83422946
 c     -1.09270400     0.11490738    -0.05724983
 c     -1.04174735     0.63306056     1.35951417
 c     -0.19116553     1.15700492    -0.83028722
 c      1.03733341     0.61535507    -1.00646741
 h     -0.10074723    -1.42295107     1.72213357
 h     -1.74986009     0.16708579     1.97423191
 h     -0.56964265     2.25174565    -1.12241011
 h      2.01069569     1.24431191    -1.25163509
 o      2.37723973    -0.77537821     0.48393467
 h      3.07557549    -0.32273314    -0.01578468
 c     -2.32380387    -0.41241256    -0.83105163
 h     -1.78963566    -0.98766922    -1.57600313
 h     -3.09090999    -1.09675276    -0.34636572
 h     -2.55641958     0.33599733    -1.53104911
 h     -0.58472640     1.60915964     1.49434402
          17

 c      1.12947005    -0.37408584     0.12540248
 c     -0.09342743    -0.68243132     0.84574309
 c     -1.09306400     0.09652483    -0.06876946
 c     -1.02964600     0.63978860     1.35463079
 c     -0.17967597     1.16169303    -0.81984170
 c      1.04713450     0.61889437    -0.99717695
 h     -0.06523516    -1.47410793     1.74710588
 h     -1.71103969     0.22856754     1.97227555
 h     -0.56219646     2.21091160    -1.05090657
 h      2.01372045     1.21100031    -1.32095806
 o      2.37407275    -0.76841078     0.48057863
 h      3.05767666    -0.37109760     0.01231344
 c     -2.34278945    -0.41544070    -0.83570654
 h     -1.85495719    -1.02704173    -1.60259901
 h     -3.07507638    -1.10039060    -0.34224101
 h     -2.56154061     0.32183045    -1.58264252
 h     -0.58965867     1.62306181     1.49797939
          17

 c      1.13026738    -0.35467974     0.12194364
 c     -0.10031101    -0.68950692     0.85797868
 c     -1.09431773     0.07989537    -0.07915484
 c     -1.01546918     0.64589950     1.34649072
 c     -0.16934969     1.16527604    -0.80974884
 c      1.05805969     0.62330570    -0.98633789
 h     -0.03452323    -1.51355954     1.74716096
 h     -1.69535015     0.28107775     1.99462745
 h     -0.55107451     2.15641954    -0.97997728
 h      1.99923724     1.16524364    -1.38736333
 o      2.36798094    -0.76226645     0.47838123
 h      3.05864050    -0.40737457     0.02256279
 c     -2.35975559    -0.41943381    -0.84051926
 h     -1.91889948    -1.07615117    -1.62900506
 h     -3.05741679    -1.09306824    -0.33877424
 h     -2.58168638     0.31880474    -1.63172811
 h     -0.59171570     1.63635129     1.50589853
          17

 c      1.13365308    -0.33509258     0.11840932
 c     -0.10614275    -0.69589787     0.87070275
 c     -1.09637341     0.06515104    -0.08830919
 c     -0.99937700     0.65115373     1.33527237
 c     -0.15986508     1.16622844    -0.79966225
 c      1.06970548     0.62847034    -0.97435266
 h     -0.01007852    -1.53872592     1.72150208
 h     -1.70317978     0.32426612     2.04062857
 h     -0.54218834     2.10590093    -0.91477596
 h      1.97084188     1.11015320    -1.44872653
 o      2.35839430    -0.75721264     0.47780304
 h      3.08816093    -0.42690446     0.00847961
 c     -2.37428423    -0.42386338    -0.84661261
 h     -1.98148103    -1.13030106    -1.65060000
 h     -3.04423213    -1.07826791    -0.33229292
 h     -2.61420302     0.32049315    -1.67067725
 h     -0.58968492     1.64844828     1.51600433
          17

 c      1.13943505    -0.31583099     0.11508554
 c     -0.11068676    -0.70115140     0.88342310
 c     -1.09909589     0.05236469    -0.09619346
 c     -0.98255759     0.65490108     1.32227596
 c     -0.15072224     1.16281307    -0.78932129
 c      1.08143941     0.63417786    -0.96154129
 h      0.00696761    -1.54980714     1.67258362
 h     -1.72270304     0.36347880     2.09740606
 h     -0.54345398     2.08033155    -0.85940415
 h      1.93492151     1.05035118    -1.50476327
 o      2.34634516    -0.75278802     0.47832922
 h      3.13229897    -0.43711519    -0.02059613
 c     -2.38604711    -0.42829588    -0.85498250
 h     -2.04255329    -1.18433512    -1.66338992
 h     -3.04156791    -1.05997048    -0.31861141
 h     -2.65608106     0.32151700    -1.69333622
 h     -0.58259725     1.65848137     1.52610507
          17

 c      1.14730698    -0.29739750     0.11226220
 c     -0.11380796    -0.70457453     0.89538884
 c     -1.10230720     0.04155792    -0.10281026
 c     -0.96629597     0.65665027     1.30905914
 c     -0.14180969     1.15433291    -0.77870302
 c      1.09257236     0.64016799    -0.94811866
 h      0.01610495    -1.55042737     1.60626782
 h     -1.74066327     0.40314561     2.14979503
 h     -0.55885338     2.08961192    -0.81515906
 h      1.89950806     0.99104146    -1.55728758
 o      2.33343549    -0.74846163     0.47916972
 h      3.16973126    -0.44705382    -0.05071624
 c     -2.39501042    -0.43260212    -0.86615420
 h     -2.10145445    -1.23377218    -1.66483800
 h     -3.05271322    -1.04019599    -0.29503862
 h     -2.70435407     0.31865134    -1.69631498
 h     -0.56998063     1.66511861     1.53409823
          17

 c      1.15686505    -0.28026724     0.11023794
 c     -0.11550131    -0.70515467     0.90557491
 c     -1.10579467     0.03271535    -0.10819469
 c     -0.95145505     0.65623228     1.29684335
 c     -0.13385402     1.14192562    -0.76794492
 c      1.10264139     0.64623998    -0.93428369
 h      0.01781135    -1.54892039     1.53213692
 h     -1.74846682     0.44468554     2.18703685
 h     -0.58358720     2.12319215    -0.78153296
 h      1.87150536     0.93644538    -1.60899736
 o      2.32089038    -0.74400393     0.47982971
 h      3.18641337    -0.46147373    -0.07249565
 c     -2.40156082    -0.43704586    -0.87999206
 h     -2.15707660    -1.27541704    -1.65409681
 h     -3.07638557    -1.01743947    -0.26227396
 h     -2.75630363     0.31090954    -1.67913910
 h     -0.55183727     1.66677073     1.53810860
          17

 c      1.16761745    -0.26485527     0.10931051
 c     -0.11588629    -0.70160627     0.91281846
 c     -1.10932901     0.02580542    -0.11242048
 c     -0.93849502     0.65369056     1.28644383
 c     -0.12801313     1.12755312    -0.75717944
 c      1.11164063     0.65236528    -0.92042323
 h      0.01362006    -1.55813746     1.46196842
 h     -1.74212316     0.48747599     2.20330999
 h     -0.60851674     2.16154143    -0.75822565
 h      1.85357771     0.88862099    -1.66073451
 o      2.30948352    -0.73944059     0.48013768
 h      3.17652588    -0.48162529    -0.08156509
 c     -2.40640256    -0.44214321    -0.89571141
 h     -2.20805770    -1.30767233    -1.63200055
 h     -3.10740760    -0.98787480    -0.22438398
 h     -2.80971678     0.29942422    -1.64411699
 h     -0.52841194     1.66208340     1.53659529
          17

 c      1.17898810    -0.25147456     0.10974526
 c     -0.11509973    -0.69292237     0.91629383
 c     -1.11268890     0.02079597    -0.11561159
 c     -0.92761157     0.64917585     1.27835103
 c     -0.12527660     1.11284713    -0.74652571
 c      1.11997483     0.65867508    -0.90721582
 h      0.00506453    -1.58931047     1.40421350
 h     -1.72082951     0.52990065     2.19650298
 h     -0.62625120     2.18917239    -0.74530372
 h      1.84365393     0.84784436    -1.70972144
 o      2.29965445    -0.73496756     0.48017215
 h      3.14051040    -0.50667964    -0.07735338
 c     -2.41029407    -0.44838952    -0.91206351
 h     -2.25297978    -1.33081591    -1.60104457
 h     -3.13918926    -0.94807986    -0.18689591
 h     -2.86323269     0.28725716    -1.59603518
 h     -0.49995159     1.65040443     1.52843291
          17

 c      1.19032436    -0.24029210     0.11172987
 c     -0.11314467    -0.67929222     0.91598069
 c     -1.11568241     0.01765953    -0.11794509
 c     -0.91880634     0.64290579     1.27276555
 c     -0.12623744     1.09883556    -0.73613812
 c      1.12815274     0.66534252    -0.89546902
 h     -0.00787839    -1.64152137     1.35856381
 h     -1.68626851     0.56988066     2.16758901
 h     -0.63274765     2.19743655    -0.74273285
 h      1.83743640     0.81394430    -1.75079491
 o      2.29149803    -0.73091949     0.48027117
 h      3.08512517    -0.53422640    -0.06323078
 c     -2.41383112    -0.45602604    -0.92758937
 h     -2.29059439    -1.34727740    -1.56528531
 h     -3.16588057    -0.89681906    -0.15478467
 h     -2.91648721     0.27873427    -1.54125283
 h     -0.46657349     1.63202580     1.51295723
          17

 c      1.20091819    -0.23130058     0.11533532
 c     -0.10992042    -0.66216720     0.91242459
 c     -1.11815671     0.01636681    -0.11963663
 c     -0.91185260     0.63515760     1.26954131
 c     -0.13107314     1.08605771    -0.72622796
 c      1.13648897     0.67248372    -0.88584552
 h     -0.02630366    -1.70096306     1.31880487
 h     -1.64296045     0.60515453     2.12115314
 h     -0.62671144     2.18298431    -0.75021932
 h      1.83110286     0.78713297    -1.77899160
 o      2.28460986    -0.72776580     0.48113597
 h      3.02564068    -0.56020795    -0.04824867
 c     -2.41739940    -0.46487798    -0.94090132
 h     -2.32007567    -1.36157197    -1.52989675
 h     -3.18335325    -0.83534303    -0.13139032
 h     -2.96946359     0.27778296    -1.48592902
 h     -0.42828034     1.60813132     1.48997713
          17

 c      1.21005363    -0.22431576     0.12049028
 c     -0.10537639    -0.64336887     0.90617682
 c     -1.11999777     0.01686998    -0.12091473
 c     -0.90616539     0.62625683     1.26804773
 c     -0.13956277     1.07467194    -0.71706249
 c      1.14496837     0.68011796    -0.87867935
 h     -0.05064552    -1.75119994     1.27938176
 h     -1.59949342     0.63367842     2.06692338
 h     -0.60904959     2.14656732    -0.76726504
 h      1.82255272     0.76806883    -1.79129612
 o      2.27809065    -0.72605469     0.48384786
 h      2.98528947    -0.57960427    -0.04751129
 c     -2.42126431    -0.47430099    -0.95096293
 h     -2.34126718    -1.37919746    -1.50003456
 h     -3.18945844    -0.76690289    -0.11804658
 h     -3.02099456     0.28572038    -1.43427449
 h     -0.38516354     1.58043891     1.45977907
          17

 c      1.21708283    -0.21900035     0.12696650
 c     -0.09957630    -0.62445001     0.89759311
 c     -1.12112860     0.01908933    -0.12200002
 c     -0.90069999     0.61654336     1.26709533
 c     -0.15109510     1.06445899    -0.70895200
 c      1.15323377     0.68816679    -0.87391164
 h     -0.08014932    -1.78033239     1.23773039
 h     -1.56923107     0.65440954     2.02060119
 h     -0.58292560     2.09327302    -0.79335700
 h      1.81163809     0.75762554    -1.78733674
 o      2.27145546    -0.72618565     0.48924603
 h      2.98019302    -0.58986598    -0.07225690
 c     -2.42564259    -0.48337899    -0.95726442
 h     -2.35483672    -1.40409986    -1.47906465
 h     -3.18406322    -0.69604635    -0.11400637
 h     -3.06778924     0.30035565    -1.38836099
 h     -0.33781451     1.55062171     1.42315541
          17

 c      1.22153416    -0.21492235     0.13438917
 c     -0.09267908    -0.60658169     0.88688722
 c     -1.12151283     0.02290607    -0.12310217
 c     -0.89427312     0.60634303     1.26536925
 c     -0.16468546     1.05473915    -0.70221434
 c      1.16063773     0.69646697    -0.87109028
 h     -0.11326922    -1.78203317     1.19358644
 h     -1.56608721     0.66802394     1.99879924
 h     -0.55417909     2.03386377    -0.82841647
 h      1.80012168     0.75668180    -1.76963323
 o      2.26573140    -0.72821121     0.49700462
 h      3.00099037    -0.59371402    -0.11521254
 c     -2.43064388    -0.49132742    -0.95982933
 h     -2.36219652    -1.43601958    -1.46722278
 h     -3.16905584    -0.62790928    -0.11645051
 h     -3.10523908     0.31739533    -1.34937097
 h     -0.28777070     1.51979586     1.38146322
          17

 c      1.22323346    -0.21164989     0.14230050
 c     -0.08489817    -0.59061554     0.87420093
 c     -1.12116275     0.02815578    -0.12442923
 c     -0.88651661     0.59604334     1.26252088
 c     -0.17908503     1.04438719    -0.69710717
 c      1.16634249     0.70478023    -0.86940808
 h     -0.14811512    -1.75463675     1.14802895
 h     -1.59321922     0.67602822     2.00628496
 h     -0.53099021     1.98490556    -0.87356769
 h      1.79156135     0.76602053    -1.74357096
 o      2.26253856    -0.73200883     0.50611144
 h      3.02611275    -0.59564064    -0.15867766
 c     -2.43616357    -0.49775881    -0.95908622
 h     -2.36519363    -1.47022822    -1.46191597
 h     -3.14822310    -0.56751978    -0.12061603
 h     -3.12911946     0.33262599    -1.31865495
 h     -0.23764667     1.48847431     1.33668350
          17

 c      1.22237579    -0.20884711     0.15025426
 c     -0.07647183    -0.57708375     0.85963449
 c     -1.12015219     0.03462091    -0.12617627
 c     -0.87828216     0.58618587     1.25951217
 c     -0.19312058     1.03240587    -0.69382306
 c      1.16946789     0.71280506    -0.86782976
 h     -0.18277914    -1.70087757     1.10303029
 h     -1.63860238     0.67895299     2.03190948
 h     -0.52078291     1.96221106    -0.93112753
 h      1.79071878     0.78633441    -1.71648725
 o      2.26287490    -0.73743611     0.51572935
 h      3.04014322    -0.59866257    -0.18888204
 c     -2.44186601    -0.50264263    -0.95566360
 h     -2.36572635    -1.49996481    -1.45934561
 h     -3.12665845    -0.51911115    -0.12044003
 h     -3.13672901     0.34319742    -1.29788867
 h     -0.19079431     1.45702537     1.29141073
          17

 c      1.21951320    -0.20632926     0.15788769
 c     -0.06765199    -0.56606210     0.84325388
 c     -1.11863066     0.04201898    -0.12848354
 c     -0.87079827     0.57735384     1.25761290
 c     -0.20615520     1.01903773    -0.69273043
 c      1.16930958     0.72020833    -0.86538000
 h     -0.21575946    -1.62897043     1.06143388
 h     -1.68540612     0.67649871     2.06024645
 h     -0.52532566     1.96781139    -1.00162971
 h      1.80177731     0.81821337    -1.69493439
 o      2.26696663    -0.74431905     0.52534792
 h      3.03622484    -0.60423930    -0.19871037
 c     -2.44730189    -0.50613100    -0.95014971
 h     -2.36541656    -1.51925905    -1.45606825
 h     -3.10934578    -0.48557794    -0.11023467
 h     -3.12719678     0.34787196    -1.28873139
 h     -0.15066581     1.42621188     1.24868292
          17

 c      1.21547023    -0.20407068     0.16495091
 c     -0.05867329    -0.55695750     0.82508454
 c     -1.11682498     0.05000213    -0.13139821
 c     -0.86494230     0.57000869     1.25764390
 c     -0.21811079     1.00592680    -0.69461323
 c      1.16559498     0.72669810    -0.86152746
 h     -0.24675523    -1.55447895     1.02712046
 h     -1.72090327     0.66848894     2.08039131
 h     -0.54054739     1.98785634    -1.08067730
 h      1.82559621     0.86184096    -1.68081778
 o      2.27446985    -0.75243381     0.53470185
 h      3.01367642    -0.61280809    -0.18627636
 c     -2.45209266    -0.50841583    -0.94285298
 h     -2.36538460    -1.52454282    -1.44981331
 h     -3.09926471    -0.46833247    -0.08717252
 h     -3.10138041     0.34684161    -1.29243369
 h     -0.12018746     1.39742539     1.21165110
          17

 c      1.21122131    -0.20217284     0.17130097
 c     -0.04970645    -0.54854785     0.80513201
 c     -1.11501439     0.05818283    -0.13486683
 c     -0.86113961     0.56443179     1.25990994
 c     -0.22908014     0.99500310    -0.70045999
 c      1.15860185     0.73212285    -0.85635414
 h     -0.27752004    -1.49938292     1.00474204
 h     -1.73789127     0.65512617     2.08680816
 h     -0.56105607     2.00520669    -1.16092456
 h      1.85825753     0.91636093    -1.66992478
 o      2.28459075    -0.76153343     0.54378418
 h      2.97726363    -0.62388026    -0.15476791
 c     -2.45604345    -0.50964538    -0.93366176
 h     -2.36612172    -1.51519644    -1.43974882
 h     -3.09635595    -0.46751606    -0.05297817
 h     -3.06166051     0.34152947    -1.30959458
 h     -0.10134224     1.37261402     1.18322513
          17

 c      1.20777282    -0.20080393     0.17687177
 c     -0.04097354    -0.53987071     0.78354065
 c     -1.11347983     0.06617876    -0.13875360
 c     -0.85948314     0.56073124     1.26433838
 c     -0.23910632     0.98768011    -0.71111497
 c      1.14901207     0.73652709    -0.85034130
 h     -0.31057845    -1.48140666     0.99778320
 h     -1.73350722     0.63688409     2.07788805
 h     -0.58284803     2.00814851    -1.23570663
 h      1.89265523     0.97951993    -1.65471529
 o      2.29606740    -0.77141071     0.55299542
 h      2.93863880    -0.63563543    -0.11437800
 c     -2.45911339    -0.50988078    -0.92210172
 h     -2.36744105    -1.49364434    -1.42652116
 h     -3.09825152    -0.48214221    -0.01330668
 h     -3.01159845     0.33433406    -1.34008500
 h     -0.09497172     1.35408361     1.16579058
          17

 c      1.20607274    -0.20013059     0.18163163
 c     -0.03311742    -0.53149344     0.76085145
 c     -1.11244184     0.07366151    -0.14286988
 c     -0.85980539     0.55885567     1.27056279
 c     -0.24818944     0.98473501    -0.72712141
 c      1.13764243     0.74012927    -0.84403494
 h     -0.34472058    -1.49885406     1.00543340
 h     -1.70855356     0.61440141     2.05519730
 h     -0.60346895     1.99108511    -1.30051389
 h      1.92144389     1.04802591    -1.62827011
 o      2.30719554    -0.78195967     0.56324909
 h      2.91683105    -0.64452217    -0.08351180
 c     -2.46133248    -0.50904919    -0.90754990
 h     -2.36850543    -1.46518365    -1.41215904
 h     -3.10195905    -0.51008411     0.02459415
 h     -2.95521408     0.32788881    -1.38294034
 h     -0.10075743     1.34423125     1.16098529
          17

 c      1.20692946    -0.20027482     0.18555405
 c     -0.02724462    -0.52519331     0.73797300
 c     -1.11200947     0.08039881    -0.14700441
 c     -0.86162904     0.55860114     1.27789965
 c     -0.25633618     0.98639059    -0.74868654
 c      1.12524467     0.74326369    -0.83785646
 h     -0.37400054    -1.53392276     1.02262318
 h     -1.66807424     0.58838905     2.02393529
 h     -0.62159083     1.95294656    -1.35307196
 h      1.93899920     1.11826504    -1.58635979
 o      2.31648848    -0.79309905     0.57538987
 h      2.92837231    -0.64698421    -0.07907352
 c     -2.46276581    -0.50688949    -0.88950432
 h     -2.36797058    -1.43709311    -1.39963795
 h     -3.10519913    -0.54819817     0.05421219
 h     -2.89594023     0.32362125    -1.43590894
 h     -0.11736776     1.34516901     1.16953388
          17

 c      1.21091752    -0.20130774     0.18862315
 c     -0.02445782    -0.52258820     0.71585239
 c     -1.11216090     0.08628598    -0.15095711
 c     -0.86403025     0.55965426     1.28525302
 c     -0.26357180     0.99234583    -0.77564794
 c      1.11241235     0.74632422    -0.83205618
 h     -0.39213225    -1.56837466     1.04332874
 h     -1.62278788     0.55937070     1.99419661
 h     -0.63689440     1.89635618    -1.39342948
 h      1.94209521     1.18693892    -1.52772924
 o      2.32383266    -0.80452798     0.58898602
 h      2.96926483    -0.64367737    -0.09699892
 c     -2.46348688    -0.50301333    -0.86785872
 h     -2.36431171    -1.41633348    -1.39174678
 h     -3.10701471    -0.59269374     0.07125238
 h     -2.83601123     0.32049467    -1.49478647
 h     -0.14278274     1.35827137     1.19118761
          17

 c      1.21827732    -0.20326537     0.19086813
 c     -0.02546476    -0.52453345     0.69523388
 c     -1.11276422     0.09135892    -0.15457532
 c     -0.86565351     0.56171163     1.29115089
 c     -0.26989762     1.00172509    -0.80738975
 c      1.09955827     0.74970494    -0.82672003
 h     -0.39539066    -1.59057965     1.06277550
 h     -1.58871736     0.52704825     1.98070525
 h     -0.65046611     1.82807404    -1.42469410
 h      1.93002162     1.25155380    -1.45372665
 o      2.33014721    -0.81576270     0.60265601
 h      3.02039033    -0.63889993    -0.11754311
 c     -2.46348796    -0.49716817    -0.84310707
 h     -2.35629491    -1.40631995    -1.38937623
 h     -3.10792137    -0.63963511     0.07433249
 h     -2.77691253     0.31532347    -1.55339540
 h     -0.17476172     1.38376301     1.22480843
          17

 c      1.22884310    -0.20616552     0.19238873
 c     -0.03043373    -0.53119533     0.67658523
 c     -1.11362603     0.09577717    -0.15778373
 c     -0.86535726     0.56461037     1.29436657
 c     -0.27519522     1.01301465    -0.84273430
 c      1.08691596     0.75373788    -0.82178167
 h     -0.38276186    -1.59504031     1.07783623
 h     -1.57937918     0.48985040     1.99577433
 h     -0.66568197     1.75996140    -1.45437043
 h      1.90464570     1.31088545    -1.36787679
 o      2.33625317    -0.82638606     0.61525383
 h      3.06538057    -0.63648659    -0.12437499
 c     -2.46257702    -0.48948091    -0.81634144
 h     -2.34333354    -1.40531077    -1.39048470
 h     -3.10984690    -0.68547929     0.06507249
 h     -2.72031295     0.30451784    -1.60473563
 h     -0.21135743     1.42042564     1.26858531
          17

 c      1.24204264    -0.21001490     0.19334172
 c     -0.03898726    -0.54223082     0.66010167
 c     -1.11455229     0.09977674    -0.16059103
 c     -0.86323130     0.56828542     1.29494377
 c     -0.27917027     1.02423448    -0.87998649
 c      1.07454909     0.75862928    -0.81704530
 h     -0.35540519    -1.58088484     1.08693310
 h     -1.59354163     0.44648001     2.03751284
 h     -0.68852401     1.70763179    -1.49430418
 h      1.87041749     1.36546528    -1.27537297
 o      2.34256634    -0.83612584     0.62616932
 h      3.09545331    -0.63847998    -0.10946974
 c     -2.46036920    -0.48041388    -0.78899973
 h     -2.32548048    -1.40810037    -1.39089294
 h     -3.11582662    -0.72756948     0.04754014
 h     -2.66848793     0.28569554    -1.64262335
 h     -0.25133729     1.46538280     1.32024462
          17

 c      1.25698009    -0.21480528     0.19390229
 c     -0.05028463    -0.55685983     0.64572777
 c     -1.11539943     0.10360690    -0.16305626
 c     -0.86041253     0.57262381     1.29411888
 c     -0.28161478     1.03369947    -0.91750278
 c      1.06241792     0.76442168    -0.81224630
 h     -0.31638280    -1.55159495     1.09024885
 h     -1.61720020     0.39817666     2.09080628
 h     -0.72427203     1.68254052    -1.55472959
 h      1.83378913     1.41773141    -1.18213500
 o      2.34919329    -0.84483508     0.63519960
 h      3.10779772    -0.64542838    -0.07104068
 c     -2.45640186    -0.47054017    -0.76248929
 h     -2.30314506    -1.40915358    -1.38613443
 h     -3.12918324    -0.76433605     0.02683665
 h     -2.62410614     0.25831296    -1.66288079
 h     -0.29432009     1.51402219     1.37713648
          17

 c      1.27257162    -0.22050290     0.19422373
 c     -0.06316315    -0.57382724     0.63315069
 c     -1.11609260     0.10748002    -0.16523416
 c     -0.85802139     0.57747751     1.29326355
 c     -0.28295538     1.04090639    -0.95458863
 c      1.05055212     0.77104978    -0.80716073
 h     -0.27056509    -1.51592435     1.09048361
 h     -1.63628495     0.34810858     2.13951869
 h     -0.77098009     1.68262256    -1.63444795
 h      1.80133005     1.47103768    -1.09329604
 o      2.35597819    -0.85248085     0.64246757
 h      3.10465511    -0.65656293    -0.01217852
 c     -2.45032997    -0.46040764    -0.73784285
 h     -2.27680948    -1.40467537    -1.37284827
 h     -3.15204124    -0.79487560     0.00699467
 h     -2.58980244     0.22363804    -1.66389628
 h     -0.34040885     1.56055958     1.43633577
          17

 c      1.28769472    -0.22703673     0.19440548
 c     -0.07633209    -0.59140763     0.62177957
 c     -1.11660526     0.11155914    -0.16713918
 c     -0.85672043     0.58271517     1.29332235
 c     -0.28423491     1.04628629    -0.99148437
 c      1.03925357     0.77852657    -0.80170326
 h     -0.22398227    -1.48823310     1.09357569
 h     -1.64239415     0.29958197     2.17283192
 h     -0.81940575     1.69584902    -1.72154704
 h      1.77690152     1.52726350    -1.01190562
 o      2.36241013    -0.85916444     0.64845378
 h      3.09451280    -0.66944658     0.05869273
 c     -2.44210898    -0.45055860    -0.71550997
 h     -2.24688078    -1.39322123    -1.34928236
 h     -3.18380967    -0.81807564    -0.01062586
 h     -2.56784596     0.18462717    -1.64692260
 h     -0.38949844     1.59924291     1.49477341
          17

 c      1.30132240    -0.23428450     0.19447208
 c     -0.08864080    -0.60782814     0.61090825
 c     -1.11692626     0.11597739    -0.16873915
 c     -0.85681289     0.58819322     1.29480443
 c     -0.28648369     1.05034318    -1.02856715
 c      1.02912573     0.78711047    -0.79591755
 h     -0.18184146    -1.48388351     1.10702302
 h     -1.63211465     0.25520096     2.18511827
 h     -0.85966438     1.71053179    -1.80310477
 h      1.76016049     1.58480863    -0.93905992
 o      2.36748925    -0.86514942     0.65402073
 h      3.09383776    -0.67948255     0.12747687
 c     -2.43204657    -0.44158327    -0.69533960
 h     -2.21365661    -1.37558852    -1.31529272
 h     -3.22087739    -0.83214923    -0.02710988
 h     -2.55999041     0.14588554    -1.61640026
 h     -0.44073213     1.62560022     1.54942678
          17

 c      1.31262203    -0.24206345     0.19436747
 c     -0.09929386    -0.62222947     0.60023220
 c     -1.11704036     0.12087079    -0.16997003
 c     -0.85838970     0.59370019     1.29787202
 c     -0.29031189     1.05330505    -1.06591579
 c      1.02085006     0.79725921    -0.78988514
 h     -0.14655413    -1.50822222     1.13387708
 h     -1.60539469     0.21669810     2.17452755
 h     -0.88514002     1.71939031    -1.87039329
 h      1.74788625     1.63916997    -0.87512692
 o      2.37004840    -0.87077474     0.66004766
 h      3.12155514    -0.68126903     0.18024981
 c     -2.42069583    -0.43409030    -0.67671951
 h     -2.17734071    -1.35453008    -1.27222500
 h     -3.25786497    -0.83509545    -0.04427875
 h     -2.56746294     0.11339894    -1.57998023
 h     -0.49240729     1.63733707     1.59773675
          17

 c      1.32099098    -0.25013565     0.19397293
 c     -0.10778357    -0.63507815     0.59018186
 c     -1.11692015     0.12640368    -0.17075574
 c     -0.86137887     0.59893942     1.30236744
 c     -0.29584894     1.05516538    -1.10329287
 c      1.01490037     0.80943208    -0.78367241
 h     -0.11865101    -1.55173200     1.16869607
 h     -1.56482850     0.18474839     2.14237389
 h     -0.89265597     1.71894115    -1.91897155
 h      1.73647465     1.68529491    -0.82060029
 o      2.36993205    -0.87615872     0.66661657
 h      3.18017374    -0.67331849     0.21615582
 c     -2.40869305    -0.42856749    -0.65884272
 h     -2.13808946    -1.33433948    -1.22276272
 h     -3.28940806    -0.82557937    -0.06305306
 h     -2.59091328     0.09329955    -1.54699185
 h     -0.54214426     1.63473245     1.63797485
          17

 c      1.32603646    -0.25823217     0.19315227
 c     -0.11371809    -0.64737340     0.58152626
 c     -1.11651529     0.13276824    -0.17101437
 c     -0.86550616     0.60357228     1.30775630
 c     -0.30280514     1.05576773    -1.14020722
 c      1.01139520     0.82392356    -0.77734101
 h     -0.09872749    -1.59906654     1.20188127
 h     -1.51594181     0.15832432     2.09361915
 h     -0.88176917     1.70837769    -1.94773635
 h      1.72354659     1.71949264    -0.77617130
 o      2.36832285    -0.88110942     0.67305985
 h      3.25066247    -0.65938988     0.24641370
 c     -2.39666355    -0.42517419    -0.64114575
 h     -2.09615789    -1.32003652    -1.17055995
 h     -3.31148395    -0.80354636    -0.08270193
 h     -2.62989297     0.08922838    -1.52424566
 h     -0.58711267     1.62070254     1.66949568
          17

 c      1.32754842    -0.26608608     0.19180030
 c     -0.11679510    -0.65985539     0.57485543
 c     -1.11573861     0.14015999    -0.17065655
 c     -0.87021001     0.60734104     1.31302575
 c     -0.31053707     1.05482773    -1.17592346
 c      1.01009962     0.84078361    -0.77097326
 h     -0.08762701    -1.63807490     1.22539305
 h     -1.46797660     0.13345771     2.03799190
 h     -0.85453801     1.68926915    -1.95869899
 h      1.70845662     1.74025815    -0.74248952
 o      2.36655202    -0.88538631     0.67878590
 h      3.31130415    -0.64405408     0.28085445
 c     -2.38521858    -0.42363205    -0.62374029
 h     -2.05226698    -1.31590515    -1.11941798
 h     -3.32211777    -0.77037320    -0.10082774
 h     -2.68167091     0.09988805    -1.51166678
 h     -0.62433485     1.60056863     1.69293543
          17

 c      1.32548646    -0.27345632     0.18987134
 c     -0.11683265    -0.67282222     0.57040791
 c     -1.11446562     0.14874005    -0.16959601
 c     -0.87465335     0.61021780     1.31673427
 c     -0.31808433     1.05188925    -1.20940770
 c      1.01049262     0.85978513    -0.76468431
 h     -0.08593827    -1.66186331     1.23453450
 h     -1.43340762     0.10244285     1.98960574
 h     -0.81590025     1.66613473    -1.95771055
 h      1.69233951     1.74853642    -0.71994317
 o      2.36541585    -0.88883876     0.68353982
 h      3.34841057    -0.63022961     0.32355481
 c     -2.37491331    -0.42341162    -0.60740501
 h     -2.00816989    -1.32372528    -1.07215682
 h     -3.32166563    -0.72865288    -0.11375180
 h     -2.74067505     0.11962371    -1.50302629
 h     -0.65112441     1.58115883     1.71018022
          17

 c      1.31997117    -0.28013638     0.18738717
 c     -0.11377672    -0.68621430     0.56809939
 c     -1.11255484     0.15859438    -0.16777960
 c     -0.87811455     0.61229945     1.31758652
 c     -0.32421904     1.04626730    -1.23927848
 c      1.01184480     0.88040601    -0.75861835
 h     -0.09375318    -1.66788038     1.22760036
 h     -1.42281002     0.05714962     1.96086822
 h     -0.77393982     1.64724802    -1.95530388
 h      1.67808355     1.74783002    -0.70852767
 o      2.36519190    -0.89139649     0.68728827
 h      3.35597992    -0.61922622     0.37461233
 c     -2.36609083    -0.42406880    -0.59315577
 h     -1.96700608    -1.34185459    -1.02993132
 h     -3.31272874    -0.68174288    -0.11709063
 h     -2.79977134     0.14152481    -1.49097364
 h     -0.66563234     1.56883711     1.72381750
          17

 c      1.31127443    -0.28595376     0.18443571
 c     -0.10769697    -0.69968539     0.56757961
 c     -1.10988064     0.16969909    -0.16521843
 c     -0.88062181     0.61331629     1.31533796
 c     -0.32766736     1.03717743    -1.26400985
 c      1.01330692     0.90184623    -0.75292953
 h     -0.11063841    -1.65722477     1.20545905
 h     -1.43677724    -0.00245750     1.95287755
 h     -0.73802822     1.64326963    -1.96468010
 h      1.67010563     1.74392941    -0.70782789
 o      2.36574436    -0.89305355     0.69011669
 h      3.33403459    -0.61100074     0.43181293
 c     -2.35878346    -0.42540239    -0.58183597
 h     -1.93292902    -1.36604092    -0.99252599
 h     -3.29942673    -0.63314821    -0.10645939
 h     -2.85223146     0.15993465    -1.47073067
 h     -0.66731152     1.56685954     1.73602244
          17

 c      1.29980973    -0.29076809     0.18116989
 c     -0.09878657    -0.71258531     0.56825743
 c     -1.10636557     0.18189852    -0.16199441
 c     -0.88289529     0.61257137     1.31080624
 c     -0.32761543     1.02431309    -1.28265946
 c      1.01405256     0.92315260    -0.74774855
 h     -0.13573873    -1.63495738     1.17170343
 h     -1.46620826    -0.06599834     1.95615099
 h     -0.71342762     1.66053429    -1.99351149
 h      1.67334262     1.74346694    -0.71717688
 o      2.36649458    -0.89389666     0.69219359
 h      3.28918532    -0.60375167     0.49123812
 c     -2.35282265    -0.42739740    -0.57390352
 h     -1.91012016    -1.39127897    -0.95918943
 h     -3.28566786    -0.58583526    -0.07839607
 h     -2.89295922     0.17121999    -1.44078608
 h     -0.65705040     1.57368073     1.74744784
          17

 c      1.28611815    -0.29447277     0.17780562
 c     -0.08734610    -0.72390208     0.56930558
 c     -1.10200177     0.19490520    -0.15825153
 c     -0.88566819     0.60952984     1.30506120
 c     -0.32403299     1.00842134    -1.29551102
 c      1.01349945     0.94349840    -0.74315312
 h     -0.16813102    -1.61088579     1.13303630
 h     -1.50039604    -0.12061947     1.96017147
 h     -0.69774022     1.69417032    -2.03657482
 h      1.69100152     1.75086242    -0.73592593
 o      2.36626914    -0.89418672     0.69375391
 h      3.23723818    -0.59269708     0.54758223
 c     -2.34808164    -0.43011021    -0.56933870
 h     -1.90182712    -1.41338941    -0.92928456
 h     -3.27281582    -0.54177925    -0.03151908
 h     -2.91889175     0.17359220    -1.40223586
 h     -0.63687179     1.58374198     1.75701500
          17

 c      1.27084672    -0.29699043     0.17460282
 c     -0.07374233    -0.73236582     0.56977192
 c     -1.09685778     0.20832792    -0.15419851
 c     -0.88933395     0.60410282     1.29893918
 c     -0.31733736     0.99096975    -1.30363924
 c      1.01151839     0.96246680    -0.73917441
 h     -0.20744791    -1.59852451     1.09830232
 h     -1.53167004    -0.15708607     1.95825492
 h     -0.68487599     1.73172753    -2.08082588
 h      1.72212740     1.76541997    -0.76347757
 o      2.36337226    -0.89440909     0.69501053
 h      3.20241954    -0.56943838     0.59570078
 c     -2.34462468    -0.43357714    -0.56761016
 h     -1.90979788    -1.42983589    -0.90253910
 h     -3.25845021    -0.50208129     0.03253528
 h     -2.92914589     0.16687040    -1.35813890
 h     -0.60936959     1.59009833     1.76272531
          17

 c      1.25472681    -0.29824864     0.17182263
 c     -0.05843247    -0.73703018     0.56898292
 c     -1.09107412     0.22171513    -0.15012139
 c     -0.89397515     0.59651159     1.29297645
 c     -0.30796062     0.97341461    -1.30810657
 c      1.00844057     0.98006585    -0.73584348
 h     -0.25381906    -1.60855559     1.07402492
 h     -1.55561608    -0.17059091     1.94735308
 h     -0.67003932     1.76141468    -2.11462796
 h      1.76140256     1.78165442    -0.79889803
 o      2.35666069    -0.89497214     0.69596049
 h      3.20088486    -0.52703181     0.63396157
 c     -2.34261258    -0.43776629    -0.56770660
 h     -1.93407309    -1.44004024    -0.87906369
 h     -3.23756758    -0.46747639     0.10911176
 h     -2.92531663     0.15258177    -1.31330081
 h     -0.57717335     1.58684396     1.76269614
          17

 c      1.23857031    -0.29814441     0.16967396
 c     -0.04217351    -0.73806337     0.56700814
 c     -1.08484677     0.23459167    -0.14638479
 c     -0.89946607     0.58711160     1.28745142
 c     -0.29624361     0.95687662    -1.30966059
 c      1.00485518     0.99648083    -0.73322318
 h     -0.30574311    -1.63981802     1.05918645
 h     -1.57028716    -0.15985267     1.92695298
 h     -0.65090383     1.77555877    -2.13105518
 h      1.80151812     1.79256094    -0.84059125
 o      2.34678360    -0.89564635     0.69638844
 h      3.22148690    -0.46909063     0.66443904
 c     -2.34206691    -0.44258620    -0.56824436
 h     -1.97301343    -1.44549527    -0.85929979
 h     -3.20518734    -0.43866941     0.19155160
 h     -2.91187238     0.13432854    -1.27427015
 h     -0.54257611     1.57033093     1.75580684
          17

 c      1.22327325    -0.29652954     0.16828298
 c     -0.02617856    -0.73667926     0.56453432
 c     -1.07839740     0.24648054    -0.14341050
 c     -0.90551671     0.57632404     1.28239334
 c     -0.28248798     0.94213429    -1.30876534
 c      1.00139637     1.01183417    -0.73139081
 h     -0.35833222    -1.68018160     1.04681039
 h     -1.57598147    -0.12669034     1.89865915
 h     -0.62697728     1.77037882    -2.12730773
 h      1.83580851     1.79257287    -0.88643075
 o      2.33527716    -0.89574002     0.69612043
 h      3.24009434    -0.40687200     0.68890193
 c     -2.34272870    -0.44791153    -0.56765910
 h     -2.02357034    -1.44964823    -0.84392880
 h     -3.15834394    -0.41630599     0.27256913
 h     -2.89588705     0.11771666    -1.24874444
 h     -0.50727098     1.53949541     1.74196028
          17

 c      1.20977747    -0.29322556     0.16769506
 c     -0.01192872    -0.73430702     0.56233839
 c     -1.07193960     0.25691725    -0.14163963
 c     -0.91163657     0.56465959     1.27752703
 c     -0.26700495     0.92966732    -1.30566741
 c      0.99863639     1.02608858    -0.73039606
 h     -0.40502340    -1.71600280     1.03000156
 h     -1.57591500    -0.07645234     1.86661801
 h     -0.59901874     1.74523584    -2.10377890
 h      1.85965054     1.77871238    -0.93415276
 o      2.32329834    -0.89463173     0.69509153
 h      3.23945697    -0.35059179     0.70765576
 c     -2.34416528    -0.45352694    -0.56454590
 h     -2.08190912    -1.45714455    -0.83366695
 h     -3.09679905    -0.40081846     0.34539567
 h     -2.88480950     0.10850930    -1.24310385
 h     -0.47210115     1.49584048     1.72215191
          17

 c      1.19896896    -0.28805604     0.16789757
 c     -0.00085474    -0.73204530     0.56099718
 c     -1.06565233     0.26546639    -0.14149138
 c     -0.91705127     0.55276685     1.27219436
 c     -0.25012188     0.91964075    -1.30039416
 c      0.99705739     1.03904421    -0.73022062
 h     -0.44015105    -1.73796405     1.00491967
 h     -1.57747269    -0.01858221     1.83832016
 h     -0.56895034     1.70264536    -2.06400631
 h      1.87088597     1.75059698    -0.98174770
 o      2.31144036    -0.89193467     0.69328738
 h      3.21204106    -0.30668645     0.72044473
 c     -2.34606071    -0.45900611    -0.55813381
 h     -2.14433597    -1.47196516    -0.82887211
 h     -3.02294013    -0.39233383     0.40466667
 h     -2.88251685     0.10896391    -1.25827449
 h     -0.43679108     1.44329050     1.69842631
          17

 c      1.19153223    -0.28089309     0.16885581
 c      0.00589965    -0.73055383     0.56084538
 c     -1.05966614     0.27174049    -0.14332704
 c     -0.92074822     0.54133333     1.26542867
 c     -0.23214750     0.91181267    -1.29267477
 c      0.99704141     1.05036082    -0.73074508
 h     -0.46004055    -1.74170003     0.97058929
 h     -1.59189103     0.03502863     1.82391109
 h     -0.54023563     1.64923753    -2.01561644
 h      1.86996067     1.71016614    -1.02781002
 o      2.29989886    -0.88747527     0.69070639
 h      3.15741247    -0.27810209     0.72708614
 c     -2.34835550    -0.46378821    -0.54856390
 h     -2.20802269    -1.49493414    -0.82906707
 h     -2.94140291    -0.39063983     0.44719869
 h     -2.88746634     0.11598541    -1.28786785
 h     -0.39978901     1.38771579     1.67364070
          17

 c      1.18779857    -0.27171330     0.17055149
 c      0.00764684    -0.73006574     0.56197535
 c     -1.05405951     0.27541578    -0.14742862
 c     -0.92198156     0.53066602     1.25647755
 c     -0.21332447     0.90544133    -1.28185790
 c      0.99885433     1.05958420    -0.73171930
 h     -0.46320439    -1.72707332     0.92806922
 h     -1.62804278     0.07643174     1.83083625
 h     -0.51837346     1.59674940    -1.97138506
 h      1.86009098     1.66141434    -1.07190886
 o      2.28853845    -0.88130490     0.68734344
 h      3.08126107    -0.26405901     0.72778894
 c     -2.35108271    -0.46750511    -0.53671451
 h     -2.27091774    -1.52257350    -0.83274564
 h     -2.85862605    -0.39515933     0.47272265
 h     -2.89518802     0.12364911    -1.32132503
 h     -0.35863981     1.33566471     1.65088030
          17

 c      1.18764233    -0.26064285     0.17300407
 c      0.00428143    -0.73034948     0.56421393
 c     -1.04886442     0.27623804    -0.15398491
 c     -0.92096716     0.52040462     1.24552988
 c     -0.19389371     0.89949156    -1.26711551
 c      1.00265087     1.06619817    -0.73273967
 h     -0.45061403    -1.69823294     0.88003774
 h     -1.68304050     0.10738257     1.85662110
 h     -0.51007080     1.55948890    -1.94698481
 h      1.84719154     1.60990126    -1.11492696
 o      2.27681690    -0.87381420     0.68317820
 h      2.99675995    -0.25819659     0.72344211
 c     -2.35418002    -0.47016315    -0.52384730
 h     -2.33108527    -1.54864293    -0.83773595
 h     -2.78222609    -0.40494334     0.48455498
 h     -2.90164107     0.12677446    -1.34848261
 h     -0.31140282     1.29212332     1.63246630
          17

 c      1.19047754    -0.24796001     0.17625680
 c     -0.00367208    -0.73059763     0.56711668
 c     -1.04408361     0.27401544    -0.16306204
 c     -0.91862051     0.51003509     1.23367038
 c     -0.17444842     0.89344701    -1.24827058
 c      1.00857284     1.06974040    -0.73326303
 h     -0.42633548    -1.66482563     0.83072775
 h     -1.74354501     0.13520960     1.89056349
 h     -0.51898034     1.54465393    -1.95139369
 h      1.83869903     1.56153388    -1.15896438
 o      2.26374891    -0.86586547     0.67817399
 h      2.92533304    -0.24653606     0.71578895
 c     -2.35745577    -0.47202686    -0.51135346
 h     -2.38631593    -1.56694779    -0.84187215
 h     -2.72005507    -0.41879185     0.48964573
 h     -2.90461582     0.12249190    -1.36197061
 h     -0.25871665     1.25840836     1.61893826
          17

 c      1.19537818    -0.23403137     0.18032796
 c     -0.01517498    -0.72937867     0.57005307
 c     -1.03970927     0.26860843    -0.17457079
 c     -0.91567066     0.49945146     1.22220746
 c     -0.15627576     0.88791178    -1.22650157
 c      1.01696670     1.06997592    -0.73272085
 h     -0.39766728    -1.64281703     0.78541422
 h     -1.79554372     0.16573102     1.92155596
 h     -0.54127473     1.54521854    -1.97852970
 h      1.84060645     1.52054358    -1.20615996
 o      2.24847540    -0.85842747     0.67232663
 h      2.88765277    -0.21357060     0.70681429
 c     -2.36068167    -0.47342257    -0.50051154
 h     -2.43425113    -1.57333897    -0.84353480
 h     -2.67862095    -0.43547219     0.49680703
 h     -2.90373818     0.11025799    -1.35770924
 h     -0.20463664     1.23221961     1.60890024
          17

 c      1.20128979    -0.21919904     0.18515526
 c     -0.02908710    -0.72509314     0.57245382
 c     -1.03573771     0.25993048    -0.18825807
 c     -0.91234078     0.48890204     1.21222584
 c     -0.14102886     0.88397569    -1.20374590
 c      1.02854039     1.06700821    -0.73073562
 h     -0.37231464    -1.64970756     0.74827038
 h     -1.82954984     0.20137311     1.94199182
 h     -0.56822460     1.54767778    -2.01368836
 h      1.85416834     1.48789371    -1.25666693
 o      2.23141994    -0.85146220     0.66575420
 h      2.88485579    -0.16042008     0.69734803
 c     -2.36370401    -0.47461644    -0.49210224
 h     -2.47269983    -1.56646713    -0.84193357
 h     -2.66145064    -0.45395152     0.51246613
 h     -2.90023174     0.09155327    -1.33488934
 h     -0.15520329     1.20986821     1.59997907
          17

 c      1.20722977    -0.20368285     0.19056714
 c     -0.04477541    -0.71719155     0.57411133
 c     -1.03218437     0.24796371    -0.20372045
 c     -0.90853684     0.47871714     1.20445407
 c     -0.13007090     0.88243695    -1.18173643
 c      1.04418427     1.06119497    -0.72727717
 h     -0.35250343    -1.69095764     0.71948361
 h     -1.84072538     0.24218877     1.94780937
 h     -0.59165067     1.54177096    -2.04389133
 h      1.87554652     1.46168078    -1.30765415
 o      2.21409981    -0.84391131     0.65868638
 h      2.90075799    -0.10541501     0.68709015
 c     -2.36647175    -0.47578863    -0.48603313
 h     -2.49992914    -1.54787484    -0.83721972
 h     -2.66831414    -0.47343967     0.53654178
 h     -2.89693104     0.06982360    -1.29615384
 h     -0.11614189     1.18848540     1.58998668
          17

 c      1.21237195    -0.18755369     0.19628650
 c     -0.06219712    -0.70679904     0.57514613
 c     -1.02909475     0.23278131    -0.22043458
 c     -0.90407510     0.46915829     1.19925650
 c     -0.12408190     0.88367442    -1.16163821
 c      1.06450738     1.05294004    -0.72262987
 h     -0.33408844    -1.75318792     0.69591187
 h     -1.82791746     0.28689326     1.93773958
 h     -0.60612755     1.52254707    -2.06118691
 h      1.89872891     1.43897725    -1.35443351
 o      2.19796337    -0.83483910     0.65138967
 h      2.91979643    -0.06601347     0.67565259
 c     -2.36895028    -0.47706839    -0.48133106
 h     -2.51490954    -1.52188055    -0.83051484
 h     -2.69577813    -0.49315244     0.56274913
 h     -2.89848606     0.05057116    -1.24782991
 h     -0.09128327     1.16696937     1.57754884
          17

 c      1.21603200    -0.17077310     0.20195872
 c     -0.08135018    -0.69573694     0.57570707
 c     -1.02654422     0.21456996    -0.23780570
 c     -0.89876725     0.46038646     1.19663435
 c     -0.12296391     0.88777892    -1.14406510
 c      1.08945700     1.04255096    -0.71725119
 h     -0.31240860    -1.81580277     0.67456485
 h     -1.79345590     0.33334657     1.91309772
 h     -0.60884609     1.48899481    -2.06195386
 h      1.91860940     1.41731354    -1.39237324
 o      2.18400430    -0.82386930     0.64414117
 h      2.93307649    -0.05174254     0.66288202
 c     -2.37103231    -0.47853854    -0.47655837
 h     -2.51750209    -1.49518029    -0.82386315
 h     -2.73851066    -0.51216553     0.58284222
 h     -2.91103027     0.04079442    -1.19903364
 h     -0.08190984     1.14601643     1.56223382
          17

 c      1.21764707    -0.15325876     0.20719791
 c     -0.10192751    -0.68551141     0.57583855
 c     -1.02462609     0.19364961    -0.25523296
 c     -0.89235911     0.45246766     1.19618589
 c     -0.12594319     0.89462156    -1.12916121
 c      1.11824533     1.03022863    -0.71163382
 h     -0.28567877    -1.86271565     0.65409697
 h     -1.74412076     0.37878048     1.87845052
 h     -0.59920097     1.44289238    -2.04610308
 h      1.93240452     1.39521072    -1.41816642
 o      2.17284378    -0.81107788     0.63722158
 h      2.93697749    -0.06567934     0.64878625
 c     -2.37264421    -0.48012924    -0.47045464
 h     -2.50848339    -1.47558203    -0.81996683
 h     -2.79049275    -0.52955695     0.59048773
 h     -2.93989722     0.04645115    -1.15796817
 h     -0.08657522     1.12789668     1.54446533
          17

 c      1.21679996    -0.13495931     0.21165127
 c     -0.12331805    -0.67708391     0.57551566
 c     -1.02343116     0.17048777    -0.27218138
 c     -0.88438498     0.44536382     1.19704575
 c     -0.13177827     0.90381571    -1.11662246
 c      1.14952133     1.01613273    -0.70620139
 h     -0.25455070    -1.88482757     0.63444064
 h     -1.69272398     0.42023587     1.84279287
 h     -0.57888132     1.38858970    -2.01742470
 h      1.93986943     1.37220814    -1.43038012
 o      2.16478125    -0.79686377     0.63089805
 h      2.93188587    -0.10611765     0.63344255
 c     -2.37407038    -0.48150086    -0.46255849
 h     -2.48928192    -1.46929792    -0.82143502
 h     -2.84585901    -0.54463682     0.58282820
 h     -2.98546291     0.06841531    -1.12680458
 h     -0.10116563     1.11624079     1.52535756
          17

 c      1.21328866    -0.11593488     0.21507360
 c     -0.14469332    -0.67097742     0.57470106
 c     -1.02302729     0.14570258    -0.28824806
 c     -0.87417171     0.43889786     1.19800146
 c     -0.13897460     0.91464016    -1.10563231
 c      1.18162540     1.00045254    -0.70123751
 h     -0.22097823    -1.87863264     0.61623589
 h     -1.65728805     0.45558905     1.81892557
 h     -0.55241217     1.33328023    -1.98503385
 h      1.94312595     1.34880004    -1.42970254
 o      2.15969855    -0.78191726     0.62540053
 h      2.92284160    -0.16648809     0.61688887
 c     -2.37609905    -0.48221401    -0.45335609
 h     -2.46159065    -1.47765067    -0.82959819
 h     -2.89951745    -0.55709083     0.56046552
 h     -3.04142689     0.10123844    -1.10118489
 h     -0.11948359     1.11561787     1.50641214
          17

 c      1.20721511    -0.09642758     0.21739379
 c     -0.16508041    -0.66736809     0.57337431
 c     -1.02345301     0.12004633    -0.30320776
 c     -0.86141693     0.43280426     1.19815684
 c     -0.14598957     0.92606390    -1.09485813
 c      1.21281506     0.98345123    -0.69685613
 h     -0.18748584    -1.84512144     0.60050399
 h     -1.65228729     0.48441390     1.81670612
 h     -0.52710091     1.28640536    -1.96403074
 h      1.94635168     1.32637965    -1.41902467
 o      2.15686968    -0.76722712     0.62091108
 h      2.92153603    -0.23465258     0.59886996
 c     -2.37970683    -0.48210673    -0.44389318
 h     -2.42732764    -1.49597483    -0.84374057
 h     -2.94767346    -0.56703587     0.52690304
 h     -3.09814678     0.13661981    -1.07513115
 h     -0.13501975     1.13032294     1.48893521
          17

 c      1.19903933    -0.07689763     0.21875045
 c     -0.18343760    -0.66606080     0.57153647
 c     -1.02472946     0.09435859    -0.31701462
 c     -0.84697504     0.42703249     1.19780314
 c     -0.15157978     0.93706454    -1.08296456
 c      1.24144596     0.96549216    -0.69303966
 h     -0.15666939    -1.79011409     0.58848801
 h     -1.67631559     0.50686594     1.83386371
 h     -0.51004888     1.25610296    -1.96998934
 h      1.95504195     1.30703722    -1.40301796
 o      2.15502795    -0.75386463     0.61758233
 h      2.94468271    -0.29605469     0.57843485
 c     -2.38562428    -0.48139733    -0.43535082
 h     -2.38896761    -1.51610372    -0.86154342
 h     -2.98825124    -0.57505949     0.48792993
 h     -3.14689179     0.16733496    -1.04500794
 h     -0.14389661     1.16209647     1.47325501
          17

 c      1.18952910    -0.05801168     0.21948238
 c     -0.19878151    -0.66633167     0.56920919
 c     -1.02687815     0.06948962    -0.32974550
 c     -0.83246196     0.42203866     1.19821647
 c     -0.15525961     0.94711408    -1.06974608
 c      1.26615174     0.94707818    -0.68978568
 h     -0.13055887    -1.72592478     0.58154677
 h     -1.71443757     0.52214166     1.85852271
 h     -0.50269140     1.24415454    -2.00591220
 h      1.97436959     1.29292732    -1.38661630
 o      2.15331209    -0.74232328     0.61554086
 h      2.99959892    -0.34435354     0.55423208
 c     -2.39412548    -0.48047877    -0.42881392
 h     -2.34969203    -1.53007404    -0.88026557
 h     -3.02105059    -0.58224290     0.45088520
 h     -3.18174949     0.18880321    -1.01021256
 h     -0.14692890     1.20804424     1.45834893
          17

 c      1.17959399    -0.04059229     0.22007903
 c     -0.21036342    -0.66678374     0.56643636
 c     -1.02991922     0.04622293    -0.34152587
 c     -0.81923931     0.41865815     1.20071022
 c     -0.15727760     0.95620442    -1.05645761
 c      1.28603501     0.92890948    -0.68733498
 h     -0.10968401    -1.67250142     0.58104848
 h     -1.75078912     0.52902879     1.87908306
 h     -0.50036311     1.24638086    -2.05819686
 h      2.00680081     1.28516833    -1.37254641
 o      2.15217776    -0.73229883     0.61482165
 h      3.07140577    -0.38520661     0.52610593
 c     -2.40505388    -0.47970816    -0.42513031
 h     -2.31312656    -1.53241738    -0.89771686
 h     -3.04729267    -0.59008134     0.42338684
 h     -3.19980868     0.19907619    -0.97243250
 h     -0.14850582     1.26106342     1.44246805
          17

 c      1.17010976    -0.02554606     0.22111467
 c     -0.21777500    -0.66575115     0.56328011
 c     -1.03384886     0.02522700    -0.35248265
 c     -0.80810478     0.41774628     1.20612584
 c     -0.15810631     0.96445642    -1.04478273
 c      1.30077452     0.91189071    -0.68629897
 h     -0.09265520    -1.65201695     0.58830130
 h     -1.77475016     0.52685162     1.88853112
 h     -0.49753367     1.25759063    -2.10839673
 h      2.05050126     1.28298465    -1.35974604
 o      2.15263819    -0.72337186     0.61536054
 h      3.13661549    -0.42549806     0.49550094
 c     -2.41797937    -0.47933631    -0.42475806
 h     -2.28289863    -1.52079284    -0.91271840
 h     -3.06831050    -0.60021202     0.41135667
 h     -3.20098114     0.19853472    -0.93490433
 h     -0.15356386     1.31267546     1.42422663
          17

 c      1.16181881    -0.01375941     0.22315966
 c     -0.22081113    -0.66260730     0.55982982
 c     -1.03861551     0.00703871    -0.36272155
 c     -0.79945039     0.41990940     1.21479247
 c     -0.15812734     0.97190852    -1.03599508
 c      1.31052950     0.89700285    -0.68751528
 h     -0.07806842    -1.67298538     0.60432626
 h     -1.78094503     0.51570061     1.88401860
 h     -0.49088130     1.27416806    -2.14279980
 h      2.10005910     1.28398366    -1.34437125
 o      2.15535003    -0.71537175     0.61706669
 h      3.17840768    -0.46756254     0.46432213
 c     -2.43236623    -0.47954696    -0.42761426
 h     -2.26221213    -1.49589159    -0.92525428
 h     -3.08393812    -0.61395819     0.41703275
 h     -3.18810226     0.18987210    -0.90200558
 h     -0.16548965     1.35577455     1.40320285
          17

 c      1.15530502    -0.00596796     0.22666006
 c     -0.21927766    -0.65843573     0.55625898
 c     -1.04409959    -0.00794515    -0.37230339
 c     -0.79339314     0.42537599     1.22659995
 c     -0.15758880     0.97852075    -1.03082198
 c      1.31569461     0.88507721    -0.69172569
 h     -0.06692101    -1.72191916     0.62908938
 h     -1.76818280     0.49634457     1.86580937
 h     -0.47924003     1.29407549    -2.15392608
 h      2.14881491     1.28532653    -1.32231304
 o      2.16048749    -0.70830317     0.61986899
 h      3.18887699    -0.51044076     0.43414457
 c     -2.44763462    -0.48052528    -0.43302430
 h     -2.25345346    -1.46127535    -0.93655106
 h     -3.09195558    -0.63189536     0.43824091
 h     -3.16723633     0.17833738    -0.87900155
 h     -0.18557014     1.38598722     1.37991938
          17

 c      1.15101392    -0.00263410     0.23181320
 c     -0.21311659    -0.65486467     0.55285113
 c     -1.05009083    -0.01948477    -0.38121027
 c     -0.78975962     0.43393226     1.24101888
 c     -0.15662692     0.98421729    -1.02955373
 c      1.31667190     0.87659170    -0.69929727
 h     -0.06144996    -1.77662134     0.66110415
 h     -1.73940359     0.47010497     1.83701485
 h     -0.46288888     1.31637482    -2.13921406
 h      2.19092520     1.28480504    -1.29104401
 o      2.16784390    -0.70223996     0.62373618
 h      3.16740376    -0.55166326     0.40582717
 c     -2.46314502    -0.48245931    -0.43985022
 h     -2.25781984    -1.42321346    -0.94914025
 h     -3.08916475    -0.65367520     0.46940224
 h     -3.14720384     0.17145106    -0.87140748
 h     -0.21314615     1.40209557     1.35556382
          17

 c      1.14928488    -0.00387816     0.23849264
 c     -0.20259779    -0.65293969     0.54993414
 c     -1.05627818    -0.02750973    -0.38932467
 c     -0.78797666     0.44491700     1.25707781
 c     -0.15527257     0.98889748    -1.03210600
 c      1.31374795     0.87157351    -0.71009622
 h     -0.06304256    -1.81957221     0.69807105
 h     -1.70279573     0.43860110     1.80404873
 h     -0.44320763     1.34107882    -2.10024183
 h      2.22242299     1.28137898    -1.25019631
 o      2.17681115    -0.69727510     0.62871327
 h      3.12083675    -0.58809141     0.37884428
 c     -2.47832447    -0.48537414    -0.44681805
 h     -2.27511867    -1.38998542    -0.96667537
 h     -3.07305690    -0.67815795     0.50343273
 h     -3.13659280     0.17654293    -0.88313233
 h     -0.24584399     1.40624321     1.33168477
          17

 c      1.15035726    -0.00948398     0.24625687
 c     -0.18832407    -0.65297425     0.54779881
 c     -1.06226819    -0.03211360    -0.39644448
 c     -0.78701357     0.45731568     1.27341100
 c     -0.15343953     0.99240164    -1.03797132
 c      1.30706631     0.86961748    -0.72351261
 h     -0.07180590    -1.84061600     0.73762675
 h     -1.67255394     0.40310949     1.77671576
 h     -0.42277542     1.36951446    -2.04320775
 h      2.24157480     1.27530631    -1.20137073
 o      2.18622132    -0.69349952     0.63501425
 h      3.06594164    -0.61635897     0.34976158
 c     -2.49296330    -0.48888109    -0.45299170
 h     -2.30408091    -1.36970030    -0.99294821
 h     -3.04289532    -0.70375424     0.53354064
 h     -3.13874543     0.19601995    -0.91361498
 h     -0.27981649     1.40406571     1.30989252
          17

 c      1.15433235    -0.01896649     0.25443640
 c     -0.17112803    -0.65479846     0.54664896
 c     -1.06763263    -0.03353089    -0.40232628
 c     -0.78573141     0.46995897     1.28858770
 c     -0.15090896     0.99443369    -1.04611713
 c      1.29665990     0.86999174    -0.73859900
 h     -0.08693005    -1.83534193     0.77773482
 h     -1.66460797     0.36379698     1.76534639
 h     -0.40567319     1.40520707    -1.98003236
 h      2.24890728     1.26806862    -1.14764022
 o      2.19441666    -0.69096807     0.64311726
 h      3.02848073    -0.63371921     0.31077047
 c     -2.50724920    -0.49227030    -0.45815263
 h     -2.34326380    -1.36651014    -1.02977571
 h     -2.99998194    -0.72883123     0.55452304
 h     -3.15002630     0.22511729    -0.95676833
 h     -0.31033857     1.40410037     1.29153752
          17

 c      1.16110385    -0.03166423     0.26225532
 c     -0.15195830    -0.65795994     0.54658101
 c     -1.07196809    -0.03209975    -0.40673354
 c     -0.78380059     0.48173949     1.30175738
 c     -0.14737061     0.99451736    -1.05508953
 c      1.28252472     0.87178672    -0.75426953
 h     -0.10703391    -1.80377591     0.81691769
 h     -1.68466751     0.32053139     1.77411656
 h     -0.39721697     1.45442069    -1.92711148
 h      2.24688705     1.26212262    -1.09286990
 o      2.20039101    -0.68963878     0.65348710
 h      3.02562003    -0.63954236     0.25427437
 c     -2.52139846    -0.49500894    -0.46282778
 h     -2.39166649    -1.37790727    -1.07502861
 h     -2.94743161    -0.75206931     0.56356283
 h     -3.16371050     0.25536992    -1.00353366
 h     -0.33327362     1.41524341     1.27745865
          17

 c      1.17031666    -0.04683844     0.26894796
 c     -0.13179022    -0.66176325     0.54757859
 c     -1.07494703    -0.02821863    -0.40946323
 c     -0.78205521     0.49181754     1.31289708
 c     -0.14264486     0.99224605    -1.06374310
 c      1.26474621     0.87406790    -0.76949362
 h     -0.13040951    -1.75039186     0.85461285
 h     -1.72204258     0.27543008     1.79831114
 h     -0.40170865     1.52328312    -1.89682297
 h      2.23898527     1.26039423    -1.04088555
 o      2.20508184    -0.68937805     0.66587643
 h      3.04576417    -0.63559234     0.18410760
 c     -2.53538005    -0.49699978    -0.46801144
 h     -2.44825802    -1.39628121    -1.12306647
 h     -2.88970843    -0.77272895     0.56062279
 h     -3.17425614     0.27926270    -1.04528345
 h     -0.34722166     1.44209254     1.26808990
          17

 c      1.18140877    -0.06377596     0.27385513
 c     -0.11154789    -0.66518970     0.54948989
 c     -1.07634939    -0.02230679    -0.41034910
 c     -0.78158222     0.49989077     1.32230276
 c     -0.13702840     0.98789110    -1.07218356
 c      1.24368085     0.87600624    -0.78342480
 h     -0.15536819    -1.68509311     0.89185801
 h     -1.75946877     0.23290845     1.82975162
 h     -0.41891831     1.61056001    -1.88661160
 h      2.22809582     1.26551907    -0.99471597
 o      2.21030679    -0.69004076     0.67943507
 h      3.06490376    -0.62446487     0.11361688
 c     -2.54892975    -0.49840572    -0.47481010
 h     -2.51121048    -1.41311122    -1.16728834
 h     -2.83200041    -0.79081372     0.54841389
 h     -3.17872456     0.29222251    -1.07554816
 h     -0.35450137     1.48163108     1.26392677
          17

 c      1.19369940    -0.08186356     0.27648630
 c     -0.09201503    -0.66687435     0.55198270
 c     -1.07607528    -0.01477051    -0.40926736
 c     -0.78298052     0.50621758     1.33013143
 c     -0.13134594     0.98254475    -1.08148344
 c      1.22011498     0.87697214    -0.79544291
 h     -0.18088933    -1.62332975     0.93206846
 h     -1.78343403     0.19735625     1.86180971
 h     -0.44403978     1.70561625    -1.88247636
 h      2.21502465     1.27910817    -0.95628375
 o      2.21740178    -0.69149318     0.69334419
 h      3.06727746    -0.60862457     0.05525228
 c     -2.56166726    -0.49942513    -0.48416386
 h     -2.57777703    -1.42197049    -1.20238583
 h     -2.77942799    -0.80701384     0.53165328
 h     -3.17652548     0.29270882    -1.09036183
 h     -0.35959534     1.52513054     1.26571007
          17

 c      1.20647629    -0.10061292     0.27654249
 c     -0.07377664    -0.66550363     0.55461310
 c     -1.07413936    -0.00597384    -0.40615120
 c     -0.78636775     0.51131993     1.33633667
 c     -0.12667328     0.97751192    -1.09262819
 c      1.19527756     0.87657303    -0.80512929
 h     -0.20710307    -1.58128176     0.98024762
 h     -1.78656136     0.17172550     1.89041849
 h     -0.47116894     1.79513413    -1.87139451
 h      2.19817577     1.30145036    -0.92663183
 o      2.22704998    -0.69359568     0.70703204
 h      3.04732339    -0.59025684     0.01690884
 c     -2.57318588    -0.50024012    -0.49662795
 h     -2.64466068    -1.41942921    -1.22528188
 h     -2.73618851    -0.82227105     0.51535855
 h     -3.16898873     0.28199197    -1.08824005
 h     -0.36674684     1.56300263     1.27410475
          17

 c      1.21907657    -0.11964438     0.27390864
 c     -0.05731620    -0.66070169     0.55719020
 c     -1.07065998     0.00377552    -0.40100248
 c     -0.79158887     0.51570981     1.34074932
 c     -0.12410914     0.97381462    -1.10607201
 c      1.17068229     0.87462746    -0.81221722
 h     -0.23416239    -1.56530205     1.03861715
 h     -1.76643409     0.15735444     1.91353767
 h     -0.49565469     1.86868203    -1.84648122
 h      2.17463231     1.33174128    -0.90631533
 o      2.23945693    -0.69619089     0.72014863
 h      3.00636970    -0.57127023     0.00221854
 c     -2.58306729    -0.50109648    -0.51216800
 h     -2.70846589    -1.40495708    -1.23529177
 h     -2.70507802    -0.83709666     0.50264734
 h     -3.15929961     0.26431300    -1.07030383
 h     -0.37866524     1.58812494     1.28934974
          17

 c      1.23094458    -0.13866150     0.26864075
 c     -0.04319777    -0.65337519     0.56009721
 c     -1.06585088     0.01421927    -0.39389079
 c     -0.79831881     0.51977569     1.34312532
 c     -0.12464587     0.97208882    -1.12181114
 c      1.14786945     0.87110786    -0.81656436
 h     -0.26015733    -1.56753988     1.10268013
 h     -1.72457118     0.15404635     1.93083614
 h     -0.51451153     1.91983650    -1.80595110
 h      2.14170286     1.36855346    -0.89560030
 o      2.25442001    -0.69911076     0.73256588
 h      2.95116846    -0.55313425     0.01045644
 c     -2.59082568    -0.50238983    -0.53005105
 h     -2.76612749    -1.38071966    -1.23412740
 h     -2.68753122    -0.85108714     0.49347488
 h     -3.15265267     0.24726193    -1.04040368
 h     -0.39630947     1.59685280     1.31114753
          17

 c      1.24165366    -0.15743876     0.26095738
 c     -0.03202703    -0.64493924     0.56405045
 c     -1.06001605     0.02512875    -0.38494128
 c     -0.80605412     0.52376524     1.34312443
 c     -0.12902796     0.97262251    -1.13951065
 c      1.12812600     0.86608675    -0.81815986
 h     -0.28144795    -1.57449706     1.16382805
 h     -1.66638532     0.15987329     1.94402351
 h     -0.52622470     1.94566399    -1.75126928
 h      2.09804135     1.41025537    -0.89444611
 o      2.27127502    -0.70221738     0.74448291
 h      2.89450553    -0.53625252     0.03480438
 c     -2.59588042    -0.50459540    -0.54898041
 h     -2.81538760    -1.35147017    -1.22592672
 h     -2.68391056    -0.86309029     0.48530535
 h     -3.15571034     0.24107341    -1.00426576
 h     -0.41901001     1.58907779     1.33871267
          17

 c      1.25091113    -0.17582074     0.25122345
 c     -0.02425150    -0.63654625     0.56966799
 c     -1.05354402     0.03628889    -0.37431668
 c     -0.81408035     0.52779873     1.34023993
 c     -0.13757256     0.97535546    -1.15854062
 c      1.11224128     0.85970267    -0.81715610
 h     -0.29468717    -1.57559310     1.21420296
 h     -1.60151941     0.17074017     1.95765768
 h     -0.53074194     1.94662539    -1.68624559
 h      2.04414369     1.45528920    -0.90241134
 o      2.28887320    -0.70547745     0.75655128
 h      2.85533485    -0.51886218     0.06046218
 c     -2.59773389    -0.50789950    -0.56752944
 h     -2.85529557    -1.32413540    -1.21702612
 h     -2.69368910    -0.87187033     0.47495141
 h     -3.17376308     0.25455268    -0.96651728
 h     -0.44454603     1.56830307     1.37089572
          17

 c      1.25858605    -0.19371890     0.23990435
 c     -0.02003818    -0.62889442     0.57728512
 c     -1.04689469     0.04749433    -0.36219911
 c     -0.82157686     0.53184791     1.33377998
 c     -0.15001097     0.97977750    -1.17794755
 c      1.10036843     0.85214600    -0.81389788
 h     -0.29792842    -1.56520480     1.24874359
 h     -1.54261005     0.18054276     1.97925529
 h     -0.52992452     1.92768568    -1.61699303
 h      1.98232320     1.50232327    -0.91859429
 o      2.30597460    -0.70894950     0.76955117
 h      2.85209877    -0.49738755     0.07021877
 c     -2.59634006    -0.51172857    -0.58465060
 h     -2.88635586    -1.30621482    -1.21476627
 h     -2.71552487    -0.87674060     0.46012665
 h     -3.20619580     0.28852435    -0.92751911
 h     -0.46921626     1.54174248     1.40640535
          17

 c      1.26476362    -0.21110194     0.22750190
 c     -0.01924953    -0.62230550     0.58694635
 c     -1.04057719     0.05855380    -0.34877824
 c     -0.82803652     0.53563499     1.32313400
 c     -0.16543022     0.98473987    -1.19644392
 c      1.09206420     0.84366326    -0.80892109
 h     -0.29074123    -1.54183985     1.26522974
 h     -1.49993218     0.18348563     2.01594805
 h     -0.52837347     1.90053054    -1.55205394
 h      1.91618076     1.55023226    -0.94165585
 o      2.32212320    -0.71250709     0.78333561
 h      2.88821005    -0.47104139     0.06183326
 c     -2.59224857    -0.51487845    -0.59985474
 h     -2.90968154    -1.30249445    -1.22483781
 h     -2.74741635    -0.87783264     0.44006849
 h     -3.24559975     0.33434084    -0.88462927
 h     -0.48832583     1.51936189     1.44415796
          17

 c      1.26974420    -0.22797100     0.21451592
 c     -0.02145292    -0.61680174     0.59841459
 c     -1.03512233     0.06929334    -0.33425115
 c     -0.83371148     0.53864018     1.30835273
 c     -0.18241175     0.98841459    -1.21255906
 c      1.08651801     0.83457784    -0.80290921
 h     -0.27411908    -1.50751002     1.26416194
 h     -1.47476150     0.17793924     2.06765639
 h     -0.53350023     1.88419063    -1.50114642
 h      1.84961889     1.59774912    -0.96989436
 o      2.33774880    -0.71569702     0.79665395
 h      2.95036300    -0.44436012     0.05117399
 c     -2.58635246    -0.51628578    -0.61309642
 h     -2.92536635    -1.31193529    -1.24853671
 h     -2.78696397    -0.87602203     0.41543406
 h     -3.28222570     0.37985366    -0.83624067
 h     -0.49767602     1.51017059     1.48345615
          17

 c      1.27393785    -0.24432256     0.20143933
 c     -0.02594244    -0.61210102     0.61114310
 c     -1.03105539     0.07954727    -0.31882568
 c     -0.83935505     0.54053541     1.29039562
 c     -0.19952192     0.98902249    -1.22508328
 c      1.08285810     0.82531583    -0.79661997
 h     -0.25052754    -1.46807382     1.24919930
 h     -1.46034083     0.16709576     2.12501153
 h     -0.55206176     1.89677288    -1.47087688
 h      1.78585001     1.64284519    -1.00130068
 o      2.35338495    -0.71803034     0.80822633
 h      3.02195379    -0.42289984     0.05511546
 c     -2.57957223    -0.51550325    -0.62460627
 h     -2.93179935    -1.32805678    -1.28261961
 h     -2.83163107    -0.87270896     0.38782440
 h     -3.30819774     0.41521448    -0.78340984
 h     -0.49569093     1.51659300     1.52330660
          17

 c      1.27774639    -0.26011439     0.18874973
 c     -0.03179596    -0.60755947     0.62424188
 c     -1.02887218     0.08914190    -0.30272322
 c     -0.84554642     0.54161184     1.27072835
 c     -0.21599270     0.98624476    -1.23349620
 c      1.08035857     0.81639555    -0.79080577
 h     -0.22392460    -1.43403270     1.22783023
 h     -1.44895358     0.15565899     2.17533231
 h     -0.58387378     1.93920129    -1.46066974
 h      1.72705313     1.68241063    -1.03363196
 o      2.36928267    -0.71919112     0.81728303
 h      3.09052768    -0.41013414     0.08291022
 c     -2.57265347    -0.51257689    -0.63468860
 h     -2.92666960    -1.34245700    -1.32173467
 h     -2.87889977    -0.86957543     0.35914447
 h     -3.31876735     0.43469296    -0.72912601
 h     -0.48418422     1.53267761     1.56125925
          17

 c      1.28150723    -0.27524119     0.17687813
 c     -0.03800970    -0.60226253     0.63658896
 c     -1.02901285     0.09789438    -0.28618901
 c     -0.85245039     0.54259974     1.25082816
 c     -0.23177282     0.98131844    -1.23780815
 c      1.07847041     0.80835146    -0.78614909
 h     -0.19902238    -1.41938673     1.21038308
 h     -1.43598288     0.14724438     2.20839000
 h     -0.62182883     1.99441551    -1.46514304
 h      1.67476960     1.71276093    -1.06462274
 o      2.38543151    -0.71905092     0.82351856
 h      3.14827173    -0.40729335     0.13698725
 c     -2.56607810    -0.50777388    -0.64354931
 h     -2.90828431    -1.34795716    -1.36083137
 h     -2.92627970    -0.86835369     0.33096642
 h     -3.31203689     0.43635557    -0.67724158
 h     -0.46691010     1.54863025     1.59347940
          17

 c      1.28549454    -0.28951965     0.16616588
 c     -0.04373155    -0.59560523     0.64730581
 c     -1.03183319     0.10562790    -0.26951222
 c     -0.85995604     0.54424461     1.23193807
 c     -0.24699614     0.97573325    -1.23816362
 c      1.07675861     0.80162254    -0.78321296
 h     -0.17924780    -1.43466135     1.20467465
 h     -1.41998873     0.14390455     2.21805969
 h     -0.65808560     2.04295642    -1.47881160
 h      1.63047750     1.73068136    -1.09231509
 o      2.40161229    -0.71764381     0.82698247
 h      3.19143654    -0.41372378     0.21479602
 c     -2.56004936    -0.50145043    -0.65122225
 h     -2.87616536    -1.33985034    -1.39628516
 h     -2.97124621    -0.87064534     0.30412340
 h     -3.28860658     0.42156287    -0.63175249
 h     -0.44767779     1.55611128     1.61600257
          17

 c      1.28993872    -0.30268915     0.15683654
 c     -0.04842621    -0.58808251     0.65630624
 c     -1.03757670     0.11218657    -0.25303660
 c     -0.86783407     0.54708871     1.21499734
 c     -0.26167916     0.97049293    -1.23469606
 c      1.07484411     0.79645751    -0.78240174
 h     -0.16517326    -1.47743384     1.20966096
 h     -1.40175235     0.14643247     2.20199935
 h     -0.68740888     2.07177413    -1.49767310
 h      1.59590123     1.73436104    -1.11539172
 o      2.41735095    -0.71516712     0.82804371
 h      3.22099708    -0.42678105     0.30941140
 c     -2.55448295    -0.49405671    -0.65758161
 h     -2.83106703    -1.31600012    -1.42618660
 h     -3.01125769    -0.87781054     0.27867301
 h     -3.25166880     0.39500958    -0.59628264
 h     -0.42938457     1.55041043     1.62579786
          17

 c      1.29503504    -0.31443152     0.14900117
 c     -0.05179332    -0.58115571     0.66412430
 c     -1.04634671     0.11743402    -0.23714616
 c     -0.87580048     0.55144238     1.20059905
 c     -0.27571028     0.96610723    -1.22753759
 c      1.07237535     0.79286207    -0.78393267
 h     -0.15566538    -1.53356883     1.21738830
 h     -1.38371770     0.15449968     2.16141963
 h     -0.70711840     2.07431646    -1.51899048
 h      1.57304472     1.72391391    -1.13341962
 o      2.43178724    -0.71199835     0.82736555
 h      3.24457586    -0.44141672     0.40983254
 c     -2.54896899    -0.48619986    -0.66239565
 h     -2.77478714    -1.27669782    -1.45046084
 h     -3.04393715    -0.89088948     0.25412759
 h     -3.20750695     0.36525745    -0.57352803
 h     -0.41375138     1.53051402     1.62124278
          17

 c      1.30093290    -0.32440052     0.14268735
 c     -0.05363262    -0.57635602     0.67130396
 c     -1.05808170     0.12124849    -0.22222522
 c     -0.88351344     0.55741153     1.18888206
 c     -0.28889686     0.96274061    -1.21684177
 c      1.06901609     0.79059154    -0.78782605
 h     -0.14968435    -1.58730951     1.22004842
 h     -1.37004627     0.16638188     2.10166495
 h     -0.71634984     2.04870592    -1.54093115
 h      1.56408101     1.70148674    -1.14697621
 o      2.44369313    -0.70864600     0.82571619
 h      3.27618075    -0.45081951     0.50379594
 c     -2.54277275    -0.47866125    -0.66537722
 h     -2.70988483    -1.22457401    -1.47108492
 h     -3.06734511    -0.91047270     0.22969283
 h     -3.16554067     0.34471015    -0.56467348
 h     -0.40118716     1.49877373     1.60233631
          17

 c      1.30770568    -0.33225313     0.13787160
 c     -0.05382969    -0.57473436     0.67811632
 c     -1.07254102     0.12352690    -0.20861238
 c     -0.89054873     0.56492150     1.17937340
 c     -0.30097820     0.96027835    -1.20278301
 c      1.06445138     0.78919429    -0.79391962
 h     -0.14675743    -1.62736667     1.21325996
 h     -1.36707503     0.17841337     2.03331529
 h     -0.71572896     1.99687780    -1.56253644
 h      1.57111809     1.67091174    -1.15760195
 o      2.45213432    -0.70550478     0.82353112
 h      3.32611844    -0.45017714     0.58454260
 c     -2.53506375    -0.47216912    -0.66618958
 h     -2.63922592    -1.16430353    -1.49217945
 h     -3.08021873    -0.93650347     0.20438635
 h     -3.13586108     0.34637198    -0.56937378
 h     -0.39050270     1.46084502     1.57091818
          17

 c      1.31531117    -0.33768212     0.13450301
 c     -0.05238746    -0.57679273     0.68458908
 c     -1.08930619     0.12420192    -0.19656851
 c     -0.89643640     0.57370683     1.17099501
 c     -0.31159726     0.95828312    -1.18552073
 c      1.05843014     0.78812564    -0.80191468
 h     -0.14677952    -1.64760334     1.19579952
 h     -1.38314608     0.18506470     1.97160744
 h     -0.70759441     1.92500928    -1.58418178
 h      1.59567668     1.63661815    -1.16741448
 o      2.45734340    -0.70260761     0.82074939
 h      3.38770532    -0.44048061     0.65332279
 c     -2.52545013    -0.46685038    -0.66444262
 h     -2.56533362    -1.10142674    -1.51915207
 h     -3.08212332    -0.96817617     0.17715297
 h     -3.12340667     0.37595428    -0.58683558
 h     -0.37860479     1.42555197     1.53077811
          17

 c      1.32357857    -0.34044703     0.13251906
 c     -0.04942977    -0.58256281     0.69059461
 c     -1.10779633     0.12326488    -0.18626552
 c     -0.90090575     0.58321018     1.16265303
 c     -0.32026476     0.95590478    -1.16512130
 c      1.05087002     0.78692720    -0.81145494
 h     -0.14981273    -1.64628452     1.16870054
 h     -1.42532256     0.18172933     1.92996168
 h     -0.69651956     1.84450210    -1.60861006
 h      1.63768564     1.60175795    -1.17829227
 o      2.46035517    -0.69976382     0.81721018
 h      3.44319942    -0.42616914     0.71304086
 c     -2.51430823    -0.46197467    -0.65990167
 h     -2.48992685    -1.03997475    -1.55595472
 h     -3.07353928    -1.00413488     0.14714175
 h     -3.12444266     0.42651734    -0.61648439
 h     -0.36094402     1.40338605     1.48705807
          17

 c      1.33222909    -0.34039679     0.13185566
 c     -0.04516714    -0.59163932     0.69589222
 c     -1.12729543     0.12077963    -0.17778312
 c     -0.90424720     0.59252919     1.15425063
 c     -0.32640908     0.95197238    -1.14150657
 c      1.04200280     0.78538175    -0.82220503
 h     -0.15604970    -1.62599265     1.13486031
 h     -1.49280970     0.16988817     1.90998648
 h     -0.68908078     1.77084339    -1.64171034
 h      1.69424894     1.56655180    -1.19099157
 o      2.46211086    -0.69680613     0.81290148
 h      3.47768906    -0.41107226     0.76426850
 c     -2.50241581    -0.45651713    -0.65292278
 h     -2.41432117    -0.98051897    -1.60152699
 h     -3.05588783    -1.04293505     0.11408548
 h     -3.13053196     0.48354207    -0.65689484
 h     -0.33392510     1.40225257     1.44434867
          17

 c      1.34090651    -0.33748202     0.13245267
 c     -0.03983903    -0.60311777     0.70012180
 c     -1.14698483     0.11688265    -0.17108474
 c     -0.90715412     0.60082387     1.14681985
 c     -0.32967020     0.94562576    -1.11469181
 c      1.03246085     0.78350614    -0.83386825
 h     -0.16598305    -1.59456346     1.09916450
 h     -1.57523629     0.15752045     1.90195412
 h     -0.69090869     1.71618053    -1.68985117
 h      1.75923168     1.52847580    -1.20496932
 o      2.46315278    -0.69366069     0.80791634
 h      3.48356468    -0.39723839     0.80595054
 c     -2.49041443    -0.44975548    -0.64459219
 h     -2.34041921    -0.92106977    -1.64922192
 h     -3.03140345    -1.08349800     0.07849211
 h     -3.13418004     0.53329272    -0.70503294
 h     -0.29859201     1.42238774     1.40457165
          17

 c      1.34920358    -0.33175839     0.13425488
 c     -0.03364726    -0.61553214     0.70280032
 c     -1.16596999     0.11178155    -0.16597832
 c     -0.91012313     0.60780373     1.14162382
 c     -0.33031867     0.93712900    -1.08539908
 c      1.02321383     0.78138528    -0.84613716
 h     -0.18074342    -1.56592199     1.06850434
 h     -1.65903132     0.15345525     1.89490190
 h     -0.70214383     1.67979240    -1.75251994
 h      1.82445479     1.48428833    -1.21909238
 o      2.46365914    -0.69033582     0.80237500
 h      3.45973462    -0.38510930     0.83668612
 c     -2.47865978    -0.44134439    -0.63637017
 h     -2.27099485    -0.85977916    -1.69023548
 h     -3.00272149    -1.12522050     0.04136543
 h     -3.13091207     0.56646819    -0.75680818
 h     -0.26144427     1.45618140     1.36716071
          17

 c      1.35668346    -0.32338250     0.13720803
 c     -0.02672524    -0.62713719     0.70344224
 c     -1.18329415     0.10576304    -0.16210232
 c     -0.91328159     0.61362936     1.13948486
 c     -0.32922200     0.92764338    -1.05522113
 c      1.01537745     0.77901187    -0.85865080
 h     -0.20209860    -1.55696146     1.05022964
 h     -1.73307178     0.16348607     1.88224475
 h     -0.71768600     1.65075305    -1.81980317
 h      1.88178878     1.43206498    -1.23251800
 o      2.46345739    -0.68692848     0.79637997
 h      3.41129543    -0.37344111     0.85549653
 c     -2.46736540    -0.43121583    -0.62963527
 h     -2.20904710    -0.79653229    -1.71739226
 h     -2.97223083    -1.16757492     0.00353430
 h     -3.11899868     0.57819576    -0.80795058
 h     -0.23100864     1.49328680     1.33110330
          17

 c      1.36290165    -0.31259378     0.14124434
 c     -0.01925541    -0.63684249     0.70189135
 c     -1.19795009     0.09919390    -0.15895665
 c     -0.91659034     0.61857995     1.14068095
 c     -0.32738563     0.91831310    -1.02598781
 c      1.00998980     0.77623404    -0.87099906
 h     -0.23092468    -1.57687508     1.04808445
 h     -1.79004805     0.19012215     1.86167155
 h     -0.73177142     1.61853412    -1.87898207
 h      1.92489193     1.37202881    -1.24517746
 o      2.46192995    -0.68367959     0.78998321
 h      3.35098784    -0.35847828     0.86242847
 c     -2.45676332    -0.41956471    -0.62542721
 h     -2.15705908    -0.73293641    -1.72684370
 h     -2.94151500    -1.20943984    -0.03494500
 h     -3.09882534     0.56723694    -0.85460802
 h     -0.21424810     1.52514619     1.29625518
          17

 c      1.36743039    -0.29968423     0.14626113
 c     -0.01168874    -0.64496011     0.69855130
 c     -1.20891589     0.09248975    -0.15595707
 c     -0.91999874     0.62288333     1.14507758
 c     -0.32562057     0.90985209    -0.99921497
 c      1.00781847     0.77278204    -0.88274687
 h     -0.26479288    -1.61858139     1.05938996
 h     -1.82600074     0.23347212     1.83375079
 h     -0.74062165     1.57762668    -1.92033003
 h      1.95016222     1.30641431    -1.25790024
 o      2.45799421    -0.68103733     0.78316801
 h      3.29956205    -0.33304058     0.85897747
 c     -2.44714022    -0.40688696    -0.62437235
 h     -2.11655334    -0.67175178    -1.71827587
 h     -2.91123992    -1.24871675    -0.07483802
 h     -3.07269050     0.53569043    -0.89374125
 h     -0.21518273     1.54648750     1.26340901
          17

 c      1.36986559    -0.28496864     0.15210004
 c     -0.00473898    -0.65262080     0.69414599
 c     -1.21523584     0.08605192    -0.15249484
 c     -0.92345703     0.62668361     1.15225688
 c     -0.32442479     0.90259162    -0.97597442
 c      1.00920422     0.76831621    -0.89344535
 h     -0.29835917    -1.66557142     1.07776956
 h     -1.83998772     0.29186950     1.80109907
 h     -0.74254495     1.52677049    -1.93834582
 h      1.95723575     1.23901065    -1.27242992
 o      2.45073078    -0.67949833     0.77591638
 h      3.27605194    -0.28919656     0.84724702
 c     -2.43873405    -0.39400016    -0.62666447
 h     -2.08780819    -0.61640701    -1.69480575
 h     -2.88150616    -1.28262162    -0.11723344
 h     -3.04516290     0.48943948    -0.92359763
 h     -0.23487190     1.55522040     1.23392076
          17

 c      1.36983220    -0.26876339     0.15854137
 c      0.00083172    -0.66079773     0.68936278
 c     -1.21614808     0.08019450    -0.14800392
 c     -0.92684091     0.63004104     1.16158416
 c     -0.32395321     0.89660048    -0.95694042
 c      1.01395530     0.76246957    -0.90262061
 h     -0.32609347    -1.70323251     1.09726643
 h     -1.83454864     0.36206654     1.76827167
 h     -0.73743689     1.46741230    -1.93124014
 h      1.94933068     1.17466323    -1.29147271
 o      2.44058124    -0.67906820     0.76835345
 h      3.27892541    -0.22694866     0.82778229
 c     -2.43155728    -0.38202003    -0.63201408
 h     -2.06956446    -0.57064740    -1.66304588
 h     -2.85235497    -1.30851267    -0.16289334
 h     -3.02372616     0.43888046    -0.94437526
 h     -0.27156864     1.55224106     1.20933330
          17

 c      1.36702074    -0.25138386     0.16533342
 c      0.00437213    -0.66995538     0.68471797
 c     -1.21122668     0.07508906    -0.14203087
 c     -0.92984902     0.63290359     1.17222857
 c     -0.32402292     0.89174253    -0.94241145
 c      1.02134612     0.75489416    -0.90976053
 h     -0.34395972    -1.72285961     1.11388971
 h     -1.81685458     0.43933504     1.74204070
 h     -0.72661094     1.40298968    -1.90080979
 h      1.93314675     1.11861513    -1.31868409
 o      2.42916002    -0.67911167     0.76070455
 h      3.28859955    -0.15652716     0.79994857
 c     -2.42529515    -0.37220232    -0.63962551
 h     -2.05884548    -0.53807591    -1.63294036
 h     -2.82415067    -1.32482298    -0.21177628
 h     -3.01845002     0.39801214    -0.95849693
 h     -0.32061207     1.54167639     1.19101868
          17

 c      1.36124293    -0.23316354     0.17224383
 c      0.00541260    -0.68010117     0.68056131
 c     -1.20047972     0.07074411    -0.13428953
 c     -0.93197854     0.63501707     1.18322534
 c     -0.32413314     0.88766634    -0.93222521
 c      1.03031355     0.74534402    -0.91435313
 h     -0.34968688    -1.72101571     1.12553787
 h     -1.79904892     0.51818045     1.73110558
 h     -0.71317121     1.33905031    -1.85345516
 h      1.91716771     1.07536999    -1.35811943
 o      2.41796968    -0.67885138     0.75312415
 h      3.28691298    -0.09018205     0.76405025
 c     -2.41950214    -0.36544351    -0.64846050
 h     -2.05147431    -0.52135906    -1.61609870
 h     -2.79776507    -1.33181183    -0.26278204
 h     -3.03812705     0.37875037    -0.96886828
 h     -0.37437457     1.53124481     1.17977389
          17

 c      1.35246317    -0.21448546     0.17910247
 c      0.00371626    -0.69087578     0.67708860
 c     -1.18436345     0.06701836    -0.12468764
 c     -0.93279562     0.63585877     1.19374970
 c     -0.32348057     0.88376947    -0.92558799
 c      1.03989037     0.73380760    -0.91605068
 h     -0.34266995    -1.69851230     1.13179217
 h     -1.79409807     0.59411382     1.74329237
 h     -0.70278011     1.28367672    -1.80203898
 h      1.90748053     1.04707859    -1.41244388
 o      2.40789469    -0.67768514     0.74564782
 h      3.26450968    -0.03688867     0.72167022
 c     -2.41404193    -0.36162263    -0.65789684
 h     -2.04390876    -0.52117806    -1.62139742
 h     -2.77460899    -1.33196973    -0.31371325
 h     -3.08326577     0.38251066    -0.97530099
 h     -0.42338186     1.53125646     1.17546986
          17

 c      1.34079647    -0.19581742     0.18583012
 c     -0.00066110    -0.70156399     0.67431450
 c     -1.16372597     0.06364927    -0.11333701
 c     -0.93245093     0.63493379     1.20359722
 c     -0.32103634     0.87927074    -0.92108862
 c      1.04962802     0.72061007    -0.91492316
 h     -0.32407353    -1.66043500     1.13415983
 h     -1.80650654     0.66475256     1.78006794
 h     -0.70362072     1.24667621    -1.76547930
 h      1.90362483     1.03245658    -1.48034456
 o      2.39928565    -0.67521671     0.73822375
 h      3.21932004    -0.00175658     0.67506132
 c     -2.40913155    -0.35966261    -0.66818473
 h     -2.03550355    -0.53551300    -1.64981793
 h     -2.75647690    -1.32972074    -0.36159280
 h     -3.14424527     0.39981385    -0.97409675
 h     -0.45975139     1.55003642     1.17715010
          17

 c      1.32648835    -0.17773859     0.19245815
 c     -0.00732786    -0.71104539     0.67201638
 c     -1.13971681     0.06028900    -0.10055258
 c     -0.93168309     0.63247137     1.21333378
 c     -0.31592018     0.87360261    -0.91748696
 c      1.05958721     0.70636846    -0.91156831
 h     -0.29709650    -1.61699762     1.13678309
 h     -1.82863455     0.72818652     1.83442359
 h     -0.72256871     1.23512658    -1.75927774
 h      1.89931236     1.02747473    -1.55569604
 o      2.39207904    -0.67124992     0.73075669
 h      3.15480641     0.01384031     0.62655459
 c     -2.40492535    -0.35833004    -0.68015590
 h     -2.02868467    -0.55999454    -1.69397515
 h     -2.74506313    -1.33002829    -0.40341017
 h     -3.20757426     0.41849250    -0.96159715
 h     -0.48105160     1.58735912     1.18372964
          17

 c      1.30988977    -0.16093268     0.19913257
 c     -0.01560444    -0.71785052     0.66973084
 c     -1.11367624     0.05656439    -0.08682374
 c     -0.93120947     0.62961143     1.22385545
 c     -0.30801026     0.86691589    -0.91494323
 c      1.06996669     0.69182916    -0.90694785
 h     -0.26662055    -1.58324337     1.14676126
 h     -1.84826908     0.78145542     1.89557677
 h     -0.75835931     1.24765624    -1.78101342
 h      1.88724601     1.02725959    -1.62972864
 o      2.38581425    -0.66585795     0.72316457
 h      3.08000455     0.01321080     0.57786112
 c     -2.40134990    -0.35684639    -0.69459119
 h     -2.02681893    -0.58921474    -1.74302194
 h     -2.74118901    -1.33613693    -0.43698920
 h     -3.26178829     0.42957994    -0.93643730
 h     -0.49003835     1.63365984     1.19451344
          17

 c      1.29143548    -0.14613085     0.20609279
 c     -0.02475122    -0.72068804     0.66700815
 c     -1.08701640     0.05217512    -0.07276409
 c     -0.93140085     0.62778639     1.23592913
 c     -0.29795144     0.85995384    -0.91478431
 c      1.08080137     0.67772335    -0.90212796
 h     -0.23695034    -1.57328920     1.17157995
 h     -1.85608277     0.82125205     1.95411178
 h     -0.80168884     1.27593021    -1.81320946
 h      1.86283125     1.02758905    -1.69399443
 o      2.37961414    -0.65950940     0.71546726
 h      3.01014334     0.00606768     0.52888394
 c     -2.39824457    -0.35504713    -0.71183680
 h     -2.03232701    -0.61803723    -1.78746042
 h     -2.74421447    -1.34780557    -0.46145844
 h     -3.29921001     0.42826912    -0.89941620
 h     -0.49104077     1.67637941     1.20904045
          17

 c      1.27163939    -0.13401316     0.21362161
 c     -0.03425293    -0.71940695     0.66399120
 c     -1.06112336     0.04700668    -0.05906368
 c     -0.93234393     0.62812964     1.25001886
 c     -0.28657865     0.85349750    -0.91822650
 c      1.09187282     0.66468828    -0.89809084
 h     -0.20880484    -1.58947949     1.21270649
 h     -1.84733607     0.84494934     2.00370863
 h     -0.84211347     1.31087655    -1.83853377
 h      1.82508738     1.02547015    -1.74216497
 o      2.37239438    -0.65299605     0.70786035
 h      2.96341627     0.00694844     0.47676274
 c     -2.39547519    -0.35326250    -0.73176606
 h     -2.04617546    -0.64228244    -1.82103250
 h     -2.75213662    -1.36153301    -0.47711171
 h     -3.31568689     0.41307916    -0.85271748
 h     -0.48747418     1.70558247     1.22678526
          17

 c      1.25111212    -0.12510418     0.22197478
 c     -0.04376825    -0.71521140     0.66166855
 c     -1.03730151     0.04120910    -0.04644720
 c     -0.93395205     0.63127375     1.26626024
 c     -0.27457865     0.84807534    -0.92581489
 c      1.10272746     0.65321704    -0.89560877
 h     -0.18010034    -1.62011491     1.26283566
 h     -1.82100882     0.85096346     2.04100021
 h     -0.87204605     1.34574700    -1.84653566
 h      1.77620348     1.01923617    -1.77075283
 o      2.36357628    -0.64674924     0.70055846
 h      2.94943235     0.02386380     0.41857136
 c     -2.39291506    -0.35208797    -0.75388779
 h     -2.06809452    -0.65892095    -1.84081860
 h     -2.76227063    -1.37251232    -0.48494539
 h     -3.31023833     0.38516721    -0.79929997
 h     -0.48133138     1.71560741     1.24707545
          17

 c      1.23056974    -0.11969946     0.23129740
 c     -0.05286103    -0.70977607     0.66140339
 c     -1.01674144     0.03520381    -0.03562927
 c     -0.93600474     0.63734454     1.28444780
 c     -0.26246324     0.84393870    -0.93749372
 c      1.11271104     0.64360556    -0.89512355
 h     -0.14935054    -1.64964835     1.31129132
 h     -1.77905786     0.83880650     2.06535675
 h     -0.88700955     1.37622607    -1.83292130
 h      1.72102337     1.00861021    -1.77955927
 o      2.35357782    -0.64023798     0.69346527
 h      2.96114047     0.04841047     0.35678074
 c     -2.39035131    -0.35219014    -0.77744584
 h     -2.09684791    -0.66613461    -1.84706658
 h     -2.77198000    -1.37669908    -0.48624644
 h     -3.28523325     0.34820264    -0.74241227
 h     -0.47336192     1.70480906     1.26914579
          17

 c      1.21078705    -0.11783895     0.24154562
 c     -0.06094652    -0.70450179     0.66441388
 c     -1.00047340     0.02960848    -0.02726155
 c     -0.93812788     0.64597568     1.30399451
 c     -0.25061297     0.84110844    -0.95276903
 c      1.12100571     0.63589497    -0.89661428
 h     -0.11686930    -1.66674661     1.34954139
 h     -1.72650886     0.80915488     2.07931886
 h     -0.88504080     1.39998490    -1.79775724
 h      1.66678377     0.99491968    -1.77233320
 o      2.34325772    -0.63256697     0.68625069
 h      2.98383305     0.06528412     0.29820000
 c     -2.38739111    -0.35419941    -0.80147436
 h     -2.13035364    -0.66346182    -1.84340120
 h     -2.77912436    -1.37198858    -0.48235176
 h     -3.24688405     0.30853948    -0.68495154
 h     -0.46314128     1.67529913     1.29221584
          17

 c      1.19251073    -0.11932600     0.25245430
 c     -0.06743544    -0.70031195     0.67155882
 c     -0.98928539     0.02509722    -0.02186892
 c     -0.93976416     0.65631082     1.32387457
 c     -0.23927395     0.83940180    -0.97079181
 c      1.12669001     0.62984095    -0.89951590
 h     -0.08413567    -1.66563526     1.37271349
 h     -1.67201771     0.76383758     2.08959948
 h     -0.86661849     1.41671352    -1.74473451
 h      1.62273203     0.98130225    -1.75729653
 o      2.33331384    -0.62318399     0.67865770
 h      3.00529421     0.06375996     0.24909195
 c     -2.38346036    -0.35861849    -0.82483745
 h     -2.16577635    -0.65199323    -1.83729235
 h     -2.78224431    -1.35855411    -0.47452524
 h     -3.20489698     0.27479345    -0.62857577
 h     -0.44885182     1.63316495     1.31558419
          17

 c      1.17638095    -0.12378214     0.26357071
 c     -0.07190488    -0.69763912     0.68326218
 c     -0.98361832     0.02223785    -0.01978296
 c     -0.94026441     0.66708918     1.34267168
 c     -0.22848358     0.83840323    -0.99036885
 c      1.12888471     0.62497801    -0.90285561
 h     -0.05306296    -1.64510426     1.37929561
 h     -1.62713810     0.70521739     2.10706046
 h     -0.83540029     1.42893623    -1.68146176
 h      1.59867637     0.97217669    -1.74574723
 o      2.32417241    -0.61198810     0.67062313
 h      3.01811467     0.03967317     0.21311471
 c     -2.37802155    -0.36563557    -0.84629280
 h     -2.19995511    -0.63420966    -1.83964071
 h     -2.78062394    -1.33869683    -0.46388155
 h     -3.16929455     0.25538412    -0.57336405
 h     -0.42701980     1.58845950     1.33880353
          17

 c      1.16287821    -0.13072166     0.27433340
 c     -0.07421286    -0.69639112     0.69944038
 c     -0.98348408     0.02136409    -0.02109470
 c     -0.93927958     0.67696656     1.35903450
 c     -0.21797518     0.83739041    -1.00998493
 c      1.12705742     0.62084521    -0.90578224
 h     -0.02555905    -1.60805900     1.37100726
 h     -1.60119942     0.63493300     2.14187929
 h     -0.79927623     1.44336248    -1.61976933
 h      1.60163371     0.97101741    -1.74642405
 o      2.31603659    -0.59922921     0.66228153
 h      3.01919891    -0.00597336     0.19108690
 c     -2.37094085    -0.37490296    -0.86465498
 h     -2.23049269    -0.61277042    -1.86119442
 h     -2.77432898    -1.31639838    -0.45132385
 h     -3.14479618     0.25421821    -0.51948145
 h     -0.39313946     1.55307477     1.36195716
          17

 c      1.15229151    -0.13962029     0.28415187
 c     -0.07453099    -0.69587220     0.71942060
 c     -0.98846187     0.02253327    -0.02564556
 c     -0.93717918     0.68498288     1.37249016
 c     -0.20727655     0.83539386    -1.02805168
 c      1.12136603     0.61725405    -0.90820089
 h     -0.00315274    -1.56229404     1.35343218
 h     -1.59363066     0.55431520     2.19433725
 h     -0.76934230     1.47060381    -1.57338184
 h      1.63214495     0.97750577    -1.75853120
 o      2.30887874    -0.58544625     0.65398130
 h      3.00994070    -0.06782968     0.18057968
 c     -2.36257128    -0.38559639    -0.87918855
 h     -2.25689698    -0.58859260    -1.90544849
 h     -2.76419085    -1.29656955    -0.43752562
 h     -3.12852233     0.26860372    -0.46962505
 h     -0.34450428     1.53510234     1.38585121
          17

 c      1.14470817    -0.14995490     0.29245404
 c     -0.07330916    -0.69473221     0.74192235
 c     -0.99779008     0.02557748    -0.03305797
 c     -0.93468937     0.69078608     1.38360151
 c     -0.19630298     0.83175799    -1.04356767
 c      1.11272053     0.61428500    -0.91074804
 h      0.01350205    -1.52165945     1.33679679
 h     -1.59441979     0.46710556     2.25330581
 h     -0.75332359     1.51882486    -1.55064255
 h      1.68409093     0.98756385    -1.77214329
 o      2.30235217    -0.57144141     0.64634144
 h      2.99756615    -0.13646392     0.17489536
 c     -2.35345145    -0.39676057    -0.88995313
 h     -2.28021881    -0.56058229    -1.96466373
 h     -2.75159330    -1.28395519    -0.42306064
 h     -3.11393212     0.29187074    -0.42878407
 h     -0.28399605     1.53352912     1.41173234
          17

 c      1.14002338    -0.16121390     0.29870437
 c     -0.07118444    -0.69123281     0.76532168
 c     -1.01051172     0.03020896    -0.04280562
 c     -0.93216591     0.69445435     1.39325142
 c     -0.18599035     0.82691411    -1.05661664
 c      1.10252189     0.61203533    -0.91416589
 h      0.02489882    -1.50383277     1.33404408
 h     -1.59252996     0.37972299     2.30511907
 h     -0.74849113     1.58457714    -1.54887625
 h      1.74811355     0.99621719    -1.77547976
 o      2.29579888    -0.55814027     0.64023900
 h      2.99500428    -0.20047634     0.16319556
 c     -2.34406924    -0.40756954    -0.89756819
 h     -2.30147172    -0.52758827    -2.02464576
 h     -2.73797827    -1.28182896    -0.40876107
 h     -3.09551601     0.31707289    -0.40191052
 h     -0.22010550     1.53994357     1.44053927
          17

 c      1.13795227    -0.17289809     0.30241189
 c     -0.06879818    -0.68422929     0.78843127
 c     -1.02560875     0.03612624    -0.05430859
 c     -0.92949950     0.69614788     1.40210093
 c     -0.17795324     0.82218882    -1.06793881
 c      1.09232751     0.61044598    -0.91885828
 h      0.03169288    -1.51953883     1.35277381
 h     -1.58096752     0.29895247     2.34013051
 h     -0.74532633     1.65465714    -1.55923865
 h      1.81494131     0.99978596    -1.76025594
 o      2.28878717    -0.54617849     0.63644172
 h      3.01259422    -0.25301581     0.13632900
 c     -2.33482824    -0.41743834    -0.90269474
 h     -2.32076364    -0.48985027    -2.07213868
 h     -2.72427350    -1.29097079    -0.39613723
 h     -3.07052174     0.33878665    -0.39229418
 h     -0.16283847     1.54486999     1.47241988
          17

 c      1.13803564    -0.18453365     0.30314522
 c     -0.06661016    -0.67410674     0.81115103
 c     -1.04208567     0.04307382    -0.06700389
 c     -0.92639962     0.69590827     1.41050029
 c     -0.17367291     0.81895122    -1.07826681
 c      1.08356913     0.60929813    -0.92483597
 h      0.03320503    -1.56184833     1.38811300
 h     -1.55689753     0.23036211     2.35352299
 h     -0.73558381     1.71558358    -1.57395540
 h      1.87696446     0.99638286    -1.72275951
 o      2.28192632    -0.53561950     0.63503943
 h      3.04547598    -0.29620646     0.09583942
 c     -2.32606464    -0.42606447    -0.90577314
 h     -2.33743028    -0.44892000    -2.09834006
 h     -2.71064290    -1.30955057    -0.38745117
 h     -3.03882129     0.35348463    -0.40113706
 h     -0.12020396     1.54173985     1.50682626
          17

 c      1.13966282    -0.19570739     0.30056867
 c     -0.06491816    -0.66221890     0.83400025
 c     -1.05900478     0.05084862    -0.08036223
 c     -0.92259215     0.69364316     1.41855321
 c     -0.17406842     0.81815802    -1.08808868
 c      1.07731838     0.60827708    -0.93182116
 h      0.02812297    -1.61269817     1.42813502
 h     -1.52046531     0.17788224     2.34419670
 h     -0.71511444     1.75837022    -1.58839895
 h      1.92874228     0.98569195    -1.66313339
 o      2.27659553    -0.52630364     0.63556269
 h      3.07759973    -0.33537928     0.05185100
 c     -2.31802944    -0.43340748    -0.90703980
 h     -2.35040908    -0.40705669    -2.09918635
 h     -2.69671614    -1.33398525    -0.38525002
 h     -3.00249254     0.35959709    -0.42756916
 h     -0.09709109     1.52749996     1.54283230
          17

 c      1.14214233    -0.20610782     0.29449557
 c     -0.06393918    -0.64979689     0.85733962
 c     -1.07550529     0.05928868    -0.09387734
 c     -0.91788033     0.68918619     1.42615213
 c     -0.17937475     0.82030436    -1.09765264
 c      1.07408955     0.60702711    -0.93934919
 h      0.01595003    -1.65562301     1.46265663
 h     -1.47411538     0.14363162     2.31409348
 h     -0.68321300     1.77866122    -1.60044453
 h      1.96733754     0.96876110    -1.58461429
 o      2.27403392    -0.51818363     0.63751477
 h      3.09501244    -0.37339535     0.01419174
 c     -2.31083684    -0.43964649    -0.90662562
 h     -2.35849634    -0.36674847    -2.07491309
 h     -2.68205382    -1.36017978    -0.39165309
 h     -2.96565708     0.35776758    -0.46864248
 h     -0.09530783     1.50207882     1.57941129
          17

 c      1.14480170    -0.21554912     0.28493883
 c     -0.06379126    -0.63757097     0.88112237
 c     -1.09082864     0.06827014    -0.10705749
 c     -0.91214261     0.68237738     1.43293070
 c     -0.18913500     0.82546451    -1.10699858
 c      1.07370837     0.60517466    -0.94682946
 h     -0.00282754    -1.68029264     1.48586234
 h     -1.42268684     0.12731819     2.26853254
 h     -0.64168061     1.77604744    -1.60978747
 h      1.99293753     0.94799056    -1.49308097
 o      2.27494537    -0.51131312     0.64057296
 h      3.09072348    -0.41055123    -0.01123839
 c     -2.30441299    -0.44515724    -0.90458910
 h     -2.36049578    -0.33036443    -2.03013554
 h     -2.66653137    -1.38456033    -0.40780599
 h     -2.93441156     0.35121441    -0.51937957
 h     -0.11360913     1.46808588     1.61568282
          17

 c      1.14708389    -0.22397605     0.27215107
 c     -0.06445125    -0.62585472     0.90495590
 c     -1.10435241     0.07770999    -0.11942599
 c     -0.90530726     0.67315986     1.43813328
 c     -0.20227903     0.83328096    -1.11595635
 c      1.07530395     0.60233143    -0.95359557
 h     -0.02718306    -1.68173962     1.49545934
 h     -1.37409387     0.12495738     2.21742391
 h     -0.59447295     1.75423267    -1.61794945
 h      2.00961071     0.92716942    -1.39650975
 o      2.27947059    -0.50575444     0.64456339
 h      3.06404786    -0.44592482    -0.02242918
 c     -2.29850127    -0.45046929    -0.90082300
 h     -2.35533379    -0.29974155    -1.97452022
 h     -2.65052238    -1.40475413    -0.43365414
 h     -2.91619351     0.34541796    -0.57339011
 h     -0.14737328     1.43103869     1.65124489
          17

 c      1.14861214    -0.23145563     0.25664878
 c     -0.06575293    -0.61467127     0.92820100
 c     -1.11562527     0.08756820    -0.13052913
 c     -0.89733129     0.66166038     1.44051807
 c     -0.21729601     0.84289622    -1.12410683
 c      1.07750728     0.59811981    -0.95901642
 h     -0.05589632    -1.65911011     1.49164614
 h     -1.33965323     0.12776823     2.17590966
 h     -0.54762263     1.72203531    -1.62891496
 h      2.02498053     0.91111866    -1.30357856
 o      2.28719815    -0.50152619     0.64945075
 h      3.01995993    -0.47826378    -0.02133804
 c     -2.29280320    -0.45608152    -0.89490377
 h     -2.34214920    -0.27563619    -1.92280189
 h     -2.63490687    -1.42004673    -0.46796152
 h     -2.91765998     0.34579334    -0.62457224
 h     -0.18849070     1.39959861     1.68662592
          17

 c      1.14920967    -0.23815673     0.23920528
 c     -0.06742620    -0.60378113     0.95003858
 c     -1.12438539     0.09784147    -0.13994766
 c     -0.88826462     0.64808916     1.43869954
 c     -0.23251428     0.85297061    -1.13076639
 c      1.07895068     0.59227372    -0.96269310
 h     -0.08773260    -1.61554847     1.47676019
 h     -1.33140588     0.12483702     2.16002925
 h     -0.50846555     1.69343518    -1.64956341
 h      2.04679338     0.90436942    -1.22120851
 o      2.29715767    -0.49857968     0.65541307
 h      2.96950136    -0.50660004    -0.01508395
 c     -2.28725184    -0.46210153    -0.88620570
 h     -2.32025156    -0.25756294    -1.89116979
 h     -2.62094434    -1.43168484    -0.50848615
 h     -2.94135893     0.35358267    -0.66917643
 h     -0.22714461     1.38420005     1.72344413
          17

 c      1.14888370    -0.24431377     0.22079010
 c     -0.06914663    -0.59261038     0.96950286
 c     -1.13054967     0.10854277    -0.14731107
 c     -0.87843532     0.63241682     1.43224049
 c     -0.24650263     0.86213415    -1.13520129
 c      1.07891310     0.58478297    -0.96459241
 h     -0.12162839    -1.55930449     1.45551913
 h     -1.35468184     0.11208318     2.17489517
 h     -0.48302395     1.68248690    -1.68738105
 h      2.07711976     0.90925064    -1.15281139
 o      2.30795236    -0.49678145     0.66288627
 h      2.92863829    -0.53092987    -0.01625863
 c     -2.28219038    -0.46797835    -0.87456436
 h     -2.28900246    -0.24502512    -1.88853278
 h     -2.60999954    -1.44276278    -0.55234966
 h     -2.98400741     0.36394096    -0.70626993
 h     -0.25687396     1.39214185     1.76318936
          17

 c      1.14780235    -0.25017878     0.20245742
 c     -0.07055331    -0.58018826     0.98551011
 c     -1.13418495     0.11967075    -0.15231945
 c     -0.86843549     0.61453359     1.42236007
 c     -0.25842996     0.86988366    -1.13718735
 c      1.07753937     0.57593717    -0.96495526
 h     -0.15711352    -1.50487895     1.43520727
 h     -1.40359342     0.09657953     2.20900253
 h     -0.47279609     1.69291849    -1.74403171
 h      2.11026613     0.92511653    -1.09913630
 o      2.31832955    -0.49592856     0.67219905
 h      2.91035606    -0.55240362    -0.03634485
 c     -2.27823546    -0.47267200    -0.86085632
 h     -2.24825465    -0.23921458    -1.91010241
 h     -2.60305713    -1.45713343    -0.59670109
 h     -3.03829096     0.36877046    -0.73643075
 h     -0.27915708     1.42175241     1.80459461
          17

 c      1.14628276    -0.25597936     0.18522629
 c     -0.07123274    -0.56542884     0.99701789
 c     -1.13547844     0.13118999    -0.15477480
 c     -0.85887814     0.59492499     1.41115162
 c     -0.26803972     0.87683858    -1.13730543
 c      1.07544154     0.56622476    -0.96412229
 h     -0.19476822    -1.47023291     1.42396283
 h     -1.46640722     0.08839305     2.24457105
 h     -0.47503828     1.71519113    -1.81187174
 h      2.13690674     0.94933485    -1.06011023
 o      2.32789206    -0.49585169     0.68284722
 h      2.91412398    -0.57193106    -0.07336339
 c     -2.27599517    -0.47521054    -0.84662457
 h     -2.19924004    -0.24249516    -1.94199384
 h     -2.60006352    -1.47722928    -0.63946540
 h     -3.09599612     0.36082352    -0.76046991
 h     -0.30104082     1.46298858     1.84280173
          17

 c      1.14476744    -0.26189198     0.16999993
 c     -0.07077056    -0.54809311     1.00344921
 c     -1.13470880     0.14303908    -0.15461296
 c     -0.85038572     0.57476349     1.40054202
 c     -0.27534517     0.88395682    -1.13649775
 c      1.07321725     0.55620582    -0.96245734
 h     -0.23536554    -1.46596198     1.42561632
 h     -1.53212996     0.09356432     2.26765252
 h     -0.48586906     1.73570931    -1.87902051
 h      2.14898038     0.97865212    -1.03558940
 o      2.33691228    -0.49649135     0.69358022
 h      2.92912982    -0.58899270    -0.11275747
 c     -2.27591800    -0.47517537    -0.83331455
 h     -2.14465513    -0.25652337    -1.97019189
 h     -2.59950790    -1.50214500    -0.67953473
 h     -3.15001301     0.33573796    -0.77896122
 h     -0.32909293     1.50384248     1.87182280
          17

 c      1.14376147    -0.26802616     0.15752304
 c     -0.06891742    -0.52958076     1.00497992
 c     -1.13221671     0.15514642    -0.15191786
 c     -0.84368828     0.55555955     1.39192734
 c     -0.28044038     0.89187333    -1.13554325
 c      1.07124325     0.54642965    -0.96033345
 h     -0.27749270    -1.48596582     1.43596813
 h     -1.59260129     0.11366062     2.27011466
 h     -0.50208871     1.74452796    -1.93535597
 h      2.14174154     1.00997778    -1.02530931
 o      2.34567303    -0.49784547     0.70319301
 h      2.94501263    -0.60240954    -0.13979078
 c     -2.27825035    -0.47277887    -0.82193255
 h     -2.08797520    -0.28139607    -1.98497986
 h     -2.59874683    -1.52781201    -0.71620965
 h     -3.19509258     0.29226394    -0.79222591
 h     -0.36654944     1.53500541     1.88701230
          17

 c      1.14375012    -0.27442090     0.14836185
 c     -0.06561574    -0.51226703     1.00218894
 c     -1.12838235     0.16743428    -0.14690750
 c     -0.83961185     0.53886065     1.38621261
 c     -0.28345741     0.90078586    -1.13488787
 c      1.06965156     0.53738499    -0.95811405
 h     -0.31722865    -1.51420236     1.44661936
 h     -1.64227086     0.14739158     2.24832988
 h     -0.52137498     1.73663117    -1.97440213
 h      2.11392300     1.04075275    -1.02878704
 o      2.35423744    -0.49990909     0.71091303
 h      2.95588784    -0.61126242    -0.14564290
 c     -2.28298467    -0.46865030    -0.81306334
 h     -2.03280777    -0.31584454    -1.98124506
 h     -2.59490108    -1.54907960    -0.74855450
 h     -3.22817376     0.23194532    -0.80045138
 h     -0.41357176     1.55091221     1.88579941
          17

 c      1.14513960    -0.28104477     0.14289147
 c     -0.06088946    -0.49832659     0.99560089
 c     -1.12360779     0.17981271    -0.13989893
 c     -0.83894736     0.52601559     1.38387418
 c     -0.28455853     0.91054908    -1.13466756
 c      1.06833813     0.52945479    -0.95611993
 h     -0.35029996    -1.53640850     1.45044053
 h     -1.67786002     0.19174966     2.20199969
 h     -0.54207305     1.71081851    -1.99303536
 h      2.06755156     1.06927056    -1.04535149
 o      2.36248997    -0.50265591     0.71640408
 h      2.95991915    -0.61516931    -0.12748314
 c     -2.28978628    -0.46360373    -0.80695240
 h     -1.98251356    -0.35766098    -1.95766474
 h     -2.58565453    -1.56188638    -0.77519162
 h     -3.24887855     0.15889614    -0.80384828
 h     -0.46821067     1.54943934     1.86758252
          17

 c      1.14824341    -0.28778940     0.14127861
 c     -0.05485154    -0.48917198     0.98559326
 c     -1.11829583     0.19217246    -0.13126915
 c     -0.84224473     0.51794064     1.38491402
 c     -0.28392132     0.92074963    -1.13474014
 c      1.06695862     0.52286260    -0.95459186
 h     -0.37358626    -1.54421585     1.44323402
 h     -1.69867514     0.24240918     2.13390049
 h     -0.56312581     1.66886739    -1.99115384
 h      2.00792358     1.09511179    -1.07427190
 o      2.37016449    -0.50603296     0.71973215
 h      2.95882179    -0.61435062    -0.08797417
 c     -2.29793455    -0.45850204    -0.80353797
 h     -1.93990942    -0.40401757    -1.91621048
 h     -2.56961935    -1.56447437    -0.79442562
 h     -3.26031694     0.07963719    -0.80280212
 h     -0.52699038     1.53192749     1.83364858
          17

 c      1.15329767    -0.29446097     0.14346868
 c     -0.04780823    -0.48535833     0.97250326
 c     -1.11282228     0.20438173    -0.12141399
 c     -0.84957013     0.51489273     1.38870980
 c     -0.28170397     0.93071873    -1.13466431
 c      1.06494959     0.51762913    -0.95366014
 h     -0.38538458    -1.53444283     1.42325167
 h     -1.70796669     0.29370214     2.05052279
 h     -0.58430248     1.61550346    -1.97206314
 h      1.94329354     1.11951480    -1.11498149
 o      2.37679270    -0.50995294     0.72140270
 h      2.95843224    -0.60974829    -0.03591558
 c     -2.30634161    -0.45415472    -0.80243585
 h     -1.90681988    -0.45172162    -1.86221696
 h     -2.54636478    -1.55776469    -0.80442148
 h     -3.26956663     0.00241197    -0.79796207
 h     -0.58504216     1.50412278     1.78740144
          17

 c      1.16049200    -0.30077981     0.14918148
 c     -0.04030615    -0.48664942     0.95671693
 c     -1.10750190     0.21628735    -0.11071703
 c     -0.86027288     0.51631191     1.39388382
 c     -0.27799234     0.93952007    -1.13363808
 c      1.06167342     0.51360457    -0.95333768
 h     -0.38534788    -1.50803235     1.39064356
 h     -1.71525180     0.33868321     1.96293934
 h     -0.60677817     1.55873605    -1.94342098
 h      1.88317453     1.14494083    -1.16723900
 o      2.38165046    -0.51429847     0.72236430
 h      2.96923584    -0.60297036     0.01370023
 c     -2.31379293    -0.45113845    -0.80291919
 h     -1.88339845    -0.49758323    -1.80464730
 h     -2.51629515    -1.54523722    -0.80332963
 h     -3.28599896    -0.06480581    -0.79020238
 h     -0.63619588     1.47766830     1.73461988
          17

 c      1.16998437    -0.30639832     0.15792930
 c     -0.03303003    -0.49213523     0.93865049
 c     -1.10256188     0.22771443    -0.09953392
 c     -0.87295445     0.52090833     1.39852537
 c     -0.27275720     0.94603600    -1.13053030
 c      1.05673152     0.51065168    -0.95358063
 h     -0.37465993    -1.47009586     1.34747135
 h     -1.73684993     0.37020295     1.88545793
 h     -0.63363914     1.50917504    -1.91717407
 h      1.83474381     1.17297138    -1.23072078
 o      2.38399572    -0.51898465     0.72362243
 h      3.00239898    -0.59534043     0.04586451
 c     -2.31948263    -0.44956460    -0.80396966
 h     -1.86762007    -0.53900019    -1.75552967
 h     -2.48045090    -1.53226805    -0.78938972
 h     -3.31600817    -0.11725283    -0.78051646
 h     -0.67390041     1.46936946     1.68259056
          17

 c      1.18187234    -0.31093243     0.16905601
 c     -0.02658218    -0.50034161     0.91863001
 c     -1.09813815     0.23846270    -0.08820226
 c     -0.88613233     0.52731689     1.40113800
 c     -0.26596065     0.94933241    -1.12428260
 c      1.05025394     0.50888092    -0.95442007
 h     -0.35656465    -1.43095477     1.29818720
 h     -1.78738119     0.38369522     1.82878496
 h     -0.66865570     1.47619274    -1.90514134
 h      1.79967499     1.20159672    -1.30379565
 o      2.38377597    -0.52406195     0.72542750
 h      3.05872602    -0.58632848     0.05847651
 c     -2.32343030    -0.44906022    -0.80451367
 h     -1.85606241    -0.57447835    -1.72695266
 h     -2.44022016    -1.52459096    -0.76110954
 h     -3.35782159    -0.15470169    -0.77000080
 h     -0.69377194     1.49291484     1.63691408
          17

 c      1.19612108    -0.31399252     0.18178966
 c     -0.02129547    -0.50936683     0.89679097
 c     -1.09430116     0.24830944    -0.07705419
 c     -0.89943644     0.53508780     1.40156080
 c     -0.25790797     0.94919514    -1.11465561
 c      1.04287906     0.50865526    -0.95604236
 h     -0.33661411    -1.40639329     1.24973785
 h     -1.86443339     0.37970390     1.79302220
 h     -0.71218468     1.46213911    -1.91046098
 h      1.77475500     1.22510473    -1.38270304
 o      2.38188975    -0.52968728     0.72720861
 h      3.12502380    -0.57404915     0.06332397
 c     -2.32619355    -0.44913915    -0.80386043
 h     -1.84661521    -0.60342897    -1.72550713
 h     -2.39700263    -1.52585838    -0.71764351
 h     -3.40261768    -0.17978219    -0.75979787
 h     -0.69621574     1.54634932     1.59867863
          17

 c      1.21249193    -0.31520286     0.19529337
 c     -0.01730877    -0.51736830     0.87321437
 c     -1.09108632     0.25703567    -0.06641120
 c     -0.91361534     0.54473621     1.40048560
 c     -0.24946705     0.94621237    -1.10243886
 c      1.03548986     0.51034331    -0.95871832
 h     -0.32082686    -1.41250788     1.20933769
 h     -1.94955516     0.36279470     1.77162988
 h     -0.75864660     1.46170131    -1.92514131
 h      1.75521937     1.23689254    -1.46230378
 o      2.37954157    -0.53599946     0.72837787
 h      3.18482252    -0.55722526     0.07314456
 c     -2.32820789    -0.44966212    -0.80199489
 h     -1.84086162    -0.62533134    -1.74849705
 h     -2.35205698    -1.53543565    -0.65940704
 h     -3.44011297    -0.19561025    -0.75081776
 h     -0.68572008     1.61298202     1.56635151
          17

 c      1.23050536    -0.31421476     0.20870760
 c     -0.01492901    -0.52357256     0.84832061
 c     -1.08850791     0.26445728    -0.05657537
 c     -0.92948040     0.55687912     1.39852433
 c     -0.24179708     0.94130999    -1.08881276
 c      1.02898512     0.51410768    -0.96267504
 h     -0.31125811    -1.45357201     1.17963720
 h     -2.02347497     0.33855168     1.75888609
 h     -0.79965567     1.46727354    -1.93743117
 h      1.73726040     1.23206937    -1.53754148
 o      2.37774130    -0.54308120     0.72874385
 h      3.22654346    -0.53575038     0.09489750
 c     -2.32951447    -0.45095626    -0.79936753
 h     -1.84307226    -0.63948037    -1.78619516
 h     -2.30672398    -1.54830856    -0.58864881
 h     -3.46255301    -0.20465288    -0.74348719
 h     -0.66786943     1.67435027     1.53890503
          17

 c      1.24943318    -0.31072390     0.22119139
 c     -0.01474912    -0.52867389     0.82298470
 c     -1.08655994     0.27043218    -0.04783053
 c     -0.94738733     0.57172235     1.39597323
 c     -0.23596543     0.93536506    -1.07477274
 c      1.02416411     0.51985881    -0.96801521
 h     -0.30454989    -1.51703463     1.15718528
 h     -2.07379546     0.31189459     1.75180437
 h     -0.82815532     1.47301536    -1.93841133
 h      1.71877891     1.20835945    -1.60446298
 o      2.37722578    -0.55098222     0.72846816
 h      3.24465729    -0.51026744     0.13029236
 c     -2.32988436    -0.45357670    -0.79645795
 h     -1.85728095    -0.64551809    -1.82716147
 h     -2.26273603    -1.55741910    -0.50945797
 h     -3.46584832    -0.20854540    -0.73771767
 h     -0.64748990     1.71786932     1.51643712
          17

 c      1.26832133    -0.30449241     0.23197302
 c     -0.01728945    -0.53392925     0.79815889
 c     -1.08521699     0.27484577    -0.04043789
 c     -0.96728354     0.58906084     1.39293241
 c     -0.23275235     0.92908603    -1.06098862
 c      1.02164924     0.52730431    -0.97468735
 h     -0.29595060    -1.58402716     1.13660002
 h     -2.09465300     0.28676367     1.74924976
 h     -0.83993295     1.47561151    -1.92349412
 h      1.69933360     1.16600074    -1.66070268
 o      2.37846143    -0.55974563     0.72795400
 h      3.23914385    -0.48165996     0.17727713
 c     -2.32897367    -0.45801365    -0.79353200
 h     -1.88549068    -0.64384927    -1.86183970
 h     -2.22221765    -1.55651804    -0.42707989
 h     -3.44952309    -0.20816160    -0.73298435
 h     -0.62827610     1.73724168     1.49963238
          17

 c      1.28607446    -0.29536948     0.24040409
 c     -0.02270845    -0.54029044     0.77456435
 c     -1.08443874     0.27759824    -0.03461995
 c     -0.98885639     0.60840750     1.38940952
 c     -0.23256369     0.92299634    -1.04784922
 c      1.02179316     0.53601138    -0.98246766
 h     -0.28255725    -1.63954104     1.11402713
 h     -2.08489178     0.26618954     1.75111810
 h     -0.83357705     1.47387270    -1.89180947
 h      1.68004706     1.10745223    -1.70582046
 o      2.38154045    -0.56943434     0.72779078
 h      3.21611189    -0.45045633     0.23041322
 c     -2.32637697    -0.46454037    -0.79061924
 h     -1.92739350    -0.63566394    -1.88378964
 h     -2.18741409    -1.54187533    -0.34697910
 h     -3.41663681    -0.20361973    -0.72837934
 h     -0.61285994     1.73097787     1.48934939
          17

 c      1.30161353    -0.28331602     0.24600960
 c     -0.03078585    -0.54820852     0.75264692
 c     -1.08417686     0.27860552    -0.03053688
 c     -1.01161312     0.62906936     1.38533921
 c     -0.23535171     0.91741566    -1.03549623
 c      1.02458278     0.54545666    -0.99093124
 h     -0.26365946    -1.67474156     1.08768165
 h     -2.04728893     0.25218241     1.75812527
 h     -0.81038833     1.46857768    -1.84581828
 h      1.66361657     1.03708843    -1.74169602
 o      2.38599451    -0.58017322     0.72872360
 h      3.18928799    -0.41582965     0.28070482
 c     -2.32163061    -0.47319101    -0.78756415
 h     -1.98068593    -0.62282180    -1.88990810
 h     -2.16037930    -1.51277489    -0.27406856
 h     -3.37376389    -0.19417299    -0.72260305
 h     -0.60269076     1.70163390     1.48648470
          17

 c      1.31405605    -0.26843538     0.24852066
 c     -0.04102057    -0.55772356     0.73263040
 c     -1.08438259     0.27781146    -0.02826209
 c     -1.03488949     0.65016388     1.38053192
 c     -0.24054322     0.91241458    -1.02379768
 c      1.02960818     0.55508322    -0.99943888
 h     -0.24010765    -1.68593121     1.05736313
 h     -1.98902021     0.24514812     1.77215762
 h     -0.77474413     1.46292731    -1.79172032
 h      1.65408289     0.96054097    -1.77264954
 o      2.39086036    -0.59217827     0.73148818
 h      3.17758327    -0.37469873     0.31769017
 c     -2.31426950    -0.48378085    -0.78406257
 h     -2.04145062    -0.60775649    -1.88061905
 h     -2.14271320    -1.47145063    -0.21211712
 h     -3.33022519    -0.17815628    -0.71396085
 h     -0.59746321     1.65611319     1.49201083
          17

 c      1.32285227    -0.25100097     0.24788608
 c     -0.05273414    -0.56853385     0.71455815
 c     -1.08501779     0.27520143    -0.02776220
 c     -1.05785686     0.67064839     1.37457499
 c     -0.24704454     0.90776861    -1.01231120
 c      1.03618641     0.56440337    -1.00723567
 h     -0.21380754    -1.67375145     1.02412507
 h     -1.92245038     0.24279485     1.79703974
 h     -0.73441472     1.46329325    -1.73997577
 h      1.65562973     0.88326478    -1.80426960
 o      2.39548848    -0.60558780     0.73633633
 h      3.19149571    -0.32404634     0.33679483
 c     -2.30404291    -0.49588758    -0.77967036
 h     -2.10464716    -0.59335280    -1.86021296
 h     -2.13535054    -1.42295341    -0.16316224
 h     -3.29525221    -0.15347177    -0.70052939
 h     -0.59412719     1.60625360     1.50713381
          17

 c      1.32784663    -0.23147071     0.24427422
 c     -0.06514883    -0.57996332     0.69830258
 c     -1.08606823     0.27080509    -0.02889046
 c     -1.07967774     0.68948304     1.36679315
 c     -0.25347795     0.90304849    -1.00044177
 c      1.04366711     0.57311550    -1.01372736
 h     -0.18743815    -1.64357611     0.99031586
 h     -1.86340901     0.23964865     1.83877743
 h     -0.69897747     1.47847682    -1.70340300
 h      1.67013944     0.80880625    -1.84025026
 o      2.40025890    -0.62009869     0.74274363
 h      3.22162414    -0.26646177     0.34399797
 c     -2.29123871    -0.50876457    -0.77383928
 h     -2.16501003    -0.58265861    -1.83663215
 h     -2.13843819    -1.37499853    -0.12684897
 h     -3.27332772    -0.11902690    -0.68065644
 h     -0.58654610     1.56725426     1.53339982
          17

 c      1.32925869    -0.21048772     0.23806979
 c     -0.07745007    -0.59086287     0.68355771
 c     -1.08755142     0.26467687    -0.03140505
 c     -1.09989817     0.70595467     1.35657889
 c     -0.25873820     0.89807355    -0.98803718
 c      1.05172866     0.58110865    -1.01875893
 h     -0.16413365    -1.60671276     0.95983262
 h     -1.82341231     0.23017942     1.90251303
 h     -0.67472475     1.51454628    -1.68994794
 h      1.69524223     0.73849042    -1.87932080
 o      2.40589662    -0.63498437     0.74984069
 h      3.24993622    -0.20974041     0.34907745
 c     -2.27676886    -0.52130425    -0.76608909
 h     -2.21839587    -0.57835230    -1.81924262
 h     -2.15143314    -1.33728701    -0.09999976
 h     -3.26160873    -0.07627331    -0.65363901
 h     -0.56840682     1.55075060     1.57198762
          17

 c      1.32757277    -0.18884774     0.22983451
 c     -0.08886429    -0.59964161     0.66987447
 c     -1.08950680     0.25685651    -0.03501972
 c     -1.11864709     0.71990476     1.34418626
 c     -0.26241434     0.89345734    -0.97595386
 c      1.06038874     0.58833643    -1.02259481
 h     -0.14680076    -1.58007432     0.93793706
 h     -1.80125248     0.21495062     1.98578862
 h     -0.66060609     1.56826968    -1.69569216
 h      1.72518112     0.67291690    -1.91578005
 o      2.41268903    -0.64942807     0.75685653
 h      3.26339763    -0.16181718     0.35902665
 c     -2.26181923    -0.53225533    -0.75630422
 h     -2.26273032    -0.58218331    -1.81418074
 h     -2.17358776    -1.31937608    -0.07746242
 h     -3.25248996    -0.02913710    -0.62006680
 h     -0.53921789     1.55619882     1.62149040
          17

 c      1.32338716    -0.16742638     0.22023134
 c     -0.09876079    -0.60483737     0.65684851
 c     -1.09196508     0.24735205    -0.03947025
 c     -1.13619155     0.73161040     1.33102413
 c     -0.26454997     0.89043060    -0.96569048
 c      1.06977396     0.59472069    -1.02565479
 h     -0.13708491    -1.57946297     0.92937199
 h     -1.78680010     0.20089155     2.07688324
 h     -0.65131215     1.62875244    -1.70867834
 h      1.75362135     0.61330063    -1.94294616
 o      2.42043961    -0.66272547     0.76322198
 h      3.25636656    -0.12818928     0.37723959
 c     -2.24743564    -0.54068262    -0.74481644
 h     -2.29756535    -0.59473772    -1.82059577
 h     -2.20455710    -1.32682506    -0.05517116
 h     -3.23821256     0.01752208    -0.58161675
 h     -0.50585256     1.57220874     1.67644425
          17

 c      1.31728796    -0.14709355     0.20994675
 c     -0.10669406    -0.60616166     0.64442984
 c     -1.09490638     0.23618046    -0.04455438
 c     -1.15253093     0.74147968     1.31893295
 c     -0.26522558     0.89018175    -0.95859766
 c      1.07991435     0.60015713    -1.02829441
 h     -0.13492282    -1.60733566     0.93497342
 h     -1.77101910     0.19531573     2.16142863
 h     -0.64227725     1.68467771    -1.71757940
 h      1.77578615     0.56156322    -1.95595514
 o      2.42865174    -0.67436407     0.76856311
 h      3.22901767    -0.11141580     0.40441513
 c     -2.23440605    -0.54636176    -0.73207369
 h     -2.32288335    -0.61550699    -1.83173459
 h     -2.24423090    -1.35786459    -0.03357537
 h     -3.21357823     0.05934293    -0.54059010
 h     -0.47736308     1.58609732     1.72916638
          17

 c      1.30978091    -0.12865084     0.19963701
 c     -0.11234842    -0.60470449     0.63300178
 c     -1.09821231     0.22343848    -0.05012748
 c     -1.16745489     0.74984341     1.30942650
 c     -0.26444972     0.89348702    -0.95551250
 c      1.09066902     0.60455998    -1.03072130
 h     -0.13924800    -1.65046440     0.95079286
 h     -1.74969523     0.20239151     2.22812160
 h     -0.63119468     1.72824256    -1.71540486
 h      1.78920453     0.51982368    -1.95275547
 o      2.43660732    -0.68409643     0.77270840
 h      3.18673257    -0.11050167     0.43892443
 c     -2.22335962    -0.54978306    -0.71834295
 h     -2.33851361    -0.64307261    -1.83920518
 h     -2.29160733    -1.40405725    -0.01745233
 h     -3.17656463     0.09313972    -0.49947342
 h     -0.46047166     1.58962059     1.77257079
          17

 c      1.30127695    -0.11279939     0.18990008
 c     -0.11549115    -0.60197496     0.62311268
 c     -1.10162079     0.20935636    -0.05606736
 c     -1.18071009     0.75689705     1.30342905
 c     -0.26221786     0.90066195    -0.95674802
 c      1.10172246     0.60789758    -1.03297446
 h     -0.14870892    -1.69119190     0.97109091
 h     -1.72238359     0.22316845     2.27003181
 h     -0.61752159     1.75549397    -1.69928370
 h      1.79380419     0.48991312    -1.93420595
 o      2.44331377    -0.69205462     0.77571630
 h      3.14096516    -0.11933343     0.47651804
 c     -2.21483996    -0.55182692    -0.70376067
 h     -2.34426995    -0.67539070    -1.83632178
 h     -2.34412326    -1.45444773    -0.01234083
 h     -3.12816456     0.11715831    -0.46058558
 h     -0.45852888     1.57930437     1.80150006
          17

 c      1.29211478    -0.10012215     0.18125916
 c     -0.11597619    -0.59913399     0.61522298
 c     -1.10470869     0.19431212    -0.06223407
 c     -1.19208729     0.76270417     1.30127825
 c     -0.25855417     0.91159592    -0.96216321
 c      1.11258423     0.61021467    -1.03490180
 h     -0.16187019    -1.71630836     0.99106476
 h     -1.69091371     0.25643793     2.28409867
 h     -0.60192235     1.76589295    -1.66964397
 h      1.79198769     0.47301934    -1.90411129
 o      2.44749069    -0.69882041     0.77785733
 h      3.10910878    -0.12563592     0.51056372
 c     -2.20925637    -0.55345305    -0.68848455
 h     -2.34025534    -0.71013839    -1.81942221
 h     -2.39819110    -1.49937323    -0.02161433
 h     -3.07222375     0.13131595    -0.42577401
 h     -0.47189024     1.55529404     1.81292115
          17

 c      1.28260610    -0.09107262     0.17415189
 c     -0.11376107    -0.59683903     0.60962131
 c     -1.10692070     0.17880445    -0.06844663
 c     -1.20145726     0.76720217     1.30273245
 c     -0.25348602     0.92574642    -0.97120255
 c      1.12257938     0.61164958    -1.03613664
 h     -0.17727192    -1.71867558     1.00762913
 h     -1.65876488     0.29910186     2.27099233
 h     -0.58618395     1.76252271    -1.63006618
 h      1.78874815     0.46943254    -1.86924674
 o      2.44802609    -0.70507293     0.77938524
 h      3.10673423    -0.11655542     0.53554276
 c     -2.20679330    -0.55557157    -0.67273965
 h     -2.32706696    -0.74503728    -1.78812146
 h     -2.45005094    -1.53205541    -0.04571224
 h     -3.01532679     0.13754462    -0.39613230
 h     -0.49805081     1.52081670     1.80600539
          17

 c      1.27307443    -0.08596885     0.16892234
 c     -0.10891676    -0.59531865     0.60642246
 c     -1.10764587     0.16339627    -0.07447987
 c     -1.20879816     0.77019684     1.30686640
 c     -0.24697437     0.94208363    -0.98290356
 c      1.13088697     0.61243104    -1.03614552
 h     -0.19349407    -1.69622632     1.01935072
 h     -1.63126221     0.34588638     2.23614887
 h     -0.57351919     1.75304933    -1.58767224
 h      1.79119742     0.47854909    -1.83855580
 o      2.44486601    -0.71075036     0.78018835
 h      3.13306471    -0.09192336     0.55242611
 c     -2.20735903    -0.55899446    -0.65677153
 h     -2.30587277    -0.77814881    -1.74536357
 h     -2.49641671    -1.54886548    -0.08249070
 h     -2.96621374     0.13991346    -0.37184236
 h     -0.53107533     1.48257190     1.78257412
          17

 c      1.26386507    -0.08499760     0.16581594
 c     -0.10162125    -0.59442638     0.60557054
 c     -1.10632813     0.14864177    -0.08008422
 c     -1.21420547     0.77136816     1.31188757
 c     -0.23886552     0.95910136    -0.99596789
 c      1.13674344     0.61282715    -1.03446570
 h     -0.20926824    -1.65137070     1.02646116
 h     -1.61622066     0.38878383     2.19180687
 h     -0.56871843     1.75000761    -1.55278863
 h      1.80628180     0.49944923    -1.82011563
 o      2.43894046    -0.71501339     0.77989760
 h      3.17199138    -0.06470415     0.56678468
 c     -2.21063950    -0.56430652    -0.64075343
 h     -2.27832776    -0.80816070    -1.69742908
 h     -2.53498828    -1.54939985    -0.12770690
 h     -2.93390691     0.14371036    -0.35248178
 h     -0.56080615     1.45141233     1.74766937
          17

 c      1.25533191    -0.08822117     0.16497207
 c     -0.09212620    -0.59362218     0.60681974
 c     -1.10258416     0.13501831    -0.08502144
 c     -1.21779482     0.77036187     1.31526053
 c     -0.22900647     0.97521851    -1.00911562
 c      1.13981448     0.61306214    -1.03109160
 h     -0.22373268    -1.59145540     1.03126516
 h     -1.62370586     0.41781233     2.15700113
 h     -0.57665388     1.76654572    -1.53526491
 h      1.83669107     0.53177556    -1.81631401
 o      2.43124134    -0.71705063     0.77824682
 h      3.20675472    -0.04805535     0.58294402
 c     -2.21628297    -0.57159122    -0.62470759
 h     -2.24627130    -0.83456216    -1.65329543
 h     -2.56490773    -1.53680327    -0.17533992
 h     -2.92442546     0.15289261    -0.33804803
 h     -0.57428031     1.44083425     1.70863119
          17

 c      1.24782421    -0.09557878     0.16641352
 c     -0.08069054    -0.59194518     0.60970025
 c     -1.09628914     0.12288288    -0.08911148
 c     -1.21947152     0.76702608     1.31491194
 c     -0.21759298     0.98965618    -1.02169893
 c      1.14042154     0.61330070    -1.02662404
 h     -0.23690051    -1.52945227     1.03875717
 h     -1.66172501     0.42588181     2.14817113
 h     -0.59826039     1.80651360    -1.53768206
 h      1.87851055     0.57566816    -1.82180717
 o      2.42240045    -0.71645607     0.77516925
 h      3.22673342    -0.04924294     0.60240592
 c     -2.22406631    -0.58018222    -0.60858101
 h     -2.21127722    -0.85738639    -1.62223384
 h     -2.58722133    -1.51820102    -0.21796888
 h     -2.93808981     0.16737651    -0.32995494
 h     -0.56294344     1.45973446     1.67078102
          17

 c      1.24168375    -0.10687269     0.17002904
 c     -0.06752533    -0.58821499     0.61357178
 c     -1.08760195     0.11247282    -0.09227661
 c     -1.21893100     0.76160058     1.31090392
 c     -0.20536249     1.00280691    -1.03386294
 c      1.13935384     0.61371524    -1.02194871
 h     -0.24997885    -1.48191403     1.05620516
 h     -1.72812849     0.41529326     2.16346475
 h     -0.62830170     1.86034906    -1.55372898
 h      1.92355308     0.63063578    -1.82706408
 o      2.41270406    -0.71320306     0.77074766
 h      3.22726894    -0.07004865     0.62465142
 c     -2.23385130    -0.58877994    -0.59254257
 h     -2.17449211    -0.87637379    -1.60954044
 h     -2.60498889    -1.50418136    -0.24779268
 h     -2.96990897     0.18298324    -0.33069031
 h     -0.53101452     1.50395813     1.63363301
          17

 c      1.23725185    -0.12173949     0.17555171
 c     -0.05287784    -0.58175624     0.61795516
 c     -1.07693233     0.10394788    -0.09455560
 c     -1.21598194     0.75463865     1.30495687
 c     -0.19329704     1.01553569    -1.04602420
 c      1.13749807     0.61452083    -1.01780934
 h     -0.26431466    -1.46052952     1.08946975
 h     -1.81012206     0.39560062     2.18527292
 h     -0.65866177     1.91337215    -1.57436245
 h      1.96348155     0.69488734    -1.82328255
 o      2.40213800    -0.70758730     0.76517129
 h      3.20901988    -0.10771936     0.64787351
 c     -2.24543971    -0.59602676    -0.57718567
 h     -2.13716699    -0.89031999    -1.61341246
 h     -2.62205032    -1.50536708    -0.25874026
 h     -3.01239217     0.19399741    -0.34238215
 h     -0.49229775     1.55926284     1.59389727
          17

 c      1.23487675    -0.13962697     0.18254661
 c     -0.03726405    -0.57316363     0.62299798
 c     -1.06487185     0.09743384    -0.09608137
 c     -1.21065345     0.74678304     1.29866330
 c     -0.18224681     1.02847790    -1.05843444
 c      1.13559604     0.61594577    -1.01461288
 h     -0.27892383    -1.46292280     1.13763777
 h     -1.89286470     0.37598928     2.19656605
 h     -0.68238035     1.95400606    -1.59280789
 h      1.99219415     0.76561941    -1.80475136
 o      2.39033588    -0.70024034     0.75871800
 h      3.17895747    -0.15480258     0.66933377
 c     -2.25859450    -0.60122302    -0.56330476
 h     -2.10133689    -0.89757970    -1.62630008
 h     -2.64021533    -1.52612245    -0.24885862
 h     -3.05816635     0.19565348    -0.36573931
 h     -0.46029839     1.61124320     1.54991178
          17

 c      1.23488982    -0.15980290     0.19042067
 c     -0.02152629    -0.56398324     0.62944040
 c     -1.05211015     0.09303297    -0.09704158
 c     -1.20310644     0.73858959     1.29282379
 c     -0.17278016     1.04185966    -1.07109628
 c      1.13415261     0.61819190    -1.01243160
 h     -0.29010743    -1.47590836     1.19324395
 h     -1.96501401     0.36218653     2.18772878
 h     -0.69501284     1.97575141    -1.60539426
 h      2.00639987     0.83963907    -1.76905555
 o      2.37650547    -0.69213870     0.75173485
 h      3.15191632    -0.19904783     0.68579214
 c     -2.27313886    -0.60462261    -0.55151843
 h     -2.06977923    -0.89717513    -1.63912480
 h     -2.65754406    -1.56116786    -0.22082926
 h     -3.10132606     0.18523113    -0.39990099
 h     -0.44366536     1.65017375     1.50235132
          17

 c      1.23752344    -0.18139380     0.19845276
 c     -0.00663033    -0.55575743     0.63812937
 c     -1.03936010     0.09080655    -0.09764086
 c     -1.19356259     0.73046267     1.28762530
 c     -0.16517190     1.05554812    -1.08381065
 c      1.13340135     0.62141162    -1.01106874
 h     -0.29383657    -1.48599812     1.24756324
 h     -2.01921172     0.35702624     2.15525027
 h     -0.69450329     1.97641393    -1.61088627
 h      2.00559562     0.91394776    -1.71665103
 o      2.35974669    -0.68434221     0.74458498
 h      3.14625439    -0.22766655     0.69458693
 c     -2.28887701    -0.60707009    -0.54213610
 h     -2.04538095    -0.88939219    -1.64456956
 h     -2.66997902    -1.59945613    -0.18006132
 h     -3.13795049     0.16221996    -0.44279009
 h     -0.44646700     1.67095990     1.45326654
          17

 c      1.24276744    -0.20342805     0.20582863
 c      0.00652317    -0.54952178     0.64968078
 c     -1.02730078     0.09075477    -0.09807658
 c     -1.18227653     0.72264090     1.28289732
 c     -0.15941290     1.06909129    -1.09621160
 c      1.13327884     0.62568922    -1.01012125
 h     -0.28753306    -1.48460235     1.29410331
 h     -2.05114514     0.36146910     2.09942359
 h     -0.68102397     1.95750919    -1.61005154
 h      1.99212616     0.98632346    -1.65050681
 o      2.34014212    -0.67736252     0.73759687
 h      3.16761356    -0.23758073     0.69483131
 c     -2.30543770    -0.60947671    -0.53521599
 h     -2.03050137    -0.87575274    -1.63836740
 h     -2.67399342    -1.63023756    -0.13240619
 h     -3.16636442     0.12821092    -0.49157654
 h     -0.46935935     1.67214028     1.40529884
          17

 c      1.25019992    -0.22487370     0.21167733
 c      0.01719736    -0.54575539     0.66439037
 c     -1.01653349     0.09280499    -0.09853367
 c     -1.16952444     0.71517094     1.27824496
 c     -0.15520011     1.08168809    -1.10775511
 c      1.13342208     0.63100918    -1.00903840
 h     -0.27037834    -1.46814556     1.32923898
 h     -2.05909843     0.37510981     2.02320396
 h     -0.65729637     1.92462043    -1.60585439
 h      1.97127361     1.05596949    -1.57572228
 o      2.31929691    -0.67105008     0.73111549
 h      3.20139835    -0.23741399     0.68697294
 c     -2.32222481    -0.61256341    -0.53062281
 h     -2.02652854    -0.85878904    -1.61950759
 h     -2.66778204    -1.64609899    -0.08292585
 h     -3.18732506     0.08672099    -0.54313185
 h     -0.51010514     1.65565232     1.36128690
          17

 c      1.25886986    -0.24467963     0.21511714
 c      0.02489191    -0.54444308     0.68222437
 c     -1.00754839     0.09680778    -0.09919409
 c     -1.15557524     0.70784197     1.27308178
 c     -0.15192946     1.09213337    -1.11768193
 c      1.13325743     0.63722700    -1.00721668
 h     -0.24314046    -1.43719290     1.35203937
 h     -2.04456703     0.39612505     1.93219246
 h     -0.62917000     1.88822893    -1.60402729
 h      1.95062368     1.12392787    -1.49855588
 o      2.29939573    -0.66522772     0.72557699
 h      3.22808648    -0.23733454     0.67167470
 c     -2.33848376    -0.61680394    -0.52802252
 h     -2.03352843    -0.84186954    -1.59027019
 h     -2.65122383    -1.64334757    -0.03551724
 h     -3.20391061     0.04277111    -0.59446896
 h     -0.56332334     1.62768696     1.32400171
          17

 c      1.26731592    -0.26183285     0.21532156
 c      0.02940524    -0.54509765     0.70279110
 c     -1.00070507     0.10253595    -0.10025683
 c     -1.14056981     0.70011172     1.26661326
 c     -0.14880696     1.09893616    -1.12506480
 c      1.13226135     0.64411622    -1.00416808
 h     -0.20811275    -1.39633006     1.36450710
 h     -2.01421106     0.42075397     1.83537008
 h     -0.60503651     1.86268705    -1.61271887
 h      1.93763229     1.19235153    -1.42442908
 o      2.28239904    -0.66001516     0.72149892
 h      3.23512271    -0.24336779     0.64953391
 c     -2.35345021    -0.62237859    -0.52684937
 h     -2.04992451    -0.82906317    -1.55635392
 h     -2.62552808    -1.62164443     0.00721539
 h     -3.22062493     0.00189233    -0.64308580
 h     -0.62010227     1.60011607     1.29576758
          17

 c      1.27378649    -0.27544607     0.21162029
 c      0.03085928    -0.54674097     0.72528673
 c     -0.99623067     0.10968787    -0.10195802
 c     -1.12420125     0.69121976     1.25785848
 c     -0.14526915     1.10093260    -1.12915710
 c      1.13033822     0.65153679    -0.99968174
 h     -0.16910115    -1.35472770     1.37234198
 h     -1.98238386     0.44279935     1.74549996
 h     -0.59167869     1.85947242    -1.63863613
 h      1.93584675     1.26211868    -1.35587051
 o      2.26980478    -0.65574695     0.71940555
 h      3.21815750    -0.25762938     0.62110564
 c     -2.36654966    -0.62906999    -0.52634543
 h     -2.07244293    -0.82486067    -1.52656088
 h     -2.59295192    -1.58383159     0.04423774
 h     -3.24144016    -0.03147987    -0.68700326
 h     -0.66947063     1.58964945     1.27796475
          17

 c      1.27665874    -0.28487985     0.20364982
 c      0.02964285    -0.54798578     0.74851515
 c     -0.99423649     0.11789953    -0.10459082
 c     -1.10542939     0.68078697     1.24592222
 c     -0.14150724     1.09811554    -1.12994468
 c      1.12800132     0.65957959    -0.99380700
 h     -0.13083384    -1.32567630     1.38496591
 h     -1.96934618     0.45485115     1.67628175
 h     -0.58860737     1.87780073    -1.68075079
 h      1.94311571     1.33071447    -1.29251630
 o      2.26244442    -0.65281424     0.71970912
 h      3.18001209    -0.27929476     0.58675948
 c     -2.37753525    -0.63618679    -0.52581175
 h     -2.09689376    -0.83350560    -1.51063263
 h     -2.55654066    -1.53597600     0.07664581
 h     -3.26760610    -0.05545642    -0.72443806
 h     -0.70383448     1.60956079     1.27086488
          17

 c      1.27491055    -0.28986092     0.19151863
 c      0.02623296    -0.54751479     0.77123532
 c     -0.99474834     0.12676816    -0.10853381
 c     -1.08325395     0.66945896     1.23067506
 c     -0.13836878     1.09154924    -1.12817519
 c      1.12615330     0.66850224    -0.98667919
 h     -0.09708551    -1.32151965     1.41170723
 h     -1.98734116     0.45284824     1.63433290
 h     -0.58902385     1.90571282    -1.73003963
 h      1.95376990     1.39293204    -1.23307008
 o      2.26016210    -0.65156737     0.72259902
 h      3.13117240    -0.30468180     0.54608565
 c     -2.38641915    -0.64267335    -0.52508239
 h     -2.11999952    -0.85787789    -1.51440654
 h     -2.51970350    -1.48695666     0.10814179
 h     -3.29694844    -0.07087701    -0.75350132
 h     -0.72398779     1.65772073     1.27394650
          17

 c      1.26839365    -0.29052931     0.17589536
 c      0.02100459    -0.54490155     0.79283821
 c     -0.99774172     0.13588313    -0.11425847
 c     -1.05815359     0.65856016     1.21312040
 c     -0.13677157     1.08251963    -1.12482243
 c      1.12570156     0.67855008    -0.97839376
 h     -0.06877956    -1.34441482     1.45409232
 h     -2.02687003     0.43913788     1.61496966
 h     -0.58587916     1.92986661    -1.77575990
 h      1.96208089     1.44336732    -1.17690399
 o      2.26165707    -0.65228145     0.72802893
 h      3.09001977    -0.32731754     0.49671760
 c     -2.39327937    -0.64747604    -0.52481875
 h     -2.14093986    -0.89843389    -1.53542718
 h     -2.48553170    -1.44628552     0.14417404
 h     -3.32514745    -0.08018916    -0.77234208
 h     -0.73584610     1.71789079     1.28591671
          17

 c      1.25775464    -0.28737523     0.15793778
 c      0.01425288    -0.54080165     0.81354401
 c     -1.00316535     0.14484948    -0.12228246
 c     -1.03173959     0.64934432     1.19478424
 c     -0.13733765     1.07202187    -1.12070320
 c      1.12728297     0.68984826    -0.96899816
 h     -0.04483369    -1.38416717     1.50374687
 h     -2.06678033     0.41899321     1.60908422
 h     -0.57506703     1.94119249    -1.80983902
 h      1.96422504     1.47826249    -1.12436779
 o      2.26509444    -0.65501627     0.73574770
 h      3.07478870    -0.34108469     0.43449533
 c     -2.39818375    -0.65005132    -0.52610103
 h     -2.16092326    -0.95302075    -1.56411220
 h     -2.45606008    -1.41966278     0.18859741
 h     -3.34769393    -0.08604661    -0.77961137
 h     -0.74430347     1.77205602     1.30463049
          17

 c      1.24411299    -0.28111137     0.13909820
 c      0.00632311    -0.53623672     0.83382371
 c     -1.01094389     0.15330014    -0.13307363
 c     -1.00557289     0.64267794     1.17706146
 c     -0.14031259     1.06069920    -1.11640306
 c      1.13113179     0.70238280    -0.95853426
 h     -0.02432309    -1.42655902     1.54929216
 h     -2.08983735     0.39683522     1.60954372
 h     -0.55538550     1.93525246    -1.82761621
 h      1.95879835     1.49621106    -1.07646894
 o      2.26946724    -0.65931090     0.74508658
 h      3.08612801    -0.34673533     0.35907267
 c     -2.40120867    -0.65065567    -0.52963150
 h     -2.18157452    -1.01766491    -1.58912467
 h     -2.43220396    -1.40563671     0.23988360
 h     -3.36128247    -0.09039939    -0.77485786
 h     -0.75145438     1.80765667     1.32752706
          17

 c      1.22872788    -0.27255378     0.12091498
 c     -0.00235949    -0.53199262     0.85389497
 c     -1.02096590     0.16090583    -0.14694229
 c     -0.98075950     0.63902839     1.16101182
 c     -0.14558043     1.04890570    -1.11230270
 c      1.13703355     0.71599781    -0.94706959
 h     -0.00717249    -1.46041227     1.58223876
 h     -2.08657388     0.37553217     1.61206113
 h     -0.52778721     1.91127817    -1.82741363
 h      1.94688392     1.49840224    -1.03452240
 o      2.27484920    -0.66428820     0.75481817
 h      3.10698672    -0.35159548     0.27847296
 c     -2.40240952    -0.65011803    -0.53540243
 h     -2.20390914    -1.08763492    -1.60149792
 h     -2.41444383    -1.39758072     0.29136112
 h     -3.36445380    -0.09414203    -0.75867554
 h     -0.75744085     1.81812420     1.35217097
          17

 c      1.21276646    -0.26253296     0.10484911
 c     -0.01132387    -0.52849484     0.87362310
 c     -1.03306583     0.16738944    -0.16395421
 c     -0.95802931     0.63851686     1.14734110
 c     -0.15269562     1.03673294    -1.10857701
 c      1.14433169     0.73036505    -0.93470402
 h      0.00614930    -1.47911962     1.59813329
 h     -2.05348631     0.35683692     1.61428351
 h     -0.49497725     1.87183160    -1.81046208
 h      1.93219200     1.48885905    -0.99991247
 o      2.28143042    -0.66914206     0.76357757
 h      3.12034530    -0.36261946     0.20402958
 c     -2.40178473    -0.64938445    -0.54292463
 h     -2.22816531    -1.15824471    -1.59589639
 h     -2.40321343    -1.38835729     0.33505612
 h     -3.35777396    -0.09708596    -0.73263285
 h     -0.76136293     1.80157866     1.37653635
          17

 c      1.19718845    -0.25182856     0.09217041
 c     -0.02009257    -0.52586690     0.89259323
 c     -1.04700671     0.17254156    -0.18388740
 c     -0.93784426     0.64092203     1.13639187
 c     -0.16092671     1.02397118    -1.10513618
 c      1.15199232     0.74495021    -0.92156226
 h      0.01497218    -1.47998076     1.59582002
 h     -1.99138820     0.34171767     1.61520926
 h     -0.46138234     1.82339344    -1.78154202
 h      1.92106016     1.47445267    -0.97390549
 o      2.28908940    -0.67334726     0.77026898
 h      3.11708628    -0.38344830     0.14484487
 c     -2.39928307    -0.64923757    -0.55152999
 h     -2.25397557    -1.22537681    -1.57043695
 h     -2.39877329    -1.37305717     0.36486372
 h     -3.34370487    -0.09810330    -0.69905065
 h     -0.76169912     1.76023635     1.39919997
          17

 c      1.18272617    -0.24112617     0.08389344
 c     -0.02821522    -0.52396079     0.91017838
 c     -1.06247038     0.17623024    -0.20624134
 c     -0.92040352     0.64560920     1.12809973
 c     -0.16933683     1.01005695    -1.10155516
 c      1.15879753     0.75907957    -0.90778462
 h      0.01863219    -1.46377707     1.57687697
 h     -1.90529222     0.33027290     1.61531210
 h     -0.43302884     1.77716020    -1.74977863
 h      1.92123383     1.46361890    -0.95745844
 o      2.29747479    -0.67662910     0.77417523
 h      3.09478410    -0.41498105     0.10633787
 c     -2.39485575    -0.65019850    -0.56052314
 h     -2.28055345    -1.28592439    -1.52633108
 h     -2.40101683    -1.34945319     0.37766200
 h     -3.32602384    -0.09548871    -0.66066838
 h     -0.75634787     1.70114082     1.41973525
          17

 c      1.16991867    -0.23099335     0.08075373
 c     -0.03529455    -0.52231174     0.92555800
 c     -1.07906330     0.17839939    -0.23028834
 c     -0.90554858     0.65144668     1.12189610
 c     -0.17696139     0.99422445    -1.09718992
 c      1.16374309     0.77220789    -0.89352263
 h      0.01664413    -1.43524672     1.54571061
 h     -1.80561698     0.32111015     1.61741017
 h     -0.41635255     1.74736926    -1.72724558
 h      1.93825301     1.46275603    -0.95102222
 o      2.30609118    -0.67890496     0.77496072
 h      3.05586766    -0.45619097     0.09004902
 c     -2.38855551    -0.65245755    -0.56923799
 h     -2.30684490    -1.33833413    -1.46774300
 h     -2.40939864    -1.31766765     0.37348112
 h     -3.30859798    -0.08766316    -0.62028579
 h     -0.74244212     1.63770814     1.43947395
          17

 c      1.15916578    -0.22186878     0.08320800
 c     -0.04099874    -0.52006737     0.93771539
 c     -1.09634376     0.17905018    -0.25514622
 c     -0.89266875     0.65695117     1.11662188
 c     -0.18310786     0.97615331    -1.09173588
 c      1.16647165     0.78423267    -0.87894258
 h      0.00889078    -1.40406673     1.50992269
 h     -1.70919689     0.31042139     1.62791265
 h     -0.41529043     1.74362456    -1.72235467
 h      1.97112297     1.47225952    -0.95432193
 o      2.31425616    -0.68025457     0.77271843
 h      3.00760796    -0.50439223     0.09254260
 c     -2.38064835    -0.65577382    -0.57708657
 h     -2.33170857    -1.38323768    -1.40164932
 h     -2.42297828    -1.27990716     0.35569983
 h     -3.29382367    -0.07409539    -0.58057489
 h     -0.71630714     1.58921026     1.46208985
          17

 c      1.15078332    -0.21405472     0.09143895
 c     -0.04504969    -0.51608149     0.94553478
 c     -1.11386010     0.17821280    -0.27986466
 c     -0.88090374     0.66101699     1.11083342
 c     -0.18756176     0.95666200    -1.08581775
 c      1.16731134     0.79547503    -0.86422845
 h     -0.00432982    -1.38424656     1.47948161
 h     -1.63551439     0.29254528     1.65607599
 h     -0.42895116     1.76246768    -1.73280596
 h      2.01207722     1.48671070    -0.96617848
 o      2.32097174    -0.68089546     0.76809650
 h      2.96344410    -0.55541254     0.10302940
 c     -2.37164219    -0.65942926    -0.58365944
 h     -2.35418364    -1.42368871    -1.33701684
 h     -2.44060209    -1.24031124     0.33138298
 h     -3.28175950    -0.05587711    -0.54416366
 h     -0.67466083     1.57238436     1.49166485
          17

 c      1.14505269    -0.20770754     0.10535071
 c     -0.04718957    -0.50948667     0.94818420
 c     -1.13116752     0.17593689    -0.30352545
 c     -0.86988485     0.66372976     1.10389259
 c     -0.19044717     0.93739248    -1.08071040
 c      1.16688289     0.80634572    -0.84956504
 h     -0.02267539    -1.38800212     1.46251274
 h     -1.59465946     0.26491317     1.70718925
 h     -0.45299892     1.79059538    -1.74858385
 h      2.05089218     1.49896505    -0.98462558
 o      2.32496777    -0.68108336     0.76228062
 h      2.94170435    -0.60500714     0.10339068
 c     -2.36217967    -0.66241083    -0.58888018
 h     -2.37376361    -1.46399149    -1.28255620
 h     -2.46124080    -1.20437745     0.31087975
 h     -3.27069024    -0.03543396    -0.51375034
 h     -0.61766582     1.58788764     1.52736328
          17

 c      1.14225736    -0.20283385     0.12456413
 c     -0.04718983    -0.50054999     0.94562980
 c     -1.14780179     0.17231762    -0.32532505
 c     -0.86020220     0.66595817     1.09673729
 c     -0.19196347     0.91993833    -1.07761552
 c      1.16570690     0.81707916    -0.83510424
 h     -0.04609614    -1.41579763     1.45957149
 h     -1.58004415     0.23293609     1.77508800
 h     -0.48253907     1.81455445    -1.76001385
 h      2.07897964     1.50353430    -1.00733321
 o      2.32543792    -0.68091576     0.75621798
 h      2.95362719    -0.65189104     0.08039011
 c     -2.35289529    -0.66390235    -0.59304255
 h     -2.39038970    -1.50673963    -1.24354733
 h     -2.48424124    -1.17714298     0.30493564
 h     -3.25854298    -0.01558763    -0.49195230
 h     -0.55035937     1.62069667     1.56194312
          17

 c      1.14267773    -0.19930453     0.14843625
 c     -0.04496516    -0.49070342     0.93862914
 c     -1.16323447     0.16753700    -0.34460292
 c     -0.85277933     0.66848524     1.09105726
 c     -0.19226585     0.90541128    -1.07731988
 c      1.16403746     0.82767062    -0.82094303
 h     -0.07419617    -1.45537693     1.46394937
 h     -1.57798218     0.20617472     1.84639150
 h     -0.51352546     1.82542262    -1.76131662
 h      2.09099665     1.49761553    -1.03205624
 o      2.32289105    -0.68035564     0.74962877
 h      2.98997184    -0.69732171     0.04133260
 c     -2.34438448    -0.66382497    -0.59649952
 h     -2.40405510    -1.55022938    -1.22021632
 h     -2.50895800    -1.16035893     0.31911148
 h     -3.24403326     0.00133880    -0.48095413
 h     -0.48003242     1.65365478     1.58682007
          17

 c      1.14653714    -0.19687178     0.17609846
 c     -0.04067717    -0.48165094     0.92822619
 c     -1.17684780     0.16188332    -0.36083591
 c     -0.84822393     0.67178005     1.08820224
 c     -0.19146802     0.89441799    -1.08018576
 c      1.16185426     0.83791220    -0.80711417
 h     -0.10556218    -1.49138332     1.46751071
 h     -1.57782634     0.19225633     1.90905924
 h     -0.54293722     1.81885072    -1.75040420
 h      2.08500970     1.48092643    -1.05697882
 o      2.31855067    -0.67948989     0.74162651
 h      3.03103892    -0.74101406     0.00416835
 c     -2.33725712    -0.66292657    -0.59925758
 h     -2.41445585    -1.58905523    -1.20915236
 h     -2.53394957    -1.15130871     0.35021942
 h     -3.22711255     0.01396808    -0.48220311
 h     -0.41333960     1.67524674     1.59598898
          17

 c      1.15392977    -0.19518516     0.20650801
 c     -0.03473142    -0.47469346     0.91539673
 c     -1.18795295     0.15573527    -0.37362004
 c     -0.84674152     0.67604873     1.08886917
 c     -0.18966693     0.88713119    -1.08621372
 c      1.15889167     0.84744111    -0.79358372
 h     -0.13804716    -1.51256827     1.46446870
 h     -1.57370579     0.19530601     1.95537451
 h     -0.56869768     1.79420249    -1.72805625
 h      2.06245674     1.45542652    -1.08102956
 o      2.31346814    -0.67856092     0.73169283
 h      3.06139111    -0.78075772    -0.01808512
 c     -2.33210917    -0.66235050    -0.60098058
 h     -2.42104627    -1.61702884    -1.20596327
 h     -2.55696833    -1.14492192     0.38909235
 h     -3.20894005     0.02194437    -0.49628402
 h     -0.35532465     1.67975581     1.58650819
          17

 c      1.16475691    -0.19379760     0.23849662
 c     -0.02773177    -0.47058160     0.90096226
 c     -1.19584728     0.14951208    -0.38265110
 c     -0.84824650     0.68127469     1.09320375
 c     -0.18694782     0.88331557    -1.09506981
 c      1.15466464     0.85577439    -0.78023987
 h     -0.16940180    -1.51310660     1.45186021
 h     -1.56306578     0.21676697     1.98137191
 h     -0.58983069     1.75436502    -1.69767332
 h      2.02825938     1.42517318    -1.10425915
 o      2.30838020    -0.67788202     0.71983549
 h      3.07276434    -0.81396441    -0.01993966
 c     -2.32940032    -0.66314562    -0.60126915
 h     -2.42329609    -1.62963393    -1.20704112
 h     -2.57584182    -1.13663219     0.42597034
 h     -3.19163097     0.02583512    -0.52299604
 h     -0.30945456     1.66558033     1.55779742
          17

 c      1.17866496    -0.19217276     0.27082886
 c     -0.02041962    -0.46957577     0.88558344
 c     -1.19989832     0.14360498    -0.38770561
 c     -0.85246095     0.68723560     1.10091080
 c     -0.18334729     0.88229465    -1.10607387
 c      1.14853155     0.86236259    -0.76688338
 h     -0.19773165    -1.49181216     1.42903924
 h     -1.54555065     0.25618651     1.98601937
 h     -0.60704025     1.70634380    -1.66558001
 h      1.99052316     1.39592027    -1.12815635
 o      2.30383344    -0.67779432     0.70645228
 h      3.06260573    -0.83855509    -0.00141855
 c     -2.32935708    -0.66600357    -0.59982880
 h     -2.42087812    -1.62510533    -1.21020797
 h     -2.58921147    -1.12365383     0.45356241
 h     -3.17778265     0.02689442    -0.56157558
 h     -0.27761168     1.63430773     1.51112207
          17

 c      1.19498663    -0.18970334     0.30227996
 c     -0.01358353    -0.47149359     0.86973053
 c     -1.19963455     0.13831195    -0.38862449
 c     -0.85898481     0.69351149     1.11125313
 c     -0.17880136     0.88294548    -1.11821630
 c      1.13990760     0.86672800    -0.75327021
 h     -0.22184886    -1.45176814     1.39748087
 h     -1.52290557     0.31137083     1.97134231
 h     -0.62344258     1.66155412    -1.64105484
 h      1.95847388     1.37365261    -1.15527193
 o      2.30022236    -0.67863862     0.69225718
 h      3.03371553    -0.85352237     0.03280693
 c     -2.33196056    -0.67114781    -0.59647691
 h     -2.41373487    -1.60473695    -1.21486943
 h     -2.59677175    -1.10501830     0.46764867
 h     -3.16966196     0.02656932    -0.61094524
 h     -0.25956302     1.59087548     1.44946214
          17

 c      1.21271593    -0.18574861     0.33173081
 c     -0.00793028    -0.47568664     0.85361767
 c     -1.19481894     0.13379547    -0.38530693
 c     -0.86733120     0.69949724     1.12294242
 c     -0.17321160     0.88395609    -1.13036182
 c      1.12866909     0.86869794    -0.73926554
 h     -0.24175052    -1.40091695     1.36114605
 h     -1.49990830     0.37800848     1.94378965
 h     -0.64392351     1.63297584    -1.63422775
 h      1.93807912     1.36187323    -1.18736847
 o      2.29765228    -0.68069438     0.67831878
 h      2.99614358    -0.85981091     0.07227319
 c     -2.33700024    -0.67826645    -0.59111471
 h     -2.40205350    -1.57291719    -1.22208192
 h     -2.59928291    -1.08131905     0.46692043
 h     -3.16817531     0.02576027    -0.66980346
 h     -0.25190740     1.54440439     1.37748866
          17

 c      1.23056536    -0.17969012     0.35825237
 c     -0.00394782    -0.48100854     0.83714790
 c     -1.18548386     0.13007469    -0.37772092
 c     -0.87688456     0.70449128     1.13406512
 c     -0.16679465     0.88448964    -1.14172595
 c      1.11546388     0.86855685    -0.72502668
 h     -0.25924016    -1.35272259     1.32695965
 h     -1.48582934     0.44944022     1.91620749
 h     -0.67110083     1.62743420    -1.65081701
 h      1.92856549     1.35968739    -1.22305252
 o      2.29574030    -0.68409917     0.66609628
 h      2.96933964    -0.86124297     0.09954264
 c     -2.34414322    -0.68651120    -0.58377140
 h     -2.38614450    -1.53666563    -1.23443186
 h     -2.59859425    -1.05458397     0.45309412
 h     -3.17216265     0.02420597    -0.73641826
 h     -0.24745063     1.50797775     1.30069067
          17

 c      1.24713578    -0.17099407     0.38113712
 c     -0.00186906    -0.48603294     0.82000966
 c     -1.17191739     0.12704569    -0.36593350
 c     -0.88679247     0.70796505     1.14243018
 c     -0.16041756     0.88465406    -1.15222107
 c      1.10155329     0.86692847    -0.71099431
 h     -0.27783951    -1.32378359     1.30369689
 h     -1.49347707     0.51844742     1.90649251
 h     -0.70111172     1.64015031    -1.68831700
 h      1.92394103     1.36295115    -1.25764273
 o      2.29399747    -0.68893501     0.65697473
 h      2.97440216    -0.86254749     0.09721168
 c     -2.35296924    -0.69467196    -0.57477813
 h     -2.36622057    -1.50385095    -1.25506750
 h     -2.59771177    -1.02826683     0.43149090
 h     -3.17860329     0.02049021    -0.80826693
 h     -0.23785502     1.49414532     1.22313678
          17

 c      1.26116801    -0.15927698     0.39987830
 c     -0.00187881    -0.48980979     0.80209081
 c     -1.15461414     0.12451278    -0.35015048
 c     -0.89615624     0.70988651     1.14668167
 c     -0.15534724     0.88511274    -1.16222254
 c      1.08833841     0.86451858    -0.69770408
 h     -0.30026218    -1.32495834     1.29711549
 h     -1.53047347     0.58187681     1.92618722
 h     -0.72570271     1.65950244    -1.73880485
 h      1.91748139     1.36703423    -1.28543541
 o      2.29311479    -0.69557433     0.65113752
 h      3.01158192    -0.86305831     0.06576024
 c     -2.36296190    -0.70155795    -0.56501858
 h     -2.34226163    -1.47996496    -1.28534319
 h     -2.60071701    -1.00703275     0.41134445
 h     -3.18367390     0.01272551    -0.88190414
 h     -0.22065601     1.50677896     1.14655571
          17

 c      1.27182708    -0.14440332     0.41417106
 c     -0.00439567    -0.49258776     0.78390967
 c     -1.13422280     0.12222136    -0.33073797
 c     -0.90465356     0.71083253     1.14722712
 c     -0.15270635     0.88645691    -1.17212936
 c      1.07698389     0.86194481    -0.68563251
 h     -0.32485374    -1.35269193     1.30475983
 h     -1.58936146     0.64174108     1.96809536
 h     -0.73738084     1.67466066    -1.79397391
 h      1.90471602     1.36858199    -1.30184825
 o      2.29480762    -0.70456898     0.64761719
 h      3.06001506    -0.85714363     0.02248204
 c     -2.37350269    -0.70638916    -0.55594105
 h     -2.31427711    -1.46573685    -1.32242554
 h     -2.61204829    -0.99572785     0.40372250
 h     -3.18396809    -0.00057272    -0.95327855
 h     -0.20235389     1.53849187     1.07247376
          17

 c      1.27889975    -0.12660768     0.42395192
 c     -0.00995338    -0.49543341     0.76642440
 c     -1.11151343     0.11988847    -0.30821590
 c     -0.91252081     0.71180513     1.14543353
 c     -0.15317250     0.88896641    -1.18213538
 c      1.06824496     0.85968234    -0.67514795
 h     -0.34639025    -1.39320263     1.31808377
 h     -1.65362497     0.70002514     2.01401442
 h     -0.73180895     1.67858311    -1.84747439
 h      1.88418382     1.36595588    -1.30433609
 o      2.30025275    -0.71614307     0.64539349
 h      3.09998159    -0.84060775    -0.01641863
 c     -2.38394888    -0.70895778    -0.54896153
 h     -2.28278369    -1.45813368    -1.35960963
 h     -2.63476715    -0.99729261     0.41531640
 h     -3.17731559    -0.01988247    -1.01836519
 h     -0.19280534     1.57740745     1.00413207
          17

 c      1.28275561    -0.10654859     0.42940898
 c     -0.01882037    -0.49935272     0.75052506
 c     -1.08736010     0.11723123    -0.28325271
 c     -0.92006733     0.71385590     1.14249373
 c     -0.15692547     0.89262896    -1.19217401
 c      1.06241102     0.85805651    -0.66650940
 h     -0.35991896    -1.43265764     1.32848927
 h     -1.70922306     0.75620071     2.04861535
 h     -0.70778698     1.66784572    -1.89519925
 h      1.85729557     1.35919785    -1.29262274
 o      2.30957923    -0.73004290     0.64376775
 h      3.12085288    -0.81235343    -0.04175662
 c     -2.39377163    -0.70955635    -0.54466221
 h     -2.24889724    -1.45332684    -1.38920538
 h     -2.66880978    -1.01104272     0.44250860
 h     -3.16313655    -0.04441816    -1.07384821
 h     -0.19927431     1.61361101     0.94572352
          17

 c      1.28409965    -0.08523404     0.43094057
 c     -0.03080538    -0.50490882     0.73681157
 c     -1.06272771     0.11399874    -0.25667999
 c     -0.92750335     0.71782789     1.13919039
 c     -0.16369135     0.89719010    -1.20191286
 c      1.05930113     0.85723567    -0.65985259
 h     -0.36271782    -1.46178868     1.33024948
 h     -1.74795052     0.80835201     2.06317651
 h     -0.66675564     1.64202249    -1.93522753
 h      1.82820690     1.35006663    -1.26886457
 o      2.32215405    -0.74565601     0.64229892
 h      3.11916928    -0.77335477    -0.04976526
 c     -2.40258434    -0.70876945    -0.54269794
 h     -2.21400565    -1.44867539    -1.40512584
 h     -2.71115216    -1.03328293     0.47349640
 h     -3.14249760    -0.07210199    -1.11767705
 h     -0.22485633     1.64091351     0.90106344
          17

 c      1.28367941    -0.06386077     0.42909809
 c     -0.04527226    -0.51224213     0.72562633
 c     -1.03866032     0.11000795    -0.22950728
 c     -0.93497672     0.72428532     1.13605633
 c     -0.17281000     0.90216350    -1.21074678
 c      1.05830582     0.85722176    -0.65515925
 h     -0.35426769    -1.47595027     1.32062643
 h     -1.76617975     0.85431098     2.05397943
 h     -0.61254338     1.60355076    -1.96818540
 h      1.80368149     1.34212280    -1.23774672
 o      2.33692132    -0.76218907     0.64076915
 h      3.09689286    -0.72569008    -0.04085608
 c     -2.41004901    -0.70725390    -0.54229127
 h     -2.17940654    -1.44319130    -1.40388549
 h     -2.75755825    -1.05939939     0.49562756
 h     -3.11799032    -0.09968215    -1.14945629
 h     -0.26909917     1.65646233     0.87289693
          17

 c      1.28208772    -0.04365195     0.42454282
 c     -0.06123132    -0.52115915     0.71713557
 c     -1.01626743     0.10517780    -0.20290799
 c     -0.94262234     0.73348529     1.13349788
 c     -0.18332691     0.90682955    -1.21779196
 c      1.05853078     0.85788569    -0.65227385
 h     -0.33578101    -1.47443392     1.29947216
 h     -1.76350401     0.89210834     2.02072280
 h     -0.55110176     1.55781947    -1.99797725
 h      1.79206188     1.34026111    -1.20577321
 o      2.35256598    -0.77883792     0.63924682
 h      3.06169950    -0.67164870    -0.02016465
 c     -2.41581045    -0.70560246    -0.54260763
 h     -2.14607216    -1.43735101    -1.38463769
 h     -2.80403212    -1.08534085     0.50002605
 h     -3.09336772    -0.12306253    -1.17059529
 h     -0.32863985     1.66043731     0.86252079
          17

 c      1.27969482    -0.02574342     0.41801592
 c     -0.07744444    -0.53115484     0.71136439
 c     -0.99669926     0.09955492    -0.17815322
 c     -0.95056714     0.74528730     1.13179399
 c     -0.19415984     0.91032493    -1.22196540
 c      1.05913010     0.85912529    -0.65106342
 h     -0.30989813    -1.46054025     1.26925775
 h     -1.74259213     0.92017570     1.96631459
 h     -0.48941051     1.51228922    -2.03172470
 h      1.80009447     1.34876994    -1.17876371
 o      2.36757527    -0.79495346     0.63815438
 h      3.02750614    -0.61226082     0.00157203
 c     -2.41952698    -0.70425775    -0.54288054
 h     -2.11450098    -1.43284369    -1.34898628
 h     -2.84740768    -1.10809591     0.48243533
 h     -3.07272094    -0.13803287    -1.18395000
 h     -0.39725182     1.65656751     0.86931387
          17

 c      1.27667306    -0.01111522     0.41029773
 c     -0.09254454    -0.54136593     0.70817413
 c     -0.98109629     0.09332286    -0.15648619
 c     -0.95883440     0.75899562     1.13096042
 c     -0.20436669     0.91194157    -1.22233090
 c      1.05974146     0.86110360    -0.65164736
 h     -0.28043617    -1.44234467     1.23545856
 h     -1.71056046     0.93769398     1.89819716
 h     -0.43309783     1.47320656    -2.07651434
 h      1.82848876     1.36837435    -1.15856021
 o      2.38055176    -0.81014818     0.63803724
 h      3.00984545    -0.54615352     0.01180973
 c     -2.42096981    -0.70341251    -0.54249528
 h     -2.08461480    -1.43236123    -1.30077042
 h     -2.88554191    -1.12575445     0.44274655
 h     -3.05910979    -0.14148177    -1.19270667
 h     -0.46570759     1.65320867     0.89022959
          17

 c      1.27308028    -0.00055024     0.40213177
 c     -0.10520006    -0.55058585     0.70725595
 c     -0.97050120     0.08678882    -0.13896352
 c     -0.96704909     0.77330723     1.13047452
 c     -0.21335167     0.91149120    -1.21867059
 c      1.06062878     0.86430395    -0.65439390
 h     -0.25169229    -1.43255837     1.20626077
 h     -1.68162344     0.94526733     1.83070566
 h     -0.38457808     1.44150444    -2.13316737
 h      1.87068638     1.39528935    -1.14257271
 o      2.39093107    -0.82408447     0.63885675
 h      3.01389929    -0.47299933     0.00764981
 c     -2.42010570    -0.70291225    -0.54114296
 h     -2.05576489    -1.43922138    -1.24557428
 h     -2.91759818    -1.13762058     0.38471718
 h     -3.05315197    -0.13268751    -1.19888839
 h     -0.52285443     1.66299471     0.92009054
          17

 c      1.26895987     0.00539421     0.39412164
 c     -0.11433755    -0.55764190     0.70830781
 c     -0.96574352     0.08033681    -0.12632870
 c     -0.97409377     0.78679037     1.12912197
 c     -0.22080236     0.90929587    -1.21167967
 c      1.06237964     0.86928864    -0.65963440
 h     -0.22693339    -1.44397971     1.18959997
 h     -1.67740247     0.94520708     1.78456458
 h     -0.34408061     1.41296651    -2.19398047
 h      1.91659215     1.42360172    -1.12674418
 o      2.39911842    -0.83612684     0.63977526
 h      3.03117032    -0.39879736    -0.00046260
 c     -2.41704670    -0.70226021    -0.53899396
 h     -2.02705702    -1.45642306    -1.18953603
 h     -2.94460745    -1.14451444     0.31602285
 h     -3.05259401    -0.11379758    -1.20261749
 h     -0.55965994     1.69711453     0.95391055
          17

 c      1.26439774     0.00640489     0.38665102
 c     -0.11932024    -0.56216355     0.71138630
 c     -0.96732457     0.07434187    -0.11896772
 c     -0.97871330     0.79898758     1.12584515
 c     -0.22650750     0.90582457    -1.20251887
 c      1.06553067     0.87641971    -0.66741807
 h     -0.20708153    -1.48018766     1.18785546
 h     -1.71484765     0.93912590     1.77458241
 h     -0.31177290     1.38241011    -2.24764668
 h      1.95697795     1.44812660    -1.10825618
 o      2.40573918    -0.84549433     0.63986177
 h      3.05031616    -0.33313567     0.00019671
 c     -2.41184605    -0.70079966    -0.53675012
 h     -1.99815542    -1.48502982    -1.13755889
 h     -2.96999652    -1.14898901     0.24775325
 h     -3.05330854    -0.08900761    -1.20278431
 h     -0.57434847     1.75547782     0.98987133
          17

 c      1.25952070     0.00241282     0.37986267
 c     -0.11995141    -0.56484410     0.71693469
 c     -0.97532473     0.06907248    -0.11690404
 c     -0.98112665     0.81085377     1.12119824
 c     -0.23028716     0.90143112    -1.19230320
 c      1.07038570     0.88573498    -0.67745271
 h     -0.19133905    -1.53182710     1.19639767
 h     -1.78722317     0.92492812     1.79360668
 h     -0.28841794     1.34661520    -2.28475458
 h      1.98553581     1.46568218    -1.08628956
 o      2.41117070    -0.85157977     0.63855475
 h      3.06409502    -0.28389597     0.01722953
 c     -2.40435249    -0.69802310    -0.53540246
 h     -1.97010790    -1.52283263    -1.09207107
 h     -2.99884162    -1.15454457     0.19169672
 h     -3.05094399    -0.06302377    -1.19838483
 h     -0.57221320     1.82525977     1.02877756
          17

 c      1.25447708    -0.00642594     0.37369377
 c     -0.11639985    -0.56673909     0.72533700
 c     -0.98935271     0.06464606    -0.11976473
 c     -0.98280421     0.82368656     1.11678678
 c     -0.23200242     0.89631226    -1.18188602
 c      1.07697007     0.89694936    -0.68915807
 h     -0.17871496    -1.58406628     1.20817322
 h     -1.87117119     0.90016086     1.82178076
 h     -0.27504031     1.30468792    -2.29978972
 h      1.99923156     1.47522195    -1.06174778
 o      2.41551938    -0.85405573     0.63566196
 h      3.06963182    -0.25543737     0.05298195
 c     -2.39439614    -0.69387710    -0.53568548
 h     -1.94532183    -1.56466814    -1.05334901
 h     -3.03455231    -1.16309187     0.15522521
 h     -3.04221135    -0.03976193    -1.18946519
 h     -0.56070925     1.89011888     1.07118822
          17

 c      1.24943487    -0.01975877     0.36794042
 c     -0.10915882    -0.56857346     0.73657628
 c     -1.00855410     0.06106422    -0.12677282
 c     -0.98508390     0.83817035     1.11387195
 c     -0.23157060     0.89054490    -1.17182349
 c      1.08501510     0.90949764    -0.70175249
 h     -0.16860045    -1.62454693     1.21785779
 h     -1.94609155     0.86533776     1.84355914
 h     -0.27257612     1.25750937    -2.29112135
 h      1.99832120     1.47773370    -1.03685300
 o      2.41867313    -0.85288432     0.63127256
 h      3.06757635    -0.24836922     0.10581558
 c     -2.38215133    -0.68887397    -0.53766850
 h     -1.92664790    -1.60425279    -1.02080164
 h     -3.07517363    -1.17258719     0.13805957
 h     -3.02549611    -0.02170997    -1.17737292
 h     -0.54602323     1.93766885     1.11630653
          17

 c      1.24459788    -0.03706813     0.36232483
 c     -0.09897695    -0.57059335     0.75023554
 c     -1.03168322     0.05830061    -0.13683320
 c     -0.98875248     0.85429063     1.11302947
 c     -0.22897129     0.88411085    -1.16236072
 c      1.09393293     0.92257748    -0.71434292
 h     -0.16066667    -1.64584181     1.22282720
 h     -1.99970946     0.82312080     1.85109262
 h     -0.28172492     1.20731673    -2.26089375
 h      1.98657170     1.47625472    -1.01483834
 o      2.42027857    -0.84836369     0.62572896
 h      3.06241334    -0.25879730     0.17047784
 c     -2.36818926    -0.68387489    -0.54089020
 h     -1.91639920    -1.63605235    -0.99396265
 h     -3.11397065    -1.17801113     0.13471466
 h     -3.00099885    -0.00981724    -1.16458368
 h     -0.53233106     1.96107206     1.16244666
          17

 c      1.24022873    -0.05770358     0.35655180
 c     -0.08673679    -0.57269279     0.76565819
 c     -1.05721824     0.05639487    -0.14868045
 c     -0.99420963     0.87153499     1.11433563
 c     -0.22424679     0.87689800    -1.15337910
 c      1.10281909     0.93520514    -0.72601953
 h     -0.15473419    -1.64509408     1.22272142
 h     -2.02596670     0.77690609     1.84168711
 h     -0.30296038     1.15756266    -2.21552243
 h      1.97127905     1.47576992    -0.99956175
 o      2.41965252    -0.84121308     0.61961946
 h      3.06375123    -0.27700520     0.23817181
 c     -2.35323262    -0.67975169    -0.54473857
 h     -1.91581628    -1.65633564    -0.97283223
 h     -3.14332812    -1.17433295     0.13901150
 h     -2.97059977    -0.00364191    -1.15438812
 h     -0.52204311     1.95820200     1.20767066
          17

 c      1.23665833    -0.08090483     0.35034755
 c     -0.07332466    -0.57452769     0.78209669
 c     -1.08348432     0.05551251    -0.16102766
 c     -1.00165648     0.88903186     1.11755123
 c     -0.21749570     0.86870719    -1.14434706
 c      1.11060789     0.94634422    -0.73597199
 h     -0.15077898    -1.62356640     1.21901901
 h     -2.02277077     0.73012451     1.81569516
 h     -0.33672629     1.11275280    -2.16622852
 h      1.96165405     1.48216382    -0.99468871
 o      2.41585646    -0.83247865     0.61361333
 h      3.08511746    -0.28906815     0.29913011
 c     -2.33798063    -0.67718417    -0.54868303
 h     -1.92490076    -1.66359491    -0.95787252
 h     -3.15757763    -1.15827673     0.14638122
 h     -2.93742840    -0.00169836    -1.15046216
 h     -0.51594659     1.93098882     1.25025775
          17

 c      1.23425540    -0.10582120     0.34348821
 c     -0.05953077    -0.57552657     0.79879030
 c     -1.10876778     0.05595175    -0.17267833
 c     -1.01118296     0.90559371     1.12219343
 c     -0.20886254     0.85931926    -1.13447703
 c      1.11648220     0.95516887    -0.74363729
 h     -0.14906209    -1.58686696     1.21494637
 h     -1.99130452     0.68588493     1.77580250
 h     -0.38371193     1.07766115    -2.12719722
 h      1.96435279     1.49948764    -1.00230443
 o      2.40838698    -0.82291433     0.60802150
 h      3.13334527    -0.28685009     0.34948960
 c     -2.32310600    -0.67656849    -0.55235517
 h     -1.94239885    -1.65876736    -0.94994696
 h     -3.15376296    -1.12855525     0.15415210
 h     -2.90502319    -0.00213933    -1.15617139
 h     -0.51293008     1.88556395     1.28913993
          17

 c      1.23334102    -0.13153513     0.33581653
 c     -0.04598811    -0.57485160     0.81498732
 c     -1.13142647     0.05809862    -0.18260165
 c     -1.02273057     0.91976400     1.12749437
 c     -0.19859492     0.84865135    -1.12333502
 c      1.12031784     0.96133343    -0.74880772
 h     -0.15033869    -1.54529089     1.21547204
 h     -1.93698252     0.64640593     1.72751295
 h     -0.44430839     1.05557296    -2.10841373
 h      1.97873834     1.52699909    -1.02173483
 o      2.39793351    -0.81247873     0.60266148
 h      3.19739726    -0.27608311     0.39331915
 c     -2.30930768    -0.67793214    -0.55559030
 h     -1.96586521    -1.64541434    -0.95028890
 h     -3.13156989    -1.08559279     0.16129009
 h     -2.87619268    -0.00374522    -1.17359527
 h     -0.50944216     1.83257525     1.32441879
          17

 c      1.23408725    -0.15709684     0.32724057
 c     -0.03315124    -0.57151111     0.82999030
 c     -1.15000595     0.06234761    -0.18998922
 c     -1.03586213     0.93009295     1.13228546
 c     -0.18723286     0.83688983    -1.11151662
 c      1.12268081     0.96496868    -0.75159508
 h     -0.15592527    -1.51217262     1.22657404
 h     -1.87188455     0.61162476     1.68059083
 h     -0.51635609     1.04679507    -2.10763854
 h      1.99735443     1.55930636    -1.04981624
 o      2.38587974    -0.80087404     0.59732209
 h      3.25718613    -0.26770004     0.43522159
 c     -2.29728101    -0.68087016    -0.55846802
 h     -1.99194913    -1.62952624    -0.96039626
 h     -3.09333537    -1.03132209     0.16833913
 h     -2.85213240    -0.00670600    -1.20266282
 h     -0.49968160     1.78565895     1.35765798
          17

 c      1.23644554    -0.18155975     0.31771651
 c     -0.02134500    -0.56485387     0.84332746
 c     -1.16335339     0.06901177    -0.19430448
 c     -1.04936578     0.93583444     1.13500561
 c     -0.17570245     0.82443746    -1.10043572
 c      1.12440298     0.96641977    -0.75228597
 h     -0.16708924    -1.49767745     1.25273794
 h     -1.81644512     0.57697272     1.65002424
 h     -0.59372238     1.04925511    -2.11266933
 h      2.01097339     1.58946907    -1.08237551
 o      2.37349936    -0.78810808     0.59201966
 h      3.29687952    -0.26866762     0.47636739
 c     -2.28753863    -0.68462493    -0.56134657
 h     -2.01714059    -1.61815233    -0.98154670
 h     -3.04428337    -0.96907513     0.17768265
 h     -2.83240060    -0.01254424    -1.24098592
 h     -0.47846245     1.75573715     1.39096926
          17

 c      1.24011531    -0.20400772     0.30722392
 c     -0.01088522    -0.55517159     0.85498000
 c     -1.17070455     0.07824019    -0.19530448
 c     -1.06143420     0.93745689     1.13425454
 c     -0.16509599     0.81175916    -1.09149118
 c      1.12619935     0.96601109    -0.75122022
 h     -0.18367405    -1.50128147     1.29371320
 h     -1.79229106     0.53421622     1.65159003
 h     -0.66825503     1.06023628    -2.11078593
 h      2.01265331     1.61170457    -1.11554812
 o      2.36176083    -0.77453114     0.58694140
 h      3.30814900    -0.28113229     0.51555544
 c     -2.28017837    -0.68838130    -0.56487777
 h     -2.03889740    -1.61647889    -1.01364936
 h     -2.99236054    -0.90322237     0.19365601
 h     -2.81567819    -0.02321527    -1.28453940
 h     -0.44611822     1.74431928     1.42476381
          17

 c      1.24454072    -0.22358315     0.29575183
 c     -0.00213221    -0.54360639     0.86535520
 c     -1.17171981     0.08995611    -0.19301311
 c     -1.07118431     0.93577681     1.12992665
 c     -0.15636794     0.79929552    -1.08558794
 c      1.12849985     0.96394712    -0.74873684
 h     -0.20346870    -1.51243264     1.34431247
 h     -1.80314159     0.48110821     1.68910869
 h     -0.73253512     1.07739992    -2.09405922
 h      1.99898550     1.62240124    -1.14639291
 o      2.35137659    -0.76071951     0.58235792
 h      3.28917662    -0.30392466     0.55069636
 c     -2.27486359    -0.69163220    -0.56989736
 h     -2.05638816    -1.62504904    -1.05395490
 h     -2.94629154    -0.83812636     0.22115644
 h     -2.80065987    -0.04010565    -1.32875016
 h     -0.40946808     1.74416745     1.45671544
          17

 c      1.24895038    -0.23952366     0.28330417
 c      0.00458973    -0.53144903     0.87498951
 c     -1.16647553     0.10381891    -0.18766062
 c     -1.07924183     0.93092658     1.12341673
 c     -0.15016454     0.78745471    -1.08310287
 c      1.13140245     0.96028572    -0.74515343
 h     -0.22323716    -1.51848931     1.39754912
 h     -1.83202188     0.42699045     1.75029737
 h     -0.78113105     1.09900681    -2.05954234
 h      1.96995984     1.62021707    -1.17311407
 o      2.34274766    -0.74740749     0.57856616
 h      3.24481337    -0.33310567     0.57965466
 c     -2.27115121    -0.69431116    -0.57703493
 h     -2.07012239    -1.63991880    -1.09703852
 h     -2.91151819    -0.77684907     0.26173513
 h     -2.78658961    -0.06347021    -1.36948260
 h     -0.37748920     1.74590103     1.48312305
          17

 c      1.25246245    -0.25120929     0.26992366
 c      0.00909040    -0.51965049     0.88429874
 c     -1.15543256     0.11921624    -0.17962337
 c     -1.08645297     0.92275710     1.11647594
 c     -0.14677027     0.77662691    -1.08398207
 c      1.13465885     0.95492331    -0.74074625
 h     -0.24003559    -1.51035216     1.44738343
 h     -1.86025486     0.38352827     1.81861568
 h     -0.81080385     1.12391388    -2.00805994
 h      1.92869773     1.60607507    -1.19526821
 o      2.33570369    -0.73549244     0.57583304
 h      3.18935347    -0.36118525     0.60088913
 c     -2.26880022    -0.69657645    -0.58627659
 h     -2.08092805    -1.65550924    -1.13641566
 h     -2.88772061    -0.72122606     0.31017934
 h     -2.77342194    -0.09231339    -1.40371467
 h     -0.35746417     1.74247838     1.50059624
          17

 c      1.25424622    -0.25820626     0.25572131
 c      0.01134522    -0.50872985     0.89348966
 c     -1.13937314     0.13529920    -0.16938747
 c     -1.09320341     0.91133716     1.11048493
 c     -0.14609928     0.76717556    -1.08780949
 c      1.13768173     0.94758230    -0.73572037
 h     -0.25182604    -1.48359929     1.48969355
 h     -1.87682557     0.35786228     1.88138606
 h     -0.82064978     1.15171144    -1.94349751
 h      1.88128976     1.58325974    -1.21407972
 o      2.32925459    -0.72603061     0.57432481
 h      3.14875887    -0.37659167     0.61420936
 c     -2.26769201    -0.69852197    -0.59698132
 h     -2.08924700    -1.66729047    -1.16638096
 h     -2.87108595    -0.67303498     0.35636645
 h     -2.76179195    -0.12450276    -1.42992336
 h     -0.35375118     1.73018047     1.50689088
          17

 c      1.25367923    -0.26028415     0.24089635
 c      0.01146843    -0.49882647     0.90255341
 c     -1.11930334     0.15105969    -0.15753113
 c     -1.09954218     0.89697059     1.10641440
 c     -0.14769263     0.75938186    -1.09382216
 c      1.13962575     0.93784470    -0.73019306
 h     -0.25761158    -1.43794281     1.52241093
 h     -1.87705719     0.35270206     1.93042555
 h     -0.81266530     1.18318763    -1.87282033
 h      1.83614954     1.55717021    -1.23257374
 o      2.32230056    -0.71988961     0.57409846
 h      3.14805231    -0.36905836     0.62061746
 c     -2.26761624    -0.70009020    -0.60823976
 h     -2.09499174    -1.67291461    -1.18298589
 h     -2.85794678    -0.63437431     0.39017776
 h     -2.75290333    -0.15698942    -1.44822487
 h     -0.36783136     1.70828078     1.50115382
          17

 c      1.25044943    -0.25742442     0.22575392
 c      0.00968075    -0.48973309     0.91126077
 c     -1.09634768     0.16543077    -0.14471870
 c     -1.10541776     0.88006307     1.10493647
 c     -0.15073419     0.75334992    -1.10092603
 c      1.13962373     0.92531438    -0.72426590
 h     -0.25750828    -1.37688968     1.54573892
 h     -1.85999765     0.36790201     1.96081126
 h     -0.79246202     1.22110433    -1.80608971
 h      1.80184855     1.53374369    -1.25465518
 o      2.31538408    -0.71705397     0.57523477
 h      3.18285148    -0.34082641     0.62000042
 c     -2.26821688    -0.70112560    -0.61914824
 h     -2.09767684    -1.67230160    -1.18426604
 h     -2.84630798    -0.60721659     0.40453734
 h     -2.74830620    -0.18617311    -1.46022972
 h     -0.39841917     1.67883591     1.48403094
          17

 c      1.24463636    -0.24987576     0.21075128
 c      0.00631317    -0.48089480     0.91912852
 c     -1.07166638     0.17738927    -0.13168874
 c     -1.11082753     0.86099928     1.10645081
 c     -0.15420176     0.74895626    -1.10786109
 c      1.13716524     0.90991920    -0.71823400
 h     -0.25289637    -1.30788989     1.56275451
 h     -1.82717621     0.40130203     1.97024722
 h     -0.76853766     1.27039233    -1.75472730
 h      1.78348252     1.51630028    -1.28251504
 o      2.31023502    -0.71678548     0.57782799
 h      3.22577142    -0.30380296     0.61088786
 c     -2.26906497    -0.70142039    -0.62893217
 h     -2.09658906    -1.66738192    -1.17017172
 h     -2.83575909    -0.59295014     0.39605999
 h     -2.74947200    -0.20851739    -1.46847019
 h     -0.44123619     1.64699117     1.45781542
          17

 c      1.23673630    -0.23822930     0.19655597
 c      0.00182174    -0.47145381     0.92540352
 c     -1.04640737     0.18604628    -0.11921791
 c     -1.11583467     0.84008121     1.11099299
 c     -0.15730717     0.74604595    -1.11365708
 c      1.13235172     0.89213258    -0.71278260
 h     -0.24640449    -1.24201907     1.57986909
 h     -1.78276872     0.44867240     1.95965053
 h     -0.74796413     1.33550831    -1.72644102
 h      1.78041735     1.50330157    -1.31418311
 o      2.30799634    -0.71828754     0.58182669
 h      3.25409624    -0.26847091     0.59252906
 c     -2.26974591    -0.70071493    -0.63705515
 h     -2.09093505    -1.66169989    -1.14238188
 h     -2.82711783    -0.59210498     0.36500299
 h     -2.75714334    -0.22140802    -1.47535227
 h     -0.48888874     1.62135981     1.42637491
          17

 c      1.22757020    -0.22342752     0.18405417
 c     -0.00328217    -0.46051299     0.92922889
 c     -1.02168651     0.19071087    -0.10805167
 c     -1.12033338     0.81764996     1.11807017
 c     -0.15997603     0.74487318    -1.11809520
 c      1.12578787     0.87288134    -0.70892836
 h     -0.24102648    -1.19109053     1.60526159
 h     -1.73500145     0.50306448     1.93533886
 h     -0.73112242     1.41502939    -1.72020262
 h      1.78788184     1.48971544    -1.34419984
 o      2.30885387    -0.72089465     0.58700643
 h      3.25665362    -0.24096485     0.56537857
 c     -2.26989371    -0.69870738    -0.64338586
 h     -2.07999362    -1.65967352    -1.10390576
 h     -2.82245625    -0.60414095     0.31563624
 h     -2.77069192    -0.22395792    -1.48204491
 h     -0.53235271     1.61275951     1.39408920
          17

 c      1.21811180    -0.20668667     0.17428671
 c     -0.00861298    -0.44768001     0.93013184
 c     -0.99858396     0.19092227    -0.09882651
 c     -1.12352782     0.79450253     1.12652260
 c     -0.16274305     0.74622204    -1.12159156
 c      1.11827699     0.85327348    -0.70777577
 h     -0.23807419    -1.16146065     1.64358433
 h     -1.69794984     0.55461779     1.91222356
 h     -0.71278742     1.50017922    -1.72798417
 h      1.80029396     1.47024121    -1.36657735
 o      2.31235769    -0.72405648     0.59303508
 h      3.23077768    -0.22406695     0.53066351
 c     -2.26913509    -0.69514465    -0.64836608
 h     -2.06334226    -1.66517559    -1.05832534
 h     -2.82557569    -0.62732342     0.25699178
 h     -2.78790636    -0.21728094    -1.48805883
 h     -0.56536773     1.62903267     1.36350498
          17

 c      1.20931356    -0.18936304     0.16833604
 c     -0.01401901    -0.43341487     0.92846997
 c     -0.97813711     0.18645900    -0.09203256
 c     -1.12378607     0.77215857     1.13476776
 c     -0.16623513     0.75100427    -1.12469793
 c      1.11058671     0.83437919    -0.71031552
 h     -0.23592313    -1.15012552     1.69105018
 h     -1.68923509     0.59355573     1.91187494
 h     -0.68771311     1.57963853    -1.74077578
 h      1.81337249     1.44138205    -1.37708384
 o      2.31766487    -0.72736810     0.59955579
 h      3.18047082    -0.21762349     0.48983957
 c     -2.26699492    -0.68997777    -0.65298615
 h     -2.04117194    -1.67962540    -1.00888880
 h     -2.84219212    -0.65901331     0.20231127
 h     -2.80544694    -0.20400929    -1.49185712
 h     -0.58853732     1.66857222     1.33399408
          17

 c      1.20197358    -0.17278992     0.16718923
 c     -0.01944796    -0.41871700     0.92524844
 c     -0.96131136     0.17733760    -0.08803914
 c     -1.11989173     0.75227273     1.14212965
 c     -0.17086864     0.75987149    -1.12779845
 c      1.10333634     0.81707858    -0.71729692
 h     -0.23146123    -1.14847228     1.73764259
 h     -1.71715833     0.61656343     1.94508562
 h     -0.65358161     1.64418108    -1.75205633
 h      1.82480756     1.40201116    -1.37407248
 o      2.32358514    -0.73067128     0.60628079
 h      3.11701962    -0.21760998     0.44369075
 c     -2.26299263    -0.68344599    -0.65828060
 h     -2.01452641    -1.70079690    -0.95808613
 h     -2.87765846    -0.69658579     0.16395178
 h     -2.81971615    -0.18734577    -1.49198459
 h     -0.60754464     1.72073087     1.30362496
          17

 c      1.19665181    -0.15809380     0.17158474
 c     -0.02476020    -0.40460118     0.92158889
 c     -0.94895077     0.16381678    -0.08712944
 c     -1.11229265     0.73603368     1.14982224
 c     -0.17680519     0.77309293    -1.13105381
 c      1.09693513     0.80190748    -0.72910057
 h     -0.22221399    -1.14831121     1.77318003
 h     -1.77101444     0.62701296     1.99807558
 h     -0.61090540     1.68815527    -1.75821340
 h      1.83445767     1.35336512    -1.35863767
 o      2.32862372    -0.73413961     0.61310351
 h      3.05895474    -0.21520971     0.39084264
 c     -2.25706072    -0.67604747    -0.66448926
 h     -1.98523632    -1.72350660    -0.90798104
 h     -2.93143366    -0.73791386     0.14490866
 h     -2.82767595    -0.17016944    -1.48794669
 h     -0.62816423     1.77248038     1.27153192
          17

 c      1.19364232    -0.14601578     0.18185770
 c     -0.02969908    -0.39184154     0.91841390
 c     -0.94172847     0.14640955    -0.08945745
 c     -1.10233474     0.72422248     1.15950874
 c     -0.18397878     0.79056021    -1.13441767
 c      1.09152417     0.78890946    -0.74559491
 h     -0.20711363    -1.14450993     1.79074773
 h     -1.83246035     0.62878635     2.04862443
 h     -0.56224058     1.70948155    -1.75812035
 h      1.84464159     1.29897125    -1.33463931
 o      2.33150714    -0.73802853     0.62010264
 h      3.02378497    -0.20113115     0.32779664
 c     -2.24975347    -0.66848885    -0.67085929
 h     -1.95556508    -1.74168653    -0.86074082
 h     -2.99471924    -0.78045295     0.13750057
 h     -2.82735508    -0.15451979    -1.48048704
 h     -0.65373794     1.81337672     1.23836357
          17

 c      1.19300980    -0.13681346     0.19784063
 c     -0.03396751    -0.38092401     0.91636567
 c     -0.94009626     0.12587100    -0.09497316
 c     -1.09124755     0.71725049     1.17198623
 c     -0.19211043     0.81177997    -1.13764002
 c      1.08693681     0.77759551    -0.76606605
 h     -0.18632469    -1.13507316     1.78725184
 h     -1.88720186     0.62408655     2.08163645
 h     -0.51171068     1.70980185    -1.75303899
 h      1.86026654     1.24427301    -1.30832773
 o      2.33210076    -0.74199532     0.62719264
 h      3.01292657    -0.17671794     0.25448400
 c     -2.24185695    -0.66156724    -0.67629745
 h     -1.92778527    -1.75038729    -0.81881499
 h     -3.05548456    -0.82080527     0.13126365
 h     -2.81804802    -0.14146151    -1.47142562
 h     -0.68516869     1.83692248     1.20571687
          17

 c      1.19466408    -0.13030088     0.21886699
 c     -0.03731596    -0.37203925     0.91577793
 c     -0.94421921     0.10314734    -0.10338703
 c     -1.07993864     0.71512052     1.18716083
 c     -0.20072362     0.83581529    -1.14024060
 c      1.08279936     0.76712416    -0.78935602
 h     -0.16092075    -1.12078232     1.76320286
 h     -1.92661147     0.61412188     2.09022867
 h     -0.46478444     1.69523352    -1.74707724
 h      1.88748299     1.19517142    -1.28664373
 o      2.33123671    -0.74507030     0.63387332
 h      3.01355555    -0.15454791     0.17822762
 c     -2.23397800    -0.65599767    -0.67991579
 h     -1.90382301    -1.74695894    -0.78479362
 h     -3.10390265    -0.85551218     0.11897225
 h     -2.80025398    -0.13117947    -1.46334489
 h     -0.72158933     1.84039429     1.17556002
          17

 c      1.19841515    -0.12599688     0.24387289
 c     -0.03961102    -0.36504500     0.91662461
 c     -0.95390873     0.07930184    -0.11417997
 c     -1.06909030     0.71740656     1.20441544
 c     -0.20920713     0.86125152    -1.14148844
 c      1.07888726     0.75667945    -0.81422597
 h     -0.13266971    -1.10526283     1.72279161
 h     -1.94607155     0.59974394     2.07279021
 h     -0.42778464     1.67686951    -1.74769765
 h      1.92964019     1.15535712    -1.27405062
 o      2.32975259    -0.74637055     0.63954698
 h      3.01324673    -0.14703071     0.10870973
 c     -2.22647479    -0.65229116    -0.68116306
 h     -1.88497325    -1.73153153    -0.76118355
 h     -3.13397642    -0.88180098     0.09742877
 h     -2.77535205    -0.12323554    -1.45918247
 h     -0.76085155     1.82474377     1.14980033
          17

 c      1.20399297    -0.12328690     0.27154857
 c     -0.04088110    -0.35941702     0.91848007
 c     -0.96858164     0.05544230    -0.12664102
 c     -1.05922620     0.72321662     1.22290164
 c     -0.21697136     0.88643407    -1.14054365
 c      1.07549628     0.74577764    -0.83967301
 h     -0.10382229    -1.09534099     1.67408297
 h     -1.94392963     0.58167170     2.03114906
 h     -0.40641119     1.66814115    -1.76430817
 h      1.98318152     1.12464013    -1.27055874
 o      2.32814417    -0.74543644     0.64382005
 h      3.00540862    -0.16096565     0.05317086
 c     -2.21958695    -0.65069014    -0.67981853
 h     -1.87164847    -1.70715429    -0.75021802
 h     -3.14308011    -0.89781862     0.06638554
 h     -2.74502308    -0.11700950    -1.46161638
 h     -0.79975813     1.79514481     1.12985684
          17

 c      1.21105172    -0.12152901     0.30048144
 c     -0.04134033    -0.35431204     0.92062971
 c     -0.98726319     0.03266385    -0.13992609
 c     -1.05066075     0.73115940     1.24168862
 c     -0.22366340     0.91017457    -1.13695292
 c      1.07336513     0.73426620    -0.86493952
 h     -0.07668266    -1.10034995     1.62777885
 h     -1.92182589     0.56040130     1.97031801
 h     -0.40341479     1.67673562    -1.80251781
 h      2.03868067     1.10028106    -1.27332375
 o      2.32664940    -0.74219422     0.64656720
 h      2.98816200    -0.19811679     0.01535296
 c     -2.21357299    -0.65113116    -0.67601663
 h     -1.86318851    -1.67965873    -0.75371444
 h     -3.13145166    -0.90266929     0.02773057
 h     -2.71059779    -0.11225168    -1.47226574
 h     -0.83430069     1.76181932     1.11612930
          17

 c      1.21917274    -0.12010519     0.32926850
 c     -0.04137580    -0.34894558     0.92248383
 c     -1.00863673     0.01201863    -0.15313683
 c     -1.04329911     0.73950050     1.25977207
 c     -0.22925627     0.93230888    -1.13114862
 c      1.07324252     0.72216917    -0.88938748
 h     -0.05300315    -1.12805447     1.59259784
 h     -1.88647693     0.53569789     1.89936288
 h     -0.41749041     1.69824036    -1.85806250
 h      2.08580754     1.07939680    -1.27944049
 o      2.32534248    -0.73688018     0.64793122
 h      2.96308678    -0.25644109    -0.00456511
 c     -2.20872752    -0.65326714    -0.67030640
 h     -1.85793153    -1.65678485    -0.77295787
 h     -3.10246249    -0.89658324    -0.01461172
 h     -2.67270245    -0.10946233    -1.49103185
 h     -0.86035771     1.73919164     1.10758026
          17

 c      1.22786816    -0.11844457     0.35660104
 c     -0.04145780    -0.34318734     0.92407168
 c     -1.03113578    -0.00550084    -0.16541008
 c     -1.03633803     0.74678408     1.27597409
 c     -0.23390434     0.95329581    -1.12422274
 c      1.07555379     0.70958901    -0.91246012
 h     -0.03381131    -1.17814840     1.56962193
 h     -1.85203314     0.50558044     1.83213064
 h     -0.44469075     1.72105418    -1.91908087
 h      2.11693657     1.06013692    -1.28720744
 o      2.32413068    -0.73001419     0.64837077
 h      2.93535793    -0.33049039    -0.01082463
 c     -2.20520264    -0.65662835    -0.66370257
 h     -1.85392075    -1.64576030    -0.80849679
 h     -3.06375884    -0.88130319    -0.05420745
 h     -2.63146903    -0.10980868    -1.51598119
 h     -0.87519183     1.74020985     1.10232636
          17

 c      1.23660255    -0.11604343     0.38132233
 c     -0.04198723    -0.33770280     0.92598293
 c     -1.05306816    -0.01898763    -0.17599143
 c     -1.02835966     0.75266927     1.28902890
 c     -0.23774802     0.97350223    -1.11729451
 c      1.08029458     0.69667273    -0.93369632
 h     -0.01983893    -1.24096344     1.55288157
 h     -1.83792576     0.46595125     1.78403655
 h     -0.48045133     1.73492121    -1.97329944
 h      2.12816997     1.04176503    -1.29611822
 o      2.32269516    -0.72235692     0.64874104
 h      2.91443078    -0.41191361    -0.01349620
 c     -2.20271824    -0.66091758    -0.65768125
 h     -1.85024431    -1.64966292    -0.85957815
 h     -3.02833528    -0.86037329    -0.08180249
 h     -2.58715793    -0.11460335    -1.54387648
 h     -0.87887297     1.76747056     1.09967628
          17

 c      1.24484081    -0.11248964     0.40245290
 c     -0.04319064    -0.33345013     0.92884734
 c     -1.07276600    -0.02765938    -0.18427739
 c     -1.01855127     0.75778635     1.29828106
 c     -0.24081900     0.99293912    -1.11117607
 c      1.08703499     0.68359027    -0.95272489
 h     -0.01172904    -1.30346685     1.53530342
 h     -1.85489818     0.41453050     1.76224882
 h     -0.52066593     1.73409075    -2.01193053
 h      2.11933483     1.02447924    -1.30659271
 o      2.32060446    -0.71469404     0.65016190
 h      2.91168118    -0.49251657    -0.02650457
 c     -2.20058328    -0.66626451    -0.65395444
 h     -1.84795085    -1.66543376    -0.92329988
 h     -3.01195956    -0.83826916    -0.08744334
 h     -2.54073491    -0.12469607    -1.57109685
 h     -0.87391008     1.81137943     1.10128142
          17

 c      1.25210491    -0.10747912     0.41918623
 c     -0.04511527    -0.33119039     0.93300868
 c     -1.08875588    -0.03090612    -0.18982581
 c     -1.00782500     0.76260199     1.30414899
[truncated: 34,518 more chars]
