# Supplementary material for: Photochemical permutation of meta-substituted phenols
Source: Nat Commun. 2025 Aug 13;16:7502. doi: 10.1038/s41467-025-62549-5 (PMC12350626; doi:10.1038/s41467-025-62549-5)
Supplement: Supplementary file 3 — Source Data [file 41467_2025_62549_MOESM3_ESM.zip › Source data/NAMD_trajectories/trajectory037.xyz]

          17

 c      1.19882457    -0.42216294    -0.08422869
 c     -0.09552221    -0.95717351    -0.08669235
 c     -1.24244404    -0.28896957     0.05993928
 c     -1.13792568     1.19080066     0.04040934
 c      0.26376677     1.81870111    -0.01995337
 c      1.32787727     1.02659765    -0.00681643
 h     -0.01328704    -2.10031360     0.00633585
 h     -1.65318608     1.41255498    -0.89125812
 h      0.25582182     2.91725276     0.15630336
 h      2.48497513     1.44216920     0.05427511
 o      2.16283846    -1.19991602     0.04970425
 h      2.94988581    -0.69361083     0.11759939
 c     -2.62230104    -0.87303551     0.01826446
 h     -2.46216700    -2.07485401     0.19715002
 h     -3.38004620    -0.51778213     0.70862111
 h     -3.17005228    -0.72708218    -1.02917061
 h     -1.84319333     1.57600326     0.83349833
          17

 c      1.19560722    -0.42429367    -0.09020460
 c     -0.08930765    -0.95441880    -0.08506685
 c     -1.24649875    -0.29268539     0.05628083
 c     -1.13379498     1.19709606     0.04441015
 c      0.26537415     1.82440351    -0.02088767
 c      1.33118826     1.03037788    -0.00887943
 h     -0.03745332    -2.11721432     0.01599069
 h     -1.66699406     1.42052012    -0.86954297
 h      0.26594383     2.90936493     0.14736151
 h      2.46036399     1.44856565     0.04862574
 o      2.16172444    -1.20249058     0.05328454
 h      2.92192241    -0.70654473     0.12853204
 c     -2.61977566    -0.87874719     0.01449373
 h     -2.47331796    -2.06843459     0.18542065
 h     -3.39992790    -0.53316911     0.72556430
 h     -3.15999862    -0.74818212    -1.00963653
 h     -1.84942666     1.58718793     0.85261910
          17

 c      1.19086890    -0.42224710    -0.09647216
 c     -0.08237143    -0.95607864    -0.08296815
 c     -1.25254943    -0.29460087     0.05259827
 c     -1.13052053     1.20383279     0.04888911
 c      0.26415137     1.83068014    -0.02079217
 c      1.33829805     1.03265128    -0.01115679
 h     -0.06576220    -2.11708227     0.02224834
 h     -1.68646251     1.43709395    -0.85541304
 h      0.27977911     2.90020956     0.13434281
 h      2.41159563     1.44825883     0.04231044
 o      2.16107377    -1.20761955     0.05688538
 h      2.92567856    -0.70632542     0.14246201
 c     -2.61675433    -0.88701148     0.01030883
 h     -2.49044646    -2.03884242     0.16903507
 h     -3.41467284    -0.54494228     0.74343010
 h     -3.14149879    -0.76978075    -0.98060947
 h     -1.84603270     1.59945192     0.86602680
          17

 c      1.18524818    -0.41632942    -0.10294423
 c     -0.07552670    -0.96193554    -0.08037676
 c     -1.26000765    -0.29466212     0.04890236
 c     -1.12838090     1.21094529     0.05384299
 c      0.26041300     1.83682279    -0.01977547
 c      1.34803285     1.03338510    -0.01371866
 h     -0.09585010    -2.10008354     0.02516258
 h     -1.71030230     1.46195073    -0.84767075
 h      0.29677685     2.89519887     0.11806418
 h      2.34829418     1.44378091     0.03587942
 o      2.16092666    -1.21492997     0.06048746
 h      2.95685083    -0.69561805     0.15918936
 c     -2.61356238    -0.89724756     0.00650061
 h     -2.51142262    -1.99309775     0.14953799
 h     -3.41977848    -0.55460692     0.75791300
 h     -3.11872603    -0.78995568    -0.94931871
 h     -1.83202814     1.61179551     0.87294518
          17

 c      1.17959518    -0.40706807    -0.10947370
 c     -0.06963556    -0.97126119    -0.07730818
 c     -1.26818244    -0.29292880     0.04518918
 c     -1.12763151     1.21840272     0.05895739
 c      0.25465819     1.84210211    -0.01795497
 c      1.35831590     1.03242037    -0.01666635
 h     -0.12531692    -2.07083358     0.02509883
 h     -1.73587413     1.49379113    -0.84299279
 h      0.31623541     2.89874974     0.09931451
 h      2.28852560     1.44103026     0.03017317
 o      2.16203546    -1.22344771     0.06415585
 h      2.99741534    -0.68539298     0.17668264
 c     -2.61030673    -0.90835951     0.00389698
 h     -2.53336164    -1.94512259     0.12953659
 h     -3.41278181    -0.56302383     0.76617905
 h     -3.09750625    -0.80633092    -0.92580339
 h     -1.80823079     1.62394414     0.87428625
          17

 c      1.17479077    -0.39518886    -0.11588034
 c     -0.06544317    -0.98279959    -0.07383135
 c     -1.27637738    -0.28956199     0.04145314
 c     -1.12843496     1.22617962     0.06375366
 c      0.24748293     1.84604674    -0.01543857
 c      1.36646483     1.02940081    -0.02011515
 h     -0.15218971    -2.03883895     0.02285841
 h     -1.76011580     1.53071950    -0.83752942
 h      0.33724167     2.91189400     0.07852671
 h      2.25676010     1.44922947     0.02627812
 o      2.16497931    -1.23222931     0.06794633
 h      3.03086177    -0.68523871     0.19272516
 c     -2.60696302    -0.91867464     0.00309860
 h     -2.55300837    -1.91589251     0.11243153
 h     -3.39343283    -0.57038013     0.76708205
 h     -3.08354266    -0.81658658    -0.91975680
 h     -1.77712401     1.63633663     0.87259574
          17

 c      1.17158305    -0.38160512    -0.12197713
 c     -0.06344483    -0.99486228    -0.07007039
 c     -1.28396288    -0.28480865     0.03769664
 c     -1.13080738     1.23422946     0.06771228
 c      0.23950442     1.84858445    -0.01233340
 c      1.37063480     1.02426059    -0.02412196
 h     -0.17541241    -2.01760223     0.01962063
 h     -1.78042357     1.57066132    -0.82816292
 h      0.35851130     2.93141342     0.05582413
 h      2.26827296     1.47467236     0.02481362
 o      2.16986928    -1.24060790     0.07185767
 h      3.04791610    -0.69988458     0.20585819
 c     -2.60352916    -0.92661646     0.00412411
 h     -2.56790201    -1.92458147     0.10087419
 h     -3.36367661    -0.57615599     0.76128243
 h     -3.07936719    -0.81937721    -0.93490076
 h     -1.74255008     1.65004776     0.87186741
          17

 c      1.17049253    -0.36738887    -0.12759023
 c     -0.06385891    -1.00578597    -0.06616614
 c     -1.29041389    -0.27897613     0.03393238
 c     -1.13463559     1.24249035     0.07037612
 c      0.23131070     1.84994875    -0.00877341
 c      1.37123895     1.01793221    -0.02860792
 h     -0.19481583    -2.01956789     0.01646037
 h     -1.79511927     1.61167290    -0.81303520
 h      0.37836549     2.95137563     0.03135566
 h      2.31324926     1.51231989     0.02510045
 o      2.17642100    -1.24819509     0.07583181
 h      3.04610328    -0.72968124     0.21553287
 c     -2.60006714    -0.93207327     0.00631658
 h     -2.57728996    -1.97189220     0.09484474
 h     -3.32766648    -0.57905366     0.75144314
 h     -3.08293162    -0.81498613    -0.96614168
 h     -1.70891844     1.66643951     0.87681942
          17

 c      1.17180240    -0.35368879    -0.13256958
 c     -0.06673475    -1.01467565    -0.06221090
 c     -1.29532997    -0.27240894     0.03017713
 c     -1.13976847     1.25093381     0.07148353
 c      0.22343372     1.85046484    -0.00493576
 c      1.36997311     1.01198365    -0.03340426
 h     -0.21007820    -2.04782178     0.01363997
 h     -1.80357093     1.65213939    -0.79158757
 h      0.39497684     2.96570786     0.00554888
 h      2.36841777     1.55002963     0.02570068
 o      2.18400596    -1.25487793     0.07975515
 h      3.02931843    -0.77110035     0.22219863
 c     -2.59660885    -0.93650491     0.00859699
 h     -2.58148735    -2.03912228     0.09226442
 h     -3.29146094    -0.57710803     0.74212905
 h     -3.08957397    -0.80502717    -1.00307829
 h     -1.67981694     1.68635711     0.89129488
          17

 c      1.17559795    -0.34161308    -0.13679202
 c     -0.07205519    -1.02167409    -0.05823177
 c     -1.29845119    -0.26547238     0.02644386
 c     -1.14611094     1.25962523     0.07111251
 c      0.21632119     1.85038112    -0.00103361
 c      1.36828628     1.00780833    -0.03834106
 h     -0.21990909    -2.09340290     0.01055173
 h     -1.80618116     1.69091439    -0.76445550
 h      0.40673423     2.97009654    -0.02088626
 h      2.41482715     1.57762339     0.02539754
 o      2.19160548    -1.26084669     0.08344515
 h      3.00867518    -0.81659030     0.22758099
 c     -2.59308707    -0.94158641     0.00984232
 h     -2.58103392    -2.10454133     0.09109495
 h     -3.26165005    -0.56827957     0.73862421
 h     -3.09482575    -0.79160760    -1.03543042
 h     -1.65670794     1.70915931     0.91635864
          17

 c      1.18181354    -0.33211543    -0.14015971
 c     -0.07969892    -1.02743566    -0.05423721
 c     -1.29966701    -0.25852964     0.02274078
 c     -1.15361831     1.26872313     0.06972240
 c      0.21030359     1.84979206     0.00270550
 c      1.36701391     1.00633018    -0.04327900
 h     -0.22277054    -2.14191986     0.00641771
 h     -1.80437810     1.72744492    -0.73338375
 h      0.41253809     2.96282989    -0.04710697
 h      2.44180461     1.58949277     0.02346062
 o      2.19786895    -1.26653678     0.08665278
 h      3.00154541    -0.85566203     0.23467560
 c     -2.58944818    -0.94833809     0.00926782
 h     -2.57650361    -2.15312712     0.09014752
 h     -3.24267955    -0.55166913     0.74430255
 h     -3.09576007    -0.77670369    -1.05586007
 h     -1.63881491     1.73242874     0.94962107
          17

 c      1.19027416    -0.32589440    -0.14259729
 c     -0.08936791    -1.03253464    -0.05025492
 c     -1.29901928    -0.25190814     0.01907845
 c     -1.16219335     1.27838932     0.06803636
 c      0.20557116     1.84861569     0.00606464
 c      1.36653306     1.00800314    -0.04811077
 h     -0.21794592    -2.18084427     0.00083380
 h     -1.80056728     1.76187069    -0.70111614
 h      0.41197796     2.94501308    -0.07232589
 h      2.44475044     1.58365936     0.01953530
 o      2.20173716    -1.27227363     0.08916961
 h      3.02163227    -0.88064543     0.24607121
 c     -2.58582740    -0.95701796     0.00666969
 h     -2.56848279    -2.17690094     0.08889503
 h     -3.23459653    -0.52874712     0.75819041
 h     -3.09110451    -0.76191930    -1.06037186
 h     -1.62424331     1.75274484     0.98644598
          17

 c      1.20072202    -0.32332078    -0.14405168
 c     -0.10058102    -1.03725079    -0.04633560
 c     -1.29669933    -0.24586733     0.01547997
 c     -1.17160230     1.28868221     0.06684976
 c      0.20217018     1.84659736     0.00885972
 c      1.36689070     1.01282924    -0.05276114
 h     -0.20584441    -2.20226665    -0.00614563
 h     -1.79786471     1.79498448    -0.67105947
 h      0.40540808     2.92048661    -0.09599665
 h      2.42333669     1.56083519     0.01353545
 o      2.20334808    -1.27785586     0.09100791
 h      3.06464428    -0.89334828     0.26111895
 c     -2.58252144    -0.96729399     0.00237473
 h     -2.55754608    -2.17307655     0.08718781
 h     -3.23358378    -0.50329360     0.77538322
 h     -3.08102121    -0.74842551    -1.04796935
 h     -1.61121516     1.76682994     1.02185927
          17

 c      1.21282428    -0.32441922    -0.14449538
 c     -0.11271188    -1.04157919    -0.04254426
 c     -1.29303148    -0.24057880     0.01198708
 c     -1.18149388     1.29951927     0.06685771
 c      0.20002017     1.84335411     0.01095582
 c      1.36779326     1.02033984    -0.05719152
 h     -0.18780230    -2.20292756    -0.01411167
 h     -1.79938347     1.82784107    -0.64650242
 h      0.39388480     2.89529943    -0.11796439
 h      2.38156049     1.52438567     0.00564652
 o      2.20377535    -1.28276284     0.09237312
 h      3.11245872    -0.90162061     0.27638690
 c     -2.57978029    -0.97844683    -0.00300500
 h     -2.54423449    -2.14325129     0.08514509
 h     -3.23457436    -0.47996164     0.78988096
 h     -3.06701734    -0.73688343    -1.02051755
 h     -1.59865547     1.77229241     1.05183792
          17

 c      1.22617314    -0.32890826    -0.14393153
 c     -0.12503923    -1.04526366    -0.03895247
 c     -1.28843875    -0.23612148     0.00865863
 c     -1.19150485     1.31072312     0.06852393
 c      0.19895498     1.83850264     0.01226915
 c      1.36845396     1.02955791    -0.06140857
 h     -0.16579716    -2.18389114    -0.02241440
 h     -1.80715330     1.86096908    -0.62949274
 h      0.37887056     2.87622195    -0.13847097
 h      2.32966806     1.48111890    -0.00355886
 o      2.20407214    -1.28660257     0.09348340
 h      3.14823560    -0.91202298     0.28852151
 c     -2.57763709    -0.98945002    -0.00876061
 h     -2.52898287    -2.09420666     0.08322770
 h     -3.23336834    -0.46281544     0.79703024
 h     -3.05204073    -0.72725706    -0.98298142
 h     -1.58623298     1.76786369     1.07379130
          17

 c      1.24028659    -0.33627988    -0.14239985
 c     -0.13680433    -1.04778685    -0.03563236
 c     -1.28339564    -0.23248737     0.00556077
 c     -1.20136750     1.32209373     0.07200453
 c      0.19877894     1.83188097     0.01274434
 c      1.36741777     1.03902150    -0.06546900
 h     -0.14215365    -2.15065580    -0.03026597
 h     -1.82125808     1.89360067    -0.62000586
 h      0.36172420     2.86813543    -0.15787186
 h      2.28643748     1.44188483    -0.01300805
 o      2.20488180    -1.28923974     0.09448584
 h      3.16253102    -0.92766406     0.29556727
 c     -2.57587575    -0.99889823    -0.01416042
 h     -2.51190325    -2.03982612     0.08245453
 h     -3.22738945    -0.45462017     0.79444216
 h     -3.04051445    -0.71858160    -0.94356349
 h     -1.57422289     1.75339784     1.08668389
          17

 c      1.25461419    -0.34589961    -0.13998231
 c     -0.14727900    -1.04835714    -0.03264845
 c     -1.27837902    -0.22958978     0.00275188
 c     -1.21093693     1.33343234     0.07714957
 c      0.19929332     1.82375443     0.01231608
 c      1.36294256     1.04711960    -0.06944777
 h     -0.11914290    -2.11324277    -0.03685857
 h     -1.83986002     1.92359171    -0.61606070
 h      0.34331396     2.87156214    -0.17615874
 h      2.27496643     1.41873441    -0.02144290
 o      2.20645352    -1.29075532     0.09545336
 h      3.15300450    -0.94880862     0.29700505
 c     -2.57412505    -1.00502268    -0.01855068
 h     -2.49245639    -2.00112722     0.08452210
 h     -3.21572057    -0.45664113     0.78203129
 h     -3.03772304    -0.70907896    -0.91250397
 h     -1.56340218     1.72984186     1.09116906
          17

 c      1.26854870    -0.35709499    -0.13680528
 c     -0.15583179    -1.04603909    -0.03004850
 c     -1.27382398    -0.22727115     0.00026727
 c     -1.22013401     1.34450701     0.08356384
 c      0.20025512     1.81482638     0.01089278
 c      1.35456082     1.05286248    -0.07334763
 h     -0.09850107    -2.08452615    -0.04148315
 h     -1.86007476     1.94814754    -0.61466172
 h      0.32411656     2.88245424    -0.19273832
 h      2.30450398     1.41666696    -0.02845381
 o      2.20866684    -1.29141313     0.09638494
 h      3.12399352    -0.97338827     0.29372738
 c     -2.57201783    -1.00637081    -0.02158724
 h     -2.46968662    -1.99733796     0.09102293
 h     -3.19909682    -0.46849814     0.76195270
 h     -3.04790216    -0.69724516    -0.89833075
 h     -1.55501181     1.69920628     1.08983042
          17

 c      1.28145428    -0.36919574    -0.13303412
 c     -0.16195654    -1.04018837    -0.02786156
 c     -1.27009096    -0.22531371    -0.00189023
 c     -1.22886849     1.35501635     0.09068879
 c      0.20131588     1.80602791     0.00838266
 c      1.34401190     1.05619327    -0.07706971
 h     -0.08127704    -2.07488383    -0.04354885
 h     -1.87902162     1.96476899    -0.61284401
 h      0.30463072     2.89446975    -0.20672871
 h      2.35940520     1.43022305    -0.03482709
 o      2.21096585    -1.29165951     0.09718657
 h      3.08748591    -0.99694921     0.28829801
 c     -2.56926509    -1.00306083    -0.02347022
 h     -2.44388071    -2.02946512     0.10151782
 h     -3.18009213    -0.48793273     0.73870824
 h     -3.07166515    -0.68359068    -0.90316732
 h     -1.55067904     1.66438142     1.08724435
          17

 c      1.29270442    -0.38153354    -0.12885857
 c     -0.16523518    -1.03098054    -0.02610840
 c     -1.26744766    -0.22346670    -0.00375243
 c     -1.23700383     1.36460185     0.09791883
 c      0.20203020     1.79824635     0.00473381
 c      1.33379888     1.05737680    -0.08050281
 h     -0.06837199    -2.08560052    -0.04246438
 h     -1.89455337     1.97191389    -0.60835915
 h      0.28562537     2.90172756    -0.21746331
 h      2.41551722     1.45074897    -0.04147660
 o      2.21238213    -1.29209420     0.09767002
 h      3.06263157    -1.01306242     0.28489872
 c     -2.56563223    -0.99679127    -0.02498274
 h     -2.41757796    -2.07950762     0.11314066
 h     -3.16318554    -0.51086098     0.71903981
 h     -3.10519172    -0.67107034    -0.92175792
 h     -1.55211496     1.62861255     1.08922250
          17

 c      1.30171501    -0.39344323    -0.12447164
 c     -0.16530992    -1.01941864    -0.02480460
 c     -1.26606191    -0.22148621    -0.00538082
 c     -1.24438245     1.37290707     0.10480122
 c      0.20193443     1.79213302    -0.00004387
 c      1.32580969     1.05656362    -0.08357808
 h     -0.06102345    -2.10833344    -0.03762614
 h     -1.90562337     1.96928242    -0.60001924
 h      0.26809595     2.90048863    -0.22479955
 h      2.45539845     1.47185179    -0.04880292
 o      2.21212988    -1.29327079     0.09767834
 h      3.06612584    -1.01651685     0.28725188
 c     -2.56096793    -0.98950931    -0.02722806
 h     -2.39403573    -2.12661168     0.12258564
 h     -3.15382513    -0.53242234     0.71057439
 h     -3.14218353    -0.66346263    -0.94525345
 h     -1.56045450     1.59464327     1.10065116
          17

 c      1.30797535    -0.40427749    -0.12004275
 c     -0.16193397    -1.00678438    -0.02394638
 c     -1.26600005    -0.21916486    -0.00685548
 c     -1.25087514     1.37962237     0.11126715
 c      0.20063507     1.78801054    -0.00587873
 c      1.32109512     1.05379556    -0.08626420
 h     -0.06044336    -2.13120243    -0.02865143
 h     -1.91245009     1.95788239    -0.58786967
 h      0.25311317     2.88976480    -0.22915601
 h      2.47003535     1.48978749    -0.05681681
 o      2.21060474    -1.29538793     0.09730771
 h      3.09606625    -1.00818798     0.29500070
 c     -2.55532798    -0.98254911    -0.03110702
 h     -2.37565610    -2.15666942     0.12748190
 h     -3.15576619    -0.54927735     0.71843322
 h     -3.17645692    -0.66359709    -0.96544639
 h     -1.57549970     1.56406251     1.12274996
          17

 c      1.31109255    -0.41344652    -0.11568889
 c     -0.15504058    -0.99415151    -0.02349985
 c     -1.26722923    -0.21633862    -0.00826042
 c     -1.25639379     1.38446600     0.11770351
 c      0.19786597     1.78584148    -0.01264775
 c      1.32005555     1.04910729    -0.08855410
 h     -0.06724088    -2.14435154    -0.01558088
 h     -1.91654029     1.93995148    -0.57322351
 h      0.24170307     2.87140479    -0.23143111
 h      2.45624031     1.50256472    -0.06538680
 o      2.20919977    -1.29832439     0.09687135
 h      3.13428134    -0.99400256     0.30412658
 c     -2.54911699    -0.97649430    -0.03687319
 h     -2.36364918    -2.16266102     0.12646864
 h     -3.16819166    -0.56153200     0.74171325
 h     -3.20334238    -0.67273237    -0.97666461
 h     -1.59552303     1.53742316     1.15213101
          17

 c      1.31085012    -0.42048822    -0.11145440
 c     -0.14478279    -0.98221368    -0.02340424
 c     -1.26960747    -0.21288361    -0.00967030
 c     -1.26086057     1.38714485     0.12477053
 c      0.19351399     1.78523156    -0.02018678
 c      1.32257513     1.04257902    -0.09045782
 h     -0.08122591    -2.14191405     0.00112396
 h     -1.92045705     1.91864923    -0.55841436
 h      0.23476268     2.84991035    -0.23292698
 h      2.41503106     1.50946876    -0.07436500
 o      2.20921649    -1.30190501     0.09665774
 h      3.16284027    -0.97981511     0.31060134
 c     -2.54302338    -0.97138804    -0.04412727
 h     -2.35821443    -2.14279977     0.11894233
 h     -3.18590840    -0.57198660     0.77382102
 h     -3.22002261    -0.69071144    -0.97597715
 h     -1.61788928     1.51487561     1.18269090
          17

 c      1.30726424    -0.42514341    -0.10730769
 c     -0.13155178    -0.97127478    -0.02358196
 c     -1.27286145    -0.20871941    -0.01114336
 c     -1.26420051     1.38737741     0.13310629
 c      0.18762240     1.78549353    -0.02830239
 c      1.32800500     1.03431827    -0.09199898
 h     -0.10147164    -2.12203547     0.02071373
 h     -1.92711464     1.89736748    -0.54606072
 h      0.23297387     2.83166419    -0.23522276
 h      2.35191854     1.51131947    -0.08361304
 o      2.21136104    -1.30598817     0.09681768
 h      3.17146912    -0.96922152     0.31205744
 c     -2.53775301    -0.96698437    -0.05215704
 h     -2.35866226    -2.09968137     0.10498495
 h     -3.20240991    -0.58371530     0.80633722
 h     -3.22554912    -0.71625258    -0.96299398
 h     -1.63993736     1.49661342     1.20843801
          17

 c      1.30061570    -0.42740006    -0.10315619
 c     -0.11596828    -0.96126443    -0.02395095
 c     -1.27658279    -0.20381558    -0.01272157
 c     -1.26640285     1.38498605     0.14308591
 c      0.18036929     1.78583326    -0.03679792
 c      1.33503216     1.02435179    -0.09321084
 h     -0.12646371    -2.08667928     0.04234368
 h     -1.93857997     1.87872413    -0.53787339
 h      0.23669932     2.82294086    -0.23983700
 h      2.27876061     1.51158640    -0.09301160
 o      2.21574644    -1.31044187     0.09736705
 h      3.15734549    -0.96361292     0.30775222
 c     -2.53381134    -0.96279791    -0.06022616
 h     -2.36330340    -2.04095590     0.08553056
 h     -3.21247016    -0.59857626     0.83230603
 h     -3.22100082    -0.74711525    -0.93991179
 h     -1.65954003     1.48293328     1.22526441
          17

 c      1.29144649    -0.42749556    -0.09887196
 c     -0.09883352    -0.95175595    -0.02444015
 c     -1.28026551    -0.19819067    -0.01443697
 c     -1.26760319     1.37998657     0.15470180
 c      0.17202896     1.78564389    -0.04551566
 c      1.34162948     1.01247661    -0.09412636
 h     -0.15435932    -2.04164092     0.06531946
 h     -1.95496432     1.86376415    -0.53362516
 h      0.24583583     2.82689486    -0.24769314
 h      2.21496648     1.51779185    -0.10255361
 o      2.22195065    -1.31515101     0.09820303
 h      3.12441052    -0.96220939     0.29842901
 c     -2.53142401    -0.95797167    -0.06765994
 h     -2.36917347    -1.98085513     0.06261273
 h     -3.21299635    -0.61706951     0.84735334
 h     -3.20986311    -0.78018331    -0.91185944
 h     -1.67529694     1.47413379     1.23148605
          17

 c      1.28051720    -0.42588742    -0.09432114
 c     -0.08105072    -0.94204138    -0.02500678
 c     -1.28337438    -0.19190121    -0.01632006
 c     -1.26809120     1.37260077     0.16758035
 c      0.16293362     1.78472782    -0.05436705
 c      1.34563260     0.99839185    -0.09476512
 h     -0.18339207    -1.99610884     0.08936065
 h     -1.97427775     1.85195047    -0.53112537
 h      0.25962950     2.84151765    -0.25875241
 h      2.18146075     1.53966944    -0.11249086
 o      2.22900757    -1.32009024     0.09910575
 h      3.08407330    -0.96142146     0.28648801
 c     -2.53052330    -0.95128291    -0.07381578
 h     -2.37211468    -1.93941656     0.03914620
 h     -3.20294295    -0.63868459     0.84961677
 h     -3.19818122    -0.81172741    -0.88694428
 h     -1.68656899     1.47043652     1.22778191
          17

 c      1.26873633    -0.42320437    -0.08939035
 c     -0.06355756    -0.93137672    -0.02564103
 c     -1.28541307    -0.18502677    -0.01840508
 c     -1.26821871     1.36319345     0.18109865
 c      0.15344837     1.78325863    -0.06332264
 c      1.34615451     0.98247874    -0.09515136
 h     -0.21221993    -1.96029390     0.11468129
 h     -1.99338676     1.84188062    -0.52725979
 h      0.27659409     2.86059751    -0.27218418
 h      2.18462309     1.57994418    -0.12309978
 o      2.23549626    -1.32539430     0.09976356
 h      3.05453319    -0.95448102     0.27580894
 c     -2.53074671    -0.94182258    -0.07808705
 h     -2.36830260    -1.93333146     0.01746448
 h     -3.18314228    -0.66215892     0.83959805
 h     -3.19328143    -0.83819938    -0.87459157
 h     -1.69351087     1.47197647     1.21699861
          17

 c      1.25709179    -0.42016587    -0.08400448
 c     -0.04732474    -0.91941648    -0.02633000
 c     -1.28597224    -0.17766074    -0.02072753
 c     -1.26827325     1.35218971     0.19452652
 c      0.14395838     1.78155121    -0.07237620
 c      1.34403558     0.96629804    -0.09536230
 h     -0.23968832    -1.94067873     0.14154510
 h     -2.00927071     1.83210062    -0.51924619
 h      0.29468864     2.87673361    -0.28688806
 h      2.21117961     1.62852848    -0.13405913
 o      2.24016478    -1.33120783     0.09991554
 h      3.05159802    -0.93467452     0.26968176
 c     -2.53153096    -0.93008171    -0.08016000
 h     -2.35684859    -1.96180565    -0.00234672
 h     -3.15639523    -0.68555480     0.82041536
 h     -3.20007231    -0.85740321    -0.88111495
 h     -1.69706978     1.47883722     1.20381266
          17

 c      1.24660299    -0.41746820    -0.07813108
 c     -0.03340580    -0.90653340    -0.02699149
 c     -1.28476294    -0.16992004    -0.02331495
 c     -1.26840249     1.34001768     0.20716103
 c      0.13485462     1.77984930    -0.08151471
 c      1.34058588     0.95184954    -0.09552041
 h     -0.26397329    -1.93629496     0.16944167
 h     -2.01987282     1.82160466    -0.50542262
 h      0.31170035     2.88396985    -0.30193314
 h      2.24293858     1.67085308    -0.14450115
 o      2.24290351    -1.33726893     0.09955711
 h      3.07367800    -0.90258406     0.26764004
 c     -2.53237829    -0.91781949    -0.08049666
 h     -2.34011848    -2.00758892    -0.02165981
 h     -3.12768508    -0.70636294     0.79828824
 h     -3.21731108    -0.86889705    -0.90532211
 h     -1.69876456     1.49106470     1.19392075
          17

 c      1.23825933    -0.41568602    -0.07177344
 c     -0.02290227    -0.89366831    -0.02745214
 c     -1.28164446    -0.16196581    -0.02617750
 c     -1.26862300     1.32709127     0.21847709
 c      0.12649871     1.77822430    -0.09070278
 c      1.33669523     0.94078093    -0.09574747
 h     -0.28232320    -1.94020845     0.19680081
 h     -2.02443549     1.81001877    -0.48548871
 h      0.32563982     2.87904289    -0.31677140
 h      2.26725641     1.69619082    -0.15354223
 o      2.24460975    -1.34288124     0.09889292
 h      3.10402630    -0.86668207     0.26620422
 c     -2.53298144    -0.90687824    -0.08039418
 h     -2.32153125    -2.05139084    -0.04147390
 h     -3.10379269    -0.72191537     0.78218592
 h     -3.23844385    -0.87315077    -0.93936554
 h     -1.70003832     1.50853450     1.19241325
          17

 c      1.23291605    -0.41521516    -0.06496013
 c     -0.01678241    -0.88188532    -0.02749649
 c     -1.27664187    -0.15401267    -0.02930352
 c     -1.26888442     1.31383117     0.22828299
 c      0.11917832     1.77654892    -0.09987452
 c      1.33279377     0.93416122    -0.09614099
 h     -0.29196171    -1.94423923     0.22156800
 h     -2.02352953     1.79762226    -0.46041964
 h      0.33503490     2.86171047    -0.33133079
 h      2.27761984     1.69902782    -0.16055248
 o      2.24621200    -1.34734354     0.09812443
 h      3.12614519    -0.83632128     0.26220102
 c     -2.53315230    -0.89849741    -0.08136356
 h     -2.30396288    -2.07999954    -0.06193922
 h     -3.09113287    -0.73024979     0.78082435
 h     -3.25592694    -0.87068017    -0.97366725
 h     -1.70135347     1.53059657     1.20175074
          17

 c      1.23116099    -0.41624605    -0.05773759
 c     -0.01566065    -0.87203056    -0.02692847
 c     -1.26994312    -0.14632103    -0.03265953
 c     -1.26911712     1.30069945     0.23678132
 c      0.11307026     1.77449577    -0.10892656
 c      1.32902207     0.93247691    -0.09676840
 h     -0.29113041    -1.94237395     0.24193886
 h     -2.01893769     1.78530058    -0.43222318
 h      0.33912655     2.83476113    -0.34609268
 h      2.27176273     1.67792218    -0.16518796
 o      2.24822857    -1.35019426     0.09736480
 h      3.13073654    -0.81763836     0.25405634
 c     -2.53289834    -0.89323812    -0.08433454
 h     -2.28939714    -2.08653074    -0.08268630
 h     -3.09206310    -0.73103688     0.79716655
 h     -3.26426259    -0.86183483    -1.00059380
 h     -1.70171263     1.55569037     1.22074865
          17

 c      1.23319440    -0.41876112    -0.05016819
 c     -0.01964009    -0.86459398    -0.02560733
 c     -1.26187902    -0.13917741    -0.03619259
 c     -1.26922133     1.28820611     0.24446192
 c      0.10822070     1.77155665    -0.11771282
 c      1.32531085     0.93562656    -0.09766080
 h     -0.27956855    -1.93191716     0.25678671
 h     -2.01338168     1.77441763    -0.40356500
 h      0.33796396     2.80379190    -0.36215854
 h      2.25079391     1.63484638    -0.16740293
 o      2.25078048    -1.35123137     0.09664882
 h      3.11548955    -0.81311512     0.24158962
 c     -2.53250285    -0.89111296    -0.08931329
 h     -2.27901201    -2.06883229    -0.10314526
 h     -3.10325811    -0.72565432     0.82573945
 h     -3.26068519    -0.84688217    -1.01553962
 h     -1.69908902     1.58133700     1.24548284
          17

 c      1.23876777    -0.42255122    -0.04233505
 c     -0.02825793    -0.85968763    -0.02346401
 c     -1.25289513    -0.13287181    -0.03983346
 c     -1.26904719     1.27688194     0.25189479
 c      0.10455868     1.76712937    -0.12605421
 c      1.32132239     0.94288223    -0.09879838
 h     -0.25856242    -1.91361528     0.26585993
 h     -2.00994253     1.76650670    -0.37719357
 h      0.33227516     2.77622148    -0.38116387
 h      2.21991533     1.57561146    -0.16754426
 o      2.25363911    -1.35050842     0.09594934
 h      3.08436240    -0.82161136     0.22572069
 c     -2.53234561    -0.89171962    -0.09568617
 h     -2.27320229    -2.02878875    -0.12270788
 h     -3.11827612    -0.71631376     0.85636741
 h     -3.24490440    -0.82607388    -1.01685527
 h     -1.69134632     1.60460613     1.27123284
          17

 c      1.24720985    -0.42725007    -0.03434829
 c     -0.04054270    -0.85707126    -0.02051134
 c     -1.24351800    -0.12767113    -0.04350013
 c     -1.26843166     1.26724523     0.25954789
 c      0.10195546     1.76072771    -0.13378350
 c      1.31629003     0.95287051    -0.10009012
 h     -0.23078021    -1.89159729     0.26990289
 h     -2.01112823     1.76273328    -0.35518236
 h      0.32294648     2.75888465    -0.40482272
 h      2.19033354     1.51078635    -0.16652655
 o      2.25619280    -1.34837859     0.09518173
 h      3.04817056    -0.83770987     0.20837859
 c     -2.53267132    -0.89425920    -0.10266208
 h     -2.27133304    -1.97303946    -0.14084826
 h     -3.13102180    -0.70521126     0.87953271
 h     -3.21890321    -0.79962393    -1.00577106
 h     -1.67691578     1.62271284     1.29400023
          17

 c      1.25753689    -0.43238530    -0.02634656
 c     -0.05517687    -0.85623183    -0.01684257
 c     -1.23431432    -0.12379214    -0.04710128
 c     -1.26728262     1.25977965     0.26768808
 c      0.10030670     1.75226770    -0.14082582
 c      1.30900876     0.96377259    -0.10137223
 h     -0.19982933    -1.87288527     0.27062995
 h     -2.01789662     1.76330748    -0.33825432
 h      0.31026766     2.75470615    -0.43407710
 h      2.17937806     1.45457075    -0.16583077
 o      2.25746900    -1.34550545     0.09422206
 h      3.02425872    -0.85166232     0.19218793
 c     -2.53352748    -0.89744516    -0.10944626
 h     -2.27122009    -1.91459174    -0.15734031
 h     -3.13731594    -0.69417771     0.88889402
 h     -3.18693898    -0.76757734    -0.98657734
 h     -1.65501838     1.63343225     1.31114522
          17

 c      1.26861313    -0.43743737    -0.01848958
 c     -0.07072756    -0.85657976    -0.01259327
 c     -1.22584422    -0.12137619    -0.05053831
 c     -1.26563663     1.25490174     0.27636447
 c      0.09955788     1.74221598    -0.14726353
 c      1.29859390     0.97402555    -0.10247516
 h     -0.16941685    -1.86544272     0.27024782
 h     -2.02924723     1.76724528    -0.32561272
 h      0.29363990     2.76095101    -0.46840512
 h      2.20154933     1.41783513    -0.16675597
 o      2.25661893    -1.34257122     0.09298835
 h      3.02872645    -0.85419433     0.17913983
 c     -2.53481955    -0.89954414    -0.11523744
 h     -2.26893442    -1.87264597    -0.17257844
 h     -3.13502070    -0.68460007     0.88152275
 h     -3.15528779    -0.72960969    -0.96653781
 h     -1.62563246     1.63530746     1.32150998
          17

 c      1.27931513    -0.44188443    -0.01094372
 c     -0.08586370    -0.85777813    -0.00785643
 c     -1.21861511    -0.12046849    -0.05370500
 c     -1.26363733     1.25289829     0.28544059
 c      0.09963365     1.73144761    -0.15332420
 c      1.28575781     0.98304315    -0.10332911
 h     -0.14242970    -1.87435144     0.27039151
 h     -2.04269208     1.77270866    -0.31540399
 h      0.27213996     2.77085200    -0.50595282
 h      2.25336487     1.40042722    -0.16926006
 o      2.25382907    -1.33970562     0.09154062
 h      3.06175279    -0.84569138     0.16896016
 c     -2.53631070    -0.89904497    -0.11934273
 h     -2.26066701    -1.86475207    -0.18758199
 h     -3.12388413    -0.67732069     0.85768229
 h     -3.13080894    -0.68504246    -0.95427127
 h     -1.58942280     1.62777413     1.32548095
          17

 c      1.28865604    -0.44522858    -0.00386378
 c     -0.09946433    -0.85999873    -0.00260977
 c     -1.21304699    -0.12100937    -0.05648637
 c     -1.26145152     1.25384908     0.29462462
 c      0.10035252     1.72095068    -0.15930449
 c      1.27259468     0.99089954    -0.10395254
 h     -0.12064872    -1.89852172     0.27118260
 h     -2.05524900     1.77770192    -0.30545223
 h      0.24533163     2.77696432    -0.54432216
 h      2.31558447     1.39504279    -0.17221505
 o      2.25031684    -1.33650708     0.09003299
 h      3.10734933    -0.83570176     0.15983378
 c     -2.53752497    -0.89580680    -0.12159804
 h     -2.24685298    -1.89259155    -0.20315593
 h     -3.10567889    -0.67241071     0.82106443
 h     -3.11790928    -0.63363209    -0.95577276
 h     -1.54770454     1.61128741     1.32519709
          17

 c      1.29584576    -0.44702774     0.00262701
 c     -0.11062627    -0.86383295     0.00326419
 c     -1.20945375    -0.12285197    -0.05876156
 c     -1.25918140     1.25757740     0.30348134
 c      0.10140314     1.71159318    -0.16549159
 c      1.26120845     0.99764750    -0.10436527
 h     -0.10515015    -1.93136062     0.27139828
 h     -2.06437067     1.78071646    -0.29383775
 h      0.21363122     2.77364642    -0.58134809
 h      2.36894844     1.39519154    -0.17456463
 o      2.24739186    -1.33260519     0.08859410
 h      3.14789478    -0.83353857     0.15026914
 c     -2.53784299    -0.89107808    -0.12280207
 h     -2.23295763    -1.94049328    -0.21912684
 h     -3.08461316    -0.66891958     0.77939687
 h     -3.11595579    -0.57700116    -0.97051340
 h     -1.50236187     1.58736834     1.32475056
          17

 c      1.30029853    -0.44694084     0.00845268
 c     -0.11866349    -0.86994770     0.00989266
 c     -1.20802968    -0.12580194    -0.06041256
 c     -1.25682227     1.26366346     0.31148164
 c      0.10237680     1.70400405    -0.17211432
 c      1.25306780     1.00315183    -0.10455931
 h     -0.09666085    -1.96454514     0.26945912
 h     -2.06853994     1.78111686    -0.27920085
 h      0.17821418     2.75803264    -0.61557961
 h      2.40136348     1.39733353    -0.17577712
 o      2.24593099    -1.32789705     0.08729134
 h      3.17210766    -0.84396365     0.13963106
 c     -2.53673778    -0.88630570    -0.12460176
 h     -2.22534345    -1.98905525    -0.23472159
 h     -3.06729469    -0.66486260     0.74416592
 h     -3.12017533    -0.51907349    -0.99203733
 h     -1.45555254     1.55832780     1.32977301
          17

 c      1.30162981    -0.44476753     0.01359038
 c     -0.12313645    -0.87879389     0.01734660
 c     -1.20882299    -0.12966291    -0.06133438
 c     -1.25427438     1.27152963     0.31817614
 c      0.10282955     1.69851357    -0.17931701
 c      1.24903583     1.00719766    -0.10451126
 h     -0.09558545    -1.99127666     0.26421525
 h     -2.06758092     1.77929281    -0.26088816
 h      0.14073937     2.73018054    -0.64657724
 h      2.40713188     1.39999152    -0.17575039
 o      2.24632472    -1.32248709     0.08614486
 h      3.17549627    -0.86762713     0.12789382
 c     -2.53389543    -0.88240619    -0.12876248
 h     -2.22823846    -2.02431225    -0.24923583
 h     -3.06068172    -0.65798954     0.72697313
 h     -3.12496593    -0.46477038    -1.01229809
 h     -1.40913661     1.52648606     1.34558136
          17

 c      1.29966563    -0.44047571     0.01806911
 c     -0.12388338    -0.89047679     0.02561698
 c     -1.21170221    -0.13427264    -0.06143985
 c     -1.25136989     1.28055038     0.32347374
 c      0.10235862     1.69511182    -0.18713921
 c      1.24948481     1.00959980    -0.10419652
 h     -0.10192525    -2.00766455     0.25520852
 h     -2.06279256     1.77665423    -0.23904669
 h      0.10305641     2.69299240    -0.67515783
 h      2.38505793     1.40289660    -0.17467119
 o      2.24848663    -1.31660760     0.08514280
 h      3.15980507    -0.90193082     0.11538776
 c     -2.52941856    -0.87967208    -0.13624322
 h     -2.24338658    -2.03872375    -0.26235299
 h     -3.06763619    -0.64755931     0.73225603
 h     -3.12620840    -0.41843730    -1.02509839
 h     -1.36418854     1.49326532     1.37410547
          17

 c      1.29446559    -0.43421508     0.02196622
 c     -0.12102930    -0.90472363     0.03461218
 c     -1.21634260    -0.13952036    -0.06065615
 c     -1.24786989     1.29010502     0.32780314
 c      0.10067578     1.69343727    -0.19549729
 c      1.25428457     1.01024799    -0.10359520
 h     -0.11522385    -2.01303512     0.24264876
 h     -2.05685247     1.77545388    -0.21460895
 h      0.06692605     2.65193990    -0.70355024
 h      2.33797471     1.40676521    -0.17298514
 o      2.25178104    -1.31060058     0.08425223
 h      3.13387792    -0.94112357     0.10263187
 c     -2.52394766    -0.87787485    -0.14680234
 h     -2.27059452    -2.02980578    -0.27422320
 h     -3.08446797    -0.63537710     0.75366061
 h     -3.12180672    -0.38306267    -1.02712017
 h     -1.32113328     1.45904660     1.41201281
          17

 c      1.28634455    -0.42630821     0.02539959
 c     -0.11496725    -0.92088478     0.04416300
 c     -1.22224740    -0.14534478    -0.05891740
 c     -1.24346588     1.29957157     0.33195680
 c      0.09765624     1.69285361    -0.20419278
 c      1.26265348     1.00907346    -0.10268772
 h     -0.13456025    -2.00998391     0.22731842
 h     -2.05323674     1.77830707    -0.18896519
 h      0.03377199     2.61404384    -0.73515778
 h      2.27404215     1.41374573    -0.17148194
 o      2.25497609    -1.30490814     0.08343662
 h      3.11440215    -0.97659394     0.09009086
 c     -2.51839126    -0.87645248    -0.15945443
 h     -2.30818925    -1.99945584    -0.28546520
 h     -3.10395287    -0.62453096     0.77926924
 h     -3.11148564    -0.36005803    -1.01773510
 h     -1.28034226     1.42393260     1.45216982
          17

 c      1.27587068    -0.41720844     0.02851027
 c     -0.10631091    -0.93797267     0.05403936
 c     -1.22879563    -0.15172063    -0.05616223
 c     -1.23786721     1.30835380     0.33674241
 c      0.09333982     1.69267045    -0.21299507
 c      1.27297213     1.00593315    -0.10143856
 h     -0.15863447    -2.00418570     0.21042719
 h     -2.05496770     1.78733919    -0.16322249
 h      0.00459403     2.58550895    -0.77345654
 h      2.20891078     1.42849533    -0.17144534
 o      2.25666346    -1.29990646     0.08268424
 h      3.11966023    -1.00003715     0.07779019
 c     -2.51356745    -0.87462713    -0.17306869
 h     -2.35327487    -1.95450225    -0.29719874
 h     -3.11956367    -0.61760069     0.79847294
 h     -3.09662366    -0.34910731    -0.99872559
 h     -1.24246672     1.38847009     1.48696515
          17

 c      1.26381781    -0.40744023     0.03143930
 c     -0.09582580    -0.95480686     0.06398823
 c     -1.23530271    -0.15864140    -0.05234155
 c     -1.23095890     1.31597058     0.34271059
 c      0.08787349     1.69244136    -0.22179907
 c      1.28295616     1.00054387    -0.09979063
 h     -0.18595975    -2.00318313     0.19330345
 h     -2.06307011     1.80322655    -0.13737458
 h     -0.01981681     2.56869061    -0.82009610
 h      2.16422616     1.45852046    -0.17460718
 o      2.25635344    -1.29557650     0.08201330
 h      3.15297049    -1.00942234     0.06531572
 c     -2.51002955    -0.87140356    -0.18658704
 h     -2.40209406    -1.90764741    -0.31111227
 h     -3.12718799    -0.61597871     0.80463323
 h     -3.08029678    -0.34787249    -0.97427071
 h     -1.20830761     1.35376032     1.51072394
          17

 c      1.25107951    -0.39756620     0.03431052
 c     -0.08436288    -0.97033042     0.07378910
 c     -1.24108107    -0.16610478    -0.04743382
 c     -1.22290478     1.32213478     0.35007538
 c      0.08143386     1.69211239    -0.23074102
 c      1.29081732     0.99286336    -0.09773228
 h     -0.21497315    -2.01332136     0.17690569
 h     -2.07581305     1.82475318    -0.11007951
 h     -0.03858693     2.56087484    -0.87358286
 h      2.15491096     1.50940837    -0.18223931
 o      2.25481947    -1.29151794     0.08143044
 h      3.19801126    -1.00923733     0.05252226
 c     -2.50799047    -0.86572176    -0.19902158
 h     -2.45098509    -1.87577775    -0.32931081
 h     -3.12507717    -0.61995299     0.79490668
 h     -3.06729462    -0.35174050    -0.95091836
 h     -1.17853818     1.32120547     1.52051744
          17

 c      1.23857644    -0.38819125     0.03722573
 c     -0.07282781    -0.98398049     0.08329254
 c     -1.24548874    -0.17410055    -0.04146059
 c     -1.21410610     1.32675854     0.35877508
 c      0.07420181     1.69189563    -0.24015399
 c      1.29654251     0.98382698    -0.09541770
 h     -0.24376707    -2.03599301     0.16149937
 h     -2.08940685     1.84923779    -0.07930705
 h     -0.05083874     2.55613649    -0.92987611
 h      2.17497118     1.57614675    -0.19366791
 o      2.25312364    -1.28731633     0.08091429
 h      3.23465922    -1.00468247     0.03979707
 c     -2.50730420    -0.85710686    -0.20955403
 h     -2.49767351    -1.87152662    -0.35344334
 h     -3.11349015    -0.62890740     0.76963200
 h     -3.06339655    -0.35438480    -0.93661625
 h     -1.15349677     1.29222340     1.51616023
          17

 c      1.22718113    -0.37993761     0.04026350
 c     -0.06216405    -0.99579986     0.09240773
 c     -1.24796546    -0.18260097    -0.03449428
 c     -1.20505796     1.32990032     0.36855803
 c      0.06639419     1.69203016    -0.25041591
 c      1.30122981     0.97518535    -0.09314046
 h     -0.26972416    -2.06664228     0.14688232
 h     -2.09957044     1.87347531    -0.04331612
 h     -0.05608212     2.54832300    -0.98422702
 h      2.20577832     1.64481126    -0.20652753
 o      2.25193320    -1.28271894     0.08043704
 h      3.24988949    -0.99876605     0.02770315
 c     -2.50766843    -0.84633536    -0.21789127
 h     -2.54115771    -1.89303584    -0.38337556
 h     -3.09464942    -0.64143938     0.73225949
 h     -3.07302881    -0.35010809    -0.93771175
 h     -1.13306517     1.26801979     1.50015727
          17

 c      1.21765882    -0.37336832     0.04347650
 c     -0.05328130    -1.00619256     0.10106204
 c     -1.24807148    -0.19155809    -0.02665454
 c     -1.19620839     1.33170169     0.37901760
 c      0.05827999     1.69262665    -0.26181581
 c      1.30577866     0.96862833    -0.09119159
 h     -0.28976286    -2.09763626     0.13289240
 h     -2.10293107     1.89460063    -0.00131786
 h     -0.05449790     2.53297461    -1.03272953
 h      2.23170058     1.70203017    -0.21835614
 o      2.25145293    -1.27762376     0.07998287
 h      3.23882355    -0.99242926     0.01667363
 c     -2.50896753    -0.83498033    -0.22464614
 h     -2.58022886    -1.92611955    -0.41706581
 h     -3.07303456    -0.65546356     0.68980047
 h     -3.09607593    -0.33703009    -0.95500332
 h     -1.11658237     1.24938376     1.47780127
          17

 c      1.21061524    -0.36890019     0.04688977
 c     -0.04693275    -1.01559237     0.10917888
 c     -1.24553783    -0.20090747    -0.01809471
 c     -1.18786994     1.33233568     0.38960276
 c      0.05015284     1.69362116    -0.27448125
 c      1.31055064     0.96531907    -0.08978512
 h     -0.30111370    -2.12194827     0.11966740
 h     -2.09782338     1.91062008     0.04631856
 h     -0.04696676     2.50795802    -1.07308917
 h      2.24425049     1.73922217    -0.22739215
 o      2.25147947    -1.27205389     0.07955942
 h      3.20385662    -0.98492554     0.00681308
 c     -2.51131058    -0.82439703    -0.23129739
 h     -2.61311393    -1.95526207    -0.45182043
 h     -3.05544474    -0.66846558     0.65284569
 h     -3.12722638    -0.31772180    -0.98302557
 h     -1.10279994     1.23651488     1.45699031
          17

 c      1.20645036    -0.36674205     0.05050215
 c     -0.04360342    -1.02426527     0.11668047
 c     -1.24031595    -0.21056722    -0.00898235
 c     -1.18017105     1.33195448     0.39971377
 c      0.04229521     1.69477822    -0.28834370
 c      1.31553097     0.96583537    -0.08905156
 h     -0.30196691    -2.13518991     0.10759378
 h     -2.08463746     1.92069238     0.09814131
 h     -0.03495128     2.47350305    -1.10494479
 h      2.24024265     1.75219464    -0.23259097
 o      2.25137128    -1.26617240     0.07921375
 h      3.15518006    -0.97356312    -0.00237448
 c     -2.51482320    -0.81533630    -0.23958571
 h     -2.63813963    -1.96983124    -0.48534012
 h     -3.04935418    -0.67818530     0.63289970
 h     -3.15893317    -0.29663307    -1.01361377
 h     -1.08997070     1.22901949     1.44672998
          17

 c      1.20532331    -0.36686684     0.05428991
 c     -0.04344565    -1.03224203     0.12349960
 c     -1.23260882    -0.22042600     0.00052035
 c     -1.17302266     1.33062006     0.40896405
 c      0.03495715     1.69570809    -0.30312110
 c      1.32047034     0.97020526    -0.08904436
 h     -0.29174950    -2.13618850     0.09714538
 h     -2.06588749     1.92525524     0.15184211
 h     -0.02032312     2.43207164    -1.13006592
 h      2.22007888     1.74017359    -0.23351502
 o      2.25004615    -1.26031476     0.07905096
 h      3.11094303    -0.95324166    -0.01230630
 c     -2.51966675    -0.80801667    -0.25062966
 h     -2.65418259    -1.96454839    -0.51606181
 h     -3.05872699    -0.68366646     0.63581583
 h     -3.18462505    -0.27753455    -1.03962083
 h     -1.07619544     1.22625326     1.45359980
          17

 c      1.20712639    -0.36901305     0.05821220
 c     -0.04626082    -1.03930996     0.12959189
 c     -1.22287254    -0.23032648     0.01026832
 c     -1.16611252     1.32824555     0.41746276
 c      0.02835286     1.69590524    -0.31832533
 c      1.32488944     0.97791827    -0.08973613
 h     -0.27115406    -2.12703872     0.08872476
 h     -2.04592132     1.92593748     0.20464094
 h     -0.00514574     2.38799974    -1.15235730
 h      2.18758341     1.70581652    -0.23038784
 o      2.24645848    -1.25489385     0.07920968
 h      3.08991940    -0.91817611    -0.02495265
 c     -2.52618001    -0.80225662    -0.26439289
 h     -2.66078659    -1.93847363    -0.54319443
 h     -3.08089354    -0.68562742     0.65694737
 h     -3.20002875    -0.26257518    -1.05642538
 h     -1.05994336     1.22783768     1.47797696
          17

 c      1.21147860    -0.37271815     0.06221787
 c     -0.05152456    -1.04503779     0.13494728
 c     -1.21178856    -0.24005332     0.02013417
 c     -1.15898024     1.32462132     0.42580038
 c      0.02266323     1.69484228    -0.33333592
 c      1.32795087     0.98789214    -0.09099982
 h     -0.24199549    -2.11295337     0.08253021
 h     -2.02991818     1.92500787     0.25386279
 h      0.00859127     2.34650485    -1.17713771
 h      2.15140427     1.65640753    -0.22438482
 o      2.24065642    -1.25003784     0.07973925
 h      3.09494720    -0.86793508    -0.04090387
 c     -2.53470104    -0.79758837    -0.27996800
 h     -2.65822677    -1.89464057    -0.56678903
 h     -3.10879811    -0.68561759     0.68473565
 h     -3.20325480    -0.25224957    -1.06204419
 h     -1.04037441     1.23378389     1.51375665
          17

 c      1.21775387    -0.37738598     0.06625197
 c     -0.05846004    -1.04887300     0.13959677
 c     -1.20020627    -0.24933183     0.03000094
 c     -1.15119579     1.31954813     0.43472054
 c      0.01803828     1.69213460    -0.34758405
 c      1.32830211     0.99847139    -0.09259045
 h     -0.20680009    -2.10139110     0.07848593
 h     -2.02204293     1.92423643     0.29753771
 h      0.01920086     2.31181560    -1.20912538
 h      2.12686050     1.60504888    -0.21795696
 o      2.23393094    -1.24541728     0.08052682
 h      3.11048543    -0.81026575    -0.05821694
 c     -2.54524244    -0.79329366    -0.29614569
 h     -2.64760199    -1.84065475    -0.58801687
 h     -3.13541131    -0.68512085     0.70769585
 h     -3.19466874    -0.24545567    -1.05701041
 h     -1.01726479     1.24411899     1.55190189
          17

 c      1.22513826    -0.38238517     0.07026411
 c     -0.06615416    -1.05038048     0.14360550
 c     -1.18906054    -0.25783821     0.03975486
 c     -1.14255489     1.31299046     0.44480695
 c      0.01460043     1.68769971    -0.36079020
 c      1.32434068     1.00781940    -0.09420514
 h     -0.16809143    -2.09951602     0.07632484
 h     -2.02355774     1.92368661     0.33466827
 h      0.02536156     2.28524491    -1.24975724
 h      2.13296244     1.56729190    -0.21425841
 o      2.22776206    -1.24058167     0.08140061
 h      3.11894092    -0.75547595    -0.07406445
 c     -2.55737027    -0.78840458    -0.31166388
 h     -2.63076216    -1.78927241    -0.60955718
 h     -3.15591325    -0.68529908     0.71786220
 h     -3.17691899    -0.23936803    -1.04446195
 h     -0.99074832     1.25852045     1.58419542
          17

 c      1.23269800    -0.38713505     0.07421581
 c     -0.07367755    -1.04957588     0.14704748
 c     -1.17928342    -0.26521615     0.04928559
 c     -1.13314913     1.30513008     0.45637176
 c      0.01242899     1.68177525    -0.37306803
 c      1.31548053     1.01496852    -0.09569629
 h     -0.12781019    -2.11036434     0.07585890
 h     -2.03231748     1.92143687     0.36502929
 h      0.02606454     2.26483430    -1.29604618
 h      2.17775342     1.54962802    -0.21473053
 o      2.22319239    -1.23524939     0.08223061
 h      3.11019788    -0.71145495    -0.08634448
 c     -2.57030230    -0.78192827    -0.32525417
 h     -2.60974165    -1.75595103    -0.63530345
 h     -3.16783416    -0.68703725     0.71101027
 h     -3.15486082    -0.22933335    -1.03018393
 h     -0.96110971     1.27624463     1.60502229
          17

 c      1.23946154    -0.39114455     0.07808333
 c     -0.08014856    -1.04708277     0.14998108
 c     -1.17172092    -0.27109975     0.05849672
 c     -1.12327158     1.29629494     0.46946767
 c      0.01152033     1.67477326    -0.38479344
 c      1.30308886     1.02027793    -0.09719089
 h     -0.08746404    -2.13075553     0.07719966
 h     -2.04403494     1.91452063     0.38879709
 h      0.02064065     2.24688729    -1.34214761
 h      2.24744458     1.54424115    -0.21772100
 o      2.22079050    -1.22935605     0.08295308
 h      3.08178809    -0.68251676    -0.09408273
 c     -2.58312822    -0.77350661    -0.33587538
 h     -2.58595081    -1.75038984    -0.66816957
 h     -3.17070793    -0.69095498     0.68616772
 h     -3.13456677    -0.20953947    -1.02167140
 h     -0.92866139     1.29624155     1.61171078
          17

 c      1.24451496    -0.39400561     0.08185257
 c     -0.08476450    -1.04390903     0.15244784
 c     -1.16705779    -0.27515313     0.06732145
 c     -1.11326182     1.28683946     0.48390903
 c      0.01175514     1.66710572    -0.39637748
 c      1.28939065     1.02447322    -0.09889976
 h     -0.04869108    -2.15329713     0.08066851
 h     -2.05416556     1.90025256     0.40633199
 h      0.00885225     2.22785365    -1.38202822
 h      2.31923148     1.53984649    -0.22067331
 o      2.22070202    -1.22303697     0.08357386
 h      3.03761015    -0.66928192    -0.09749307
 c     -2.59503136    -0.76389444    -0.34321793
 h     -2.56041170    -1.76837154    -0.70726179
 h     -3.16602814    -0.69734501     0.64565897
 h     -3.12065469    -0.17546056    -1.02511607
 h     -0.89363669     1.31731937     1.60448592
          17

 c      1.24709251    -0.39539574     0.08551483
 c     -0.08687784    -1.04104247     0.15448475
 c     -1.16574717    -0.27713113     0.07573420
 c     -1.10339977     1.27705121     0.49926726
 c      0.01289392     1.65908063    -0.40810729
 c      1.27622701     1.02792825    -0.10095324
 h     -0.01341757    -2.17030522     0.08652844
 h     -2.05926355     1.87711549     0.41814122
 h     -0.00908989     2.20538050    -1.41131441
 h      2.37560881     1.52970781    -0.22200318
 o      2.22261275    -1.21664848     0.08418534
 h      2.98797089    -0.66794921    -0.09824113
 c     -2.60540400    -0.75434027    -0.34806152
 h     -2.53479730    -1.79548594    -0.74830201
 h     -3.15765987    -0.70614783     0.59582241
 h     -3.11330974    -0.12730989    -1.04146380
 h     -0.85603875     1.33832995     1.58648907
          17

 c      1.24665830    -0.39509895     0.08906377
 c     -0.08610646    -1.03916146     0.15613036
 c     -1.16795586    -0.27693770     0.08375309
 c     -1.09386918     1.26709862     0.51487512
 c      0.01459461     1.65086947    -0.42008198
 c      1.26481680     1.03066140    -0.10339188
 h      0.01644156    -2.17646063     0.09481411
 h     -2.05761712     1.84509707     0.42490185
 h     -0.03262021     2.17858382    -1.42804538
 h      2.40681110     1.51153158    -0.22117776
 o      2.22571474    -1.21079744     0.08498720
 h      2.94946928    -0.66954711    -0.09973287
 c     -2.61376585    -0.74565308    -0.35213360
 h     -2.51142974    -1.81711705    -0.78652286
 h     -3.15228489    -0.71705597     0.54757703
 h     -3.10846795    -0.07085382    -1.06570991
 h     -0.81546194     1.35838473     1.56366025
          17

 c      1.24299144    -0.39302083     0.09249088
 c     -0.08242416    -1.03852589     0.15742425
 c     -1.17353645    -0.27465872     0.09143197
 c     -1.08474737     1.25701343     0.52991632
 c      0.01644764     1.64250298    -0.43219559
 c      1.25590649     1.03250796    -0.10620197
 h      0.03934979    -2.16971457     0.10530675
 h     -2.04945880     1.80570775     0.42745576
 h     -0.06098088     2.14799905    -1.43287429
 h      2.40864131     1.48556391    -0.21832217
 o      2.22902130    -1.20613550     0.08622589
 h      2.93924874    -0.66315691    -0.10605766
 c     -2.61961759    -0.73800181    -0.35747606
 h     -2.49250764    -1.82351100    -0.81850987
 h     -3.15834618    -0.72979922     0.51427111
 h     -3.10106777    -0.01435502    -1.09036240
 h     -0.77107880     1.37703224     1.54369783
          17

 c      1.23624926    -0.38918382     0.09577802
 c     -0.07618531    -1.03897638     0.15840764
 c     -1.18204410    -0.27055726     0.09884384
 c     -1.07596915     1.24671415     0.54366288
 c      0.01802420     1.63387860    -0.44413704
 c      1.24987138     1.03323300    -0.10934170
 h      0.05440335    -2.15141380     0.11757863
 h     -2.03695389     1.76183746     0.42675515
 h     -0.09343025     2.11542581    -1.42905776
 h      2.38085062     1.45350947    -0.21397157
 o      2.23218755    -1.20275129     0.08798104
 h      2.96143445    -0.64579391    -0.11847116
 c     -2.62262757    -0.73116091    -0.36547905
 h     -2.47958090    -1.81002956    -0.84259190
 h     -3.18161437    -0.74440127     0.50420986
 h     -3.08761827     0.03485560    -1.10901408
 h     -0.72217868     1.39417182     1.53336781
          17

 c      1.22695586    -0.38371494     0.09889500
 c     -0.06807529    -1.03998322     0.15912601
 c     -1.19279839    -0.26503722     0.10606021
 c     -1.06726512     1.23608498     0.55577363
 c      0.01893170     1.62478206    -0.45541834
 c      1.24667791     1.03256798    -0.11275367
 h      0.06147513    -2.12626505     0.13106492
 h     -2.02385300     1.71740118     0.42378722
 h     -0.12945410     2.08359813    -1.42205614
 h      2.32725641     1.41837119    -0.20902478
 o      2.23577614    -1.19995770     0.09006146
 h      3.00302643    -0.62606804    -0.13369367
 c     -2.62301610    -0.72473972    -0.37615669
 h     -2.47336353    -1.77631265    -0.85879391
 h     -3.22023276    -0.76084479     0.51345871
 h     -3.06676116     0.07189752    -1.11776985
 h     -0.66934020     1.40955676     1.53512650
          17

 c      1.21590463    -0.37683785     0.10180470
 c     -0.05900194    -1.04074473     0.15962857
 c     -1.20497861    -0.25858981     0.11313462
 c     -1.05818227     1.22508481     0.56639182
 c      0.01885354     1.61494710    -0.46547973
 c      1.24569673     1.03017974    -0.11636384
 h      0.06122053    -2.10189124     0.14517731
 h     -2.01444372     1.67662323     0.41955945
 h     -0.16883767     2.05543468    -1.41817412
 h      2.25782807     1.38500961    -0.20485875
 o      2.24051393    -1.19688628     0.09219563
 h      3.04652227    -0.61495001    -0.14700512
 c     -2.62148774    -0.71827202    -0.38842029
 h     -2.47365689    -1.72607696    -0.86891496
 h     -3.26599804    -0.77845833     0.52924662
 h     -3.03891466     0.09456596    -1.11529091
 h     -0.61528025     1.42228589     1.54604268
          17

 c      1.20403597    -0.36886376     0.10446879
 c     -0.04995785    -1.04039622     0.15996177
 c     -1.21772672    -0.25173834     0.12009430
 c     -1.04828308     1.21382748     0.57593742
 c      0.01754209     1.60416296    -0.47389597
 c      1.24543431     1.02559709    -0.12006708
 h      0.05482796    -2.08697691     0.15945649
 h     -2.01171093     1.64301029     0.41522553
 h     -0.21135776     2.03283537    -1.42203766
 h      2.19188892     1.36106127    -0.20353074
 o      2.24676068    -1.19293009     0.09419876
 h      3.07939785    -0.61898381    -0.15499564
 c     -2.61880975    -0.71116739    -0.40081537
 h     -2.47925782    -1.66766517    -0.87687726
 h     -3.30984035    -0.79597689     0.53887962
 h     -3.00592008     0.10335438    -1.10257174
 h     -0.56429307     1.43086893     1.56016199
          17

 c      1.19234764    -0.36017721     0.10684952
 c     -0.04188995    -1.03836803     0.16016361
 c     -1.23023029    -0.24499186     0.12693831
 c     -1.03740682     1.20260014     0.58481861
 c      0.01475213     1.59237904    -0.48058159
 c      1.24371557     1.01825718    -0.12373653
 h      0.04351645    -2.08741303     0.17366074
 h     -2.01560887     1.61851245     0.41227597
 h     -0.25610871     2.01566544    -1.43421455
 h      2.15616577     1.35628865    -0.20757801
 o      2.25446940    -1.18780123     0.09600480
 h      3.09552572    -0.63970398    -0.15611690
 c     -2.61554873    -0.70269790    -0.41187327
 h     -2.48798529    -1.61404835    -0.88891081
 h     -3.34507155    -0.81201391     0.53410646
 h     -2.97089050     0.10175561    -1.08293117
 h     -0.52076718     1.43374981     1.57175373
          17

 c      1.18183805    -0.35122640     0.10891110
 c     -0.03562273    -1.03471179     0.16027021
 c     -1.24176954    -0.23881192     0.13363852
 c     -1.02577290     1.19181761     0.59327990
 c      0.01016550     1.57972208    -0.48581289
 c      1.23927568     1.00801871    -0.12734462
 h      0.02819090    -2.10257019     0.18765123
 h     -2.02288116     1.60343385     0.41253667
 h     -0.30107625     2.00182744    -1.45112004
 h      2.16636634     1.37640421    -0.21842397
 o      2.26324729    -1.18150040     0.09766310
 h      3.09464893    -0.67446678    -0.15061342
 c     -2.61199411    -0.69231586    -0.42023844
 h     -2.49730052    -1.57913573    -0.91203158
 h     -3.36783745    -0.82535880     0.51114977
 h     -2.93805465     0.09659804    -1.06205298
 h     -0.48798181     1.42977719     1.57713702
          17

 c      1.17345915    -0.34251656     0.11061929
 c     -0.03184813    -1.03007062     0.16032824
 c     -1.25173224    -0.23358647     0.14014142
 c     -1.01387803     1.18194020     0.60139282
 c      0.00338869     1.56641437    -0.49004642
 c      1.23329277     0.99575697    -0.13110655
 h      0.00961182    -2.12553029     0.20117286
 h     -2.02861584     1.59701015     0.41786798
 h     -0.34350662     1.98830455    -1.46728785
 h      2.20930545     1.41597483    -0.23455242
 o      2.27233543    -1.17432330     0.09935385
 h      3.08296581    -0.71663638    -0.14072585
 c     -2.60813809    -0.68031157    -0.42502744
 h     -2.50558852    -1.56912288    -0.94965738
 h     -3.37675305    -0.83507787     0.46979201
 h     -2.91209702     0.09721468    -1.04721741
 h     -0.46756326     1.41843687     1.57513423
          17

 c      1.16806565    -0.33457367     0.11192960
 c     -0.03111752    -1.02530884     0.16039233
 c     -1.25961887    -0.22959926     0.14636824
 c     -1.00232309     1.17339786     0.60909959
 c     -0.00596793     1.55266558    -0.49370162
 c      1.22803725     0.98293707    -0.13537853
 h     -0.01128977    -2.14709237     0.21380590
 h     -2.02821701     1.59807866     0.42977705
 h     -0.38076668     1.97218470    -1.47791484
 h      2.25864140     1.46308557    -0.25261690
 o      2.28056665    -1.16685714     0.10140697
 h      3.07404008    -0.75586753    -0.13092914
 c     -2.60376800    -0.66793090    -0.42632161
 h     -2.51269650    -1.57738937    -0.99823441
 h     -3.37286965    -0.84066170     0.41303238
 h     -2.89651222     0.11175031    -1.04453006
 h     -0.45932653     1.39993143     1.56701775
          17

 c      1.16633095    -0.32790253     0.11277257
 c     -0.03375234    -1.02114031     0.16050761
 c     -1.26507487    -0.22697115     0.15221778
 c     -0.99170748     1.16652182     0.61625681
 c     -0.01819927     1.53861432    -0.49704545
 c      1.22514904     0.97086526    -0.14049247
 h     -0.03340620    -2.15963922     0.22513051
 h     -2.01868280     1.60551658     0.44918547
 h     -0.41107896     1.95116817    -1.48023119
 h      2.29470925     1.50744975    -0.26939658
 o      2.28666845    -1.15978486     0.10422009
 h      3.08441380    -0.78151591    -0.12656247
 c     -2.59863247    -0.65640112    -0.42531995
 h     -2.51900504    -1.59052262    -1.04976655
 h     -3.36028570    -0.84237070     0.34743382
 h     -2.89168715     0.14183435    -1.05498774
 h     -0.46127070     1.37518965     1.55638875
          17

 c      1.16850417    -0.32315828     0.11310775
 c     -0.03954983    -1.01792554     0.16070502
 c     -1.26802054    -0.22553995     0.15762333
 c     -0.98265375     1.16137180     0.62267342
 c     -0.03330297     1.52438708    -0.50020819
 c      1.22528080     0.96056800    -0.14678619
 h     -0.05565612    -2.15891032     0.23492127
 h     -1.99907175     1.61859730     0.47636446
 h     -0.43385981     1.92404958    -1.47367787
 h      2.30744609     1.54258885    -0.28244913
 o      2.29021361    -1.15342782     0.10799046
 h      3.11920400    -0.79007096    -0.12962349
 c     -2.59239243    -0.64610223    -0.42404460
 h     -2.52457134    -1.59672559    -1.09649669
 h     -3.34700525    -0.84164471     0.28341860
 h     -2.89477984     0.18151138    -1.07359885
 h     -0.46981798     1.34579759     1.54875532
          17

 c      1.17377998    -0.32202983     0.11328195
 c     -0.04730254    -1.01560563     0.16107184
 c     -1.26889035    -0.22490764     0.16281941
 c     -0.97593520     1.15726067     0.62799942
 c     -0.05019737     1.51037397    -0.50326344
 c      1.22804850     0.95361343    -0.15489061
 h     -0.07707234    -2.14426791     0.24281989
 h     -1.97040625     1.63760490     0.51072955
 h     -0.44939927     1.89282461    -1.45924167
 h      2.29350095     1.56462827    -0.29115987
 o      2.29202680    -1.14751531     0.11253811
 h      3.16528065    -0.78686385    -0.13691940
 c     -2.58445132    -0.63671787    -0.42464609
 h     -2.52894980    -1.58904763    -1.13298926
 h     -3.34421464    -0.84099587     0.23326950
 h     -2.90154176     0.22214066    -1.09276624
 h     -0.48056093     1.31371332     1.55000482
          17

 c      1.18092488    -0.32645637     0.11396430
 c     -0.05597696    -1.01386310     0.16176681
 c     -1.26808514    -0.22518410     0.16819615
 c     -0.97195165     1.15334979     0.63172197
 c     -0.06703046     1.49689301    -0.50591747
 c      1.23257225     0.95192219    -0.16541082
 h     -0.09682968    -2.11845886     0.24767431
 h     -1.93579540     1.66334289     0.55056895
 h     -0.45896592     1.86284298    -1.44071024
 h      2.25393408     1.57149599    -0.29731855
 o      2.29315434    -1.14148052     0.11747862
 h      3.20470936    -0.77896439    -0.14363277
 c     -2.57446584    -0.62774999    -0.42845195
 h     -2.53119035    -1.56488360    -1.15629917
 h     -3.36061686    -0.84257402     0.20469064
 h     -2.90810012     0.25665777    -1.10610307
 h     -0.48955209     1.28030007     1.56395391
          17

 c      1.18941436    -0.33653678     0.11528988
 c     -0.06521163    -1.01221425     0.16284532
 c     -1.26571784    -0.22648207     0.17375293
 c     -0.97040690     1.14951025     0.63399843
 c     -0.08283625     1.48376438    -0.50755620
 c      1.23807816     0.95566616    -0.17835374
 h     -0.11459409    -2.08780745     0.24905038
 h     -1.90008509     1.69619534     0.59394561
 h     -0.46567972     1.83797799    -1.42523299
 h      2.19357318     1.56434601    -0.30213684
 o      2.29437489    -1.13505110     0.12255891
 h      3.22495728    -0.77103623    -0.14625435
 c     -2.56301740    -0.61886091    -0.43562465
 h     -2.53028739    -1.52486692    -1.16608488
 h     -3.39427158    -0.84591924     0.19590265
 h     -2.91174456     0.28050398    -1.10977365
 h     -0.49507200     1.24590896     1.59000804
          17

 c      1.19885122    -0.35130003     0.11704650
 c     -0.07454054    -1.01003261     0.16429198
 c     -1.26199774    -0.22860362     0.17931954
 c     -0.97074206     1.14582072     0.63561848
 c     -0.09710734     1.47073237    -0.50765191
 c      1.24343421     0.96360931    -0.19337797
 h     -0.13054467    -2.06138787     0.24734924
 h     -1.86800000     1.73611635     0.63915487
 h     -0.47308970     1.82066475    -1.41983677
 h      2.12318908     1.54893787    -0.30680400
 o      2.29615647    -1.12827903     0.12769858
 h      3.22064456    -0.76505103    -0.14328086
 c     -2.55134941    -0.60987834    -0.44541785
 h     -2.52539406    -1.47288017    -1.16466397
 h     -3.43398594    -0.84822766     0.19851251
 h     -2.91091603     0.29190993    -1.10224272
 h     -0.49781253     1.21050020     1.62271533
          17

 c      1.20875312    -0.36926611     0.11885502
 c     -0.08332842    -1.00678310     0.16606768
 c     -1.25727368    -0.23115744     0.18466219
 c     -0.97246861     1.14246366     0.63763119
 c     -0.10964513     1.45767013    -0.50607134
 c      1.24683975     0.97348935    -0.20990442
 h     -0.14519585    -2.04813013     0.24332502
 h     -1.84212146     1.78178271     0.68482312
 h     -0.48333566     1.81133943    -1.42750095
 h      2.06225885     1.53763253    -0.31331504
 o      2.29866917    -1.12145505     0.13295642
 h      3.19300653    -0.76070386    -0.13509397
 c     -2.54065954    -0.60054651    -0.45665457
 h     -2.51591128    -1.41655952    -1.15751562
 h     -3.46738821    -0.84664254     0.20391206
 h     -2.90517300     0.29176891    -1.08399177
 h     -0.49948776     1.17429897     1.65444210
          17

 c      1.21852383    -0.38879784     0.12026828
 c     -0.09086025    -1.00239879     0.16814427
 c     -1.25199790    -0.23364699     0.18950807
 c     -0.97535057     1.13976767     0.64105014
 c     -0.12058011     1.44463310    -0.50321095
 c      1.24615649     0.98255575    -0.22724834
 h     -0.15905646    -2.05227323     0.23762818
 h     -1.82206529     1.82988403     0.72970821
 h     -0.49624923     1.80794799    -1.44521313
 h      2.03516918     1.54734339    -0.32402203
 o      2.30174997    -1.11508608     0.13853099
 h      3.15027872    -0.75523735    -0.12413672
 c     -2.53168467    -0.59042781    -0.46794924
 h     -2.50152828    -1.36717899    -1.15345833
 h     -3.48570644    -0.83958901     0.20628392
 h     -2.89530005     0.28375841    -1.05750961
 h     -0.50149623     1.13806680     1.67842659
          17

 c      1.22741975    -0.40845094     0.12087329
 c     -0.09639063    -0.99748767     0.17052294
 c     -1.24668503    -0.23550403     0.19357893
 c     -0.97937871     1.13813853     0.64670525
 c     -0.13027500     1.43181940    -0.49983844
 c      1.24055417     0.98900441    -0.24491926
 h     -0.17228300    -2.07068333     0.23060487
 h     -1.80547592     1.87564662     0.77247310
 h     -0.51004684     1.80685350    -1.46585861
 h      2.05179479     1.58597107    -0.33919273
 o      2.30484677    -1.10988107     0.14477150
 h      3.10828246    -0.74289549    -0.11526060
 c     -2.52464930    -0.57919274    -0.47790129
 h     -2.48220662    -1.33640251    -1.16220821
 h     -3.48429877    -0.82683660     0.20259745
 h     -2.88345670     0.27461668    -1.02737943
 h     -0.50438252     1.10301155     1.69039881
          17

 c      1.23444124    -0.42729123     0.12030448
 c     -0.09894199    -0.99309219     0.17321108
 c     -1.24191629    -0.23591853     0.19657965
 c     -0.98467078     1.13789336     0.65528294
 c     -0.13926725     1.41947481    -0.49686730
 c      1.23147922     0.99290751    -0.26278313
 h     -0.18459126    -2.09504230     0.22287086
 h     -1.78971578     1.91425975     0.81187367
 h     -0.52277006     1.80403848    -1.48181560
 h      2.09558536     1.64271984    -0.35544548
 o      2.30736866    -1.10663066     0.15211464
 h      3.08517420    -0.71653582    -0.11451742
 c     -2.51931594    -0.56719462    -0.48564353
 h     -2.45838624    -1.32910997    -1.18827729
 h     -3.46189814    -0.80918329     0.19213124
 h     -2.87300151     0.27354484    -0.99978918
 h     -0.50779148     1.07060256     1.68908457
          17

 c      1.23520017    -0.44907000     0.11748322
 c     -0.09123766    -0.98998326     0.17612531
 c     -1.23985413    -0.22920131     0.19730051
 c     -0.99239593     1.13822281     0.66989996
 c     -0.14980705     1.40801271    -0.49737761
 c      1.22019527     0.99549760    -0.28137208
 h     -0.19446139    -2.11639276     0.22352716
 h     -1.77100244     1.94262148     0.84931714
 h     -0.53364798     1.78961988    -1.48508985
 h      2.14255032     1.70344237    -0.35854953
 o      2.31075291    -1.10588647     0.16136272
 h      3.08420834    -0.67708783    -0.12700148
 c     -2.51445499    -0.55541503    -0.49216240
 h     -2.43246220    -1.33913933    -1.22793420
 h     -3.41850494    -0.78788033     0.17833908
 h     -2.86818732     0.28875243    -0.98003696
 h     -0.51084180     1.04340235     1.67814363
          17

 c      1.23577672    -0.46461902     0.11295252
 c     -0.08412941    -0.99014917     0.17957516
 c     -1.23856915    -0.22282498     0.19747008
 c     -1.00074263     1.14093488     0.68385738
 c     -0.15980047     1.39823707    -0.49740929
 c      1.20939016     0.99552271    -0.29963196
 h     -0.20315311    -2.12837539     0.21725833
 h     -1.75285692     1.95948926     0.88449972
 h     -0.54339979     1.77217446    -1.47967778
 h      2.17612813     1.75202595    -0.36047101
 o      2.31445234    -1.10760511     0.17175032
 h      3.09811125    -0.62605839    -0.14654020
 c     -2.51016899    -0.54486163    -0.49668392
 h     -2.40435415    -1.35728548    -1.26969044
 h     -3.36556710    -0.76763778     0.16111024
 h     -2.86850696     0.32390527    -0.97116437
 h     -0.50812998     1.01577608     1.66689382
          17

 c      1.23697920    -0.46947235     0.10321865
 c     -0.07896939    -0.99273345     0.18281257
 c     -1.23629086    -0.21631120     0.19494185
 c     -1.00816788     1.15065089     0.69787607
 c     -0.17500081     1.38765865    -0.49489119
 c      1.20246537     0.98851043    -0.31585673
 h     -0.21034932    -2.12942207     0.20834212
 h     -1.74114114     1.96058935     0.91959480
 h     -0.55875288     1.73435864    -1.47322374
 h      2.18442456     1.78628407    -0.34725644
 o      2.32140484    -1.11210024     0.18350521
 h      3.10542682    -0.57855544    -0.16562732
 c     -2.50634114    -0.53553085    -0.50094382
 h     -2.37679614    -1.37117250    -1.30496446
 h     -3.31176446    -0.75267744     0.14699388
 h     -2.87190369     0.37138911    -0.97218203
 h     -0.49767973     0.98822823     1.65854074
          17

 c      1.23707209    -0.46963900     0.09158841
 c     -0.07413584    -0.99809903     0.18631956
 c     -1.23491290    -0.21012679     0.19194952
 c     -1.01563378     1.16220558     0.71269308
 c     -0.18906179     1.37820470    -0.49226125
 c      1.19700084     0.98070950    -0.33176800
 h     -0.21488048    -2.11872742     0.19789893
 h     -1.73524387     1.95156806     0.94970879
 h     -0.57703554     1.69210553    -1.46323657
 h      2.16903114     1.79997326    -0.32874273
 o      2.33039948    -1.11752049     0.19537891
 h      3.10140679    -0.53909470    -0.17881176
 c     -2.50142701    -0.52721757    -0.50677294
 h     -2.35249181    -1.37349810    -1.32748213
 h     -3.26887489    -0.74522053     0.14474069
 h     -2.87538280     0.42333689    -0.97849740
 h     -0.47988280     0.96570466     1.64978645
          17

 c      1.23412857    -0.46588287     0.07878579
 c     -0.07147606    -1.00954263     0.18795468
 c     -1.23153269    -0.20448169     0.18833180
 c     -1.02065138     1.17215782     0.72848651
 c     -0.20276219     1.37083372    -0.48883183
 c      1.19250518     0.97481122    -0.34726024
 h     -0.19910528    -2.07708667     0.17558493
 h     -1.73891328     1.94149000     0.96917673
 h     -0.59934868     1.65665231    -1.45231965
 h      2.11968623     1.76760526    -0.32280131
 o      2.34072522    -1.12236898     0.20862446
 h      3.06964769    -0.49749316    -0.17938168
 c     -2.49521933    -0.51939778    -0.51547991
 h     -2.32377185    -1.35935190    -1.32992510
 h     -3.24277459    -0.74737212     0.16329621
 h     -2.87703263     0.47145071    -0.98407082
 h     -0.45491191     0.95168178     1.64374382
          17

 c      1.23126374    -0.45714990     0.06398463
 c     -0.07020252    -1.02088064     0.18935556
 c     -1.22654320    -0.19892707     0.18307609
 c     -1.02420813     1.18417771     0.74499290
 c     -0.21744755     1.36269570    -0.48381303
 c      1.18993148     0.96638165    -0.36133765
 h     -0.18315403    -2.04271428     0.15229388
 h     -1.75527657     1.92772005     0.98644618
 h     -0.62732495     1.61799514    -1.44522165
 h      2.04856705     1.71665300    -0.31464146
 o      2.35271848    -1.12699875     0.22158137
 h      3.02491585    -0.47352567    -0.16938321
 c     -2.48826329    -0.51134230    -0.52673986
 h     -2.30131640    -1.32999127    -1.31804800
 h     -3.23426846    -0.75886744     0.19637888
 h     -2.87315368     0.50490577    -0.98703093
 h     -0.42623793     0.94572913     1.63728196
          17

 c      1.22879623    -0.44439710     0.04756567
 c     -0.07010185    -1.03019885     0.19044481
 c     -1.21979693    -0.19337948     0.17630100
 c     -1.02597256     1.19762432     0.76197730
 c     -0.23290761     1.35363994    -0.47718830
 c      1.18806145     0.95498906    -0.37397069
 h     -0.16946476    -2.03385716     0.12792700
 h     -1.78538232     1.91259103     1.00271091
 h     -0.66126012     1.57710335    -1.44303414
 h      1.96746901     1.65649886    -0.30467866
 o      2.36553265    -1.13103571     0.23418879
 h      2.97525048    -0.46585643    -0.15065299
 c     -2.48133060    -0.50268752    -0.53950576
 h     -2.28559391    -1.28933780    -1.29621704
 h     -3.23494487    -0.77646953     0.23448993
 h     -2.86340155     0.51967929    -0.98587918
 h     -0.39560140     0.94868744     1.63072759
          17

 c      1.22695807    -0.42874688     0.03001226
 c     -0.07099568    -1.03640838     0.19114698
 c     -1.21124152    -0.18778864     0.16817595
 c     -1.02584849     1.21203580     0.77922315
 c     -0.24896978     1.34356896    -0.46918377
 c      1.18483352     0.93963435    -0.38528751
 h     -0.15914193    -2.05902409     0.10204540
 h     -1.82779309     1.89636786     1.01843700
 h     -0.70010697     1.53454790    -1.44426574
 h      1.89799738     1.60553677    -0.29220117
 o      2.37808459    -1.13444231     0.24654598
 h      2.93290985    -0.46785936    -0.12787278
 c     -2.47521694    -0.49307377    -0.55217989
 h     -2.27577658    -1.24530447    -1.27251993
 h     -3.23558817    -0.79616817     0.26694309
 h     -2.84866315     0.51527457    -0.98059820
 h     -0.36487990     0.96109795     1.62459742
          17

 c      1.22587707    -0.41150746     0.01188927
 c     -0.07277454    -1.03998005     0.19128544
 c     -1.20092829    -0.18211493     0.15889794
 c     -1.02403117     1.22716802     0.79655368
 c     -0.26553675     1.33241810    -0.46023196
 c      1.17787069     0.91915439    -0.39564067
 h     -0.15145583    -2.10881017     0.07528113
 h     -1.87822037     1.87728444     1.03328462
 h     -0.74165445     1.49082128    -1.44544817
 h      1.86581267     1.58712372    -0.27476061
 o      2.38924468    -1.13748815     0.25887678
 h      2.91172577    -0.46871320    -0.10762178
 c     -2.47043565    -0.48209120    -0.56301213
 h     -2.26966882    -1.20923757    -1.25811065
 h     -3.22994667    -0.81461815     0.28586890
 h     -2.83107198     0.49493899    -0.97259300
 h     -0.33578522     0.98306698     1.61976971
          17

 c      1.22561088    -0.39424517    -0.00616147
 c     -0.07529678    -1.04224346     0.19057664
 c     -1.18899693    -0.17631888     0.14867040
 c     -1.02093992     1.24291124     0.81381452
 c     -0.28258490     1.32012437    -0.45084600
 c      1.16652907     0.89419128    -0.40537162
 h     -0.14513378    -2.16446233     0.04962214
 h     -1.93049224     1.85281877     1.04646916
 h     -0.78318112     1.44671573    -1.44262423
 h      1.87673648     1.60741012    -0.25137625
 o      2.39823751    -1.14033717     0.27129431
 h      2.92050683    -0.46042571    -0.09430689
 c     -2.46710194    -0.46969327    -0.57051481
 h     -2.26474904    -1.19142558    -1.26289652
 h     -3.21508274    -0.82950188     0.28700352
 h     -2.81422576     0.46637731    -0.96485760
 h     -0.30961671     1.01418775     1.61748239
          17

 c      1.22622497    -0.37883583    -0.02341162
 c     -0.07831774    -1.04438488     0.18873599
 c     -1.17565495    -0.17036282     0.13768733
 c     -1.01707614     1.25917601     0.83084693
 c     -0.30011654     1.30661223    -0.44148549
 c      1.15242000     0.86797569    -0.41453381
 h     -0.13944405    -2.20977342     0.02732729
 h     -1.97821720     1.82111760     1.05724453
 h     -0.82219289     1.40345574    -1.43275866
 h      1.91034376     1.64685401    -0.22624085
 o      2.40498259    -1.14254600     0.28354439
 h      2.95713147    -0.44601072    -0.08594807
 c     -2.46482685    -0.45683299    -0.57401683
 h     -2.26027697    -1.19364793    -1.28858391
 h     -3.19077743    -0.83949840     0.26934286
 h     -2.80314335     0.44173910    -0.96198641
 h     -0.28716463     1.05357325     1.61914818
          17

 c      1.22785348    -0.36736755    -0.03906601
 c     -0.08150249    -1.04712097     0.18555231
 c     -1.16116325    -0.16421557     0.12612270
 c     -1.01288869     1.27582592     0.84748168
 c     -0.31808999     1.29180219    -0.43246684
 c      1.13730379     0.84431377    -0.42317035
 h     -0.13429562    -2.23492389     0.01013294
 h     -2.01620851     1.78173574     1.06521317
 h     -0.85697001     1.36258572    -1.41457725
 h      1.94432721     1.68302807    -0.20522222
 o      2.40991036    -1.14325395     0.29513222
 h      3.01122745    -0.43642517    -0.07624914
 c     -2.46281309    -0.44526498    -0.57387182
 h     -2.25782876    -1.20774455    -1.32738833
 h     -3.15926241    -0.84444568     0.23503610
 h     -2.80290010     0.43391589    -0.96888571
 h     -0.26880085     1.09999069     1.62603469
          17

 c      1.23068909    -0.36184085    -0.05235382
 c     -0.08446447    -1.05076643     0.18090561
 c     -1.14582411    -0.15785968     0.11412682
 c     -1.00868284     1.29266385     0.86355583
 c     -0.33637971     1.27563028    -0.42392240
 c      1.12213428     0.82626470    -0.43150441
 h     -0.13001958    -2.23571207    -0.00090680
 h     -2.04132103     1.73569797     1.07042466
 h     -0.88688476     1.32577477    -1.38887426
 h      1.96569599     1.70271325    -0.19246665
 o      2.41353964    -1.14174100     0.30562941
 h      3.07105689    -0.44158250    -0.05958285
 c     -2.46023938    -0.43623875    -0.57125456
 h     -2.25945458    -1.22237357    -1.36831662
 h     -3.12551813    -0.84590475     0.18983121
 h     -2.81553945     0.44827433    -0.98741394
 h     -0.25471134     1.15202835     1.63889898
          17

 c      1.23491801    -0.36369389    -0.06269017
 c     -0.08679777    -1.05532336     0.17476666
 c     -1.12996791    -0.15130553     0.10183102
 c     -1.00456990     1.30944574     0.87893689
 c     -0.35476314     1.25807129    -0.41579532
 c      1.10729200     0.81579295    -0.43979123
 h     -0.12721199    -2.21251683    -0.00538738
 h     -2.05286312     1.68523548     1.07335901
 h     -0.91254543     1.29464619    -1.35847337
 h      1.96854374     1.70030455    -0.19024339
 o      2.41625550    -1.13767259     0.31480316
 h      3.12730228    -0.46636178    -0.03310546
 c     -2.45650624    -0.42958350    -0.56794620
 h     -2.26616966    -1.22877749    -1.40257540
 h     -3.09763722    -0.84779851     0.14343588
 h     -2.83820396     0.47819501    -1.01399460
 h     -0.24514367     1.20821917     1.65770464
          17

 c      1.24063065    -0.37333511    -0.06984125
 c     -0.08810070    -1.06046652     0.16720332
 c     -1.11393997    -0.14461259     0.08935352
 c     -1.00044927     1.32590611     0.89353791
 c     -0.37292403     1.23916308    -0.40787362
 c      1.09292926     0.81355266    -0.44810460
 h     -0.12667679    -2.17043425    -0.00361454
 h     -2.05277747     1.63340612     1.07487284
 h     -0.93571042     1.27067150    -1.32780544
 h      1.95087713     1.67475968    -0.19958585
 o      2.41825492    -1.13109055     0.32261023
 h      3.17405495    -0.51070239     0.00333536
 c     -2.45119065    -0.42414170    -0.56588201
 h     -2.27774578    -1.22209763    -1.42496216
 h     -3.08539964    -0.85582424     0.10759442
 h     -2.86520398     0.51102462    -1.04177253
 h     -0.24052752     1.26709221     1.68154391
          17

 c      1.24774857    -0.38997941    -0.07398724
 c     -0.08798994    -1.06543236     0.15839683
 c     -1.09808456    -0.13790588     0.07680240
 c     -0.99603528     1.34179139     0.90731998
 c     -0.39048289     1.21902976    -0.39988524
 c      1.07912446     0.81881140    -0.45625771
 h     -0.12943327    -2.12051375     0.00321877
 h     -2.04549371     1.58361555     1.07610602
 h     -0.95877032     1.25513445    -1.30186344
 h      1.91352792     1.62849711    -0.22057190
 o      2.41952207    -1.12236000     0.32916937
 h      3.20925621    -0.57043946     0.04767134
 c     -2.44421601    -0.41877147    -0.56635297
 h     -2.29300874    -1.20078354    -1.43352638
 h     -3.09488078    -0.87391031     0.08990134
 h     -2.89109755     0.53588570    -1.06430812
 h     -0.24138950     1.32717381     1.70881837
          17

 c      1.25601059    -0.41190893    -0.07563993
 c     -0.08610585    -1.06896976     0.14864186
 c     -1.08273136    -0.13137801     0.06427626
 c     -0.99095692     1.35690045     0.92028916
 c     -0.40706559     1.19790285    -0.39165867
 c      1.06578608     0.82962515    -0.46391629
 h     -0.13675243    -2.08030042     0.01305658
 h     -2.03703244     1.53901537     1.07828668
 h     -0.98367760     1.24913284    -1.28445363
 h      1.86125830     1.56835144    -0.25204540
 o      2.41979003    -1.11211985     0.33473746
 h      3.23541550    -0.63809880     0.09605038
 c     -2.43620868    -0.41298560    -0.56942925
 h     -2.31012987    -1.16608102    -1.42923579
 h     -3.12279338    -0.89999563     0.08830060
 h     -2.91198846     0.54647890    -1.07726348
 h     -0.24810237     1.38699049     1.73761541
          17

 c      1.26502416    -0.43697720    -0.07547489
 c     -0.08212299    -1.06978720     0.13826545
 c     -1.06820462    -0.12527520     0.05186482
 c     -0.98494597     1.37112021     0.93249758
 c     -0.42238512     1.17614445    -0.38328329
 c      1.05230071     0.84310918    -0.47083352
 h     -0.15005427    -2.06861636     0.02395313
 h     -2.03300818     1.50191576     1.08240107
 h     -1.01073863     1.25352715    -1.27647050
 h      1.80609432     1.50822998    -0.29086246
 o      2.41856495    -1.10117152     0.33965637
 h      3.25947699    -0.70461148     0.14373944
 c     -2.42830741    -0.40683081    -0.57420046
 h     -2.32686583    -1.12207961    -1.41610339
 h     -3.15859965    -0.92715518     0.09415823
 h     -2.92559516     0.54073076    -1.07843381
 h     -0.26059282     1.44510658     1.76613261
          17

 c      1.27433220    -0.46306310    -0.07417882
 c     -0.07581338    -1.06769404     0.12747623
 c     -1.05485639    -0.11987846     0.03965489
 c     -0.97804672     1.38442825     0.94404330
 c     -0.43627817     1.15427412    -0.37515574
 c      1.03721473     0.85577693    -0.47701065
 h     -0.17016481    -2.09215605     0.03582300
 h     -2.03615904     1.47355929     1.08885029
 h     -1.03815513     1.26876686    -1.27546622
 h      1.77010402     1.47032370    -0.33178123
 o      2.41539701    -1.09024968     0.34424335
 h      3.28896527    -0.76280202     0.18690835
 c     -2.42157997    -0.40041383    -0.57933912
 h     -2.34081822    -1.07592951    -1.40151783
 h     -3.19128802    -0.94834511     0.09903338
 h     -2.93117902     0.52006671    -1.06742573
 h     -0.27814410     1.50019605     1.79301162
          17

 c      1.28343962    -0.48833127    -0.07236436
 c     -0.06715970    -1.06414712     0.11635712
 c     -1.04309000    -0.11550617     0.02774588
 c     -0.97069291     1.39684853     0.95505236
 c     -0.44868544     1.13298429    -0.36787211
 c      1.01909766     0.86469093    -0.48248316
 h     -0.19612124    -2.13880794     0.05037504
 h     -2.04517268     1.45441776     1.09732743
 h     -1.06272059     1.29466986    -1.27689195
 h      1.77482110     1.47428934    -0.37094026
 o      2.41036703    -1.07981745     0.34869996
 h      3.32482307    -0.81038911     0.22409473
 c     -2.41666402    -0.39374469    -0.58342011
 h     -2.34980453    -1.03694299    -1.39546957
 h     -3.21304993    -0.95904582     0.09763705
 h     -2.92974598     0.48928743    -1.04559413
 h     -0.29937649     1.55113204     1.81750774
          17

 c      1.29179723    -0.51132328    -0.07054951
 c     -0.05637937    -1.06125907     0.10501761
 c     -1.03334256    -0.11254192     0.01626923
 c     -0.96357208     1.40839286     0.96564138
 c     -0.45962024     1.11312140    -0.36205025
 c      0.99875221     0.86928618    -0.48696698
 h     -0.22517179    -2.18870737     0.06902673
 h     -2.05582362     1.44467047     1.10700118
 h     -1.08104767     1.33032454    -1.27596002
 h      1.81543519     1.51628260    -0.41013955
 o      2.40423419    -1.07011901     0.35315215
 h      3.35940341    -0.84879758     0.25553957
 c     -2.41366811    -0.38704875    -0.58523591
 h     -2.35236678    -1.01294464    -1.40657275
 h     -3.21958889    -0.95745269     0.08770778
 h     -2.92446041     0.45683882    -1.01622656
 h     -0.32241531     1.59705933     1.83946973
          17

 c      1.29881103    -0.53093717    -0.06917108
 c     -0.04385217    -1.06073070     0.09365258
 c     -1.02602421    -0.11145006     0.00539289
 c     -0.95738394     1.41903315     0.97588105
 c     -0.46912370     1.09562667    -0.35817969
 c      0.97882452     0.87080246    -0.49017034
 h     -0.25393760    -2.22601464     0.09191294
 h     -2.06330699     1.44442585     1.11683720
 h     -1.09052415     1.37420080    -1.26899798
 h      1.86557088     1.57491007    -0.45259810
 o      2.39803631    -1.06135713     0.35774179
 h      3.38247059    -0.87986268     0.28159724
 c     -2.41219469    -0.38117029    -0.58427054
 h     -2.34819321    -1.00532043    -1.43606478
 h     -3.20958727    -0.94406293     0.06939561
 h     -2.92063450     0.43427407    -0.98439939
 h     -0.34518444     1.63741166     1.85914916
          17

 c      1.30391064    -0.54637698    -0.06859178
 c     -0.03006490    -1.06355473     0.08249830
 c     -1.02143898    -0.11273707    -0.00470048
 c     -0.95264528     1.42870684     0.98578221
 c     -0.47721420     1.08143251    -0.35653564
 c      0.96160864     0.87046254    -0.49209274
 h     -0.27928799    -2.24179375     0.11823752
 h     -2.06412352     1.45367693     1.12585753
 h     -1.08976546     1.42441256    -1.25403364
 h      1.90280422     1.63170940    -0.49876181
 o      2.39265412    -1.05375684     0.36264702
 h      3.38713883    -0.90433252     0.30212591
 c     -2.41151606    -0.37733345    -0.58093137
 h     -2.33815782    -1.00838790    -1.47659472
 h     -3.18464361    -0.92161610     0.04513931
 h     -2.92385317     0.43275792    -0.95538214
 h     -0.36572213     1.67185244     1.87691569
          17

 c      1.30664706    -0.55712008    -0.06908844
 c     -0.01558588    -1.07009938     0.07178756
 c     -1.01971540    -0.11684683    -0.01385307
 c     -0.94959313     1.43733286     0.99530747
 c     -0.48386596     1.07131443    -0.35714713
 c      0.94842688     0.86898785    -0.49291430
 h     -0.29864541    -2.23282134     0.14680313
 h     -2.05700289     1.47221041     1.13327955
 h     -1.07872855     1.47903202    -1.23088382
 h      1.91537791     1.67610255    -0.54717631
 o      2.38858640    -1.04753447     0.36804853
 h      3.37218931    -0.92195634     0.31662046
 c     -2.41090584    -0.37617982    -0.57639464
 h     -2.32397429    -1.01385841    -1.51749442
 h     -3.14992663    -0.89547467     0.02004690
 h     -2.93590983     0.45648825    -0.93158562
 h     -0.38242485     1.70015885     1.89298200
          17

 c      1.30678576    -0.56289477    -0.07083340
 c     -0.00103060    -1.08021037     0.06172623
 c     -1.02076294    -0.12402081    -0.02197616
 c     -0.94816302     1.44482438     1.00439268
 c     -0.48901337     1.06573092    -0.35979778
 c      0.93988094     0.86677861    -0.49286043
 h     -0.31014476    -2.20052443     0.17639155
 h     -2.04313940     1.49959266     1.13857378
 h     -1.05865932     1.53641415    -1.20102893
 h      1.89878426     1.70275922    -0.59582520
 o      2.38582626    -1.04285932     0.37409191
 h      3.34281502    -0.93181682     0.32439065
 c     -2.40981683    -0.37713312    -0.57229948
 h     -2.30770652    -1.01487781    -1.54984229
 h     -3.11479926    -0.87379891     0.00213004
 h     -2.95269244     0.49933091    -0.91129932
 h     -0.39416964     1.72211418     1.90724359
          17

 c      1.30436434    -0.56365686    -0.07388213
 c      0.01300792    -1.09322135     0.05247049
 c     -1.02426310    -0.13418237    -0.02908297
 c     -0.94801956     1.45109335     1.01296299
 c     -0.49256418     1.06470632    -0.36405221
 c      0.93608605     0.86407843    -0.49214560
 h     -0.31301259    -2.15116545     0.20616317
 h     -2.02595712     1.53525291     1.14147756
 h     -1.03190630     1.59549920    -1.16734963
 h      1.85273421     1.70931929    -0.64268362
 o      2.38379911    -1.03984029     0.38086983
 h      3.31077635    -0.93248181     0.32456244
 c     -2.40783027    -0.37882473    -0.57025417
 h     -2.29137771    -1.00731732    -1.56815308
 h     -3.09083099    -0.86578072     0.00051762
 h     -2.96723131     0.54932182    -0.89098701
 h     -0.40032066     1.73746157     1.91929180
          17

 c      1.29968780    -0.55956037    -0.07817774
 c      0.02606923    -1.10788992     0.04408047
 c     -1.02969547    -0.14690013    -0.03529369
 c     -0.94864765     1.45604842     1.02094005
 c     -0.49441855     1.06781104    -0.36931949
 c      0.93673982     0.86101264    -0.49095530
 h     -0.30830728    -2.09692096     0.23631352
 h     -2.01023997     1.57862123     1.14195234
 h     -1.00149658     1.65594086    -1.13358120
 h      1.78024294     1.69577750    -0.68597882
 o      2.38155389    -1.03852737     0.38842740
 h      3.29127763    -0.92220664     0.31599805
 c     -2.40492937    -0.38007871    -0.57115118
 h     -2.27674605    -0.98960905    -1.57031969
 h     -3.08481443    -0.87653538     0.01984855
 h     -2.97371565     0.59502038    -0.86783934
 h     -0.40066532     1.74592837     1.92857432
          17

 c      1.29326737    -0.55092308    -0.08357254
 c      0.03791719    -1.12243727     0.03645674
 c     -1.03639963    -0.16145277    -0.04080889
 c     -0.94952145     1.45959939     1.02824591
 c     -0.49450534     1.07426577    -0.37496363
 c      0.94105682     0.85749602    -0.48941772
 h     -0.29947598    -2.05568689     0.26888506
 h     -2.00036194     1.62917542     1.14006286
 h     -0.97039817     1.71779277    -1.10334407
 h      1.68850974     1.66555975    -0.72470277
 o      2.37842628    -1.03888588     0.39675671
 h      3.29308419    -0.89976370     0.29765160
 c     -2.40187350    -0.38052603    -0.57470252
 h     -2.26517798    -0.96243027    -1.55747739
 h     -3.09295318    -0.90295158     0.05536079
 h     -2.96893581     0.62835039    -0.84054793
 h     -0.39532757     1.74729117     1.93461672
          17

 c      1.28574992    -0.53819851    -0.08984782
 c      0.04843125    -1.13509794     0.02937464
 c     -1.04366592    -0.17696915    -0.04586388
 c     -0.95031024     1.46168584     1.03480502
 c     -0.49283782     1.08314264    -0.38043470
 c      0.94762792     0.85299879    -0.48751207
 h     -0.29075844    -2.04483208     0.30735977
 h     -1.99805276     1.68619242     1.13583773
 h     -0.94067581     1.78066675    -1.07899034
 h      1.59099183     1.62839995    -0.75993594
 o      2.37464012    -1.04072920     0.40573933
 h      3.30981716    -0.86583896     0.26975125
 c     -2.39984355    -0.38036388    -0.57969780
 h     -2.25753315    -0.92869042    -1.53431179
 h     -3.10507073    -0.93663341     0.09604019
 h     -2.95207544     0.64482947    -0.80908011
 h     -0.38468540     1.74144094     1.93721188
          17

 c      1.27786554    -0.52197509    -0.09671326
 c      0.05723678    -1.14518073     0.02277063
 c     -1.05082537    -0.19258413    -0.05068283
 c     -0.95099242     1.46232460     1.04053762
 c     -0.48956102     1.09357368    -0.38535320
 c      0.95445127     0.84635226    -0.48491740
 h     -0.28269917    -2.06888519     0.35318940
 h     -2.00118435     1.74824860     1.12926127
 h     -0.91303562     1.84285504    -1.06095025
 h      1.50778016     1.60289918    -0.79687306
 o      2.37097982    -1.04369898     0.41510319
 h      3.32570606    -0.82337569     0.23451661
 c     -2.39981143    -0.37983553    -0.58454997
 h     -2.25401185    -0.89359996    -1.50947871
 h     -3.11214879    -0.96949538     0.13123076
 h     -2.92432658     0.64329312    -0.77431369
 h     -0.36931425     1.72841502     1.93649798
          17

 c      1.27035325    -0.50302840    -0.10379026
 c      0.06359918    -1.15336464     0.01699540
 c     -1.05731417    -0.20755844    -0.05544892
 c     -0.95178125     1.46163636     1.04534440
 c     -0.48495677     1.10486619    -0.38950097
 c      0.95974120     0.83643138    -0.48114524
 h     -0.27065858    -2.11607278     0.40266413
 h     -2.00471165     1.81292533     1.12044786
 h     -0.88706878     1.90118372    -1.04805951
 h      1.45688417     1.60896125    -0.84346134
 o      2.36810767    -1.04733007     0.42446394
 h      3.32685494    -0.77644891     0.19544196
 c     -2.40227853    -0.37909915    -0.58764491
 h     -2.25412899    -0.86386939    -1.49461902
 h     -3.10912900    -0.99614038     0.15367153
 h     -2.88881736     0.62611812    -0.73777173
 h     -0.34996713     1.70838815     1.93290616
          17

 c      1.26384873    -0.48242423    -0.11059643
 c      0.06683657    -1.16077006     0.01262665
 c     -1.06270928    -0.22133854    -0.06030055
 c     -0.95293223     1.45982334     1.04909995
 c     -0.47939134     1.11650148    -0.39275587
 c      0.96320572     0.82400168    -0.47636261
 h     -0.24912514    -2.16909243     0.44905215
 h     -2.00295747     1.87707771     1.10982097
 h     -0.86194225     1.95176507    -1.03852471
 h      1.43948523     1.64665190    -0.90073536
 o      2.36630290    -1.05112784     0.43339791
 h      3.30592415    -0.72908314     0.15622117
 c     -2.40723950    -0.37853009    -0.58774226
 h     -2.25725765    -0.84489721    -1.49972023
 h     -3.09444569    -1.01376269     0.15956216
 h     -2.85075454     0.60003610    -0.70139449
 h     -0.32759158     1.68163609     1.92701061
          17

 c      1.25880101    -0.46156503    -0.11655651
 c      0.06665053    -1.16816340     0.01016174
 c     -1.06673464    -0.23356478    -0.06534970
 c     -0.95457374     1.45712244     1.05166238
 c     -0.47322318     1.12807941    -0.39503364
 c      0.96568221     0.81178955    -0.47167911
 h     -0.21516488    -2.21429328     0.48624503
 h     -1.99155975     1.93742833     1.09814912
 h     -0.83706843     1.99106837    -1.03081781
 h      1.44382791     1.69553615    -0.95916829
 o      2.36549557    -1.05462960     0.44150434
 h      3.26208163    -0.68452434     0.11999643
 c     -2.41418025    -0.37908800    -0.58451562
 h     -2.26365207    -0.83718958    -1.52637029
 h     -3.06916790    -1.02167675     0.14807588
 h     -2.81720516     0.57648959    -0.66721880
 h     -0.30337076     1.64848175     1.91933975
          17

 c      1.25544159    -0.44209448    -0.12104922
 c      0.06314901    -1.17580042     0.00990055
 c     -1.06924795    -0.24404291    -0.07070272
 c     -0.95662391     1.45375876     1.05289542
 c     -0.46673346     1.13925334    -0.39625910
 c      0.96791376     0.80263747    -0.46833553
 h     -0.16865719    -2.24354904     0.51019237
 h     -1.96840935     1.99116535     1.08645075
 h     -0.81245883     2.01675335    -1.02417302
 h      1.45914333     1.73550614    -1.00779449
 o      2.36533424    -1.05746576     0.44846417
 h      3.20023654    -0.64460096     0.08871123
 c     -2.42222525    -0.38207759    -0.57870144
 h     -2.27464496    -0.83618805    -1.56648982
 h     -3.03676192    -1.02142782     0.12137465
 h     -2.79535923     0.56866627    -0.63682830
 h     -0.27874874     1.60926329     1.91023655
          17

 c      1.25377338    -0.42567494    -0.12347951
 c      0.05674753    -1.18353495     0.01194926
 c     -1.07022789    -0.25269744    -0.07646350
 c     -0.95877924     1.44990136     1.05269004
 c     -0.46011307     1.14967613    -0.39635316
 c      0.97025178     0.79861183    -0.46720348
 h     -0.11145343    -2.25328559     0.51889558
 h     -1.93385057     2.03642806     1.07585560
 h     -0.78879423     2.02811623    -1.01877225
 h      1.47925923     1.75519552    -1.03956020
 o      2.36523847    -1.05942553     0.45410110
 h      3.13034968    -0.60898534     0.06240596
 c     -2.43047675    -0.38811226    -0.57171223
 h     -2.29164459    -0.83579067    -1.60822337
 h     -3.00347510    -1.01764267     0.08523473
 h     -2.78906564     0.58337996    -0.61076323
 h     -0.25538770     1.56435064     1.89982142
          17

 c      1.25356171    -0.41368383    -0.12336554
 c      0.04806867    -1.19092139     0.01623526
 c     -1.06976694    -0.25952772    -0.08272257
 c     -0.96054353     1.44562257     1.05097562
 c     -0.45347974     1.15896679    -0.39522730
 c      0.97284861     0.80091169    -0.46874768
 h     -0.04668913    -2.24373460     0.51225448
 h     -1.89053704     2.07269147     1.06747965
 h     -0.76736955     2.02622701    -1.01576025
 h      1.50100400     1.75011166    -1.05108016
 o      2.36452001    -1.06048430     0.45840636
 h      3.06544805    -0.57499647     0.03902791
 c     -2.43821272    -0.39629794    -0.56520243
 h     -2.31526683    -0.83130431    -1.64158132
 h     -2.97856156    -1.01884865     0.04943988
 h     -2.79701100     0.61495238    -0.58859726
 h     -0.23502727     1.51419559     1.88807189
          17

 c      1.25434330    -0.40692172    -0.12042123
 c      0.03785781    -1.19724033     0.02249663
 c     -1.06806135    -0.26457872    -0.08954369
 c     -0.96128717     1.44087033     1.04772125
 c     -0.44690216     1.16670694    -0.39278986
 c      0.97583342     0.80983884    -0.47306005
 h      0.02172000    -2.21910656     0.49220939
 h     -1.84303785     2.10100135     1.06233029
 h     -0.74996203     2.01376842    -1.01710506
 h      1.52287475     1.72015384    -1.04155457
 o      2.36266191    -1.06069599     0.46144297
 h      3.01682697    -0.53948203     0.01609293
 c     -2.44488633    -0.40472673    -0.56065214
 h     -2.34519035    -0.82019523    -1.66037066
 h     -2.97205465    -1.03552035     0.02525770
 h     -2.81497385     0.64979866    -0.56959696
 h     -0.21926394     1.45938867     1.87497819
          17

 c      1.25548549    -0.40545197    -0.11460528
 c      0.02688776    -1.20148281     0.03026569
 c     -1.06538310    -0.26792903    -0.09695483
 c     -0.96034639     1.43547793     1.04292855
 c     -0.44042544     1.17248682    -0.38897713
 c      0.97934804     0.82472650    -0.47984054
 h      0.08975865    -2.18821575     0.46296707
 h     -1.79700650     2.12383464     1.06125503
 h     -0.73857543     1.99440859    -1.02518158
 h      1.54490989     1.66906466    -1.01259984
 o      2.35960150    -1.05996606     0.46314876
 h      2.98888077    -0.50254033    -0.00611445
 c     -2.45040178    -0.41184048    -0.55873871
 h     -2.38035214    -0.80175692    -1.66216506
 h     -2.98839852    -1.07277203     0.01823176
 h     -2.83876700     0.67501449    -0.55314328
 h     -0.20930212     1.40068129     1.86072255
          17

 c      1.25629864    -0.40864624    -0.10611580
 c      0.01583915    -1.20244954     0.03892387
 c     -1.06204251    -0.26968490    -0.10494744
 c     -0.95717173     1.42924121     1.03662198
 c     -0.43409854     1.17601274    -0.38382408
 c      0.98340667     0.84390454    -0.48833113
 h      0.15433756    -2.16374283     0.43041579
 h     -1.75771177     2.14423585     1.06492871
 h     -0.73499698     1.97157231    -1.04192288
 h      1.56991696     1.60575124    -0.96915311
 o      2.35568789    -1.05797849     0.46327886
 h      2.97904141    -0.46873201    -0.02362817
 c     -2.45539146    -0.41728944    -0.55898171
 h     -2.41919585    -0.77673960    -1.64806997
 h     -3.02207024    -1.12450662     0.02371207
 h     -2.86529276     0.68238186    -0.53876655
 h     -0.20574612     1.33894823     1.84581621
          17

 c      1.25615786    -0.41539497    -0.09533572
 c      0.00523310    -1.19920020     0.04791955
 c     -1.05836897    -0.26997035    -0.11348691
 c     -0.95149031     1.42206022     1.02884694
 c     -0.42800367     1.17723888    -0.37756160
 c      0.98761669     0.86479277    -0.49728193
 h      0.21377189    -2.15733318     0.39965156
 h     -1.72824502     2.16422859     1.07382494
 h     -0.74024092     1.94698985    -1.06767151
 h      1.60587478     1.54593718    -0.92049958
 o      2.35139311    -1.05438248     0.46156792
 h      2.98195566    -0.44414283    -0.03141673
 c     -2.46082864    -0.42154247    -0.56019764
 h     -2.45995297    -0.74723084    -1.62281303
 h     -3.06212209    -1.17831575     0.03227035
 h     -2.89251617     0.66848986    -0.52600189
 h     -0.20851000     1.27508581     1.83112591
          17

 c      1.25458138    -0.42438114    -0.08275249
 c     -0.00445274    -1.19171464     0.05702976
 c     -1.05471494    -0.26890617    -0.12252813
 c     -0.94339016     1.41405815     1.01969322
 c     -0.42228001     1.17642136    -0.37067947
 c      0.99114193     0.88449296    -0.50524614
 h      0.26626120    -2.17195093     0.37199316
 h     -1.70847015     2.18343668     1.08809259
 h     -0.75414332     1.92003813    -1.10040035
 h      1.66560887     1.50844816    -0.87772046
 o      2.34710934    -1.04899041     0.45789244
 h      2.99274842    -0.43323071    -0.02602019
 c     -2.46746700    -0.42517938    -0.56105817
 h     -2.50097838    -0.71655327    -1.59485073
 h     -3.09869776    -1.22335383     0.03634098
 h     -2.91940268     0.63403531    -0.51419714
 h     -0.21690294     1.20992232     1.81773387
          17

 c      1.25125330    -0.43430819    -0.06888455
 c     -0.01263097    -1.18100647     0.06633748
 c     -1.05146153    -0.26659189    -0.13202487
 c     -0.93325710     1.40557108     1.00934144
 c     -0.41713828     1.17402844    -0.36388816
 c      0.99368162     0.90118515    -0.51140942
 h      0.30804375    -2.20021724     0.34532908
 h     -1.69555495     2.19911652     1.10737746
 h     -0.77537734     1.88849869    -1.13601093
 h      1.75507308     1.50116342    -0.84481640
 o      2.34309039    -1.04185569     0.45232604
 h      3.00819136    -0.43751227    -0.00651572
 c     -2.47561784    -0.42869863    -0.56035003
 h     -2.54107783    -0.68864712    -1.57511886
 h     -3.12527294    -1.25310877     0.03191774
 h     -2.94613806     0.58361195    -0.50233954
 h     -0.22990093     1.14421710     1.80663643
          17

 c      1.24602979    -0.44400538    -0.05424134
 c     -0.01869068    -1.16852156     0.07597506
 c     -1.04899825    -0.26310665    -0.14192923
 c     -0.92161108     1.39701821     0.99810766
 c     -0.41284424     1.17056706    -0.35799484
 c      0.99649142     0.91476215    -0.51589269
 h      0.33426213    -2.23075078     0.31716487
 h     -1.68556690     2.20753505     1.13075680
 h     -0.80186663     1.85007881    -1.16956634
 h      1.86132365     1.51446113    -0.81571757
 o      2.33943693    -1.03327917     0.44513339
 h      3.02704889    -0.45532808     0.02546147
 c     -2.48515838    -0.43269201    -0.55728646
 h     -2.57951562    -0.66660693    -1.57273747
 h     -3.13829677    -1.26496757     0.01781735
 h     -2.97455069     0.52580208    -0.48896071
 h     -0.24651988     1.07876583     1.79835381
          17

 c      1.23896554    -0.45243155    -0.03931132
 c     -0.02220784    -1.15556744     0.08596756
 c     -1.04767282    -0.25852833    -0.15218207
 c     -0.90895070     1.38875638     0.98645729
 c     -0.40964252     1.16644437    -0.35377520
 c      1.00144806     0.92570647    -0.51900186
 h      0.34103062    -2.25404712     0.28641158
 h     -1.67497843     2.20552442     1.15686841
 h     -0.83133846     1.80361101    -1.19664720
 h      1.96306515     1.53434123    -0.78327374
 o      2.33607759    -1.02378316     0.43673541
 h      3.05026620    -0.48209740     0.06611843
 c     -2.49563702    -0.43795285    -0.55191958
 h     -2.61545703    -0.65120860    -1.58937816
 h     -3.13659092    -1.25957179    -0.00504326
 h     -3.00819170     0.47227413    -0.47225613
 h     -0.26610193     1.01456122     1.79261040
          17

 c      1.23034228    -0.45866652    -0.02455055
 c     -0.02307539    -1.14310912     0.09622154
 c     -1.04773555    -0.25296505    -0.16269643
 c     -0.89566785     1.38098960     0.97497110
 c     -0.40766454     1.16191232    -0.35188485
 c      1.00984024     0.93427945    -0.52079547
 h      0.32640380    -2.26423538     0.25337354
 h     -1.66152589     2.19143459     1.18416001
 h     -0.86178055     1.74954005    -1.21427896
 h      2.04414015     1.55168257    -0.74421732
 o      2.33279450    -1.01402343     0.42762759
 h      3.08042204    -0.51151638     0.11061898
 c     -2.50644710    -0.44513295    -0.54518412
 h     -2.64749793    -0.64099765    -1.61826658
 h     -3.12136787    -1.24101873    -0.03373959
 h     -3.05086017     0.43398429    -0.45058955
 h     -0.28833389     0.95289147     1.78828711
          17

 c      1.22066674    -0.46192533    -0.01036476
 c     -0.02153878    -1.13175513     0.10655417
 c     -1.04930046    -0.24658111    -0.17334190
 c     -0.88202599     1.37373744     0.96426573
 c     -0.40687383     1.15706900    -0.35280084
 c      1.02214105     0.94051760    -0.52114887
 h      0.29039550    -2.25886048     0.21924142
 h     -1.64454388     2.16550102     1.21117146
 h     -0.89174975     1.68993398    -1.22142672
 h      2.09573073     1.56208422    -0.69822759
 o      2.32938819    -1.00460541     0.41824266
 h      3.11917205    -0.53820454     0.15506416
 c     -2.51702940    -0.45403144    -0.53846717
 h     -2.67402497    -0.63371514    -1.64897561
 h     -3.09695516    -1.21786601    -0.06290915
 h     -3.10322243     0.41521738    -0.42330600
 h     -0.31297968     0.89526814     1.78372382
          17

 c      1.21062577    -0.46158526     0.00290899
 c     -0.01818339    -1.12175994     0.11671699
 c     -1.05232813    -0.23961080    -0.18393895
 c     -0.86816669     1.36684582     0.95488498
 c     -0.40705608     1.15189004    -0.35677068
 c      1.03819007     0.94438290    -0.51987317
 h      0.23478118    -2.23866353     0.18568925
 h     -1.62504145     2.12987120     1.23680677
 h     -0.92061060     1.62829027    -1.21924195
 h      2.11425299     1.56388209    -0.64640077
 o      2.32592722    -0.99590601     0.40884854
 h      3.16360099    -0.56021144     0.19791627
 c     -2.52695172    -0.46326026    -0.53316628
 h     -2.69387253    -0.62746798    -1.67232675
 h     -3.07134191    -1.20367745    -0.08457173
 h     -3.16077056     0.41141285    -0.39122847
 h     -0.33949924     0.84315712     1.77724858
          17

 c      1.20100951    -0.45722017     0.01501647
 c     -0.01387981    -1.11299230     0.12641786
 c     -1.05663140    -0.23234859    -0.19426439
 c     -0.85412605     1.36002850     0.94719254
 c     -0.40784126     1.14628004    -0.36377470
 c      1.05735326     0.94582550    -0.51677510
 h      0.16289857    -2.20789963     0.15457404
 h     -1.60558080     2.08835940     1.26054889
 h     -0.94869755     1.56917593    -1.21104856
 h      2.09993644     1.55717153    -0.59048298
 o      2.32279510    -0.98807812     0.39958470
 h      3.20585797    -0.57862466     0.23925755
 c     -2.53592074    -0.47087302    -0.53036098
 h     -2.70660371    -0.62110005    -1.68238872
 h     -3.05368609    -1.21347460    -0.09033173
 h     -3.21601608     0.41348793    -0.35626425
 h     -0.36675743     0.79761460     1.76772025
          17

 c      1.19262591    -0.44863777     0.02579406
 c     -0.00966338    -1.10491858     0.13535479
 c     -1.06190137    -0.22511323    -0.20406460
 c     -0.83987389     1.35294351     0.94130260
 c     -0.40875599     1.14014382    -0.37354038
 c      1.07855650     0.94474701    -0.51168412
 h      0.07918354    -2.17458351     0.12759401
 h     -1.58977260     2.04576550     1.28249065
 h     -0.97719630     1.51759316    -1.20175795
 h      2.05712627     1.54402574    -0.53254087
 o      2.32045724    -0.98119040     0.39055853
 h      3.23702761    -0.59509667     0.27915229
 c     -2.54409908    -0.47566567    -0.53036261
 h     -2.71247983    -0.61413224    -1.67672269
 h     -3.04717637    -1.25358664    -0.07723401
 h     -3.26203105     0.41302960    -0.32058201
 h     -0.39292345     0.75896756     1.75492677
          17

 c      1.18622181    -0.43591418     0.03517007
 c     -0.00654258    -1.09675748     0.14325986
 c     -1.06775826    -0.21820306    -0.21307649
 c     -0.82539969     1.34531092     0.93708412
 c     -0.40932557     1.13346923    -0.38564556
 c      1.10018630     0.94087201    -0.50448946
 h     -0.01184727    -2.14879123     0.10591591
 h     -1.58113044     2.00660837     1.30299250
 h     -1.00742787     1.47805191    -1.19639505
 h      1.99627549     1.52991187    -0.47457158
 o      2.31921128    -0.97532522     0.38188436
 h      3.25103742    -0.61013629     0.31700796
 c     -2.55224661    -0.47790442    -0.53248173
 h     -2.71240852    -0.60664097    -1.65635673
 h     -3.04566496    -1.31531530    -0.05105586
 h     -3.29416926     0.40445719    -0.28606855
 h     -0.41557984     0.72665804     1.73974077
          17

 c      1.18241469    -0.41941539     0.04316216
 c     -0.00532552    -1.08793560     0.14991849
 c     -1.07382295    -0.21185986    -0.22105504
 c     -0.81083004     1.33703323     0.93424471
 c     -0.40921861     1.12639187    -0.39968821
 c      1.11999694     0.93359032    -0.49523055
 h     -0.10646722    -2.13748521     0.09015029
 h     -1.58148696     1.97363350     1.32198155
 h     -1.03955804     1.45361285    -1.19805611
 h      1.93589198     1.52567726    -0.41754765
 o      2.31906614    -0.97060287     0.37367075
 h      3.24648053    -0.62270007     0.35185342
 c     -2.56113859    -0.47868357    -0.53542191
 h     -2.70797165    -0.59921892    -1.62602846
 h     -3.04009789    -1.38266062    -0.02155370
 h     -3.31026975     0.38513508    -0.25411598
 h     -0.43201748     0.69935547     1.72396917
          17

 c      1.18163329    -0.39981429     0.04988123
 c     -0.00660792    -1.07853513     0.15514033
 c     -1.07978017    -0.20624910    -0.22780042
 c     -0.79649415     1.32823053     0.93244783
 c     -0.40836267     1.11919921    -0.41540566
 c      1.13559998     0.92214719    -0.48421481
 h     -0.20105966    -2.13940656     0.08087240
 h     -1.58993764     1.94704671     1.33839187
 h     -1.07158024     1.44539463    -1.20663519
 h      1.89756616     1.54579970    -0.36027667
 o      2.31970651    -0.96718318     0.36599575
 h      3.22719449    -0.63025792     0.38287547
 c     -2.57104970    -0.47908305    -0.53773846
 h     -2.70139411    -0.59294491    -1.59435088
 h     -3.02451833    -1.44197786     0.00305934
 h     -3.31054302     0.35507389    -0.22547833
 h     -0.43968216     0.67540424     1.70985245
          17

 c      1.18406323    -0.37812948     0.05555139
 c     -0.01084687    -1.06917628     0.15874092
 c     -1.08541390    -0.20145603    -0.23317661
 c     -0.78286414     1.31914378     0.93139777
 c     -0.40694230     1.11226383    -0.43264843
 c      1.14596434     0.90674953    -0.47191113
 h     -0.29084845    -2.14648363     0.07893524
 h     -1.60319679     1.92504317     1.35031696
 h     -1.09954378     1.45277334    -1.21936762
 h      1.88880849     1.59624683    -0.30113287
 o      2.32052624    -0.96526441     0.35888427
 h      3.20192881    -0.62899739     0.40995037
 c     -2.58170228    -0.47994479    -0.53810277
 h     -2.69519499    -0.58914090    -1.57241880
 h     -2.99679758    -1.48479496     0.01764154
 h     -3.29768529     0.31690278    -0.20001502
 h     -0.43667491     0.65354931     1.69928265
          17

 c      1.18961451    -0.35576495     0.06053241
 c     -0.01832860    -1.06051026     0.16057652
 c     -1.09061443    -0.19748990    -0.23712293
 c     -0.77040973     1.30997746     0.93086882
 c     -0.40527493     1.10595630    -0.45125968
 c      1.15198321     0.88944076    -0.45864273
 h     -0.37029214    -2.14976498     0.08512329
 h     -1.61703744     1.90506174     1.35576133
 h     -1.11884883     1.47397334    -1.23252334
 h      1.89637201     1.66507199    -0.24220751
 o      2.32082930    -0.96504536     0.35230143
 h      3.18149095    -0.61469994     0.43393329
 c     -2.59240901    -0.48200852    -0.53568655
 h     -2.69144696    -0.58873271    -1.56914317
 h     -2.95740481    -1.50702481     0.01965714
 h     -3.27717084     0.27608165    -0.17629616
 h     -0.42213783     0.63365165     1.69305215
          17

 c      1.19793706    -0.33447523     0.06531260
 c     -0.02908317    -1.05290271     0.16058567
 c     -1.09536476    -0.19428283    -0.23966473
 c     -0.75947020     1.30079342     0.93069160
 c     -0.40365571     1.10058764    -0.47097321
 c      1.15501592     0.87319196    -0.44467582
 h     -0.43448988    -2.14330974     0.09976716
 h     -1.62774736     1.88484794     1.35338630
 h     -1.12559292     1.50665104    -1.24287643
 h      1.90295524     1.73329705    -0.18838304
 o      2.32026528    -0.96660139     0.34619689
 h      3.17217346    -0.58504524     0.45613146
 c     -2.60223234    -0.48602511    -0.53063020
 h     -2.69117007    -0.59150578    -1.58534666
 h     -2.90842905    -1.50806287     0.00865616
 h     -3.25700983     0.24059438    -0.15138550
 h     -0.39637980     0.61697489     1.69056073
          17

 c      1.20847975    -0.31621292     0.07045323
 c     -0.04285790    -1.04640740     0.15880610
 c     -1.09972079    -0.19167968    -0.24092273
 c     -0.75019543     1.29149654     0.93071186
 c     -0.40226077     1.09638317    -0.49137852
 c      1.15590405     0.86080617    -0.43045602
 h     -0.48010612    -2.12493645     0.12269480
 h     -1.63301164     1.86300471     1.34290643
 h     -1.11737621     1.54832800    -1.24841967
 h      1.89820033     1.78661492    -0.14396130
 o      2.31916064    -0.96974513     0.34059205
 h      3.17066654    -0.54209333     0.47701916
 c     -2.61019616    -0.49255639    -0.52402342
 h     -2.69449663    -0.59605096    -1.61306172
 h     -2.85317622    -1.49088483    -0.01375887
 h     -3.24555197     0.21857249    -0.12170915
 h     -0.36072939     0.60584256     1.69014534
          17

 c      1.22056350    -0.30284143     0.07647177
 c     -0.05913636    -1.04084173     0.15537473
 c     -1.10379286    -0.18942418    -0.24111636
 c     -0.74254309     1.28188008     0.93074080
 c     -0.40111742     1.09346979    -0.51193720
 c      1.15498679     0.85450656    -0.41657317
 h     -0.50571847    -2.09586086     0.15338493
 h     -1.63227619     1.83918762     1.32517612
 h     -1.09359741     1.59671811    -1.24853806
 h      1.87815664     1.81723681    -0.11161832
 o      2.31830106    -0.97405528     0.33561024
 h      3.16740158    -0.49191897     0.49573016
 c     -2.61562363    -0.50141149    -0.51727590
 h     -2.70121544    -0.60051778    -1.64093202
 h     -2.79605677    -1.46327969    -0.04346305
 h     -3.24712512     0.21350682    -0.08559950
 h     -0.31722243     0.60288565     1.68977100
          17

 c      1.23342781    -0.29573481     0.08367184
 c     -0.07715569    -1.03583714     0.15051599
 c     -1.10773210    -0.18715378    -0.24055608
 c     -0.73630590     1.27168483     0.93052068
 c     -0.40011235     1.09186907    -0.53202342
 c      1.15232890     0.85568886    -0.40355256
 h     -0.51200960    -2.06047571     0.19119031
 h     -1.62680485     1.81412648     1.30209108
 h     -1.05543551     1.65000571    -1.24392467
 h      1.84264147     1.82227628    -0.09267728
 o      2.31846420    -0.97905256     0.33142083
 h      3.15372636    -0.44180100     0.51084892
 c     -2.61837008    -0.51121830    -0.51154337
 h     -2.71102932    -0.60336496    -1.65944003
 h     -2.74220799    -1.43925619    -0.07333780
 h     -3.25943452     0.22123229    -0.04539487
 h     -0.26824027     0.61028383     1.68768744
          17

 c      1.24622787    -0.29540521     0.09198772
 c     -0.09591724    -1.03085571     0.14451361
 c     -1.11172341    -0.18441453    -0.23962206
 c     -0.73116221     1.26065177     0.92972232
 c     -0.39902491     1.09150076    -0.55098095
 c      1.14786053     0.86462734    -0.39166541
 h     -0.50186341    -2.02623610     0.23564863
 h     -1.61944190     1.78949171     1.27632667
 h     -1.00556318     1.70703129    -1.23629573
 h      1.79400004     1.80289107    -0.08730584
 o      2.32017385    -0.98435046     0.32817536
 h      3.12565661    -0.39783468     0.52132791
 c     -2.61871779    -0.51983353    -0.50754929
 h     -2.72357589    -0.60362278    -1.66288997
 h     -2.69614734    -1.43668673    -0.09468014
 h     -3.27610589     0.23270218    -0.00623279
 h     -0.21617188     0.62925172     1.68283401
          17

 c      1.25801244    -0.30136840     0.10094383
 c     -0.11424689    -1.02527581     0.13766897
 c     -1.11598054    -0.18070421    -0.23872790
 c     -0.72676422     1.24857574     0.92797956
 c     -0.39758617     1.09221517    -0.56820270
 c      1.14138223     0.88025306    -0.38090516
 h     -0.47982616    -2.00245731     0.28682956
 h     -1.61388062     1.76747235     1.25085945
 h     -0.94752444     1.76719375    -1.22781244
 h      1.73751754     1.76530763    -0.09414116
 o      2.32366846    -0.98973253     0.32597288
 h      3.08430225    -0.36373278     0.52696296
 c     -2.61716240    -0.52568535    -0.50538455
 h     -2.73846061    -0.60081248    -1.64953268
 h     -2.66000229    -1.46633502    -0.10242994
 h     -3.29087046     0.23902287     0.02681557
 h     -0.16312460     0.65981928     1.67499504
          17

 c      1.26774299    -0.31234958     0.10977226
 c     -0.13096638    -1.01870007     0.13029114
 c     -1.12073636    -0.17553486    -0.23827453
 c     -0.72287131     1.23536862     0.92495353
 c     -0.39556097     1.09387055    -0.58323131
 c      1.13241580     0.90009318    -0.37117877
 h     -0.45032154    -1.99636076     0.34519886
 h     -1.61329095     1.74999313     1.22829257
 h     -0.88481676     1.82986556    -1.22019601
 h      1.68325728     1.72382741    -0.10925414
 o      2.32892751    -0.99519182     0.32484128
 h      3.03525311    -0.34013419     0.52860536
 c     -2.61420778    -0.52887072    -0.50431266
 h     -2.75537761    -0.59483001    -1.62142352
 h     -2.63370830    -1.52143985    -0.09936777
 h     -3.29957983     0.23420653     0.05037651
 h     -0.11071094     0.70088126     1.66475796
          17

 c      1.27438616    -0.32670889     0.11762372
 c     -0.14510071    -1.01138756     0.12277761
 c     -1.12621707    -0.16849463    -0.23860073
 c     -0.71948307     1.22111097     0.92040683
 c     -0.39281909     1.09643613    -0.59584386
 c      1.12006429     0.92051178    -0.36255355
 h     -0.41566160    -2.00763403     0.41027334
 h     -1.61876620     1.73784534     1.21023618
 h     -0.82012541     1.89347890    -1.21392530
 h      1.64729097     1.70265076    -0.12554992
 o      2.33570457    -1.00094040     0.32472726
 h      2.98752499    -0.32420273     0.52819453
 c     -2.61018829    -0.53062397    -0.50309975
 h     -2.77429450    -0.58594039    -1.58439698
 h     -2.61665063    -1.58423519    -0.09258764
 h     -3.30039493     0.21557653     0.06308423
 h     -0.05999523     0.75048762     1.65327262
          17

 c      1.27705569    -0.34286795     0.12376085
 c     -0.15591467    -1.00429241     0.11570358
 c     -1.13258943    -0.15929005    -0.23993987
 c     -0.71687359     1.20604535     0.91426114
 c     -0.38936013     1.10004969    -0.60606735
 c      1.10356815     0.93803841    -0.35511679
 h     -0.37633985    -2.02757409     0.47909016
 h     -1.62865888     1.73032338     1.19709645
 h     -0.75523825     1.95499908    -1.20810670
 h      1.64461793     1.72457192    -0.13651124
 o      2.34361630    -1.00732952     0.32551109
 h      2.95121317    -0.31047732     0.52833096
 c     -2.60523084    -0.53223456    -0.50050566
 h     -2.79562300    -0.57475936    -1.54757162
 h     -2.60816030    -1.63845213    -0.08816421
 h     -3.29357925     0.18341295     0.06557259
 h     -0.01173584     0.80631374     1.64177494
          17

 c      1.27515097    -0.35958195     0.12766179
 c     -0.16282180    -0.99855768     0.10974627
 c     -1.13988367    -0.14777493    -0.24238717
 c     -0.71547901     1.19050169     0.90662423
 c     -0.38530057     1.10497599    -0.61411997
 c      1.08367691     0.95166630    -0.34845562
 h     -0.33300602    -2.04448511     0.54662690
 h     -1.63937357     1.72567833     1.18833901
 h     -0.69158870     2.01038663    -1.20113642
 h      1.67277724     1.78626432    -0.14332528
 o      2.35233004    -1.01460552     0.32706809
 h      2.93336418    -0.29432501     0.53108249
 c     -2.59928722    -0.53467480    -0.49562893
 h     -2.82010103    -0.56203767    -1.52097995
 h     -2.60730222    -1.67387583    -0.08957702
 h     -3.28155029     0.14074175     0.06062478
 h      0.03307794     0.86610851     1.63098228
          17

 c      1.26845885    -0.37600124     0.12902962
 c     -0.16537189    -0.99500385     0.10549748
 c     -1.14791751    -0.13397153    -0.24588275
 c     -0.71571496     1.17480948     0.89778222
 c     -0.38084158     1.11149953    -0.62032901
 c      1.06248116     0.96253970    -0.34187157
 h     -0.28741028    -2.04907664     0.60764331
 h     -1.64695093     1.72199189     1.18294289
 h     -0.63081847     2.05578388    -1.19161825
 h      1.71373156     1.86231867    -0.15210101
 o      2.36171507    -1.02262814     0.32933979
 h      2.93455922    -0.27619054     0.53669844
 c     -2.59219924    -0.53868973    -0.48828107
 h     -2.84799986    -0.54832346    -1.51079350
 h     -2.61278061    -1.68566303    -0.09820169
 h     -3.26909751     0.09321169     0.05331893
 h      0.07273064     0.92788546     1.62071087
          17

 c      1.25719081    -0.39160929     0.12775950
 c     -0.16331142    -0.99394083     0.10333269
 c     -1.15626529    -0.11807249    -0.25021554
 c     -0.71784635     1.15925186     0.88815126
 c     -0.37623306     1.11981984    -0.62506969
 c      1.04196959     0.97182174    -0.33493028
 h     -0.24207064    -2.03634820     0.65807672
 h     -1.64839919     1.71788846     1.17977102
 h     -0.57496948     2.08865541    -1.17898116
 h      1.75055296     1.92987058    -0.16671614
 o      2.37176850    -1.03087085     0.33232966
 h      2.94977439    -0.26167206     0.54366911
 c     -2.58383137    -0.54483745    -0.47920613
 h     -2.87802503    -0.53386421    -1.51550634
 h     -2.62295268    -1.67320613    -0.11390637
 h     -3.26291516     0.04821696     0.05037816
 h      0.10475414     0.98977739     1.61002240
          17

 c      1.24194002    -0.40613810     0.12390147
 c     -0.15662096    -0.99520097     0.10337181
 c     -1.16429930    -0.10041546    -0.25504789
 c     -0.72195788     1.14406094     0.87820074
 c     -0.37174379     1.12998012    -0.62872810
 c      1.02349424     0.98002277    -0.32750496
 h     -0.19970064    -2.00543251     0.69563175
 h     -1.64237162     1.71289312     1.17779304
 h     -0.52637328     2.10847760    -1.16371094
 h      1.77322997     1.97606297    -0.18789773
 o      2.38241907    -1.03869761     0.33603491
 h      2.97215652    -0.25746942     0.54997100
 c     -2.57427901    -0.55324336    -0.46973770
 h     -2.90722581    -0.51885670    -1.52742510
 h     -2.63588769    -1.64019122    -0.13523785
 h     -3.26905598     0.01224302     0.05773414
 h      0.12647128     1.04973916     1.59778505
          17

 c      1.22359792    -0.41947725     0.11762447
 c     -0.14551416    -0.99822790     0.10547606
 c     -1.17128881    -0.08144266    -0.25995562
 c     -0.72799042     1.12942228     0.86837291
 c     -0.36762938     1.14182965    -0.63166988
 c      1.00786759     0.98722544    -0.31964010
 h     -0.16283650    -1.95926782     0.72013500
 h     -1.62935109     1.70752490     1.17621462
 h     -0.48742191     2.11702966    -1.14736056
 h      1.77703464     1.99511246    -0.21468648
 o      2.39342005    -1.04561517     0.34039601
 h      2.99596094    -0.26785362     0.55411717
 c     -2.56408671    -0.56317411    -0.46111827
 h     -2.93213162    -0.50366570    -1.53754019
 h     -2.64959968    -1.59595971    -0.15921057
 h     -3.28873597    -0.01257551     0.07710964
 h      0.13580667     1.10539255     1.58328316
          17

 c      1.20328275    -0.43157765     0.10918421
 c     -0.13043203    -1.00214488     0.10923349
 c     -1.17652126    -0.06166212    -0.26447408
 c     -0.73579766     1.11546935     0.85901496
 c     -0.36409729     1.15501684    -0.63420816
 c      0.99549759     0.99332116    -0.31147184
 h     -0.13361786    -1.90472861     0.73409606
 h     -1.61153868     1.70323335     1.17455353
 h     -0.46030816     2.11835902    -1.13242238
 h      1.76054813     1.98531822    -0.24538976
 o      2.40434709    -1.05138885     0.34528505
 h      3.01781550    -0.29328432     0.55557192
 c     -2.55420471    -0.57286915    -0.45413972
 h     -2.94991261    -0.48879590    -1.53902032
 h     -2.66262470    -1.55684518    -0.18110548
 h     -3.31678325    -0.02905327     0.10511969
 h      0.13198401     1.15413883     1.56666629
          17

 c      1.18230279    -0.44235930     0.09889454
 c     -0.11205621    -1.00582857     0.11394282
 c     -1.17940814    -0.04161485    -0.26814365
 c     -0.74520845     1.10228030     0.85033857
 c     -0.36127708     1.16902927    -0.63658296
 c      0.98642506     0.99808035    -0.30320752
 h     -0.11363478    -1.85266884     0.74328322
 h     -1.59244962     1.70216067     1.17263809
 h     -0.44675396     2.11820547    -1.12196646
 h      1.72501984     1.94805277    -0.27794301
 o      2.41462492    -1.05607765     0.35051128
 h      3.03721965    -0.33018222     0.55482705
 c     -2.54560406    -0.58007579    -0.44917778
 h     -2.95891681    -0.47472827    -1.52830171
 h     -2.67452595    -1.54285605    -0.19556919
 h     -3.34488173    -0.04203077     0.13599707
 h      0.11591743     1.19343890     1.54915577
          17

 c      1.16214326    -0.45164028     0.08710146
 c     -0.09133120    -1.00813469     0.11870785
 c     -1.17954785    -0.02184214    -0.27055054
 c     -0.75610122     1.08990068     0.84242158
 c     -0.35920610     1.18331365    -0.63897933
 c      0.98025677     1.00106137    -0.29512419
 h     -0.10388140    -1.81598420     0.75592983
 h     -1.57608189     1.70662183     1.17045008
 h     -0.44774094     2.12246914    -1.11884768
 h      1.67519255     1.88871329    -0.31008635
 o      2.42355764    -1.06001408     0.35583456
 h      3.05666571    -0.37140121     0.55329213
 c     -2.53900544    -0.58337919    -0.44614212
 h     -2.95881925    -0.46175142    -1.50513726
 h     -2.68489354    -1.56496208    -0.20004162
 h     -3.36558572    -0.05555039     0.16459597
 h      0.09025225     1.22110984     1.53299995
          17

 c      1.14444938    -0.45909985     0.07415930
 c     -0.06947808    -1.00842678     0.12281120
 c     -1.17674938    -0.00285823    -0.27136089
 c     -0.76848035     1.07840091     0.83525577
 c     -0.35784023     1.19747208    -0.64159039
 c      0.97599966     1.00136452    -0.28754070
 h     -0.10480305    -1.80377833     0.77854077
 h     -1.56569702     1.71826243     1.16779137
 h     -0.46326659     2.13479527    -1.12451910
 h      1.62158785     1.81955789    -0.33980063
 o      2.43042155    -1.06367667     0.36100236
 h      3.08056827    -0.40824104     0.55277263
 c     -2.53488769    -0.58317756    -0.44437690
 h     -2.95073029    -0.44985190    -1.47261657
 h     -2.69147476    -1.61473360    -0.19704141
 h     -3.37405803    -0.07192577     0.18760245
 h      0.05899970     1.23556155     1.52118227
          17

 c      1.13096604    -0.46429446     0.06040941
 c     -0.04799923    -1.00709977     0.12619368
 c     -1.17104195     0.01485356    -0.27034474
 c     -0.78250234     1.06794632     0.82882802
 c     -0.35709675     1.21141996    -0.64467692
 c      0.97194352     0.99741704    -0.28072011
 h     -0.11601020    -1.81510240     0.81033628
 h     -1.56271269     1.73719048     1.16395133
 h     -0.49213994     2.15465763    -1.13810829
 h      1.58256123     1.76225367    -0.36642894
 o      2.43469522    -1.06741955     0.36582400
 h      3.11190118    -0.43458839     0.55433228
 c     -2.53339590    -0.58096553    -0.44287027
 h     -2.93732766    -0.43866412    -1.43725986
 h     -2.69096214    -1.67284057    -0.19158813
 h     -3.36820385    -0.09188019     0.20360058
 h      0.02666535     1.23590161     1.51682102
          17

 c      1.12338105    -0.46675688     0.04616270
 c     -0.02860826    -1.00540615     0.12944163
 c     -1.16267203     0.03082477    -0.26738702
 c     -0.79839384     1.05883510     0.82320285
 c     -0.35691871     1.22535870    -0.64854888
 c      0.96625652     0.98763533    -0.27478813
 h     -0.13570274    -1.84021402     0.84343632
 h     -1.56641781     1.76165208     1.15768814
 h     -0.53191510     2.17766732    -1.15660110
 h      1.57821581     1.74018066    -0.39144202
 o      2.43630538    -1.07123861     0.37023532
 h      3.14843506    -0.45037279     0.55729314
 c     -2.53419050    -0.57819693    -0.44056824
 h     -2.92265736    -0.42746760    -1.40842752
 h     -2.68109217    -1.72227770    -0.18794837
 h     -3.34853138    -0.11479538     0.21298191
 h     -0.00307899     1.22185136     1.52222707
          17

 c      1.12304218    -0.46618730     0.03169381
 c     -0.01294582    -1.00472030     0.13330099
 c     -1.15207774     0.04459077    -0.26249255
 c     -0.81628607     1.05147622     0.81857320
 c     -0.35732098     1.23957742    -0.65346458
 c      0.95864785     0.97238179    -0.26996444
 h     -0.16087056    -1.86758787     0.86852909
 h     -1.57467452     1.78851370     1.14762703
 h     -0.57915114     2.19787464    -1.17605287
 h      1.61161476     1.75548192    -0.41537309
 o      2.43559465    -1.07483366     0.37427552
 h      3.18314002    -0.46029315     0.55960474
 c     -2.53650572    -0.57590538    -0.43669710
 h     -2.91093396    -0.41542007    -1.39549810
 h     -2.66124512    -1.75259256    -0.18875833
 h     -3.31824002    -0.13876054     0.21806945
 h     -0.02870815     1.19357553     1.53786808
          17

 c      1.13062842    -0.46265859     0.01725907
 c     -0.00214779    -1.00595035     0.13829587
 c     -1.13983581     0.05570142    -0.25579303
 c     -0.83607858     1.04631345     0.81526213
 c     -0.35836500     1.25423751    -0.65951998
 c      0.95063140     0.95415352    -0.26678015
 h     -0.18823182    -1.88863059     0.87903946
 h     -1.58504367     1.81420637     1.13281134
 h     -0.62997410     2.21018309    -1.19290186
 h      1.66570740     1.78680725    -0.43494584
 o      2.43304094    -1.07785366     0.37800499
 h      3.20829229    -0.46970108     0.55910635
 c     -2.53938364    -0.57473760    -0.43119394
 h     -2.90442269    -0.40221159    -1.40267218
 h     -2.63203951    -1.75892351    -0.19530279
 h     -3.28331117    -0.16056557     0.22330324
 h     -0.05136547     1.15168732     1.56182798
          17

 c      1.14593841    -0.45672742     0.00313395
 c      0.00347346    -1.00930706     0.14460462
 c     -1.12658880     0.06375436    -0.24754527
 c     -0.85742199     1.04371899     0.81366480
 c     -0.36008456     1.26924313    -0.66658716
 c      0.94391472     0.93559842    -0.26579968
 h     -0.21500374    -1.89867355     0.87202855
 h     -1.59570765     1.83562831     1.11307987
 h     -0.68069949     2.21169659    -1.20477475
 h      1.72165149     1.81239565    -0.44624141
 o      2.42902336    -1.08005932     0.38144827
 h      3.21884460    -0.48192341     0.55437856
 c     -2.54190326    -0.57498738    -0.42491210
 h     -2.90233711    -0.38861374    -1.42571468
 h     -2.59487563    -1.74070772    -0.20783423
 h     -3.25168986    -0.17614243     0.23473489
 h     -0.07421007     1.09754048     1.59022394
          17

 c      1.16792762    -0.44938999    -0.01035917
 c      0.00444635    -1.01431981     0.15205183
 c     -1.11297583     0.06844247    -0.23810851
 c     -0.87980005     1.04389047     0.81414139
 c     -0.36243163     1.28420011    -0.67430726
 c      0.93960763     0.91863951    -0.26740789
 h     -0.23929715    -1.89670251     0.84785519
 h     -1.60598872     1.85077919     1.08917666
 h     -0.72835476     2.20210438    -1.21080431
 h      1.76753755     1.81983740    -0.44717525
 o      2.42373117    -1.08136925     0.38457905
 h      3.21374873    -0.49756103     0.54497275
 c     -2.54336082    -0.57651148    -0.41918528
 h     -2.90209857    -0.37615546    -1.45466170
 h     -2.55165373    -1.70155694    -0.22568565
 h     -3.23039879    -0.18211791     0.25766579
 h     -0.10105208     1.03356058     1.61837546
          17

 c      1.19496912    -0.44188763    -0.02286183
 c      0.00189096    -1.01997521     0.16012817
 c     -1.09958005     0.06960511    -0.22790067
 c     -0.90263164     1.04677989     0.81690419
 c     -0.36525404     1.29843490    -0.68212107
 c      0.93829625     0.90458435    -0.27181112
 h     -0.26039526    -1.88535174     0.80994174
 h     -1.61653940     1.85913649     1.06265620
 h     -0.77108209     2.18358247    -1.21167648
 h      1.79729958     1.80402862    -0.43737416
 o      2.41714979    -1.08186616     0.38732644
 h      3.19629187    -0.51452751     0.53137127
 c     -2.54347698    -0.57852593    -0.41506400
 h     -2.90125166    -0.36631116    -1.47920340
 h     -2.50449677    -1.65032882    -0.24721250
 h     -3.22156191    -0.17808980     0.29288289
 h     -0.13507377     0.96329448     1.64208067
          17

 c      1.22516914    -0.43543873    -0.03403067
 c     -0.00280796    -1.02488402     0.16803217
 c     -1.08689706     0.06726939    -0.21734559
 c     -0.92534560     1.05207111     0.82194065
 c     -0.36829412     1.31106299    -0.68932593
 c      0.94023836     0.89428862    -0.27907017
 h     -0.27906810    -1.87126770     0.76468858
 h     -1.62928064     1.86177123     1.03564432
 h     -0.80840082     2.16037583    -1.20948002
 h      1.80850896     1.76428023    -0.41756986
 o      2.40909592    -1.08178875     0.38959586
 h      3.17382452    -0.52842872     0.51479352
 c     -2.54245080    -0.57950598    -0.41292170
 h     -2.89833935    -0.35998759    -1.49198342
 h     -2.45522304    -1.60213900    -0.26980260
 h     -3.22144448    -0.16741322     0.33525131
 h     -0.17805671     0.89111596     1.65854317
          17

 c      1.25659067    -0.43099122    -0.04360829
 c     -0.00826795    -1.02749403     0.17479708
 c     -1.07532258     0.06166828    -0.20683105
 c     -0.94743575     1.05922572     0.82899093
 c     -0.37121467     1.32111953    -0.69516060
 c      0.94545266     0.88815320    -0.28910289
 h     -0.29760523    -1.86458258     0.72053703
 h     -1.64703790     1.86104984     1.01047027
 h     -0.84113907     2.13784506    -1.20721505
 h      1.80157706     1.70329158    -0.38929910
 o      2.39936727    -1.08146026     0.39131465
 h      3.15573003    -0.53406534     0.49667852
 c     -2.54073048    -0.57761504    -0.41257385
 h     -2.89295534    -0.35736598    -1.48944762
 h     -2.40474149    -1.57520874    -0.29057282
 h     -3.22370208    -0.15544754     0.37662283
 h     -0.23009069     0.82169904     1.66687505
          17

 c      1.28735190    -0.42906197    -0.05148838
 c     -0.01333533    -1.02651715     0.17960116
 c     -1.06515335     0.05322543    -0.19668988
 c     -0.96852542     1.06761567     0.83757930
 c     -0.37367313     1.32775930    -0.69892499
 c      0.95365691     0.88598681    -0.30166938
 h     -0.31863245    -1.87503027     0.68476841
 h     -1.67273563     1.85971369     0.98920107
 h     -0.87072762     2.12075356    -1.20778464
 h      1.78070262     1.62796290    -0.35484243
 o      2.38806127    -1.08110873     0.39249803
 h      3.14863204    -0.52873584     0.47788344
 c     -2.53866286    -0.57184043    -0.41346800
 h     -2.88565858    -0.35783519    -1.47183139
 h     -2.35376924    -1.57970070    -0.30798313
 h     -3.22289027    -0.14719291     0.40962831
 h     -0.28959409     0.75937126     1.66825366
          17

 c      1.31565471    -0.42969223    -0.05775452
 c     -0.01730780    -1.02154706     0.18214824
 c     -1.05660169     0.04250605    -0.18720451
 c     -0.98844784     1.07671859     0.84707906
 c     -0.37543670     1.33047078    -0.70010847
 c      0.96403626     0.88680842    -0.31638553
 h     -0.34255733    -1.90500028     0.65926942
 h     -1.70820711     1.85945992     0.97322384
 h     -0.89791256     2.11128110    -1.21271389
 h      1.75660529     1.55153101    -0.31696114
 o      2.37584612    -1.08071226     0.39328158
 h      3.15205279    -0.51508514     0.45836262
 c     -2.53617084    -0.56283458    -0.41477700
 h     -2.87799572    -0.35995619    -1.44320983
 h     -2.30518278    -1.60878123    -0.32257920
 h     -3.21584605    -0.14599470     0.42951993
 h     -0.35354983     0.70747806     1.66579354
          17

 c      1.33981496    -0.43251605    -0.06267998
 c     -0.01998244    -1.01325929     0.18270012
 c     -1.04982158     0.03014921    -0.17862089
 c     -1.00729379     1.08627727     0.85678411
 c     -0.37646765     1.32917821    -0.69845429
 c      0.97505281     0.88884325    -0.33283754
 h     -0.36632861    -1.94690067     0.64024489
 h     -1.75317906     1.85983150     0.96308652
 h     -0.92175436     2.10810336    -1.22143923
 h      1.74851820     1.49409931    -0.27763478
 o      2.36384130    -1.08008659     0.39388231
 h      3.15976606    -0.49982367     0.43779465
 c     -2.53272788    -0.55229195    -0.41554213
 h     -2.87248985    -0.36159347    -1.41139689
 h     -2.26415256    -1.64581471    -0.33572723
 h     -3.20169044    -0.15329537     0.43449044
 h     -0.41801526     0.66794373     1.66408950
          17

 c      1.35832605    -0.43690255    -0.06668312
 c     -0.02143102    -1.00290370     0.18172535
 c     -1.04493217     0.01680938    -0.17115028
 c     -1.02535633     1.09630968     0.86599216
 c     -0.37691580     1.32416346    -0.69391755
 c      0.98517637     0.89036116    -0.35074676
 h     -0.38528683    -1.98855239     0.62231521
 h     -1.80517462     1.85833963     0.95863029
 h     -0.93982386     2.10732576    -1.23176626
 h      1.77526970     1.47355962    -0.23641319
 o      2.35323508    -1.07910976     0.39453871
 h      3.16484503    -0.48981112     0.41626361
 c     -2.52760955    -0.54189935    -0.41490057
 h     -2.87219972    -0.36035993    -1.38645756
 h     -2.23567463    -1.67604052    -0.34841107
 h     -3.18160564    -0.16878636     0.42568453
 h     -0.47897407     0.64126968     1.66822071
          17

 c      1.36995516    -0.44210479    -0.07024271
 c     -0.02175321    -0.99172178     0.17961660
 c     -1.04202360     0.00312441    -0.16495169
 c     -1.04297355     1.10695577     0.87411901
 c     -0.37704184     1.31589100    -0.68656621
 c      0.99464504     0.89110117    -0.36980122
 h     -0.39550511    -2.01942348     0.60171339
 h     -1.86041624     1.85171774     0.95922036
 h     -0.94933830     2.10439103    -1.24102753
 h      1.83432723     1.48934756    -0.19291074
 o      2.34498360    -1.07783704     0.39546942
 h      3.16306864    -0.48943617     0.39433040
 c     -2.52014344    -0.53291254    -0.41247385
 h     -2.87938984    -0.35443617    -1.37651305
 h     -2.22294795    -1.69060507    -0.36103874
 h     -3.15883622    -0.19055373     0.40739966
 h     -0.53339085     0.62715490     1.68220052
          17

 c      1.37387011    -0.44737522    -0.07378921
 c     -0.02098490    -0.98069268     0.17662796
 c     -1.04113252    -0.01029818    -0.16011217
 c     -1.06036454     1.11827500     0.88081656
 c     -0.37711479     1.30485789    -0.67649690
 c      1.00527003     0.89200247    -0.38936853
 h     -0.39465813    -2.03299247     0.57684277
 h     -1.91504842     1.83730142     0.96390784
 h     -0.94828266     2.09562780    -1.24707188
 h      1.90379564     1.52579894    -0.15072929
 o      2.33964928    -1.07647921     0.39683787
 h      3.15388110    -0.49989892     0.37274714
 c     -2.50989036    -0.52613329    -0.40877662
 h     -2.89376440    -0.34336400    -1.38269469
 h     -2.22716013    -1.68584427    -0.37362601
 h     -3.13866001    -0.21531415     0.38703826
 h     -0.57998794     0.62546945     1.70745949
          17

 c      1.36977564    -0.45207304    -0.07760450
 c     -0.01911637    -0.97048687     0.17290086
 c     -1.04220349    -0.02289792    -0.15663920
 c     -1.07755197     1.13013369     0.88602021
 c     -0.37731878     1.29151030    -0.66378951
 c      1.01861562     0.89390780    -0.40870679
 h     -0.38194657    -2.02675316     0.54778153
 h     -1.96605163     1.81381534     0.97151884
 h     -0.93602219     2.07901325    -1.24877340
 h      1.96339506     1.56776490    -0.11524999
 o      2.33730180    -1.07533256     0.39871919
 h      3.14038471    -0.51928462     0.35210233
 c     -2.49676237    -0.52193493    -0.40511194
 h     -2.91206918    -0.32802709    -1.39857794
 h     -2.24768869    -1.66222977    -0.38601180
 h     -3.12735488    -0.23922235     0.37347276
 h     -0.61922709     0.63681009     1.74228094
          17

 c      1.35800781    -0.45575017    -0.08176810
 c     -0.01613917    -0.96145523     0.16848779
 c     -1.04506058    -0.03419069    -0.15446301
 c     -1.09438074     1.14222469     0.88989015
 c     -0.37770253     1.27621031    -0.64849142
 c      1.03534869     0.89718027    -0.42720766
 h     -0.35791792    -2.00198291     0.51588052
 h     -2.01170304     1.78154223     0.98072316
 h     -0.91348090     2.05440630    -1.24622884
 h      2.00177775     1.60567725    -0.09076940
 o      2.33748378    -1.07471425     0.40108780
 h      3.12889187    -0.54300306     0.33246982
 c     -2.48114861    -0.52018898    -0.40281821
 h     -2.92964289    -0.30985893    -1.41477258
 h     -2.28221279    -1.62443878    -0.39807033
 h     -3.12919293    -0.25945858     0.37286361
 h     -0.65255386     0.66217626     1.78253878
          17

 c      1.33954881    -0.45815920    -0.08617138
 c     -0.01208236    -0.95358175     0.16335644
 c     -1.04939483    -0.04380610    -0.15344338
 c     -1.11057861     1.15416210     0.89269413
 c     -0.37817061     1.25923542    -0.63061900
 c      1.05542642     0.90185209    -0.44442287
 h     -0.32449728    -1.96412668     0.48369625
 h     -2.05170906     1.74211512     0.99010765
 h     -0.88305647     2.02351027    -1.24081587
 h      2.01424186     1.63416357    -0.08001585
 o      2.33933410    -1.07488373     0.40383479
 h      3.12704379    -0.56521493     0.31319038
 c     -2.46404070    -0.52013472    -0.40253573
 h     -2.94222383    -0.29010992    -1.42343555
 h     -2.32687897    -1.58234355    -0.40989645
 h     -3.14310366    -0.27544548     0.38461180
 h     -0.68148940     0.70216301     1.82314758
          17

 c      1.31595446    -0.45917872    -0.09059260
 c     -0.00703988    -0.94642265     0.15738897
 c     -1.05477219    -0.05152582    -0.15337634
 c     -1.12581756     1.16557835     0.89469994
 c     -0.37851105     1.24081310    -0.61017826
 c      1.07833062     0.90776377    -0.46002008
 h     -0.28508273    -1.92351493     0.45506002
 h     -2.08708270     1.69809207     0.99825030
 h     -0.84826871     1.98953309    -1.23506073
 h      2.00012826     1.65046029    -0.08444200
 o      2.34193779    -1.07590974     0.40679190
 h      3.13948483    -0.58178586     0.29315908
 c     -2.44687009    -0.52045077    -0.40412671
 h     -2.94685738    -0.26951995    -1.42000882
 h     -2.37711967    -1.55091622    -0.42191012
 h     -3.16293293    -0.28826826     0.40222843
 h     -0.70703587     0.75634086     1.85941220
          17

 c      1.28921978    -0.45870250    -0.09479955
 c     -0.00123605    -0.93919350     0.15042574
 c     -1.06066386    -0.05731110    -0.15400052
 c     -1.13977404     1.17619421     0.89610856
 c     -0.37846216     1.22120750    -0.58722313
 c      1.10316828     0.91458802    -0.47376287
 h     -0.24407334    -1.89451501     0.43467300
 h     -2.11970845     1.65238073     1.00377858
 h     -0.81301278     1.95628396    -1.23204904
 h      1.96199662     1.65401213    -0.10426175
 o      2.34470820    -1.07757368     0.40973762
 h      3.16374753    -0.59284499     0.27168938
 c     -2.43103923    -0.51984014    -0.40706708
 h     -2.94214644    -0.24821580    -1.40326543
 h     -2.42930532    -1.54474066    -0.43477577
 h     -3.18106495    -0.29918264     0.41794883
 h     -0.72945897     0.82309025     1.88791547
          17

 c      1.26162760    -0.45654881    -0.09863694
 c      0.00481361    -0.93128269     0.14242585
 c     -1.06649143    -0.06130194    -0.15500535
 c     -1.15220028     1.18586136     0.89702615
 c     -0.37780690     1.20085545    -0.56196320
 c      1.12864384     0.92173907    -0.48554686
 h     -0.20507153    -1.88979257     0.42634560
 h     -2.15154375     1.60761095     1.00540300
 h     -0.78048269     1.92665341    -1.23420145
 h      1.90648246     1.64745287    -0.13792044
 o      2.34743983    -1.07946942     0.41241330
 h      3.19135131    -0.60192176     0.24906544
 c     -2.41759907    -0.51801424    -0.41078024
 h     -2.92834079    -0.22566339    -1.37506894
 h     -2.48135765    -1.56718924    -0.44902242
 h     -3.19143678    -0.30882869     0.42608425
 h     -0.74831891     0.89980190     1.90695850
          17

 c      1.23560062    -0.45242665    -0.10206795
 c      0.01015432    -0.92304860     0.13369144
 c     -1.07168665    -0.06379015    -0.15604489
 c     -1.16299590     1.19457507     0.89746456
 c     -0.37644630     1.18048078    -0.53487348
 c      1.15294067     0.92816672    -0.49549496
 h     -0.16883669    -1.91116356     0.43039291
 h     -2.18365147     1.56564536     1.00194597
 h     -0.75232241     1.90120799    -1.24189737
 h      1.84633155     1.63910932    -0.18101367
 o      2.35007258    -1.08121265     0.41457188
 h      3.21292253    -0.61289313     0.22619401
 c     -2.40727947    -0.51597446    -0.41473846
 h     -2.90745608    -0.20063421    -1.34028704
 h     -2.53101260    -1.60725851    -0.46469239
 h     -3.19050631    -0.31726115     0.42383861
 h     -0.76265288     0.98329462     1.91663411
          17

 c      1.21351740    -0.44598765    -0.10515532
 c      0.01354196    -0.91593808     0.12488553
 c     -1.07576686    -0.06518947    -0.15675908
 c     -1.17224115     1.20244585     0.89736454
 c     -0.37440078     1.16107448    -0.50671041
 c      1.17373764     0.93220059    -0.50400739
 h     -0.13385127    -1.94798433     0.44318394
 h     -2.21555743     1.52745441     0.99242289
 h     -0.72863713     1.87808091    -1.25304912
 h      1.80088941     1.64519939    -0.22591416
 o      2.35248801    -1.08256375     0.41602393
 h      3.22212617    -0.62796075     0.20392979
 c     -2.40052036    -0.51520164    -0.41844277
 h     -2.88323329    -0.17120307    -1.30647360
 h     -2.57493580    -1.64903556    -0.48152292
 h     -3.17723302    -0.32420729     0.41106560
 h     -0.77128026     1.07033457     1.91853170
          17

 c      1.19744220    -0.43697208    -0.10798890
 c      0.01385739    -0.91169650     0.11677855
 c     -1.07840931    -0.06601089    -0.15679920
 c     -1.18015486     1.20964005     0.89664115
 c     -0.37175839     1.14372860    -0.47839465
 c      1.18899890     0.93218175    -0.51145139
 h     -0.09870383    -1.98557478     0.45952335
 h     -2.24533198     1.49335129     0.97620403
 h     -0.70872494     1.85426790    -1.26406661
 h      1.78750127     1.68310138    -0.26583228
 o      2.35443238    -1.08344338     0.41665908
 h      3.21707161    -0.64716598     0.18257766
 c     -2.39739409    -0.51690347    -0.42149716
 h     -2.86030410    -0.13505049    -1.28223528
 h     -2.60981401    -1.68014607    -0.49932356
 h     -3.15306851    -0.32918567     0.39010027
 h     -0.77323067     1.15811697     1.91499896
          17

 c      1.18879586    -0.42540037    -0.11059214
 c      0.01049568    -0.91163294     0.10999643
 c     -1.07949387    -0.06683104    -0.15585485
 c     -1.18698880     1.21632535     0.89525010
 c     -0.36862355     1.12943662    -0.45084570
 c      1.19837831     0.92816615    -0.51760079
 h     -0.06327865    -2.01256237     0.47487088
 h     -2.27032764     1.46340134     0.95319121
 h     -0.69183940     1.82718021    -1.27138082
 h      1.80553420     1.75202485    -0.30184411
 o      2.35549846    -1.08390623     0.41645338
 h      3.20049073    -0.66855260     0.16155864
 c     -2.39764271    -0.52175479    -0.42390348
 h     -2.84211525    -0.09067771    -1.27350008
 h     -2.63329932    -1.69358185    -0.51811701
 h     -3.12218339    -0.33142507     0.36588719
 h     -0.76823814     1.24446948     1.90808119
          17

 c      1.18812116    -0.41169619    -0.11285485
 c      0.00357728    -0.91635513     0.10491282
 c     -1.07909789    -0.06825055    -0.15368480
 c     -1.19291194     1.22265634     0.89324339
 c     -0.36508480     1.11895729    -0.42485228
 c      1.20300879     0.92210508    -0.52188354
 h     -0.02862480    -2.02284567     0.48608695
 h     -2.28812432     1.43773424     0.92389780
 h     -0.67761384     1.79554143    -1.27257371
 h      1.83903098     1.83116732    -0.34010513
 o      2.35514348    -1.08410101     0.41546877
 h      3.17919934    -0.68864430     0.13923222
 c     -2.40081374    -0.52981837    -0.42634727
 h     -2.82896484    -0.03928952    -1.27983461
 h     -2.64424203    -1.68684003    -0.53810351
 h     -3.09141052    -0.32971856     0.34584959
 h     -0.75710730     1.32767893     1.89863377
          17

 c      1.19507265    -0.39666859    -0.11452543
 c     -0.00607132    -0.92576855     0.10164572
 c     -1.07744976    -0.07084188    -0.15014345
 c     -1.19793879     1.22879047     0.89077305
 c     -0.36120295     1.11274341    -0.40100540
 c      1.20412705     0.91618810    -0.52399580
 h      0.00350672    -2.01518856     0.49146889
 h     -2.29729485     1.41668985     0.88938266
 h     -0.66621125     1.75963136    -1.26690529
 h      1.87268188     1.89890352    -0.38443563
 o      2.35281683    -1.08419367     0.41382225
 h      3.16185267    -0.70366331     0.11328221
 c     -2.40635875    -0.54053215    -0.43000385
 h     -2.81847111     0.01464540    -1.29492054
 h     -2.64273108    -1.66138103    -0.55964390
 h     -3.06865520    -0.32261081     0.33816563
 h     -0.74172953     1.40612008     1.88618073
          17

 c      1.20862500    -0.38138393    -0.11525949
 c     -0.01715304    -0.93915189     0.10009508
 c     -1.07486201    -0.07508759    -0.14518670
 c     -1.20192028     1.23490028     0.88803477
 c     -0.35702052     1.11090570    -0.37967400
 c      1.20257211     0.91201720    -0.52397805
 h      0.03111190    -1.99287731     0.49079900
 h     -2.29783087     1.40082706     0.85107151
 h     -0.65833973     1.72119762    -1.25547292
 h      1.89734955     1.94186367    -0.43519910
 o      2.34824806    -1.08423796     0.41159095
 h      3.15428197    -0.71172285     0.08221705
 c     -2.41377642    -0.55272817    -0.43582598
 h     -2.80782109     0.06505494    -1.31066238
 h     -2.63027800    -1.62320205    -0.58341502
 h     -3.05907727    -0.30946407     0.34754361
 h     -0.72469949     1.47802035     1.86957804
          17

 c      1.22737804    -0.36697611    -0.11469783
 c     -0.02823979    -0.95523994     0.09997840
 c     -1.07166305    -0.08132380    -0.13885543
 c     -1.20458479     1.24116514     0.88519024
 c     -0.35257608     1.11321195    -0.36100516
 c      1.19888496     0.91063480    -0.52205965
 h      0.05244242    -1.96392505     0.48558875
 h     -2.29121589     1.39084924     0.81053166
 h     -0.65518882     1.68316090    -1.24113958
 h      1.90853035     1.95375582    -0.49089603
 o      2.34168992    -1.08408680     0.40870125
 h      3.15558333    -0.71443157     0.04718497
 c     -2.42276557    -0.56460527    -0.44391227
 h     -2.79530235     0.10637425    -1.32063433
 h     -2.61004005    -1.58404853    -0.61077799
 h     -3.06194358    -0.29197744     0.37137202
 h     -0.70871957     1.54152926     1.84798514
          17

 c      1.24982036    -0.35443803    -0.11254511
 c     -0.03807723    -0.97235011     0.10086609
 c     -1.06814829    -0.08970312    -0.13124787
 c     -1.20561193     1.24774836     0.88230685
 c     -0.34791780     1.11914342    -0.34495978
 c      1.19344345     0.91263710    -0.51853675
 h      0.06660727    -1.94084743     0.47917413
 h     -2.28010494     1.38747665     0.76926474
 h     -0.65823663     1.64900003    -1.22804054
 h      1.90449363     1.93291801    -0.54929783
 o      2.33382079    -1.08346709     0.40493548
 h      3.15956911    -0.71590675     0.01194366
 c     -2.43315069    -0.57391278    -0.45351738
 h     -2.78054771     0.13470770    -1.32124995
 h     -2.58635835    -1.56053210    -0.64402763
 h     -3.07211342    -0.27433436     0.40105210
 h     -0.69603707     1.59501015     1.82162406
          17

 c      1.27447024    -0.34444339    -0.10863137
 c     -0.04573975    -0.98872801     0.10229066
 c     -1.06456049    -0.10017614    -0.12249185
 c     -1.20473102     1.25477061     0.87932782
 c     -0.34312517     1.12801787    -0.33141478
 c      1.18650496     0.91814496    -0.51369605
 h      0.07385047    -1.93754457     0.47567141
 h     -2.26758132     1.39129422     0.72857992
 h     -0.66881226     1.62173546    -1.22033851
 h      1.88567943     1.88144463    -0.60800700
 o      2.32543429    -1.08214598     0.40005862
 h      3.15961102    -0.72034516    -0.01905795
 c     -2.44475802    -0.57881893    -0.46357392
 h     -2.76427490     0.14828099    -1.31172481
 h     -2.56280976    -1.56612372    -0.68538441
 h     -3.08404251    -0.26155454     0.42696071
 h     -0.68803757     1.63738692     1.79215151
          17

 c      1.29989933    -0.33722966    -0.10294863
 c     -0.05058962    -1.00321665     0.10399059
 c     -1.06110161    -0.11249884    -0.11272561
 c     -1.20182706     1.26229290     0.87606292
 c     -0.33834400     1.13914686    -0.32031734
 c      1.17814949     0.92664639    -0.50774808
 h      0.07480303    -1.96195584     0.47712158
 h     -2.25612483     1.40259242     0.68961759
 h     -0.68742407     1.60280409    -1.22037998
 h      1.85545639     1.80611966    -0.66501737
 o      2.31722802    -1.08004600     0.39393882
 h      3.15198981    -0.73045589    -0.04247188
 c     -2.45740551    -0.57909939    -0.47323556
 h     -2.74806024     0.14778883    -1.29394305
 h     -2.54045910    -1.59921474    -0.73431600
 h     -3.09408663    -0.25773959     0.44195919
 h     -0.68501817     1.66840401     1.76269046
          17

 c      1.32469493    -0.33257837    -0.09565532
 c     -0.05214785    -1.01576296     0.10609874
 c     -1.05796612    -0.12627487    -0.10209004
 c     -1.19701371     1.27031237     0.87219987
 c     -0.33381606     1.15194648    -0.31179861
 c      1.16811426     0.93679408    -0.50072533
 h      0.06933602    -2.01020249     0.48119141
 h     -2.24673749     1.42124248     0.65349564
 h     -0.71318283     1.59157259    -1.22738596
 h      1.82223191     1.72071217    -0.71996862
 o      2.30974099    -1.07728739     0.38660956
 h      3.13692603    -0.74706284    -0.05690908
 c     -2.47078274    -0.57615809    -0.48202549
 h     -2.73421540     0.13679708    -1.27257015
 h     -2.51909305    -1.64396172    -0.78660888
 h     -3.10077684    -0.26528160     0.44232718
 h     -0.68617935     1.68870917     1.73754241
          17

 c      1.34743188    -0.32990487    -0.08704497
 c     -0.05008557    -1.02711925     0.10900739
 c     -1.05536201    -0.14103142    -0.09072712
 c     -1.19062115     1.27877877     0.86735625
 c     -0.32987102     1.16595094    -0.30614754
 c      1.15566704     0.94645107    -0.49233260
 h      0.05677842    -2.06980324     0.48266199
 h     -2.23875131     1.44664072     0.62143127
 h     -0.74379266     1.58589497    -1.23784793
 h      1.80100954     1.64637886    -0.77628265
 o      2.30334903    -1.07419079     0.37829133
 h      3.11856233    -0.76922951    -0.06321910
 c     -2.48432319    -0.57197166    -0.48961657
 h     -2.72556920     0.12180677    -1.25498854
 h     -2.49910583    -1.68276085    -0.83682440
 h     -3.10449309    -0.28482468     0.42761398
 h     -0.68994313     1.69963721     1.72146585
          17

 c      1.36669999    -0.32842405    -0.07748799
 c     -0.04431771    -1.03814295     0.11308472
 c     -1.05350045    -0.15630482    -0.07877603
 c     -1.18308307     1.28763831     0.86119118
 c     -0.32688755     1.18076639    -0.30367064
 c      1.14016532     0.95367000    -0.48203751
 h      0.03701686    -2.12739594     0.47665135
 h     -2.23041797     1.47775425     0.59469595
 h     -0.77615610     1.58319604    -1.24727833
 h      1.80673471     1.60167238    -0.84058946
 o      2.29828284    -1.07124553     0.36937608
 h      3.10426151    -0.79467506    -0.06431985
 c     -2.49725416    -0.56831834    -0.49575694
 h     -2.72480294     0.11086433    -1.24975118
 h     -2.48161718    -1.70371925    -0.88057143
 h     -3.10734049    -0.31546814     0.40054299
 h     -0.69467085     1.70259351     1.71840329
          17

 c      1.38119616    -0.32731743    -0.06737190
 c     -0.03505272    -1.04938391     0.11852362
 c     -1.05256745    -0.17170753    -0.06636454
 c     -1.17478031     1.29689038     0.85355414
 c     -0.32525550     1.19602958    -0.30454972
 c      1.12241773     0.95820726    -0.46982456
 h      0.01097028    -2.17312629     0.46023482
 h     -2.21985734     1.51325965     0.57440827
 h     -0.80716916     1.58131660    -1.25196284
 h      1.83805527     1.58588699    -0.91403712
 o      2.29471831    -1.06901881     0.36033860
 h      3.10226290    -0.82072313    -0.06406805
 c     -2.50874884    -0.56639534    -0.50057357
 h     -2.73321165     0.10978964    -1.26243874
 h     -2.46787697    -1.70114982    -0.91509465
 h     -3.11324258    -0.35503290     0.36706094
 h     -0.69955127     1.69823861     1.72992327
          17

 c      1.38987090    -0.32584140    -0.05705777
 c     -0.02277526    -1.06099797     0.12532412
 c     -1.05269193    -0.18696690    -0.05360105
 c     -1.16593473     1.30661577     0.84458903
 c     -0.32532608     1.21139947    -0.30876409
 c      1.10460699     0.96112089    -0.45655172
 h     -0.01958976    -2.20138284     0.43247621
 h     -2.20585558     1.55171939     0.56130011
 h     -0.83435838     1.57888080    -1.24996782
 h      1.87773378     1.58394037    -0.98781887
 o      2.29296764    -1.06800551     0.35155829
 h      3.11716069    -0.84567607    -0.06494300
 c     -2.51808098    -0.56657263    -0.50487678
 h     -2.74974588     0.11845026    -1.29142035
 h     -2.45883626    -1.67423427    -0.93919151
 h     -3.12761619    -0.40060138     0.33556744
 h     -0.70505557     1.68605994     1.75422643
          17

 c      1.39209125    -0.32342584    -0.04683173
 c     -0.00819334    -1.07277714     0.13332212
 c     -1.05392418    -0.20193238    -0.04057162
 c     -1.15660639     1.31694162     0.83471919
 c     -0.32733522     1.22656291    -0.31607139
 c      1.08882549     0.96334458    -0.44326249
 h     -0.05237270    -2.21038685     0.39399593
 h     -2.18827157     1.59175523     0.55557980
 h     -0.85630001     1.57537013    -1.24151997
 h      1.90899712     1.58286399    -1.05098908
 o      2.29359569    -1.06850276     0.34316578
 h      3.14627772    -0.86941488    -0.06631755
 c     -2.52477506    -0.56841966    -0.50983401
 h     -2.77150276     0.13155499    -1.32856283
 h     -2.45488959    -1.62645025    -0.95334354
 h     -3.15546458    -0.44953779     0.31378235
 h     -0.71255362     1.66476869     1.78649686
          17

 c      1.38775960    -0.31979326    -0.03684774
 c      0.00783521    -1.08418396     0.14222511
 c     -1.05623253    -0.21655430    -0.02734337
 c     -1.14676608     1.32796547     0.82452718
 c     -0.33132489     1.24122853    -0.32601627
 c      1.07642036     0.96532316    -0.43071543
 h     -0.08489893    -2.20199982     0.34658917
 h     -2.16807299     1.63218381     0.55692175
 h     -0.87288538     1.57109998    -1.22907177
 h      1.92220870     1.57609097    -1.09595528
 o      2.29723162    -1.07058513     0.33506400
 h      3.18122545    -0.89247252    -0.06543931
 c     -2.52881308    -0.57091762    -0.51611043
 h     -2.79511563     0.14279904    -1.36404312
 h     -2.45564423    -1.56625592    -0.96035777
 h     -3.19785989    -0.50033895     0.30392092
 h     -0.72342189     1.63320258     1.82039968
          17

 c      1.37734532    -0.31503574    -0.02709684
 c      0.02439187    -1.09437614     0.15165442
 c     -1.05951716    -0.23084620    -0.01397446
 c     -1.13638089     1.33969596     0.81460829
 c     -0.33709397     1.25511026    -0.33795545
 c      1.06804716     0.96722011    -0.41937788
 h     -0.11489510    -2.18185446     0.29285697
 h     -2.14706883     1.67209583     0.56456976
 h     -0.88541612     1.56713186    -1.21710076
 h      1.91346430     1.56128356    -1.11865915
 o      2.30422536    -1.07413670     0.32706083
 h      3.21284470    -0.91485338    -0.05978868
 c     -2.53073465    -0.57263357    -0.52334453
 h     -2.81770397     0.14778085    -1.39008510
 h     -2.45974295    -1.50822236    -0.96624022
 h     -3.25006158    -0.55223858     0.30107879
 h     -0.73830067     1.59105585     1.84977350
          17

 c      1.36181617    -0.30959079    -0.01743014
 c      0.04059168    -1.10228410     0.16120980
 c     -1.06363670    -0.24484170    -0.00052798
 c     -1.12548237     1.35204066     0.80545616
 c     -0.34421127     1.26792309    -0.35112398
 c      1.06381555     0.96909454    -0.40951755
 h     -0.14074820    -2.15897649     0.23561842
 h     -2.12739128     1.71085081     0.57752389
 h     -0.89630270     1.56499646    -1.21131238
 h      1.88258154     1.53845869    -1.11763270
 o      2.31445326    -1.07889507     0.31897765
 h      3.23491119    -0.93567738    -0.04847598
 c     -2.53140444    -0.57202152    -0.53041975
 h     -2.83716121     0.14469061    -1.40206545
 h     -2.46507475    -1.47112196    -0.97969614
 h     -3.30382341    -0.60414198     0.29711555
 h     -0.75679085     1.53912866     1.86983959
          17

 c      1.34249765    -0.30411845    -0.00762471
 c      0.05563924    -1.10686149     0.17055572
 c     -1.06843946    -0.25855774     0.01291589
 c     -1.11421474     1.36483542     0.79739019
 c     -0.35212135     1.27941530    -0.36477935
 c      1.06335136     0.97093641    -0.40121944
 h     -0.16165289    -2.14335453     0.17707003
 h     -2.11081958     1.74797270     0.59474935
 h     -0.90806221     1.56608639    -1.21685204
 h      1.83259534     1.50952239    -1.09387198
 o      2.32731708    -1.08451587     0.31071145
 h      3.24563334    -0.95334840    -0.03249948
 c     -2.53161306    -0.56827222    -0.53625580
 h     -2.85219900     0.13408627    -1.39839075
 h     -2.46976319    -1.46788160    -1.00740866
 h     -3.35112154    -0.65431986     0.28525067
 h     -0.77748256     1.47919489     1.87786440
          17

 c      1.32091048    -0.29932404     0.00253839
 c      0.06879203    -1.10752904     0.17947166
 c     -1.07378728    -0.27197583     0.02625254
 c     -1.10285812     1.37789382     0.79051655
 c     -0.36031783     1.28942815    -0.37839755
 c      1.06575129     0.97256509    -0.39427377
 h     -0.17691502    -2.14111395     0.11836300
 h     -2.09820013     1.78298093     0.61532663
 h     -0.92179722     1.57089427    -1.23593421
 h      1.77092512     1.47907998    -1.05209063
 o      2.34183015    -1.09065191     0.30226958
 h      3.24805532    -0.96576835    -0.01453911
 c     -2.53182114    -0.56221393    -0.54050361
 h     -2.86241795     0.11863811    -1.38034421
 h     -2.47313615    -1.49424922    -1.04773303
 h     -3.38616331    -0.70078761     0.26187287
 h     -0.79815034     1.41366370     1.87345381
          17

 c      1.29862873    -0.29578920     0.01321010
 c      0.07927576    -1.10449758     0.18780212
 c     -1.07957027    -0.28504476     0.03934937
 c     -1.09181364     1.39105262     0.78472338
 c     -0.36847756     1.29792957    -0.39178922
 c      1.06944748     0.97342051    -0.38793979
 h     -0.18490160    -2.15090067     0.06033505
 h     -2.08922742     1.81527989     0.63849434
 h     -0.93626505     1.57865741    -1.26653329
 h      1.71176955     1.45630655    -1.00328924
 o      2.35675072    -1.09701810     0.29376808
 h      3.24949144    -0.97051533     0.00159004
 c     -2.53214715    -0.55586223    -0.54339419
 h     -2.86845128     0.10297792    -1.35216057
 h     -2.47531507    -1.53352097    -1.09227312
 h     -3.40574011    -0.74175839     0.22640477
 h     -0.81604813     1.34514707     1.85853257
          17

 c      1.27717059    -0.29386363     0.02443752
 c      0.08629129    -1.09862630     0.19537052
 c     -1.08571487    -0.29769638     0.05204873
 c     -1.08154261     1.40419843     0.77972406
 c     -0.37646255     1.30498701    -0.40503039
 c      1.07227407     0.97246887    -0.38087495
 h     -0.18312985    -2.16551087     0.00458625
 h     -2.08268305     1.84420552     0.66360712
 h     -0.94847362     1.58774083    -1.30337249
 h      1.67605573     1.45558491    -0.96529724
 o      2.37084154    -1.10341597     0.28536573
 h      3.25852790    -0.96518769     0.01221656
 c     -2.53243276    -0.55127381    -0.54515346
 h     -2.87201486     0.09338346    -1.32079529
 h     -2.47637875    -1.56943041    -1.13259016
 h     -3.40916759    -0.77602353     0.18080877
 h     -0.82830322     1.27601953     1.83684063
          17

 c      1.25791086    -0.29366314     0.03616947
 c      0.08913301    -1.09100424     0.20196526
 c     -1.09218982    -0.30985722     0.06417977
 c     -1.07247478     1.41726693     0.77516433
 c     -0.38423466     1.31070569    -0.41828061
 c      1.07252168     0.96889357    -0.37205930
 h     -0.16948295    -2.17656423    -0.04642277
 h     -2.07697394     1.86919579     0.69008322
 h     -0.95518566     1.59637516    -1.34026923
 h      1.67953237     1.48840525    -0.95165126
 o      2.38328433    -1.10970308     0.27714522
 h      3.27912304    -0.94815644     0.01570255
 c     -2.53228858    -0.54995411    -0.54587150
 h     -2.87537295     0.09649370    -1.29417195
 h     -2.47614993    -1.59152437    -1.16338357
 h     -3.39849517    -0.80330185     0.12937992
 h     -0.83239595     1.20814362     1.81271612
          17

 c      1.24200541    -0.29515561     0.04830056
 c      0.08731382    -1.08263140     0.20738199
 c     -1.09901098    -0.32144995     0.07557554
 c     -1.06491679     1.43020435     0.77077045
 c     -0.39177000     1.31517911    -0.43162915
 c      1.07038745     0.96334341    -0.36217432
 h     -0.14318134    -2.17779033    -0.09003403
 h     -2.07070527     1.88996993     0.71739093
 h     -0.95411258     1.60320359    -1.37210428
 h      1.71593186     1.54903832    -0.95532893
 o      2.39393961    -1.11573012     0.26904766
 h      3.30669000    -0.91943302     0.01331130
 c     -2.53118115    -0.55263265    -0.54584444
 h     -2.87984005     0.11640578    -1.27735372
 h     -2.47426850    -1.59458782    -1.18233029
 h     -3.37897965    -0.82457050     0.07870633
 h     -0.82662688     1.14302203     1.78937056
          17

 c      1.23033148    -0.29822315     0.06070962
 c      0.08064675    -1.07427333     0.21146598
 c     -1.10623968    -0.33239104     0.08608643
 c     -1.05898728     1.44290196     0.76645185
 c     -0.39899160     1.31847273    -0.44501778
 c      1.06724970     0.95750639    -0.35282761
 h     -0.10500739    -2.16611450    -0.12405279
 h     -2.06310154     1.90662384     0.74506951
 h     -0.94440532     1.60750120    -1.39580159
 h      1.76555793     1.61937123    -0.95800779
 o      2.40313536    -1.12130797     0.26093320
 h      3.33117967    -0.88078062     0.00797109
 c     -2.52855789    -0.55913693    -0.54586939
 h     -2.88436611     0.15181517    -1.26932790
 h     -2.47023265    -1.57720018    -1.18931902
 h     -3.35906887    -0.84215048     0.03712845
 h     -0.81040948     1.08235625     1.76760808
          17

 c      1.22343924    -0.30267381     0.07327105
 c      0.06930055    -1.06639738     0.21413644
 c     -1.11397887    -0.34257820     0.09558408
 c     -1.05460010     1.45514595     0.76228799
 c     -0.40574074     1.32062153    -0.45821334
 c      1.06424355     0.95280140    -0.34515249
 h     -0.05711083    -2.14176226    -0.14717396
 h     -2.05420384     1.91962821     0.77276264
 h     -0.92670622     1.60921360    -1.41066486
 h      1.81216629     1.68350577    -0.94654876
 o      2.41125924    -1.12622532     0.25267817
 h      3.34309987    -0.83495819     0.00249625
 c     -2.52399755    -0.56853344    -0.54699228
 h     -2.88601800     0.19636088    -1.26415430
 h     -2.46339309    -1.54120489    -1.18620366
 h     -3.34820535    -0.85893373     0.01265670
 h     -0.78427150     1.02851703     1.74592969
          17

 c      1.22151770    -0.30824118     0.08585029
 c      0.05382288    -1.05913788     0.21540566
 c     -1.12236812    -0.35187785     0.10395911
 c     -1.05149635     1.46662551     0.75841650
 c     -0.41178231     1.32163057    -0.47080154
 c      1.06197801     0.94996754    -0.33959428
 h     -0.00266376    -2.10825256    -0.15928948
 h     -2.04482049     1.92974803     0.80024575
 h     -0.90301694     1.60893327    -1.41841568
 h      1.84647499     1.73190010    -0.91536480
 o      2.41852209    -1.13028378     0.24422168
 h      3.33692804    -0.78481557    -0.00128347
 c     -2.51748976    -0.57951304    -0.54981801
 h     -2.88181587     0.24182181    -1.25498701
 h     -2.45295925    -1.49227170    -1.17726912
 h     -3.35171366    -0.87649197     0.00932021
 h     -0.74960073     0.98444210     1.72183062
          17

 c      1.22438906    -0.31459068     0.09829521
 c      0.03510848    -1.05230529     0.21539454
 c     -1.13157642    -0.36011815     0.11111776
 c     -1.04931323     1.47699136     0.75491695
 c     -0.41683025     1.32147860    -0.48221211
 c      1.06073673     0.94918609    -0.33614864
 h      0.05465383    -2.07220849    -0.16165462
 h     -2.03622652     1.93788036     0.82742750
 h     -0.87639077     1.60780695    -1.42292505
 h      1.86394512     1.75977426    -0.86353105
 o      2.42490054    -1.13333009     0.23557237
 h      3.31186712    -0.73259354    -0.00267072
 c     -2.50966162    -0.59065715    -0.55399062
 h     -2.86997974     0.28098574    -1.23690045
 h     -2.43804045    -1.44101220    -1.17016437
 h     -3.36685581    -0.89372258     0.02480349
 h     -0.70826024     0.95307718     1.69326073
          17

 c      1.23153953    -0.32133141     0.11042798
 c      0.01429954    -1.04550816     0.21431657
 c     -1.14179084    -0.36709588     0.11698135
 c     -1.04767259     1.48593090     0.75175396
 c     -0.42059670     1.32013817    -0.49181278
 c      1.06063241     0.95024432    -0.33454011
 h      0.11133790    -2.04212117    -0.15658446
 h     -2.02965723     1.94482622     0.85430572
 h     -0.85028988     1.60725725    -1.42926401
 h      1.86299816     1.76552416    -0.79272188
 o      2.43015509    -1.13528865     0.22680345
 h      3.27158518    -0.67933906    -0.00202042
 c     -2.50156254    -0.60051087    -0.55827940
 h     -2.85016391     0.30890958    -1.20760551
 h     -2.41774738    -1.40229648    -1.17579418
 h     -3.38503248    -0.90792806     0.05211480
 h     -0.66220337     0.93676292     1.65953481
          17

 c      1.24217764    -0.32803488     0.12204159
 c     -0.00733860    -1.03843959     0.21239758
 c     -1.15319384    -0.37259390     0.12149285
 c     -1.04626968     1.49323432     0.74877880
 c     -0.42286901     1.31762245    -0.49909495
 c      1.06162721     0.95261361    -0.33429529
 h      0.16449057    -2.02527270    -0.14634604
 h     -2.02574270     1.95105200     0.88087167
 h     -0.82755879     1.60840808    -1.44174776
 h      1.84469086     1.75045895    -0.70648943
 o      2.43389976    -1.13618663     0.21803950
 h      3.22328254    -0.62453099    -0.00051643
 c     -2.49418834    -0.60801543    -0.56129364
 h     -2.82329975     0.32327667    -1.16722222
 h     -2.39163721    -1.38836934    -1.20366744
 h     -3.39713171    -0.91687586     0.08319963
 h     -0.61313238     0.93679587     1.62164004
          17

 c      1.25530251    -0.33427132     0.13290406
 c     -0.02849361    -1.03119428     0.20977046
 c     -1.16591946    -0.37640230     0.12463227
 c     -1.04493691     1.49883345     0.74576339
 c     -0.42358016     1.31403916    -0.50388781
 c      1.06342195     0.95541815    -0.33476029
 h      0.21139249    -2.02409868    -0.13179917
 h     -2.02415643     1.95655078     0.90699214
 h     -0.80946001     1.61139242    -1.46165296
 h      1.81383606     1.71999067    -0.61026647
 o      2.43576638    -1.13612284     0.20942015
 h      3.17531760    -0.56665916     0.00041457
 c     -2.48812908    -0.61331581    -0.56242258
 h     -2.79148469     0.32466843    -1.11801597
 h     -2.36079546    -1.39854121    -1.25346530
 h     -3.39678854    -0.91970479     0.11136804
 h     -0.56221481     0.95319878     1.58215760
          17

 c      1.26977745    -0.33965989     0.14276948
 c     -0.04786217    -1.02431945     0.20645932
 c     -1.17998916    -0.37834423     0.12643648
 c     -1.04366225     1.50279678     0.74244777
 c     -0.42281172     1.30960490    -0.50644334
 c      1.06525295     0.95731649    -0.33514413
 h      0.24872785    -2.03536264    -0.11221885
 h     -2.02366803     1.96088913     0.93232646
 h     -0.79552167     1.61507416    -1.48635490
 h      1.78113727     1.68586399    -0.51108613
 o      2.43564446    -1.13513322     0.20104012
 h      3.13350416    -0.50547340     0.00005933
 c     -2.48347947    -0.61771592    -0.56198641
 h     -2.75793893     0.31696476    -1.06428428
 h     -2.32826449    -1.42016755    -1.31426660
 h     -3.38110208    -0.91680769     0.13214965
 h     -0.50991113     0.98474883     1.54486133
          17

 c      1.28441360    -0.34392178     0.15139496
 c     -0.06428336    -1.01854643     0.20246541
 c     -1.19523609    -0.37830443     0.12701699
 c     -1.04254919     1.50527440     0.73860426
 c     -0.42072725     1.30459575    -0.50731746
 c      1.06588008     0.95657250    -0.33473272
 h      0.27274196    -2.05285828    -0.08643712
 h     -2.02258830     1.96342800     0.95632047
 h     -0.78428763     1.61746019    -1.51070565
 h      1.76308837     1.66607738    -0.41530365
 o      2.43380195    -1.13304637     0.19291502
 h      3.09900020    -0.44438071    -0.00103377
 c     -2.47997641    -0.62280035    -0.56058072
 h     -2.72678876     0.30739185    -1.01200209
 h     -2.29780753    -1.43938792    -1.37287016
 h     -3.35043597    -0.90956635     0.14344298
 h     -0.45609500     1.02936611     1.51390071
          17

 c      1.29805478    -0.34692435     0.15856285
 c     -0.07691751    -1.01448054     0.19784541
 c     -1.21123743    -0.37625051     0.12657055
 c     -1.04171489     1.50640862     0.73412378
 c     -0.41750459     1.29926947    -0.50715530
 c      1.06440956     0.95194894    -0.33324617
 h      0.28019620    -2.07059308    -0.05392590
 h     -2.01938711     1.96361302     0.97826976
 h     -0.77424966     1.61643908    -1.52937092
 h      1.77216284     1.67484356    -0.32464786
 o      2.43074603    -1.12952005     0.18501482
 h      3.07004101    -0.38990835    -0.00160263
 c     -2.47717501    -0.62980624    -0.55871993
 h     -2.70230608     0.30482456    -0.96747101
 h     -2.27263076    -1.44706621    -1.41953088
 h     -3.30832931    -0.90028361     0.14567040
 h     -0.40070972     1.08486232     1.49255034
          17

 c      1.30965021    -0.34869087     0.16409939
 c     -0.08536136    -1.01243853     0.19273077
 c     -1.22729140    -0.37223401     0.12537048
 c     -1.04115511     1.50625894     0.72909966
 c     -0.41330749     1.29380693    -0.50651644
 c      1.06145248     0.94391099    -0.33075179
 h      0.26915518    -2.08443473    -0.01511948
 h     -2.01323180     1.96121018     0.99741537
 h     -0.76439437     1.61036782    -1.53856369
 h      1.80310651     1.70832840    -0.23748752
 o      2.42699521    -1.12423015     0.17732185
 h      3.04500544    -0.34867361    -0.00062829
 c     -2.47457135    -0.63925060    -0.55700433
 h     -2.68760169     0.31525220    -0.93488115
 h     -2.25498335    -1.43888009    -1.44866398
 h     -3.26162640    -0.89221279     0.14212996
 h     -0.34484987     1.14964985     1.48191274
          17

 c      1.31830984    -0.34936375     0.16787739
 c     -0.08965215    -1.01241193     0.18731039
 c     -1.24246576    -0.36636462     0.12373503
 c     -1.04065216     1.50480105     0.72384500
 c     -0.40826746     1.28828848    -0.50577920
 c      1.05859968     0.93411295    -0.32718491
 h      0.23930171    -2.09255686     0.02875140
 h     -2.00428861     1.95640795     1.01304165
 h     -0.75438452     1.59836228    -1.53683084
 h      1.83891924     1.75009085    -0.15449485
 o      2.42295084    -1.11702631     0.16986018
 h      3.02397462    -0.32484112     0.00217849
 c     -2.47168801    -0.65070171    -0.55630679
 h     -2.68372422     0.33733771    -0.91463324
 h     -2.24617122    -1.41407913    -1.45803757
 h     -3.22001807    -0.88932930     0.13894860
 h     -0.29150667     1.22275699     1.48040400
          17

 c      1.32334126    -0.34916882     0.16981010
 c     -0.09018679    -1.01408843     0.18180428
 c     -1.25571179    -0.35877123     0.12198489
 c     -1.03980156     1.50200038     0.71880622
 c     -0.40246191     1.28269479    -0.50509888
 c      1.05716463     0.92412830    -0.32231897
 h      0.19194079    -2.09549209     0.07596991
 h     -1.99371572     1.94977796     1.02455378
 h     -0.74459212     1.58038531    -1.52528246
 h      1.86529763     1.78548544    -0.07882138
 o      2.41886216    -1.10799182     0.16269820
 h      3.00888417    -0.31910151     0.00637071
 c     -2.46822122    -0.66299257    -0.55752802
 h     -2.69002797     0.36326021    -0.90421563
 h     -2.24650970    -1.37487356    -1.44853373
 h     -3.19337103    -0.89535865     0.14309461
 h     -0.24519231     1.30308841     1.48451633
          17

 c      1.32427748    -0.34840893     0.16984646
 c     -0.08759974    -1.01690872     0.17643657
 c     -1.26600934    -0.34957543     0.12040459
 c     -1.03814318     1.49789335     0.71442843
 c     -0.39590219     1.27692017    -0.50440016
 c      1.05781589     0.91506184    -0.31595313
 h      0.12976121    -2.09597741     0.12468552
 h     -1.98336207     1.94212229     1.03149728
 h     -0.73608234     1.55722082    -1.50754204
 h      1.87464364     1.80600549    -0.01372669
 o      2.41482154    -1.09744397     0.15594122
 h      3.00317651    -0.32860620     0.01094699
 c     -2.46434814    -0.67473293    -0.56093586
 h     -2.70514312     0.38364726    -0.90032262
 h     -2.25502341    -1.32675649    -1.42508447
 h     -3.18664073    -0.91214769     0.15783251
 h     -0.21061615     1.38868880     1.49027283
          17

 c      1.32091360    -0.34746716     0.16796679
 c     -0.08262918    -1.02018692     0.17140723
 c     -1.27250439    -0.33888694     0.11921212
 c     -1.03531248     1.49262934     0.71106052
 c     -0.38854242     1.27079873    -0.50341695
 c      1.06072102     0.90767554    -0.30798639
 h      0.05628693    -2.09810655     0.17328980
 h     -1.97524939     1.93423974     1.03348555
 h     -0.73048591     1.53028614    -1.48925275
 h      1.86424121     1.80777171     0.03840182
 o      2.41077511    -1.08588560     0.14971784
 h      3.01109644    -0.34768748     0.01463183
 c     -2.46090548    -0.68460048    -0.56561491
 h     -2.72760300     0.39135773    -0.90017154
 h     -2.26899715    -1.27936058    -1.39850434
 h     -3.19682307    -0.93877348     0.17955420
 h     -0.19136509     1.47653868     1.49438776
          17

 c      1.31335043    -0.34679410     0.16417972
 c     -0.07600491    -1.02333320     0.16687475
 c     -1.27460140    -0.32681291     0.11853537
 c     -1.03115184     1.48646618     0.70891565
 c     -0.38032004     1.26415269    -0.50181594
 c      1.06570723     0.90252058    -0.29842030
 h     -0.02484324    -2.10521362     0.22063884
 h     -1.97098744     1.92666918     1.03005791
 h     -0.72957478     1.50117034    -1.47663890
 h      1.83442879     1.78989923     0.07616494
 o      2.40659190    -1.07386668     0.14415217
 h      3.03605355    -0.37001795     0.01634570
 c     -2.45908007    -0.69138656    -0.56962577
 h     -2.75608702     0.38266076    -0.90181130
 h     -2.28410946    -1.24584118    -1.38556557
 h     -3.21579783    -0.97243065     0.20025517
 h     -0.18915094     1.56290545     1.49490559
          17

 c      1.30201279    -0.34686400     0.15852078
 c     -0.06841208    -1.02610694     0.16297281
 c     -1.27198714    -0.31346627     0.11840388
 c     -1.02576601     1.47973650     0.70806482
 c     -0.37123082     1.25685720    -0.49940756
 c      1.07232448     0.89994034    -0.28736506
 h     -0.11015687    -2.11725952     0.26583252
 h     -1.97132822     1.91949710     1.02055993
 h     -0.73444337     1.47096257    -1.47400658
 h      1.78809010     1.75417112     0.09933153
 o      2.40222698    -1.06176694     0.13932376
 h      3.07781947    -0.39205849     0.01580697
 c     -2.45981911    -0.69436006    -0.57108665
 h     -2.78957339     0.35719906    -0.90404276
 h     -2.29646572    -1.23684865    -1.40099941
 h     -3.23522799    -1.00993337     0.21236848
 h     -0.20357865     1.64395143     1.49145197
          17

 c      1.28761328    -0.34810849     0.15104992
 c     -0.06053987    -1.02868978     0.15984956
 c     -1.26460758    -0.29896298     0.11876041
 c     -1.01952448     1.47280598     0.70844256
 c     -0.36140391     1.24888456    -0.49633316
 c      1.07980608     0.89992412    -0.27509090
 h     -0.19586072    -2.13016461     0.30769962
 h     -1.97603718     1.91231988     1.00415422
 h     -0.74466326     1.43981504    -1.48147086
 h      1.73146713     1.70622306     0.10959471
 o      2.39786950    -1.04968392     0.13524601
 h      3.13054772    -0.41482952     0.01376888
 c     -2.46340377    -0.69393842    -0.56958217
 h     -2.82754912     0.31780975    -0.90639230
 h     -2.30540957    -1.25163251    -1.44351735
 h     -3.24908422    -1.04857298     0.21133871
 h     -0.23219502     1.71624930     1.48522211
          17

 c      1.27107137    -0.35084638     0.14184725
 c     -0.05312458    -1.03150246     0.15767860
 c     -1.25264729    -0.28341386     0.11947776
 c     -1.01301263     1.46601287     0.70984014
 c     -0.35111409     1.24029323    -0.49305504
 c      1.08694638     0.90182554    -0.26214483
 h     -0.27742307    -2.13800515     0.34461824
 h     -1.98410653     1.90438018     0.97998854
 h     -0.75814691     1.40717697    -1.49492390
 h      1.67596321     1.65813453     0.11210525
 o      2.39389118    -1.03756956     0.13188786
 h      3.18435986    -0.44167871     0.01153701
 c     -2.46949378    -0.69154165    -0.56612611
 h     -2.87025298     0.27028128    -0.90924607
 h     -2.31282093    -1.27947815    -1.49658233
 h     -3.25395489    -1.08641657     0.19584871
 h     -0.27076736     1.77728182     1.47887209
          17

 c      1.25342575    -0.35523805     0.13101202
 c     -0.04690848    -1.03495525     0.15662819
 c     -1.23652383    -0.26691493     0.12037307
 c     -1.00693281     1.45960167     0.71190437
 c     -0.34071936     1.23118205    -0.49014627
 c      1.09208576     0.90419862    -0.24943903
 h     -0.34998050    -2.13588837     0.37486120
 h     -1.99415489     1.89481174     0.94744255
 h     -0.77190007     1.37245385    -1.50829907
 h      1.63858182     1.62971975     0.11654692
 o      2.39064317    -1.02543950     0.12921226
 h      3.22931764    -0.47483675     0.01025072
 c     -2.47739316    -0.68874600    -0.56194246
 h     -2.91874606     0.22248913    -0.91387272
 h     -2.32039876    -1.30892469    -1.54258133
 h     -3.24874075    -1.12249900     0.16732066
 h     -0.31395019     1.82584662     1.47616569
          17

 c      1.23576011    -0.36129524     0.11867124
 c     -0.04254762    -1.03930368     0.15682429
 c     -1.21687071    -0.24953718     0.12122901
 c     -1.00197032     1.45369742     0.71418772
 c     -0.33058469     1.22165749    -0.48806055
 c      1.09377801     0.90556956    -0.23789959
 h     -0.40916533    -2.12153096     0.39706721
 h     -2.00480804     1.88289530     0.90634522
 h     -0.78302539     1.33550449    -1.51613281
 h      1.63423948     1.63923830     0.13275728
 o      2.38829268    -1.01346280     0.12719815
 h      3.25853247    -0.51388086     0.01048041
 c     -2.48622147    -0.68670751    -0.55788782
 h     -2.97431888     0.18211595    -0.92181406
 h     -2.32870915    -1.33221872    -1.57021465
 h     -3.23451573    -1.15708657     0.12956928
 h     -0.35642489     1.86196190     1.48108220
          17

 c      1.21913274    -0.36894010     0.10498706
 c     -0.04051915    -1.04460255     0.15832981
 c     -1.19449348    -0.23132273     0.12182373
 c     -0.99865529     1.44834005     0.71625866
 c     -0.32103735     1.21182817    -0.48700862
 c      1.09201671     0.90611046    -0.22763032
 h     -0.45180822    -2.09561364     0.41056811
 h     -2.01494180     1.86825768     0.85710747
 h     -0.78941578     1.29677600    -1.51505758
 h      1.66150303     1.68390783     0.16053910
 o      2.38675172    -1.00195014     0.12584731
 h      3.26961767    -0.55585475     0.01212293
 c     -2.49507913    -0.68587927    -0.55459157
 h     -3.03692630     0.15328996    -0.93351829
 h     -2.33744029    -1.34511596    -1.57425766
 h     -3.21446050    -1.19192119     0.08851810
 h     -0.39430318     1.88616670     1.49643539
          17

 c      1.20450185    -0.37803577     0.09014173
 c     -0.04104097    -1.05067977     0.16113193
 c     -1.17030415    -0.21229529     0.12195991
 c     -0.99727496     1.44355106     0.71781881
 c     -0.31233426     1.20181361    -0.48693116
 c      1.08805225     0.90744837    -0.21797429
 h     -0.47645521    -2.06178387     0.41559366
 h     -2.02378250     1.85097882     0.80077075
 h     -0.79009435     1.25720732    -1.50432091
 h      1.70494238     1.74224964     0.19047875
 o      2.38564432    -0.99131396     0.12518764
 h      3.26535602    -0.59586031     0.01438879
 c     -2.50325094    -0.68596431    -0.55264691
 h     -3.10374670     0.13484517    -0.94726466
 h     -2.34569964    -1.34583792    -1.55385970
 h     -3.19323970    -1.23003263     0.05136676
 h     -0.42611717     1.89862786     1.52261305
          17

 c      1.19265070    -0.38836054     0.07431115
 c     -0.04400694    -1.05709123     0.16512648
 c     -1.14525067    -0.19248506     0.12148398
 c     -0.99788325     1.43937327     0.71875075
 c     -0.30462883     1.19175268    -0.48751725
 c      1.08319428     0.91096659    -0.20831436
 h     -0.48383664    -2.02677524     0.41343419
 h     -2.03091651     1.83160372     0.73898606
 h     -0.78536006     1.21804948    -1.48585813
 h      1.74938376     1.79385643     0.21379696
 o      2.38431076    -0.98202171     0.12527440
 h      3.25373040    -0.62782516     0.01583172
 c     -2.51036674    -0.68620435    -0.55248416
 h     -3.16960907     0.12207623    -0.95961991
 h     -2.35208462    -1.33463896    -1.51184498
 h     -3.17511485    -1.27443054     0.02465105
 h     -0.45274788     1.89874809     1.55725556
          17

 c      1.18412266    -0.39957844     0.05765410
 c     -0.04896108    -1.06309353     0.17010697
 c     -1.12025795    -0.17196049     0.12029398
 c     -1.00039114     1.43585407     0.71907481
 c     -0.29795279     1.18180756    -0.48824805
 c      1.07836471     0.91717199    -0.19834720
 h     -0.47714763    -2.00030648     0.40648216
 h     -2.03624316     1.81107228     0.67392161
 h     -0.77678901     1.18066432    -1.46409824
 h      1.78518513     1.82674386     0.22581447
 o      2.38196987    -0.97451434     0.12617653
 h      3.24557198    -0.64595875     0.01462169
 c     -2.51649287    -0.68580786    -0.55399678
 h     -3.22889733     0.10985771    -0.96691842
 h     -2.35457269    -1.31424928    -1.45528147
 h     -3.16135468    -1.32570337     0.01181073
 h     -0.47645032     1.88556611     1.59608351
          17

 c      1.17918202    -0.41123279     0.04031990
 c     -0.05518204    -1.06776642     0.17579501
 c     -1.09618738    -0.15086191     0.11834065
 c     -1.00467214     1.43300346     0.71886362
 c     -0.29222768     1.17216741    -0.48848580
 c      1.07417420     0.92587756    -0.18799743
 h     -0.46134568    -1.99332431     0.39775006
 h     -2.03987806     1.79058961     0.60811206
 h     -0.76692425     1.14632599    -1.44519501
 h      1.80718120     1.83557635     0.22491185
 o      2.37814929    -0.96907493     0.12793312
 h      3.24807740    -0.64711265     0.00930779
 c     -2.52209183    -0.68414911    -0.55626005
 h     -3.27714319     0.09453367    -0.96642817
 h     -2.35031021    -1.29099468    -1.39667987
 h     -3.14938128    -1.38049222     0.01227141
 h     -0.49972981     1.85851577     1.63424867
          17

 c      1.17781118    -0.42276152     0.02246231
 c     -0.06193595    -1.07043006     0.18194721
 c     -1.07381456    -0.12942673     0.11562709
 c     -1.01063397     1.43076833     0.71816799
 c     -0.28732602     1.16305062    -0.48764362
 c      1.07102531     0.93646306    -0.17732838
 h     -0.44068283    -2.01301443     0.38951202
 h     -2.04203856     1.77148251     0.54429362
 h     -0.75839182     1.11610424    -1.43520247
 h      1.81321667     1.81932847     0.21131822
 o      2.37308594    -0.96574311     0.13050567
 h      3.25873309    -0.63236261    -0.00034283
 c     -2.52779678    -0.68070522    -0.55766026
 h     -3.31171071     0.07441229    -0.95680733
 h     -2.33560647    -1.27496150    -1.35328879
 h     -3.13467747    -1.43265984     0.02279997
 h     -0.52458991     1.81797858     1.66750720
          17

 c      1.17973805    -0.43354073     0.00425232
 c     -0.06873436    -1.07114733     0.18846620
 c     -1.05381905    -0.10799181     0.11220385
 c     -1.01824490     1.42903234     0.71697379
 c     -0.28317237     1.15469324    -0.48541314
 c      1.06911410     0.94800548    -0.16652255
 h     -0.41614046    -2.05704136     0.38198760
 h     -2.04298416     1.75508761     0.48524478
 h     -0.75257939     1.09094215    -1.43746442
 h      1.80387230     1.78057858     0.18670825
 o      2.36758259    -0.96438532     0.13378336
 h      3.26756726    -0.60587179    -0.01337633
 c     -2.53406307    -0.67525214    -0.55668226
 h     -3.33203845     0.04976506    -0.93815957
 h     -2.30726573    -1.27520773    -1.33959156
 h     -3.11322854    -1.47584235     0.03947344
 h     -0.55219317     1.76545778     1.69297988
          17

 c      1.18447544    -0.44295103    -0.01411081
 c     -0.07530575    -1.07071507     0.19536820
 c     -1.03677697    -0.08698291     0.10815476
 c     -1.02752468     1.42763545     0.71518463
 c     -0.27980538     1.14732707    -0.48190360
 c      1.06831085     0.95925901    -0.15591870
 h     -0.38611354    -2.11385137     0.37377987
 h     -2.04305805     1.74266606     0.43361198
 h     -0.74879358     1.07185910    -1.45091617
 h      1.78362556     1.72645547     0.15450136
 o      2.36252753    -0.96483096     0.13763109
 h      3.26446058    -0.57247164    -0.02840956
 c     -2.54075969    -0.66846779    -0.55298273
 h     -3.33993333     0.02287966    -0.91198818
 h     -2.26591660    -1.29093690    -1.35568959
 h     -3.08264822    -1.50519822     0.05886973
 h     -0.58278843     1.70344456     1.70955029
          17

 c      1.19136473    -0.45045751    -0.03238936
 c     -0.08137932    -1.07012122     0.20265025
 c     -1.02315297    -0.06690822     0.10357269
 c     -1.03851575     1.42640205     0.71262820
 c     -0.27733687     1.14116683    -0.47756905
 c      1.06793859     0.96853881    -0.14606670
 h     -0.34924768    -2.16912639     0.36348565
 h     -2.04280504     1.73533749     0.39169090
 h     -0.74471277     1.06000706    -1.47083462
 h      1.76324239     1.67058286     0.12043660
 o      2.35858279    -0.96694581     0.14192561
 h      3.24365502    -0.53613166    -0.04425006
 c     -2.54701404    -0.66187722    -0.54734549
 h     -3.33986420    -0.00193897    -0.88109032
 h     -2.21734556    -1.31146582    -1.38820028
 h     -3.04224187    -1.51800964     0.07851385
 h     -0.61579599     1.63509643     1.71796898
          17

 c      1.19963001    -0.45568440    -0.05030136
 c     -0.08658612    -1.07007308     0.21021237
 c     -1.01329480    -0.04835285     0.09853738
 c     -1.05124449     1.42517161     0.70909413
 c     -0.27586091     1.13641529    -0.47299864
 c      1.06672580     0.97381562    -0.13766285
 h     -0.30592335    -2.21131534     0.35061949
 h     -2.04308549     1.73402796     0.36119153
 h     -0.73766085     1.05648628    -1.49124168
 h      1.76027474     1.63240730     0.09183602
 o      2.35609632    -0.97064697     0.14656860
 h      3.20472521    -0.49936408    -0.06018527
 c     -2.55152058    -0.65701213    -0.54071933
 h     -3.33850094    -0.01901601    -0.84909706
 h     -2.16934233    -1.32525829    -1.42217192
 h     -2.99278787    -1.51384418     0.09708857
 h     -0.65004089     1.56379483     1.72056809
          17

 c      1.20844037    -0.45847786    -0.06752270
 c     -0.09050330    -1.07084516     0.21785781
 c     -1.00743338    -0.03195914     0.09310553
 c     -1.06567752     1.42382376     0.70441269
 c     -0.27541708     1.13327048    -0.46873873
 c      1.06367953     0.97366010    -0.13116173
 h     -0.25805010    -2.23344198     0.33561525
 h     -2.04511344     1.73942633     0.34304961
 h     -0.72565570     1.06210365    -1.50704538
 h      1.78905141     1.62638087     0.07317813
 o      2.35510605    -0.97590373     0.15149118
 h      3.15216304    -0.46290167    -0.07615206
 c     -2.55300570    -0.65478306    -0.53379377
 h     -3.34241206    -0.02331220    -0.81926887
 h     -2.12856109    -1.32506766    -1.44752326
 h     -2.93638155    -1.49476910     0.11473435
 h     -0.68414157     1.49269162     1.72044932
          17

 c      1.21697424    -0.45893789    -0.08369723
 c     -0.09272680    -1.07230215     0.22532104
 c     -1.00568901    -0.01837877     0.08730740
 c     -1.08168506     1.42228666     0.69855696
 c     -0.27601098     1.13191674    -0.46520247
 c      1.05949198     0.96845097    -0.12641253
 h     -0.20841517    -2.23302744     0.31954057
 h     -2.05033690     1.75193225     0.33735544
 h     -0.70782818     1.07725036    -1.51509995
 h      1.84429833     1.64781608     0.06202946
 o      2.35540347    -0.98272761     0.15665068
 h      3.09411574    -0.42565601    -0.09277530
 c     -2.55063911    -0.65521270    -0.52716410
 h     -3.35426595    -0.01339461    -0.79293842
 h     -2.09960348    -1.30789559    -1.45899727
 h     -2.87627616    -1.46558597     0.13344043
 h     -0.71698638     1.42443058     1.72023098
          17

 c      1.22449367    -0.45739157    -0.09845001
 c     -0.09292965    -1.07394264     0.23229477
 c     -1.00807095    -0.00821043     0.08114250
 c     -1.09903473     1.42052573     0.69171249
 c     -0.27760930     1.13250323    -0.46261775
 c      1.05606775     0.95978246    -0.12298287
 h     -0.16015059    -2.21187195     0.30383635
 h     -2.06012050     1.77155981     0.34344395
 h     -0.68444351     1.10189918    -1.51453722
 h      1.90624567     1.67968069     0.05298677
 o      2.35670037    -0.99109980     0.16199634
 h      3.03948024    -0.38583562    -0.11087552
 c     -2.54422416    -0.65745765    -0.52148955
 h     -3.37091736     0.00718905    -0.76906592
 h     -2.08514027    -1.27378816    -1.45475213
 h     -2.81644234    -1.43346882     0.15709871
 h     -0.74806620     1.36117985     1.72093266
          17

 c      1.23042031    -0.45433165    -0.11140370
 c     -0.09090348    -1.07491319     0.23845418
 c     -1.01446768    -0.00192662     0.07457187
 c     -1.11743583     1.41852507     0.68425702
 c     -0.28010300     1.13511300    -0.46098170
 c      1.05502211     0.94919017    -0.12057183
 h     -0.11630634    -2.17628316     0.29011888
 h     -2.07523290     1.79779421     0.36013707
 h     -0.65677128     1.13569494    -1.50680262
 h      1.95732780     1.70730844     0.04245477
 o      2.35885647    -1.00080840     0.16739267
 h      2.99396292    -0.34373197    -0.13022217
 c     -2.53408596    -0.66019651    -0.51732936
 h     -3.38565567     0.03179885    -0.74540434
 h     -2.08598246    -1.22522486    -1.43581851
 h     -2.76058678    -1.40595564     0.19022128
 h     -0.77745764     1.30485614     1.72172936
          17

 c      1.23439766    -0.45035775    -0.12219878
 c     -0.08659031    -1.07403490     0.24348358
 c     -1.02463789     0.00019591     0.06751218
 c     -1.13661647     1.41628202     0.67665579
 c     -0.28329441     1.13972987    -0.46004055
 c      1.05715996     0.93780348    -0.11906061
 h     -0.07939164    -2.13718815     0.27997940
 h     -2.09531635     1.82943776     0.38602466
 h     -0.62686465     1.17810505    -1.49547329
 h      1.98754908     1.72227745     0.02907440
 o      2.36194450    -1.01134335     0.17256986
 h      2.95863159    -0.30377978    -0.14863305
 c     -2.52089151    -0.66218154    -0.51468634
 h     -3.39190378     0.05380611    -0.71990174
 h     -2.10066790    -1.16733615    -1.40690649
 h     -2.71098597    -1.38736938     0.23476026
 h     -0.80550179     1.25725271     1.72070344
          17

 c      1.23631719    -0.44612403    -0.13051597
 c     -0.08009951    -1.06999705     0.24710871
 c     -1.03821232    -0.00187740     0.05983761
 c     -1.15638286     1.41381824     0.66934078
 c     -0.28693282     1.14621682    -0.45934088
 c      1.06260356     0.92646942    -0.11844031
 h     -0.05093996    -2.10823872     0.27473940
 h     -2.11867208     1.86454729     0.41961694
 h     -0.59714351     1.22858833    -1.48549563
 h      1.99282977     1.72077117     0.01278792
 o      2.36608277    -1.02202273     0.17718230
 h      2.93226249    -0.27300059    -0.16274236
 c     -2.50555626    -0.66252484    -0.51255596
 h     -3.38533590     0.06851831    -0.69131594
 h     -2.12468900    -1.10854373    -1.37832197
 h     -2.66820851    -1.37672647     0.28727532
 h     -0.83243207     1.21993924     1.71598761
          17

 c      1.23629871    -0.44228536    -0.13609888
 c     -0.07168698    -1.06188215     0.24912879
 c     -1.05470773    -0.00792615     0.05139436
 c     -1.17662311     1.41118802     0.66263418
 c     -0.29079068     1.15432364    -0.45839133
 c      1.07098640     0.91585657    -0.11875950
 h     -0.03147981    -2.09989753     0.27524249
 h     -2.14259334     1.90058345     0.45929796
 h     -0.56971368     1.28664732    -1.48140238
 h      1.97313434     1.70207717    -0.00577086
 o      2.37126545    -1.03222952     0.18092078
 h      2.91404911    -0.25764620    -0.16960009
 c     -2.48910004    -0.66062557    -0.50896598
 h     -3.36441481     0.07377933    -0.65918883
 h     -2.15075942    -1.05999254    -1.36653161
 h     -2.63198291    -1.36972639     0.33987732
 h     -0.85814329     1.19403847     1.70666170
          17

 c      1.23464371    -0.43944106    -0.13877156
 c     -0.06169528    -1.04976387     0.24943808
 c     -1.07354043    -0.01749621     0.04202976
 c     -1.19726181     1.40847150     0.65672418
 c     -0.29474203     1.16373974    -0.45689485
 c      1.08153977     0.90642605    -0.12010279
 h     -0.02105734    -2.11247157     0.28178265
 h     -2.16413066     1.93476520     0.50317224
 h     -0.54568461     1.35154432    -1.48491706
 h      1.93216203     1.66848976    -0.02547648
 o      2.37731920    -1.04156613     0.18358695
 h      2.90456360    -0.26102005    -0.16769816
 c     -2.47223100    -0.65626936    -0.50195327
 h     -3.33045179     0.07007187    -0.62360480
 h     -2.17286375    -1.03087974    -1.38669429
 h     -2.60211347    -1.36229412     0.38399594
 h     -0.88211599     1.18001886     1.69319461
          17

 c      1.23179658    -0.43807195    -0.13845101
 c     -0.05053265    -1.03469644     0.24803947
 c     -1.09401430    -0.02994414     0.03163563
 c     -1.21819982     1.40575456     0.65167051
 c     -0.29878918     1.17417648    -0.45489255
 c      1.09304460     0.89826081    -0.12258881
 h     -0.01952851    -2.13614460     0.29409739
 h     -2.18093102     1.96451894     0.54897295
 h     -0.52500964     1.42177117    -1.49367089
 h      1.87866327     1.62669235    -0.04469492
 o      2.38392338    -1.04991396     0.18512205
 h      2.90570781    -0.28267633    -0.15731400
 c     -2.45487953    -0.65003708    -0.49110937
 h     -3.28771445     0.06057938    -0.58501320
 h     -2.19174803    -1.02187867    -1.43771552
 h     -2.57878013    -1.35241168     0.41342174
 h     -0.90344555     1.17757974     1.67747748
          17

 c      1.22833616    -0.43848224    -0.13515562
 c     -0.03871748    -1.01811445     0.24504870
 c     -1.11528077    -0.04448774     0.02019576
 c     -1.23926532     1.40309900     0.64742676
 c     -0.30302739     1.18542533    -0.45269942
 c      1.10371938     0.89082353    -0.12636814
 h     -0.02627247    -2.15787343     0.31139525
 h     -2.19185525     1.98792196     0.59414206
 h     -0.50698973     1.49479936    -1.50233510
 h      1.82838139     1.58994779    -0.06127121
 o      2.39062890    -1.05744648     0.18561178
 h      2.92049444    -0.31824934    -0.14052748
 c     -2.43645855    -0.64319026    -0.47774813
 h     -3.24325159     0.05094550    -0.54419372
 h     -2.21271068    -1.02631554    -1.50159555
 h     -2.56241159    -1.34022969     0.42534407
 h     -0.92095400     1.18567027     1.66247639
          17

 c      1.22498682    -0.44077254    -0.12901222
 c     -0.02691148    -1.00132875     0.24068173
 c     -1.13629225    -0.06024385     0.00782504
 c     -1.26018075     1.40050742     0.64388954
 c     -0.30759649     1.19735851    -0.45071463
 c      1.11145214     0.88304487    -0.13158188
 h     -0.04000834    -2.16715801     0.33252242
 h     -2.19726204     2.00402831     0.63605290
 h     -0.49092975     1.56743403    -1.50512566
 h      1.80174951     1.57670078    -0.07296088
 o      2.39689150    -1.06457560     0.18525982
 h      2.95250442    -0.36031637    -0.12076687
 c     -2.41656776    -0.63706021    -0.46366874
 h     -3.20547876     0.04796670    -0.50215330
 h     -2.23956541    -1.03672069    -1.55841237
 h     -2.55347003    -1.32769960     0.42021677
 h     -0.93341706     1.20268065     1.65144757
          17

 c      1.22260693    -0.44486896    -0.12025832
 c     -0.01589827    -0.98535832     0.23522923
 c     -1.15576873    -0.07624647    -0.00520749
 c     -1.28054181     1.39789617     0.64098399
 c     -0.31265211     1.20988886    -0.44926389
 c      1.11497731     0.87443372    -0.13825325
 h     -0.05897983    -2.15786046     0.35622023
 h     -2.19897096     2.01298392     0.67227436
 h     -0.47649584     1.63649268    -1.49780646
 h      1.81020154     1.59766582    -0.07864908
 o      2.40220507    -1.07174401     0.18429412
 h      3.00394439    -0.40171247    -0.10129905
 c     -2.39548084    -0.63258775    -0.45045322
 h     -3.18074071     0.05657919    -0.45982687
 h     -2.27311738    -1.04782679    -1.59488046
 h     -2.55235128    -1.31829464     0.40135756
 h     -0.93993097     1.22677649     1.64677290
          17

 c      1.22211568    -0.45056560    -0.10922966
 c     -0.00651454    -0.97091865     0.22902361
 c     -1.17220282    -0.09145669    -0.01848141
 c     -1.29981448     1.39509420     0.63875396
 c     -0.31834186     1.22292265    -0.44852626
 c      1.11485976     0.86618567    -0.14621980
 h     -0.08127501    -2.12809042     0.38137939
 h     -2.19992735     2.01589234     0.70079978
 h     -0.46377453     1.69942785    -1.47855392
 h      1.84450656     1.64292342    -0.07915513
 o      2.40636358    -1.07912375     0.18283608
 h      3.07207228    -0.44029806    -0.08316302
 c     -2.37439372    -0.63011604    -0.43943561
 h     -3.16963981     0.07663660    -0.41796893
 h     -2.31224104    -1.05642789    -1.60433524
 h     -2.55941136    -1.31657644     0.37426844
 h     -0.94033072     1.25621345     1.64886545
          17

 c      1.22436247    -0.45751052    -0.09632775
 c      0.00045779    -0.95840368     0.22239630
 c     -1.18394322    -0.10479587    -0.03146796
 c     -1.31737362     1.39188586     0.63739553
 c     -0.32476776     1.23631853    -0.44851144
 c      1.11252068     0.86024305    -0.15521527
 h     -0.10515097    -2.07997015     0.40729271
 h     -2.20355358     2.01440632     0.72018963
 h     -0.45321627     1.75477879    -1.44810417
 h      1.88611458     1.69239244    -0.07632764
 o      2.40960927    -1.08656237     0.18088037
 h      3.14765022    -0.47968072    -0.06493658
 c     -2.35528686    -0.62953292    -0.43168844
 h     -3.16713052     0.10291158    -0.37744672
 h     -2.35490048    -1.06070200    -1.58485221
 h     -2.57489957    -1.32697261     0.34506772
 h     -0.93542554     1.28944349     1.65586489
          17

 c      1.22997527    -0.46517543    -0.08198161
 c      0.00443392    -0.94781840     0.21562393
 c     -1.18941038    -0.11523231    -0.04362553
 c     -1.33259864     1.38808889     0.63720917
 c     -0.33195715     1.24985019    -0.44905812
 c      1.10908660     0.85797341    -0.16496315
 h     -0.12939455    -2.01983257     0.43399041
 h     -2.21281446     2.01006570     0.72958029
 h     -0.44556126     1.80249239    -1.40962417
 h      1.92071512     1.73041481    -0.07194260
 o      2.41245154    -1.09385073     0.17840922
 h      3.21845214    -0.52473431    -0.04469473
 c     -2.34041643    -0.63067261    -0.42780887
 h     -3.16628981     0.12831856    -0.33943282
 h     -2.39872978    -1.05988859    -1.53836524
 h     -2.59845295    -1.35158783     0.31804304
 h     -0.92686966     1.32502260     1.66440346
          17

 c      1.23923536    -0.47287631    -0.06661819
 c      0.00517754    -0.93872357     0.20887293
 c     -1.18744420    -0.12192506    -0.05453807
 c     -1.34500041     1.38363202     0.63850846
 c     -0.33985523     1.26318014    -0.44985323
 c      1.10521151     0.85988391    -0.17519881
 h     -0.15372139    -1.95831444     0.46266209
 h     -2.22923800     2.00357843     0.72857029
 h     -0.44174702     1.84408251    -1.36834924
 h      1.94044916     1.74864513    -0.06737532
 o      2.41537702    -1.10094606     0.17548014
 h      3.27410488    -0.57781362    -0.02155696
 c     -2.33173803    -0.63354878    -0.42763083
 h     -3.16169033     0.14687653    -0.30522471
 h     -2.44148522    -1.05454770    -1.47129517
 h     -2.62830512    -1.38841203     0.29405138
 h     -0.91674268     1.36150231     1.67091906
          17

 c      1.25201222    -0.47984667    -0.05064830
 c      0.00289921    -0.93036537     0.20218533
 c     -1.17767557    -0.12437156    -0.06405761
 c     -1.35432085     1.37859078     0.64153694
 c     -0.34833633     1.27586901    -0.45050054
 c      1.10124973     0.86581760    -0.18566193
 h     -0.17890623    -1.90851906     0.49577013
 h     -2.25232799     1.99441093     0.71710433
 h     -0.44275333     1.88237547    -1.33064659
 h      1.94198493     1.74409931    -0.06363924
 o      2.41868323    -1.10800395     0.17222967
 h      3.30866143    -0.63805707     0.00412018
 c     -2.33040352    -0.63816803    -0.43003120
 h     -3.15062159     0.15486703    -0.27594373
 h     -2.48177939    -1.04751512    -1.39657100
 h     -2.66113076    -1.43186044     0.27145986
 h     -0.90707445     1.39743409     1.67277948
          17

 c      1.26777393    -0.48532318    -0.03446544
 c     -0.00178532    -0.92216469     0.19558833
 c     -1.16072404    -0.12247174    -0.07237872
 c     -1.36056012     1.37316584     0.64640627
 c     -0.35722747     1.28745981    -0.45066411
 c      1.09737276     0.87515971    -0.19609595
 h     -0.20599005    -1.88035134     0.53585529
 h     -2.27969894     1.98095325     0.69548735
 h     -0.44937222     1.92044234    -1.30217369
 h      1.92519013     1.71765584    -0.06141882
 o      2.42240951    -1.11533049     0.16884450
 h      3.32150355    -0.70201637     0.03109873
 c     -2.33640761    -0.64416339    -0.43293619
 h     -3.13308026     0.15098044    -0.25228654
 h     -2.52023087    -1.04500956    -1.33523346
 h     -2.69291316    -1.47525732     0.24842719
 h     -0.89947526     1.43146460     1.66891598
          17

 c      1.28566338    -0.48861652    -0.01844689
 c     -0.00803018    -0.91429991     0.18932043
 c     -1.13808204    -0.11645315    -0.07998696
 c     -1.36393536     1.36762053     0.65305235
 c     -0.36633493     1.29762882    -0.45024339
 c      1.09355501     0.88693473    -0.20626873
 h     -0.23469399    -1.87408515     0.58296612
 h     -2.30782607     1.96114490     0.66451582
 h     -0.46196122     1.95983577    -1.28564786
 h      1.89325799     1.67403147    -0.06093361
 o      2.42628112    -1.12333519     0.16553258
 h      3.31800335    -0.76430816     0.05762753
 c     -2.34862176    -0.65082320    -0.43396276
 h     -3.11157462     0.13638962    -0.23430118
 h     -2.55959506    -1.05493743    -1.31089924
 h     -2.72003251    -1.51306960     0.22428079
 h     -0.89489762     1.46246238     1.66004960
          17

 c      1.30461164    -0.48916375    -0.00294890
 c     -0.01489743    -0.90770227     0.18393041
 c     -1.11176047    -0.10670563    -0.08750254
 c     -1.36480761     1.36220897     0.66121380
 c     -0.37546158     1.30630032    -0.44944768
 c      1.08943485     0.89979030    -0.21602072
 h     -0.26288726    -1.88086558     0.63346382
 h     -2.33298856     1.93319179     0.62559317
 h     -0.48030418     1.99932909    -1.27982092
 h      1.85418181     1.62297785    -0.06152585
 o      2.42968699    -1.13247759     0.16249122
 h      3.30964421    -0.81840419     0.08187862
 c     -2.36539727    -0.65783947    -0.43204163
 h     -3.09105987     0.11502621    -0.22117224
 h     -2.60108078    -1.07936170    -1.33233757
 h     -2.73985720    -1.54185356     0.19960079
 h     -0.89351447     1.48964869     1.64864239
          17

 c      1.32346137    -0.48656991     0.01170232
 c     -0.02139055    -0.90349693     0.18011300
 c     -1.08391638    -0.09363868    -0.09551642
 c     -1.36360801     1.35711165     0.67044901
 c     -0.38440828     1.31361979    -0.44869579
 c      1.08416479     0.91199101    -0.22532816
 h     -0.28777981    -1.88940801     0.68182718
 h     -2.35205172     1.89610373     0.58073029
 h     -0.50365436     2.03535357    -1.28059980
 h      1.82224313     1.58011861    -0.06108715
 o      2.43188646    -1.14315143     0.15985940
 h      3.31052028    -0.85847037     0.10267399
 c     -2.38518516    -0.66580091    -0.42820031
 h     -3.07853594     0.09349431    -0.21120239
 h     -2.64102026    -1.11034686    -1.38535574
 h     -2.75089214    -1.56038094     0.17579962
 h     -0.89475409     1.51271304     1.63853660
          17

 c      1.34108908    -0.48063821     0.02522216
 c     -0.02652201    -0.90253655     0.17848515
 c     -1.05657897    -0.07763601    -0.10448615
 c     -1.36076457     1.35239312     0.68020861
 c     -0.39297082     1.31982782    -0.44843421
 c      1.07670674     0.92182520    -0.23428419
 h     -0.30716256    -1.89110060     0.72305446
 h     -2.36297033     1.84998088     0.53241726
 h     -0.53091376     2.06365060    -1.28321725
 h      1.81427581     1.56258992    -0.05645147
 o      2.43258230    -1.15550472     0.15767669
 h      3.32798155    -0.88223157     0.12014117
 c     -2.40659370    -0.67553098    -0.42427963
 h     -3.08115871     0.07926338    -0.20234126
 h     -2.67417478    -1.13709577    -1.44811294
 h     -2.75280485    -1.56964286     0.15484176
 h     -0.89759694     1.53182540     1.63410418
          17

 c      1.35651373    -0.47139420     0.03738419
 c     -0.02945674    -0.90521421     0.17945816
 c     -1.03144904    -0.05910099    -0.11468185
 c     -1.35662316     1.34799575     0.68997040
 c     -0.40094463     1.32514449    -0.44900856
 c      1.06696014     0.92865429    -0.24285942
 h     -0.31980822    -1.88131960     0.75383681
 h     -2.36504602     1.79607645     0.48338895
 h     -0.56082745     2.08080980    -1.28388112
 h      1.83621001     1.57671567    -0.04640962
 o      2.43230003    -1.16936782     0.15590797
 h      3.35616826    -0.89195474     0.13530701
 c     -2.42848051    -0.68724300    -0.42176907
 h     -3.10256341     0.07656931    -0.19335118
 h     -2.69727768    -1.15225468    -1.50404015
 h     -2.74641048    -1.57290728     0.13925868
 h     -0.90117592     1.54745841     1.63886565
          17

 c      1.36899247    -0.45909632     0.04803655
 c     -0.02964777    -0.91139146     0.18317749
 c     -1.00976499    -0.03855913    -0.12616070
 c     -1.35137970     1.34377589     0.69938901
 c     -0.40812427     1.32971602    -0.45061461
 c      1.05635147     0.93332031    -0.25071214
 h     -0.32544533    -1.85916554     0.77286948
 h     -2.35897869     1.73664765     0.43633711
 h     -0.59214816     2.08508957    -1.28049334
 h      1.87593118     1.61280374    -0.03407886
 o      2.43196517    -1.18437514     0.15450797
 h      3.38200485    -0.89206425     0.14903844
 c     -2.45019288    -0.70024174    -0.42158451
 h     -3.14026158     0.08309832    -0.18471496
 h     -2.70926333    -1.15250537    -1.54338046
 h     -2.73343426    -1.57535479     0.13209328
 h     -0.90543775     1.56002959     1.65403566
          17

 c      1.37808169    -0.44422452     0.05710885
 c     -0.02688303    -0.92034804     0.18947641
 c     -0.99225737    -0.01675989    -0.13876525
 c     -1.34506540     1.33955607     0.70836453
 c     -0.41428359     1.33361155    -0.45328756
 c      1.04678295     0.93717227    -0.25740297
 h     -0.32476813    -1.82727804     0.78104124
 h     -2.34674428     1.67470524     0.39369703
 h     -0.62380270     2.07670737    -1.27284909
 h      1.91534424     1.65602314    -0.02434228
 o      2.43228344    -1.20009319     0.15344647
 h      3.39441989    -0.88662440     0.16165225
 c     -2.47153572    -0.71326652    -0.42419132
 h     -3.18727741     0.09149974    -0.17814026
 h     -2.71045220    -1.13732476    -1.56117423
 h     -2.71583592    -1.58249642     0.13617951
 h     -0.91136648     1.56956454     1.67791438
          17

 c      1.38363167    -0.42745646     0.06460560
 c     -0.02121185    -0.93077729     0.19783870
 c     -0.97920919     0.00529626    -0.15214989
 c     -1.33761058     1.33516529     0.71699165
 c     -0.41915063     1.33683187    -0.45690408
 c      1.03966805     0.94127714    -0.26263583
 h     -0.31961376    -1.79203264     0.78182440
 h     -2.33122769     1.61362252     0.35753412
 h     -0.65506338     2.05788235    -1.26263277
 h      1.94133069     1.69532614    -0.02092164
 o      2.43350428    -1.21606854     0.15270118
 h      3.38805906    -0.87844767     0.17312138
 c     -2.49252998    -0.72514988    -0.42965814
 h     -3.23598542     0.09381973    -0.17529338
 h     -2.70203152    -1.10808764    -1.55595511
 h     -2.69488394    -1.59731938     0.15255186
 h     -0.92054461     1.57565314     1.70658793
          17

 c      1.38572576    -0.40962149     0.07059177
 c     -0.01281137    -0.94090769     0.20741886
 c     -0.97058885     0.02642177    -0.16583372
 c     -1.32896088     1.33046801     0.72543326
 c     -0.42240043     1.33932315    -0.46119672
 c      1.03578988     0.94632111    -0.26629557
 h     -0.31305502    -1.76325869     0.78135289
 h     -2.31554747     1.55664903     0.32954374
 h     -0.68569479     2.03263119    -1.25322114
 h      1.94714650     1.72448037    -0.02585513
 o      2.43544016    -1.23185951     0.15224830
 h      3.36349899    -0.86892262     0.18335419
 c     -2.51319947    -0.73524565    -0.43755437
 h     -3.28053064     0.08449872    -0.17703016
 h     -2.68593410    -1.06784448    -1.52998758
 h     -2.67082028    -1.61811317     0.17895670
 h     -0.93437916     1.57767311     1.73542438
          17

 c      1.38460492    -0.39162758     0.07517543
 c     -0.00192385    -0.94887854     0.21723263
 c     -0.96619523     0.04537145    -0.17926921
 c     -1.31917860     1.32537202     0.73378936
 c     -0.42368114     1.34101670    -0.46580697
 c      1.03544264     0.95271980    -0.26840610
 h     -0.30863753    -1.75151764     0.78672957
 h     -2.30225228     1.50656332     0.31121353
 h     -0.71593178     2.00601901    -1.24895277
 h      1.93066140     1.74072199    -0.03991858
 o      2.43753749    -1.24709175     0.15205600
 h      3.32686979    -0.85776197     0.19241389
 c     -2.53341255    -0.74338457    -0.44681155
 h     -3.31745070     0.06118465    -0.18326727
 h     -2.66489365    -1.02157128    -1.49106447
 h     -2.64355003    -1.63931243     0.21002037
 h     -0.95348312     1.57507149     1.76047807
          17

 c      1.38061043    -0.37437275     0.07848997
 c      0.01103829    -0.95338136     0.22656806
 c     -0.96576014     0.06098887    -0.19190911
 c     -1.30848311     1.31982018     0.74201484
 c     -0.42268692     1.34191464    -0.47040683
 c      1.03852866     0.96067253    -0.26909761
 h     -0.30818324    -1.76213755     0.80175674
 h     -2.29277635     1.46556554     0.30393985
 h     -0.74606550     1.98264855    -1.25353844
 h      1.89325832     1.74400272    -0.06292358
 o      2.43898323    -1.26151399     0.15207928
 h      3.28880313    -0.84279886     0.20067272
 c     -2.55279518    -0.74958414    -0.45566355
 h     -3.34564787     0.02456258    -0.19307241
 h     -2.64224811    -0.97625709    -1.45487457
 h     -2.61351051    -1.65453193     0.23904811
 h     -0.97741272     1.56756408     1.77937472
          17

 c      1.37415421    -0.35865604     0.08067843
 c      0.02535750    -0.95410153     0.23529498
 c     -0.96898940     0.07233303    -0.20325542
 c     -1.29722574     1.31377711     0.74990012
 c     -0.41926710     1.34217664    -0.47485226
 c      1.04454513     0.97010347    -0.26859905
 h     -0.30989548    -1.79101322     0.82371999
 h     -2.28736428     1.43528455     0.30891120
 h     -0.77564275     1.96493400    -1.26807358
 h      1.84009992     1.73743106    -0.09370340
 o      2.43897170    -1.27497009     0.15226501
 h      3.26056915    -0.82101272     0.20875776
 c     -2.57077809    -0.75393046    -0.46197645
 h     -3.36646369    -0.02192445    -0.20472733
 h     -2.62085436    -0.93941579    -1.44300686
 h     -2.58187951    -1.65910590     0.25999705
 h     -1.00470597     1.55523370     1.79169157
          17

 c      1.36571301    -0.34510662     0.08188408
 c      0.04008766    -0.95148277     0.24369935
 c     -0.97555939     0.07877080    -0.21288576
 c     -1.28582119     1.30721580     0.75710353
 c     -0.41351193     1.34210367    -0.47924525
 c      1.05248456     0.98049462    -0.26724256
 h     -0.30935224    -1.82770130     0.84558683
 h     -2.28539659     1.41679391     0.32678426
 h     -0.80288383     1.95249458    -1.29016460
 h      1.78145980     1.72885956    -0.12996217
 o      2.43713292    -1.28721916     0.15257783
 h      3.24729996    -0.79173796     0.21711604
 c     -2.58672399    -0.75677182    -0.46452607
 h     -3.38389553    -0.07236862    -0.21580238
 h     -2.60158750    -0.91539098    -1.46901341
 h     -2.55022904    -1.65114692     0.26879049
 h     -1.03310694     1.53853878     1.79893793
          17

 c      1.35583489    -0.33414035     0.08224334
 c      0.05425702    -0.94619802     0.25210997
 c     -0.98510306     0.08002764    -0.22046784
 c     -1.27466855     1.30011286     0.76322145
 c     -0.40575341     1.34199474    -0.48383403
 c      1.06082189     0.99075580    -0.26542886
 h     -0.30206504    -1.86155402     0.86051019
 h     -2.28585700     1.41061350     0.35734272
 h     -0.82496342     1.94317078    -1.31503703
 h      1.73309831     1.73203222    -0.16859652
 o      2.43371103    -1.29778216     0.15302504
 h      3.24489878    -0.75919371     0.22556083
 c     -2.59993499    -0.75876709    -0.46421411
 h     -3.40417504    -0.11935799    -0.22355083
 h     -2.58405907    -0.90356665    -1.52415858
 h     -2.52004536    -1.63174046     0.26400897
 h     -1.05991202     1.51820325     1.80409080
          17

 c      1.34513615    -0.32595853     0.08188234
 c      0.06699547    -0.93885208     0.26070673
 c     -0.99721070     0.07619222    -0.22576994
 c     -1.26408958     1.29245381     0.76789355
 c     -0.39649709     1.34198848    -0.48884669
 c      1.06803152     0.99963096    -0.26348667
 h     -0.28499038    -1.88498361     0.86411932
 h     -2.28771014     1.41671523     0.39931905
 h     -0.83891980     1.93460352    -1.33757761
 h      1.71048912     1.76167243    -0.20733513
 o      2.42924871    -1.30605541     0.15364427
 h      3.24473708    -0.73058680     0.23341166
 c     -2.60970451    -0.76043224    -0.46322191
 h     -3.43336173    -0.15647250    -0.22590720
 h     -2.56868753    -0.90117659    -1.58655996
 h     -2.49233818    -1.60494006     0.24713892
 h     -1.08237278     1.49498075     1.81056762
          17

 c      1.33427561    -0.32059009     0.08091435
 c      0.07757150    -0.92991673     0.26950326
 c     -1.01144244     0.06767384    -0.22866006
 c     -1.25430095     1.28424740     0.77092333
 c     -0.38633401     1.34199767    -0.49437829
 c      1.07365008     1.00688028    -0.26155081
 h     -0.25681272    -1.89395618     0.85470866
 h     -2.29006405     1.43455541     0.45047269
 h     -0.84249000     1.92525499    -1.35387051
 h      1.71661594     1.81977593    -0.24619067
 o      2.42420091    -1.31153911     0.15447152
 h      3.23960243    -0.71232764     0.23997717
 c     -2.61568518    -0.76166773    -0.46353148
 h     -3.47319865    -0.18146993    -0.22262558
 h     -2.55673337    -0.90580805    -1.63742874
 h     -2.46737879    -1.57765964     0.22250403
 h     -1.09804549     1.46935487     1.82078622
          17

 c      1.32391459    -0.31793248     0.07943265
 c      0.08540408    -0.91972346     0.27837217
 c     -1.02733856     0.05512569    -0.22909573
 c     -1.24542922     1.27553929     0.77235955
 c     -0.37584802     1.34174067    -0.50035279
 c      1.07842423     1.01365300    -0.25970626
 h     -0.21781517    -1.88776189     0.83287552
 h     -2.29207760     1.46312511     0.50790810
 h     -0.83458341     1.91474864    -1.36188756
 h      1.74037975     1.89138665    -0.28565526
 o      2.41877480    -1.31396112     0.15552163
 h      3.22616157    -0.70790766     0.24487285
 c     -2.61814906    -0.76175043    -0.46643614
 h     -3.51904793    -0.19702113    -0.21541879
 h     -2.54941001    -0.91575854    -1.66588009
 h     -2.44468162    -1.55871013     0.19644615
 h     -1.10497050     1.44135355     1.83498129
          17

 c      1.31467394    -0.31775176     0.07749931
 c      0.09008649    -0.90842185     0.28705061
 c     -1.04442851     0.03935638    -0.22711164
 c     -1.23755685     1.26641452     0.77248277
 c     -0.36552822     1.34081223    -0.50652452
 c      1.08331774     1.02135510    -0.25813288
 h     -0.16977253    -1.86915106     0.80134239
 h     -2.29267649     1.50098766     0.56850822
 h     -0.81549254     1.90388868    -1.36169203
 h      1.76827242     1.95771192    -0.32477018
 o      2.41290578    -1.31330676     0.15678137
 h      3.20529315    -0.71730058     0.24814693
 c     -2.61776961    -0.75983212    -0.47254637
 h     -3.56244547    -0.20811098    -0.20688902
 h     -2.54746529    -0.92972137    -1.66746828
 h     -2.42358252    -1.55583038     0.17483928
 h     -1.10168725     1.41062328     1.85104916
          17

 c      1.30709343    -0.31967170     0.07513883
 c      0.09141444    -0.89590568     0.29513401
 c     -1.06224677     0.02124651    -0.22280699
 c     -1.23076444     1.25699181     0.77170586
 c     -0.35571432     1.33874641    -0.51249146
 c      1.08892752     1.03080900    -0.25704769
 h     -0.11580979    -1.84484901     0.76490620
 h     -2.29030205     1.54628234     0.62930611
 h     -0.78694694     1.89459554    -1.35545165
 h      1.79124649     2.00567840    -0.36163413
 o      2.40625733    -1.30982030     0.15820575
 h      3.18205047    -0.73685356     0.25034476
 c     -2.61519082    -0.75555814    -0.48172906
 h     -3.59515769    -0.21912195    -0.19938228
 h     -2.55112348    -0.94658551    -1.64266055
 h     -2.40441629    -1.57144583     0.15963012
 h     -1.08721378     1.37669346     1.86546216
          17

 c      1.30159898    -0.32317974     0.07234300
 c      0.08937670    -0.88181258     0.30211715
 c     -1.08035501     0.00168230    -0.21633588
 c     -1.22513664     1.24741671     0.77045647
 c     -0.34658874     1.33506709    -0.51773003
 c      1.09548569     1.04218731    -0.25662416
 h     -0.05982235    -1.82528558     0.72984984
 h     -2.28296196     1.59673366     0.68768729
 h     -0.75191934     1.88969843    -1.34713686
 h      1.80471334     2.02864613    -0.39431599
 o      2.39825871    -1.30396997     0.15971955
 h      3.16505379    -0.75983453     0.25248311
 c     -2.61078359    -0.74928652    -0.49306601
 h     -3.61145639    -0.23259204    -0.19448298
 h     -2.56007729    -0.96557132    -1.59690173
 h     -2.38912355    -1.60109371     0.14783083
 h     -1.06107065     1.33923832     1.87453073
          17

 c      1.29848160    -0.32765238     0.06908396
 c      0.08407481    -0.86581003     0.30756821
 c     -1.09836257    -0.01849037    -0.20790345
 c     -1.22073006     1.23785366     0.76909492
 c     -0.33822734     1.32935944    -0.52169244
 c      1.10298016     1.05517786    -0.25696265
 h     -0.00516751    -1.82103165     0.70183378
 h     -2.26864112     1.64974272     0.74145651
 h     -0.71396911     1.89228998    -1.34145549
 h      1.80714072     2.02470700    -0.42126858
 o      2.38831039    -1.29628679     0.16124017
 h      3.16329217    -0.77905781     0.25568082
 c     -2.60466933    -0.74177570    -0.50497948
 h     -3.60866455    -0.24917622    -0.19292740
 h     -2.57347242    -0.98684198    -1.54199143
 h     -2.38037322    -1.63642530     0.13425956
 h     -1.02332223     1.29822487     1.87535640
          17

 c      1.29787510    -0.33239369     0.06532950
 c      0.07566051    -0.84817685     0.31138252
 c     -1.11594056    -0.03849208    -0.19776855
 c     -1.21752575     1.22847574     0.76787601
 c     -0.33070020     1.32138983    -0.52398862
 c      1.11120734     1.06909129    -0.25808219
 h      0.04632629    -1.83575025     0.68290300
 h     -2.24586378     1.70257781     0.78888469
 h     -0.67611558     1.90441049    -1.34178341
 h      1.79944343     1.99582506    -0.44154274
 o      2.37620368    -1.28708020     0.16272891
 h      3.17967404    -0.79152599     0.26034763
 c     -2.59681100    -0.73373509    -0.51547205
 h     -3.58719052    -0.26789193    -0.19455530
 h     -2.59009665    -1.01237889    -1.49653267
 h     -2.38021868    -1.66931116     0.11477115
 h     -0.97458600     1.25395875     1.86629849
          17

 c      1.29971315    -0.33669153     0.06105913
 c      0.06443258    -0.83006184     0.31382814
 c     -1.13282480    -0.05762000    -0.18624298
 c     -1.21538859     1.21944806     0.76694150
 c     -0.32415614     1.31123126    -0.52456783
 c      1.11973114     1.08285610    -0.25990299
 h      0.09350467    -1.86280925     0.67093636
 h     -2.21417000     1.75265364     0.82880616
 h     -0.63990616     1.92558056    -1.34808830
 h      1.78546417     1.94836282    -0.45514753
 o      2.36237040    -1.27633319     0.16422258
 h      3.20743414    -0.80020433     0.26571186
 c     -2.58700877    -0.72567892    -0.52278316
 h     -3.55074038    -0.28622033    -0.19814350
 h     -2.60895956    -1.04542263    -1.47971536
 h     -2.38943799    -1.69401268     0.08762407
 h     -0.91599696     1.20707539     1.84705846
          17

 c      1.30368199    -0.33987443     0.05627523
 c      0.05097007    -0.81301473     0.31531292
 c     -1.14880130    -0.07525265    -0.17367937
 c     -1.21404312     1.21090833     0.76633429
 c     -0.31881382     1.29928649    -0.52373434
 c      1.12777437     1.09494279    -0.26220704
 h      0.13450692    -1.89039796     0.66232676
 h     -2.17437077     1.79784773     0.86073379
 h     -0.60553592     1.95242821    -1.35673578
 h      1.77324516     1.89441898    -0.46366983
 o      2.34762154    -1.26393670     0.16580189
 h      3.23466678    -0.81032794     0.27037424
 c     -2.57488455    -0.71824566    -0.52659639
 h     -3.50657785    -0.30013952    -0.20125763
 h     -2.62946348    -1.08627542    -1.49717741
 h     -2.40754493    -1.70764390     0.05340301
 h     -0.84915069     1.15851156     1.81847911
          17

 c      1.30921043    -0.34135576     0.05100711
 c      0.03611605    -0.79839428     0.31617275
 c     -1.16368245    -0.09085206    -0.16044720
 c     -1.21306820     1.20294176     0.76603291
 c     -0.31488010     1.28617073    -0.52197758
 c      1.13420285     1.10344798    -0.26462052
 h      0.16676764    -1.90823513     0.65438213
 h     -2.12855972     1.83679066     0.88491528
 h     -0.57280828     1.97988988    -1.36246245
 h      1.77523277     1.85130427    -0.47062470
 o      2.33274474    -1.24993392     0.16754311
 h      3.25097346    -0.82545876     0.27312938
 c     -2.56004234    -0.71244562    -0.52834101
 h     -3.46465882    -0.30466172    -0.20062793
 h     -2.65041218    -1.12904884    -1.53665219
 h     -2.43306053    -1.71005722     0.01442524
 h     -0.77608601     1.10949580     1.78211434
          17

 c      1.31551152    -0.34065902     0.04530674
 c      0.02085737    -0.78713492     0.31661658
 c     -1.17728723    -0.10396830    -0.14690957
 c     -1.21190762     1.19555296     0.76599537
 c     -0.31248839     1.27254509    -0.51977447
 c      1.13801774     1.10679814    -0.26676681
 h      0.18774971    -1.91027248     0.64591020
 h     -2.07991210     1.86906769     0.90230688
 h     -0.54194881     2.00294318    -1.36068910
 h      1.80257976     1.83369309    -0.47974187
 o      2.31830993    -1.23458380     0.16949690
 h      3.25064487    -0.84637092     0.27334082
 c     -2.54240019    -0.70923281    -0.52996847
 h     -3.43392979    -0.29557424    -0.19360594
 h     -2.66963933    -1.16512224    -1.58062039
 h     -2.46385073    -1.70375282    -0.02583668
 h     -0.69936019     1.06157498     1.73970862
          17

 c      1.32166326    -0.33743607     0.03924104
 c      0.00619343    -0.77975183     0.31674527
 c     -1.18942499    -0.11424388    -0.13340287
 c     -1.20990618     1.18864715     0.76619538
 c     -0.31169307     1.25898995    -0.51748086
 c      1.13929764     1.10481137    -0.26858908
 h      0.19548690    -1.89464843     0.63695340
 h     -2.03223787     1.89524648     0.91445383
 h     -0.51384243     2.01783755    -1.34880811
 h      1.85416428     1.84145564    -0.49119793
 o      2.30461680    -1.21832851     0.17168577
 h      3.23341058    -0.87140183     0.27100102
 c     -2.52255163    -0.70893183    -0.53289978
 h     -3.41688903    -0.27192593    -0.18022107
 h     -2.68475591    -1.18758034    -1.61637642
 h     -2.49755667    -1.69370456    -0.06318377
 h     -0.62214421     1.01664366     1.69283771
          17

 c      1.32671583    -0.33147871     0.03288434
 c     -0.00698364    -0.77636840     0.31656893
 c     -1.19988291    -0.12141935    -0.12022214
 c     -1.20638597     1.18205018     0.76663736
 c     -0.31247948     1.24593331    -0.51529970
 c      1.13923106     1.09857396    -0.27037570
 h      0.18891651    -1.86326223     0.62852822
 h     -1.98926617     1.91656386     0.92325024
 h     -0.48992424     2.02269372    -1.32652458
 h      1.91610414     1.86124228    -0.50137216
 o      2.29165370    -1.20174346     0.17410421
 h      3.20477848    -0.89697476     0.26671600
 c     -2.50178172    -0.71113505    -0.53781544
 h     -3.40809476    -0.23697862    -0.16379443
 h     -2.69370710    -1.19237885    -1.63729991
 h     -2.53213694    -1.68637224    -0.09327764
 h     -0.54814089     0.97689733     1.64293970
          17

 c      1.32980560    -0.32273517     0.02631770
 c     -0.01799887    -0.77668040     0.31600026
 c     -1.20842301    -0.12534471    -0.10761864
 c     -1.20076105     1.17558449     0.76734707
 c     -0.31476066     1.23361187    -0.51327557
 c      1.13914732     1.08938363    -0.27246230
 h      0.16820669    -1.82195468     0.62262065
 h     -1.95378272     1.93421263     0.93059384
 h     -0.47200163     2.01778063    -1.29581314
 h      1.97278448     1.87889828    -0.50644054
 o      2.27907896    -1.18547064     0.17672209
 h      3.17581091    -0.91828932     0.26159486
 c     -2.48160582    -0.71508536    -0.54483950
 h     -3.39864210    -0.19649135    -0.14923858
 h     -2.69492399    -1.17786383    -1.64119711
 h     -2.56624012    -1.68723669    -0.11270859
 h     -0.48116355     0.94462606     1.59172968
          17

 c      1.33024948    -0.31135277     0.01963977
 c     -0.02647414    -0.77988523     0.31483320
 c     -1.21479501    -0.12599246    -0.09580917
 c     -1.19265608     1.16916798     0.76835687
 c     -0.31837516     1.22205046    -0.51129657
 c      1.13992031     1.07824923    -0.27507687
 h      0.13504557    -1.78104061     0.62237187
 h     -1.92695617     1.94851490     0.93803862
 h     -0.46208494     2.00565694    -1.26076191
 h      2.01344086     1.88539384    -0.50429897
 o      2.26640763    -1.17009704     0.17950779
 h      3.15956000    -0.93087702     0.25678895
 c     -2.46330800    -0.72016006    -0.55369333
 h     -3.38114860    -0.15631592    -0.14097761
 h     -2.68741361    -1.14430440    -1.62917027
 h     -2.59896274    -1.69779815    -0.12019914
 h     -0.42444777     0.92186809     1.54163696
          17

 c      1.32760632    -0.29772950     0.01298334
 c     -0.03233130    -0.78474880     0.31275145
 c     -1.21876317    -0.12347019    -0.08499792
 c     -1.18197185     1.16288204     0.76970078
 c     -0.32310096     1.21107773    -0.50912265
 c      1.14192312     1.06594068    -0.27835937
 h      0.09242067    -1.75433554     0.63195359
 h     -1.90824415     1.95852524     0.94658502
 h     -0.46218355     1.99094526    -1.22710256
 h      2.03240411     1.87640783    -0.49441876
 o      2.25352228    -1.15599172     0.18247408
 h      3.16244799    -0.93290295     0.25266343
 c     -2.44775484    -0.72604788    -0.56371131
 h     -3.35172883    -0.12104190    -0.14196207
 h     -2.67100878    -1.09390467    -1.60577187
 h     -2.62919155    -1.71469768    -0.11700464
 h     -0.37999950     0.91004806     1.49597294
          17

 c      1.32170941    -0.28255722     0.00653012
 c     -0.03567858    -0.79011177     0.30946957
 c     -1.22014299    -0.11802782    -0.07539854
 c     -1.16887919     1.15697024     0.77141558
 c     -0.32868958     1.20042915    -0.50648606
 c      1.14512626     1.05313241    -0.28241116
 h      0.04335015    -1.75329862     0.65497495
 h     -1.89592037     1.96236008     0.95667292
 h     -0.47397984     1.97915110    -1.20093306
 h      2.02786334     1.85092727    -0.47732727
 o      2.24101014    -1.14324632     0.18569166
 h      3.17852220    -0.92585213     0.24849597
 c     -2.43533910    -0.73257479    -0.57378436
 h     -3.30996370    -0.09355848    -0.15350872
 h     -2.64680515    -1.03107657    -1.58025759
 h     -2.65536560    -1.73184311    -0.10625451
 h     -0.34813901     0.90971142     1.45876111
          17

 c      1.31268029    -0.26682991     0.00051458
 c     -0.03670089    -0.79569073     0.30501228
 c     -1.21882465    -0.11006046    -0.06723937
 c     -1.15375803     1.15178227     0.77354061
 c     -0.33491696     1.18996663    -0.50327404
 c      1.14914782     1.04045650    -0.28731750
 h     -0.01024657    -1.77801425     0.69128962
 h     -1.88789055     1.95800102     0.96831082
 h     -0.49834391     1.97417501    -1.18647160
 h      2.00139556     1.81080160    -0.45434353
 o      2.22979910    -1.13177917     0.18923985
 h      3.19494339    -0.91260854     0.24320324
 c     -2.42595396    -0.73951057    -0.58237486
 h     -3.25846603    -0.07485511    -0.17532818
 h     -2.61733962    -0.96202154    -1.56724544
 h     -2.67585891    -1.74329511    -0.09195548
 h     -0.32736990     0.92042892     1.43434927
          17

 c      1.30090624    -0.25181969    -0.00478242
 c     -0.03571791    -0.80218934     0.29982631
 c     -1.21476158    -0.10009832    -0.06073385
 c     -1.13711251     1.14768868     0.77613299
 c     -0.34162705     1.17989416    -0.49970030
 c      1.15320058     1.02843223    -0.29314385
 h     -0.06660588    -1.81632162     0.73578828
 h     -1.88241635     1.94410744     0.98123555
 h     -0.53479577     1.97586215    -1.18403161
 h      1.95878729     1.76155810    -0.42758729
 o      2.22061119    -1.12144478     0.19316012
 h      3.20062152    -0.89557212     0.23606337
 c     -2.41909414    -0.74666260    -0.58801046
 h     -3.20264299    -0.06368259    -0.20548257
 h     -2.58537274    -0.89232495    -1.58183751
 h     -2.68946066    -1.74498092    -0.07816653
 h     -0.31472744     0.94089411     1.42680450
          17

 c      1.28697399    -0.23898823    -0.00905546
 c     -0.03326699    -0.81054286     0.29454846
 c     -1.20793921    -0.08879082    -0.05603567
 c     -1.11944752     1.14500163     0.77930741
 c     -0.34874975     1.17076492    -0.49628853
 c      1.15597846     1.01727275    -0.29991961
 h     -0.12285967    -1.85295673     0.78115005
 h     -1.87860897     1.92052446     0.99504302
 h     -0.58129402     1.97994067    -1.19013016
 h      1.91172836     1.71406539    -0.39997646
 o      2.21374183    -1.11208124     0.19745030
 h      3.19003947    -0.87608578     0.22685897
 c     -2.41409496    -0.75408536    -0.59040589
 h     -3.15041703    -0.05619955    -0.24046611
 h     -2.55146830    -0.82433843    -1.62721131
 h     -2.69567868    -1.73536398    -0.06824891
 h     -0.30681626     0.96924700     1.43900025
          17

 c      1.27157161    -0.22984167    -0.01200878
 c     -0.03003130    -0.82131791     0.28974232
 c     -1.19837522    -0.07687487    -0.05321504
 c     -1.10112107     1.14391176     0.78330256
 c     -0.35627481     1.16326798    -0.49368073
 c      1.15571308     1.00678118    -0.30766580
 h     -0.17538570    -1.87672559     0.82095322
 h     -1.87666535     1.88842804     1.00928907
 h     -0.63461367     1.98049390    -1.19961087
 h      1.87757667     1.68450565    -0.37457830
 o      2.20906151    -1.10354202     0.20208013
 h      3.16380673    -0.85438452     0.21573540
 c     -2.41023803    -0.76187609    -0.59088850
 h     -3.11092025    -0.04650687    -0.27600246
 h     -2.51409154    -0.75890129    -1.68965761
 h     -2.69491994    -1.71576768    -0.06412256
 h     -0.30138510     1.00352682     1.47145210
          17

 c      1.25539253    -0.22575086    -0.01339481
 c     -0.02671198    -0.83461239     0.28580033
 c     -1.18616042    -0.06512673    -0.05226533
 c     -1.08224980     1.14447016     0.78853600
 c     -0.36420720     1.15799764    -0.49243985
 c      1.15093319     0.99687256    -0.31650670
 h     -0.22070223    -1.88182767     0.85084342
 h     -1.87780134     1.85010121     1.02355327
 h     -0.69109310     1.97259518    -1.20782339
 h      1.87078038     1.68651303    -0.35291573
 o      2.20606410    -1.09574074     0.20701250
 h      3.12852487    -0.82944713     0.20298400
 c     -2.40678586    -0.76968268    -0.59133725
 h     -3.09121928    -0.02938898    -0.30882583
 h     -2.47227129    -0.69837276    -1.74991829
 h     -2.68861124    -1.69056495    -0.06572912
 h     -0.29848894     1.04194445     1.52142102
          17

 c      1.23906193    -0.22774800    -0.01305189
 c     -0.02393748    -0.85015741     0.28294197
 c     -1.17149933    -0.05430124    -0.05311408
 c     -1.06276512     1.14663038     0.79558049
 c     -0.37253218     1.15533367    -0.49294472
 c      1.14162949     0.98851915    -0.32669097
 h     -0.25602110    -1.86687333     0.86855742
 h     -1.88377807     1.80833479     1.03742766
 h     -0.74733842     1.95363046    -1.21174935
 h      1.88935704     1.71797760    -0.33433095
 o      2.20397679    -1.08869127     0.21222738
 h      3.09558320    -0.79889641     0.18875470
 c     -2.40320106    -0.77642292    -0.59317951
 h     -3.09264906    -0.00434037    -0.33818856
 h     -2.42663640    -0.64641993    -1.79365488
 h     -2.67915123    -1.66688178    -0.07094391
 h     -0.30013627     1.08281176     1.58311466
          17

 c      1.22308710    -0.23628037    -0.01095418
 c     -0.02221237    -0.86739683     0.28121519
 c     -1.15471831    -0.04507147    -0.05562413
 c     -1.04260157     1.15031535     0.80504153
 c     -0.38118608     1.15541261    -0.49535443
 c      1.12903717     0.98338119    -0.33837644
 h     -0.27958207    -1.83416603     0.87388915
 h     -1.89600957     1.76558169     1.05039824
 h     -0.80073639     1.92356946    -1.21032569
 h      1.91761424     1.76290858    -0.31797422
 o      2.20209348    -1.08247464     0.21773853
 h      3.07620469    -0.75995220     0.17283748
 c     -2.39927472    -0.78047823    -0.59720928
 h     -3.11055825     0.02343674    -0.36536436
 h     -2.37880694    -0.60664615    -1.81329126
 h     -2.66937825    -1.65288423    -0.07640886
 h     -0.30869221     1.12442132     1.64918094
          17

 c      1.20782770    -0.25102327    -0.00726074
 c     -0.02186472    -0.88548792     0.28046036
 c     -1.13624289    -0.03797250    -0.05958904
 c     -1.02189162     1.15546404     0.81740838
 c     -0.39002951     1.15813179    -0.49959781
 c      1.11446688     0.98249992    -0.35147861
 h     -0.29109759    -1.78992925     0.86912692
 h     -1.91454164     1.72327118     1.06169203
 h     -0.84984171     1.88482167    -1.20446992
 h      1.94006021     1.80500342    -0.30400333
 o      2.20029508    -1.07708369     0.22357364
 h      3.07327078    -0.71213159     0.15498553
 c     -2.39503149    -0.78036148    -0.60368697
 h     -3.13762073     0.04637238    -0.39190963
 h     -2.33071181    -0.58183420    -1.80646304
 h     -2.66135372    -1.65410171    -0.07968831
 h     -0.32539143     1.16503338     1.71249835
          17

 c      1.19350163    -0.27091505    -0.00232210
 c     -0.02298218    -0.90325637     0.28023619
 c     -1.11656621    -0.03335935    -0.06473364
 c     -1.00105335     1.16203047     0.83293474
 c     -0.39883376     1.16316347    -0.50536902
 c      1.09881602     0.98581280    -0.36569907
 h     -0.29240296    -1.74512603     0.85995876
 h     -1.93751384     1.68173171     1.07028000
 h     -0.89467747     1.84189593    -1.19697587
 h      1.94719861     1.83388675    -0.29313761
 o      2.19918342    -1.07230331     0.22972507
 h      3.07898779    -0.65910982     0.13567169
 c     -2.39062242    -0.77535802    -0.61232970
 h     -3.16701098     0.05820316    -0.41864334
 h     -2.28418478    -0.57364818    -1.77493946
 h     -2.65517720    -1.66988710    -0.08152980
 h     -0.34970350     1.20295870     1.76746812
          17

 c      1.18023248    -0.29441364     0.00336934
 c     -0.02539142    -0.91926565     0.27980473
 c     -1.09622811    -0.03138419    -0.07072543
 c     -0.98074443     1.16993324     0.85154765
 c     -0.40729564     1.17000444    -0.51215202
 c      1.08262479     0.99243945    -0.38062027
 h     -0.28770747    -1.71499304     0.85569433
 h     -1.96151712     1.64073287     1.07513159
 h     -0.93675004     1.80062327    -1.19202261
 h      1.93476280     1.84464811    -0.28613725
 o      2.19961416    -1.06780224     0.23613869
 h      3.08186605    -0.60696735     0.11620839
 c     -2.38625380    -0.76565691    -0.62228663
 h     -3.19371895     0.05548977    -0.44563359
 h     -2.24059445    -0.58236543    -1.72504072
 h     -2.64909449    -1.69369596    -0.08576876
 h     -0.37940377     1.23676829     1.81082534
          17

 c      1.16812114    -0.31981557     0.00925682
 c     -0.02881545    -0.93232550     0.27843483
 c     -1.07581144    -0.03199172    -0.07720102
 c     -0.96174474     1.17900332     0.87279504
 c     -0.41511076     1.17809647    -0.51932906
 c      1.06618800     1.00110754    -0.39580182
 h     -0.28183562    -1.71341161     0.86576185
 h     -1.98260941     1.60019286     1.07558641
 h     -0.97832416     1.76659365    -1.19382897
 h      1.90223363     1.83638911    -0.28356712
 o      2.20223695    -1.06329431     0.24274688
 h      3.07356010    -0.56124924     0.09814862
 c     -2.38212703    -0.75206478    -0.63215982
 h     -3.21475171     0.03765806    -0.47254516
 h     -2.20018154    -0.60655296    -1.66937419
 h     -2.64074197    -1.71683619    -0.09696346
 h     -0.41091214     1.26548380     1.84207313
          17

 c      1.15731362    -0.34549970     0.01478817
 c     -0.03319371    -0.94237357     0.27605855
 c     -1.05595180    -0.03492821    -0.08380783
 c     -0.94483574     1.18896826     0.89584722
 c     -0.42211723     1.18699169    -0.52636678
 c      1.04957558     1.01041268    -0.41085766
 h     -0.27654048    -1.74275010     0.89199566
 h     -1.99738988     1.56061049     1.07162882
 h     -1.02077424     1.74314344    -1.20456372
 h      1.85248197     1.81177340    -0.28562143
 o      2.20733738    -1.05861865     0.24950068
 h      3.05101565    -0.52535830     0.08269791
 c     -2.37842154    -0.73566232    -0.64009217
 h     -3.22914993     0.00668488    -0.49895127
 h     -2.16112748    -0.64329053    -1.62758582
 h     -2.62824900    -1.73194938    -0.11819723
 h     -0.43970051     1.28868040     1.86361922
          17

 c      1.14801803    -0.37008072     0.01947021
 c     -0.03872347    -0.95063300     0.27347366
 c     -1.03734646    -0.03976389    -0.09025596
 c     -0.93069555     1.19947176     0.91957980
 c     -0.42841993     1.19643437    -0.53296131
 c      1.03255982     1.01886627    -0.42551455
 h     -0.26979913    -1.79179924     0.92617831
 h     -2.00375511     1.52314527     1.06396801
 h     -1.06304294     1.73032997    -1.22293019
 h      1.79256779     1.77769009    -0.29181927
 o      2.21482588    -1.05376318     0.25638911
 h      3.01639770    -0.49990540     0.07031241
 c     -2.37519753    -0.71749708    -0.64441452
 h     -3.23822194    -0.03312628    -0.52449898
 h     -2.12000045    -0.68991320    -1.61931099
 h     -2.61068615    -1.73459385    -0.15013169
 h     -0.46086794     1.30651256     1.88040381
          17

 c      1.14045530    -0.39249919     0.02291083
 c     -0.04553740    -0.95874691     0.27175004
 c     -1.02074357    -0.04593549    -0.09635918
 c     -0.91979175     1.21011685     0.94276914
 c     -0.43437066     1.20628726    -0.53901772
 c      1.01453258     1.02483848    -0.43965663
 h     -0.25910039    -1.84521399     0.95687000
 h     -2.00131745     1.48948457     1.05395657
 h     -1.10175774     1.72579301    -1.24481534
 h      1.73472237     1.74610369    -0.30059235
 o      2.22425190    -1.04888374     0.26345572
 h      2.97672993    -0.48220217     0.06033041
 c     -2.37202039    -0.69840813    -0.64502393
 h     -3.24584700    -0.07545935    -0.54894189
 h     -2.07588557    -0.74527655    -1.64768833
 h     -2.58811296    -1.72364986    -0.19093984
 h     -0.47006948     1.31957778     1.89841540
          17

 c      1.13477437    -0.41204995     0.02484251
 c     -0.05347978    -0.96804479     0.27169699
 c     -1.00690490    -0.05280155    -0.10204673
 c     -0.91226618     1.22052058     0.96439145
 c     -0.44042825     1.21639463    -0.54451864
 c      0.99469506     1.02671167    -0.45331131
 h     -0.24358258    -1.89116680     0.97546330
 h     -1.99158051     1.46163977     1.04341412
 h     -1.13281497     1.72649701    -1.26529932
 h      1.69415081     1.73181364    -0.30941317
 o      2.23488093    -1.04430006     0.27080684
 h      2.94268502    -0.46628224     0.05077485
 c     -2.36778906    -0.67914735    -0.64362377
 h     -3.25784383    -0.11314032    -0.57222816
 h     -2.03325607    -0.80703949    -1.69590532
 h     -2.56145579    -1.70135779    -0.23676843
 h     -0.46476556     1.32855699     1.92188419
          17

 c      1.13098457    -0.42835744     0.02512360
 c     -0.06211063    -0.97933407     0.27373494
 c     -0.99653726    -0.05970902    -0.10733371
 c     -0.90786155     1.23035743     0.98388223
 c     -0.44703097     1.22650303    -0.54941449
 c      0.97284176     1.02359411    -0.46649270
 h     -0.22397734    -1.92287762     0.97744345
 h     -1.97788297     1.44172835     1.03440135
 h     -1.15295875     1.72998342    -1.28037029
 h      1.67986852     1.74335707    -0.31655856
 o      2.24596416    -1.04034929     0.27856492
 h      2.92442555    -0.44536629     0.03910077
 c     -2.36133013    -0.66031997    -0.64227051
 h     -3.27904659    -0.14065317    -0.59470063
 h     -1.99826091    -0.86998253    -1.74355775
 h     -2.53228000    -1.67314100    -0.28253326
 h     -0.44519409     1.33383633     1.95065205
          17

 c      1.12893900    -0.44131058     0.02372226
 c     -0.07080823    -0.99290079     0.27792911
 c     -0.99019996    -0.06606540    -0.11226030
 c     -0.90597175     1.23937032     1.00115844
 c     -0.45452441     1.23625739    -0.55357698
 c      0.95003834     1.01595322    -0.47902335
 h     -0.20200803    -1.93788274     0.96175166
 h     -1.96489021     1.43172594     1.02896557
 h     -1.16060655     1.73486231    -1.28772529
 h      1.68657095     1.77479846    -0.32309467
 o      2.25715126    -1.03706357     0.28673835
 h      2.92516535    -0.41723681     0.02433060
 c     -2.35211339    -0.64209697    -0.64241419
 h     -3.30924407    -0.15647848    -0.61702164
 h     -1.97493891    -0.92797563    -1.77738281
 h     -2.50249353    -1.64672235    -0.32286412
 h     -0.41427519     1.33545475     1.98007395
          17

 c      1.12837631    -0.45098194     0.02069460
 c     -0.07889232    -1.00850040     0.28400961
 c     -0.98821674    -0.07140475    -0.11683032
 c     -0.90583950     1.24736086     1.01640589
 c     -0.46310151     1.24523029    -0.55678278
 c      0.92806684     1.00507391    -0.49060946
 h     -0.17997247    -1.93767656     0.93035992
 h     -1.95732192     1.43316362     1.02890466
 h     -1.15611782     1.74091187    -1.28699102
 h      1.70056660     1.81148649    -0.33181591
 o      2.26860112    -1.03402053     0.29513763
 h      2.93942937    -0.38681155     0.00845044
 c     -2.34043009    -0.62430754    -0.64485861
 h     -3.34225718    -0.16277858    -0.63967281
 h     -1.96475246    -0.97573470    -1.79133150
 h     -2.47396808    -1.62961609    -0.35322553
 h     -0.37645740     1.33336271     2.00351445
          17

 c      1.12898429    -0.45756421     0.01616875
 c     -0.08573041    -1.02529370     0.29134535
 c     -0.99062422    -0.07542881    -0.12097280
 c     -0.90682390     1.25418752     1.02983591
 c     -0.47274153     1.25294516    -0.55870499
 c      0.90849361     0.99216384    -0.50101270
 h     -0.16048895    -1.92835759     0.88848716
 h     -1.95804319     1.44681759     1.03561575
 h     -1.14181698     1.74907869    -1.27973580
 h      1.70988103     1.84024203    -0.34503581
 o      2.28064744    -1.03059851     0.30346214
 h      2.95837977    -0.36214629    -0.00494686
 c     -2.32709148    -0.60692005    -0.64993880
 h     -3.36929389    -0.16300416    -0.66257194
 h     -1.96738996    -1.00929184    -1.78397016
 h     -2.44814981    -1.62535613    -0.37094794
 h     -0.33633550     1.32766084     2.01511916
          17

 c      1.13045428    -0.46132865     0.01033247
 c     -0.09081690    -1.04180106     0.29893481
 c     -0.99717309    -0.07800642    -0.12453229
 c     -0.90860353     1.25977663     1.04154549
 c     -0.48318703     1.25889053    -0.55891987
 c      0.89232716     0.97804753    -0.51009827
 h     -0.14618601    -1.92154708     0.84480059
 h     -1.96653535     1.47248095     1.05003968
 h     -1.12173048     1.76138218    -1.26927015
 h      1.70757592     1.85286789    -0.36389627
 o      2.29347743    -1.02628553     0.31143415
 h      2.97506812    -0.34954730    -0.01278243
 c     -2.31306672    -0.59037655    -0.65764085
 h     -3.38276745    -0.15998412    -0.68512526
 h     -1.98140294    -1.02601650    -1.75681298
 h     -2.42593421    -1.63140817    -0.37550042
 h     -0.29768314     1.31865109     2.01131944
          17

 c      1.13252321    -0.46259479     0.00341995
 c     -0.09383168    -1.05613913     0.30559330
 c     -1.00737633    -0.07913114    -0.12728691
 c     -0.91121094     1.26413105     1.05147816
 c     -0.49400713     1.26255879    -0.55696692
 c      0.88005653     0.96322476    -0.51780759
 h     -0.13915107    -1.93245150     0.80951857
 h     -1.97895079     1.50891010     1.07262044
 h     -1.10068893     1.78044658    -1.25985025
 h      1.69099656     1.84550782    -0.38863089
 o      2.30703274    -1.02080456     0.31886675
 h      2.98623029    -0.35164416    -0.01353942
 c     -2.29928478    -0.57546939    -0.66765476
 h     -3.37814771    -0.15528546    -0.70646509
 h     -2.00438536    -1.02486220    -1.71405908
 h     -2.40787876    -1.64098167    -0.36790009
 h     -0.26295056     1.30676785     1.99121609
          17

 c      1.13500753    -0.46170114    -0.00430643
 c     -0.09467815    -1.06686875     0.31048209
 c     -1.02058306    -0.07885604    -0.12898460
 c     -0.91491925     1.26732476     1.05943642
 c     -0.50476008     1.26355022    -0.55249670
 c      0.87174460     0.94795718    -0.52413025
 h     -0.14030054    -1.97096878     0.78864860
 h     -1.98971821     1.55398097     1.10324033
 h     -1.08257548     1.80830947    -1.25490825
 h      1.66073803     1.81768536    -0.41889431
 o      2.32101232    -1.01413527     0.32568713
 h      2.99242011    -0.36716276    -0.00756830
 c     -2.28657316    -0.56296182    -0.67932449
 h     -3.35442688    -0.14918504    -0.72563525
 h     -2.03274950    -1.00717163    -1.66368543
 h     -2.39446108    -1.64668062    -0.34996391
 h     -0.23301584     1.29247392     1.95646299
          17

 c      1.13782183    -0.45898692    -0.01257365
 c     -0.09347851    -1.07388696     0.31353390
 c     -1.03604784    -0.07724335    -0.12937872
 c     -0.92009256     1.26948176     1.06511861
 c     -0.51516869     1.26171978    -0.54545346
 c      0.86705708     0.93227196    -0.52909453
 h     -0.14914430    -2.03203986     0.77943320
 h     -1.99347753     1.60501984     1.14119013
 h     -1.06854738     1.84480072    -1.25498098
 h      1.62053123     1.77231388    -0.45394507
 o      2.33488215    -1.00651453     0.33195030
 h      2.99795473    -0.39103297     0.00277482
 c     -2.27563539    -0.55326489    -0.69148832
 h     -3.31430265    -0.14066288    -0.74170839
 h     -2.06137211    -0.97798668    -1.61946629
 h     -2.38618363    -1.64292841    -0.32392552
 h     -0.20707266     1.27615780     1.91091891
          17

 c      1.14097522    -0.45479543    -0.02110515
 c     -0.09052501    -1.07812770     0.31516068
 c     -1.05297709    -0.07435587    -0.12824750
 c     -0.92706631     1.27074629     1.06818755
 c     -0.52515666     1.25725391    -0.53613543
 c      0.86521411     0.91587956    -0.53276677
 h     -0.16407630    -2.09949834     0.77406770
 h     -1.98638354     1.65920812     1.18523165
 h     -1.05684618     1.88677826    -1.25715484
 h      1.57802017     1.71672070    -0.49280825
 o      2.34792077    -0.99838578     0.33782746
 h      3.01023212    -0.41526912     0.01338356
 c     -2.26696386    -0.54635849    -0.70245327
 h     -3.26441570    -0.12725744    -0.75390038
 h     -2.08401917    -0.94634400    -1.60103892
 h     -2.38357364    -1.62661921    -0.29236633
 h     -0.18282186     1.25804710     1.85990242
          17

 c      1.14455053    -0.44949054    -0.02961983
 c     -0.08621108    -1.08061326     0.31574320
 c     -1.07055861    -0.07027299    -0.12539958
 c     -0.93603014     1.27125194     1.06839028
 c     -0.53472425     1.25060267    -0.52507032
 c      0.86496212     0.89811285    -0.53523356
 h     -0.18292133    -2.15722627     0.76581298
 h     -1.96668209     1.71395991     1.23374745
 h     -1.04439860     1.92905321    -1.25667647
 h      1.54526645     1.66344945    -0.53469567
 o      2.35943040    -0.99019371     0.34350697
 h      3.03645732    -0.43228491     0.02003252
 c     -2.26063664    -0.54216691    -0.71072951
 h     -3.21494006    -0.10504496    -0.76173397
 h     -2.09590280    -0.92082696    -1.62493635
 h     -2.38717753    -1.59700041    -0.25815856
 h     -0.15737028     1.23819021     1.80880713
          17

 c      1.14867169    -0.44348550    -0.03782403
 c     -0.08096276    -1.08199587     0.31546127
 c     -1.08799359    -0.06510293    -0.12066762
 c     -0.94688368     1.27108607     1.06570494
 c     -0.54381043     1.24233834    -0.51283413
 c      0.86485911     0.87821737    -0.53655620
 h     -0.20343923    -2.19448835     0.75099564
 h     -1.93477610     1.76724394     1.28493487
 h     -1.02860063     1.96615807    -1.24916546
 h      1.53564873     1.62700061    -0.57981895
 o      2.36912071    -0.98206688     0.34901454
 h      3.07774885    -0.43994588     0.02128119
 c     -2.25627081    -0.54109936    -0.71638386
 h     -3.17679914    -0.06954568    -0.76522199
 h     -2.09679067    -0.90214813    -1.68867356
 h     -2.39761070    -1.55565882    -0.22411453
 h     -0.12896349     1.21656847     1.76132718
          17

 c      1.15346913    -0.43728670    -0.04539821
 c     -0.07518642    -1.08255395     0.31433731
 c     -1.10455556    -0.05899811    -0.11390551
 c     -0.95913667     1.27025514     1.06041349
 c     -0.55223752     1.23304233    -0.49993917
 c      0.86407870     0.85623594    -0.53679608
 h     -0.22362128    -2.20596806     0.72845596
 h     -1.89291420     1.81779346     1.33701023
 h     -1.00817394     1.99371498    -1.23194877
 h      1.55474475     1.61367519    -0.62934224
 o      2.37726738    -0.97374909     0.35415163
 h      3.12685460    -0.44258840     0.01946307
 c     -2.25354749    -0.54367070    -0.72101531
 h     -3.15585240    -0.01837761    -0.76486218
 h     -2.09006391    -0.88458524    -1.77167462
 h     -2.41565612    -1.50674032    -0.19232994
 h     -0.09859804     1.19330792     1.71844687
          17

 c      1.15905998    -0.43152400    -0.05198849
 c     -0.06923356    -1.08227815     0.31229829
 c     -1.11967601    -0.05218085    -0.10500466
 c     -0.97197865     1.26867455     1.05302928
 c     -0.55971354     1.22324061    -0.48679649
 c      0.86291950     0.83355158    -0.53619910
 h     -0.24185242    -2.19076653     0.69877668
 h     -1.84447562     1.86507824     1.38835518
 h     -0.98326950     2.00912293    -1.20446152
 h      1.59461609     1.61538153    -0.68326675
 o      2.38441735    -0.96487761     0.35864237
 h      3.17294446    -0.44648449     0.01833632
 c     -2.25274271    -0.54961715    -0.72642527
 h     -3.14879155     0.04581748    -0.76140543
 h     -2.07958261    -0.86329969    -1.85174239
 h     -2.44237469    -1.45686038    -0.16353517
 h     -0.07004710     1.16882601     1.67907962
          17

 c      1.16554542    -0.42692590    -0.05721835
 c     -0.06337231    -1.08088545     0.30920027
 c     -1.13302141    -0.04496866    -0.09392312
 c     -0.98451578     1.26620456     1.04415507
 c     -0.56584431     1.21335747    -0.47370916
 c      0.86222129     0.81217495    -0.53527579
 h     -0.25711075    -2.15220129     0.66396314
 h     -1.79292905     1.90893055     1.43748974
 h     -0.95531614     2.01192368    -1.16826500
 h      1.64086068     1.61779435    -0.73923516
 o      2.39103443    -0.95523073     0.36228708
 h      3.20719200    -0.45583030     0.02063034
 c     -2.25450354    -0.55779702    -0.73387439
 h     -3.14628873     0.11572130    -0.75577784
 h     -2.06833761    -0.83681155    -1.91367021
 h     -2.47907347    -1.41375426    -0.13707725
 h     -0.04822736     1.14377970     1.64167323
          17

 c      1.17300324    -0.42423016    -0.06072522
 c     -0.05775215    -1.07774559     0.30482234
 c     -1.14452435    -0.03778321    -0.08070867
 c     -0.99602120     1.26272081     1.03439005
 c     -0.57014816     1.20366586    -0.46086864
 c      0.86264493     0.79386763    -0.53464969
 h     -0.26935855    -2.09864459     0.62751650
 h     -1.74089636     1.94893528     1.48282563
 h     -0.92683584     2.00411072    -1.12699957
 h      1.68131655     1.60980185    -0.79384622
 o      2.39734715    -0.94479215     0.36501616
 h      3.22510902    -0.47172100     0.02720304
 c     -2.25931491    -0.56678640    -0.74396199
 h     -3.13934359     0.18269533    -0.74915835
 h     -2.05847462    -0.80598166    -1.94908296
 h     -2.52677927    -1.38329592    -0.11222921
 h     -0.03728537     1.11886056     1.60547304
          17

 c      1.18146302    -0.42405327    -0.06221239
 c     -0.05236314    -1.07181284     0.29886642
 c     -1.15435171    -0.03112858    -0.06550232
 c     -1.00606888     1.25817357     1.02430274
 c     -0.57208857     1.19424975    -0.44836085
 c      0.86449944     0.77983548    -0.53488856
 h     -0.28007795    -2.04438223     0.59447700
 h     -1.68986838     1.98400539     1.52242388
 h     -0.90117500     1.99024717    -1.08617529
 h      1.70849474     1.58574079    -0.84406974
 o      2.40331423    -0.93373636     0.36689479
 h      3.22705863    -0.49242465     0.03698976
 c     -2.26730691    -0.57545431    -0.75661590
 h     -3.12254947     0.23958799    -0.74293329
 h     -2.05153329    -0.77282289    -1.95454991
 h     -2.58518545    -1.36667417    -0.09029940
 h     -0.03937807     1.09456961     1.57100270
          17

 c      1.19087374    -0.42674492    -0.06150641
 c     -0.04705655    -1.06185469     0.29104894
 c     -1.16282628    -0.02553645    -0.04852640
 c     -1.01454168     1.25260057     1.01441335
 c     -0.57114353     1.18504095    -0.43621994
 c      0.86784651     0.77069400    -0.53640707
 h     -0.29219183    -2.00711797     0.57043645
 h     -1.64063233     2.01250255     1.55406643
 h     -0.88192914     1.97670718    -1.05229255
 h      1.71884208     1.54430214    -0.88781485
 o      2.40861236    -0.92240818     0.36812318
 h      3.21848313    -0.51377332     0.04703362
 c     -2.27835633    -0.58312116    -0.77113762
 h     -3.09421609     0.28173553    -0.73853706
 h     -2.04848418    -0.73991272    -1.93076474
 h     -2.65194809    -1.36044996    -0.07534860
 h     -0.05415817     1.07103785     1.54005298
          17

 c      1.20108100    -0.43226912    -0.05860512
 c     -0.04174765    -1.04729019     0.28135512
 c     -1.17033327    -0.02149402    -0.03006895
 c     -1.02157321     1.24610065     1.00515569
 c     -0.56692041     1.17599862    -0.42456871
 c      0.87259537     0.76645794    -0.53940868
 h     -0.30791243    -1.99836996     0.55864807
 h     -1.59397411     2.03282056     1.57566307
 h     -0.87189505     1.96925838    -1.03080695
 h      1.71199920     1.48754057    -0.92419237
 o      2.41268390    -0.91127972     0.36902003
 h      3.20927724    -0.52993985     0.05280432
 c     -2.29221398    -0.58940188    -0.78631392
 h     -3.05556543     0.30704551    -0.73728382
 h     -2.04941403    -0.71023212    -1.88331209
 h     -2.72313723    -1.35921831    -0.07261723
 h     -0.07868992     1.04790117     1.51548221
          17

 c      1.21181744    -0.44016414    -0.05369648
 c     -0.03668586    -1.02899958     0.27025186
 c     -1.17723793    -0.01937650    -0.01047087
 c     -1.02746139     1.23879398     0.99683579
 c     -0.55927962     1.16736298    -0.41378557
 c      0.87848695     0.76652905    -0.54383617
 h     -0.32571703    -2.01407178     0.55752936
 h     -1.55117709     2.04405535     1.58576734
 h     -0.87190591     1.96974878    -1.02363539
 h      1.69101810     1.42076902    -0.95401191
 o      2.41500734    -0.90081651     0.36992918
 h      3.20974022    -0.53568004     0.04977652
 c     -2.30859154    -0.59404818    -0.80044876
 h     -3.01012778     0.31607722    -0.74021740
 h     -2.05271384    -0.68713550    -1.82487647
 h     -2.79437629    -1.35814612    -0.08640554
 h     -0.10785977     1.02427702     1.50085096
          17

 c      1.22270006    -0.44961121    -0.04713391
 c     -0.03239683    -1.00891610     0.25853932
 c     -1.18382626    -0.01940195     0.00988003
 c     -1.03253189     1.23077750     0.98962669
 c     -0.54838869     1.15972338    -0.40451681
 c      0.88497453     0.76972257    -0.54931637
 h     -0.34094189    -2.03914882     0.56219868
 h     -1.51419337     2.04650239     1.58398702
 h     -0.88047241     1.97489898    -1.02836820
 h      1.66342485     1.35294086    -0.98071950
 o      2.41559069    -0.89127125     0.37104133
 h      3.22301248    -0.52968792     0.03637077
 c     -2.32723169    -0.59694428    -0.81137463
 h     -2.96348107     0.31247288    -0.74798098
 h     -2.05403427    -0.67409261    -1.77667312
 h     -2.86183507    -1.35411996    -0.11885684
 h     -0.13570231     0.99897917     1.49968585
          17

 c      1.23323731    -0.45958970    -0.03937476
 c     -0.02937634    -0.98902628     0.24703884
 c     -1.19027795    -0.02160205     0.03055851
 c     -1.03693853     1.22206102     0.98362573
 c     -0.53467513     1.15379062    -0.39747526
 c      0.89115117     0.77443772    -0.55514331
 h     -0.34898624    -2.05874546     0.56775304
 h     -1.48556573     2.04189398     1.57116896
 h     -0.89455226     1.97857515    -1.04000963
 h      1.64152335     1.29597771    -1.01115128
 o      2.41516136    -0.88262847     0.37231307
 h      3.24213907    -0.51540845     0.01526302
 c     -2.34782113    -0.59822088    -0.81708267
 h     -2.92298636     0.30349390    -0.76076499
 h     -2.04715306    -0.67381041    -1.76159616
 h     -2.92289899    -1.34604721    -0.16950133
 h     -0.15778117     0.97111755     1.51422409
          17

 c      1.24285568    -0.46905392    -0.03090582
 c     -0.02789890    -0.97087903     0.23642876
 c     -1.19667645    -0.02581884     0.05111603
 c     -1.04049718     1.21250263     0.97894703
 c     -0.51874301     1.15010608    -0.39319850
 c      0.89610031     0.77914460    -0.56049726
 h     -0.34704186    -2.06337930     0.57079667
 h     -1.46817180     2.03331288     1.54930536
 h     -0.91069618     1.97503364    -1.05340625
 h      1.63787521     1.26044318    -1.05350962
 o      2.41476626    -0.87477379     0.37359420
 h      3.25612187    -0.49808231    -0.00878648
 c     -2.36956891    -0.59831493    -0.81729134
 h     -2.89668695     0.29945837    -0.77850464
 h     -2.02950038    -0.68686811    -1.78556009
 h     -2.97675835    -1.33502802    -0.23507702
 h     -0.17339357     0.94088439     1.54411593
          17

 c      1.25094256    -0.47707369    -0.02218223
 c     -0.02797870    -0.95554142     0.22721349
 c     -1.20305297    -0.03173827     0.07109246
 c     -1.04271881     1.20181407     0.97577641
 c     -0.50130488     1.14890209    -0.39192195
 c      0.89973419     0.78305280    -0.56502717
 h     -0.33415614    -2.04895023     0.56952346
 h     -1.46477815     2.02459328     1.52104202
 h     -0.92585540     1.96075964    -1.06470667
 h      1.65532949     1.24869910    -1.11079309
 o      2.41531147    -0.86764908     0.37477821
 h      3.25661106    -0.48188313    -0.03161995
 c     -2.39105896    -0.59768280    -0.81386633
 h     -2.89050279     0.30992073    -0.80137652
 h     -2.00600991    -0.71114654    -1.83156200
 h     -3.02490555    -1.32446165    -0.30980183
 h     -0.18563274     0.90988839     1.58612898
          17

 c      1.25690382    -0.48291110    -0.01359160
 c     -0.02939063    -0.94364279     0.21972696
 c     -1.20943629    -0.03895002     0.09002635
 c     -1.04304823     1.18968573     0.97436419
 c     -0.48311034     1.15010725    -0.39356809
 c      0.90304272     0.78620841    -0.56917378
 h     -0.31090151    -2.01584262     0.56354399
 h     -1.47737429     2.01902468     1.48872194
 h     -0.93781255     1.93491937    -1.07186027
 h      1.68407628     1.25426853    -1.17698129
 o      2.41736087    -0.86128842     0.37585534
 h      3.24030953    -0.46894490    -0.05088550
 c     -2.41091647    -0.59621951    -0.80919792
 h     -2.90492296     0.33722043    -0.82994876
 h     -1.98449527    -0.74288765    -1.87722007
 h     -3.07089755    -1.31937965    -0.38669446
 h     -0.19925967     0.88069943     1.63521271
          17

 c      1.26024163    -0.48604456    -0.00543613
 c     -0.03170889    -0.93535122     0.21412290
 c     -1.21587301    -0.04701202     0.10747392
 c     -1.04113191     1.17598072     0.97499502
 c     -0.46484750     1.15340428    -0.39778733
 c      0.90730895     0.78895840    -0.57374579
 h     -0.27923539    -1.96890820     0.55397864
 h     -1.50637846     2.01766557     1.45332529
 h     -0.94548143     1.89924438    -1.07473882
 h      1.71066031     1.26829755    -1.24190983
 o      2.42107761    -0.85580482     0.37691464
 h      3.20907536    -0.45925605    -0.06640888
 c     -2.42839842    -0.59315961    -0.80501167
 h     -2.93482447     0.37435193    -0.86436708
 h     -1.97074608    -0.77811424    -1.90722780
 h     -3.11842086    -1.32409500    -0.45989136
 h     -0.21836701     0.85603353     1.68606148
          17

 c      1.26063439    -0.48617337     0.00207975
 c     -0.03435370    -0.93027983     0.21034221
 c     -1.22241539    -0.05550381     0.12304033
 c     -1.03697882     1.16086346     0.97793715
 c     -0.44703251     1.15828658    -0.40400652
 c      0.91343729     0.79158001    -0.57943116
 h     -0.24249846    -1.91835007     0.54386474
 h     -1.55004512     2.01834005     1.41411637
 h     -0.94919865     1.85776906    -1.07517828
 h      1.72540902     1.28399939    -1.29696970
 o      2.42620603    -0.85138100     0.37814595
 h      3.16954634    -0.45061754    -0.08046695
 c     -2.44348107    -0.58773566    -0.80223241
 h     -2.97274740     0.41015942    -0.90359464
 h     -1.96763211    -0.81330484    -1.91398801
 h     -3.16809260    -1.33893716    -0.52637938
 h     -0.24515901     0.83811208     1.73425294
          17

 c      1.25799939    -0.48320846     0.00885164
 c     -0.03667977    -0.92746658     0.20809800
 c     -1.22909724    -0.06406405     0.13641035
 c     -1.03098690     1.14477279     0.98333740
 c     -0.42993606     1.16412013    -0.41148443
 c      0.92181674     0.79423728    -0.58665180
 h     -0.20501266    -1.87980733     0.53835077
 h     -1.60451448     2.01626693     1.36944201
 h     -0.95085330     1.81627605    -1.07678478
 h      1.72357292     1.29720099    -1.33678742
 o      2.43214449    -0.84824571     0.37982366
 h      3.13166943    -0.43899542    -0.09758741
 c     -2.45668014    -0.57973187    -0.80123337
 h     -3.01188562     0.43515688    -0.94563406
 h     -1.97577471    -0.84553462    -1.89517004
 h     -3.21616632    -1.35934755    -0.58532852
 h     -0.27968710     0.82831422     1.77685127
          17

 c      1.25252411    -0.47724429     0.01486001
 c     -0.03815879    -0.92579442     0.20700666
 c     -1.23591511    -0.07240828     0.14736830
 c     -1.02387285     1.12828047     0.99109105
 c     -0.41360452     1.17025753    -0.41941831
 c      0.93239636     0.79702694    -0.59558545
 h     -0.17052290    -1.86933275     0.54314439
 h     -1.66456968     2.00589546     1.31803666
 h     -0.95337085     1.78098090    -1.08396970
 h      1.70422499     1.30571816    -1.35893218
 o      2.43823120    -0.84655839     0.38217948
 h      3.10427523    -0.42051769    -0.12237287
 c     -2.46873338    -0.56943504    -0.80207433
 h     -3.04718174     0.44371756    -0.98818184
 h     -1.99406546    -0.87257380    -1.85224620
 h     -3.25678358    -1.37849664    -0.63614037
 h     -0.32000086     0.82702946     1.81277633
          17

 c      1.24466060    -0.46851782     0.02014224
 c     -0.03858100    -0.92495415     0.20692538
 c     -1.24281881    -0.08032539     0.15580378
 c     -1.01655891     1.11194465     1.00075827
 c     -0.39800903     1.17621864    -0.42713429
 c      0.94476074     0.79998684    -0.60618191
 h     -0.14022710    -1.89203940     0.56049334
 h     -1.72468441     1.98267220     1.25989968
 h     -0.95913884     1.75637139    -1.09987448
 h      1.66949835     1.30901999    -1.36366523
 o      2.44413573    -0.84620509     0.38515743
 h      3.08929160    -0.39500402    -0.15531333
 c     -2.48033837    -0.55732523    -0.80454149
 h     -3.07540363     0.43399506    -1.02914724
 h     -2.01961086    -0.89326515    -1.79052216
 h     -3.28502487    -1.39041519    -0.67747294
 h     -0.36247793     0.83366150     1.84307223
          17

 c      1.23507563    -0.45737846     0.02476801
 c     -0.03803282    -0.92585862     0.20812928
 c     -1.24970636    -0.08766262     0.16170649
 c     -1.01004518     1.09620880     1.01157306
 c     -0.38323906     1.18183229    -0.43428084
 c      0.95815078     0.80304737    -0.61811673
 h     -0.11310477    -1.93717953     0.58704112
 h     -1.77992876     1.94404687     1.19648108
 h     -0.96809431     1.74346229    -1.12422486
 h      1.62466095     1.30850637    -1.35440161
 o      2.44991457    -0.84674253     0.38833178
 h      3.08140738    -0.36711769    -0.19120624
 c     -2.49207073    -0.54383723    -0.80801679
 h     -3.09510197     0.40749801    -1.06700811
 h     -2.04715421    -0.90838601    -1.72022429
 h     -3.29838768    -1.39146157    -0.70738281
 h     -0.40243626     0.84683965     1.87082428
          17

 c      1.22455980    -0.44427539     0.02882683
 c     -0.03670241    -0.92984160     0.21105331
 c     -1.25641942    -0.09431596     0.16515456
 c     -1.00525378     1.08133145     1.02257168
 c     -0.36956479     1.18720109    -0.44085716
 c      0.97145240     0.80594552    -0.63070022
 h     -0.08795976    -1.98749034     0.61683999
 h     -1.82663883     1.88982200     1.13040818
 h     -0.97731509     1.74008763    -1.15314264
 h      1.57860736     1.30828130    -1.33872236
 o      2.45570066    -0.84759596     0.39113099
 h      3.07357885    -0.34338691    -0.22253864
 c     -2.50438191    -0.52924622    -0.81137287
 h     -3.10681608     0.36904808    -1.10117900
 h     -2.06864255    -0.92172602    -1.65697432
 h     -3.29692981    -1.38051783    -0.72375663
 h     -0.43527807     0.86493174     1.90017921
          17

 c      1.21391976    -0.42974898     0.03242312
 c     -0.03476663    -0.93783446     0.21599810
 c     -1.26274462    -0.10022616     0.16629762
 c     -1.00284525     1.06733542     1.03283898
 c     -0.35732927     1.19253036    -0.44705815
 c      0.98328345     0.80819482    -0.64288147
 h     -0.06431833    -2.02890273     0.64486719
 h     -1.86291871     1.82213071     1.06501194
 h     -0.98255972     1.74281063    -1.18111154
 h      1.54320723     1.31540806    -1.32833646
 o      2.46146876    -0.84827019     0.39308682
 h      3.06131223    -0.32895702    -0.24334488
 c     -2.51743132    -0.51375180    -0.81327019
 h     -3.11347320     0.32694969    -1.13248366
 h     -2.07507824    -0.93940848    -1.61746656
 h     -3.28295289    -1.35883308    -0.72464528
 h     -0.45807700     0.88675086     1.93418990
          17

 c      1.20387969    -0.41442311     0.03567957
 c     -0.03236168    -0.95016084     0.22304945
 c     -1.26842264    -0.10537698     0.16533154
 c     -1.00307518     1.05400357     1.04176397
 c     -0.34681418     1.19797867    -0.45309214
 c      0.99240882     0.80933541    -0.65365185
 h     -0.04226062    -2.05312000     0.66807950
 h     -1.88901438     1.74524687     1.00384378
 h     -0.98017311     1.74865026    -1.20318825
 h      1.52885281     1.33697452    -1.33440971
 o      2.46699958    -0.84844222     0.39394337
 h      3.04366607    -0.32622263    -0.25087735
 c     -2.53063629    -0.49785009    -0.81301982
 h     -3.12032349     0.29229503    -1.16347317
 h     -2.06232766    -0.96486423    -1.60864117
 h     -3.26064428    -1.32993897    -0.70849223
 h     -0.47074755     0.91194400     1.97253576
          17

 c      1.19501149    -0.39900112     0.03874746
 c     -0.02956502    -0.96661760     0.23210464
 c     -1.27315870    -0.10979708     0.16246642
 c     -1.00578208     1.04095483     1.04912846
 c     -0.33817432     1.20359526    -0.45907610
 c      0.99836115     0.80949185    -0.66280024
 h     -0.02213528    -2.05687422     0.68522053
 h     -1.90749263     1.66519572     0.95021210
 h     -0.96816446     1.75585028    -1.21619994
 h      1.53752021     1.37352625    -1.35876300
 o      2.47190993    -0.84799059     0.39369021
 h      3.02300724    -0.33446802    -0.24609147
 c     -2.54254951    -0.48244131    -0.81106051
 h     -3.13298344     0.27556209    -1.19763240
 h     -2.03513290    -0.99431313    -1.62256839
 h     -3.23560778    -1.29946249    -0.67430188
 h     -0.47582531     0.94065336     2.01111775
          17

 c      1.18770322    -0.38424377     0.04180472
 c     -0.02638019    -0.98654533     0.24289465
 c     -1.27662847    -0.11356498     0.15790042
 c     -1.01051964     1.02778383     1.05499604
 c     -0.33141530     1.20931124    -0.46500047
 c      1.00150309     0.80953003    -0.67104902
 h     -0.00438118    -2.04127079     0.69666461
 h     -1.92288932     1.58889863     0.90671504
 h     -0.94653598     1.76404389    -1.21909863
 h      1.56216202     1.41702589    -1.39225778
 o      2.47567440    -0.84701090     0.39258131
 h      3.00471993    -0.34973085    -0.23390081
 c     -2.55164319    -0.46815336    -0.80844193
 h     -3.15336652     0.28084839    -1.23665571
 h     -2.00311108    -1.02011481    -1.64515319
 h     -3.21378363    -1.27397473    -0.62176044
 h     -0.47708450     0.97281397     2.04391330
          17

 c      1.18216601    -0.37091198     0.04502694
 c     -0.02274094    -1.00881218     0.25496527
 c     -1.27848730    -0.11680107     0.15181403
 c     -1.01677668     1.01420073     1.05952731
 c     -0.32638105     1.21494447    -0.47072442
 c      1.00247182     0.81051674    -0.67934660
 h      0.01062730    -2.01215338     0.70472724
 h     -1.94035149     1.52281103     0.87504254
 h     -0.91727818     1.77426036    -1.21298634
 h      1.59316697     1.45675581    -1.42293466
 o      2.47767552    -0.84578313     0.39109818
 h      2.99633544    -0.36543385    -0.22251778
 c     -2.55715729    -0.45493863    -0.80626812
 h     -3.17759239     0.30346070    -1.27803501
 h     -1.97513645    -1.03607823    -1.66488819
 h     -3.19922567    -1.25797748    -0.55157145
 h     -0.47809723     1.00773260     2.06535150
          17

 c      1.17846675    -0.35969325     0.04854419
 c     -0.01854272    -1.03176751     0.26763083
 c     -1.27839522    -0.11964072     0.14438295
 c     -1.02421750     1.00012088     1.06282683
 c     -0.32276133     1.22021290    -0.47598976
 c      1.00177867     0.81323070    -0.68831888
 h      0.02278166    -1.98093890     0.71429197
 h     -1.96343479     1.47148468     0.85622284
 h     -0.88412017     1.78887001    -1.20093230
 h      1.62296465     1.48454019    -1.44218653
 o      2.47739316    -0.84459004     0.38972527
 h      3.00442186    -0.37537627    -0.21979532
 c     -2.55922446    -0.44257388    -0.80536978
 h     -3.19881842     0.33403755    -1.31616099
 h     -1.95736691    -1.03903351    -1.67478370
 h     -3.19176627    -1.25044786    -0.46641850
 h     -0.48136771     1.04410239     2.07179220
          17

 c      1.17657370    -0.35112861     0.05240093
 c     -0.01369086    -1.05338788     0.27999863
 c     -1.27605563    -0.12220135     0.13578844
 c     -1.03283858     0.98567800     1.06485695
 c     -0.32015805     1.22477954    -0.48047902
 c      0.99974579     0.81802699    -0.69816982
 h      0.03240282    -1.96335585     0.73263418
 h     -1.99237600     1.43677859     0.85098453
 h     -0.85177930     1.81116971    -1.18723095
 h      1.64679511     1.49586962    -1.44567219
 o      2.47471511    -0.84342957     0.38857474
 h      3.02959886    -0.37838838    -0.22720871
 c     -2.55849414    -0.43114121    -0.80606593
 h     -3.21110155     0.36384319    -1.34524432
 h     -1.95340847    -1.02831351    -1.67148049
 h     -3.18728159    -1.24486940    -0.37180535
 h     -0.48797257     1.08025909     2.06208056
          17

 c      1.17639304    -0.34556001     0.05653554
 c     -0.00811975    -1.07196325     0.29125649
 c     -1.27125583    -0.12455729     0.12621944
 c     -1.04295731     0.97115091     1.06542255
 c     -0.31822414     1.22836867    -0.48395682
 c      0.99655929     0.82486410    -0.70874832
 h      0.04000758    -1.97193392     0.76617034
 h     -2.02417213     1.41812532     0.85976633
 h     -0.82446029     1.84414149    -1.17567111
 h      1.66223635     1.48937686    -1.43244389
 o      2.47002530    -0.84197017     0.38730311
 h      3.06517611    -0.37906556    -0.23856080
 c     -2.55570155    -0.42092767    -0.80813743
 h     -3.21096898     0.38707660    -1.36106966
 h     -1.96468645    -1.00525319    -1.65451525
 h     -3.18058645    -1.23313951    -0.27531792
 h     -0.49744961     1.11451247     2.03763372
          17

 c      1.17778637    -0.34310748     0.06078368
 c     -0.00176631    -1.08702203     0.30115665
 c     -1.26389231    -0.12673081     0.11586382
 c     -1.05506738     0.95685784     1.06421550
 c     -0.31681953     1.23093565    -0.48644777
 c      0.99229938     0.83334370    -0.71960644
 h      0.04566286    -2.00561316     0.81488089
 h     -2.05420976     1.41338982     0.88234641
 h     -0.80414578     1.88851272    -1.16735878
 h      1.66902955     1.46646821    -1.40438081
 o      2.46393220    -0.83982272     0.38544510
 h      3.10154455    -0.38342502    -0.24539456
 c     -2.55145308    -0.41211600    -0.81093300
 h     -3.19737726     0.40104076    -1.36138783
 h     -1.99033456    -0.97333399    -1.62644575
 h     -3.16790724    -1.20917569    -0.18477546
 h     -0.50782230     1.14548090     2.00227293
          17

 c      1.18056722    -0.34368883     0.06490420
 c      0.00542961    -1.09927778     0.31008365
 c     -1.25397237    -0.12870586     0.10489543
 c     -1.06966679     0.94307622     1.06090136
 c     -0.31605430     1.23276544    -0.48829578
 c      0.98689863     0.84273011    -0.73001596
 h      0.04889796    -2.05059542     0.87159280
 h     -2.07810128     1.41969197     0.91749274
 h     -0.79006355     1.94153455    -1.15994125
 h      1.66960260     1.43151319    -1.36630718
 o      2.45698737    -0.83676300     0.38270893
 h      3.13071623    -0.39532492    -0.24180661
 c     -2.54624149    -0.40459611    -0.81340943
 h     -3.17138803     0.40587241    -1.34585390
 h     -2.02654662    -0.93891926    -1.59380835
 h     -3.14758301    -1.17007483    -0.10677548
 h     -0.51586656     1.17233355     1.96158574
          17

 c      1.18448587    -0.34707393     0.06861828
 c      0.01348310    -1.10970626     0.31861880
 c     -1.24159889    -0.13045854     0.09345927
 c     -1.08710156     0.93001778     1.05525599
 c     -0.31617808     1.23439208    -0.49002665
 c      0.98005207     0.85198104    -0.73898385
 h      0.04928859    -2.09113318     0.92716056
 h     -2.09290177     1.43398427     0.96290501
 h     -0.77982663     1.99777190    -1.14914251
 h      1.66999967     1.39211219    -1.32625621
 o      2.44957197    -0.83278046     0.37905508
 h      3.14817600    -0.41564114    -0.22578808
 c     -2.54051406    -0.39793874    -0.81410602
 h     -3.13606931     0.40458203    -1.31603591
 h     -2.06613838    -0.91184848    -1.56798776
 h     -3.11981776    -1.11579676    -0.04602258
 h     -0.51789807     1.19472104     1.92141619
          17

 c      1.18922145    -0.35294274     0.07164701
 c      0.02234562    -1.11896127     0.32720520
 c     -1.22695305    -0.13198566     0.08165053
 c     -1.10741488     0.91786458     1.04733919
 c     -0.31743851     1.23640827    -0.49214124
 c      0.97124200     0.85990370    -0.74539928
 h      0.04677672    -2.11621952     0.97445652
 h     -2.09766013     1.45343694     1.01543915
 h     -0.77102945     2.05113763    -1.13104666
 h      1.67949110     1.35786551    -1.29420285
 o      2.44186415    -0.82805776     0.37468389
 h      3.15342973    -0.44255046    -0.19908253
 c     -2.53452467    -0.39161914    -0.81137705
 h     -3.09647418     0.40331973    -1.27548889
 h     -2.10069408    -0.90350703    -1.56268293
 h     -3.08640513    -1.04862956    -0.00494080
 h     -0.51116703     1.21222006     1.88565396
          17

 c      1.19438169    -0.36093301     0.07374146
 c      0.03191626    -1.12730531     0.33607778
 c     -1.21027993    -0.13331979     0.06950883
 c     -1.13024136     0.90682417     1.03759701
 c     -0.32001391     1.23930597    -0.49498036
 c      0.96015487     0.86556524    -0.74846302
 h      0.04160655    -2.12023879     1.00920595
 h     -2.09345020     1.47570030     1.07149844
 h     -0.76217572     2.09661570    -1.10346101
 h      1.70569670     1.33596869    -1.27741237
 o      2.43381087    -0.82294468     0.37001655
 h      3.15049371    -0.47190310    -0.16691884
 c     -2.52787510    -0.38556336    -0.80426834
 h     -3.05897713     0.41091025    -1.22937864
 h     -2.12676958    -0.92003894    -1.58456724
 h     -3.05076354    -0.97297479     0.01698717
 h     -0.49522697     1.22360654     1.85465528
          17

 c      1.19951219    -0.37066271     0.07469433
 c      0.04205519    -1.13469330     0.34528632
 c     -1.19187591    -0.13452491     0.05704059
 c     -1.15482769     0.89713462     1.02677536
 c     -0.32401291     1.24339011    -0.49867640
 c      0.94732377     0.86869491    -0.74813469
 h      0.03417641    -2.10188858     1.02968266
 h     -2.08296200     1.49902799     1.12750011
 h     -0.75291223     2.13116328    -1.06623429
 h      1.74705063     1.32661816    -1.27537280
 o      2.42514257    -0.81790776     0.36564053
 h      3.14772769    -0.49799175    -0.13715591
 c     -2.51941868    -0.38036077    -0.79339822
 h     -3.02895173     0.43585995    -1.18283106
 h     -2.14917621    -0.95675934    -1.62580169
 h     -3.01821978    -0.89543384     0.02431701
 h     -0.47222801     1.22673131     1.82570776
          17

 c      1.20411544    -0.38172699     0.07433088
 c      0.05258916    -1.14081719     0.35469438
 c     -1.17208481    -0.13568096     0.04426039
 c     -1.18019225     0.88900403     1.01569334
 c     -0.32946746     1.24873290    -0.50315834
 c      0.93410626     0.86955364    -0.74500249
 h      0.02491138    -2.06363168     1.03664575
 h     -2.06971023     1.52221257     1.18029793
 h     -0.74397577     2.15413646    -1.02109462
 h      1.79272482     1.32454374    -1.28125529
 o      2.41559619    -0.81339539     0.36211926
 h      3.15438770    -0.51568485    -0.11722161
 c     -2.50799183    -0.37647058    -0.78071192
 h     -3.00741945     0.48080697    -1.13840792
 h     -2.17551540    -1.00237764    -1.67050914
 h     -2.99605597    -0.82451432     0.02638731
 h     -0.44596077     1.21922289     1.79504450
          17

 c      1.20768069    -0.39368605     0.07249121
 c      0.06331315    -1.14507902     0.36392516
 c     -1.15130776    -0.13686319     0.03122546
 c     -1.20532878     0.88254516     1.00503933
 c     -0.33629057     1.25513832    -0.50818533
 c      0.92197953     0.86850784    -0.73978211
 h      0.01410455    -2.01206382     1.03391353
 h     -2.05706143     1.54432716     1.22742240
 h     -0.73709136     2.16754948    -0.97134056
 h      1.83016734     1.32405885    -1.28754577
 o      2.40537827    -0.80965016     0.35969595
 h      3.17331740    -0.52339519    -0.10934678
 c     -2.49304466    -0.37357021    -0.76851165
 h     -2.99027970     0.53968469    -1.09549949
 h     -2.21068379    -1.04615470    -1.70481501
 h     -2.99200859    -0.76842988     0.03507502
 h     -0.42053732     1.19939377     1.75971263
          17

 c      1.20973200    -0.40606659     0.06902395
 c      0.07399979    -1.14655508     0.37229193
 c     -1.13001767    -0.13812154     0.01805282
 c     -1.22935523     0.87774935     0.99527596
 c     -0.34423190     1.26213370    -0.51340354
 c      0.91201784     0.86583260    -0.73303664
 h      0.00163935    -1.95847118     1.02919215
 h     -2.04746720     1.56441041     1.26706588
 h     -0.73476859     2.17602178    -0.92133819
 h      1.85039694     1.32153461    -1.28908271
 o      2.39535628    -0.80667464     0.35822590
 h      3.19767021    -0.52351925    -0.10949896
 c     -2.47479201    -0.37100934    -0.75836324
 h     -2.97142168     0.60144154    -1.05250161
 h     -2.25606278    -1.08057465    -1.72020299
 h     -3.00990968    -0.73084734     0.05728756
 h     -0.39943728     1.16679661     1.71848736
          17

 c      1.20990697    -0.41838067     0.06379635
 c      0.08440850    -1.14415982     0.37887803
 c     -1.10875469    -0.13946460     0.00491895
 c     -1.25157937     0.87448856     0.98662865
 c     -0.35289004     1.26905142    -0.51843486
 c      0.90476850     0.86172859    -0.72514823
 h     -0.01328480    -1.91709444     1.03322792
 h     -2.04220392     1.58131100     1.29793864
 h     -0.73973480     2.18574239    -0.87559962
 h      1.84893515     1.31540057    -1.28325484
 o      2.38665714    -0.80438472     0.35743143
 h      3.21657487    -0.51974459    -0.11159196
 c     -2.45419048    -0.36845815    -0.75046010
 h     -2.94595956     0.65551752    -1.00879592
 h     -2.31057030    -1.10110578    -1.71290406
 h     -3.04567304    -0.70904895     0.08876730
 h     -0.38498149     1.12238049     1.67207245
          17

 c      1.20806264    -0.43014480     0.05670959
 c      0.09422843    -1.13726742     0.38301901
 c     -1.08809740    -0.14085161    -0.00796059
 c     -1.27150862     0.87252543     0.97910750
 c     -0.36181354     1.27525359    -0.52298921
 c      0.90029422     0.85637092    -0.71635432
 h     -0.03167879    -1.89804810     1.05427230
 h     -2.04157157     1.59380305     1.31919695
 h     -0.75381664     2.20185478    -0.83749106
 h      1.82526953     1.30566017    -1.26952934
 o      2.38018814    -0.80273019     0.35712224
 h      3.22172204    -0.51481053    -0.11125608
 c     -2.43261373    -0.36590415    -0.74404086
 h     -2.91133068     0.69446202    -0.96508284
 h     -2.37164738    -1.10564941    -1.68287585
 h     -3.08934816    -0.69728135     0.11844070
 h     -0.37800944     1.06836887     1.62298285
          17

 c      1.20437080    -0.44089470     0.04771183
 c      0.10292898    -1.12639005     0.38493155
 c     -1.06862599    -0.14220238    -0.02036378
 c     -1.28883554     0.87153272     0.97254156
 c     -0.37064080     1.28040775    -0.52693677
 c      0.89821726     0.84991327    -0.70675634
 h     -0.05314321    -1.89946972     1.09078271
 h     -2.04528973     1.60086318     1.33047162
 h     -0.77672226     2.22535700    -0.80833257
 h      1.78268634     1.29377168    -1.24935154
 o      2.37641636    -0.80171681     0.35724558
 h      3.20990629    -0.50988942    -0.10691805
 c     -2.41138640    -0.36336855    -0.73812339
 h     -2.86712030     0.71425346    -0.92294663
 h     -2.43594663    -1.09457977    -1.63349953
 h     -3.13047750    -0.69045575     0.13656646
 h     -0.37770458     1.00793533     1.57525235
          17

 c      1.19935053    -0.45021048     0.03681197
 c      0.10971598    -1.11294841     0.38562047
 c     -1.05088906    -0.14342527    -0.03209216
 c     -1.30339819     0.87112645     0.96662758
 c     -0.37916883     1.28457029    -0.53027447
 c      0.89772311     0.84244287    -0.69628755
 h     -0.07516864    -1.91002292     1.13252786
 h     -2.05288789     1.60192988     1.33191821
 h     -0.80579294     2.25230750    -0.78769214
 h      1.72875543     1.28297692    -1.22653456
 o      2.37530568    -0.80140155     0.35787303
 h      3.18343608    -0.50451998    -0.09981155
 c     -2.39151880    -0.36074498    -0.73176928
 h     -2.81468688     0.71411400    -0.88443259
 h     -2.50002360    -1.07138114    -1.57198319
 h     -3.16112976    -0.68518866     0.13805465
 h     -0.38181647     0.94475683     1.53393308
          17

 c      1.19380099    -0.45776080     0.02409948
 c      0.11371306    -1.09846415     0.38621156
 c     -1.03537617    -0.14444765    -0.04298474
 c     -1.31509923     0.87091245     0.96101136
 c     -0.38731183     1.28800671    -0.53302460
 c      0.89760119     0.83393179    -0.68468996
 h     -0.09450072    -1.91782016     1.16826942
 h     -2.06400537     1.59704800     1.32420996
 h     -0.83704028     2.27616080    -0.77447722
 h      1.67538617     1.27861259    -1.20755839
 o      2.37632205    -0.80190182     0.35919212
 h      3.15003341    -0.49648049    -0.09392954
 c     -2.37360300    -0.35778771    -0.72404457
 h     -2.75697515     0.69672972    -0.85180023
 h     -2.56132238    -1.04322892    -1.50962514
 h     -3.17640283    -0.67947350     0.12216096
 h     -0.38756418     0.88249061     1.50417938
          17

 c      1.18863766    -0.46335791     0.00976452
 c      0.11418978    -1.08409835     0.38753255
 c     -1.02249050    -0.14522556    -0.05291518
 c     -1.32379199     0.87053067     0.95539720
 c     -0.39502993     1.29094882    -0.53515490
 c      0.89655645     0.82431830    -0.67165308
 h     -0.10856093    -1.91505485     1.19031705
 h     -2.07856229     1.58684506     1.30844283
 h     -0.86652561     2.29082351    -0.76778229
 h      1.63569783     1.28692971    -1.19997057
 o      2.37858821    -0.80338813     0.36146201
 h      3.12098824    -0.48208762    -0.09521860
 c     -2.35776800    -0.35431463    -0.71411091
 h     -2.69846328     0.66900312    -0.82739279
 h     -2.61905126    -1.01968906    -1.45990543
 h     -3.17418193    -0.67226254     0.09157475
 h     -0.39311153     0.82435220     1.49000897
          17

 c      1.18467972    -0.46701469    -0.00588261
 c      0.11072520    -1.07056333     0.39002470
 c     -1.01251882    -0.14572964    -0.06177285
 c     -1.32920508     0.86967877     0.94963123
 c     -0.40229034     1.29345685    -0.53655187
 c      0.89388834     0.81385000    -0.65723303
 h     -0.11593574    -1.89824377     1.19505641
 h     -2.09674048     1.57231514     1.28593713
 h     -0.89125234     2.29242517    -0.76717410
 h      1.61644767     1.31093288    -1.20743702
 o      2.38132892    -0.80597062     0.36482369
 h      3.10507080    -0.45826289    -0.10829837
 c     -2.34379071    -0.35067344    -0.70167642
 h     -2.64486181     0.64247706    -0.81354231
 h     -2.67324360    -1.00778689    -1.43279947
 h     -3.15514580    -0.66334559     0.05194962
 h     -0.39874999     0.77304161     1.49338206
          17

 c      1.18247279    -0.46898520    -0.02239756
 c      0.10330776    -1.05813180     0.39374355
 c     -1.00560592    -0.14591987    -0.06944392
 c     -1.33098858     0.86813004     0.94372463
 c     -0.40904320     1.29538145    -0.53702997
 c      0.88988842     0.80339607    -0.64217351
 h     -0.11642158    -1.86755824     1.18246622
 h     -2.11871830     1.55442210     1.25797078
 h     -0.90954741     2.27985475    -0.77268653
 h      1.61347474     1.34665358    -1.22581334
 o      2.38436033    -0.80950086     0.36903538
 h      3.10161185    -0.42589582    -0.13197219
 c     -2.33141358    -0.34794609    -0.68745189
 h     -2.60188488     0.63084193    -0.81237271
 h     -2.72175386    -1.00704293    -1.42944034
 h     -3.12328633    -0.65356776     0.01177083
 h     -0.40681466     0.73087183     1.51401883
          17

 c      1.18221768    -0.46975417    -0.03920676
 c      0.09237063    -1.04662666     0.39833316
 c     -1.00174663    -0.14572713    -0.07581498
 c     -1.32886296     0.86576749     0.93782797
 c     -0.41518582     1.29636800    -0.53635259
 c      0.88538220     0.79423696    -0.62762558
 h     -0.11108158    -1.82682195     1.15618198
 h     -2.14420987     1.53364801     1.22554141
 h     -0.92121412     2.25476793    -0.78478696
 h      1.61694302     1.38544811    -1.24614022
 o      2.38801097    -0.81355140     0.37349052
 h      3.10210993    -0.39026782    -0.15934052
 c     -2.32054505    -0.34715505    -0.67303108
 h     -2.57295265     0.64228916    -0.82511413
 h     -2.75937962    -1.01110503    -1.44372046
 h     -3.08660091    -0.64518444    -0.01798430
 h     -0.42048603     0.69976791     1.54981683
          17

 c      1.18380520    -0.46995656    -0.05564630
 c      0.07874866    -1.03539725     0.40297988
 c     -1.00079604    -0.14505101    -0.08079667
 c     -1.32276821     0.86262087     0.93218381
 c     -0.42053624     1.29588623    -0.53424931
 c      0.88111786     0.78759762    -0.61465013
 h     -0.10235057    -1.78419324     1.12416584
 h     -2.17203925     1.50973450     1.18928091
 h     -0.92756697     2.22133812    -0.80439121
 h      1.61840596     1.41901146    -1.26011209
 o      2.39264249    -0.81762064     0.37751401
 h      3.09786528    -0.35783840    -0.18242339
 c     -2.31121276    -0.34825416    -0.66036443
 h     -2.55782125     0.67254894    -0.85087909
 h     -2.78042662    -1.01317819    -1.46763250
 h     -3.05617811    -0.64160230    -0.02567104
 h     -0.44247798     0.68109158     1.59747952
          17

 c      1.18691131    -0.47024439    -0.07103631
 c      0.06353794    -1.02340301     0.40647308
 c     -1.00248985    -0.14377379    -0.08434545
 c     -1.31293371     0.85887780     0.92707496
 c     -0.42485588     1.29331735    -0.53043457
 c      0.87757746     0.78437379    -0.60398567
 h     -0.09372752    -1.75198008     1.09845838
 h     -2.20004059     1.48181323     1.14957232
 h     -0.93114710     2.18542883    -0.83282140
 h      1.61311280     1.44184251    -1.26243479
 o      2.39837693    -0.82131070     0.38058319
 h      3.08432604    -0.33348265    -0.19556937
 c     -2.30367644    -0.35034272    -0.65111073
 h     -2.55394258     0.70828278    -0.88625754
 h     -2.78098291    -1.00888874    -1.49419934
 h     -3.04087160    -0.64539771    -0.00392116
 h     -0.47426472     0.67545604     1.65309956
          17

 c      1.19110433    -0.47114032    -0.08477270
 c      0.04784432    -1.00968339     0.40764838
 c     -1.00647598    -0.14178093    -0.08647661
 c     -1.29985861     0.85485886     0.92277803
 c     -0.42795135     1.28814300    -0.52465538
 c      0.87504078     0.78504275    -0.59602543
 h     -0.08831324    -1.74202001     1.09060345
 h     -2.22539763     1.44887440     1.10678859
 h     -0.93473691     2.15263234    -0.87141163
 h      1.59952533     1.45144762    -1.25079651
 o      2.40507359    -0.82439789     0.38239839
 h      3.06153261    -0.31947695    -0.19642147
 c     -2.29875785    -0.35261648    -0.64601190
 h     -2.55852879     0.73598180    -0.92648104
 h     -2.75946993    -0.99643834    -1.51802406
 h     -3.04036270    -0.65567455     0.04471685
 h     -0.51586069     0.68265357     1.71263998
          17

 c      1.19592747    -0.47293055    -0.09640379
 c      0.03253113    -0.99419140     0.40617009
 c     -1.01237011    -0.13898359    -0.08727637
 c     -1.28423803     0.85096997     0.91952921
 c     -0.42983188     1.28020044    -0.51679084
 c      0.87366318     0.78962671    -0.59083672
 h     -0.08689300    -1.75651902     1.10299481
 h     -2.24527061     1.41033083     1.06151023
 h     -0.93974459     2.12551587    -0.92049805
 h      1.57866058     1.44810395    -1.22546921
 o      2.41236599    -0.82686236     0.38290307
 h      3.03357760    -0.31512775    -0.18607619
 c     -2.29765221    -0.35475084    -0.64482685
 h     -2.56938373     0.74672435    -0.96683933
 h     -2.71649083    -0.97620160    -1.53545073
 h     -3.04615086    -0.66846827     0.10860531
 h     -0.56593836     0.70171713     1.77231910
          17

 c      1.20094209    -0.47563164    -0.10566258
 c      0.01820233    -0.97802269     0.40272198
 c     -1.01981810    -0.13534479    -0.08691131
 c     -1.26686945     0.84765227     0.91750863
 c     -0.43080440     1.26981830    -0.50696398
 c      0.87347431     0.79765639    -0.58815389
 h     -0.08819461    -1.78546572     1.12687162
 h     -2.25746359     1.36644478     1.01463493
 h     -0.94512671     2.10212996    -0.97823141
 h      1.55411846     1.43504231    -1.18936976
 o      2.41968860    -0.82891237     0.38229672
 h      3.00810600    -0.31644172    -0.16917658
 c     -2.30125428    -0.35666876    -0.64677083
 h     -2.58494141     0.73657737    -1.00341598
 h     -2.65470261    -0.95069300    -1.54514820
 h     -3.04899943    -0.67969285     0.17361590
 h     -0.62214359     0.73107903     1.82888392
          17

 c      1.20575331    -0.47902519    -0.11245674
 c      0.00534823    -0.96268325     0.39832815
 c     -1.02852603    -0.13090674    -0.08562068
 c     -1.24856039     0.84534086     0.91684748
 c     -0.43139745     1.25768773    -0.49556961
 c      0.87429470     0.80814808    -0.58735099
 h     -0.09079868    -1.81484675     1.15018415
 h     -2.26094622     1.31851227     0.96737183
 h     -0.94801919     2.07743511    -1.04034836
 h      1.53267214     1.41901830    -1.14849089
 o      2.42635631    -0.83095116     0.38098179
 h      2.99483899    -0.31667451    -0.15301080
 c     -2.30977294    -0.35829294    -0.65082659
 h     -2.60423958     0.70580704    -1.03336680
 h     -2.57861396    -0.92478898    -1.54901832
 h     -3.04335244    -0.68692740     0.22798676
 h     -0.68151065     0.76878648     1.87973159
          17

 c      1.21004648    -0.48272488    -0.11684057
 c     -0.00560410    -0.94942444     0.39378241
 c     -1.03824521    -0.12580399    -0.08368961
 c     -1.23004908     0.84443487     0.91764486
 c     -0.43217558     1.24459273    -0.48318717
 c      0.87568492     0.81968800    -0.58749174
 h     -0.09401231    -1.83386148     1.16399435
 h     -2.25615140     1.26882041     0.92116729
 h     -0.94544032     2.04623317    -1.10124485
 h      1.52416788     1.41007156    -1.11151142
 o      2.43181756    -0.83336608     0.37932766
 h      3.00128485    -0.30971335    -0.14374463
 c     -2.32277790    -0.35952396    -0.65581944
 h     -2.62706789     0.65846112    -1.05519504
 h     -2.49376648    -0.90549009    -1.55249694
 h     -3.02752994    -0.68953363     0.26359172
 h     -0.74090012     0.81273524     1.92295106
          17

 c      1.21362201    -0.48625226    -0.11897984
 c     -0.01433451    -0.93905815     0.38952457
 c     -1.04873187    -0.12025478    -0.08141000
 c     -1.21195171     0.84527865     0.91997948
 c     -0.43358672     1.23120977    -0.47045178
 c      0.87719619     0.83082122    -0.58764752
 h     -0.09770864    -1.83653559     1.16364179
 h     -2.24498787     1.22043329     0.87761111
 h     -0.93560559     2.00523680    -1.15546221
 h      1.53789761     1.41787747    -1.08630885
 o      2.43598826    -0.83620450     0.37735113
 h      3.02725452    -0.29524450    -0.14138597
 c     -2.33943907    -0.36045315    -0.66058789
 h     -2.65429085     0.60242814    -1.06925040
 h     -2.40504314    -0.89999208    -1.56221453
 h     -3.00271682    -0.68830454     0.27580690
 h     -0.79735443     0.86087233     1.95731450
          17

 c      1.21640231    -0.48911054    -0.11911139
 c     -0.02067051    -0.93197741     0.38569075
 c     -1.05971357    -0.11453535    -0.07904104
 c     -1.19475293     0.84815439     0.92390593
 c     -0.43589434     1.21803126    -0.45795028
 c      0.87896275     0.84070441    -0.58741799
 h     -0.10203381    -1.82109162     1.14799869
 h     -2.23048315     1.17683430     0.83835657
 h     -0.91837812     1.95371247    -1.19879435
 h      1.57519455     1.44488415    -1.07411334
 o      2.43925706    -0.83914075     0.37472497
 h      3.06477610    -0.27921564    -0.14004641
 c     -2.35870126    -0.36168373    -0.66444451
 h     -2.68811723     0.54909361    -1.07825637
 h     -2.31556844    -0.91189239    -1.58039869
 h     -2.97230924    -0.68529418     0.26361041
 h     -0.84827448     0.91132921     1.98226781
          17

 c      1.21841346    -0.49083805    -0.11750610
 c     -0.02459138    -0.92816940     0.38214865
 c     -1.07088375    -0.10894953    -0.07678250
 c     -1.17883893     0.85328259     0.92942958
 c     -0.43915506     1.20535453    -0.44615099
 c      0.88189014     0.84931861    -0.58701801
 h     -0.10727553    -1.78958252     1.11903957
 h     -2.21601080     1.14143397     0.80503864
 h     -0.89522115     1.89337015    -1.22896596
 h      1.62695185     1.48436135    -1.06874663
 o      2.44214574    -0.84177683     0.37109433
 h      3.10361833    -0.26892148    -0.13314502
 c     -2.37925001    -0.36429242    -0.66757604
 h     -2.73159996     0.51070549    -1.08686936
 h     -2.22811718    -0.93887964    -1.60155358
 h     -2.94186929    -0.68396091     0.23044187
 h     -0.89147768     0.96249686     1.99800801
          17

 c      1.21976410    -0.49103493    -0.11444252
 c     -0.02620013    -0.92716741     0.37847227
 c     -1.08192502    -0.10380236    -0.07475916
 c     -1.16455460     0.86081787     0.93646432
 c     -0.44320203     1.19328686    -0.43535142
 c      0.88707275     0.85699694    -0.58681243
 h     -0.11389795    -1.74840412     1.08221819
 h     -2.20429262     1.11707558     0.77921584
 h     -0.86902052     1.82807234    -1.24611873
 h      1.68018579     1.52628675    -1.06228050
 o      2.44503639    -0.84387668     0.36628554
 h      3.13576641    -0.26915456    -0.11688181
 c     -2.39953268    -0.36910209    -0.67104723
 h     -2.78652493     0.49437227    -1.09905630
 h     -2.14694371    -0.97476575    -1.61631074
 h     -2.91938995    -0.68952989     0.18550377
 h     -0.92519570     1.01308577     2.00557704
          17

 c      1.22063498    -0.48937111    -0.11019281
 c     -0.02567872    -0.92799988     0.37390471
 c     -1.09255072    -0.09937556    -0.07300744
 c     -1.15224223     0.87083813     0.94479298
 c     -0.44765097     1.18176123    -0.42563989
 c      0.89523833     0.86399101    -0.58696961
 h     -0.12270172    -1.70900539     1.04706537
 h     -2.19662731     1.10566522     0.76231296
 h     -0.84383256     1.76343660    -1.25313523
 h      1.72440740     1.56262086    -1.04919259
 o      2.44807935    -0.84542457     0.36033282
 h      3.15695955    -0.28121102    -0.09075837
 c     -2.41807027    -0.37595222    -0.67654717
 h     -2.85086610     0.49717742    -1.11494967
 h     -2.07733009    -1.01300948    -1.61713679
 h     -2.91466559    -0.70888124     0.14332837
 h     -0.94805644     1.06216851     2.00687615
          17

 c      1.22127654    -0.48558909    -0.10501607
 c     -0.02325241    -0.92937493     0.36750310
 c     -1.10255359    -0.09590372    -0.07146231
 c     -1.14223393     0.88333287     0.95405777
 c     -0.45195785     1.17059743    -0.41690590
 c      0.90661126     0.87037337    -0.58742416
 h     -0.13485348    -1.68599954     1.02565202
 h     -2.19274659     1.10803593     0.75550042
 h     -0.82434045     1.70603647    -1.25536036
 h      1.75333478     1.58855782    -1.02687873
 o      2.45116644    -0.84662023     0.35344814
 h      3.16711839    -0.30293627    -0.05714465
 c     -2.43389912    -0.38394635    -0.68560996
 h     -2.91896702     0.50882744    -1.13115537
 h     -2.02408381    -1.04856177    -1.60062087
 h     -2.93533279    -0.74811619     0.11701886
 h     -0.95906478     1.10917700     2.00449759
          17

 c      1.22201096    -0.47949979    -0.09915964
 c     -0.01923303    -0.93038756     0.35871884
 c     -1.11183467    -0.09355181    -0.06996297
 c     -1.13480782     0.89820416     0.96380172
 c     -0.45554406     1.15963610    -0.40896750
 c      0.92098120     0.87607848    -0.58794790
 h     -0.15107350    -1.68922300     1.02587417
 h     -2.19128689     1.12402933     0.75951560
 h     -0.81475004     1.66184321    -1.25888086
 h      1.76444283     1.60209688    -0.99492802
 o      2.45390488    -0.84787153     0.34598928
 h      3.17074914    -0.32882665    -0.02078581
 c     -2.44697285    -0.39239944    -0.69845284
 h     -2.98416277     0.51831382    -1.14374465
 h     -1.99057865    -1.07820403    -1.56725167
 h     -2.98044005    -0.80753406     0.10711220
 h     -0.95757645     1.15380796     2.00128836
          17

 c      1.22322457    -0.47098068    -0.09285940
 c     -0.01413145    -0.93124586     0.34800443
 c     -1.12039325    -0.09240381    -0.06827911
 c     -1.13014057     0.91528589     0.97355601
 c     -0.45795672     1.14890697    -0.40182081
 c      0.93777231     0.88093137    -0.58820714
 h     -0.17008563    -1.71546550     1.04424852
 h     -2.19050140     1.15270350     0.77448509
 h     -0.81731259     1.63425479    -1.26732622
 h      1.75855106     1.60375396    -0.95458624
 o      2.45565684    -0.84973871     0.33839071
 h      3.17637215    -0.35090063     0.01229983
 c     -2.45807202    -0.40129847    -0.71386951
 h     -3.04083058     0.51771839    -1.15025396
 h     -1.97835649    -1.10056671    -1.52072029
 h     -3.04002574    -0.88002626     0.10165627
 h     -0.94327429     1.19580564     1.99964562
          17

 c      1.22532557    -0.45998589    -0.08633013
 c     -0.00864023    -0.93295664     0.33653479
 c     -1.12828351    -0.09247248    -0.06615361
 c     -1.12827151     0.93437897     0.98294338
 c     -0.45898025     1.13870149    -0.39581969
 c      0.95605473     0.88461818    -0.58778502
 h     -0.18856523    -1.75210401     1.06893877
 h     -2.18887311     1.19258412     0.79984040
 h     -0.83144324     1.62308148    -1.27947194
 h      1.74008314     1.59693220    -0.90860511
 o      2.45582073    -0.85272380     0.33099896
 h      3.19227268    -0.36203784     0.03746364
 c     -2.46822429    -0.41094740    -0.73017830
 h     -3.08508642     0.50275473    -1.15000340
 h     -1.98678541    -1.11648749    -1.46754616
 h     -3.10189888    -0.95561309     0.08761167
 h     -0.91619157     1.23466426     2.00072978
          17

 c      1.22866834    -0.44657024    -0.07974692
 c     -0.00345216    -0.93648084     0.32545990
 c     -1.13557185    -0.09371482    -0.06335415
 c     -1.12907633     0.95528600     0.99174810
 c     -0.45863714     1.12947661    -0.39157922
 c      0.97453716     0.88662551    -0.58619695
 h     -0.20283662    -1.78670642     1.08823510
 h     -2.18548130     1.24190799     0.83437065
 h     -0.85419616     1.62536001    -1.29011402
 h      1.71757499     1.58865395    -0.86112969
 o      2.45430999    -0.85696570     0.32389588
 h      3.21921676    -0.36081142     0.05426901
 c     -2.47832908    -0.42151822    -0.74580296
 h     -3.11492623     0.47231519    -1.14378631
 h     -2.01256084    -1.12971846    -1.41691652
 h     -3.15663110    -1.02572929     0.05748322
 h     -0.87682018     1.26939482     2.00397249
          17

 c      1.23347476    -0.43093045    -0.07322017
 c      0.00089538    -0.94233675     0.31554815
 c     -1.14231806    -0.09604128    -0.05971663
 c     -1.13225590     0.97782093     0.99991666
 c     -0.45711913     1.12168489    -0.38970134
 c      0.99169405     0.88629017    -0.58296855
 h     -0.21011275    -1.81134749     1.09451441
 h     -2.18009111     1.29883864     0.87638512
 h     -0.88156975     1.63707629    -1.29313154
 h      1.70266187     1.58909767    -0.81688616
 o      2.45166431    -0.86220173     0.31693723
 h      3.24888672    -0.35203086     0.06587134
 c     -2.48907283    -0.43292059    -0.75934611
 h     -3.13044334     0.42829588    -1.13361931
 h     -2.04963593    -1.14712916    -1.37984690
 h     -3.19842985    -1.08443389     0.00925469
 h     -0.82626257     1.29851978     2.00718610
          17

 c      1.23978926    -0.41345489    -0.06677063
 c      0.00408461    -0.95059083     0.30718391
 c     -1.14857816    -0.09932255    -0.05517738
 c     -1.13734633     1.00179523     1.00749970
 c     -0.45472622     1.11564859    -0.39055954
 c      1.00624716     0.88320453    -0.57782982
 h     -0.20876462    -1.82251596     1.08421390
 h     -2.17300923     1.36159600     0.92393823
 h     -0.90964933     1.65447164    -1.28396234
 h      1.70487355     1.60705887    -0.77904992
 o      2.44863221    -0.86803882     0.30994695
 h      3.27042878    -0.34230284     0.07585948
 c     -2.50078221    -0.44504733    -0.76968804
 h     -3.13432246     0.37596117    -1.12270410
 h     -2.09097495    -1.17633733    -1.36626906
 h     -3.22452473    -1.12819685    -0.05529101
 h     -0.76633843     1.32032749     2.00724322
          17

 c      1.24747443    -0.39476959    -0.06031057
 c      0.00602772    -0.96092457     0.30043750
 c     -1.15441328    -0.10339724    -0.04978106
 c     -1.14376008     1.02699500     1.01457488
 c     -0.45182366     1.11150721    -0.39422089
 c      1.01778218     0.87786099    -0.57088786
 h     -0.19825926    -1.82030613     1.05708459
 h     -2.16474362     1.42848667     0.97506028
 h     -0.93524490     1.67465452    -1.26059835
 h      1.72459439     1.64264763    -0.74741443
 o      2.44578858    -0.87417196     0.30282646
 h      3.27631491    -0.33643126     0.08644318
 c     -2.51311525    -0.45831414    -0.77629488
 h     -3.13228878     0.32433791    -1.11544297
 h     -2.13213744    -1.21987729    -1.38030216
 h     -3.23469332    -1.15570409    -0.13165383
 h     -0.69955619     1.33325733     2.00096190
          17

 c      1.25624163    -0.37574281    -0.05364615
 c      0.00685046    -0.97265090     0.29508693
 c     -1.15988757    -0.10807933    -0.04366572
 c     -1.15085099     1.05316856     1.02118805
 c     -0.44879128     1.10920982    -0.40045357
 c      1.02672044     0.87172848    -0.56253912
 h     -0.17917262    -1.80837531     1.01606875
 h     -2.15558641     1.49783300     1.02793291
 h     -0.95621699     1.69585187    -1.22370123
 h      1.75330248     1.68644833    -0.71951992
 o      2.44340800    -0.88044726     0.29556183
 h      3.26418025    -0.33636232     0.09831514
 c     -2.52500711    -0.47383585    -0.77942783
 h     -3.13215131     0.28486980    -1.11689090
 h     -2.17277356    -1.27147430    -1.41815291
 h     -3.23137355    -1.16825005    -0.21295079
 h     -0.62893954     1.33624094     1.98583570
          17

 c      1.26569896    -0.35742235    -0.04650954
 c      0.00685795    -0.98467753     0.29058753
 c     -1.16505265    -0.11316798    -0.03703437
 c     -1.15798362     1.08003039     1.02732651
 c     -0.44595945     1.10852391    -0.40876585
 c      1.03369950     0.86662376    -0.55324725
 h     -0.15328952    -1.79468472     0.96778090
 h     -2.14530317     1.56787381     1.08098050
 h     -0.97171183     1.71758963    -1.17641931
 h      1.78063193     1.72647091    -0.69309146
 o      2.44144990    -0.88687400     0.28820677
 h      3.23698430    -0.34103171     0.11095754
 c     -2.53517846    -0.49259076    -0.78006161
 h     -3.13971492     0.26622607    -1.13069087
 h     -2.21403751    -1.31992956    -1.47140607
 h     -3.22041386    -1.17079364    -0.28989771
 h     -0.55776222     1.32889687     1.96045743
          17

 c      1.27539360    -0.34090825    -0.03861697
 c      0.00646630    -0.99553117     0.28609438
 c     -1.16993446    -0.11846049    -0.03012552
 c     -1.16458357     1.10727258     1.03291860
 c     -0.44355283     1.10905600    -0.41846663
 c      1.03915750     0.86415081    -0.54342028
 h     -0.12339323    -1.79166593     0.92232804
 h     -2.13310218     1.63673004     1.13287155
 h     -0.98231607     1.74082315    -1.12396941
 h      1.79913724     1.75370325    -0.66700789
 o      2.43956938    -0.89364028     0.28086879
 h      3.20286762    -0.34623934     0.12294031
 c     -2.54270838    -0.51432695    -0.77972371
 h     -3.15395544     0.26812165    -1.15626693
 h     -2.25600766    -1.35530541    -1.53138991
 h     -3.21179230    -1.17279887    -0.35133676
 h     -0.48925018     1.31156989     1.92467669
          17

 c      1.28483620    -0.32718021    -0.02974316
 c      0.00606280    -1.00373757     0.28078023
 c     -1.17453459    -0.12375981    -0.02319395
 c     -1.17016040     1.13457001     1.03784459
 c     -0.44167665     1.11030724    -0.42877098
 c      1.04327876     0.86546115    -0.53336745
 h     -0.09211189    -1.81227979     0.88962610
 h     -2.11789287     1.70248710     1.18247675
 h     -0.98985957     1.76771040    -1.07267308
 h      1.80501596     1.76342840    -0.64111847
 o      2.43722860    -0.90107921     0.27368133
 h      3.17346389    -0.34540241     0.13247000
 c     -2.54716709    -0.53760068    -0.78012246
 h     -3.16791696     0.28185034    -1.18865560
 h     -2.29739354    -1.37156089    -1.59105925
 h     -3.21747874    -1.18584141    -0.38699388
 h     -0.42627931     1.28529107     1.87959476
          17

 c      1.29350855    -0.31692076    -0.01979336
 c      0.00585920    -1.00866079     0.27446282
 c     -1.17884076    -0.12887015    -0.01650268
 c     -1.17430923     1.16157240     1.04194577
 c     -0.44037731     1.11179939    -0.43896529
 c      1.04605996     0.87114484    -0.52326545
 h     -0.06043771    -1.86058927     0.87205610
 h     -2.09867876     1.76339349     1.22885731
 h     -0.99648189     1.80055779    -1.02825938
 h      1.79755043     1.75489613    -0.61589703
 o      2.43405164    -0.90945955     0.26673863
 h      3.15829854    -0.33316654     0.13852820
 c     -2.54875852    -0.56101256    -0.78246663
 h     -3.17411068     0.29662850    -1.22130965
 h     -2.33624392    -1.36634103    -1.64508359
 h     -3.24364076    -1.21559902    -0.39265798
 h     -0.37112411     1.25172489     1.82748021
          17

 c      1.30086877    -0.31039803    -0.00884366
 c      0.00592922    -1.01091567     0.26778695
 c     -1.18283655    -0.13359626    -0.01031887
 c     -1.17670474     1.18790919     1.04504126
 c     -0.43975999     1.11325265    -0.44857196
 c      1.04734112     0.88113550    -0.51312819
 h     -0.02818563    -1.92708319     0.86232858
 h     -2.07490506     1.81809605     1.27129640
 h     -1.00313725     1.84001761    -0.99408136
 h      1.77892892     1.73123658    -0.59223790
 o      2.43024173    -0.91867178     0.26003629
 h      3.15800633    -0.31062803     0.14184655
 c     -2.54850969    -0.58413621    -0.78707203
 h     -3.16786967     0.30419371    -1.24852936
 h     -2.37049371    -1.34018321    -1.68962852
 h     -3.28446223    -1.25625279    -0.37260774
 h     -0.32526314     1.21292510     1.77146921
          17

 c      1.30636863    -0.30746207     0.00287147
 c      0.00635892    -1.01171921     0.26164622
 c     -1.18650708    -0.13776245    -0.00490641
 c     -1.17708702     1.21319578     1.04694571
 c     -0.44006006     1.11469682    -0.45739959
 c      1.04676162     0.89463939    -0.50280459
 h      0.00432421    -1.99611481     0.85028190
 h     -2.04666973     1.86583191     1.30934043
 h     -1.00871387     1.88383800    -0.97056992
 h      1.75476569     1.70000018    -0.57136315
 o      2.42651529    -0.92821853     0.25350321
 h      3.16498988    -0.28550472     0.14431446
 c     -2.54778386    -0.60715589    -0.79358793
 h     -3.14770947     0.29992530    -1.26626312
 h     -2.39816669    -1.29613508    -1.72255375
 h     -3.32722222    -1.29620314    -0.33586450
 h     -0.28938008     1.17110416     1.71513723
          17

 c      1.30949488    -0.30764316     0.01501277
 c      0.00728504    -1.01213646     0.25668160
 c     -1.18984147    -0.14124012    -0.00052013
 c     -1.17524539     1.23703816     1.04747479
 c     -0.44158927     1.11641498    -0.46544875
 c      1.04370773     0.91018668    -0.49201990
 h      0.03585882    -2.05443414     0.82874341
 h     -2.01477340     1.90652591     1.34283059
 h     -1.01067497     1.92742006    -0.95626862
 h      1.73449338     1.67328026    -0.55470622
 o      2.42363867    -0.93753397     0.24707898
 h      3.17030625    -0.26686214     0.14760034
 c     -2.54762663    -0.63017416    -0.80131303
 h     -3.11476243     0.28261570    -1.27211597
 h     -2.41738572    -1.23976668    -1.74417576
 h     -3.36045619    -1.32591022    -0.29162026
 h     -0.26350811     1.12853583     1.66221049
          17

 c      1.30982417    -0.31030230     0.02720706
 c      0.00884924    -1.01283709     0.25319558
 c     -1.19282963    -0.14396310     0.00260183
 c     -1.17101539     1.25905746     1.04646364
 c     -0.44462137     1.11877679    -0.47277557
 c      1.03748297     0.92602399    -0.48046142
 h      0.06477090    -2.09377538     0.79446586
 h     -1.98058773     1.94076232     1.37189175
 h     -1.00651405     1.96561772    -0.94930347
 h      1.72902333     1.66447939    -0.54357748
 o      2.42211457    -0.94622558     0.24074494
 h      3.16826194    -0.26098220     0.15252913
 c     -2.54854776    -0.65301156    -0.80927031
 h     -3.07238359     0.25433697    -1.26531149
 h     -2.42635265    -1.17903216    -1.75822338
 h     -3.37688957    -1.34018493    -0.24744770
 h     -0.24713635     1.08729897     1.61618897
          17

 c      1.30707474    -0.31477171     0.03911007
 c      0.01115447    -1.01412574     0.25123015
 c     -1.19545266    -0.14592631     0.00425334
 c     -1.16428692     1.27890594     1.04377265
 c     -0.44931929     1.12208727    -0.47940063
 c      1.02789508     0.94093274    -0.46788942
 h      0.08942526    -2.11033592     0.74713932
 h     -1.94577224     1.96960844     1.39683933
 h     -0.99482936     1.99433047    -0.94828730
 h      1.74357318     1.68006064    -0.53852188
 o      2.42210184    -0.95413549     0.23451545
 h      3.15740547    -0.27012528     0.15914793
 c     -2.55056275    -0.67538466    -0.81622074
 h     -3.02599128     0.22068180    -1.24681885
 h     -2.42344536    -1.12314903    -1.77179108
 h     -3.37303815    -1.33741667    -0.20914645
 h     -0.23933700     1.04919528     1.58015905
          17

 c      1.30114752    -0.32044066     0.05044172
 c      0.01423811    -1.01599103     0.25063297
 c     -1.19767060    -0.14717576     0.00427958
 c     -1.15502377     1.29629386     1.03929843
 c     -0.45571919     1.12650234    -0.48527039
 c      1.01570616     0.95475415    -0.45421175
 h      0.10841885    -2.10417250     0.68854394
 h     -1.91189348     1.99429345     1.41799519
 h     -0.97571534     2.01133596    -0.95263545
 h      1.77224649     1.71427579    -0.53881222
 o      2.42340787    -0.96134115     0.22842317
 h      3.14044218    -0.29233941     0.16694550
 c     -2.55326375    -0.69720083    -0.82091505
 h     -2.98265120     0.19073222    -1.21941785
 h     -2.40762119    -1.07999574    -1.79242054
 h     -3.34846963    -1.31866979    -0.18073682
 h     -0.23888920     1.01567863     1.55664886
          17

 c      1.29215690    -0.32677488     0.06099098
 c      0.01804642    -1.01808364     0.25108093
 c     -1.19941128    -0.14779657     0.00259343
 c     -1.14328187     1.31102915     1.03299855
 c     -0.46373240     1.13199593    -0.49024539
 c      1.00222899     0.96794221    -0.43946292
 h      0.12076398    -2.07953698     0.62222533
 h     -1.88005709     2.01581471     1.43545262
 h     -0.95074447     2.01658639    -0.96262521
 h      1.80266931     1.75480001    -0.54271205
 o      2.42548866    -0.96815539     0.22250794
 h      3.12411453    -0.32142436     0.17507279
 c     -2.55588651    -0.71863778    -0.82266945
 h     -2.94957455     0.17505419    -1.18698496
 h     -2.37923797    -1.05336231    -1.82262966
 h     -3.30578140    -1.28751271    -0.16392256
 h     -0.24441855     0.98772660     1.54738485
          17

 c      1.28044991    -0.33329883     0.07060799
 c      0.02240147    -1.01962822     0.25208931
 c     -1.20056659    -0.14790055    -0.00081896
 c     -1.12921313     1.32304350     1.02490948
 c     -0.47314799     1.13835553    -0.49409814
 c      0.98865821     0.98089885    -0.42373348
 h      0.12613965    -2.04608764     0.55336153
 h     -1.85070301     2.03463568     1.44888159
 h     -0.92274709     2.01219974    -0.97937879
 h      1.82364426     1.79067047    -0.54819403
 o      2.42753551    -0.97505826     0.21680173
 h      3.11786058    -0.34815360     0.18266235
 c     -2.55741503    -0.73967330    -0.82187438
 h     -2.93135847     0.18032840    -1.15253761
 h     -2.34078772    -1.04268354    -1.85717797
 h     -3.25140045    -1.25052612    -0.15674400
 h     -0.25456995     0.96582512     1.55310428
          17

 c      1.26660638    -0.33956733     0.07919559
 c      0.02697391    -1.01941007     0.25307592
 c     -1.20100430    -0.14761082    -0.00591015
 c     -1.11304555     1.33239115     1.01515564
 c     -0.48365231     1.14521682    -0.49652748
 c      0.97579260     0.99374258    -0.40712185
 h      0.12507118    -2.01929953     0.48801415
 h     -1.82366942     2.05062711     1.45747733
 h     -0.89534374     2.00201252    -1.00469719
 h      1.82816942     1.81506593    -0.55342817
 o      2.42880013    -0.98242608     0.21130732
 h      3.12892980    -0.36485330     0.18925727
 c     -2.55668510    -0.75942372    -0.81997413
 h     -2.92806342     0.20401664    -1.11668342
 h     -2.29660115    -1.04517225    -1.88644578
 h     -3.19646409    -1.21772928    -0.15182968
 h     -0.26822461     0.95007419     1.57339193
          17

 c      1.25141344    -0.34513945     0.08670102
 c      0.03130715    -1.01620356     0.25355608
 c     -1.20059053    -0.14704270    -0.01259573
 c     -1.09504553     1.33922189     1.00395349
 c     -0.49488408     1.15217071    -0.49721738
 c      0.96404042     1.00634398    -0.38971845
 h      0.11851987    -2.01570111     0.43089182
 h     -1.79848976     2.06327054     1.46009420
 h     -0.87208834     1.99029917    -1.04045943
 h      1.81324150     1.82493645    -0.55695389
 o      2.42903243    -0.99018388     0.20599438
 h      3.15595294    -0.37119049     0.19494355
 c     -2.55253660    -0.77624162    -0.81886699
 h     -2.93637939     0.23568034    -1.07863638
 h     -2.25159429    -1.05780285    -1.90159153
 h     -3.15492054    -1.20079642    -0.13708206
 h     -0.28471344     0.94037627     1.60652529
          17

 c      1.23581716    -0.34956641     0.09310399
 c      0.03490048    -1.00976960     0.25335890
 c     -1.19920874    -0.14628795    -0.02077529
 c     -1.07548721     1.34374330     0.99161373
 c     -0.50651362     1.15893666    -0.49595996
 c      0.95347533     1.01838517    -0.37160243
 h      0.10684046    -2.04128590     0.38294300
 h     -1.77476638     2.07200346     1.45550737
 h     -0.85537424     1.97970192    -1.08738764
 h      1.77924026     1.82033939    -0.55775998
 o      2.42850440    -0.99784244     0.20082746
 h      3.18917370    -0.37368885     0.19994519
 c     -2.54438050    -0.78868995    -0.81979655
 h     -2.95220194     0.26330845    -1.03821385
 h     -2.21000165    -1.07810438    -1.89736661
 h     -3.13534835    -1.20703755    -0.10385335
 h     -0.30388181     0.93662618     1.64941487
          17

 c      1.22085678    -0.35240396     0.09840305
 c      0.03722930    -1.00133008     0.25256199
 c     -1.19676958    -0.14541780    -0.03033879
 c     -1.05464975     1.34619285     0.97853956
 c     -0.51828975     1.16548838    -0.49279839
 c      0.94384861     1.02936047    -0.35283391
 h      0.08968745    -2.08577278     0.34230157
 h     -1.75246581     2.07654948     1.44269809
 h     -0.84577026     1.96965377    -1.14368927
 h      1.72994895     1.80446187    -0.55546188
 o      2.42761259    -1.00486634     0.19578885
 h      3.21723319    -0.37980741     0.20428116
 c     -2.53276321    -0.79632964    -0.82238761
 h     -2.97207884     0.27775352    -0.99654809
 h     -2.17462390    -1.10428647    -1.87278996
 h     -3.13347269    -1.23431228    -0.05700184
 h     -0.32588336     0.93876895     1.69777686
          17

 c      1.20757366    -0.35325114     0.10260867
 c      0.03769839    -0.99275189     0.25124448
 c     -1.19321579    -0.14450527    -0.04116160
 c     -1.03284104     1.34683119     0.96521113
 c     -0.53001365     1.17200004    -0.48808348
 c      0.93456135     1.03852601    -0.33342954
 h      0.06714400    -2.13168979     0.30724473
 h     -1.73205735     2.07712621     1.42107808
 h     -0.84233498     1.95685123    -1.20475896
 h      1.67310851     1.78425343    -0.55067166
 o      2.42657349    -1.01091275     0.19087706
 h      3.23226331    -0.39400606     0.20779844
 c     -2.51892599    -0.79950060    -0.82502854
 h     -2.99348776     0.27373834    -0.95577244
 h     -2.14653407    -1.13529812    -1.83101320
 h     -3.13733779    -1.27449534    -0.01087177
 h     -0.35075841     0.94665892     1.74663461
          17

 c      1.19689026    -0.35180721     0.10574751
 c      0.03569897    -0.98561169     0.24938711
 c     -1.18852486    -0.14364257    -0.05309866
 c     -1.01042765     1.34594987     0.95214870
 c     -0.54147634     1.17865660    -0.48239851
 c      0.92470780     1.04490111    -0.31333736
 h      0.04016439    -2.16463180     0.27725340
 h     -1.71449399     2.07449219     1.39061591
 h     -0.84352957     1.93736384    -1.26435740
 h      1.62020975     1.77048008    -0.54533667
 o      2.42533702    -1.01587306     0.18609675
 h      3.23135358    -0.41697210     0.21033129
 c     -2.50405471    -0.79876448    -0.82586864
 h     -3.01482384     0.24952147    -0.91853163
 h     -2.12501463    -1.17104612    -1.77893567
 h     -3.13629005    -1.31950546     0.02159013
 h     -0.37801258     0.95983138     1.79109124
          17

 c      1.18947432    -0.34794053     0.10787517
 c      0.03076403    -0.98087666     0.24689446
 c     -1.18271166    -0.14294065    -0.06598456
 c     -0.98785281     1.34388295     0.93986409
 c     -0.55242522     1.18548935    -0.47642447
 c      0.91342120     1.04756331    -0.29249396
 h      0.01016903    -2.17625097     0.25257122
 h     -1.70105198     2.06982855     1.35185181
 h     -0.84796242     1.90853742    -1.31632930
 h      1.58279386     1.77437510    -0.54205756
 o      2.42357569    -1.01985691     0.18144968
 h      3.21675424    -0.44580471     0.21184069
 c     -2.48900435    -0.79469659    -0.82332230
 h     -3.03556290     0.20667149    -0.88760001
 h     -2.10785872    -1.21251162    -1.72595965
 h     -3.12385418    -1.36348358     0.03311948
 h     -0.40640756     0.97734319     1.82712948
          17

 c      1.18562522    -0.34175460     0.10908887
 c      0.02271228    -0.97891356     0.24362886
 c     -1.17583672    -0.14251604    -0.07963948
 c     -0.96564107     1.34101762     0.92881571
 c     -0.56257065     1.19231560    -0.47082456
 c      0.90052614     1.04631198    -0.27103475
 h     -0.02140672    -2.16358663     0.23369366
 h     -1.69302955     2.06446107     1.30580892
 h     -0.85470784     1.86978110    -1.35589505
 h      1.56507352     1.79998402    -0.54156369
 o      2.42068667    -1.02317400     0.17692711
 h      3.19589701    -0.47428789     0.21253262
 c     -2.47422089    -0.78798782    -0.81632227
 h     -3.05673054     0.15022272    -0.86556780
 h     -2.09257774    -1.26096067    -1.68077490
 h     -3.09704198    -1.40261396     0.02157762
 h     -0.43401580     0.99774853     1.85220763
          17

 c      1.18523069    -0.33361289     0.10952805
 c      0.01171078    -0.97952855     0.23943704
 c     -1.16801636    -0.14247662    -0.09388107
 c     -0.94439625     1.33780492     0.91936427
 c     -0.57160104     1.19875670    -0.46615858
 c      0.88678352     1.04200458    -0.24943912
 h     -0.05337809    -2.12843457     0.22108861
 h     -1.69132546     2.05946175     1.25385658
 h     -0.86337984     1.82254817    -1.38035718
 h      1.56109024     1.84026069    -0.54090914
 o      2.41590159    -1.02625155     0.17250810
 h      3.17976826    -0.49427376     0.21289029
 c     -2.45961353    -0.77965676    -0.80459983
 h     -3.08146333     0.08860553    -0.85455481
 h     -2.07829489    -1.31579806    -1.64713821
 h     -3.05541524    -1.43475499    -0.01120896
 h     -0.45845251     1.01919443     1.86561841
          17

 c      1.18781394    -0.32410319     0.10935903
 c     -0.00174956    -0.98194664     0.23417971
 c     -1.15942492    -0.14290924    -0.10853644
 c     -0.92479450     1.33476109     0.91172730
 c     -0.57918620     1.20428648    -0.46280525
 c      0.87335729     1.03605462    -0.22836655
 h     -0.08501432    -2.07787965     0.21504055
 h     -1.69600851     2.05526896     1.19761907
 h     -0.87415927     1.77005949    -1.38953102
 h      1.56073574     1.88283677    -0.53529846
 o      2.40866625    -1.02938161     0.16817560
 h      3.17702429    -0.49984805     0.21342466
 c     -2.44455571    -0.77102201    -0.78875740
 h     -3.11461927     0.03178046    -0.85599875
 h     -2.06643165    -1.37285427    -1.62273596
 h     -3.00077324    -1.45964609    -0.05991103
 h     -0.47717559     1.03959723     1.86860370
          17

 c      1.19264955    -0.31395348     0.10874988
 c     -0.01693053    -0.98476629     0.22776477
 c     -1.15028244    -0.14386912    -0.12345046
 c     -0.90755885     1.33244553     0.90593825
 c     -0.58497738     1.20828660    -0.46088538
 c      0.86125965     1.02980724    -0.20841936
 h     -0.11631399    -2.02553141     0.21556369
 h     -1.70608395     2.05152886     1.13900574
 h     -0.88784408     1.71696120    -1.38605965
 h      1.55590735     1.91704877    -0.52077027
 o      2.39909513    -1.03243492     0.16394722
 h      3.18685079    -0.49204889     0.21418509
 c     -2.42826291    -0.76313782    -0.77001232
 h     -3.15972924    -0.01354894    -0.87042671
 h     -2.05921134    -1.42542452    -1.60248090
 h     -2.93731525    -1.47977094    -0.11568442
 h     -0.48781024     1.05686671     1.86415860
          17

 c      1.19890278    -0.30393224     0.10784461
 c     -0.03293758    -0.98612913     0.22016572
 c     -1.14082774    -0.14536740    -0.13848573
 c     -0.89340138     1.33140496     0.90184404
 c     -0.58861862     1.21011521    -0.46022306
 c      0.85118627     1.02429841    -0.19004992
 h     -0.14819860    -1.99045441     0.22250992
 h     -1.71963865     2.04728819     1.08033007
 h     -0.90584854     1.66879421    -1.37534777
 h      1.54217114     1.93635419    -0.49516533
 o      2.38790384    -1.03492515     0.15988179
 h      3.19991876    -0.47794039     0.21464845
 c     -2.41036681    -0.75614040    -0.74989688
 h     -3.21439410    -0.04819044    -0.89683262
 h     -2.05781807    -1.46687287    -1.58225483
 h     -2.87158273    -1.50121936    -0.16670159
 h     -0.48850594     1.06918657     1.85634098
          17

 c      1.20574565    -0.29475412     0.10674453
 c     -0.04884933    -0.98455520     0.21141593
 c     -1.13129365    -0.14734773    -0.15352048
 c     -0.88293274     1.33209099     0.89917995
 c     -0.58978668     1.20921171    -0.46042568
 c      0.84354680     1.02023364    -0.17356038
 h     -0.18183306    -1.98827395     0.23589674
 h     -1.73433791     2.04145608     1.02436407
 h     -0.92989953     1.63099911    -1.36433666
 h      1.51828897     1.93815164    -0.45799306
 o      2.37591950    -1.03634005     0.15605293
 h      3.20590588    -0.46537876     0.21413074
 c     -2.39118975    -0.74937720    -0.72995897
 h     -3.26978095    -0.07857580    -0.93205314
 h     -2.06178918    -1.49236505    -1.56035327
 h     -2.81074122    -1.53227088    -0.20099917
 h     -0.47835732     1.07536027     1.84896150
          17

 c      1.21241952    -0.28700152     0.10549942
 c     -0.06389589    -0.98012251     0.20163358
 c     -1.12189931    -0.14965851    -0.16845186
 c     -0.87656107     1.33478008     0.89770597
 c     -0.58828129     1.20524332    -0.46113020
 c      0.83850540     1.01797419    -0.15911141
 h     -0.21680849    -2.01795138     0.25571410
 h     -1.74806958     2.03330573     0.97420554
 h     -0.96111795     1.60741207    -1.35855449
 h      1.48576476     1.92349786    -0.41016428
 o      2.36375518    -1.03635617     0.15252556
 h      3.19843864    -0.45963127     0.21215414
 c     -2.37166996    -0.74233264    -0.71130501
 h     -3.31523530    -0.11128361    -0.97126816
 h     -2.06942023    -1.49935472    -1.53722427
 h     -2.75877092    -1.57742696    -0.21172644
 h     -0.45782683     1.07513595     1.84400202
          17

 c      1.21824255    -0.28108815     0.10411031
 c     -0.07749861    -0.97439651     0.19109110
 c     -1.11285432    -0.15204317    -0.18320057
 c     -0.87441392     1.33952377     0.89731232
 c     -0.58414897     1.19822429    -0.46228256
 c      0.83596819     1.01746097    -0.14671574
 h     -0.25059542    -2.06272094     0.28097929
 h     -1.75948067     2.02283579     0.93295997
 h     -0.99869386     1.59901658    -1.35889375
 h      1.44901055     1.89761206    -0.35387539
 o      2.35173218    -1.03489018     0.14934693
 h      3.17620278    -0.46259597     0.20857526
 c     -2.35312932    -0.73535842    -0.69433222
 h     -3.34243294    -0.14996430    -1.00926987
 h     -2.07842543    -1.48756378    -1.51471104
 h     -2.71445286    -1.63189056    -0.19979810
 h     -0.42896169     1.06933511     1.84071694
          17

 c      1.22259453    -0.27726511     0.10253992
 c     -0.08913417    -0.96923370     0.18020148
 c     -1.10436302    -0.15416840    -0.19770954
 c     -0.87631347     1.34614343     0.89800440
 c     -0.57774253     1.18852038    -0.46417238
 c      0.83553835     1.01811486    -0.13624321
 h     -0.28016854    -2.10371372     0.30959584
 h     -1.76828465     2.01092234     0.90334706
 h     -1.03928913     1.60398947    -1.36123256
 h      1.41575646     1.87078139    -0.29238349
 o      2.33987783    -1.03210119     0.14654391
 h      3.14292503    -0.47277343     0.20360856
 c     -2.33687205    -0.72943769    -0.67894282
 h     -3.34676666    -0.19514535    -1.04143016
 h     -2.08639891    -1.45897806    -1.49550239
 h     -2.67398738    -1.68450349    -0.17083020
 h     -0.39517063     1.05965859     1.83616862
          17

 c      1.22491445    -0.27564980     0.10072734
 c     -0.09826200    -0.96603430     0.16942272
 c     -1.09662050    -0.15567915    -0.21193425
 c     -0.88181231     1.35426287     0.89978949
 c     -0.56964736     1.17675201    -0.46718858
 c      0.83658029     1.01892697    -0.12750067
 h     -0.30329757    -2.12799742     0.33910931
 h     -1.77532028     1.99926436     0.88735660
 h     -1.07790253     1.61892574    -1.35931994
 h      1.39601968     1.85725184    -0.22901035
 o      2.32793326    -1.02838734     0.14412248
 h      3.10720603    -0.48531340     0.19781157
 c     -2.32385053    -0.72554080    -0.66483303
 h     -3.32741642    -0.24492421    -1.06418391
 h     -2.09097951    -1.41786227    -1.48299942
 h     -2.63420088    -1.72451403    -0.13118065
 h     -0.36057477     1.04824266     1.82679709
          17

 c      1.22471956    -0.27626419     0.09860596
 c     -0.10437940    -0.96562704     0.15917354
 c     -1.08979548    -0.15626705    -0.22582649
 c     -0.89027383     1.36336548     0.90256640
 c     -0.56054147     1.16368504    -0.47156128
 c      0.83861200     1.01908007    -0.12039129
 h     -0.31871524    -2.12911233     0.36732562
 h     -1.78234378     1.99013013     0.88603754
 h     -1.10939760     1.64015981    -1.34794689
 h      1.39715170     1.86809137    -0.16535356
 o      2.31546373    -1.02431361     0.14207579
 h      3.08068009    -0.49316722     0.19192975
 c     -2.31451700    -0.72433117    -0.65158646
 h     -3.28751121    -0.29548404    -1.07540333
 h     -2.08990799    -1.37031232    -1.48115386
 h     -2.59352192    -1.74479266    -0.08642137
 h     -0.32921003     1.03716118     1.80995777
          17

 c      1.22163730    -0.27906390     0.09612102
 c     -0.10711931    -0.96831996     0.14978023
 c     -1.08400290    -0.15574233    -0.23931664
 c     -0.90098242     1.37287285     0.90608068
 c     -0.55108012     1.15015302    -0.47726321
 c      0.84180980     1.01879236    -0.11494790
 h     -0.32591658    -2.10571269     0.39261111
 h     -1.79147365     1.98588394     0.89945681
 h     -1.12964485     1.66457064    -1.32445658
 h      1.41761657     1.90148026    -0.10107959
 o      2.30222277    -1.02036518     0.14040866
 h      3.07206899    -0.49102615     0.18646888
 c     -2.30872060    -0.72625001    -0.63871167
 h     -3.23483725    -0.34129730    -1.07500796
 h     -2.08130711    -1.32274617    -1.49336331
 h     -2.55175146    -1.74192888    -0.04121693
 h     -0.30433859     1.02801529     1.78480322
          17

 c      1.21543852    -0.28393775     0.09324057
 c     -0.10631780    -0.97389469     0.14143387
 c     -1.07927363    -0.15409116    -0.25230093
 c     -0.91327553     1.38224436     0.90994013
 c     -0.54181583     1.13699900    -0.48403680
 c      0.84688172     1.01920669    -0.11114476
 h     -0.32510545    -2.06106022     0.41418286
 h     -1.80426957     1.98830882     0.92680407
 h     -1.13609392     1.68997339    -1.28893111
 h      1.44825649     1.94402671    -0.03631093
 o      2.28857142    -1.01665908     0.13915973
 h      3.08026728    -0.47986521     0.18130072
 c     -2.30560160    -0.73171054    -0.62576476
 h     -3.18247787    -0.37535907    -1.06577404
 h     -2.06435790    -1.27965206    -1.52015904
 h     -2.50973855    -1.71577582     0.00071771
 h     -0.28794951     1.02163973     1.75254362
          17

 c      1.20606499    -0.29068970     0.08995713
 c     -0.10201365    -0.98152397     0.13413646
 c     -1.07553551    -0.15149532    -0.26463638
 c     -0.92667430     1.39107647     0.91366467
 c     -0.53312909     1.12501704    -0.49146015
 c      0.85446959     1.02149918    -0.10879792
 h     -0.31744564    -2.00379806     0.43268242
 h     -1.82073558     1.99792239     0.96653700
 h     -1.12805158     1.71537700    -1.24391271
 h      1.47915949     1.98104014     0.02712429
 o      2.27538997    -1.01299057     0.13838616
 h      3.09541153    -0.46601140     0.17587929
 c     -2.30370873    -0.74108366    -0.61255903
 h     -3.14687425    -0.39029099    -1.05314840
 h     -2.04002278    -1.24243709    -1.55744251
 h     -2.46920802    -1.66958988     0.03714484
 h     -0.28045442     1.01792667     1.71631319
          17

 c      1.19365305    -0.29903007     0.08628298
 c     -0.09438616    -0.98971447     0.12763675
 c     -1.07261893    -0.14829966    -0.27614682
 c     -0.94095388     1.39915822     0.91676111
 c     -0.52516940     1.11488424    -0.49900712
 c      0.86481648     1.02635144    -0.10763567
 h     -0.30548082    -1.94895604     0.45104400
 h     -1.83886788     2.01368067     1.01644490
 h     -1.10684022     1.74125243    -1.19404004
 h      1.50352211     2.00252947     0.08651720
 o      2.26358852    -1.00912762     0.13813099
 h      3.10632035    -0.45613317     0.16975793
 c     -2.30168639    -0.75428602    -0.59948385
 h     -3.13997714    -0.38138375    -1.04175377
 h     -2.01113086    -1.21052580    -1.59746569
 h     -2.43263045    -1.61081979     0.06848885
 h     -0.28065923     1.01581301     1.68070729
          17

 c      1.17856649    -0.30856971     0.08224215
 c     -0.08372296    -0.99659424     0.12144502
 c     -1.07029904    -0.14493824    -0.28664202
 c     -0.95609697     1.40644852     0.91882066
 c     -0.51783390     1.10710584    -0.50610183
 c      0.87775738     1.03389768    -0.10738261
 h     -0.29290679    -1.91543036     0.47455303
 h     -1.85518370     2.03329761     1.07365003
 h     -1.07569488     1.76967430    -1.14546725
 h      1.51791827     2.00370269     0.13927417
 o      2.25377355    -1.00498502     0.13841046
 h      3.10551510    -0.45415091     0.16280559
 c     -2.29914885    -0.77026263    -0.58781440
 h     -3.16009759    -0.35032350    -1.03035101
 h     -1.98165892    -1.18325367    -1.63173679
 h     -2.40299443    -1.55170092     0.09930332
 h     -0.28621005     1.01354941     1.65085983
          17

 c      1.16144578    -0.31880716     0.07786116
 c     -0.07056656    -1.00091215     0.11513110
 c     -1.06836651    -0.14184854    -0.29594527
 c     -0.97213609     1.41298218     0.91962500
 c     -0.51083019     1.10202238    -0.51220369
 c      0.89280179     1.04380273    -0.10780648
 h     -0.28238995    -1.91537446     0.50755020
 h     -1.86593302     2.05400292     1.13470389
 h     -1.03897844     1.80381378    -1.10465967
 h      1.52168833     1.98407107     0.18349483
 o      2.24615322    -1.00064725     0.13921865
 h      3.09053896    -0.46066075     0.15515644
 c     -2.29663044    -0.78711221    -0.57941574
 h     -3.19407189    -0.30493282    -1.01270436
 h     -1.95576137    -1.16087442    -1.65339706
 h     -2.38321605    -1.50698968     0.13797305
 h     -0.29465486     1.00934193     1.63104575
          17

 c      1.14325746    -0.32911952     0.07316275
 c     -0.05593147    -1.00301226     0.10877585
 c     -1.06667768    -0.13940457    -0.30391045
 c     -0.98896760     1.41875393     0.91921826
 c     -0.50383910     1.09992512    -0.51693783
 c      0.90918667     1.05530481    -0.10875692
 h     -0.27298945    -1.94370686     0.54819296
 h     -1.86826140     2.07332311     1.19587164
 h     -1.00052267     1.84619678    -1.07647347
 h      1.51676915     1.94716434     0.21847391
 o      2.24052178    -0.99635919     0.14053635
 h      3.06417666    -0.47299780     0.14708321
 c     -2.29488252    -0.80309180    -0.57571176
 h     -3.22738554    -0.25483862    -0.98305773
 h     -1.93705180    -1.14459946    -1.65833490
 h     -2.37496235    -1.48624573     0.19099505
 h     -0.30477932     1.00218066     1.62327802
          17

 c      1.12529810    -0.33877615     0.06816537
 c     -0.04122672    -1.00438259     0.10292258
 c     -1.06514941    -0.13789036    -0.31041843
 c     -1.00625194     1.42364679     0.91789002
 c     -0.49668814     1.10122133    -0.52019489
 c      0.92588311     1.06721129    -0.11022680
 h     -0.26125929    -1.98378940     0.58902049
 h     -1.86088018     2.08960475     1.25353805
 h     -0.96203097     1.89633088    -1.06251482
 h      1.50810010     1.90099304     0.24544116
 o      2.23626780    -0.99252462     0.14234128
 h      3.03452738    -0.48529719     0.13883437
 c     -2.29449768    -0.81748473    -0.57673936
 h     -3.24983380    -0.20808343    -0.93898281
 h     -1.92820882    -1.13626821    -1.64561242
 h     -2.37784947    -1.48717864     0.25486206
 h     -0.31728867     0.99232099     1.62674282
          17

 c      1.10910198    -0.34698858     0.06288603
 c     -0.02797784    -1.00657054     0.09813846
 c     -1.06372419    -0.13749342    -0.31537403
 c     -1.02345069     1.42743777     0.91606125
 c     -0.48939729     1.10646104    -0.52209472
 c      0.94162023     1.07795594    -0.11241981
 h     -0.24417840    -2.01990079     0.62215922
 h     -1.84421775     2.10226312     1.30460175
 h     -0.92305885     1.94989516    -1.06118655
 h      1.50382991     1.85802344     0.26832071
 o      2.23252118    -0.98964364     0.14461991
 h      3.01316208    -0.48966113     0.13043857
 c     -2.29586836    -0.83034185    -0.58125350
 h     -3.25587918    -0.17028487    -0.88113652
 h     -1.93073225    -1.13809417    -1.61773308
 h     -2.38992987    -1.49981787     0.31727629
 h     -0.33426050     0.98103183     1.63844569
          17

 c      1.09623497    -0.35299155     0.05734097
 c     -0.01760320    -1.01068381     0.09477457
 c     -1.06233896    -0.13829626    -0.31872084
 c     -1.03994867     1.42985472     0.91413484
 c     -0.48209981     1.11615526    -0.52283604
 c      0.95511421     1.08595812    -0.11569322
 h     -0.22036661    -2.04224750     0.64224891
 h     -1.82024154     2.11182215     1.34678025
 h     -0.88242913     2.00045805    -1.06925339
 h      1.51316549     1.83165381     0.29296952
 o      2.22861559    -0.98807180     0.14737108
 h      3.00849996    -0.48028061     0.12165408
 c     -2.29922611    -0.84179150    -0.58747410
 h     -3.24364506    -0.14487724    -0.81226559
 h     -1.94468344    -1.15262048    -1.58095239
 h     -2.40867380    -1.51459988     0.36548762
 h     -0.35787416     0.96986016     1.65451289
          17

 c      1.08800124    -0.35616387     0.05154506
 c     -0.01120597    -1.01730318     0.09295203
 c     -1.06091348    -0.14027885    -0.32047002
 c     -1.05517519     1.43063953     0.91238448
 c     -0.47496119     1.13054518    -0.52256357
 c      0.96561363     1.09037249    -0.12021400
 h     -0.18997243    -2.04657209     0.64671293
 h     -1.79207448     2.11979969     1.37877801
 h     -0.83952089     2.04198476    -1.08343609
 h      1.54047178     1.82793781     0.32302560
 o      2.22460233    -0.98773019     0.15058488
 h      3.01834004    -0.45829430     0.11232973
 c     -2.30466210    -0.85177253    -0.59354155
 h     -3.21437762    -0.13323455    -0.73645376
 h     -1.96855909    -1.18270370    -1.54508932
 h     -2.43160111    -1.52550450     0.39105433
 h     -0.38933315     0.95993325     1.67135825
          17

 c      1.08515590    -0.35616847     0.04551508
 c     -0.00934786    -1.02642377     0.09258994
 c     -1.05936172    -0.14334930    -0.32072782
 c     -1.06868800     1.42960380     0.91090877
 c     -0.46814386     1.14947805    -0.52131387
 c      0.97327184     1.09150562    -0.12562069
 h     -0.15436755    -2.03318135     0.63547195
 h     -1.76342944     2.12840808     1.40025014
 h     -0.79471299     2.07042368    -1.10124192
 h      1.58118401     1.84090926     0.35586381
 o      2.22114092    -0.98816412     0.15421906
 h      3.03191549    -0.43088530     0.10279995
 c     -2.31204725    -0.86014056    -0.59778260
 h     -3.17258750    -0.13429351    -0.65857131
 h     -2.00000813    -1.23093661    -1.52105967
 h     -2.45651749    -1.52970988     0.39028078
 h     -0.42837604     0.95155939     1.68640076
          17

 c      1.08774786    -0.35304384     0.03927887
 c     -0.01190065    -1.03734386     0.09338733
 c     -1.05761545    -0.14739405    -0.31970270
 c     -1.08022591     1.42668652     0.90964101
 c     -0.46178439     1.17240050    -0.51901123
 c      0.97881913     1.09029934    -0.13119718
 h     -0.11595848    -2.00711406     0.61109895
 h     -1.73789475     2.14000841     1.41150667
 h     -0.74930287     2.08426289    -1.12123520
 h      1.62561269     1.85857909     0.38464739
 o      2.21895926    -0.98886262     0.15820669
 h      3.03838226    -0.40605825     0.09376340
 c     -2.32083157    -0.86695820    -0.59920221
 h     -3.12645026    -0.14379919    -0.58360226
 h     -2.03782237    -1.29765669    -1.51500422
 h     -2.48157391    -1.52684126     0.36364470
 h     -0.47327713     0.94410688     1.69841110
          17

 c      1.09516421    -0.34719217     0.03288501
 c     -0.01809207    -1.04858319     0.09476801
 c     -1.05564770    -0.15231690    -0.31768082
 c     -1.08973553     1.42201406     0.90839618
 c     -0.45597003     1.19841249    -0.51547433
 c      0.98303438     1.08766046    -0.13626467
 h     -0.07788487    -1.97923856     0.57935381
 h     -1.71819212     2.15633562     1.41300114
 h     -0.70528323     2.08457479    -1.14312955
 h      1.66487754     1.87063484     0.40295212
 o      2.21853152    -0.98945929     0.16247846
 h      3.03170676    -0.38931085     0.08592814
 c     -2.32996742    -0.87274744    -0.59798140
 h     -3.08729217    -0.15409099    -0.51567144
 h     -2.08328764    -1.37834076    -1.52353800
 h     -2.50535067    -1.51891478     0.31582189
 h     -0.52118411     0.93610418     1.70757814
          17

 c      1.10634232    -0.33926762     0.02640560
 c     -0.02676622    -1.05804436     0.09591304
 c     -1.05349458    -0.15804704    -0.31498415
 c     -1.09735666     1.41593607     0.90693628
 c     -0.45072639     1.22635242    -0.51042433
 c      0.98651659     1.08423197    -0.14035855
 h     -0.04314428    -1.96583091     0.54873646
 h     -1.70567288     2.17773662     1.40486109
 h     -0.66506722     2.07474726    -1.16781811
 h      1.69324928     1.87096363     0.40681919
 o      2.22001578    -0.98978273     0.16697979
 h      3.01144428    -0.38279177     0.07974949
 c     -2.33828817    -0.87825023    -0.59538846
 h     -3.06630407    -0.15643433    -0.45724396
 h     -2.13860751    -1.46376950    -1.53664143
 h     -2.52714650    -1.51101970     0.25637556
 h     -0.56872693     0.92558136     1.71524709
          17

 c      1.12003490    -0.33002235     0.01992982
 c     -0.03672542    -1.06379272     0.09610343
 c     -1.05128089    -0.16451858    -0.31193821
 c     -1.10335154     1.40899821     0.90503971
 c     -0.44602773     1.25493110    -0.50351761
 c      0.98966559     1.08041684    -0.14323319
 h     -0.01333399    -1.98147994     0.52650110
 h     -1.70030054     2.20281162     1.38679284
 h     -0.63109377     2.05962666    -1.19710545
 h      1.70806396     1.85721334     0.39475426
 o      2.22325945    -0.98987213     0.17168436
 h      2.98246092    -0.38510037     0.07523263
 c     -2.34513913    -0.88367328    -0.59318671
 h     -3.06879478    -0.14646807    -0.40963764
 h     -2.20446493    -1.54342654    -1.54453574
 h     -2.54748538    -1.51182838     0.19981917
 h     -0.61283981     0.91069526     1.72320896
          17

 c      1.13501612    -0.32018443     0.01355330
 c     -0.04688980    -1.06524863     0.09523440
 c     -1.04923994    -0.17163397    -0.30885842
 c     -1.10799917     1.40184022     0.90256726
 c     -0.44182880     1.28293295    -0.49444643
 c      0.99269118     1.07641927    -0.14484019
 h      0.01120745    -2.02675463     0.51274789
 h     -1.70109843     2.22868046     1.35842471
 h     -0.60530258     2.04377522    -1.23268742
 h      1.70935478     1.83015131     0.36740149
 o      2.22781762    -0.98998893     0.17660610
 h      2.95442009    -0.39119698     0.07175672
 c     -2.35066139    -0.88836164    -0.59288882
 h     -3.09143578    -0.12766890    -0.37441760
 h     -2.27933373    -1.60856593    -1.54138152
 h     -2.56802555    -1.53123422     0.16174813
 h     -0.65156589     0.89052922     1.73262484
          17

 c      1.15019665    -0.31039844     0.00737033
 c     -0.05624391    -1.06334253     0.09377309
 c     -1.04770071    -0.17923943    -0.30604134
 c     -1.11151285     1.39506116     0.89950258
 c     -0.43809312     1.30942913    -0.48310714
 c      0.99557555     1.07222565    -0.14533582
 h      0.02978009    -2.08709339     0.50107251
 h     -1.70679759     2.25173142     1.31982383
 h     -0.58869035     2.02943794    -1.27440861
 h      1.70005232     1.79370245     0.32756511
 o      2.23308791    -0.99053557     0.18179403
 h      2.93932109    -0.39380835     0.06815712
 c     -2.35561593    -0.89158898    -0.59496615
 h     -3.12579217    -0.10837831    -0.35347934
 h     -2.36009618    -1.65327099    -1.52538414
 h     -2.58954083    -1.57304842     0.14966537
 h     -0.68443689     0.86568732     1.74313922
          17

 c      1.16468353    -0.30121137     0.00147192
 c     -0.06385354    -1.05949205     0.09223915
 c     -1.04704334    -0.18713341    -0.30374938
 c     -1.11402132     1.38911802     0.89593623
 c     -0.43479449     1.33386310    -0.46972532
 c      0.99799067     1.06754209    -0.14510724
 h      0.04106951    -2.14466254     0.48473689
 h     -1.71638750     2.26848150     1.27184788
 h     -0.58123932     2.01582406    -1.31901497
 h      1.68674123     1.75552133     0.28045124
 o      2.23867940    -0.99176487     0.18728138
 h      2.94521871    -0.38816339     0.06352674
 c     -2.36108620    -0.89341926    -0.59862247
 h     -3.16321132    -0.09677786    -0.34799589
 h     -2.44287682    -1.67440433    -1.49773420
 h     -2.60987280    -1.62985931     0.15824255
 h     -0.71220782     0.83828855     1.75282881
          17

 c      1.17781859    -0.29307755    -0.00405085
 c     -0.06896758    -1.05485574     0.09092641
 c     -1.04765157    -0.19510309    -0.30219071
 c     -1.11560228     1.38429000     0.89199391
 c     -0.43189474     1.35595435    -0.45481603
 c      0.99927976     1.06180297    -0.14473479
 h      0.04399946    -2.18648943     0.45985364
 h     -1.72945127     2.27625723     1.21620928
 h     -0.58222127     2.00038540    -1.36074230
 h      1.67974277     1.72676332     0.23315374
 o      2.24475418    -0.99348015     0.19301529
 h      2.97037054    -0.37681067     0.05831966
 c     -2.36811251    -0.89447411    -0.60250775
 h     -3.19711249    -0.09834587    -0.35776927
 h     -2.52370964    -1.67147899    -1.46176676
 h     -2.62533542    -1.68832844     0.17634356
 h     -0.73617336     0.81135308     1.75903022
          17

 c      1.18919123    -0.28637942    -0.00909979
 c     -0.07108365    -1.05018100     0.08990451
 c     -1.04987261    -0.20296749    -0.30150075
 c     -1.11632947     1.38069118     0.88775340
 c     -0.42932477     1.37553786    -0.43901701
 c      0.99876602     1.05449623    -0.14475567
 h      0.03817849    -2.20548283     0.42517375
 h     -1.74629534     2.27357779     1.15530491
 h     -0.59058216     1.98073347    -1.39327196
 h      1.68948676     1.71817309     0.19180313
 o      2.25187169    -0.99515038     0.19886213
 h      3.00545260    -0.36770892     0.05424335
 c     -2.37739513    -0.89529174    -0.60539458
 h     -3.22340486    -0.11537907    -0.38116833
 h     -2.59909906    -1.64685258    -1.42274528
 h     -2.63317159    -1.73689570     0.19478253
 h     -0.75751033     0.78796669     1.75944025
          17

 c      1.19862012    -0.28145368    -0.01356356
 c     -0.06997384    -1.04584208     0.08907589
 c     -1.05397614    -0.21060932    -0.30172964
 c     -1.11630968     1.37830486     0.88319318
 c     -0.42698135     1.39246459    -0.42292886
 c      0.99642605     1.04580730    -0.14531800
 h      0.02392536    -2.19929191     0.38119366
 h     -1.76790880     2.26023895     1.09191219
 h     -0.60520198     1.95576420    -1.41154053
 h      1.71864152     1.73241059     0.15747246
 o      2.26056260    -0.99626763     0.20467843
 h      3.04035787    -0.36840808     0.05310583
 c     -2.38917110    -0.89606941    -0.60630670
 h     -3.24055641    -0.14701949    -0.41523040
 h     -2.66661858    -1.60606330    -1.38805378
 h     -2.63229831    -1.76836371     0.20813634
 h     -0.77688974     0.77058764     1.75294002
          17

 c      1.20611855    -0.27859187    -0.01731903
 c     -0.06569722    -1.04184122     0.08820528
 c     -1.06011002    -0.21798647    -0.30283670
 c     -1.11570838     1.37703239     0.87818292
 c     -0.42472693     1.40657633    -0.40702158
 c      0.99314151     1.03681261    -0.14618739
 h      0.00221965    -2.16980840     0.32962510
 h     -1.79575003     2.23708836     1.02882781
 h     -0.62504063     1.92587838    -1.41273422
 h      1.75912014     1.76151007     0.12636337
 o      2.27109121    -0.99654195     0.21036084
 h      3.06819797    -0.38288716     0.05601022
 c     -2.40316992    -0.89676223    -0.60444871
 h     -3.24999457    -0.18909833    -0.45576054
 h     -2.72539487    -1.55746662    -1.36693407
 h     -2.62299761    -1.77925747     0.21372240
 h     -0.79434645     0.76061179     1.74000684
          17

 c      1.21185716    -0.27800010    -0.02024184
 c     -0.05859590    -1.03773123     0.08693125
 c     -1.06826236    -0.22511819    -0.30469197
 c     -1.11477253     1.37675739     0.87250576
 c     -0.42238379     1.41771283    -0.39158876
 c      0.99012699     1.02887477    -0.14709809
 h     -0.02535105    -2.12391672     0.27318921
 h     -1.83131638     2.20548728     0.96852189
 h     -0.64925229     1.89280101    -1.39671754
 h      1.79872211     1.79346506     0.09416164
 o      2.28340711    -0.99592908     0.21586111
 h      3.08631635    -0.41114321     0.06312192
 c     -2.41864178    -0.89738090    -0.59928380
 h     -3.25671640    -0.23400705    -0.49760900
 h     -2.77568644    -1.50988962    -1.36834584
 h     -2.60653898    -1.76885584     0.21058113
 h     -0.80931536     0.75817812     1.72279380
          17

 c      1.21612880    -0.27974168    -0.02222155
 c     -0.04924831    -1.03252679     0.08480083
 c     -1.07824851    -0.23204740    -0.30708567
 c     -1.11385448     1.37740865     0.86590484
 c     -0.41973236     1.42572288    -0.37672375
 c      0.98836655     1.02305032    -0.14794928
 h     -0.05684306    -2.07475681     0.21530524
 h     -1.87549053     2.16658594     0.91290534
 h     -0.67732611     1.85933298    -1.36625908
 h      1.82774442     1.81856351     0.05856955
 o      2.29713811    -0.99461735     0.22118992
 h      3.09658370    -0.44947611     0.07362079
 c     -2.43458659    -0.89827018    -0.59083287
 h     -3.26888503    -0.27174865    -0.53551549
 h     -2.81694139    -1.46853968    -1.39653396
 h     -2.58500700    -1.73902173     0.19930084
 h     -0.82079096     0.76224412     1.70488642
          17

 c      1.21932354    -0.28368603    -0.02317719
 c     -0.03836420    -1.02487421     0.08137845
 c     -1.08973431    -0.23879360    -0.30974871
 c     -1.11342402     1.37897960     0.85815865
 c     -0.41651860     1.43048143    -0.36232439
 c      0.98847276     1.01990534    -0.14878259
 h     -0.09061847    -2.04027799     0.15906213
 h     -1.92784580     2.12075824     0.86328180
 h     -0.70924135     1.82903323    -1.32699271
 h      1.84072107     1.83106894     0.01920193
 o      2.31158579    -0.99300515     0.22641719
 h      3.10559264    -0.49094109     0.08571862
 c     -2.45020997    -0.89990295    -0.57992780
 h     -3.29430590    -0.29355479    -0.56545049
 h     -2.84612909    -1.43297403    -1.44764722
 h     -2.56126124    -1.69507687     0.18284348
 h     -0.82763229     0.77105516     1.69059698
          17

 c      1.22191775    -0.28947457    -0.02307148
 c     -0.02669641    -1.01387981     0.07640486
 c     -1.10228716    -0.24531753    -0.31238407
 c     -1.11404340     1.38146719     0.84919476
 c     -0.41247723     1.43193166    -0.34817800
 c      0.99073623     1.01953908    -0.14971164
 h     -0.12574735    -2.03411560     0.10569355
 h     -1.98627017     2.06757075     0.82044105
 h     -0.74545857     1.80561390    -1.28650424
 h      1.83593699     1.82879319    -0.02315560
 o      2.32583593    -0.99160036     0.23165012
 h      3.12304790    -0.52706956     0.09704853
 c     -2.46533896    -0.90214167    -0.56815355
 h     -3.33455325    -0.29662508    -0.58527329
 h     -2.85890703    -1.39957621    -1.51136392
 h     -2.53879738    -1.64724858     0.16807751
 h     -0.82901706     0.78306150     1.68371183
          17

 c      1.22446541    -0.29651546    -0.02192051
 c     -0.01510969    -1.00010873     0.06981052
 c     -1.11542774    -0.25152054    -0.31469922
 c     -1.11629729     1.38475550     0.83921378
 c     -0.40739394     1.43016402    -0.33417818
 c      0.99515890     1.02163023    -0.15087532
 h     -0.16075433    -2.05410986     0.05472308
 h     -2.04718921     2.00633084     0.78477510
 h     -0.78635934     1.79186490    -1.25186121
 h      1.81506751     1.81277365    -0.06707392
 o      2.33915348    -0.99077266     0.23696553
 h      3.15576529    -0.55193875     0.10579875
 c     -2.48041018    -0.90387327    -0.55753680
 h     -3.38316673    -0.28503664    -0.59407555
 h     -2.85216037    -1.36505562    -1.57550872
 h     -2.52113534    -1.61039146     0.16608007
 h     -0.82490814     0.79792977     1.68606680
          17

 c      1.22756562    -0.30403047    -0.01979263
 c     -0.00465906    -0.98532265     0.06155412
 c     -1.12866334    -0.25728149    -0.31642608
 c     -1.12070516     1.38853734     0.82873920
 c     -0.40121664     1.42549580    -0.32058792
 c      1.00141444     1.02544402    -0.15240939
 h     -0.19237364    -2.08505255     0.00597851
 h     -2.10629347     1.93683765     0.75634792
 h     -0.83101103     1.78846746    -1.22639391
 h      1.78359370     1.78769205    -0.11083750
 o      2.35144124    -0.99053925     0.24234263
 h      3.20077984    -0.56564057     0.11182992
 c     -2.49606435    -0.90371567    -0.54985226
 h     -3.43025692    -0.26596616    -0.59151149
 h     -2.82522189    -1.32786694    -1.62952379
 h     -2.51070197    -1.59769691     0.18675513
 h     -0.81626203     0.81691913     1.69681990
          17

 c      1.23179970    -0.31115895    -0.01679362
 c      0.00355639    -0.97136879     0.05155488
 c     -1.14151487    -0.26249765    -0.31732687
 c     -1.12764865     1.39234225     0.81852885
 c     -0.39414247     1.41847035    -0.30809552
 c      1.00878274     1.02982582    -0.15441155
 h     -0.21665380    -2.11102843    -0.03967519
 h     -2.15944669     1.85987946     0.73492030
 h     -0.87621680     1.79364649    -1.20852376
 h      1.75148579     1.76259760    -0.15291261
 o      2.36316000    -0.99066935     0.24768571
 h      3.24690315    -0.57250899     0.11631266
 c     -2.51276414    -0.90117979    -0.54565229
 h     -3.46745644    -0.24591055    -0.57780528
 h     -2.77970572    -1.28804885    -1.66590950
 h     -2.50843383    -1.61058182     0.22873321
 h     -0.80482381     0.84226900     1.71298350
          17

 c      1.23765218    -0.31708982    -0.01304317
 c      0.00861606    -0.95958039     0.03973894
 c     -1.15355253    -0.26709972    -0.31719219
 c     -1.13731821     1.39563919     0.80938421
 c     -0.38659176     1.40974911    -0.29755942
 c      1.01625357     1.03335392    -0.15688807
 h     -0.23051109    -2.12174505    -0.08100712
 h     -2.20348364     1.77731962     0.71995455
 h     -0.91705037     1.80405680    -1.19388188
 h      1.73191785     1.74980820    -0.19266520
 o      2.37484238    -0.99093364     0.25289714
 h      3.28249175    -0.57691414     0.12051821
 c     -2.53060476    -0.89681709    -0.54417929
 h     -3.48971853    -0.22926474    -0.55388871
 h     -2.71895035    -1.24672025    -1.68052690
 h     -2.51460651    -1.63870239     0.27871377
 h     -0.79266046     0.87610700     1.73076991
          17

 c      1.24542826    -0.32118424    -0.00865360
 c      0.00992917    -0.95072485     0.02607973
 c     -1.16442928    -0.27103796    -0.31583653
 c     -1.14966846     1.39793328     0.80195681
 c     -0.37910794     1.39997381    -0.28967058
 c      1.02307393     1.03491763    -0.15973535
 h     -0.23225844    -2.11263747    -0.11700368
 h     -2.23677910     1.69192630     0.71064149
 h     -0.94844039     1.81610411    -1.17835366
 h      1.73481147     1.75872698    -0.23065788
 o      2.38677477    -0.99121918     0.25791587
 h      3.30041642    -0.58120550     0.12515782
 c     -2.54931369    -0.89143328    -0.54420980
 h     -3.49526889    -0.21830012    -0.52136898
 h     -2.64755894    -1.20578040    -1.67268335
 h     -2.52924619    -1.66962867     0.32152383
 h     -0.78171120     0.91961362     1.74686856
          17

 c      1.25518738    -0.32305216    -0.00371969
 c      0.00731718    -0.94507884     0.01061514
 c     -1.17389804    -0.27425534    -0.31309280
 c     -1.16438674     1.39882294     0.79662626
 c     -0.37227063     1.38967720    -0.28476248
 c      1.02942599     1.03443124    -0.16284533
 h     -0.22157678    -2.08373539    -0.14711919
 h     -2.25959470     1.60704488     0.70595937
 h     -0.96650264     1.82685146    -1.15976643
 h      1.75884544     1.78779918    -0.26743316
 o      2.39891816    -0.99153494     0.26272271
 h      3.29925672    -0.58548785     0.13027419
 c     -2.56832897    -0.88561285    -0.54457828
 h     -3.48533015    -0.21331253    -0.48237914
 h     -2.57097468    -1.16780631    -1.64552822
 h     -2.55195782    -1.69459324     0.34658530
 h     -0.77349723     0.97271022     1.75920929
          17

 c      1.26672197    -0.32255851     0.00167823
 c      0.00104532    -0.94244148    -0.00653218
 c     -1.18181312    -0.27666649    -0.30880692
 c     -1.18090248     1.39802943     0.79346887
 c     -0.36662860     1.37924592    -0.28278712
 c      1.03627651     1.03272642    -0.16621970
 h     -0.19948789    -2.03950348    -0.17148245
 h     -2.27411802     1.52614460     0.70474376
 h     -0.96916436     1.83441101    -1.13821601
 h      1.79309358     1.82579254    -0.30215473
 o      2.41090337    -0.99200432     0.26733970
 h      3.28336828    -0.58770367     0.13524372
 c     -2.58687633    -0.87972254    -0.54419995
 h     -3.46406445    -0.21253247    -0.43934976
 h     -2.49482380    -1.13591684    -1.60648678
 h     -2.58185913    -1.70882939     0.34839523
 h     -0.76897438     1.03414953     1.76724902
          17

 c      1.27959439    -0.31977276     0.00746338
 c     -0.00820355    -0.94206643    -0.02511915
 c     -1.18812341    -0.27815598    -0.30283662
 c     -1.19846076     1.39540916     0.79229710
 c     -0.36262396     1.36890627    -0.28337670
 c      1.04462311     1.03081128    -0.16993225
 h     -0.16840537    -1.98983003    -0.19122966
 h     -2.28404919     1.45233742     0.70577903
 h     -0.95635963     1.83809045    -1.11587631
 h      1.82561821     1.86032153    -0.33305679
 o      2.42206197    -0.99286314     0.27182931
 h      3.26244742    -0.58371367     0.13879474
 c     -2.60407301    -0.87404857    -0.54206674
 h     -3.43834806    -0.21202638    -0.39467305
 h     -2.42396666    -1.11329116    -1.56643915
 h     -2.61763987    -1.71055917     0.32537871
 h     -0.76848270     1.10182876     1.77191677
          17

 c      1.29321840    -0.31490123     0.01355139
 c     -0.01943706    -0.94263643    -0.04475112
 c     -1.19286749    -0.27859950    -0.29506197
 c     -1.21625704     1.39094953     0.79274205
 c     -0.36051244     1.35871368    -0.28592645
 c      1.05506098     1.02943182    -0.17404302
 h     -0.13182764    -1.95061529    -0.20879298
 h     -2.29363461     1.38800454     0.70793103
 h     -0.93005931     1.83848086    -1.09675037
 h      1.84828423     1.88282846    -0.35848957
 o      2.43162678    -0.99439773     0.27627324
 h      3.24845564    -0.56840039     0.13937442
 c     -2.61907910    -0.86885166    -0.53751909
 h     -3.41645305    -0.20633954    -0.35037791
 h     -2.36194148    -1.10214062    -1.53609325
 h     -2.65765573    -1.70059620     0.27935672
 h     -0.77180998     1.17321793     1.77522308
          17

 c      1.30695788    -0.30822562     0.01984453
 c     -0.03156714    -0.94266166    -0.06492851
 c     -1.19617916    -0.27790000    -0.28540858
 c     -1.23359240     1.38474329     0.79435707
 c     -0.36031727     1.34855843    -0.28968261
 c      1.06773913     1.02902063    -0.17856118
 h     -0.09299802    -1.93937079    -0.22732604
 h     -2.30630882     1.33469735     0.71030159
 h     -0.89404074     1.83741706    -1.08624114
 h      1.85712368     1.88906568    -0.37739903
 o      2.43920434    -0.99674006     0.28070563
 h      3.24818873    -0.53907579     0.13625699
 c     -2.63125680    -0.86420164    -0.53067336
 h     -3.40500343    -0.19068758    -0.30824631
 h     -2.31176657    -1.10254445    -1.52090478
 h     -2.70013537    -1.68301991     0.21599367
 h     -0.77843139     1.24579860     1.77948689
          17

 c      1.32021563    -0.30006660     0.02623365
 c     -0.04361204    -0.94153664    -0.08522423
 c     -1.19830542    -0.27601370    -0.27386970
 c     -1.24998212     1.37694934     0.79672145
 c     -0.36187265     1.33822467    -0.29387086
 c      1.08242821     1.02974281    -0.18343789
 h     -0.05342611    -1.96300697    -0.24865205
 h     -2.32351400     1.29332099     0.71234086
 h     -0.85298255     1.83743120    -1.08997655
 h      1.85160444     1.87843518    -0.38943942
 o      2.44511379    -0.99965785     0.28504904
 h      3.25776444    -0.49888532     0.13058145
 c     -2.64028304    -0.85960597    -0.52254289
 h     -3.40569648    -0.16391613    -0.27051352
 h     -2.27708280    -1.11218922    -1.51939438
 h     -2.74370524    -1.66663348     0.14559067
 h     -0.78791064     1.31736191     1.78631923
          17

 c      1.33248946    -0.29078042     0.03260570
 c     -0.05466239    -0.94015376    -0.10540983
 c     -1.19961067    -0.27295394    -0.26050672
 c     -1.26516968     1.36776423     0.79951587
 c     -0.36496791     1.32753258    -0.29790562
 c      1.09856106     1.03148978    -0.18855664
 h     -0.01384397    -2.01070349    -0.27195561
 h     -2.34438755     1.26439158     0.71384072
 h     -0.81075266     1.84032683    -1.11145792
 h      1.83440296     1.85387645    -0.39509010
 o      2.45009377    -1.00263209     0.28914539
 h      3.26693610    -0.45548688     0.12482339
 c     -2.64612331    -0.85384768    -0.51463723
 h     -3.41497758    -0.12947616    -0.24020043
 h     -2.26173496    -1.12726138    -1.52618896
 h     -2.78821212    -1.66494370     0.08189055
 h     -0.80025727     1.38602341     1.79581520
          17

 c      1.34338922    -0.28077593     0.03884999
 c     -0.06377744    -0.94007212    -0.12535773
 c     -1.20052746    -0.26878327    -0.24542700
 c     -1.27906323     1.35741831     0.80254230
 c     -0.36948826     1.31650174    -0.30160733
 c      1.11522135     1.03380700    -0.19371124
 h      0.02399368    -2.06352383    -0.29525302
 h     -2.36645304     1.24816180     0.71480670
 h     -0.76897346     1.84549355    -1.14955363
 h      1.81185269     1.82252515    -0.39589972
 o      2.45479474    -1.00511306     0.29283920
 h      3.26683910    -0.41683158     0.12141941
 c     -2.64891633    -0.84564020    -0.50815581
 h     -3.42691070    -0.09341150    -0.22037747
 h     -2.26840010    -1.14358052    -1.53575412
 h     -2.83460902    -1.68946773     0.03554676
 h     -0.81596672     1.44997765     1.80645012
          17

 c      1.35263276    -0.27052351     0.04486222
 c     -0.07008520    -0.94250725    -0.14492034
 c     -1.20145399    -0.26360844    -0.22875947
 c     -1.29165482     1.34617687     0.80568407
 c     -0.37540940     1.30538842    -0.30523159
 c      1.13115347     1.03585589    -0.19859477
 h      0.05754690    -2.10589754    -0.31711852
 h     -2.38677683     1.24457797     0.71528213
 h     -0.72736873     1.84964750    -1.19824469
 h      1.79410967     1.79609595    -0.39463611
 o      2.45955663    -1.00668409     0.29602619
 h      3.25340463    -0.38849387     0.12197697
 c     -2.64902610    -0.83480648    -0.50329184
 h     -3.43613280    -0.06162982    -0.21317897
 h     -2.29776011    -1.15732981    -1.54413336
 h     -2.88244396    -1.73814057     0.00662475
 h     -0.83569374     1.50729271     1.81576561
          17

 c      1.36003282    -0.26055568     0.05054904
 c     -0.07295235    -0.94802424    -0.16390783
 c     -1.20265033    -0.25758787    -0.21064545
 c     -1.30296377     1.33432266     0.80883825
 c     -0.38268186     1.29455858    -0.30926201
 c      1.14501459     1.03667636    -0.20286976
 h      0.08447341    -2.12875955    -0.33706671
 h     -2.40296919     1.25318994     0.71520318
 h     -0.68539471     1.84842537    -1.24916506
 h      1.79240003     1.78791232    -0.39452884
 o      2.46440067    -1.00711956     0.29866635
 h      3.22752855    -0.37279341     0.12708419
 c     -2.64709192    -0.82238167    -0.49951736
 h     -3.43915819    -0.03834269    -0.21933181
 h     -2.34844880    -1.16543537    -1.54910548
 h     -2.92821793    -1.79564562    -0.01228716
 h     -0.85979537     1.55596637     1.82137909
          17

 c      1.36548049    -0.25146703     0.05583349
 c     -0.07208015    -0.95659772    -0.18209826
 c     -1.20418212    -0.25095129    -0.19124395
 c     -1.31301022     1.32212327     0.81185772
 c     -0.39115296     1.28433260    -0.31416058
 c      1.15600396     1.03592300    -0.20636362
 h      0.10313055    -2.12852149    -0.35534613
 h     -2.41375137     1.27311937     0.71431365
 h     -0.64339177     1.83821659    -1.29459499
 h      1.81175650     1.80445746    -0.39705447
 o      2.46906078    -1.00641987     0.30078794
 h      3.19466121    -0.36835601     0.13627986
 c     -2.64382415    -0.80964953    -0.49630118
 h     -3.43458007    -0.02557881    -0.23809237
 h     -2.41735003    -1.16577268    -1.54992169
 h     -2.96734652    -1.84526431    -0.02787690
 h     -0.88798671     1.59416030     1.82179877
          17

 c      1.36893288    -0.24389303     0.06065590
 c     -0.06751626    -0.96769267    -0.19923126
 c     -1.20592307    -0.24401094    -0.17074419
 c     -1.32181005     1.30979684     0.81451616
 c     -0.40056275     1.27490785    -0.32022546
 c      1.16426645     1.03436367    -0.20919263
 h      0.11274723    -2.10608498    -0.37279264
 h     -2.41910001     1.30310695     0.71213846
 h     -0.60274605     1.81705298    -1.32912374
 h      1.84634490     1.83949976    -0.40051836
 o      2.47301878    -1.00483878     0.30248636
 h      3.16426312    -0.36983122     0.14810548
 c     -2.63979483    -0.79756704    -0.49335622
 h     -3.42304130    -0.02303861    -0.26731263
 h     -2.49998776    -1.15727021    -1.54715902
 h     -2.99625146    -1.87570927    -0.04334596
 h     -0.91919088     1.62047488     1.81688351
          17

 c      1.37041102    -0.23844078     0.06496295
 c     -0.05961257    -0.98026222    -0.21498214
 c     -1.20760938    -0.23714317    -0.14937725
 c     -1.32938614     1.29748502     0.81649453
 c     -0.41057036     1.26634561    -0.32754181
 c      1.17046222     1.03335500    -0.21161642
 h      0.11361277    -2.06715563    -0.39091715
 h     -2.42001904     1.34161601     0.70801515
 h     -0.56557906     1.78473622    -1.35016419
 h      1.88459760     1.87973642    -0.40171193
 o      2.47563933    -1.00281069     0.30389507
 h      3.14752882    -0.36923021     0.16060385
 c     -2.63535444    -0.78676268    -0.49058030
 h     -3.40724977    -0.02797493    -0.30357534
 h     -2.59099466    -1.13988612    -1.54253374
 h     -3.01281938    -1.88124508    -0.05932237
 h     -0.95156733     1.63418499     1.80798878
          17

 c      1.37000293    -0.23558656     0.06868760
 c     -0.04895566    -0.99268636    -0.22892883
 c     -1.20892249    -0.23074291    -0.12741739
 c     -1.33579388     1.28524236     0.81738792
 c     -0.42077970     1.25858040    -0.33596255
 c      1.17516720     1.03404414    -0.21383879
 h      0.10732104    -2.02353473    -0.41221667
 h     -2.41800315     1.38693764     0.70119227
 h     -0.53439424     1.74271177    -1.35809507
 h      1.91636956     1.91326224    -0.39809033
 o      2.47651338    -1.00065355     0.30510823
 h      3.15169426    -0.36084436     0.17257991
 c     -2.63062446    -0.77766985    -0.48799433
 h     -3.39176909    -0.03534520    -0.34251744
 h     -2.68462823    -1.11440281    -1.53836781
 h     -3.01617980    -1.86019605    -0.07499320
 h     -0.98268878     1.63536452     1.79783109
          17

 c      1.36786072    -0.23558400     0.07173177
 c     -0.03625919    -1.00285168    -0.24054280
 c     -1.20957381    -0.22516381    -0.10516811
 c     -1.34115026     1.27305241     0.81674413
 c     -0.43076536     1.25142888    -0.34508699
 c      1.17867576     1.03702998    -0.21593740
 h      0.09660118    -1.99292687    -0.44040238
 h     -2.41430046     1.43723693     0.69100013
 h     -0.51176996     1.69392014    -1.35644914
 h      1.93540173     1.93269241    -0.38840747
 o      2.47578793    -0.99824681     0.30611894
 h      3.17461269    -0.34650990     0.18458215
 c     -2.62556492    -0.77052636    -0.48574000
 h     -3.38188940    -0.03893955    -0.37948994
 h     -2.77522409    -1.08207069    -1.53669432
 h     -3.00661183    -1.81428324    -0.08858421
 h     -1.00988794     1.62481255     1.78996397
          17

 c      1.36418254    -0.23841071     0.07396197
 c     -0.02217466    -1.00883358    -0.24929510
 c     -1.20936653    -0.22066377    -0.08293793
 c     -1.34564155     1.26087738     0.81414852
 c     -0.44009990     1.24460999    -0.35425923
 c      1.18104151     1.04234907    -0.21787264
 h      0.08389941    -1.99167953    -0.47941510
 h     -2.40927118     1.49051200     0.67706219
 h     -0.50005211     1.64250099    -1.35191821
 h      1.93897227     1.93489832    -0.37249272
 o      2.47404802    -0.99513701     0.30686420
 h      3.20664529    -0.33396572     0.19813931
 c     -2.62012730    -0.76514114    -0.48411153
 h     -3.38121453    -0.03385187    -0.41039263
 h     -2.85748710    -1.04429391    -1.53841526
 h     -2.98589249    -1.74935504    -0.09721028
 h     -1.03077823     1.60371451     1.78773657
          17

 c      1.35919193    -0.24375965     0.07522046
 c     -0.00712019    -1.01011145    -0.25494172
 c     -1.20821865    -0.21738094    -0.06101933
 c     -1.34949023     1.24872738     0.80934795
 c     -0.44837697     1.23781176    -0.36267031
 c      1.18212658     1.04954069    -0.21951344
 h      0.06961866    -2.02107308    -0.53032809
 h     -2.40220778     1.54451337     0.65946584
 h     -0.50104033     1.59297581    -1.35319832
 h      1.92733250     1.92039847    -0.35096247
 o      2.47192168    -0.99091360     0.30730766
 h      3.23712702    -0.33082792     0.21437336
 c     -2.61436555    -0.76054031    -0.48361434
 h     -3.38934697    -0.01892072    -0.43214589
 h     -2.92667244    -1.00257786    -1.54300305
 h     -2.95812633    -1.67727984    -0.09618067
 h     -1.04382713     1.57313826     1.79289938
          17

 c      1.35313274    -0.25108285     0.07534689
 c      0.00862328    -1.00776411    -0.25770311
 c     -1.20614217    -0.21535309    -0.03968586
 c     -1.35289178     1.23670753     0.80236029
 c     -0.45522669     1.23081847    -0.36965555
 c      1.18157944     1.05769764    -0.22066492
 h      0.05295929    -2.06528223    -0.58935916
 h     -2.39172450     1.59673992     0.63881205
 h     -0.51574111     1.54872937    -1.36756338
 h      1.90381643     1.89346261    -0.32504719
 o      2.46983611    -0.98541828     0.30746718
 h      3.25845091    -0.34115083     0.23349510
 c     -2.60836342    -0.75489095    -0.48500082
 h     -3.40201851     0.00315338    -0.44263109
 h     -2.97883670    -0.95868983    -1.54882560
 h     -2.93022928    -1.61658804    -0.07839708
 h     -1.04872405     1.53370776     1.80453739
          17

 c      1.34627973    -0.25967554     0.07420314
 c      0.02469173    -1.00332976    -0.25807501
 c     -1.20319625    -0.21456144    -0.01920546
 c     -1.35595734     1.22500245     0.79349365
 c     -0.46032656     1.22362542    -0.37508299
 c      1.17876783     1.06550451    -0.22110386
 h      0.03397535    -2.10475226    -0.65010341
 h     -2.37647693     1.64461669     0.61612737
 h     -0.54419457     1.51064701    -1.39633219
 h      1.87541063     1.86266295    -0.29639672
 o      2.46795134    -0.97876742     0.30740163
 h      3.26723724    -0.36491886     0.25497095
 c     -2.60222858    -0.74628680    -0.48902846
 h     -3.41349145     0.02793562    -0.44054873
 h     -3.01112526    -0.91478064    -1.55381685
 h     -2.90937146    -1.58511737    -0.03669609
 h     -1.04632975     1.48576289     1.81912693
          17

 c      1.33895439    -0.26877398     0.07169764
 c      0.04057757    -0.99798553    -0.25657282
 c     -1.19944908    -0.21496422     0.00014557
 c     -1.35868525     1.21380661     0.78325740
 c     -0.46342884     1.21641889    -0.37946424
 c      1.17280594     1.07138428    -0.22063734
 h      0.01388358    -2.12567873    -0.70651597
 h     -2.35583621     1.68582297     0.59267903
 h     -0.58526909     1.47733479    -1.43351594
 h      1.85233748     1.84018740    -0.26660534
 o      2.46613807    -0.97132337     0.30718915
 h      3.26470293    -0.39833220     0.27783939
 c     -2.59638548    -0.73424549    -0.49574264
 h     -3.41882925     0.05142599    -0.42542175
 h     -3.02198484    -0.87328667    -1.55630797
 h     -2.89711134    -1.58439502     0.02851274
 h     -1.03826769     1.42987696     1.83173944
          17

 c      1.33153320    -0.27764266     0.06780506
 c      0.05567333    -0.99245214    -0.25363459
 c     -1.19497232    -0.21652117     0.01807799
 c     -1.36095706     1.20325108     0.77222427
 c     -0.46439822     1.20943925    -0.38364667
 c      1.16291502     1.07398962    -0.21918075
 h     -0.00560110    -2.12096421    -0.75404855
 h     -2.33030914     1.71862909     0.56976353
 h     -0.63657532     1.44666494    -1.46930280
 h      1.84390766     1.83690575    -0.23644569
 o      2.46395717    -0.96365777     0.30690353
 h      3.25697918    -0.43423112     0.30107164
 c     -2.59151251    -0.71989072    -0.50411442
 h     -3.41485466     0.07098921    -0.39763124
 h     -3.01134106    -0.83664445    -1.55585672
 h     -2.88894813    -1.59843894     0.10587738
 h     -1.02641329     1.36730681     1.83761135
          17

 c      1.32443984    -0.28563391     0.06257587
 c      0.06932129    -0.98712865    -0.24961916
 c     -1.18985904    -0.21921049     0.03429711
 c     -1.36254592     1.19336110     0.76091102
 c     -0.46323317     1.20286576    -0.38841507
 c      1.14904527     1.07292397    -0.21677818
 h     -0.02277865    -2.08849905    -0.78969129
 h     -2.30166840     1.74215324     0.54853096
 h     -0.69475050     1.41701654    -1.49456248
 h      1.85141950     1.85437361    -0.20570236
 o      2.46074184    -0.95644517     0.30658723
 h      3.25386874    -0.46368608     0.32400859
 c     -2.58802487    -0.70461109    -0.51262326
 h     -3.40024197     0.08534549    -0.35842364
 h     -2.98073649    -0.80699206    -1.55379592
 h     -2.88003865    -1.60967273     0.18064073
 h     -1.01248317     1.30012209     1.83334506
          17

 c      1.31811628    -0.29220336     0.05613063
 c      0.08085483    -0.98217395    -0.24480790
 c     -1.18423001    -0.22303051     0.04851908
 c     -1.36313702     1.18405002     0.74970375
 c     -0.46006112     1.19678181    -0.39427505
 c      1.13201667     1.06885783    -0.21351649
 h     -0.03623667    -2.03002766    -0.81197012
 h     -2.27281201     1.75649145     0.52987504
 h     -0.75597872     1.38761216    -1.50323508
 h      1.86673889     1.88349779    -0.17416866
 o      2.45596000    -0.95020890     0.30624053
 h      3.26329147    -0.48003762     0.34657939
 c     -2.58585552    -0.68931843    -0.51981812
 h     -3.37538688     0.09436089    -0.30987873
 h     -2.93325648    -0.78594543    -1.55328524
 h     -2.86797145    -1.60760859     0.24131901
 h     -0.99776391     1.23105235     1.81756285
          17

 c      1.31297554    -0.29689831     0.04864189
 c      0.08965220    -0.97747393    -0.23936153
 c     -1.17822309    -0.22798502     0.06049205
 c     -1.36236877     1.17514566     0.73882048
 c     -0.45511881     1.19118795    -0.40140105
 c      1.11298565     1.06287881    -0.20945655
 h     -0.04510638    -1.95130070    -0.82144417
 h     -2.24732323     1.76262882     0.51441226
 h     -0.81649607     1.35837858    -1.49287093
 h      1.87876113     1.91190666    -0.14237533
 o      2.44969121    -0.94506960     0.30585932
 h      3.28397677    -0.48294016     0.36877327
 c     -2.58456785    -0.67451192    -0.52450052
 h     -3.34224965     0.09894819    -0.25479105
 h     -2.87298876    -0.77441890    -1.55844735
 h     -2.85228849    -1.58822815     0.28082337
 h     -0.98294402     1.16318465     1.79115502
          17

 c      1.30934828    -0.29935617     0.04031181
 c      0.09521980    -0.97251316    -0.23320824
 c     -1.17197630    -0.23406168     0.07001977
 c     -1.35990136     1.16644751     0.72830230
 c     -0.44872329     1.18602371    -0.40965035
 c      1.09298718     1.05594210    -0.20464520
 h     -0.04948988    -1.86332117    -0.82196960
 h     -2.22871458     1.76205464     0.50257347
 h     -0.87303801     1.32974622    -1.46454181
 h      1.87892318     1.93008398    -0.11133298
 o      2.44260525    -0.94081553     0.30548334
 h      3.30592115    -0.47721052     0.38991934
 c     -2.58355495    -0.66049918    -0.52586602
 h     -3.30409455     0.10101637    -0.19643146
 h     -2.80403284    -0.77244186    -1.57213295
 h     -2.83359221    -1.55165215     0.29555576
 h     -0.96802119     1.09959960     1.75724508
          17

 c      1.30744167    -0.29932298     0.03135341
 c      0.09728771    -0.96628057    -0.22590612
 c     -1.16561654    -0.24121081     0.07698320
 c     -1.35549917     1.15780509     0.71803825
 c     -0.44123258     1.18118468    -0.41859123
 c      1.07283185     1.04873085    -0.19914444
 h     -0.05096614    -1.78324821    -0.82223640
 h     -2.21946877     1.75612249     0.49478913
 h     -0.92330362     1.30251846    -1.42273016
 h      1.86249014     1.93278505    -0.08207173
 o      2.43547965    -0.93717531     0.30518716
 h      3.31792600    -0.46834610     0.40883023
 c     -2.58219551    -0.64750564    -0.52372002
 h     -3.26495909     0.10324206    -0.13824598
 h     -2.72977553    -0.77897891    -1.59317682
 h     -2.81311403    -1.50095356     0.28483180
 h     -0.95233172     1.04301111     1.72078553
          17

 c      1.30732066    -0.29667976     0.02197849
 c      0.09582887    -0.95760099    -0.21675059
 c     -1.15926278    -0.24932322     0.08135729
 c     -1.34908889     1.14918419     0.70784545
 c     -0.43300045     1.17653919    -0.42755563
 c      1.05314560     1.04169364    -0.19304464
 h     -0.05224628    -1.73042356    -0.83438084
 h     -2.22021664     1.74543349     0.49165796
 h     -0.96641893     1.27776515    -1.37503729
 h      1.82808469     1.91852840    -0.05537598
 o      2.42884940    -0.93397339     0.30503943
 h      3.31294447    -0.45989499     0.42442195
 c     -2.57990382    -0.63561294    -0.51858682
 h     -3.22879029     0.10845871    -0.08365489
 h     -2.65317099    -0.79191157    -1.61575828
 h     -2.79274369    -1.44238783     0.25130846
 h     -0.93481440     0.99551873     1.68755916
          17

 c      1.30890927    -0.29146065     0.01239051
 c      0.09089629    -0.94617477    -0.20550208
 c     -1.15304588    -0.25821585     0.08322391
 c     -1.34075316     1.14067642     0.69760841
 c     -0.42435027     1.17195553    -0.43576758
 c      1.03438833     1.03507195    -0.18647119
 h     -0.05480261    -1.71414516    -0.86520293
 h     -2.22949164     1.72964498     0.49393822
 h     -1.00308275     1.25663451    -1.33101620
 h      1.77737905     1.88929586    -0.03159082
 o      2.42290926    -0.93115701     0.30507258
 h      3.28946744    -0.45293311     0.43617310
 c     -2.57610595    -0.62453100    -0.51161728
 h     -3.19852276     0.11873928    -0.03605226
 h     -2.57745005    -0.80837342    -1.63196394
 h     -2.77542464    -1.38683022     0.20249630
 h     -0.91455848     0.95860538     1.66256478
          17

 c      1.31198760    -0.28387743     0.00277573
 c      0.08252065    -0.93319902    -0.19304673
 c     -1.14714514    -0.26763087     0.08277661
 c     -1.33066203     1.13244236     0.68742390
 c     -0.41562454     1.16733642    -0.44257536
 c      1.01680423     1.02886323    -0.17960010
 h     -0.05709215    -1.72628223    -0.90810762
 h     -2.24418801     1.70783034     0.50232824
 h     -1.03471241     1.24008646    -1.29961167
 h      1.71545207     1.85102102    -0.01031504
 o      2.41750834    -0.92879695     0.30526505
 h      3.25156003    -0.44602359     0.44441212
 c     -2.57022032    -0.61336261    -0.50439786
 h     -3.17557260     0.13457059     0.00117078
 h     -2.50621921    -0.82530457    -1.63520808
 h     -2.76557179    -1.35104010     0.15202218
 h     -0.89144740     0.93337362     1.64836140
          17

 c      1.31617837    -0.27435646    -0.00670740
 c      0.07094043    -0.92052061    -0.18086986
 c     -1.14183140    -0.27725139     0.08031617
 c     -1.31899921     1.12463453     0.67765790
 c     -0.40731516     1.16264520    -0.44770664
 c      1.00034349     1.02275036    -0.17268646
 h     -0.05660133    -1.75098433    -0.94918282
 h     -2.26044060     1.67912190     0.51717766
 h     -1.06154533     1.22866353    -1.28607535
 h      1.65136720     1.81443540     0.01007350
 o      2.41217885    -0.92709035     0.30553184
 h      3.20843423    -0.43517911     0.45049804
 c     -2.56174570    -0.60088926    -0.49842828
 h     -3.15998429     0.15459293     0.02484779
 h     -2.44295787    -0.83991223    -1.62226703
 h     -2.76813368    -1.35329169     0.11530451
 h     -0.86644789     0.92074035     1.64436280
          17

 c      1.32095778    -0.26354583    -0.01593071
 c      0.05681400    -0.90970365    -0.17025399
 c     -1.13749715    -0.28671512     0.07624316
 c     -1.30593437     1.11735422     0.66887490
 c     -0.40014252     1.15791189    -0.45136268
 c      0.98472555     1.01618611    -0.16606993
 h     -0.05206877    -1.77545641    -0.97673872
 h     -2.27452077     1.64326101     0.53830474
 h     -1.08129121     1.22242264    -1.29056731
 h      1.59697161     1.79398748     0.03258394
 o      2.40631090    -0.92630212     0.30574443
 h      3.17178725    -0.41490737     0.45656315
 c     -2.55057444    -0.58682811    -0.49401872
 h     -3.15101029     0.17610840     0.03248655
 h     -2.39044197    -0.84997950    -1.59389831
 h     -2.78476055    -1.39843803     0.09661030
 h     -0.84128550     0.92133980     1.64749965
          17

 c      1.32571665    -0.25227768    -0.02478757
 c      0.04118987    -0.90183260    -0.16205766
 c     -1.13464517    -0.29561504     0.07104567
 c     -1.29163756     1.11065217     0.66169986
 c     -0.39496037     1.15322076    -0.45408150
 c      0.96987639     1.00894946    -0.16005847
 h     -0.04365209    -1.79231363    -0.98404678
 h     -2.28352539     1.60086908     0.56498264
 h     -1.08987183     1.22104077    -1.30943478
 h      1.56114338     1.80108147     0.06023282
 o      2.39957649    -0.92654226     0.30580975
 h      3.14916977    -0.38196714     0.46430871
 c     -2.53719580    -0.57252395    -0.49005127
 h     -3.14771355     0.19609635     0.02270570
 h     -2.35037860    -0.85419870    -1.55468561
 h     -2.81126227    -1.47036637     0.08559178
 h     -0.81775791     0.93522802     1.65364561
          17

 c      1.32985572    -0.24148930    -0.03318070
 c      0.02534268    -0.89762304    -0.15679333
 c     -1.13382265    -0.30350774     0.06527479
 c     -1.27630254     1.10454890     0.65669334
 c     -0.39254922     1.14869445    -0.45651552
 c      0.95644369     1.00189491    -0.15470122
 h     -0.03234524    -1.79834985    -0.96841879
 h     -2.28582245     1.55344402     0.59605509
 h     -1.08338259     1.22396976    -1.33755446
 h      1.54295824     1.83473527     0.09322930
 o      2.39227033    -0.92751766     0.30575603
 h      3.13850413    -0.33954577     0.47363642
 c     -2.52241310    -0.55980977    -0.48515145
 h     -3.14934634     0.21219116    -0.00450002
 h     -2.32325647    -0.85253763    -1.51245434
 h     -2.84093453    -1.54627427     0.07040416
 h     -0.79711079     0.96166224     1.65894505
          17

 c      1.33287212    -0.23210697    -0.04101543
 c      0.01057111    -0.89748729    -0.15469489
 c     -1.13549748    -0.30994869     0.05950397
 c     -1.26016183     1.09905319     0.65427408
[truncated: 34,518 more chars]
