# Supplementary material for: Photochemical permutation of meta-substituted phenols
Source: Nat Commun. 2025 Aug 13;16:7502. doi: 10.1038/s41467-025-62549-5 (PMC12350626; doi:10.1038/s41467-025-62549-5)
Supplement: Supplementary file 3 — Source Data [file 41467_2025_62549_MOESM3_ESM.zip › Source data/NAMD_trajectories/trajectory038.xyz]

          17

 c      1.16735242    -0.42276587     0.03307470
 c     -0.12748946    -1.00468869    -0.06119761
 c     -1.21118739    -0.28851317    -0.02610502
 c     -1.12084413     1.20785637    -0.03421691
 c      0.23787563     1.84170331     0.01923444
 c      1.34496725     0.96446698     0.05399189
 h     -0.17222584    -2.21637208     0.02717068
 h     -1.79138390     1.63738460    -0.97396996
 h      0.26775556     2.90280942    -0.08027538
 h      2.50499362     1.40756944     0.11833623
 o      2.25161352    -1.15756696    -0.02282619
 h      3.05885027    -0.56073598    -0.07333224
 c     -2.71711125    -0.90222277     0.04544226
 h     -2.75448897    -2.04214082     0.28656303
 h     -3.08840089    -0.23098330     0.90439059
 h     -3.08862598    -0.72977885    -1.02336541
 h     -1.76224001     1.57315200     0.81664848
          17

 c      1.16547471    -0.42694496     0.02709241
 c     -0.12041427    -1.00245275    -0.05948094
 c     -1.21641057    -0.29215718    -0.02965065
 c     -1.11732253     1.21468652    -0.03075030
 c      0.24065667     1.84582717     0.01742067
 c      1.34713111     0.96974426     0.05189314
 h     -0.19261572    -2.22627865     0.03661271
 h     -1.79629069     1.63815436    -0.94140187
 h      0.27790619     2.90242877    -0.08669193
 h      2.47967850     1.41235748     0.11200131
 o      2.25021860    -1.15912466    -0.01923950
 h      3.01700040    -0.58070320    -0.06238213
 c     -2.71386715    -0.90630671     0.04248731
 h     -2.76098439    -2.03960188     0.27639528
 h     -3.11109605    -0.25344722     0.91253867
 h     -3.08567031    -0.74912775    -1.00419527
 h     -1.77079181     1.58367516     0.83596359
          17

 c      1.16452596    -0.43026888     0.02078620
 c     -0.11091920    -1.00524045    -0.05717602
 c     -1.22589156    -0.29446173    -0.03314499
 c     -1.11591500     1.22266950    -0.02771440
 c      0.24275037     1.84793248     0.01527767
 c      1.35078102     0.97661012     0.05004786
 h     -0.20986185    -2.20734842     0.04242439
 h     -1.78893870     1.63365215    -0.89570301
 h      0.29180235     2.91208694    -0.09241562
 h      2.42842218     1.40778817     0.10426632
 o      2.24895518    -1.16155530    -0.01565138
 h      2.97966613    -0.60094712    -0.05110802
 c     -2.70825711    -0.90992989     0.04018983
 h     -2.76444286    -2.02099790     0.26381049
 h     -3.13779224    -0.28469058     0.90627260
 h     -3.08810419    -0.76562582    -0.97772582
 h     -1.77448738     1.59355541     0.85011037
          17

 c      1.16455856    -0.43249999     0.01419643
 c     -0.10004053    -1.01247649    -0.05430346
 c     -1.23877218    -0.29557988    -0.03651548
 c     -1.11663633     1.23149981    -0.02462334
 c      0.24419002     1.84829696     0.01278439
 c      1.35513177     0.98453036     0.04839483
 h     -0.22240274    -2.16254259     0.04487145
 h     -1.77198616     1.62646093    -0.84199197
 h      0.30891030     2.92877503    -0.09740810
 h      2.36059423     1.39687483     0.09577215
 o      2.24681545    -1.16560398    -0.01201268
 h      2.96474476    -0.60905644    -0.04035264
 c     -2.70032092    -0.91292181     0.03887793
 h     -2.76399767    -1.99197150     0.25011361
 h     -3.16732085    -0.32292071     0.88655013
 h     -3.09823358    -0.77781496    -0.95089258
 h     -1.77158721     1.60177526     0.85817872
          17

 c      1.16562981    -0.43340639     0.00738432
 c     -0.08892083    -1.02293974    -0.05093776
 c     -1.25398110    -0.29575012    -0.03969922
 c     -1.11914101     1.24067262    -0.02082910
 c      0.24508077     1.84744319     0.00990500
 c      1.35861364     0.99264134     0.04683014
 h     -0.22930595    -2.10097063     0.04466404
 h     -1.75130008     1.62094408    -0.78916902
 h      0.32829497     2.94668788    -0.10126471
 h      2.29449368     1.38639569     0.08748539
 o      2.24346923    -1.17153289    -0.00832012
 h      2.97931680    -0.60041624    -0.03023817
 c     -2.69009135    -0.91492750     0.03863092
 h     -2.75900186    -1.96185071     0.23715932
 h     -3.19934744    -0.36488994     0.85668412
 h     -3.11788414    -0.78458815    -0.93031379
 h     -1.76162401     1.60800555     0.86091490
          17

 c      1.16778809    -0.43279279     0.00042175
 c     -0.07854116    -1.03460157    -0.04723685
 c     -1.27041353    -0.29519239    -0.04264077
 c     -1.12270595     1.24950327    -0.01551492
 c      0.24556497     1.84591660     0.00661096
 c      1.35894464     0.99977148     0.04521803
 h     -0.23107331    -2.04078649     0.04333434
 h     -1.73597980     1.62314831    -0.74959239
 h      0.34873679     2.95983056    -0.10352282
 h      2.25667854     1.38688252     0.08059333
 o      2.23971835    -1.17875928    -0.00461306
 h      3.01220881    -0.58402473    -0.02022675
 c     -2.67768223    -0.91548808     0.03909717
 h     -2.74908888    -1.94193760     0.22686375
 h     -3.23446820    -0.40628499     0.82197616
 h     -3.14719521    -0.78565414    -0.91933637
 h     -1.74533491     1.61253368     0.86049170
          17

 c      1.17105055    -0.43056473    -0.00661389
 c     -0.06952455    -1.04470951    -0.04344754
 c     -1.28705249    -0.29404002    -0.04528958
 c     -1.12653094     1.25732254    -0.00805465
 c      0.24576724     1.84413487     0.00289834
 c      1.35453720     1.00501107     0.04345610
 h     -0.23031701    -2.00889471     0.04331664
 h     -1.73474398     1.63860510    -0.73441805
 h      0.36892746     2.96388947    -0.10388959
 h      2.26599155     1.40610398     0.07577344
 o      2.23671011    -1.18642834    -0.00092644
 h      3.04613448    -0.57304071    -0.00988789
 c     -2.66341516    -0.91433278     0.03955882
 h     -2.73403748    -1.94090632     0.22026535
 h     -3.27381009    -0.44272372     0.78840113
 h     -3.18372160    -0.78175821    -0.91660889
 h     -1.72455697     1.61618176     0.86019578
          17

 c      1.17539264    -0.42677931    -0.01364234
 c     -0.06224452    -1.05106519    -0.03979505
 c     -1.30300814    -0.29231335    -0.04759660
 c     -1.13032366     1.26383772     0.00134396
 c      0.24574194     1.84233419    -0.00120472
 c      1.34629279     1.00849639     0.04153444
 h     -0.22988469    -2.02626760     0.04664347
 h     -1.74919314     1.66820223    -0.74547459
 h      0.38765846     2.95705465    -0.10233160
 h      2.31304464     1.43994460     0.07255406
 o      2.23522529    -1.19392530     0.00272532
 h      3.06875903    -0.57624626     0.00083683
 c     -2.64793045    -0.91172005     0.03931509
 h     -2.71353000    -1.95952301     0.21673817
 h     -3.31771300    -0.47128693     0.76034910
 h     -3.22285577    -0.77440679    -0.91763412
 h     -1.70199202     1.62019202     0.86392226
          17

 c      1.18076102    -0.42162645    -0.02058331
 c     -0.05719557    -1.05387522    -0.03631045
 c     -1.31749539    -0.28992821    -0.04951319
 c     -1.13445152     1.26925279     0.01157000
 c      0.24544953     1.84055453    -0.00564016
 c      1.33664446     1.01102572     0.03948330
 h     -0.22871577    -2.08615311     0.05293594
 h     -1.77246090     1.70704254    -0.77356244
 h      0.40398033     2.94025432    -0.09907384
 h      2.37163942     1.47687027     0.06998867
 o      2.23556324    -1.20094081     0.00633912
 h      3.07454412    -0.59689107     0.01178794
 c     -2.63220615    -0.90842660     0.03803463
 h     -2.68722970    -1.99024567     0.21428805
 h     -3.36411886    -0.49154529     0.73890622
 h     -3.25930507    -0.76530860    -0.91755327
 h     -1.68063623     1.62595142     0.87524819
          17

 c      1.18706400    -0.41539563    -0.02736024
 c     -0.05493087    -1.05506542    -0.03288115
 c     -1.32980036    -0.28673253    -0.05099293
 c     -1.13948089     1.27400162     0.02133591
 c      0.24475521     1.83863472    -0.01032813
 c      1.32770056     1.01324736     0.03731125
 h     -0.22286458    -2.16184747     0.06009201
 h     -1.79541123     1.74809273    -0.80578235
 h      0.41734080     2.91711564    -0.09454960
 h      2.42027073     1.50734876     0.06740956
 o      2.23760137    -1.20741812     0.00991318
 h      3.06400667    -0.63363888     0.02276598
 c     -2.61742015    -0.90539628     0.03577064
 h     -2.65518774    -2.02216136     0.21067256
 h     -3.40837792    -0.50508440     0.72232973
 h     -3.28846571    -0.75592710    -0.91292156
 h     -1.66284156     1.63445065     0.89609336
          17

 c      1.19414324    -0.40845514    -0.03390262
 c     -0.05572137    -1.05633575    -0.02941115
 c     -1.33928526    -0.28255479    -0.05199255
 c     -1.14582934     1.27851257     0.02979208
 c      0.24344313     1.83624159    -0.01517684
 c      1.32078466     1.01545839     0.03500078
 h     -0.20961123    -2.22926974     0.06625604
 h     -1.81150044     1.78551604    -0.83173788
 h      0.42765349     2.89346208    -0.08931529
 h      2.44703448     1.52614997     0.06449598
 o      2.24079072    -1.21355167     0.01343858
 h      3.04401713    -0.68080964     0.03368582
 c     -2.60469910    -0.90344012     0.03275904
 h     -2.61810123    -2.04582695     0.20424785
 h     -3.44486416    -0.51414563     0.70803119
 h     -3.30711686    -0.74730606    -0.90216372
 h     -1.64947093     1.64569338     0.92560572
          17

 c      1.20177781    -0.40121809    -0.04014496
 c     -0.05948746    -1.05854385    -0.02586833
 c     -1.34543782    -0.27725419    -0.05247078
 c     -1.15371888     1.28315256     0.03663784
 c      0.24126004     1.83297710    -0.02009405
 c      1.31663095     1.01771310     0.03252182
 h     -0.18849931    -2.27409994     0.07038834
 h     -1.81746110     1.81547687    -0.84489506
 h      0.43518190     2.87586818    -0.08391893
 h      2.44685185     1.53115302     0.06113559
 o      2.24411915    -1.21980362     0.01688788
 h      3.02850776    -0.72840660     0.04476171
 c     -2.59488526    -0.90311802     0.02925011
 h     -2.57727701    -2.05528962     0.19419732
 h     -3.46884229    -0.52063491     0.69417402
 h     -3.31361725    -0.74009132    -0.88546249
 h     -1.63983832     1.65853896     0.96021311
          17

 c      1.20972340    -0.39409082    -0.04602469
 c     -0.06590170    -1.06189581    -0.02226866
 c     -1.34793697    -0.27076895    -0.05238717
 c     -1.16320012     1.28821807     0.04195465
 c      0.23798995     1.82857609    -0.02500011
 c      1.31554673     1.01992673     0.02984082
 h     -0.16061751    -2.28961917     0.07206303
 h     -1.81245345     1.83579993    -0.84188022
 h      0.44015734     2.86914303    -0.07874373
 h      2.41912188     1.52229953     0.05733324
 o      2.24636798    -1.22672589     0.02020979
 h      3.03445632    -0.76527343     0.05658493
 c     -2.58839348    -0.90470200     0.02545220
 h     -2.53445905    -2.04836475     0.18044785
 h     -3.47744631    -0.52581106     0.68024993
 h     -3.30795397    -0.73460598    -0.86465167
 h     -1.63245229     1.67113513     0.99494463
          17

 c      1.21775552    -0.38741803    -0.05148219
 c     -0.07449610    -1.06617125    -0.01865936
 c     -1.34670592    -0.26315309    -0.05170187
 c     -1.17414916     1.29390385     0.04601820
 c      0.23353333     1.82309487    -0.02983536
 c      1.31740438     1.02190324     0.02692258
 h     -0.12795223    -2.27425389     0.07126119
 h     -1.79741640     1.84564827    -0.82181930
 h      0.44231662     2.87392914    -0.07393429
 h      2.36743410     1.50147050     0.05319147
 o      2.24697920    -1.23445590     0.02336178
 h      3.06827909    -0.78743223     0.06960791
 c     -2.58514915    -0.90814632     0.02154083
 h     -2.49159705    -2.02659968     0.16354900
 h     -3.46990983    -0.53031320     0.66707272
 h     -3.29180832    -0.73087742    -0.84324029
 h     -1.62588362     1.68156319     1.02506419
          17

 c      1.22568881    -0.38145298    -0.05646351
 c     -0.08472613    -1.07078985    -0.01511432
 c     -1.34192721    -0.25458948    -0.05037826
 c     -1.18624204     1.30024993     0.04921820
 c      0.22794349     1.81692319    -0.03455479
 c      1.32146747     1.02327284     0.02372612
 h     -0.09306533    -2.23099728     0.06831897
 h     -1.77502197     1.84562949    -0.78639733
 h      0.44081165     2.88644134    -0.06949614
 h      2.30142032     1.47334740     0.04895869
 o      2.24656764    -1.24252152     0.02635996
 h      3.11791031    -0.80125288     0.08336337
 c     -2.58460253    -0.91306009     0.01767536
 h     -2.45051673    -1.99541363     0.14458777
 h     -3.44753861    -0.53422847     0.65663060
 h     -3.26853676    -0.72860720    -0.82636637
 h     -1.61926319     1.68830552     1.04716287
          17

 c      1.23337776    -0.37636359    -0.06092543
 c     -0.09600686    -1.07471441    -0.01174034
 c     -1.33401475    -0.24537233    -0.04838896
 c     -1.19890830     1.30706527     0.05210084
 c      0.22139865     1.81060688    -0.03911684
 c      1.32612403     1.02336467     0.02019615
 h     -0.05880657    -2.16876429     0.06401460
 h     -1.75017206     1.83842481    -0.74071451
 h      0.43461375     2.90056179    -0.06547250
 h      2.23994997     1.44692041     0.04513337
 o      2.24618349    -1.25032019     0.02926417
 h      3.16460348    -0.81560717     0.09671822
 c     -2.58584304    -0.91872631     0.01397584
 h     -2.41247136    -1.96391979     0.12505581
 h     -3.41362053    -0.53710970     0.65190589
 h     -3.24266915    -0.72718743    -0.82015026
 h     -1.61239955     1.69045840     1.05959296
          17

 c      1.24071438    -0.37226712    -0.06484037
 c     -0.10776494    -1.07627684    -0.00868654
 c     -1.32355297    -0.23586265    -0.04572399
 c     -1.21128703     1.31384412     0.05546066
 c      0.21413448     1.80464513    -0.04347814
 c      1.32902205     1.02124347     0.01626273
 h     -0.02763555    -2.10469585     0.05970331
 h     -1.73060204     1.82964996    -0.69438459
 h      0.42303210     2.91043352    -0.06204664
 h      2.20982946     1.43500230     0.04248499
 o      2.24657094    -1.25747129     0.03213156
 h      3.19465122    -0.83595655     0.10861611
 c     -2.58783379    -0.92425740     0.01043416
 h     -2.37783262    -1.94302697     0.10651549
 h     -3.37306979    -0.53802618     0.65650896
 h     -3.21849891    -0.72595715    -0.82985840
 h     -1.60571638     1.68779688     1.06254445
          17

 c      1.24762284    -0.36927818    -0.06820255
 c     -0.11952208    -1.07332086    -0.00612848
 c     -1.31122771    -0.22643129    -0.04239642
 c     -1.22230601     1.31979813     0.06026280
 c      0.20636531     1.79938175    -0.04759635
 c      1.32862194     1.01640016     0.01188300
 h     -0.00052055    -2.06282321     0.05717781
 h     -1.72607733     1.82744361    -0.66057521
 h      0.40600041     2.91209294    -0.05954576
 h      2.22798667     1.44604144     0.04161079
 o      2.24801746    -1.26383130     0.03499486
 h      3.20171351    -0.86393651     0.11841886
 c     -2.58968967    -0.92893570     0.00680879
 h     -2.34655106    -1.94082760     0.09006209
 h     -3.33135057    -0.53588568     0.67380277
 h     -3.19817196    -0.72472022    -0.85718593
 h     -1.60015853     1.68079201     1.05803956
          17

 c      1.25404978    -0.36754353    -0.07103335
 c     -0.13085884    -1.06436372    -0.00418676
 c     -1.29777816    -0.21739970    -0.03844148
 c     -1.23107729     1.32422835     0.06709281
 c      0.19823340     1.79496812    -0.05143390
 c      1.32587744     1.00955605     0.00710290
 h      0.02283270    -2.06077178     0.05777647
 h     -1.74388037     1.83816547    -0.64944317
 h      0.38412612     2.90412596    -0.05840949
 h      2.28199434     1.47463581     0.04224851
 o      2.25039754    -1.26943761     0.03785614
 h      3.18611709    -0.89823276     0.12600135
 c     -2.59084676    -0.93253646     0.00264972
 h     -2.31938798    -1.95782098     0.07597967
 h     -3.29256102    -0.53022198     0.70532048
 h     -3.18089026    -0.72407966    -0.89863581
 h     -1.59710635     1.67060283     1.04987892
          17

 c      1.25995875    -0.36722696    -0.07338011
 c     -0.14114520    -1.05002752    -0.00283828
 c     -1.28397555    -0.20898980    -0.03391132
 c     -1.23741674     1.32705519     0.07547112
 c      0.18982233     1.79133572    -0.05495833
 c      1.32296784     1.00210069     0.00203198
 h      0.04106049    -2.09311384     0.06139892
 h     -1.78289310     1.86038927    -0.65962758
 h      0.35862474     2.88784979    -0.05915949
 h      2.34488349     1.50799660     0.04353813
 o      2.25315594    -1.27449388     0.04067674
 h      3.15516481    -0.93488198     0.13190173
 c     -2.59107379    -0.93528414    -0.00248622
 h     -2.29844110    -1.98696219     0.06395938
 h     -3.25776889    -0.52207358     0.74911781
 h     -3.16410462    -0.72514299    -0.94670074
 h     -1.59823149     1.65896111     1.04321831
          17

 c      1.26532040    -0.36847141    -0.07530873
 c     -0.14948501    -1.03245460    -0.00195506
 c     -1.27060157    -0.20129690    -0.02887146
 c     -1.24181004     1.32877091     0.08410289
 c      0.18119366     1.78818387    -0.05814344
 c      1.32150117     0.99521307    -0.00322150
 h      0.05051436    -2.13814049     0.06699862
 h     -1.83440950     1.88588532    -0.67992082
 h      0.33117971     2.86720960    -0.06236144
 h      2.39598326     1.53593035     0.04471428
 o      2.25525229    -1.27937432     0.04336200
 h      3.12410732    -0.96731659     0.13755528
 c     -2.59037398    -0.93752502    -0.00881575
 h     -2.28620447    -2.01828262     0.05355263
 h     -3.22521512    -0.51402310     0.79957981
 h     -3.14539100    -0.72888933    -0.99278530
 h     -1.60511376     1.64776275     1.04321385
          17

 c      1.27010127    -0.37135251    -0.07689438
 c     -0.15499185    -1.01376652    -0.00139397
 c     -1.25840123    -0.19429586    -0.02340138
 c     -1.24494837     1.32994977     0.09181594
 c      0.17241780     1.78503046    -0.06097272
 c      1.32221089     0.98965475    -0.00857401
 h      0.04802831    -2.17560468     0.07363006
 h     -1.88836298     1.90603488    -0.69829832
 h      0.30369026     2.84809355    -0.06857636
 h      2.42432395     1.55279485     0.04531805
 o      2.25540275    -1.28452789     0.04577520
 h      3.11245206    -0.98808148     0.14507291
 c     -2.58883493    -0.93950504    -0.01629417
 h     -2.28437289    -2.04315571     0.04441691
 h     -3.19218721    -0.50919025     0.84920319
 h     -3.12352771    -0.73573962    -1.02965261
 h     -1.61853672     1.63835953     1.05285463
          17

 c      1.27425618    -0.37582524    -0.07821078
 c     -0.15698732    -0.99547636    -0.00102990
 c     -1.24802035    -0.18787436    -0.01759511
 c     -1.24747448     1.33099867     0.09809141
 c      0.16360213     1.78136829    -0.06344206
 c      1.32523250     0.98584785    -0.01396495
 h      0.03234055    -2.19307950     0.08076513
 h     -1.93707196     1.91526339    -0.70670561
 h      0.27790700     2.83655397    -0.07831260
 h      2.42548556     1.55616665     0.04511754
 o      2.25300916    -1.29017684     0.04783805
 h      3.12943433    -0.99391194     0.15566383
 c     -2.58651065    -0.94133952    -0.02470967
 h     -2.29332321    -2.05607759     0.03635344
 h     -3.15674716    -0.51009987     0.89089472
 h     -3.09868229    -0.74544054    -1.05258021
 h     -1.63782707     1.63099489     1.07135403
          17

 c      1.27772272    -0.38169221    -0.07931787
 c     -0.15506072    -0.97854203    -0.00075752
 c     -1.23994678    -0.18188620    -0.01156073
 c     -1.24995657     1.33215061     0.10301868
 c      0.15490913     1.77690342    -0.06556196
 c      1.33032629     0.98393921    -0.01935279
 h      0.00382680    -2.18473916     0.08816827
 h     -1.97563256     1.91100677    -0.70108676
 h      0.25507654     2.83610393    -0.09197462
 h      2.39930912     1.54581023     0.04401467
 o      2.24881353    -1.29613822     0.04962655
 h      3.16377570    -0.98870085     0.16813729
 c     -2.58337467    -0.94303798    -0.03376085
 h     -2.31210276    -2.05496714     0.02928258
 h     -3.11840467    -0.51811883     0.91940273
 h     -3.07225995    -0.75708974    -1.05973683
 h     -1.66085052     1.62491213     1.09459852
          17

 c      1.28042591    -0.38861707    -0.08025189
 c     -0.14909037    -0.96347513    -0.00049262
 c     -1.23446295    -0.17621182    -0.00542011
 c     -1.25288069     1.33348806     0.10701557
 c      0.14654997     1.77172751    -0.06736359
 c      1.33692686     0.98379194    -0.02471632
 h     -0.03602427    -2.14954003     0.09575339
 h     -2.00132823     1.89286875    -0.68026196
 h      0.23581198     2.84574755    -0.10978250
 h      2.34970634     1.52366722     0.04205625
 o      2.24413178    -1.30208091     0.05129976
 h      3.19575522    -0.97918133     0.18003828
 c     -2.57931494    -0.94450179    -0.04307105
 h     -2.33856214    -2.04117177     0.02322705
 h     -3.07809564    -0.53336974     0.93183574
 h     -3.04677653    -0.76917288    -1.05239821
 h     -1.68471450     1.61899592     1.11727565
          17

 c      1.28229660    -0.39617167    -0.08102281
 c     -0.13926504    -0.95033066    -0.00017962
 c     -1.23161213    -0.17080692     0.00069071
 c     -1.25660147     1.33494226     0.11059855
 c      0.13875610     1.76627253    -0.06890811
 c      1.34399887     0.98490235    -0.03006571
 h     -0.08488590    -2.09092004     0.10357988
 h     -2.01332271     1.86215049    -0.64527840
 h      0.22025563     2.86051408    -0.13167757
 h      2.28655833     1.49494417     0.03961087
 o      2.23998335    -1.30777548     0.05299121
 h      3.21080729    -0.97056947     0.18935768
 c     -2.57413542    -0.94549946    -0.05218212
 h     -2.36953782    -2.01953037     0.01831061
 h     -3.03799239    -0.55479707     0.92782983
 h     -3.02578793    -0.77960528    -1.03511933
 h     -1.70659809     1.61236144     1.13494393
          17

 c      1.28329850    -0.40390109    -0.08161863
 c     -0.12608164    -0.93857872     0.00019153
 c     -1.23118715    -0.16572006     0.00662180
 c     -1.26126009     1.33627780     0.11430667
 c      0.13174607     1.76109536    -0.07028993
 c      1.34978775     0.98628607    -0.03546616
 h     -0.13980966    -2.01811780     0.11204958
 h     -2.01300332     1.82190892    -0.59951895
 h      0.20834245     2.87396288    -0.15729678
 h      2.22863917     1.46979861     0.03771701
 o      2.23689594    -1.31312956     0.05477529
 h      3.20241485    -0.96568900     0.19504480
 c     -2.56755850    -0.94567506    -0.06060522
 h     -2.40123266    -1.99800427     0.01472880
 h     -3.00136158    -0.58021373     0.90977560
 h     -3.01362446    -0.78588872    -1.01532257
 h     -1.72426836     1.60460824     1.14506596
          17

 c      1.28344949    -0.41140085    -0.08201354
 c     -0.11025981    -0.92699081     0.00056000
 c     -1.23275772    -0.16107016     0.01221308
 c     -1.26667066     1.33707127     0.11874865
 c      0.12569372     1.75667228    -0.07162945
 c      1.35201293     0.98661371    -0.04104121
 h     -0.19794875    -1.94769429     0.12226744
 h     -2.00499058     1.77735783    -0.54940374
 h      0.19996926     2.88059208    -0.18605628
 h      2.20133224     1.46226187     0.03817628
 o      2.23495499    -1.31816123     0.05666674
 h      3.17117443    -0.96518455     0.19699261
 c     -2.55925456    -0.94467014    -0.06801061
 h     -2.42996885    -1.98571936     0.01259220
 h     -2.97242057    -0.60637673     0.88308455
 h     -3.01445783    -0.78558462    -1.00121809
 h     -1.73627678     1.59582793     1.14718186
          17

 c      1.28282462    -0.41839522    -0.08217820
 c     -0.09257812    -0.91397522     0.00080077
 c     -1.23574089    -0.15699191     0.01730394
 c     -1.27222605     1.33672413     0.12466084
 c      0.12069572     1.75329401    -0.07305820
 c      1.34940584     0.98510373    -0.04685625
 h     -0.25778549    -1.90016634     0.13604553
 h     -1.99807425     1.73596133    -0.50483498
 h      0.19504633     2.87710048    -0.21729746
 h      2.21863633     1.48033326     0.04218697
 o      2.23380117    -1.32300449     0.05861360
 h      3.12476852    -0.96730008     0.19613076
 c     -2.54895261    -0.94237639    -0.07451653
 h     -2.45309948    -1.98887308     0.01159431
 h     -2.95593319    -0.62936857     0.85582632
 h     -3.03047602    -0.77714797    -0.99781143
 h     -1.74199733     1.58652381     1.14269692
          17

 c      1.28155705    -0.42476035    -0.08209005
 c     -0.07386197    -0.89877512     0.00084984
 c     -1.23949484    -0.15358421     0.02174852
 c     -1.27703618     1.33462135     0.13276030
 c      0.11676039     1.75103558    -0.07469932
 c      1.34308346     0.98235932    -0.05276393
 h     -0.31848771    -1.88659708     0.15450865
 h     -2.00345336     1.70576664    -0.47711608
 h      0.19348895     2.86276426    -0.25044240
 h      2.26709823     1.51651655     0.04846302
 o      2.23259040    -1.32794996     0.06048408
 h      3.07860473    -0.96723664     0.19462816
 c     -2.53664094    -0.93911573    -0.08075388
 h     -2.46938382    -2.00694971     0.01073789
 h     -2.95609867    -0.64565879     0.83644378
 h     -3.06017643    -0.76064439    -1.00377955
 h     -1.74163255     1.57753226     1.13457002
          17

 c      1.27985769    -0.43045630    -0.08174085
 c     -0.05525912    -0.88233030     0.00085975
 c     -1.24339703    -0.15090018     0.02543330
 c     -1.28052187     1.33048566     0.14324291
 c      0.11383943     1.74975312    -0.07664529
 c      1.33519834     0.97964315    -0.05850216
 h     -0.37613428    -1.89873952     0.17631002
 h     -2.02761219     1.69126259    -0.47259307
 h      0.19519543     2.83943273    -0.28514568
 h      2.32159557     1.55627893     0.05431631
 o      2.23023168    -1.33340355     0.06209736
 h      3.05206375    -0.95803709     0.19541637
 c     -2.52275067    -0.93548714    -0.08742583
 h     -2.47856045    -2.03313174     0.00850550
 h     -2.97458061    -0.65366309     0.82933729
 h     -3.09850064    -0.73768287    -1.01268942
 h     -1.73620913     1.56995980     1.12691863
          17

 c      1.27802295    -0.43543850    -0.08113859
 c     -0.03823306    -0.86640349     0.00113075
 c     -1.24689134    -0.14896359     0.02828953
 c     -1.28295035     1.32459988     0.15541204
 c      0.11186240     1.74910007    -0.07893715
 c      1.32737223     0.97794843    -0.06386219
 h     -0.42342321    -1.91910970     0.19845911
 h     -2.06596723     1.69065923    -0.48758988
 h      0.20002833     2.81126593    -0.32143162
 h      2.36352052     1.58857697     0.05758410
 o      2.22625517    -1.33956064     0.06336232
 h      3.05473210    -0.93614541     0.20001199
 c     -2.50817308    -0.93203106    -0.09476371
 h     -2.48076095    -2.05832370     0.00337857
 h     -3.00887728    -0.65450086     0.83184497
 h     -3.13876219    -0.71065807    -1.01712170
 h     -1.72745256     1.56508069     1.12433184
          17

 c      1.27640864    -0.43961255    -0.08030242
 c     -0.02418691    -0.85246826     0.00194154
 c     -1.24952151    -0.14776773     0.03029540
 c     -1.28511507     1.31758575     0.16807621
 c      0.11073537     1.74859321    -0.08155731
 c      1.32048688     0.97781626    -0.06872563
 h     -0.45350617    -1.93373721     0.21828718
 h     -2.10690877     1.69847151    -0.51199625
 h      0.20778698     2.78392476    -0.35973754
 h      2.38317070     1.60750757     0.05704002
 o      2.22140931    -1.34609139     0.06438439
 h      3.07679978    -0.90663437     0.20682275
 c     -2.49405688    -0.92906556    -0.10248279
 h     -2.47625015    -2.07480611    -0.00575782
 h     -3.05287710    -0.65102752     0.83637386
 h     -3.17465820    -0.68198005    -1.01173473
 h     -1.71733891     1.56408133     1.13066836
          17

 c      1.27536656    -0.44284073    -0.07925462
 c     -0.01419506    -0.84144178     0.00348430
 c     -1.25095747    -0.14726095     0.03147156
 c     -1.28771874     1.31009536     0.18022389
 c      0.11032632     1.74776206    -0.08445312
 c      1.31495072     0.97943786    -0.07303924
 h     -0.46213671    -1.93510043     0.23413878
 h     -2.13974941     1.70937817    -0.53585966
 h      0.21812067     2.76282484    -0.40068031
 h      2.37679563     1.61072157     0.05212613
 o      2.21693719    -1.35239592     0.06535533
 h      3.10030568    -0.87902865     0.21288394
 c     -2.48150749    -0.92671080    -0.11010602
 h     -2.46540830    -2.07783821    -0.01950354
 h     -3.09920539    -0.64624543     0.83514136
 h     -3.20139658    -0.65364632    -0.99415579
 h     -1.70732870     1.56761864     1.14757286
          17

 c      1.27515391    -0.44497203    -0.07801533
 c     -0.00890237    -0.83380095     0.00587071
 c     -1.25101012    -0.14734373     0.03187434
 c     -1.29116806     1.30271497     0.19133085
 c      0.11047040     1.74634842    -0.08759725
 c      1.31089016     0.98273745    -0.07679055
 h     -0.44769456    -1.92064375     0.24521745
 h     -2.15785698     1.71965559    -0.55215785
 h      0.23035587     2.75082158    -0.44444174
 h      2.34459586     1.59829120     0.04273768
 o      2.21376246    -1.35798070     0.06641929
 h      3.11191796    -0.86107656     0.21598812
 c     -2.47136178    -0.92493135    -0.11721013
 h     -2.44877719    -2.06601731    -0.03800342
 h     -3.14130428    -0.64243576     0.82308702
 h     -3.21612040    -0.62707268    -0.96477707
 h     -1.69776065     1.57541080     1.17359007
          17

 c      1.27585194    -0.44586802    -0.07660066
 c     -0.00847768    -0.82966610     0.00913996
 c     -1.24963340    -0.14788582     0.03158866
 c     -1.29562640     1.29597707     0.20131223
 c      0.11099082     1.74442168    -0.09105081
 c      1.30816444     0.98737903    -0.08000083
 h     -0.41088499    -1.89164164     0.25142769
 h     -2.15819682     1.72704258    -0.55669158
 h      0.24335724     2.74687268    -0.49011650
 h      2.29067281     1.57269021     0.02921196
 o      2.21231386    -1.36256357     0.06764292
 h      3.10570501    -0.85692851     0.21517362
 c     -2.46408184    -0.92353161    -0.12348016
 h     -2.42708035    -2.04137465    -0.06105167
 h     -3.17434503    -0.64104509     0.79839741
 h     -3.21809490    -0.60299191    -0.92643046
 h     -1.68791162     1.58617769     1.20466929
          17

 c      1.27733076    -0.44542216    -0.07502281
 c     -0.01257459    -0.82874781     0.01324195
 c     -1.24691634    -0.14875546     0.03072246
 c     -1.30106199     1.29035612     0.21034029
 c      0.11171376     1.74230594    -0.09497240
 c      1.30619857     0.99269418    -0.08273654
 h     -0.35490696    -1.85360179     0.25354296
 h     -2.14035122     1.73038465    -0.54744974
 h      0.25561513     2.74687948    -0.53565330
 h      2.22490467     1.53989664     0.01250330
 o      2.21258068    -1.36606067     0.06902476
 h      3.08225293    -0.86727405     0.21057626
 c     -2.45972019    -0.92213844    -0.12867036
 h     -2.40117240    -2.00947338    -0.08822163
 h     -3.19540977    -0.64284495     0.76209733
 h     -3.20890946    -0.58128868    -0.88425217
 h     -1.67660756     1.59799398     1.23574981
          17

 c      1.27927691    -0.44357442    -0.07329190
 c     -0.02033177    -0.83019439     0.01799728
 c     -1.24306651    -0.14984975     0.02940377
 c     -1.30723615     1.28622306     0.21870288
 c      0.11247146     1.74039184    -0.09956427
 c      1.30372681     0.99757718    -0.08512473
 h     -0.28576778    -1.81783943     0.25369252
 h     -2.10618516     1.72956472    -0.52443933
 h      0.26555515     2.74588593    -0.57849446
 h      2.16570712     1.51099646    -0.00564303
 o      2.21411513    -1.36859670     0.07049665
 h      3.04858469    -0.88914177     0.20338744
 c     -2.45792271    -0.92024709    -0.13256844
 h     -2.37191207    -1.97889286    -0.11907843
 h     -3.20356689    -0.64806187     0.71768612
 h     -3.19256679    -0.56078777    -0.84551989
 h     -1.66284089     1.60879685     1.26233701
          17

 c      1.28128385    -0.44032169    -0.07141877
 c     -0.03053534    -0.83259160     0.02308838
 c     -1.23838519    -0.15111550     0.02777998
 c     -1.31364729     1.28376914     0.22677931
 c      0.11309758     1.73898336    -0.10500249
 c      1.29897436     1.00064283    -0.08731503
 h     -0.21128170    -1.80140382     0.25552343
 h     -2.06029540     1.72584800    -0.49021429
 h      0.27185356     2.73994200    -0.61637914
 h      2.13762372     1.50069877    -0.02319650
 o      2.21598530    -1.37054012     0.07191880
 h      3.01880533    -0.91534219     0.19589856
 c     -2.45798839    -0.91741838    -0.13503669
 h     -2.34009371    -1.95880151    -0.15346662
 h     -3.20014176    -0.65638311     0.67101525
 h     -3.17482239    -0.53930815    -0.81878905
 h     -1.64608716     1.61679317     1.28139996
          17

 c      1.28296882    -0.43572736    -0.06941630
 c     -0.04201235    -0.83467795     0.02821854
 c     -1.23324014    -0.15254299     0.02601412
 c     -1.31945887     1.28291212     0.23511349
 c      0.11341850     1.73823838    -0.11138748
 c      1.29111712     1.00112924    -0.08934536
 h     -0.13757067    -1.81883712     0.26238700
 h     -2.01092350     1.72260200    -0.45094475
 h      0.27360814     2.72699295    -0.64789399
 h      2.15393019     1.51696444    -0.03951371
 o      2.21696291    -1.37240510     0.07311387
 h      3.01102071    -0.93612866     0.19091358
 c     -2.45903072    -0.91359278    -0.13619019
 h     -2.30673149    -1.95438883    -0.19157327
 h     -3.18908886    -0.66688907     0.63011635
 h     -3.16097622    -0.51454917    -0.81158702
 h     -1.62637457     1.62071086     1.29167885
          17

 c      1.28406441    -0.42992673    -0.06729614
 c     -0.05387697    -0.83657547     0.03339737
 c     -1.22804493    -0.15412469     0.02427397
 c     -1.32351201     1.28324105     0.24444672
 c      0.11325604     1.73816450    -0.11871870
 c      1.28153894     0.99966772    -0.09111112
 h     -0.06705311    -1.86797697     0.27397177
 h     -1.96997794     1.72572364    -0.41680287
 h      0.27038072     2.70711200    -0.67274642
 h      2.20153349     1.55198256    -0.05574138
 o      2.21632494    -1.37442007     0.07399076
 h      3.03465293    -0.94627029     0.18975309
 c     -2.46023559    -0.90921627    -0.13663063
 h     -2.27364370    -1.96350573    -0.23341858
 h     -3.17673999    -0.67816549     0.60420515
 h     -3.15273632    -0.48582860    -0.82713240
 h     -1.60425055     1.61995265     1.29376874
          17

 c      1.28444501    -0.42312309    -0.06506017
 c     -0.06529882    -0.83970646     0.03891657
 c     -1.22323457    -0.15581416     0.02271697
 c     -1.32465377     1.28417167     0.25542128
 c      0.11245291     1.73861840    -0.12688484
 c      1.27250470     0.99750628    -0.09252669
 h     -0.00161700    -1.93102034     0.28654195
 h     -1.94925006     1.74169990    -0.39853534
 h      0.26219326     2.68246899    -0.69187518
 h      2.25616272     1.59113462    -0.07288146
 o      2.21453266    -1.37621080     0.07463153
 h      3.07990086    -0.95026220     0.19088754
 c     -2.46113582    -0.90494989    -0.13740591
 h     -2.24355335    -1.97832465    -0.27818003
 h     -3.16962189    -0.68897268     0.60084215
 h     -3.14706952    -0.45519043    -0.86255047
 h     -1.58072575     1.61470164     1.29021959
          17

 c      1.28409063    -0.41558382    -0.06269294
 c     -0.07536772    -0.84552624     0.04505805
 c     -1.21922100    -0.15752702     0.02148068
 c     -1.32239322     1.28540277     0.26789538
 c      0.11089282     1.73930766    -0.13566660
 c      1.26566232     0.99561517    -0.09359311
 h      0.05545866    -1.98931832     0.29635079
 h     -1.95268740     1.77224276    -0.39940065
 h      0.24949893     2.65708079    -0.70742119
 h      2.29976712     1.62338089    -0.09099892
 o      2.21264087    -1.37717326     0.07518839
 h      3.12743979    -0.95639863     0.19162659
 c     -2.46179794    -0.90125750    -0.13953089
 h     -2.21938711    -1.99002049    -0.32412888
 h     -3.17046055    -0.69930393     0.62178263
 h     -3.13852727    -0.42654416    -0.91037551
 h     -1.55719750     1.60596627     1.28556633
          17

 c      1.28303653    -0.40762447    -0.06015982
 c     -0.08324464    -0.85486955     0.05195894
 c     -1.21633531    -0.15917088     0.02068155
 c     -1.31713499     1.28717567     0.28070970
 c      0.10849657     1.73983468    -0.14476944
 c      1.26185771     0.99456376    -0.09436635
 h      0.10064292    -2.03095127     0.30125387
 h     -1.97371034     1.81148059    -0.41181211
 h      0.23306417     2.63602600    -0.72237113
 h      2.32284655     1.64273382    -0.10964988
 o      2.21147534    -1.37688549     0.07576759
 h      3.16173690    -0.97016992     0.19001458
 c     -2.46277085    -0.89825527    -0.14352187
 h     -2.20347320    -1.99210685    -0.36913508
 h     -3.17615405    -0.71062373     0.66118518
 h     -3.12242294    -0.40385037    -0.96173356
 h     -1.53526164     1.59540672     1.28570567
          17

 c      1.28133902    -0.39958303    -0.05740858
 c     -0.08831433    -0.86797435     0.05963227
 c     -1.21477057    -0.16068136     0.02041723
 c     -1.30966563     1.28996082     0.29241032
 c      0.10521787     1.73981406    -0.15390546
 c      1.26140618     0.99466885    -0.09492892
 h      0.13115598    -2.05031908     0.30048199
 h     -2.00163980     1.85031660    -0.42403211
 h      0.21372562     2.62383940    -0.73963636
 h      2.32158549     1.64660499    -0.12826276
 o      2.21141128    -1.37516929     0.07640858
 h      3.17467946    -0.99324527     0.18518688
 c     -2.46474844    -0.89581502    -0.14939247
 h     -2.19713980    -1.98147755    -0.41121454
 h     -3.18037909    -0.72479906     0.70858687
 h     -3.09640487    -0.38989933    -1.00880685
 h     -1.51629529     1.58474486     1.29600705
          17

 c      1.27906427    -0.39179093    -0.05437240
 c     -0.09025996    -0.88462173     0.06800691
 c     -1.21454044    -0.16205763     0.02077000
 c     -1.30069854     1.29412095     0.30203743
 c      0.10105212     1.73903648    -0.16290954
 c      1.26428126     0.99609086    -0.09537719
 h      0.14520980    -2.04632128     0.29415772
 h     -2.02768731     1.88133017    -0.42680087
 h      0.19213220     2.62247189    -0.76071640
 h      2.29587960     1.63464541    -0.14630210
 o      2.21241183    -1.37203587     0.07709797
 h      3.16498415    -1.02435662     0.17715505
 c     -2.46822943    -0.89369066    -0.15690543
 h     -2.20061143    -1.95836671    -0.44890977
 h     -3.17747874    -0.74300468     0.75342030
 h     -3.06057577    -0.38591285    -1.04597923
 h     -1.50089161     1.57489865     1.31860896
          17

 c      1.27629119    -0.38454965    -0.05097273
 c     -0.08908833    -0.90416841     0.07694007
 c     -1.21546653    -0.16338661     0.02180882
 c     -1.29079206     1.29983846     0.30938146
 c      0.09604583     1.73756437    -0.17181312
 c      1.27012524     0.99881862    -0.09580876
 h      0.14212805    -2.02181858     0.28311903
 h     -2.04634134     1.90010766    -0.41488137
 h      0.16870110     2.63020079    -0.78485014
 h      2.24925805     1.60871910    -0.16339582
 o      2.21402298    -1.36765804     0.07777802
 h      3.13825857    -1.05978135     0.16667079
 c     -2.47339261    -0.89156143    -0.16572887
 h     -2.21298628    -1.92617414    -0.48156485
 h     -3.16430198    -0.76542841     0.78755710
 h     -3.01714866    -0.39148813    -1.07023780
 h     -1.48856554     1.56556228     1.35095178
          17

 c      1.27311921    -0.37811988    -0.04712111
 c     -0.08513195    -0.92544034     0.08620353
 c     -1.21720319    -0.16484055     0.02358885
 c     -1.28038513     1.30711694     0.31481438
 c      0.09029715     1.73567201    -0.18080898
 c      1.27808053     1.00254678    -0.09629497
 h      0.12275667    -1.98485336     0.26906499
 h     -2.05479757     1.90479323    -0.38632154
 h      0.14381804     2.64248713    -0.80945108
 h      2.19070172     1.57405639    -0.17961865
 o      2.21530051    -1.36236438     0.07835023
 h      3.10814336    -1.09348932     0.15516369
 c     -2.48011898    -0.88904320    -0.17544155
 h     -2.23225468    -1.89123291    -0.50953425
 h     -3.14029085    -0.79145709     0.80588763
 h     -2.97015560    -0.40452859    -1.08145412
 h     -1.47800246     1.55566988     1.38704511
          17

 c      1.26967409    -0.37271734    -0.04272292
 c     -0.07902887    -0.94654820     0.09546341
 c     -1.21929574    -0.16664538     0.02614777
 c     -1.26979595     1.31575359     0.31899660
 c      0.08395499     1.73369389    -0.19014263
 c      1.28652198     1.00649184    -0.09682529
 h      0.09000931    -1.95101438     0.25481123
 h     -2.05249420     1.89562452    -0.34174671
 h      0.11804156     2.65401032    -0.83142961
 h      2.13755867     1.54112885    -0.19608718
 o      2.21494088    -1.35656559     0.07870269
 h      3.09429396    -1.11844844     0.14431382
 c     -2.48803167    -0.88576043    -0.18549358
 h     -2.25553708    -1.86188893    -0.53415376
 h     -3.10709466    -0.81992133     0.80626322
 h     -2.92521815    -0.42111462    -1.08278117
 h     -1.46757910     1.54420781     1.42023939
          17

 c      1.26610360    -0.36851397    -0.03768594
 c     -0.07160448    -0.96498828     0.10432053
 c     -1.22125733    -0.16902701     0.02949836
 c     -1.25916787     1.32530206     0.32269396
 c      0.07721632     1.73190317    -0.20001654
 c      1.29316429     1.00944599    -0.09725770
 h      0.04834552    -1.94275643     0.24387807
 h     -2.04135495     1.87497738    -0.28427522
 h      0.09213343     2.66040095    -0.84839785
 h      2.11419110     1.52488094    -0.21546856
 o      2.21209812    -1.35051866     0.07878727
 h      3.10963639    -1.13061535     0.13485445
 c     -2.49650696    -0.88153407    -0.19526379
 h     -2.27978103    -1.84602150    -0.55712556
 h     -3.06834001    -0.84928467     0.78966066
 h     -2.88902412    -0.43565228    -1.08071000
 h     -1.45575690     1.53069249     1.44535691
          17

 c      1.26256033    -0.36565035    -0.03193428
 c     -0.06357878    -0.97880358     0.11250537
 c     -1.22264549    -0.17215162     0.03361909
 c     -1.24837435     1.33504608     0.32673880
 c      0.07031195     1.73045862    -0.21054309
 c      1.29644449     1.01065282    -0.09744730
 h      0.00097498    -1.97654267     0.23830178
 h     -2.02671022     1.84780438    -0.21984929
 h      0.06696337     2.65912231    -0.85929253
 h      2.13585610     1.53463252    -0.24037524
 o      2.20727789    -1.34416347     0.07866319
 h      3.14647531    -1.13173315     0.12591964
 c     -2.50470710    -0.87658775    -0.20433965
 h     -2.30276806    -1.84737851    -0.57932983
 h     -3.02958282    -0.87786675     0.76076176
 h     -2.86799321    -0.44200085    -1.08346283
 h     -1.44124379     1.51522464     1.45954191
          17

 c      1.25919857    -0.36423336    -0.02542375
 c     -0.05544451    -0.98818891     0.12006102
 c     -1.22311314    -0.17609655     0.03844705
 c     -1.23694994     1.34403239     0.33200466
 c      0.06348085     1.72938704    -0.22173039
 c      1.29702429     1.01074972    -0.09754394
 h     -0.05135921    -2.04476398     0.23662247
 h     -2.01793752     1.82164821    -0.15701677
 h      0.04338806     2.64976412    -0.86457252
 h      2.19136089     1.56323828    -0.26975243
 o      2.20181659    -1.33732024     0.07842365
 h      3.18478927    -1.12612105     0.11622912
 c     -2.51172806    -0.87149928    -0.21296981
 h     -2.32365904    -1.86348822    -0.60004543
 h     -2.99803110    -0.90422532     0.72834997
 h     -2.86615159    -0.43589601    -1.09675655
 h     -1.42301994     1.49834126     1.46236477
          17

 c      1.25617561    -0.36429815    -0.01814909
 c     -0.04774461    -0.99493505     0.12718968
 c     -1.22242517    -0.18087451     0.04388063
 c     -1.22428089     1.35128593     0.33919071
 c      0.05696655     1.72856916    -0.23347782
 c      1.29670601     1.01104955    -0.09793979
 h     -0.10704073    -2.12261487     0.23579234
 h     -2.02596696     1.80446388    -0.10437307
 h      0.02214912     2.63408060    -0.86621647
 h      2.25608411     1.59546066    -0.29947485
 o      2.19688168    -1.32990179     0.07812977
 h      3.20786068    -1.11703672     0.10512300
 c     -2.51685901    -0.86684773    -0.22224038
 h     -2.34262235    -1.88730712    -0.61748211
 h     -2.98119567    -0.92759229     0.70367092
 h     -2.88355790    -0.41714475    -1.11956032
 h     -1.40033537     1.48084108     1.45576889
          17

 c      1.25362702    -0.36576872    -0.01013984
 c     -0.04115608    -1.00073288     0.13403463
 c     -1.22046038    -0.18647290     0.04979238
 c     -1.21023368     1.35623053     0.34840647
 c      0.05102670     1.72774193    -0.24558220
 c      1.29685656     1.01251034    -0.09899242
 h     -0.16236182    -2.18788411     0.23373709
 h     -2.05561751     1.79986826    -0.06569883
 h      0.00377686     2.61575818    -0.86752774
 h      2.31070192     1.61970518    -0.32567186
 o      2.19315140    -1.32194044     0.07780916
 h      3.20716925    -1.10604788     0.09255709
 c     -2.51984262    -0.86294543    -0.23347118
 h     -2.36010535    -1.91078334    -0.62998423
 h     -2.98390870    -0.94782029     0.69491458
 h     -2.91671930    -0.38931521    -1.14466703
 h     -1.37275309     1.46365226     1.44402049
          17

 c      1.25162321    -0.36844977    -0.00145102
 c     -0.03632202    -1.00657370     0.14064630
 c     -1.21721353    -0.19286345     0.05604443
 c     -1.19560098     1.35889158     0.35903430
 c      0.04592778     1.72655226    -0.25777578
 c      1.29813436     1.01554032    -0.10092706
 h     -0.21310356    -2.22767227     0.22968803
 h     -2.10009759     1.80484691    -0.03815718
 h     -0.01148559     2.59958518    -0.87252090
 h      2.34459294     1.62997824    -0.34593764
 o      2.19085159    -1.31355817     0.07747233
 h      3.18175615    -1.09341195     0.07881437
 c     -2.52099902    -0.85987704    -0.24727040
 h     -2.37638546    -1.92746243    -0.63681471
 h     -3.00547462    -0.96455677     0.70117076
 h     -2.96035167    -0.35746965    -1.16325843
 h     -1.34023213     1.44774158     1.43336310
          17

 c      1.25013350    -0.37204816     0.00784592
 c     -0.03372259    -1.01288794     0.14702062
 c     -1.21279464    -0.19998459     0.06250003
 c     -1.18166240     1.35960493     0.37013472
 c      0.04191318     1.72468707    -0.26981325
 c      1.30072890     1.02014062    -0.10385780
 h     -0.25565203    -2.23647902     0.22365999
 h     -2.14600421     1.81326569    -0.01610747
 h     -0.02366391     2.58975320    -0.88469864
 h      2.35317176     1.62410072    -0.35910083
 o      2.18976637    -1.30495966     0.07712727
 h      3.13804656    -1.07812255     0.06425031
 c     -2.52106831    -0.85761774    -0.26329669
 h     -2.39146076    -1.93350775    -0.63832877
 h     -3.04019676    -0.97669359     0.71333141
 h     -3.00892313    -0.32625865    -1.16856936
 h     -1.30310057     1.43400011     1.43078149
          17

 c      1.24900893    -0.37620824     0.01767019
 c     -0.03362519    -1.01973719     0.15312784
 c     -1.20741961    -0.20771927     0.06902944
 c     -1.16951952     1.35868841     0.38095223
 c      0.03916052     1.72203707    -0.28158308
 c      1.30453591     1.02602579    -0.10781166
 h     -0.28730222    -2.21377554     0.21606666
 h     -2.18123195     1.81988489     0.00515144
 h     -0.03290887     2.58780893    -0.90558042
 h      2.33588460     1.60238928    -0.36492230
 o      2.18917829    -1.29645605     0.07679698
 h      3.09077188    -1.05746680     0.04898733
 c     -2.52087754    -0.85603786    -0.28072237
 h     -2.40509508    -1.92792583    -0.63587584
 h     -3.08063466    -0.98286311     0.72064083
 h     -3.05749985    -0.29913013    -1.15706392
 h     -1.26177629     1.42306105     1.44151926
          17

 c      1.24798167    -0.38053713     0.02793431
 c     -0.03606458    -1.02686257     0.15892372
 c     -1.20139838    -0.21587970     0.07551157
 c     -1.15984387     1.35635085     0.39121128
 c      0.03775054     1.71877100    -0.29315987
 c      1.30915811     1.03266462    -0.11272121
 h     -0.30644220    -2.16340372     0.20756507
 h     -2.19806216     1.82151980     0.02847216
 h     -0.03933123     2.59171797    -0.93396668
 h      2.29613306     1.56749039    -0.36415868
 o      2.18802757    -1.28847085     0.07654111
 h      3.06047292    -1.02703297     0.03255747
 c     -2.52109622    -0.85485518    -0.29864505
 h     -2.41689809    -1.91259874    -0.63166758
 h     -3.12018548    -0.98214453     0.71533871
 h     -3.10215383    -0.27815748    -1.12829116
 h     -1.21646931     1.41514749     1.46629454
          17

 c      1.24668914    -0.38462088     0.03854582
 c     -0.04080693    -1.03356274     0.16435305
 c     -1.19512057    -0.22420253     0.08183388
 c     -1.15287145     1.35271312     0.40114157
 c      0.03766520     1.71524264    -0.30474259
 c      1.31373670     1.03924227    -0.11837839
 h     -0.31311619    -2.09505979     0.19901278
 h     -2.19303603     1.81676312     0.05518386
 h     -0.04298590     2.59695247    -0.96663176
 h      2.24311969     1.52522609    -0.35909775
 o      2.18575712    -1.28135819     0.07643938
 h      3.06003108    -0.98375944     0.01414926
 c     -2.52214235    -0.85362847    -0.31621501
 h     -2.42641024    -1.89217911    -0.62862117
 h     -3.15397385    -0.97435753     0.69367190
 h     -3.14026400    -0.26395202    -1.08452100
 h     -1.16731815     1.41007938     1.50059857
          17

 c      1.24472826    -0.38804806     0.04940834
 c     -0.04728456    -1.03844170     0.16935649
 c     -1.18904111    -0.23235606     0.08789258
 c     -1.14840537     1.34782151     0.41126468
 c      0.03880128     1.71181615    -0.31653007
 c      1.31670278     1.04460121    -0.12436826
 h     -0.31010352    -2.02736310     0.19139917
 h     -2.16648075     1.80569441     0.08541698
 h     -0.04397431     2.59856983    -0.99978502
 h      2.19467554     1.48574612    -0.35436622
 o      2.18313309    -1.27509952     0.07650745
 h      3.08134003    -0.93075384    -0.00606887
 c     -2.52415117    -0.85184003    -0.33264697
 h     -2.43321929    -1.87329188    -0.63001843
 h     -3.17889611    -0.96006765     0.65540982
 h     -3.17085079    -0.25548556    -1.03045759
 h     -1.11484567     1.40740871     1.53689166
          17

 c      1.24173715    -0.39046545     0.06042423
 c     -0.05459802    -1.03940786     0.17389626
 c     -1.18366339    -0.23996504     0.09359312
 c     -1.14578203     1.34162791     0.42214204
 c      0.04098414     1.70873361    -0.32862187
 c      1.31596568     1.04741806    -0.13011412
 h     -0.30328918    -1.98795977     0.18555442
 h     -2.12283177     1.79003428     0.11812263
 h     -0.04254100     2.59284176    -1.03029959
 h      2.17515398     1.46185969    -0.35644761
 o      2.18159154    -1.26935775     0.07667128
 h      3.10499161    -0.87594049    -0.02655501
 c     -2.52694544    -0.84909697    -0.34727484
 h     -2.43714702    -1.86234511    -0.63881621
 h     -3.19361820    -0.94054443     0.60343332
 h     -3.19487750    -0.24990913    -0.97288105
 h     -1.06020908     1.40655397     1.56766596
          17

 c      1.23747492    -0.39163537     0.07149904
 c     -0.06188149    -1.03491808     0.17800016
 c     -1.17952591    -0.24664473     0.09884857
 c     -1.14382922     1.33394306     0.43424864
 c      0.04397005     1.70606467    -0.34097826
 c      1.31039214     1.04697331    -0.13526344
 h     -0.29778938    -1.99891912     0.18166930
 h     -2.07161513     1.77368307     0.15087723
 h     -0.03911247     2.57797742    -1.05635139
 h      2.19834075     1.46025286    -0.36916964
 o      2.18222727    -1.26375845     0.07683400
 h      3.11567329    -0.82692907    -0.04546179
 c     -2.53001836    -0.84537495    -0.35970794
 h     -2.43848354    -1.86232914    -0.65673901
 h     -3.19885479    -0.91774865     0.54378060
 h     -3.21508358    -0.24280036    -0.91977498
 h     -1.00507443     1.40688798     1.58735846
          17

 c      1.23187512    -0.39145978     0.08254524
 c     -0.06883402    -1.02592798     0.18175562
 c     -1.17719038    -0.25203139     0.10357773
 c     -1.14093769     1.32441497     0.44793581
 c      0.04745932     1.70370760    -0.35342218
 c      1.30117668     1.04373339    -0.14005401
 h     -0.29202319    -2.05364724     0.17940196
 h     -2.02741484     1.76294858     0.17996669
 h     -0.03430125     2.55427712    -1.07766398
 h      2.25154655     1.47466425    -0.38940553
 o      2.18552005    -1.25801161     0.07692637
 h      3.10618796    -0.78866525    -0.06142969
 c     -2.53260692    -0.84106664    -0.37003738
 h     -2.43810000    -1.87094657    -0.68370819
 h     -3.19783200    -0.89425940     0.48573796
 h     -3.23466323    -0.22944306    -0.87856416
 h     -0.95129590     1.40779060     1.59301274
          17

 c      1.22504905    -0.38997848     0.09348271
 c     -0.07548145    -1.01520984     0.18525186
 c     -1.17720483    -0.25581357     0.10770711
 c     -1.13554874     1.31268726     0.46331812
 c      0.05114664     1.70140710    -0.36565933
 c      1.29060578     1.03867980    -0.14499651
 h     -0.28074911    -2.12452796     0.17852636
 h     -2.00494930     1.76455351     0.20185546
 h     -0.02890396     2.52401628    -1.09556906
 h      2.31001225     1.49356532    -0.41084354
 o      2.19140794    -1.25192672     0.07692518
 h      3.07630639    -0.76311825    -0.07386020
 c     -2.53392699    -0.83670230    -0.37891145
 h     -2.43725762    -1.88195490    -0.71805006
 h     -3.19615365    -0.87294529     0.44076857
 h     -3.25486146    -0.20706551    -0.85394786
 h     -0.90053177     1.40868517     1.58444835
          17

 c      1.21724330    -0.38735988     0.10423871
 c     -0.08170877    -1.00527613     0.18856396
 c     -1.18002462    -0.25776606     0.11117743
 c     -1.12708354     1.29880972     0.48002262
 c      0.05477483     1.69878792    -0.37730956
 c      1.28049743     1.03259314    -0.15047413
 h     -0.26097405    -2.18679014     0.17900808
 h     -2.00881225     1.78059610     0.21615029
 h     -0.02387517     2.49104794    -1.11284314
 h      2.35490434     1.50836517    -0.42873415
 o      2.19934291    -1.24545024     0.07687127
 h      3.03218878    -0.74889319    -0.08318145
 c     -2.53353109    -0.83259855    -0.38724910
 h     -2.43719118    -1.88832557    -0.75725033
 h     -3.19963046    -0.85634119     0.41878002
 h     -3.27337843    -0.17645494    -0.84681112
 h     -0.85382088     1.40910087     1.56447227
          17

 c      1.20878378    -0.38387530     0.11474998
 c     -0.08726076    -0.99770036     0.19175960
 c     -1.18591726    -0.25777503     0.11395123
 c     -1.11630416     1.28343899     0.49709580
 c      0.05814897     1.69543136    -0.38796872
 c      1.27192982     1.02595746    -0.15668132
 h     -0.23258688    -2.22594105     0.18080683
 h     -2.02966958     1.80592108     0.22659031
 h     -0.02023482     2.45984996    -1.13302890
 h      2.37619892     1.51443751    -0.44063443
 o      2.20828774    -1.23875545     0.07690043
 h      2.98689711    -0.74021716    -0.09132309
 c     -2.53160800    -0.82874071    -0.39566236
 h     -2.43874035    -1.88470293    -0.79872299
 h     -3.21022000    -0.84610040     0.42270532
 h     -3.28532778    -0.14144471    -0.85490781
 h     -0.81118342     1.40880606     1.53904447
          17

 c      1.20003057    -0.37985311     0.12496388
 c     -0.09190721    -0.99328924     0.19489748
 c     -1.19489135    -0.25585023     0.11602028
 c     -1.10459137     1.26748275     0.51328062
 c      0.06111296     1.69100768    -0.39732369
 c      1.26545844     1.01906782    -0.16368618
 h     -0.19703689    -2.23531294     0.18380808
 h     -2.05284519     1.83204734     0.23833069
 h     -0.01888630     2.43392864    -1.15902394
 h      2.36993552     1.50979321    -0.44567933
 o      2.21686675    -1.23226275     0.07725117
 h      2.95843208    -0.72716110    -0.10181886
 c     -2.52894683    -0.82486491    -0.40413388
 h     -2.44219607    -1.86842749    -0.84033326
 h     -3.22423677    -0.84291997     0.44666579
 h     -3.28563870    -0.10700626    -0.87436460
 h     -0.77144664     1.40794394     1.51665437
          17

 c      1.19135181    -0.37562623     0.13483577
 c     -0.09554209    -0.99229435     0.19802290
 c     -1.20667270    -0.25212822     0.11740921
 c     -1.09318106     1.25170831     0.52744175
 c      0.06351884     1.68540745    -0.40528585
 c      1.26127074     1.01210265    -0.17147494
 h     -0.15647968    -2.21334775     0.18782916
 h     -2.06669196     1.85181282     0.25532427
 h     -0.02040423     2.41425842    -1.19141850
 h      2.33624591     1.49419361    -0.44406721
 o      2.22404597    -1.22629098     0.07813989
 h      2.95924470    -0.70176621    -0.11777922
 c     -2.52653405    -0.82057305    -0.41222590
 h     -2.44732852    -1.83966583    -0.88070407
 h     -3.23524926    -0.84675363     0.47999921
 h     -3.27085098    -0.07755779    -0.90095708
 h     -0.73272550     1.40690677     1.50584693
          17

 c      1.18310774    -0.37148651     0.14432180
 c     -0.09819742    -0.99446483     0.20116753
 c     -1.22072508    -0.24687048     0.11817335
 c     -1.08285898     1.23666791     0.53896488
 c      0.06521338     1.67876393    -0.41203708
 c      1.25917857     1.00511953    -0.17995364
 h     -0.11346418    -2.16299066     0.19263001
 h     -2.06466153     1.86086050     0.27966968
 h     -0.02493082     2.39898692    -1.22784319
 h      2.27930676     1.46913940    -0.43704294
 o      2.22989411    -1.22052528     0.07954400
 h      2.98436489    -0.66692992    -0.13839498
 c     -2.52516398    -0.81541530    -0.41942559
 h     -2.45349082    -1.80117505    -0.91940027
 h     -3.23782230    -0.85702427     0.51229496
 h     -3.23980203    -0.05602742    -0.93089445
 h     -0.69382406     1.40574562     1.51111608
          17

 c      1.17562729    -0.36766325     0.15337232
 c     -0.10000985    -0.99892327     0.20435457
 c     -1.23630357    -0.24045210     0.11839243
 c     -1.07389911     1.22277811     0.54794743
 c      0.06604781     1.67134115    -0.41793448
 c      1.25845111     0.99797371    -0.18890820
 h     -0.07073107    -2.09340085     0.19791369
 h     -2.04454281     1.85743574     0.31188657
 h     -0.03225187     2.38467704    -1.26394777
 h      2.20924798     1.43875528    -0.42736651
 o      2.23521161    -1.21420092     0.08123272
 h      3.01746176    -0.63354859    -0.15942408
 c     -2.52528867    -0.80896263    -0.42530628
 h     -2.45973723    -1.75774540    -0.95696514
 h     -3.22905579    -0.87280442     0.53576648
 h     -3.19371170    -0.04339939    -0.96127600
 h     -0.65559218     1.40354039     1.53032350
          17

 c      1.16918279    -0.36432490     0.16192954
 c     -0.10120239    -1.00391370     0.20760631
 c     -1.25252905    -0.23333341     0.11816381
 c     -1.06612649     1.21033743     0.55501984
 c      0.06589795     1.66338747    -0.42335348
 c      1.25757524     0.99019393    -0.19794441
 h     -0.03061201    -2.02336710     0.20333388
 h     -2.00778599     1.84215800     0.35124351
 h     -0.04197862     2.36798242    -1.29514095
 h      2.14500648     1.41120568    -0.42000581
 o      2.24070765    -1.20667198     0.08297810
 h      3.04407377    -0.61129724    -0.17659578
 c     -2.52701844    -0.80091960    -0.42955668
 h     -2.46495123    -1.71504565    -0.99459982
 h     -3.20854951    -0.89295617     0.54558626
 h     -3.13608161    -0.03843021    -0.99042720
 h     -0.62070700     1.39849891     1.55644223
          17

 c      1.16398475    -0.36159862     0.16993170
 c     -0.10212382    -1.00684846     0.21094637
 c     -1.26847354    -0.22601054     0.11759658
 c     -1.05901441     1.19943848     0.56099394
 c      0.06467343     1.65505162    -0.42857242
 c      1.25446104     0.98104953    -0.20653685
 h      0.00619003    -1.98137122     0.20855765
 h     -1.95969555     1.81832861     0.39594292
 h     -0.05371940     2.34673323    -1.31795348
 h      2.11205127     1.39793981    -0.42155337
 o      2.24671729    -1.19762293     0.08465714
 h      3.05615870    -0.60506575    -0.18728419
 c     -2.53015960    -0.79128129    -0.43201717
 h     -2.46799491    -1.67781319    -1.03329043
 h     -3.17806949    -0.91624012     0.53971227
 h     -3.07240929    -0.03753918    -1.01817427
 h     -0.59218643     1.38868530     1.58154141
          17

 c      1.16019531    -0.35960773     0.17732728
 c     -0.10319770    -1.00571281     0.21439243
 c     -1.28324624    -0.21894610     0.11680560
 c     -1.05172867     1.18985782     0.56661711
 c      0.06230565     1.64637287    -0.43372337
 c      1.24795801     0.97024723    -0.21440485
 h      0.04053063    -1.98969561     0.21339257
 h     -1.91007991     1.79256179     0.44334162
 h     -0.06719906     2.32032009    -1.33072176
 h      2.12477663     1.40560295    -0.43584077
 o      2.25322717    -1.18704840     0.08626219
 h      3.05163264    -0.61516521    -0.19069991
 c     -2.53426797    -0.78042438    -0.43278589
 h     -2.46787406    -1.64816281    -1.07268821
 h     -3.14146207    -0.94148141     0.51901040
 h     -3.00937645    -0.03532073    -1.04579306
 h     -0.57212394     1.37264394     1.59954532
          17

 c      1.15794155    -0.35850571     0.18408934
 c     -0.10459632    -1.00107784     0.21795261
 c     -1.29606262    -0.21250719     0.11590435
 c     -1.04323864     1.18106729     0.57244526
 c      0.05873876     1.63729988    -0.43877945
 c      1.23923009     0.95862277    -0.22186153
 h      0.07121109    -2.04103930     0.21780798
 h     -1.87237406     1.77435944     0.49062385
 h     -0.08234689     2.28969775    -1.33383789
 h      2.17043178     1.42790756    -0.45987809
 o      2.25989069    -1.17523230     0.08790868
 h      3.03407821    -0.63761425    -0.18802552
 c     -2.53874064    -0.76896552    -0.43237763
 h     -2.46387917    -1.62522773    -1.11063392
 h     -3.10475396    -0.96791097     0.48777231
 h     -2.95326721    -0.02630564    -1.07503550
 h     -0.56116438     1.34962843     1.60714597
          17

 c      1.15731693    -0.35846645     0.19020820
 c     -0.10616722    -0.99527260     0.22163022
 c     -1.30628226    -0.20695643     0.11499674
 c     -1.03279504     1.17256206     0.57873806
 c      0.05395248     1.62769931    -0.44355560
 c      1.23046664     0.94753278    -0.22949761
 h      0.09413398    -2.10806505     0.22182863
 h     -1.85794885     1.77212774     0.53600027
 h     -0.09937613     2.25722727    -1.32976529
 h      2.22411303     1.45246845    -0.48749308
 o      2.26597680    -1.16276578     0.08986395
 h      3.01357187    -0.66385554    -0.18287711
 c     -2.54293615    -0.75739978    -0.43183902
 h     -2.45565564    -1.60632030    -1.14383343
 h     -3.07588376    -0.99566677     0.45391457
 h     -2.90828154    -0.00759704    -1.10618214
 h     -0.55839291     1.31959164     1.60389196
          17

 c      1.15837229    -0.35962525     0.19567108
 c     -0.10772730    -0.99034116     0.22542286
 c     -1.31343500    -0.20247970     0.11416901
 c     -1.02064010     1.16439342     0.58541856
 c      0.04798642     1.61736850    -0.44773476
 c      1.22331649     0.93804056    -0.23777754
 h      0.10568982    -2.16710852     0.22550134
 h     -1.86755826     1.78678860     0.57914456
 h     -0.11881869     2.22629843    -1.32268395
 h      2.26694312     1.46983639    -0.51389122
 o      2.27044040    -1.15047506     0.09253368
 h      3.00567373    -0.68199819    -0.18109169
 c     -2.54630490    -0.74582950    -0.43257873
 h     -2.44319227    -1.58852145    -1.16912450
 h     -3.06303433    -1.02592118     0.42700241
 h     -2.87607256     0.01969638    -1.13671856
 h     -0.56135559     1.28313001     1.59221587
          17

 c      1.16109706    -0.36199927     0.20044721
 c     -0.10919351    -0.98747816     0.22931995
 c     -1.31724716    -0.19920588     0.11348466
 c     -1.00802848     1.15722316     0.59216519
 c      0.04092982     1.60609061    -0.45095175
 c      1.21864720     0.93074351    -0.24695736
 h      0.10417970    -2.20462695     0.22889483
 h     -1.89084791     1.81105606     0.62001280
 h     -0.14141074     2.20050079    -1.31739487
 h      2.28880694     1.47501358    -0.53643334
 o      2.27252551    -1.13902019     0.09624867
 h      3.02210711    -0.68342432    -0.18735537
 c     -2.54857314    -0.73406922    -0.43575454
 h     -2.42676011    -1.56975029    -1.18449647
 h     -3.07112389    -1.05960383     0.41290994
 h     -2.85662644     0.05160557    -1.16218807
 h     -0.56624313     1.24141662     1.57741241
          17

 c      1.16539122    -0.36542920     0.20448287
 c     -0.11055226    -0.98724588     0.23330191
 c     -1.31764842    -0.19721038     0.11298399
 c     -0.99647380     1.15182435     0.59853960
 c      0.03287798     1.59373916    -0.45294510
 c      1.21678471     0.92585816    -0.25712773
 h      0.08935988    -2.21452969     0.23208319
 h     -1.91466927     1.83540116     0.65795866
 h     -0.16773386     2.18231907    -1.31741074
 h      2.28557048     1.46611333    -0.55400871
 o      2.27258481    -1.12843285     0.10095143
 h      3.05808718    -0.67034843    -0.20026447
 c     -2.54989675    -0.72197953    -0.44167097
 h     -2.40683915    -1.54920945    -1.18956941
 h     -3.09886876    -1.09517217     0.40921759
 h     -2.84924860     0.08356318    -1.17822155
 h     -0.56848923     1.19599058     1.56684548
          17

 c      1.17103924    -0.36957769     0.20770326
 c     -0.11181120    -0.98978733     0.23733963
 c     -1.31475066    -0.19651181     0.11268524
 c     -0.98713096     1.14872105     0.60418055
 c      0.02388873     1.58037413    -0.45370576
 c      1.21768166     0.92329689    -0.26824909
 h      0.06188335    -2.19557703     0.23513292
 h     -1.92916734     1.85261449     0.69199862
 h     -0.19772754     2.17197810    -1.32316424
 h      2.25716849     1.44339468    -0.56660245
 o      2.27180564    -1.11835240     0.10628078
 h      3.09684082    -0.65201135    -0.21371471
 c     -2.55075259    -0.70961552    -0.44983164
 h     -2.38405063    -1.52746333    -1.18566010
 h     -3.13983773    -1.12826615     0.40734971
 h     -2.85300360     0.11190389    -1.18193007
 h     -0.56410423     1.14837089     1.56731279
          17

 c      1.17770633    -0.37397452     0.21001679
 c     -0.11298401    -0.99486425     0.24139381
 c     -1.30880926    -0.19706776     0.11258622
 c     -0.98056854     1.14812767     0.60910652
 c      0.01397390     1.56624636    -0.45349994
 c      1.22091142     0.92268449    -0.28014822
 h      0.02312395    -2.15086206     0.23810017
 h     -1.92887865     1.85868445     0.72124688
 h     -0.23045275     2.16735753    -1.33181104
 h      2.20767603     1.40926523    -0.57538877
 o      2.27134275    -1.10852631     0.11189273
 h      3.12327528    -0.63643053    -0.22202523
 c     -2.55165506    -0.69711580    -0.45940902
 h     -2.35908826    -1.50628868    -1.17558999
 h     -3.18608448    -1.15375641     0.39845428
 h     -2.86682906     0.13437955    -1.17232064
 h     -0.55144714     1.09991067     1.58104668
          17

 c      1.18495145    -0.37809977     0.21132497
 c     -0.11409277    -1.00170835     0.24541646
 c     -1.30018636    -0.19876415     0.11267069
 c     -0.97677354     1.14995202     0.61385204
 c      0.00314216     1.55170299    -0.45274525
 c      1.22548283     0.92332046    -0.29246985
 h     -0.02471857    -2.08948300     0.24103183
 h     -1.91209114     1.85234022     0.74511961
 h     -0.26433567     2.16508309    -1.33883168
 h      2.14731926     1.36921162    -0.58344372
 o      2.27196870    -1.09895190     0.11759277
 h      3.12928197    -0.62777952    -0.22204602
 c     -2.55296461    -0.68459703    -0.46956899
 h     -2.33267220    -1.48820947    -1.16320906
 h     -3.23073140    -1.16764948     0.37678810
 h     -2.88960745     0.15027055    -1.15026459
 h     -0.53197727     1.05223728     1.60391514
          17

 c      1.19226925    -0.38146918     0.21153453
 c     -0.11516969    -1.00875212     0.24935419
 c     -1.28932193    -0.20140570     0.11291628
 c     -0.97527352     1.15378381     0.61922850
 c     -0.00855382     1.53707523    -0.45184846
 c      1.22961074     0.92412629    -0.30459600
 h     -0.07868480    -2.02968928     0.24395424
 h     -1.88053355     1.83481955     0.76348705
 h     -0.29767788     2.16186771    -1.34003541
 h      2.09508581     1.33290741    -0.59683871
 o      2.27406729    -1.08982747     0.12333564
 h      3.11346596    -0.62681385    -0.21313749
 c     -2.55482886    -0.67218438    -0.47959205
 h     -2.30562596    -1.47554438    -1.15251435
 h     -3.26877410    -1.16775850     0.34011693
 h     -2.92025780     0.16042022    -1.11833122
 h     -0.50914818     1.00767670     1.62803714
          17

 c      1.19914733    -0.38372213     0.21057543
 c     -0.11617071    -1.01369991     0.25315398
 c     -1.27672477    -0.20470681     0.11329791
 c     -0.97523659     1.15889250     0.62595015
 c     -0.02100521     1.52261470    -0.45110005
 c      1.23104797     0.92386067    -0.31571716
 h     -0.13614986    -1.99820347     0.24686348
 h     -1.83987920     1.81024151     0.77693660
 h     -0.32909414     2.15539268    -1.33283660
 h      2.07499334     1.31214086    -0.62399371
 o      2.27761961    -1.08151546     0.12922552
 h      3.08085907    -0.63108216    -0.19714031
 c     -2.55716861    -0.66010378    -0.48895220
 h     -2.27912376    -1.46916307    -1.14655257
 h     -3.29714262    -1.15374256     0.28919326
 h     -2.95779489     0.16713370    -1.08044083
 h     -0.48665859     0.96902315     1.64586603
          17

 c      1.20513126    -0.38467910     0.20842191
 c     -0.11686155    -1.01494444     0.25676318
 c     -1.26298372    -0.20828986     0.11378314
 c     -0.97549387     1.16424781     0.63441121
 c     -0.03407902     1.50847904    -0.45063264
 c      1.22873358     0.92191144    -0.32538367
 h     -0.19627190    -2.01398710     0.24981322
 h     -1.80049279     1.78615842     0.78709567
 h     -0.35777013     2.14468623    -1.31673272
 h      2.09717568     1.31186264    -0.66938193
 o      2.28212147    -1.07455652     0.13554424
 h      3.04367391    -0.63437632    -0.17878346
 c     -2.55966840    -0.64869078    -0.49741406
 h     -2.25493040    -1.46770513    -1.14672234
 h     -3.31484752    -1.12715617     0.22745785
 h     -3.00119849     0.17361773    -1.04113811
 h     -0.46737836     0.93896799     1.65249036
          17

 c      1.20988409    -0.38433087     0.20509741
 c     -0.11701138    -1.01336724     0.26012353
 c     -1.24877606    -0.21171215     0.11432442
 c     -0.97468284     1.16866380     0.64465777
 c     -0.04764311     1.49473045    -0.45041709
 c      1.22386980     0.91874730    -0.33401294
 h     -0.25786969    -2.06744270     0.25308370
 h     -1.77610724     1.77255696     0.79653381
 h     -0.38361028     2.13023280    -1.29334639
 h      2.14560416     1.32506074    -0.72760993
 o      2.28666121    -1.06962926     0.14272168
 h      3.01965921    -0.62725197    -0.16516752
 c     -2.56178916    -0.63822710    -0.50512184
 h     -2.23531737    -1.46794065    -1.15293225
 h     -3.32351538    -1.09169508     0.16111182
 h     -3.04892378     0.18277221    -1.00449940
 h     -0.45297313     0.91962911     1.64612749
          17

 c      1.21320864    -0.38279277     0.20065796
 c     -0.11662120    -1.01135544     0.26318370
 c     -1.23484321    -0.21453049     0.11485896
 c     -0.97183950     1.17125751     0.65651143
 c     -0.06153319     1.48133075    -0.45028754
 c      1.21840588     0.91520931    -0.34244352
 h     -0.31681017    -2.13183786     0.25708490
 h     -1.77710358     1.77683392     0.80746228
 h     -0.40730953     2.11392930    -1.26619927
 h      2.19576987     1.34114058    -0.78859969
 o      2.29059143    -1.06719671     0.15106567
 h      3.02131223    -0.60279231    -0.16142084
 c     -2.56282013    -0.62870027    -0.51261480
 h     -2.22260086    -1.46601316    -1.16433375
 h     -3.32801217    -1.05331397     0.09901802
 h     -3.09823020     0.19584750    -0.97318739
 h     -0.44371532     0.91220044     1.62805346
          17

 c      1.21503266    -0.38029080     0.19518003
 c     -0.11575489    -1.01088651     0.26591686
 c     -1.22193617    -0.21635652     0.11532091
 c     -0.96716136     1.17199623     0.66970913
 c     -0.07550768     1.46816208    -0.45000442
 c      1.21365123     0.91192918    -0.35137385
 h     -0.36799142    -2.18530101     0.26212891
 h     -1.80199322     1.79750437     0.81997703
 h     -0.43023539     2.09875468    -1.24005726
 h      2.23051757     1.35279796    -0.84418905
 o      2.29431874    -1.06701525     0.16042317
 h      3.04330477    -0.56458457    -0.16527695
 c     -2.56200989    -0.61973237    -0.52066130
 h     -2.21858638    -1.45869498    -1.18002613
 h     -3.33578388    -1.01929473     0.05121159
 h     -3.14499073     0.21200810    -0.94827536
 h     -0.43818598     0.91662295     1.60271608
          17

 c      1.21538553    -0.37719114     0.18876550
 c     -0.11436846    -1.01304638     0.26831860
 c     -1.21074317    -0.21687062     0.11566349
 c     -0.96193631     1.17159806     0.68384691
 c     -0.08925627     1.45510350    -0.44936273
 c      1.21015017     0.90930262    -0.36125452
 h     -0.40740555    -2.21596892     0.26837493
 h     -1.83871584     1.82534946     0.83236443
 h     -0.45393983     2.08787898    -1.21959735
 h      2.24121573     1.35635249    -0.88946217
 o      2.29886244    -1.06830774     0.17034015
 h      3.06926876    -0.52382042    -0.16964607
 c     -2.55888846    -0.61081285    -0.52986283
 h     -2.22418319    -1.44413646    -1.19946470
 h     -3.35293040    -0.99549433     0.02511712
 h     -3.18439511     0.22908786    -0.92975960
 h     -0.43299290     0.93137201     1.57787800
          17

 c      1.21436634    -0.37402886     0.18155600
 c     -0.11230744    -1.01824138     0.27039384
 c     -1.20181237    -0.21581877     0.11588400
 c     -0.95775307     1.17090981     0.69828402
 c     -0.10246607     1.44215331    -0.44832918
 c      1.20793181     0.90759457    -0.37235729
 h     -0.43243012    -2.21911145     0.27587094
 h     -1.87367319     1.85028117     0.84288631
 h     -0.47931282     2.08326422    -1.20760360
 h      2.22480875     1.35043438    -0.92197638
 o      2.30497359    -1.07028075     0.18042263
 h      3.08565872    -0.49080944    -0.16847972
 c     -2.55366168    -0.60162038    -0.54026502
 h     -2.23925914    -1.42212994    -1.22262879
 h     -3.37876346    -0.98342920     0.02169859
 h     -3.21207638     0.24471856    -0.91713454
 h     -0.42315462     0.95374015     1.56359258
          17

 c      1.21209720    -0.37150255     0.17374452
 c     -0.10935715    -1.02638630     0.27214288
 c     -1.19549285    -0.21302066     0.11603936
 c     -0.95586161     1.17046072     0.71237583
 c     -0.11488553     1.42952091    -0.44713063
 c      1.20667145     0.90698856    -0.38482011
 h     -0.44159309    -2.19465415     0.28460706
 h     -1.89722580     1.86540055     0.85063453
 h     -0.50586040     2.08458753    -1.20375418
 h      2.18201870     1.33523937    -0.94122848
 o      2.31288465    -1.07232983     0.19044597
 h      3.08596347    -0.47170293    -0.15865971
 c     -2.54717058    -0.59208122    -0.55135987
 h     -2.26271346    -1.39402083    -1.25002139
 h     -3.40545969    -0.98047415     0.03582913
 h     -3.22497252     0.25712402    -0.90970761
 h     -0.40422918     0.98102597     1.56833107
          17

 c      1.20867792    -0.37042584     0.16557195
 c     -0.10525299    -1.03692543     0.27355108
 c     -1.19190963    -0.20837425     0.11623286
 c     -0.95682101     1.17032988     0.72595525
 c     -0.12634464     1.41759155    -0.44621087
 c      1.20569542     0.90754755    -0.39861063
 h     -0.43464172    -2.14681378     0.29460224
 h     -1.90438529     1.86740083     0.85541429
 h     -0.53174167     2.08943239    -1.20502504
 h      2.11743653     1.31262028    -0.94897138
 o      2.32239595    -1.07405719     0.20033013
 h      3.06983480    -0.46852338    -0.13968194
 c     -2.54039330    -0.58221808    -0.56241313
 h     -2.29274273    -1.36225360    -1.28246127
 h     -3.42324702    -0.98254137     0.06010811
 h     -3.22176360     0.26558609    -0.90676300
 h     -0.37580014     1.01194425     1.59348620
          17

 c      1.20411520    -0.37168079     0.15731264
 c     -0.09952200    -1.04869329     0.27457645
 c     -1.19099688    -0.20173180     0.11655358
 c     -0.96046515     1.17021157     0.73953103
 c     -0.13677635     1.40674985    -0.44611839
 c      1.20382916     0.90908474    -0.41339739
 h     -0.41326005    -2.08587348     0.30621789
 h     -1.89410129     1.85599089     0.85751419
 h     -0.55452769     2.09457405    -1.20724807
 h      2.04140170     1.28699934    -0.95054361
 o      2.33297242    -1.07531845     0.21013284
 h      3.04243784    -0.47908149    -0.11345808
 c     -2.53401952    -0.57207966    -0.57277226
 h     -2.32726504    -1.32950907    -1.32058224
 h     -3.42465132    -0.98605065     0.08790516
 h     -3.20306714     0.27078689    -0.90771180
 h     -0.34267665     1.04653723     1.63216580
          17

 c      1.19719319    -0.37720244     0.14952588
 c     -0.08931952    -1.05968495     0.27503353
 c     -1.19303299    -0.19084799     0.11674985
 c     -0.96665696     1.16894526     0.75472087
 c     -0.14664520     1.39677532    -0.44812157
 c      1.19886721     0.91114758    -0.42864709
 h     -0.38265750    -2.03133973     0.32333758
 h     -1.86849878     1.83429521     0.85802688
 h     -0.57162356     2.09774200    -1.20516260
 h      1.97288353     1.26718523    -0.95596896
 o      2.34419681    -1.07640975     0.22014009
 h      3.01430649    -0.49700552    -0.08459952
 c     -2.52812800    -0.56173332    -0.58232343
 h     -2.36474003    -1.29767917    -1.36437778
 h     -3.40486189    -0.98830062     0.11516124
 h     -3.17163682     0.27481914    -0.91220206
 h     -0.31156806     1.08513908     1.67460070
          17

 c      1.19213002    -0.38287235     0.14103758
 c     -0.08032815    -1.06827501     0.27528277
 c     -1.19647555    -0.18097656     0.11698968
 c     -0.97281909     1.16836290     0.76823354
 c     -0.15699409     1.38920012    -0.44983200
 c      1.19111834     0.91116671    -0.44188770
 h     -0.34891487    -2.00881436     0.33958368
 h     -1.83569117     1.80783549     0.86042008
 h     -0.58431747     2.09474018    -1.20217873
 h      1.93277776     1.26294492    -0.97873861
 o      2.35379048    -1.07792954     0.23066627
 h      3.00336303    -0.50591528    -0.06068326
 c     -2.52310907    -0.55134390    -0.58956243
 h     -2.40102583    -1.26981548    -1.41084361
 h     -3.36811898    -0.98992455     0.13515166
 h     -3.13163869     0.28256003    -0.92000581
 h     -0.28361793     1.12083972     1.71775051
          17

 c      1.18703918    -0.39234001     0.13320279
 c     -0.06953214    -1.07248236     0.27502702
 c     -1.20191185    -0.17113691     0.11821603
 c     -0.97888417     1.16587346     0.78074681
 c     -0.16576881     1.38444295    -0.45244744
 c      1.17860073     0.91128525    -0.45348931
 h     -0.31809950    -2.03594119     0.36093018
 h     -1.80602643     1.78643442     0.86582959
 h     -0.58990744     2.08981058    -1.19470695
 h      1.92854581     1.27626879    -1.02910914
 o      2.36095672    -1.08001124     0.24186567
 h      3.02034392    -0.49698537    -0.04614771
 c     -2.51830360    -0.54134419    -0.59501770
 h     -2.43528610    -1.24393502    -1.45641131
 h     -3.31406528    -0.98927201     0.14756348
 h     -3.08847821     0.29856245    -0.93142646
 h     -0.26243078     1.15403447     1.75327086
          17

 c      1.18111551    -0.40525864     0.12573932
 c     -0.05602598    -1.07293713     0.27406002
 c     -1.20876314    -0.15997035     0.11960752
 c     -0.98378125     1.16106678     0.79338811
 c     -0.17419965     1.38125613    -0.45577487
 c      1.16257223     0.91101696    -0.46408018
 h     -0.28872560    -2.10210148     0.39123008
 h     -1.79175215     1.77925772     0.87542259
 h     -0.59031247     2.08357481    -1.18405021
 h      1.94781426     1.30240253    -1.09692716
 o      2.36669114    -1.08256977     0.25357510
 h      3.05854080    -0.47607858    -0.03744720
 c     -2.51337596    -0.53196566    -0.59928344
 h     -2.46629873    -1.21760842    -1.49694664
 h     -3.24546902    -0.98643968     0.15306489
 h     -3.04646868     0.32567084    -0.94649034
 h     -0.25136974     1.18390038     1.77599971
          17

 c      1.17465933    -0.42016049     0.11791769
 c     -0.04086173    -1.07190642     0.27263545
 c     -1.21618572    -0.14765239     0.12056235
 c     -0.98658834     1.15436969     0.80656905
 c     -0.18320023     1.37890937    -0.45914743
 c      1.14530539     0.90994192    -0.47455506
 h     -0.25543379    -2.17915314     0.42854671
 h     -1.79919205     1.79039771     0.88964998
 h     -0.58858541     2.07714290    -1.17381387
 h      1.97111661     1.33187909    -1.16499747
 o      2.37210962    -1.08501019     0.26544270
 h      3.10238425    -0.45550346    -0.02836983
 c     -2.50809347    -0.52314936    -0.60290907
 h     -2.49257937    -1.18916235    -1.52881167
 h     -3.16884544    -0.98291278     0.15367858
 h     -3.00764800     0.36346983    -0.96382242
 h     -0.25307317     1.20918677     1.78337002
          17

 c      1.17259248    -0.43592845     0.11007820
 c     -0.02542470    -1.06693183     0.26845630
 c     -1.22068593    -0.13768047     0.12213705
 c     -0.99115974     1.14774248     0.82245069
 c     -0.19309109     1.37638314    -0.46428546
 c      1.13072168     0.91102247    -0.48599927
 h     -0.20703748    -2.27793847     0.48138822
 h     -1.82761112     1.81532110     0.91393774
 h     -0.59105659     2.06977561    -1.16462994
 h      1.98057680     1.35554449    -1.22217184
 o      2.37664994    -1.08670461     0.27675566
 h      3.13927892    -0.46275286    -0.01190833
 c     -2.50273747    -0.51467383    -0.60669442
 h     -2.49415607    -1.14555742    -1.55228694
 h     -3.09269342    -0.98407466     0.15463133
 h     -2.97016357     0.40589493    -0.97626192
 h     -0.27476112     1.23053915     1.77235577
          17

 c      1.17174110    -0.45350785     0.10230606
 c     -0.00994247    -1.06389329     0.26466005
 c     -1.22411147    -0.12706533     0.12366928
 c     -0.99551705     1.13994126     0.84002281
 c     -0.20108197     1.37375809    -0.46963596
 c      1.11478232     0.91271676    -0.49920008
 h     -0.15200087    -2.34452475     0.53198376
 h     -1.86133070     1.84479018     0.93734003
 h     -0.59539615     2.07114374    -1.16012916
 h      1.97234728     1.36955739    -1.26232321
 o      2.38143688    -1.08713583     0.28768950
 h      3.16064321    -0.48406362     0.01074632
 c     -2.49632019    -0.50535240    -0.61180987
 h     -2.48875630    -1.10044787    -1.56398337
 h     -3.02421006    -0.98953774     0.16206574
 h     -2.93664463     0.44980389    -0.98417295
 h     -0.31146965     1.24615257     1.74347896
          17

 c      1.17283780    -0.47181434     0.09434031
 c      0.00472545    -1.06365345     0.26160666
 c     -1.22589178    -0.11613801     0.12503223
 c     -1.00097040     1.13196519     0.85852657
 c     -0.20745345     1.37086638    -0.47486985
 c      1.09803917     0.91467760    -0.51418284
 h     -0.09232247    -2.37165236     0.57737904
 h     -1.88989820     1.86965423     0.95814246
 h     -0.60297419     2.08222615    -1.16141304
 h      1.94411080     1.37245558    -1.28270708
 o      2.38644637    -1.08649366     0.29827605
 h      3.16554685    -0.51751455     0.03873132
 c     -2.48865380    -0.49431278    -0.61852061
 h     -2.47606108    -1.05672364    -1.56626915
 h     -2.96929601    -1.00176444     0.17919767
 h     -2.90739495     0.48982184    -0.98460792
 h     -0.35591352     1.25535958     1.70524264
          17

 c      1.17649893    -0.48982119     0.08594780
 c      0.01781769    -1.06664763     0.25959066
 c     -1.22556639    -0.10521679     0.12613721
 c     -1.00892128     1.12440422     0.87657362
 c     -0.21265383     1.36785216    -0.47991039
 c      1.08089617     0.91645874    -0.53076666
 h     -0.03059454    -2.35732732     0.61550494
 h     -1.90684020     1.88379443     0.97514634
 h     -0.61336304     2.10097955    -1.16656315
 h      1.89652856     1.36445263    -1.28342136
 o      2.39131018    -1.08521841     0.30866102
 h      3.15891206    -0.55715223     0.06927219
 c     -2.47983769    -0.48104426    -0.62634772
 h     -2.45600737    -1.01803036    -1.56363659
 h     -2.92904583    -1.01974591     0.20358003
 h     -2.88322685     0.52202951    -0.97574045
 h     -0.39564140     1.25893584     1.67276025
          17

 c      1.18311053    -0.50661986     0.07692672
 c      0.02878618    -1.07301323     0.25884501
 c     -1.22281756    -0.09459922     0.12692225
 c     -1.02067044     1.11744204     0.89244785
 c     -0.21726810     1.36506750    -0.48484353
 c      1.06358652     0.91750585    -0.54855422
 h      0.03027646    -2.30253995     0.64497345
 h     -1.90958989     1.88423497     0.98772898
 h     -0.62487913     2.12321023    -1.17175243
 h      1.83342307     1.34756026    -1.26761524
 o      2.39529919    -1.08397476     0.31909376
 h      3.15195884    -0.59342501     0.09791411
 c     -2.47013539    -0.46547359    -0.63422187
 h     -2.42876693    -0.98803577    -1.56170012
 h     -2.90115673    -1.03936989     0.22801819
 h     -2.86538114     0.54456070    -0.95714623
 h     -0.41538030     1.25915511     1.66461119
          17

 c      1.19270715    -0.52146883     0.06711032
 c      0.03741662    -1.08248513     0.25949457
 c     -1.21747946    -0.08458579     0.12733793
 c     -1.03659904     1.11110323     0.90527774
 c     -0.22191129     1.36289946    -0.48977471
 c      1.04602449     0.91710370    -0.56682496
 h      0.08701002    -2.21180267     0.66543598
 h     -1.89894257     1.87081379     0.99573377
 h     -0.63558601     2.14434408    -1.17308183
 h      1.76320156     1.32639771    -1.24286554
 o      2.39756937    -1.08345892     0.32984296
 h      3.15856275    -0.61630694     0.11995528
 c     -2.45977634    -0.44788184    -0.64102431
 h     -2.39476813    -0.96913268    -1.56496091
 h     -2.88250431    -1.05577073     0.24452519
 h     -2.85535721     0.55763368    -0.92973641
 h     -0.40728060     1.25753293     1.68962604
          17

 c      1.20490204    -0.53381113     0.05636271
 c      0.04386186    -1.09406568     0.26141170
 c     -1.20952075    -0.07548617     0.12733790
 c     -1.05549362     1.10544491     0.91585762
 c     -0.22713915     1.36162896    -0.49472459
 c      1.02764671     0.91430923    -0.58441379
 h      0.13613029    -2.09669484     0.67916169
 h     -1.87906614     1.84635299     0.99944987
 h     -0.64406979     2.16084334    -1.16787849
 h      1.70035455     1.30914990    -1.22265623
 o      2.39787051    -1.08396966     0.34100938
 h      3.18433274    -0.62220738     0.13355103
 c     -2.44885644    -0.42886090    -0.64606259
 h     -2.35486653    -0.96107282    -1.57434249
 h     -2.87051524    -1.06514459     0.24717027
 h     -2.85477074     0.56335985    -0.89551334
 h     -0.37891066     1.25259487     1.73749870
          17

 c      1.21892544    -0.54327285     0.04457104
 c      0.04848224    -1.10544113     0.26387930
 c     -1.19901069    -0.06758162     0.12689173
 c     -1.07518001     1.10032154     0.92569906
 c     -0.23341380     1.36135954    -0.49957895
 c      1.00767468     0.90809162    -0.59996270
 h      0.17532496    -1.98290125     0.69503822
 h     -1.85789275     1.81726957     0.99973159
 h     -0.64980796     2.17090751    -1.15518949
 h      1.66217762     1.30596668    -1.22336761
 o      2.39695068    -1.08522863     0.35245116
 h      3.22024602    -0.61676941     0.14097248
 c     -2.43732822    -0.40925470    -0.64920880
 h     -2.31058679    -0.96066367    -1.58668202
 h     -2.86342109    -1.06536339     0.23285507
 h     -2.86514179     0.56523078    -0.85716842
 h     -0.34540457     1.24183748     1.78969489
          17

 c      1.23377556    -0.54966833     0.03165040
 c      0.05147693    -1.11284645     0.26522764
 c     -1.18609612    -0.06106660     0.12600170
 c     -1.09343115     1.09516504     0.93594483
 c     -0.24110161     1.36200174    -0.50408146
 c      0.98620798     0.89795982    -0.61294964
 h      0.20642691    -1.91233430     0.73300448
 h     -1.84660115     1.79335872     0.99798010
 h     -0.65327545     2.17471313    -1.13580862
 h      1.65583377     1.32150667    -1.25201359
 o      2.39597270    -1.08674282     0.36394437
 h      3.25144328    -0.60883054     0.14597100
 c     -2.42504923    -0.38995873    -0.65075229
 h     -2.26412836    -0.96293688    -1.59676801
 h     -2.86018513    -1.05606880     0.20118881
 h     -2.88740804     0.56692549    -0.81751385
 h     -0.31934478     1.22414698     1.83191314
          17

 c      1.24841550    -0.55300137     0.01756828
 c      0.05293673    -1.11386454     0.26393664
 c     -1.17100578    -0.05599327     0.12469316
 c     -1.10853028     1.08926462     0.94719744
 c     -0.25044381     1.36327840    -0.50785928
 c      0.96484202     0.88441587    -0.62430443
 h      0.23330025    -1.91069553     0.81102456
 h     -1.85558520     1.78409795     0.99563637
 h     -0.65591875     2.17442032    -1.11210080
 h      1.67062263     1.34959959    -1.29877710
 o      2.39585443    -1.08813553     0.37532174
 h      3.26700133    -0.60487727     0.15135257
 c     -2.41187536    -0.37161433    -0.65119934
 h     -2.21802072    -0.96284482    -1.59999682
 h     -2.86051643    -1.03880306     0.15436242
 h     -2.92108507     0.57052236    -0.77893057
 h     -0.30825744     1.19997724     1.85642076
          17

 c      1.26191766    -0.55345313     0.00238664
 c      0.05357764    -1.11045793     0.26096203
 c     -1.15407072    -0.05225598     0.12298995
 c     -1.11980549     1.08240965     0.95971672
 c     -0.26147547     1.36473709    -0.51047921
 c      0.94558191     0.86844953    -0.63546554
 h      0.25239750    -1.95208745     0.91729635
 h     -1.88722603     1.79166230     0.99348963
 h     -0.65994563     2.17384062    -1.08757840
 h      1.68956584     1.37949669    -1.34788939
 o      2.39706384    -1.08921065     0.38648971
 h      3.26258045    -0.60785458     0.15840858
 c     -2.39774742    -0.35437154    -0.65115140
 h     -2.17465186    -0.95647537    -1.59396668
 h     -2.86503898    -1.01725115     0.09716282
 h     -2.96348255     0.57528033    -0.74317815
 h     -0.31551615     1.17072016     1.86037812
          17

 c      1.27352322    -0.55137755    -0.01370410
 c      0.05431323    -1.10555457     0.25836511
 c     -1.13572763    -0.04964210     0.12091561
 c     -1.12774751     1.07511356     0.97350381
 c     -0.27398423     1.36580739    -0.51153372
 c      0.92980526     0.85098488    -0.64749059
 h      0.25790144    -1.99932404     1.02630648
 h     -1.93360008     1.80866356     0.99178092
 h     -0.66774292     2.17735554    -1.06598678
 h      1.70034279     1.40270537    -1.38790314
 o      2.39960046    -1.08992859     0.39740914
 h      3.24019714    -0.61743048     0.16697711
 c     -2.38270867    -0.33788210    -0.65121456
 h     -2.13588177    -0.94159246    -1.57897214
 h     -2.87539347    -0.99715520     0.03657930
 h     -3.00974064     0.57824017    -0.71162478
 h     -0.34111128     1.13828514     1.84465444
          17

 c      1.28268084    -0.54726580    -0.03040018
 c      0.05570772    -1.10070041     0.25750141
 c     -1.11650373    -0.04788642     0.11851789
 c     -1.13350831     1.06812094     0.98820188
 c     -0.28757745     1.36594821    -0.51075314
 c      0.91810872     0.83279065    -0.66094446
 h      0.24800309    -2.03169854     1.12050975
 h     -1.98256680     1.82406237     0.99088156
 h     -0.68089352     2.18793666    -1.04990857
 h      1.69663585     1.41421002    -1.41291264
 o      2.40298066    -1.09040813     0.40809512
 h      3.20821973    -0.62996948     0.17536452
 c     -2.36689303    -0.32154496    -0.65183458
 h     -2.10277592    -0.91777980    -1.55799271
 h     -2.89362104    -0.98498057    -0.01996169
 h     -3.05390044     0.57615811    -0.68551499
 h     -0.38135465     1.10495835     1.81409295
          17

 c      1.28906207    -0.54169250    -0.04732430
 c      0.05803641    -1.09643243     0.25899987
 c     -1.09698673    -0.04670237     0.11588637
 c     -1.13848785     1.06192705     1.00293426
 c     -0.30180538     1.36482002    -0.50809305
 c      0.91049525     0.81454798    -0.67604073
 h      0.22373643    -2.04075421     1.19089751
 h     -2.02391032     1.82902333     0.99152482
 h     -0.69930015     2.20524638    -1.03963484
 h      1.67633550     1.41158593    -1.42087208
 o      2.40629220    -1.09092500     0.41862429
 h      3.18065823    -0.63874634     0.18030550
 c     -2.35060097    -0.30489230    -0.65305411
 h     -2.07544893    -0.88639504    -1.53643948
 h     -2.92019810    -0.98492619    -0.06772024
 h     -3.09032349     0.56715132    -0.66598374
 h     -0.42755663     1.07325598     1.77898137
          17

 c      1.29254800    -0.53526550    -0.06406376
 c      0.06140283    -1.09284263     0.26311023
 c     -1.07777659    -0.04580679     0.11314786
 c     -1.14423104     1.05669584     1.01626126
 c     -0.31623829     1.36233489    -0.50372295
 c      0.90654437     0.79686601    -0.69273364
 h      0.18722452    -2.02370081     1.23306458
 h     -2.05128032     1.81857096     0.99459334
 h     -0.72118418     2.22546701    -1.03327462
 h      1.64035633     1.39442542    -1.41252735
 o      2.40857340    -1.09175060     0.42906800
 h      3.17152997    -0.63685419     0.17824164
 c     -2.33440839    -0.28788679    -0.65442317
 h     -2.05311719    -0.85022077    -1.52138917
 h     -2.95195772    -0.99637429    -0.10655252
 h     -3.11474325     0.55130075    -0.65387492
 h     -0.46535962     1.04542921     1.75576335
          17

 c      1.29320430    -0.52858186    -0.08020280
 c      0.06577673    -1.08983030     0.26989877
 c     -1.05943141    -0.04494830     0.11044155
 c     -1.15201102     1.05237636     1.02670715
 c     -0.33046711     1.35855286    -0.49792978
 c      0.90547901     0.78020467    -0.71070743
 h      0.14098795    -1.98038611     1.24496605
 h     -2.06209428     1.79122434     1.00081483
 h     -0.74397633     2.24305080    -1.02798115
 h      1.59270229     1.36467023    -1.39156148
 o      2.40951381    -1.09279071     0.43930528
 h      3.18411264    -0.62331217     0.16856303
 c     -2.31906731    -0.27094035    -0.65527854
 h     -2.03455409    -0.81243769    -1.51978157
 h     -2.98253958    -1.01468913    -0.13941660
 h     -3.12483115     0.53057911    -0.64953420
 h     -0.47995948     1.02274805     1.76130179
          17

 c      1.29125438    -0.52219886    -0.09534270
 c      0.07099587    -1.08714897     0.27928761
 c     -1.04242707    -0.04393262     0.10788872
 c     -1.16178860     1.04872955     1.03396163
 c     -0.34407891     1.35354498    -0.49102236
 c      0.90613173     0.76471090    -0.72927334
 h      0.08785067    -1.91266080     1.22649299
 h     -2.05755440     1.74870021     1.01051203
 h     -0.76532831     2.25285751    -1.02123521
 h      1.54159285     1.32791448    -1.36581734
 o      2.40962490    -1.09349063     0.44894804
 h      3.20842701    -0.60477264     0.15497034
 c     -2.30519471    -0.25478582    -0.65520439
 h     -2.01893428    -0.77493961    -1.53565217
 h     -3.00504386    -1.03425019    -0.16957694
 h     -3.12052319     0.50864685    -0.65268963
 h     -0.46865670     1.00572467     1.79914048
          17

 c      1.28704517    -0.51662290    -0.10910826
 c      0.07677212    -1.08430691     0.29093719
 c     -1.02713666    -0.04262915     0.10557904
 c     -1.17192064     1.04522410     1.03917737
 c     -0.35665318     1.34732044    -0.48327523
 c      0.90691479     0.75005523    -0.74727406
 h      0.03097889    -1.82551532     1.18088865
 h     -2.04332968     1.69618194     1.02352314
 h     -0.78370749     2.25148342    -1.01154062
 h      1.50038685     1.29477413    -1.34842079
 o      2.40963262    -1.09319254     0.45752300
 h      3.23096412    -0.58986767     0.14264127
 c     -2.29301728    -0.24037496    -0.65431529
 h     -2.00648126    -0.73715590    -1.56798977
 h     -3.01417944    -1.05060835    -0.19917022
 h     -3.10421504     0.49064733    -0.66246882
 h     -0.44375014     0.99508934     1.85603278
          17

 c      1.28100501    -0.51231365    -0.12114273
 c      0.08275158    -1.08029765     0.30389170
 c     -1.01382739    -0.04096083     0.10356973
 c     -1.18011735     1.04103187     1.04385748
 c     -0.36777880     1.33981379    -0.47489744
 c      0.90616398     0.73562798    -0.76337521
 h     -0.02659715    -1.73034003     1.11894834
 h     -2.03020523     1.64247581     1.03936498
 h     -0.79859863     2.23775122    -0.99862164
 h      1.48393391     1.27822987    -1.35438535
 o      2.41000250    -1.09142836     0.46464858
 h      3.24233811    -0.58453831     0.13545275
 c     -2.28234791    -0.22873161    -0.65320129
 h     -1.99823233    -0.69665231    -1.61117585
 h     -3.00696653    -1.06105401    -0.22910983
 h     -3.08046812     0.48267232    -0.67756225
 h     -0.42052065     0.99157783     1.91473639
          17

 c      1.27361275    -0.50969173    -0.13109932
 c      0.08873088    -1.07323261     0.31601429
 c     -1.00267176    -0.03888765     0.10187514
 c     -1.18429273     1.03525070     1.04907511
 c     -0.37707107     1.33089205    -0.46601586
 c      0.90312227     0.72143019    -0.77704958
 h     -0.08434018    -1.64960309     1.06578148
 h     -2.03203699     1.59799982     1.05756115
 h     -0.81051602     2.21275992    -0.98340900
 h      1.49720506     1.28307467    -1.38912724
 o      2.41085153    -1.08798267     0.47009043
 h      3.23881181    -0.59105736     0.13515360
 c     -2.27277914    -0.22069385    -0.65266091
 h     -1.99517228    -0.65089802    -1.65760862
 h     -2.98271968    -1.06452034    -0.25938160
 h     -3.05453490     0.49035522    -0.69645036
 h     -0.40917730     0.99531061     1.96291746
          17

 c      1.26540530    -0.50910108    -0.13866805
 c      0.09493011    -1.06079502     0.32437293
 c     -0.99376253    -0.03638988     0.10044725
 c     -1.18328323     1.02742047     1.05542229
 c     -0.38417316     1.32037047    -0.45668000
 c      0.89839737     0.70856195    -0.78907418
 h     -0.14753654    -1.61221892     1.05653946
 h     -2.05771314     1.56890996     1.07782607
 h     -0.82092524     2.17968663    -0.96792701
 h      1.52995933     1.30017207    -1.44265611
 o      2.41197157    -1.08288403     0.47377437
 h      3.22199255    -0.60825081     0.14124825
 c     -2.26396367    -0.21660613    -0.65346737
 h     -1.99755980    -0.59859778    -1.70030824
 h     -2.94303633    -1.06160970    -0.28922810
 h     -3.02969930     0.51651689    -0.71747673
 h     -0.41441472     1.00570732     1.99384855
          17

 c      1.25704221    -0.51068491    -0.14367568
 c      0.10124985    -1.04279758     0.32849374
 c     -0.98712498    -0.03346098     0.09917372
 c     -1.17742836     1.01791802     1.06318536
 c     -0.38875868     1.30806037    -0.44689748
 c      0.89309382     0.69838900    -0.80064142
 h     -0.21915977    -1.62426097     1.09837282
 h     -2.10283925     1.55242071     1.09970994
 h     -0.83199882     2.14316156    -0.95496068
 h      1.56705346     1.31603693    -1.49987242
 o      2.41281912    -1.07640913     0.47580834
 h      3.19896525    -0.63155768     0.15077326
 c     -2.25576973    -0.21608907    -0.65627790
 h     -2.00476114    -0.54004993    -1.73431180
 h     -2.89202950    -1.05502946    -0.31714391
 h     -3.00534667     0.55917846    -0.73866245
 h     -0.43688035     1.02165684     2.00495745
          17

 c      1.24932920    -0.51429440    -0.14616638
 c      0.10629351    -1.02170697     0.33116492
 c     -0.98272031    -0.03014338     0.09793286
 c     -1.16821472     1.00763620     1.07242519
 c     -0.39056970     1.29387764    -0.43670196
 c      0.88808192     0.69178376    -0.81256978
 h     -0.28867195    -1.66267607     1.16090061
 h     -2.15318182     1.54038894     1.12219973
 h     -0.84600274     2.10789365    -0.94727767
 h      1.59718132     1.32127373    -1.54958884
 o      2.41253442    -1.06905309     0.47648403
 h      3.18193145    -0.65352268     0.15835270
 c     -2.24817052    -0.21803249    -0.66161834
 h     -2.01539574    -0.47692231    -1.75710706
 h     -2.83645345    -1.05014273    -0.34085197
 h     -2.97792730     0.61184217    -0.75758562
 h     -0.47397480     1.04173171     1.99720029
          17

 c      1.24310654    -0.51953046    -0.14637652
 c      0.10842347    -0.99999996     0.33498156
 c     -0.98045462    -0.02656129     0.09666481
 c     -1.15746596     0.99740814     1.08286619
 c     -0.38949546     1.27799333    -0.42624561
 c      0.88391303     0.68901490    -0.82519490
 h     -0.34350106    -1.70524400     1.21641893
 h     -2.19446241     1.52560990     1.14394349
 h     -0.86427222     2.07675967    -0.94644979
 h      1.61390258     1.31145512    -1.58565610
 o      2.41024978    -1.06133120     0.47615246
 h      3.18338759    -0.66686869     0.15819606
 c     -2.24105966    -0.22087486    -0.66982988
 h     -2.02756485    -0.41184994    -1.76869146
 h     -2.78470751    -1.05440238    -0.35769780
 h     -2.94382284     0.66593739    -0.77164938
 h     -0.51965846     1.06449052     1.97578890
          17

 c      1.23907384    -0.52583874    -0.14466475
 c      0.10656830    -0.97929296     0.34129787
 c     -0.98019698    -0.02289899     0.09539381
 c     -1.14697274     0.98774677     1.09370939
 c     -0.38564673     1.26092418    -0.41586363
 c      0.88093216     0.68986800    -0.83849115
 h     -0.37671448    -1.73971622     1.25154684
 h     -2.21726937     1.50414302     1.16365939
 h     -0.88632311     2.04955745    -0.95194920
 h      1.61428436     1.28567041    -1.60555967
 o      2.40575269    -1.05343204     0.47495358
 h      3.20585823    -0.66996964     0.14843182
 c     -2.23430604    -0.22315090    -0.68092562
 h     -2.03906503    -0.34799795    -1.77154861
 h     -2.74382946    -1.07391901    -0.36598009
 h     -2.90145929     0.71350253    -0.77854903
 h     -0.56386373     1.08901939     1.95168514
          17

 c      1.23762336    -0.53260978    -0.14143050
 c      0.10027500    -0.96059625     0.35066692
 c     -0.98178951    -0.01936944     0.09420941
 c     -1.13836267     0.97881848     1.10367506
 c     -0.37935055     1.24346283    -0.40605051
 c      0.87933117     0.69375872    -0.85215962
 h     -0.38578254    -1.76010826     1.26142008
 h     -2.21734009     1.47492618     1.18031289
 h     -0.90985960     2.02355969    -0.96131213
 h      1.59810128     1.24560339    -1.60958234
 o      2.39971489    -1.04515860     0.47272460
 h      3.23854087    -0.66775012     0.13258065
 c     -2.22797633    -0.22409779    -0.69443831
 h     -2.04759790    -0.28859961    -1.77043265
 h     -2.71613329    -1.10836495    -0.36669638
 h     -2.85181489     0.74884307    -0.77661964
 h     -0.59367574     1.11559586     1.94087113
          17

 c      1.23872879    -0.53926395    -0.13703479
 c      0.08964943    -0.94455210     0.36319132
 c     -0.98505052    -0.01620510     0.09322136
 c     -1.13263857     0.97055907     1.11173371
 c     -0.37106102     1.22648620    -0.39736126
 c      0.87909407     0.69979212    -0.86562401
 h     -0.37057096    -1.76352814     1.24513184
 h     -2.19490864     1.43908336     1.19314644
 h     -0.93169295     1.99536532    -0.97125855
 h      1.56815367     1.19551810    -1.60115179
 o      2.39311923    -1.03624973     0.46922768
 h      3.26653913    -0.66649059     0.11587910
 c     -2.22234061    -0.22382882    -0.70947153
 h     -2.05105181    -0.23647806    -1.77149505
 h     -2.69923352    -1.14998731    -0.36373436
 h     -2.79802632     0.76917374    -0.76498562
 h     -0.59939304     1.14517827     1.95596462
          17

 c      1.24192405    -0.54529953    -0.13175008
 c      0.07532118    -0.93152138     0.37864081
 c     -0.98977262    -0.01365829     0.09251148
 c     -1.12955267     0.96292931     1.11812261
 c     -0.36125475     1.21077042    -0.39030262
 c      0.87985619     0.70678008    -0.87793629
 h     -0.33259275    -1.74916335     1.20425143
 h     -2.15478833     1.39974366     1.20179236
 h     -0.94885229     1.96257273    -0.97890769
 h      1.53155265     1.14278209    -1.58827579
 o      2.38674317    -1.02660637     0.46434711
 h      3.27909185    -0.67013556     0.10206028
 c     -2.21763099    -0.22297998    -0.72502438
 h     -2.04789355    -0.19366324    -1.78031143
 h     -2.68913245    -1.18820566    -0.36206094
 h     -2.74477019     0.77470119    -0.74357647
 h     -0.58178556     1.17675780     1.99446914
          17

 c      1.24637898    -0.55029913    -0.12575563
 c      0.05840799    -0.92152704     0.39640700
 c     -0.99571394    -0.01198252     0.09212295
 c     -1.12769362     0.95597670     1.12411273
 c     -0.35036933     1.19688153    -0.38524506
 c      0.88082174     0.71331173    -0.88771438
 h     -0.27541129    -1.71925226     1.14362464
 h     -2.10725831     1.36230793     1.20659040
 h     -0.95935361     1.92457036    -0.98252618
 h      1.50047819     1.09762966    -1.58460116
 o      2.38102889    -1.01631513     0.45813324
 h      3.27163135    -0.67983996     0.09259022
 c     -2.21386023    -0.22230849    -0.74037320
 h     -2.03757474    -0.16129078    -1.79934359
 h     -2.68264090    -1.21427725    -0.36587468
 h     -2.69764442     0.76843781    -0.71306432
 h     -0.55004322     1.20630385     2.04122836
          17

 c      1.25104088    -0.55391396    -0.11916587
 c      0.04047710    -0.91398066     0.41529051
 c     -1.00259475    -0.01139814     0.09209358
 c     -1.12511162     0.94961782     1.13091151
 c     -0.33879194     1.18513618    -0.38235868
 c      0.88114177     0.71810108    -0.89353803
 h     -0.20587101    -1.68270247     1.07437457
 h     -2.06814211     1.33437875     1.20887101
 h     -0.96257604     1.88265581    -0.98182720
 h      1.48782320     1.06945888    -1.60508576
 o      2.37608544    -1.00561620     0.45079711
 h      3.24572533    -0.69439983     0.08668385
 c     -2.21081309    -0.22248170    -0.75526089
 h     -2.02073480    -0.13975418    -1.82662601
 h     -2.67800248    -1.22308290    -0.37784409
 h     -2.66246979     0.75553753    -0.67475734
 h     -0.51414050     1.22911024     2.08076251
          17

 c      1.25480138    -0.55584034    -0.11207315
 c      0.02340927    -0.90722138     0.43324109
 c     -1.01011498    -0.01206400     0.09249561
 c     -1.12005648     0.94363791     1.13917017
 c     -0.32687392     1.17560745    -0.38158039
 c      0.88087259     0.72056551    -0.89502603
 h     -0.13448257    -1.66092301     1.01753265
 h     -2.05364945     1.32351822     1.21056593
 h     -0.95940468     1.83983939    -0.97801764
 h      1.49622341     1.06020229    -1.65355635
 o      2.37166147    -0.99488349     0.44271845
 h      3.20941204    -0.71047973     0.08107167
 c     -2.20815121    -0.22392908    -0.76982137
 h     -1.99903915    -0.12883874    -1.85684465
 h     -2.67472767    -1.21325759    -0.39905079
 h     -2.64423372     0.74158193    -0.63050238
 h     -0.48114457     1.24175046     2.10321060
          17

 c      1.25666241    -0.55579034    -0.10459869
 c      0.00882354    -0.89894972     0.44798512
 c     -1.01799927    -0.01404266     0.09344214
 c     -1.11197364     0.93805887     1.14909712
 c     -0.31493566     1.16816751    -0.38263269
 c      0.88122546     0.72087035    -0.89325219
 h     -0.07022404    -1.68325126     0.99726624
 h     -2.06865815     1.33241075     1.21303449
 h     -0.95216007     1.80042340    -0.97361876
 h      1.51519165     1.06385502    -1.71777647
 o      2.36715372    -0.98459127     0.43444400
 h      3.17682919    -0.72307489     0.06990518
 c     -2.20555452    -0.22663456    -0.78435673
 h     -1.97472168    -0.12773973    -1.88378186
 h     -2.67346152    -1.18718009    -0.42906622
 h     -2.64569421     0.72985577    -0.58277451
 h     -0.45503548     1.24240704     2.10412491
          17

 c      1.25586641    -0.55347564    -0.09693330
 c     -0.00256585    -0.88911243     0.45924889
 c     -1.02606360    -0.01722592     0.09504227
 c     -1.10185475     0.93332246     1.16059730
 c     -0.30327202     1.16256976    -0.38510473
 c      0.88363395     0.71938363    -0.88977223
 h     -0.01359455    -1.75343962     1.01528504
 h     -2.10194387     1.35677232     1.21662945
 h     -0.94408544     1.76916794    -0.97187249
 h      1.53164281     1.07289823    -1.78057436
 o      2.36194504    -0.97518095     0.42655152
 h      3.16246992    -0.72761060     0.04683925
 c     -2.20280536    -0.22997401    -0.79912031
 h     -1.95005335    -0.13509232    -1.90244082
 h     -2.67612728    -1.15121813    -0.46595939
 h     -2.66641206     0.71947893    -0.53501276
 h     -0.43717557     1.23068205     2.08322797
          17

 c      1.25193594    -0.54866170    -0.08930689
 c     -0.01036696    -0.88052551     0.46873691
 c     -1.03424116    -0.02130854     0.09737033
 c     -1.09138945     0.92995426     1.17321706
 c     -0.29218959     1.15856005    -0.38858521
 c      0.88906061     0.71636553    -0.88579911
 h      0.03657826    -1.84176786     1.05104296
 h     -2.13617605     1.38919207     1.22149906
 h     -0.93813935     1.74995029    -0.97556475
 h      1.53714782     1.08200520    -1.82907082
 o      2.35612037    -0.96683497     0.41931287
 h      3.16935682    -0.72345626     0.01026811
 c     -2.19977115    -0.23281553    -0.81418688
 h     -1.92690145    -0.14906898    -1.91023473
 h     -2.68604971    -1.11546289    -0.50646811
 h     -2.70300957     0.70639965    -0.49166498
 h     -0.42627583     1.20759709     2.04410577
          17

 c      1.24468413    -0.54125283    -0.08191321
 c     -0.01414381    -0.87579424     0.47791748
 c     -1.04252107    -0.02588384     0.10049333
 c     -1.08221132     0.92819892     1.18604093
 c     -0.28205781     1.15597817    -0.39280708
 c      0.89788839     0.71198111    -0.88205706
 h      0.07853348    -1.91989424     1.08704859
 h     -2.15767699     1.42321332     1.22811152
 h     -0.93544889     1.74438182    -0.98563927
 h      1.52823345     1.08807042    -1.85596773
 o      2.35061744    -0.95944001     0.41253710
 h      3.18602857    -0.71427693    -0.03446720
 c     -2.19639855    -0.23395509    -0.82937934
 h     -1.90640495    -0.16749289    -1.90749014
 h     -2.70706344    -1.09115439    -0.54695433
 h     -2.75041268     0.68623672    -0.45751411
 h     -0.41760524     1.17581059     1.99484885
          17

 c      1.23424805    -0.53133661    -0.07486009
 c     -0.01369117    -0.87621270     0.48747284
 c     -1.05086218    -0.03056753     0.10449814
 c     -1.07578651     0.92794700     1.19770583
 c     -0.27330253     1.15479236    -0.39771963
 c      0.90998979     0.70638586    -0.87887141
 h      0.11019949    -1.97279336     1.11470220
 h     -2.15859972     1.45453955     1.23716552
 h     -0.93458714     1.75132108    -1.00061198
 h      1.50489480     1.08948404    -1.85827384
 o      2.34649825    -0.95278740     0.40582701
 h      3.19745035    -0.70455127    -0.07951779
 c     -2.19287467    -0.23274684    -0.84418394
 h     -1.88875011    -0.18797512    -1.89753441
 h     -2.74068300    -1.08509923    -0.58528072
 h     -2.80317837     0.65643549    -0.43672405
 h     -0.40220027     1.13950140     1.94820606
          17

 c      1.22109895    -0.51919244    -0.06815162
 c     -0.00916097    -0.88212768     0.49759862
 c     -1.05914386    -0.03508204     0.10948760
 c     -1.07331094     0.92891510     1.20679086
 c     -0.26630193     1.15503961    -0.40344154
 c      0.92477882     0.69977290    -0.87622685
 h      0.13041949    -1.99425384     1.13057408
 h     -2.13583941     1.48083128     1.24936317
 h     -0.93237259     1.76766882    -1.01732548
 h      1.46974506     1.08582799    -1.83664409
 o      2.34439234    -0.94670616     0.39883477
 h      3.19353353    -0.69725475    -0.11880207
 c     -2.18981354    -0.22947717    -0.85776427
 h     -1.87314506    -0.20816781    -1.88619275
 h     -2.78327278    -1.09556321    -0.62186733
 h     -2.85641730     0.61687635    -0.43218833
 h     -0.36921034     1.10281730     1.91766875
          17

 c      1.20600192    -0.50527885    -0.06169410
 c     -0.00103002    -0.89332034     0.50824196
 c     -1.06717428    -0.03928922     0.11555266
 c     -1.07506645     0.93091663     1.21265522
 c     -0.26125529     1.15672768    -0.41014784
 c      0.94123025     0.69235358    -0.87372981
 h      0.13888613    -1.98270213     1.13371619
 h     -2.09024535     1.50155972     1.26524794
 h     -0.92544199     1.78973598    -1.03235342
 h      1.42804538     1.07818947    -1.79604734
 o      2.34441056    -0.94107956     0.39134406
 h      3.17067425    -0.69358972    -0.14926486
 c     -2.18811216    -0.22509850    -0.86923642
 h     -1.85822034    -0.22613546    -1.88011413
 h     -2.82701554    -1.11482127    -0.65844015
 h     -2.90635032     0.56957187    -0.44525631
 h     -0.31430645     1.06716186     1.90821641
          17

 c      1.18993308    -0.49020773    -0.05531574
 c      0.00997226    -0.90915226     0.51918413
 c     -1.07474056    -0.04317087     0.12274750
 c     -1.07986038     0.93383555     1.21578754
 c     -0.25812143     1.15976862    -0.41796218
 c      0.95790927     0.68427189    -0.87049835
 h      0.13601868    -1.94002606     1.12496094
 h     -2.02699476     1.51846975     1.28517899
 h     -0.91148808     1.81432794    -1.04308851
 h      1.38814019     1.07003008    -1.74744569
 o      2.34621105    -0.93584280     0.38330265
 h      3.13124024    -0.69317290    -0.17115315
 c     -2.18853554    -0.22070047    -0.87807501
 h     -1.84292842    -0.24060531    -1.88386408
 h     -2.86362136    -1.13478631    -0.69621833
 h     -2.95070966     0.51819212    -0.47563938
 h     -0.24589561     1.03113676     1.91237810
          17

 c      1.17397019    -0.47471638    -0.04878334
 c      0.02292982    -0.92847623     0.52997965
 c     -1.08167192    -0.04677342     0.13107832
 c     -1.08545734     0.93727393     1.21708983
 c     -0.25664377     1.16395820    -0.42688348
 c      0.97311962     0.67553548    -0.86518000
 h      0.12313334    -1.87320018     1.10792795
 h     -1.95651048     1.53660838     1.30954711
 h     -0.88980028     1.83932035    -1.04823529
 h      1.36085414     1.06770635    -1.70803454
 o      2.34905328    -0.93100062     0.37488166
 h      3.08341749    -0.69399516    -0.18863345
 c     -2.19139391    -0.21722856    -0.88436951
 h     -1.82744120    -0.25087093    -1.89742993
 h     -2.88689309    -1.15009590    -0.73528578
 h     -2.98908672     0.46768379    -0.52140947
 h     -0.17901828     0.99350686     1.91828149
          17

 c      1.15917303    -0.45965208    -0.04180145
 c      0.03679534    -0.94929603     0.53971481
 c     -1.08789435    -0.05015027     0.14049117
 c     -1.08941286     0.94039261     1.21718263
 c     -0.25641689     1.16898317    -0.43675521
 c      0.98534462     0.66622248    -0.85659612
 h      0.10280874    -1.79884462     1.09206425
 h     -1.89347641     1.56463858     1.33916864
 h     -0.86130836     1.86390034    -1.04789980
 h      1.35541934     1.07778151    -1.69405666
 o      2.35191135    -0.92663791     0.36650881
 h      3.04013491    -0.69253900    -0.20998980
 c     -2.19647517    -0.21543551    -0.88875932
 h     -1.81322092    -0.25652562    -1.91638655
 h     -2.89331182    -1.15845323    -0.77481551
 h     -3.02302345     0.42378076    -0.57925522
 h     -0.12647562     0.95458802     1.91726806
          17

 c      1.14648303    -0.44595955    -0.03400826
 c      0.05049151    -0.96848390     0.54671349
 c     -1.09345781    -0.05332688     0.15084668
 c     -1.08991602     0.94229222     1.21631912
 c     -0.25695124     1.17444294    -0.44728110
 c      0.99382493     0.65702724    -0.84493187
 h      0.07853160    -1.74718303     1.09627050
 h     -1.85001391     1.61095417     1.37509772
 h     -0.82833908     1.88860170    -1.04343625
 h      1.37339695     1.10041790    -1.70696419
 o      2.35387466    -0.92283979     0.35866734
 h      3.01332818    -0.68536365    -0.24410598
 c     -2.20319557    -0.21584710    -0.89211448
 h     -1.80218167    -0.25735070    -1.93448246
 h     -2.88180178    -1.16009615    -0.81344358
 h     -3.05531695     0.39199424    -0.64523562
 h     -0.09582030     0.91570432     1.90519522
          17

 c      1.13669288    -0.43460451    -0.02502824
 c      0.06313906    -0.98313048     0.54923491
 c     -1.09852549    -0.05628806     0.16188863
 c     -1.08656274     0.94280253     1.21465663
 c     -0.25773038     1.17989562    -0.45808599
 c      0.99857540     0.64935172    -0.83181495
 h      0.05223693    -1.74702339     1.14101873
 h     -1.82629936     1.67536286     1.41683924
 h     -0.79408204     1.91504417    -1.03703430
 h      1.40870818     1.12783727    -1.73222182
 o      2.35475032    -0.91951264     0.35140496
 h      3.00473709    -0.67224443    -0.29237654
 c     -2.21087240    -0.21864676    -0.89520104
 h     -1.79570698    -0.25336152    -1.94631188
 h     -2.85352705    -1.15742646    -0.84954809
 h     -3.08810998     0.37601019    -0.71578565
 h     -0.08983475     0.87846662     1.88128577
          17

 c      1.13048448    -0.42639319    -0.01459735
 c      0.07405036    -0.99363001     0.54774682
 c     -1.10333404    -0.05898093     0.17323987
 c     -1.08019503     0.94269964     1.21244909
 c     -0.25828786     1.18494732    -0.46880511
 c      0.99990834     0.64467442    -0.81910963
 h      0.02398168    -1.79035016     1.22194041
 h     -1.81192349     1.74714604     1.46100357
 h     -0.76171825     1.94515859    -1.03094957
 h      1.45329593     1.15063315    -1.75268023
 o      2.35509418    -0.91635523     0.34418162
 h      3.00538013    -0.65682776    -0.34616230
 c     -2.21897627    -0.22354433    -0.89850728
 h     -1.79408748    -0.24483766    -1.94872959
 h     -2.81188607    -1.15496942    -0.88147159
 h     -3.12071051     0.37621424    -0.78823050
 h     -0.10725839     0.84438288     1.84729469
          17

 c      1.12840048    -0.42181254    -0.00265046
 c      0.08240597    -1.00260048     0.54460175
 c     -1.10813252    -0.06135431     0.18445970
 c     -1.07209206     0.94307018     1.20989893
 c     -0.25829727     1.18936850    -0.47917493
 c      0.99815473     0.64402821    -0.80811917
 h     -0.00414342    -1.84506382     1.31335361
 h     -1.79577297     1.81279067     1.50275773
 h     -0.73343147     1.97994601    -1.02651562
 h      1.50056122     1.16233604    -1.75679457
 o      2.35563149    -0.91304787     0.33631397
 h      3.00450914    -0.64363964    -0.39396223
 c     -2.22720978    -0.22977003    -0.90223795
 h     -1.79637860    -0.23227580    -1.94123041
 h     -2.76230162    -1.15922713    -0.90779043
 h     -3.14923941     0.38952020    -0.86034209
 h     -0.14254521     0.81456694     1.80757399
          17

 c      1.13071898    -0.42098046     0.01067387
 c      0.08741687    -1.01197679     0.54179341
 c     -1.11313445    -0.06339152     0.19511633
 c     -1.06363262     0.94480393     1.20690187
 c     -0.25763683     1.19318142    -0.48907872
 c      0.99365363     0.64783399    -0.79946725
 h     -0.02888842    -1.88811898     1.39381355
 h     -1.77112941     1.86220433     1.53782867
 h     -0.70986286     2.01840985    -1.02351811
 h      1.54581140     1.15992458    -1.73900697
 o      2.35688144    -0.90939397     0.32735092
 h      2.99542281    -0.63576043    -0.42758621
 c     -2.23545111    -0.23630113    -0.90636882
 h     -1.80049514    -0.21630128    -1.92583576
 h     -2.71099423    -1.17727023    -0.92762042
 h     -3.16856395     0.41063694    -0.92963062
 h     -0.18474760     0.78922284     1.76972026
          17

 c      1.13732260    -0.42367604     0.02506892
 c      0.08860250    -1.02258932     0.54040427
 c     -1.11849981    -0.06510528     0.20483313
 c     -1.05629726     0.94852603     1.20297234
 c     -0.25638553     1.19665821    -0.49851462
 c      0.98680324     0.65590343    -0.79319430
 h     -0.04788490    -1.90924612     1.45182201
 h     -1.73546597     1.88985711     1.56321386
 h     -0.69038237     2.05752250    -1.02044068
 h      1.58595446     1.14311883    -1.69820370
 o      2.35911335    -0.90534859     0.31716404
 h      2.97621423    -0.63434349    -0.44373826
 c     -2.24374062    -0.24231753    -0.91069821
 h     -1.80347316    -0.19760032    -1.90664384
 h     -2.66257423    -1.21309445    -0.94075240
 h     -3.17464762     0.43378644    -0.99317281
 h     -0.21770566     0.76701229     1.74439922
          17

 c      1.14762202    -0.42942521     0.04011868
 c      0.08587509    -1.03458760     0.54088204
 c     -1.12432962    -0.06651788     0.21331339
 c     -1.05123823     0.95459525     1.19757167
 c     -0.25476832     1.20022341    -0.50751169
 c      0.97807076     0.66750670    -0.78885539
 h     -0.05993456    -1.90524041     1.48221307
 h     -1.68927688     1.89414179     1.57712825
 h     -0.67387820     2.09330356    -1.01536579
 h      1.61956717     1.11397446    -1.63693481
 o      2.36238376    -0.90101565     0.30595106
 h      2.94932082    -0.63867380    -0.44416462
 c     -2.25226417    -0.24763419    -0.91492542
 h     -1.80198346    -0.17692698    -1.88880692
 h     -2.61838993    -1.26384144    -0.94751012
 h     -3.16585115     0.45405337    -1.04794619
 h     -0.22643672     0.74556429     1.74129291
          17

 c      1.16055494    -0.43761031     0.05536649
 c      0.07951635    -1.04772853     0.54328138
 c     -1.13066367    -0.06764553     0.22035260
 c     -1.04835143     0.96288134     1.19073754
 c     -0.25309657     1.20432508    -0.51605501
 c      0.96792732     0.68147709    -0.78558861
 h     -0.06476907    -1.87647268     1.48338412
 h     -1.63564463     1.87723199     1.57902938
 h     -0.65947541     2.12220682    -1.00684858
 h      1.64764664     1.07688956    -1.56153836
 o      2.36654625    -0.89665348     0.29426371
 h      2.92147518    -0.64609645    -0.43615776
 c     -2.26115835    -0.25271292    -0.91877956
 h     -1.79321061    -0.15522106    -1.87671459
 h     -2.57759216    -1.32035403    -0.94860576
 h     -3.14322456     0.46819068    -1.09130599
 h     -0.20876238     0.72425402     1.76153442
          17

 c      1.17467208    -0.44757166     0.07037521
 c      0.07010951    -1.06147675     0.54734234
 c     -1.13748116    -0.06848903     0.22584982
 c     -1.04615023     0.97254851     1.18313874
 c     -0.25172519     1.20933439    -0.52404757
 c      0.95672823     0.69636431    -0.78220707
 h     -0.06297130    -1.82608024     1.45676941
 h     -1.58050660     1.84598966     1.57017451
 h     -0.64691992     2.14213839    -0.99438500
 h      1.67471873     1.03842205    -1.48214633
 o      2.37129411    -0.89265825     0.28298120
 h      2.90296141    -0.65225781    -0.43216894
 c     -2.27024513    -0.25829526    -0.92215372
 h     -1.77591736    -0.13380619    -1.87197390
 h     -2.53933913    -1.37170516    -0.94511762
 h     -3.11032257     0.47501652    -1.12141270
 h     -0.17665136     0.70582973     1.79636755
          17

 c      1.18831080    -0.45867995     0.08476103
 c      0.05845602    -1.07494521     0.55238215
 c     -1.14470771    -0.06903431     0.22980985
 c     -1.04267438     0.98212391     1.17538197
 c     -0.25102278     1.21548689    -0.53130013
 c      0.94469726     0.71068671    -0.77746262
 h     -0.05620955    -1.76126925     1.40868298
 h     -1.53299339     1.81330738     1.55459950
 h     -0.63669363     2.15297215    -0.97851628
 h      1.70840337     1.00582575    -1.41044085
 o      2.37642282    -0.88943453     0.27296217
 h      2.90304807    -0.65305809    -0.44426078
 c     -2.27892127    -0.26507149    -0.92514237
 h     -1.75106171    -0.11449296    -1.87267046
 h     -2.50384950    -1.40913083    -0.93839437
 h     -3.07283026     0.47556791    -1.13756669
 h     -0.14504897     0.69419727     1.83425524
          17

 c      1.19983110    -0.47037753     0.09819732
 c      0.04549855    -1.08667446     0.55694634
 c     -1.15222847    -0.06927522     0.23232015
 c     -1.03622388     0.98981348     1.16758359
 c     -0.25134715     1.22285643    -0.53753920
 c      0.93227594     0.72326934    -0.77055489
 h     -0.04770868    -1.69652809     1.35494923
 h     -1.50416062     1.79678849     1.53896137
 h     -0.62997640     2.15667189    -0.96072974
 h      1.75444678     0.98408549    -1.35408134
 o      2.38226243    -0.88716861     0.26439637
 h      2.92227296    -0.64800618    -0.47378110
 c     -2.28625374    -0.27355029    -0.92793615
 h     -1.72146352    -0.09938579    -1.87461696
 h     -2.47230626    -1.42755849    -0.92986038
 h     -3.03786769     0.47293289    -1.14035167
 h     -0.12432687     0.69215391     1.86628944
          17

 c      1.20787328    -0.48219299     0.11040110
 c      0.03221223    -1.09452004     0.55851140
 c     -1.15990046    -0.06925283     0.23350315
 c     -1.02586766     0.99436858     1.15968859
 c     -0.25301594     1.23135764    -0.54243545
 c      0.92059467     0.73343413    -0.76146459
 h     -0.04214562    -1.65545765     1.32475093
 h     -1.50154930     1.80938841     1.52836850
 h     -0.62846485     2.15699924    -0.94320905
 h      1.81010092     0.97410092    -1.31270407
 o      2.38963894    -0.88578900     0.25671806
 h      2.95174367    -0.64042381    -0.51006870
 c     -2.29121939    -0.28398890    -0.93068351
 h     -1.69081770    -0.09044932    -1.87343294
 h     -2.44644884    -1.42587156    -0.92082694
 h     -3.01255191     0.47127131    -1.13135759
 h     -0.11958269     0.70091897     1.88709199
          17

 c      1.21158114    -0.49373250     0.12111389
 c      0.01932007    -1.09677173     0.55480832
 c     -1.16756315    -0.06906903     0.23346764
 c     -1.01186868     0.99609621     1.15202489
 c     -0.25625758     1.24078726    -0.54566156
 c      0.91127774     0.74088427    -0.75065778
 h     -0.04301359    -1.65798917     1.34513563
 h     -1.52281514     1.84759778     1.52085571
 h     -0.63396451     2.15858078    -0.92836259
 h      1.86503236     0.97420793    -1.28095344
 o      2.39931244    -0.88514349     0.24921735
 h      2.98063754    -0.63416078    -0.54036334
 c     -2.29300471    -0.29622304    -0.93344409
 h     -1.66272288    -0.08910283    -1.86602529
 h     -2.42826150    -1.40716294    -0.91233648
 h     -3.00172159     0.47362666    -1.11239938
 h     -0.13186891     0.72035792     1.89418469
          17

 c      1.21071484    -0.50466796     0.13009270
 c      0.00703330    -1.09418306     0.54671054
 c     -1.17505062    -0.06884308     0.23229411
 c     -0.99544804     0.99651741     1.14513155
 c     -0.26115859     1.25091351    -0.54696823
 c      0.90573519     0.74553996    -0.73860476
 h     -0.04966043    -1.69659585     1.40677204
 h     -1.55782956     1.89522246     1.50950740
 h     -0.64770710     2.16523354    -0.91811911
 h      1.90813856     0.98237726    -1.25362247
 o      2.41159580    -0.88511117     0.24145557
 h      3.00137484    -0.63155227    -0.55654780
 c     -2.29123924    -0.30944139    -0.93621151
 h     -1.64002128    -0.09600147    -1.85119651
 h     -2.41981002    -1.37929455    -0.90500530
 h     -3.00595725     0.47955380    -1.08478675
 h     -0.15880073     0.74913899     1.88777166
          17

 c      1.20560248    -0.51475612     0.13713031
 c     -0.00469236    -1.08895575     0.53708772
 c     -1.18219131    -0.06866580     0.23006613
 c     -0.97820883     0.99723928     1.13914171
 c     -0.26763711     1.26157381    -0.54624207
 c      0.90470345     0.74749491    -0.72558588
 h     -0.05981500    -1.74772600     1.47718623
 h     -1.59585271     1.93626224     1.48858164
 h     -0.66960156     2.17817094    -0.91326304
 h      1.93184978     0.99697908    -1.22760737
 o      2.42629544    -0.88561661     0.23332589
 h      3.01056841    -0.63320163    -0.55613173
 c     -2.28602973    -0.32218491    -0.93890022
 h     -1.62434981    -0.11096337    -1.82983065
 h     -2.42314306    -1.35471244    -0.89886078
 h     -3.02163272     0.48484737    -1.04942106
 h     -0.19419400     0.78470701     1.87142942
          17

 c      1.19699282    -0.52384867     0.14206826
 c     -0.01590246    -1.08280350     0.52811815
 c     -1.18879863    -0.06858314     0.22690529
 c     -0.96189402     0.99944308     1.13348090
 c     -0.27544595     1.27270087    -0.54350933
 c      0.90817022     0.74701567    -0.71170389
 h     -0.07203315    -1.79391938     1.53225366
 h     -1.62904139     1.96051876     1.45565044
 h     -0.69791868     2.19536594    -0.91325534
 h      1.93283934     1.01675917    -1.20170982
 o      2.44277451    -0.88663926     0.22503830
 h      3.00892367    -0.63808678    -0.54193028
 c     -2.27783653    -0.33284419    -0.94127293
 h     -1.61575215    -0.13295724    -1.80501501
 h     -2.44000449    -1.34679996    -0.89333014
 h     -3.04295099     0.48380595    -1.00749353
 h     -0.22749162     0.82335844     1.85319866
          17

 c      1.18588815    -0.53186730     0.14478605
 c     -0.02662593    -1.07670793     0.52093116
 c     -1.19466507    -0.06859924     0.22297572
 c     -0.94823928     1.00385934     1.12701048
 c     -0.28418989     1.28424684    -0.53888424
 c      0.91546790     0.74451020    -0.69693346
 h     -0.08562916    -1.82634280     1.56025799
 h     -1.65259024     1.96309405     1.41085813
 h     -0.72970760     2.21263221    -0.91666595
 h      1.91173445     1.04080206    -1.17619880
 o      2.46003076    -0.88824796     0.21714494
 h      3.00145599    -0.64340538    -0.52235040
 c     -2.26738966    -0.34056326    -0.94286739
 h     -1.61241202    -0.16017144    -1.78204448
 h     -2.47085538    -1.36172090    -0.88764991
 h     -3.06414752     0.47186365    -0.96091807
 h     -0.24543341     0.86108555     1.84472021
          17

 c      1.17339204    -0.53876802     0.14518477
 c     -0.03689823    -1.07121586     0.51603667
 c     -1.19956448    -0.06869408     0.21845936
 c     -0.93843168     1.01076160     1.11869846
 c     -0.29336179     1.29607475    -0.53249960
 c      0.92539408     0.74044790    -0.68114523
 h     -0.10026660    -1.84118576     1.55670662
 h     -1.66422749     1.94295278     1.35592195
 h     -0.76164641     2.22549569    -0.92185819
 h      1.87314686     1.06874552    -1.15272768
 o      2.47683444    -0.89061834     0.21050005
 h      2.99682329    -0.64468426    -0.51066849
 c     -2.25567821    -0.34577040    -0.94301022
 h     -1.61097858    -0.19034118    -1.76774676
 h     -2.51345532    -1.39319856    -0.88146917
 h     -3.08074627     0.44691904    -0.91224048
 h     -0.23897251     0.89546012     1.85477457
          17

 c      1.16057980    -0.54451967     0.14318611
 c     -0.04676297    -1.06663072     0.51360621
 c     -1.20326106    -0.06884943     0.21352732
 c     -0.93246699     1.01994715     1.10840675
 c     -0.30239662     1.30790127    -0.52445778
 c      0.93633956     0.73525764    -0.66411673
 h     -0.11577599    -1.83731569     1.52090048
 h     -1.66421287     1.90245540     1.29364677
 h     -0.79081316     2.23065546    -0.92752595
 h      1.82572909     1.10121989    -1.13446201
 o      2.49210482    -0.89392838     0.20587092
 h      3.00261270    -0.63772105    -0.51883226
 c     -2.24378002    -0.34970310    -0.94102059
 h     -1.60816826    -0.22144078    -1.76831907
 h     -2.56280044    -1.42771058    -0.87491302
 h     -3.09008621     0.40948374    -0.86429308
 h     -0.21084319     0.92667722     1.88099031
          17

 c      1.14840114    -0.54910671     0.13875237
 c     -0.05624788    -1.06304461     0.51353420
 c     -1.20552094    -0.06905701     0.20832675
 c     -0.92929075     1.03080141     1.09675726
 c     -0.31073767     1.31930242    -0.51480173
 c      0.94653891     0.72926700    -0.64559089
 h     -0.13213814    -1.81578048     1.45511079
 h     -1.65615777     1.84805121     1.22785146
 h     -0.81514801     2.22664081    -0.93297116
 h      1.78058947     1.13997763    -1.12561955
 o      2.50542041    -0.89813389     0.20327993
 h      3.01801317    -0.62226729    -0.54707771
 c     -2.23248470    -0.35361956    -0.93655454
 h     -1.60330113    -0.25234600    -1.78601535
 h     -2.61279229    -1.45296878    -0.86816724
 h     -3.09160734     0.36237328    -0.81978314
 h     -0.17298376     0.95615469     1.91171802
          17

 c      1.13762340    -0.55256150     0.13192863
 c     -0.06531405    -1.06021942     0.51531048
 c     -1.20612159    -0.06931249     0.20298542
 c     -0.92738930     1.04231698     1.08439216
 c     -0.31788763     1.32975036    -0.50350361
 c      0.95456141     0.72280330    -0.62547739
 h     -0.14964633    -1.78110462     1.36599898
 h     -1.64851396     1.79143920     1.16318957
 h     -0.83364230     2.21388454    -0.93820238
 h      1.74648600     1.18644857    -1.12930827
 o      2.51698905    -0.90292762     0.20197717
 h      3.03433719    -0.60258287    -0.58364362
 c     -2.22204432    -0.35845867    -0.92981267
 h     -1.59944288    -0.28277197    -1.81734594
 h     -2.65784710    -1.46165390    -0.86117428
 h     -3.08701507     0.31030439    -0.78089717
 h     -0.13800996     0.98499549     1.93488981
          17

 c      1.12881497    -0.55500863     0.12288724
 c     -0.07378088    -1.05728017     0.51770066
 c     -1.20486296    -0.06960888     0.19761195
 c     -0.92516370     1.05321490     1.07166125
 c     -0.32343330     1.33865797    -0.49047540
 c      0.95978819     0.71644781    -0.60412383
 h     -0.16940917    -1.74489057     1.26831401
 h     -1.65449183     1.74830916     1.10416534
 h     -0.84632030     2.19443250    -0.94392073
 h      1.72472579     1.23876801    -1.14441485
 o      2.52713758    -0.90794238     0.20107542
 h      3.04265502    -0.58401106    -0.61499446
 c     -2.21226783    -0.36485067    -0.92142344
 h     -1.60168596    -0.31260863    -1.85480184
 h     -2.69361626    -1.45136132    -0.85358659
 h     -3.08004344     0.25929529    -0.74900895
 h     -0.11485415     1.01370841     1.94267951
          17

 c      1.12236037    -0.55668995     0.11194988
 c     -0.08123879    -1.05237478     0.51849839
 c     -1.20158783    -0.06993103     0.19228829
 c     -0.92153255     1.06260417     1.05874356
 c     -0.32704975     1.34544088    -0.47560817
 c      0.96234394     0.71112726    -0.58233610
 h     -0.19426771    -1.73004435     1.18776806
 h     -1.68518442     1.73032321     1.05364590
 h     -0.85398998     2.17133633    -0.95137355
 h      1.71002927     1.29082561    -1.16523792
 o      2.53601318    -0.91290115     0.19995286
 h      3.03801506    -0.57044737    -0.63227022
 c     -2.20280542    -0.37313885    -0.91215561
 h     -1.61446164    -0.34145225    -1.89024373
 h     -2.71722606    -1.42374104    -0.84481421
 h     -3.07535525     0.21559842    -0.72464679
 h     -0.10840686     1.04234839     1.93167725
          17

 c      1.11851504    -0.55793220     0.09955571
 c     -0.08713052    -1.04347240     0.51559594
 c     -1.19621368    -0.07022967     0.18705605
 c     -0.91680059     1.07075284     1.04571184
 c     -0.32852345     1.34961218    -0.45883484
 c      0.96262957     0.70787570    -0.56108657
 h     -0.22820159    -1.76191135     1.14856299
 h     -1.73856936     1.73570103     1.01297543
 h     -0.85771147     2.14770583    -0.96197992
 h      1.69591913     1.33499651    -1.18456060
 o      2.54355326    -0.91765351     0.19831526
 h      3.01960331    -0.56372906    -0.63222325
 c     -2.19340958    -0.38328926    -0.90268615
 h     -1.64004440    -0.36859652    -1.91727095
 h     -2.72758340    -1.38407997    -0.83404572
 h     -3.07646350     0.18417863    -0.70783045
 h     -0.11997898     1.07060968     1.90214397
          17

 c      1.11747688    -0.55906270     0.08617937
 c     -0.09127520    -1.03101729     0.50940979
 c     -1.18877232    -0.07037954     0.18190577
 c     -0.91252460     1.07874449     1.03242428
 c     -0.32780740     1.35089660    -0.44020319
 c      0.96102235     0.70754285    -0.54122940
 h     -0.27076902    -1.83755158     1.14522302
 h     -1.80073901     1.75281915     0.98328144
 h     -0.85809286     2.12560961    -0.97669817
 h      1.67820662     1.36517690    -1.19652624
 o      2.54951587    -0.92218625     0.19618906
 h      2.99014634    -0.56349419    -0.61699909
 c     -2.18406806    -0.39476856    -0.89348238
 h     -1.67833308    -0.39322844    -1.93212393
 h     -2.72595576    -1.34128824    -0.82019745
 h     -3.08367178     0.16739337    -0.69856870
 h     -0.14732502     1.09796769     1.85792120
          17

 c      1.11938506    -0.56035075     0.07227120
 c     -0.09400261    -1.01774145     0.50205533
 c     -1.17942456    -0.07018365     0.17678696
 c     -0.91060851     1.08757701     1.01846736
 c     -0.32506282     1.34930638    -0.41994376
 c      0.95783339     0.71063615    -0.52337648
 h     -0.31554782    -1.92779453     1.15269054
 h     -1.85692230     1.77037490     0.96539845
 h     -0.85478225     2.10536327    -0.99538327
 h      1.65546802     1.37797909    -1.19765339
 o      2.55349192    -0.92664588     0.19394823
 h      2.95567331    -0.56681212    -0.59447144
 c     -2.17496553    -0.40654840    -0.88477330
 h     -1.72715757    -0.41461986    -1.93390675
 h     -2.71643734    -1.30740809    -0.80181890
 h     -3.09371835     0.16470735    -0.69702783
 h     -0.18414989     1.12394993     1.80708605
          17

 c      1.12424434    -0.56199200     0.05824758
 c     -0.09560547    -1.00605998     0.49505880
 c     -1.16843607    -0.06942129     0.17162766
 c     -0.91283372     1.09779864     1.00319087
 c     -0.32063800     1.34513406    -0.39850548
 c      0.95334318     0.71725952    -0.50786323
 h     -0.35602813    -2.00730055     1.15319755
 h     -1.89722020     1.78138011     0.95928694
 h     -0.84652479     2.08568909    -1.01656915
 h      1.62852885     1.37280942    -1.18690977
 o      2.55495715    -0.93133471     0.19227816
 h      2.92471850    -0.56822369    -0.57761518
 c     -2.16639952    -0.41738734    -0.87655911
 h     -1.78269241    -0.43228158    -1.92471381
 h     -2.70497753    -1.29485587    -0.77714169
 h     -3.10141007     0.17343236    -0.70322724
 h     -0.22004662     1.14846069     1.76219478
          17

 c      1.13187044    -0.56408697     0.04448646
 c     -0.09610142    -0.99736799     0.48907766
 c     -1.15613555    -0.06788942     0.16633826
 c     -0.92060560     1.10956554     0.98601433
 c     -0.31499511     1.33887566    -0.37653533
 c      0.94781404     0.72707635    -0.49472529
 h     -0.38813407    -2.06238202     1.13928209
 h     -1.91671449     1.78261833     0.96395772
 h     -0.83176510     2.06461396    -1.03786560
 h      1.60019636     1.35188105    -1.16581810
 o      2.55349079    -0.93655397     0.19181011
 h      2.90497082    -0.56229728    -0.57860742
 c     -2.15886508    -0.42641041    -0.86860056
 h     -1.84000357    -0.44611264    -1.90962666
 h     -2.69584759    -1.31044440    -0.74466113
 h     -3.10176904     0.18978554    -0.71662261
 h     -0.24367304     1.17184947     1.73695016
          17

 c      1.14188557    -0.56662553     0.03132129
 c     -0.09529850    -0.99236305     0.48429177
 c     -1.14287621    -0.06543593     0.16081140
 c     -0.93440301     1.12280047     0.96714678
 c     -0.30861955     1.33113801    -0.35481292
 c      0.94145707     0.73928877    -0.48366669
 h     -0.40965929    -2.08698273     1.10899657
 h     -1.91458819     1.77364708     0.97762272
 h     -0.80938812     2.04050113    -1.05672666
 h      1.57543923     1.32043801    -1.13889102
 o      2.54908447    -0.94229030     0.19247535
 h      2.89843640    -0.54872703    -0.59841583
 c     -2.15315354    -0.43358207    -0.86042037
 h     -1.89393709    -0.45654292    -1.89588536
 h     -2.68823522    -1.35051761    -0.70422892
 h     -3.09148168     0.20982871    -0.73588820
 h     -0.25046103     1.19424186     1.73762753
          17

 c      1.15375345    -0.56949841     0.01904211
 c     -0.09290689    -0.99132400     0.48064860
 c     -1.12900724    -0.06197970     0.15493098
 c     -0.95343262     1.13727428     0.94797156
 c     -0.30195587     1.32256325    -0.33415650
 c      0.93440995     0.75269103    -0.47406734
 h     -0.41948323    -2.07925908     1.06295181
 h     -1.89421196     1.75665549     0.99791653
 h     -0.77923120     2.01274733    -1.07121223
 h      1.56140448     1.28653819    -1.11375899
 o      2.54213807    -0.94815941     0.19344304
 h      2.90138735    -0.53331617    -0.62565546
 c     -2.15008978    -0.43955685    -0.85147336
 h     -1.94029208    -0.46457793    -1.89035694
 h     -2.67751218    -1.40334826    -0.65757789
 h     -3.06955655     0.23023952    -0.75894311
 h     -0.24678007     1.21475455     1.75792711
          17

 c      1.16683002    -0.57253259     0.00790457
 c     -0.08861946    -0.99417828     0.47793512
 c     -1.11484873    -0.05750589     0.14859620
 c     -0.97601435     1.15249580     0.93040277
 c     -0.29539956     1.31377069    -0.31530673
 c      0.92687528     0.76591345    -0.46517392
 h     -0.41732375    -2.04064476     1.00345556
 h     -1.86437110     1.73718681     1.02238161
 h     -0.74228083     1.98205811    -1.08053794
 h      1.56561057     1.25887110    -1.09914360
 o      2.53316857    -0.95370967     0.19375703
 h      2.90881856    -0.52318232    -0.64661006
 c     -2.15010773    -0.44517532    -0.84148573
 h     -1.97663798    -0.47164623    -1.89594807
 h     -2.65922153    -1.45577814    -0.60766079
 h     -3.03749891     0.24891742    -0.78318030
 h     -0.24396341     1.23191044     1.78512025
          17

 c      1.18040641    -0.57553783    -0.00185814
 c     -0.08212261    -1.00036008     0.47572719
 c     -1.10067288    -0.05205183     0.14175110
 c     -1.00006526     1.16756585     0.91602174
 c     -0.28933024     1.30531457    -0.29881379
 c      0.91951233     0.77786582    -0.45655812
 h     -0.40423225    -1.97739573     0.93508270
 h     -1.84025084     1.72479465     1.04939428
 h     -0.70061126     1.95041671    -1.08537596
 h      1.59110282     1.24235229    -1.09962803
 o      2.52263086    -0.95865264     0.19277667
 h      2.91725974    -0.52309575    -0.65221338
 c     -2.15308922    -0.45115459    -0.83065203
 h     -2.00218145    -0.47931172    -1.90990533
 h     -2.63127946    -1.49748191    -0.55763358
 h     -2.99913843     0.26535501    -0.80585303
 h     -0.25115035     1.24453310     1.80813849
          17

 c      1.19374588    -0.57833421    -0.01003683
 c     -0.07299316    -1.00842200     0.47323587
 c     -1.08669806    -0.04570332     0.13439839
 c     -1.02357289     1.18136243     0.90572523
 c     -0.28414317     1.29765548    -0.28497241
 c      0.91371588     0.78799545    -0.44844450
 h     -0.38421550    -1.90515054     0.86646373
 h     -1.83952173     1.73059824     1.07884151
 h     -0.65710343     1.92079781    -1.08784246
 h      1.63264107     1.23583040    -1.11186798
 o      2.51089262    -0.96291262     0.19024957
 h      2.92527851    -0.53473670    -0.63919256
 c     -2.15846950    -0.45801915    -0.81949081
 h     -2.01707450    -0.48901623    -1.92571986
 h     -2.59406570    -1.52198216    -0.51021500
 h     -2.95999211     0.28060192    -0.82452987
 h     -0.27318063     1.25206022     1.82030567
          17

 c      1.20612802    -0.58074700    -0.01646839
 c     -0.06050489    -1.01558503     0.46917942
 c     -1.07309929    -0.03860181     0.12659024
 c     -1.04556333     1.19324920     0.89990607
 c     -0.28022137     1.29114549    -0.27385092
 c      0.91127272     0.79609870    -0.44145340
 h     -0.36664904    -1.85447720     0.81187163
 h     -1.87017359     1.75934624     1.11038687
 h     -0.61494856     1.89657891    -1.09099860
 h      1.67957026     1.23501825    -1.12758650
 o      2.49823801    -0.96662177     0.18628483
 h      2.93352987    -0.55687596    -0.60959518
 c     -2.16543675    -0.46607175    -0.80856049
 h     -2.02192850    -0.50192411    -1.93646239
 h     -2.54985961    -1.52647075    -0.46738203
 h     -2.92597423     0.29656889    -0.83745898
 h     -0.31119297     1.25444548     1.81896855
          17

 c      1.21691620    -0.58257029    -0.02108148
 c     -0.04386000    -1.01866052     0.46229156
 c     -1.06003349    -0.03093012     0.11840856
 c     -1.06665057     1.20353963     0.89877820
 c     -0.27785812     1.28603476    -0.26540507
 c      0.91371784     0.80207485    -0.43613422
 h     -0.36362496    -1.86056547     0.78557666
 h     -1.92333030     1.80436367     1.14053851
 h     -0.57699777     1.88062890    -1.09774082
 h      1.72167218     1.23619793    -1.13894877
 o      2.48484706    -0.97012185     0.18134578
 h      2.94512441    -0.58551294    -0.57056670
 c     -2.17313722    -0.47528713    -0.79829462
 h     -2.01766657    -0.51885252    -1.93696298
 h     -2.50237581    -1.51178133    -0.43010397
 h     -2.90161760     0.31458940    -0.84366229
 h     -0.36340341     1.25205470     1.80492209
          17

 c      1.22565896    -0.58350950    -0.02395614
 c     -0.02343675    -1.01746191     0.45267882
 c     -1.04766585    -0.02285834     0.10994451
 c     -1.08820775     1.21298956     0.90226325
 c     -0.27719088     1.28249149    -0.25960346
 c      0.92193806     0.80588978    -0.43275140
 h     -0.37550607    -1.92364643     0.78642210
 h     -1.98282903     1.85367167     1.16384038
 h     -0.54519498     1.87432282    -1.10940677
 h      1.75217308     1.23737855    -1.14093160
 o      2.47078362    -0.97393091     0.17618199
 h      2.96567664    -0.61457462    -0.53314309
 c     -2.18082739    -0.48516125    -0.78899983
 h     -2.00548074    -0.54026627    -1.92453547
 h     -2.45644317    -1.48283553    -0.39790259
 h     -2.88871683     0.33393002    -0.84275755
 h     -0.42527868     1.24566597     1.78264808
          17

 c      1.23216003    -0.58317924    -0.02533865
 c     -0.00093061    -1.01481298     0.44162416
 c     -1.03616859    -0.01451753     0.10130278
 c     -1.11149246     1.22217340     0.90965932
 c     -0.27815231     1.28061606    -0.25649256
 c      0.93605418     0.80763009    -0.43127877
 h     -0.38950625    -2.00899422     0.80035554
 h     -2.03575035     1.89726413     1.17595735
 h     -0.52040303     1.87709323    -1.12496808
 h      1.76807158     1.23801414    -1.13137009
 o      2.45613706    -0.97857124     0.17150169
 h      3.00071348    -0.63867094    -0.50701747
 c     -2.18792489    -0.49466042    -0.78091638
 h     -1.98674980    -0.56632456    -1.89907005
 h     -2.41752285    -1.44898895    -0.36827947
 h     -2.88634833     0.35148466    -0.83476832
 h     -0.48929039     1.23642233     1.76107538
          17

 c      1.23648660    -0.58115390    -0.02560224
 c      0.02189056    -1.01318788     0.43027275
 c     -1.02570219    -0.00600988     0.09261149
 c     -1.13740093     1.23133962     0.91962448
 c     -0.28045356     1.28042251    -0.25616376
 c      0.95545571     0.80751110    -0.43144329
 h     -0.39432486    -2.08619364     0.81562750
 h     -2.07478018     1.92899509     1.17471708
 h     -0.50267723     1.88682469    -1.14144722
 h      1.76982588     1.23866252    -1.11059607
 o      2.44137505    -0.98431685     0.16748168
 h      3.04970941    -0.65694178    -0.49290928
 c     -2.19400449    -0.50244370    -0.77421103
 h     -1.96287567    -0.59696937    -1.86306624
 h     -2.39075292    -1.42250684    -0.33675803
 h     -2.89205489     0.36297207    -0.82013490
 h     -0.54564802     1.22554483     1.75294461
          17

 c      1.23894473    -0.57701860    -0.02519018
 c      0.04358085    -1.01382265     0.41933791
 c     -1.01640924     0.00257812     0.08401899
 c     -1.16626332     1.24050004     0.93071175
 c     -0.28362345     1.28181256    -0.25866204
 c      0.97891112     0.80581991    -0.43275190
 h     -0.38433427    -2.13936381     0.82593694
 h     -2.09708998     1.94594699     1.15974158
 h     -0.49169165     1.90076492    -1.15520355
 h      1.76138343     1.24104101    -1.08145638
 o      2.42746478    -0.99118525     0.16375756
 h      3.10386496    -0.67287481    -0.48272556
 c     -2.19883270    -0.50744221    -0.76879637
 h     -1.93505482    -0.63206301    -1.82158913
 h     -2.37946143    -1.41314142    -0.29894543
 h     -2.90315294     0.36462641    -0.79984761
 h     -0.58629860     1.21393948     1.76937015
          17

 c      1.24004143    -0.57042026    -0.02455185
 c      0.06292411    -1.01716215     0.40926279
 c     -1.00841977     0.01116729     0.07568444
 c     -1.19747133     1.24946891     0.94219838
 c     -0.28709654     1.28456826    -0.26390881
 c      1.00471835     0.80282654    -0.43451003
 h     -0.35756411    -2.16180662     0.82827981
 h     -2.10345566     1.94789562     1.13195703
 h     -0.48703254     1.91638319    -1.16320415
 h      1.75035112     1.24836298    -1.04947591
 o      2.41549676    -0.99915777     0.15989438
 h      3.15156929    -0.69037183    -0.46742325
 c     -2.20240814    -0.50948807    -0.76408235
 h     -1.90412993    -0.67154815    -1.78153460
 h     -2.38402525    -1.42154765    -0.25416498
 h     -2.91754285     0.35437417    -0.77551699
 h     -0.61075737     1.20235587     1.81115842
          17

 c      1.24042655    -0.56113687    -0.02407423
 c      0.07891085    -1.02322188     0.40032788
 c     -1.00185736     0.01968393     0.06777461
 c     -1.22948358     1.25779065     0.95423834
 c     -0.29031423     1.28836761    -0.27166963
 c      1.03095021     0.79874736    -0.43592081
 h     -0.31401804    -2.15161983     0.82136749
 h     -2.09840668     1.93755986     1.09334576
 h     -0.48831855     1.93191166    -1.16378151
 h      1.74690772     1.26520444    -1.02199676
 o      2.40628405    -1.00829671     0.15567496
 h      3.18402065    -0.71139739    -0.44191387
 c     -2.20487877    -0.50933751    -0.75907518
 h     -1.87086278    -0.71543180    -1.74940903
 h     -2.40220254    -1.43935542    -0.20657667
 h     -2.93407504     0.33226563    -0.74927767
 h     -0.62632239     1.19202086     1.86776574
          17

 c      1.24080488    -0.54916392    -0.02401684
 c      0.09083990    -1.03167111     0.39265124
 c     -0.99683833     0.02806624     0.06046162
 c     -1.26027892     1.26468123     0.96722845
 c     -0.29280227     1.29280446    -0.28155897
 c      1.05592181     0.79389753    -0.43639164
 h     -0.25522293    -2.11045748     0.80521907
 h     -2.09091685     1.92131878     1.04666702
 h     -0.49524018     1.94658711    -1.15688554
 h      1.75957015     1.29543751    -1.00475012
 o      2.40018931    -1.01872912     0.15111606
 h      3.19730801    -0.73580120    -0.40550347
 c     -2.20635307    -0.50815629    -0.75289701
 h     -1.83678748    -0.76329739    -1.72817241
 h     -2.43041018    -1.45566596    -0.16234606
 h     -2.95267878     0.30037376    -0.72352922
 h     -0.64230733     1.18463867     1.92544968
          17

 c      1.24182184    -0.53480699    -0.02445802
 c      0.09848870    -1.04165929     0.38609579
 c     -0.99346357     0.03626047     0.05391671
 c     -1.28780646     1.26911908     0.98136893
 c     -0.29419454     1.29740724    -0.29307180
 c      1.07871505     0.78901829    -0.43591539
 h     -0.18474167    -2.04518998     0.78186428
 h     -2.09360651     1.90875568     0.99455385
 h     -0.50757132     1.96070020    -1.14399326
 h      1.78961216     1.33842804    -0.99748683
 o      2.39706201    -1.03061218     0.14642831
 h      3.19314984    -0.76156737    -0.36129749
 c     -2.20676828    -0.50710729    -0.74518201
 h     -1.80490977    -0.81360510    -1.71579454
 h     -2.46476215    -1.46218355    -0.12660457
 h     -2.97423860     0.26229234    -0.70061577
 h     -0.66579932     1.18185285     1.97366133
          17

 c      1.24397046    -0.51872378    -0.02528130
 c      0.10226474    -1.05137033     0.38007760
 c     -0.99180286     0.04420412     0.04829969
 c     -1.31057620     1.27028009     0.99667234
 c     -0.29421395     1.30166125    -0.30563982
 c      1.09921725     0.78538049    -0.43506216
 h     -0.10927574    -1.97290715     0.75747124
 h     -2.11689394     1.90804345     0.93824756
 h     -0.52515500     1.97542452    -1.12770397
 h      1.83069128     1.38786890    -0.99409434
 o      2.39619315    -1.04412995     0.14200359
 h      3.17986683    -0.78479617    -0.31590363
 c     -2.20594275    -0.50716266    -0.73603378
 h     -1.77924877    -0.86363111    -1.70706499
 h     -2.50157506    -1.45457162    -0.10229054
 h     -2.99999170     0.22217918    -0.68259531
 h     -0.70076514     1.18485299     2.00642321
          17

 c      1.24756506    -0.50185502    -0.02622680
 c      0.10312829    -1.05761052     0.37337840
 c     -0.99187586     0.05180925     0.04375337
 c     -1.32838558     1.26815397     1.01294835
 c     -0.29265012     1.30506156    -0.31871272
 c      1.11766892     0.78446540    -0.43457698
 h     -0.03836758    -1.92608143     0.74491533
 h     -2.16019974     1.91886228     0.87826502
 h     -0.54780355     1.99231381    -1.11094447
 h      1.87402379     1.43519066    -0.98717537
 o      2.39639392    -1.05949067     0.13835380
 h      3.17186860    -0.79997807    -0.27823339
 c     -2.20376566    -0.50896270    -0.72577635
 h     -1.76354966    -0.91023499    -1.69661171
 h     -2.53759431    -1.43209261    -0.09010341
 h     -3.03039327     0.18351185    -0.67118385
 h     -0.74830071     1.19420657     2.02187101
          17

 c      1.25279397    -0.48522168    -0.02700492
 c      0.10191920    -1.05715969     0.36467318
 c     -0.99364046     0.05898005     0.04039943
 c     -1.34228132     1.26353071     1.02957579
 c     -0.28937660     1.30720838    -0.33185141
 c      1.13429695     0.78756675    -0.43505326
 h      0.02176689    -1.93772456     0.75837452
 h     -2.21201974     1.93250299     0.81696531
 h     -0.57506088     2.01242819    -1.09586811
 h      1.91258390     1.47328673    -0.97147025
 o      2.39652476    -1.07681871     0.13583936
 h      3.18228757    -0.80224082    -0.25488723
 c     -2.20035874    -0.51270365    -0.71478639
 h     -1.76025343    -0.95075195    -1.68077229
 h     -2.57025844    -1.39715964    -0.08859213
 h     -3.06401277     0.14822047    -0.66779251
 h     -0.80676079     1.20980897     2.02215546
          17

 c      1.25977736    -0.46968386    -0.02740452
 c      0.09877111    -1.05033390     0.35411679
 c     -0.99699164     0.06566342     0.03833220
 c     -1.35377055     1.25736895     1.04539552
 c     -0.28439674     1.30791104    -0.34479745
 c      1.14921381     0.79554700    -0.43682189
 h      0.07345922    -2.00050484     0.79524562
 h     -2.25893296     1.93907067     0.75882557
 h     -0.60587125     2.03544517    -1.08295855
 h      1.94220932     1.49798089    -0.94454698
 o      2.39633145    -1.09593473     0.13432545
 h      3.21063034    -0.79139951    -0.24447706
 c     -2.19608776    -0.51811771    -0.70345954
 h     -1.77010179    -0.98354058    -1.65814152
 h     -2.59813904    -1.35514734    -0.09407283
 h     -3.09736775     0.11679315    -0.67348648
 h     -0.87169042     1.23096438     2.01408764
          17

 c      1.26853115    -0.45583326    -0.02731299
 c      0.09378724    -1.04009103     0.34310238
 c     -1.00175520     0.07186511     0.03762263
 c     -1.36425845     1.25036459     1.05882976
 c     -0.27786140     1.30722373    -0.35747735
 c      1.16241829     0.80871407    -0.43993560
 h      0.11941465    -2.07732775     0.83884554
 h     -2.29155948     1.93206657     0.70858074
 h     -0.63837468     2.05939387    -1.07097860
 h      1.96142123     1.50814486    -0.90639938
 o      2.39643783    -1.11632972     0.13329726
 h      3.24323407    -0.77249138    -0.23948481
 c     -2.19143833    -0.52455322    -0.69222234
 h     -1.79211886    -1.00825582    -1.62958455
 h     -2.62145082    -1.31400386    -0.10064753
 h     -3.12590686     0.08909562    -0.68882827
 h     -0.93625979     1.25672721     2.00940371
          17

 c      1.27890208    -0.44399831    -0.02669191
 c      0.08741024    -1.02871230     0.33276843
 c     -1.00767957     0.07762177     0.03832401
 c     -1.37478518     1.24286509     1.06828781
 c     -0.27003474     1.30538673    -0.36994021
 c      1.17378028     0.82676235    -0.44417197
 h      0.15896571    -2.13985666     0.87563738
 h     -2.30526362     1.90875090     0.66984914
 h     -0.67006603     2.08127459    -1.05781875
 h      1.97140624     1.50571209    -0.85908354
 o      2.39755946    -1.13738498     0.13225750
 h      3.26561905    -0.75204894    -0.23271481
 c     -2.18688896    -0.53115318    -0.68147337
 h     -1.82373148    -1.02602860    -1.59818304
 h     -2.64206692    -1.28269579    -0.10110435
 h     -3.14538072     0.06511222    -0.71371919
 h     -0.99360782     1.28647847     2.02141730
          17

 c      1.29055334    -0.43427372    -0.02556585
 c      0.08024918    -1.01727202     0.32369267
 c     -1.01443642     0.08297123     0.04046084
 c     -1.38575330     1.23494298     1.07298145
 c     -0.26123209     1.30272203    -0.38227450
 c      1.18298596     0.84877491    -0.44905137
 h      0.19033731    -2.17443149     0.89872104
 h     -2.29929872     1.86933134     0.64459938
 h     -0.69826872     2.09811985    -1.04158255
 h      1.97648191     1.49592641    -0.80651281
 o      2.40005837    -1.15853704     0.13089745
 h      3.26942505    -0.73533286    -0.22006871
 c     -2.18291787    -0.53715856    -0.67139747
 h     -1.86106383    -1.03951940    -1.56898249
 h     -2.66215442    -1.26783528    -0.08941685
 h     -3.15282573     0.04521244    -0.74732876
 h     -1.04092336     1.31995349     2.05611804
          17

 c      1.30299366    -0.42657519    -0.02401337
 c      0.07295598    -1.00616415     0.31611474
 c     -1.02162659     0.08792993     0.04400715
 c     -1.39684298     1.22653752     1.07347865
 c     -0.25176781     1.29953807    -0.39454259
 c      1.18950908     0.87333197    -0.45390969
 h      0.21183690    -2.17584295     0.90526954
 h     -2.27651983     1.81661114     0.63281499
 h     -0.72068071     2.10791147    -1.02131704
 h      1.98432236     1.48714024    -0.75388604
 o      2.40390765    -1.17933428     0.12908657
 h      3.25296037    -0.72548997    -0.20034989
 c     -2.18010122    -0.54223586    -0.66179731
 h     -1.89963201    -1.05247283    -1.54788789
 h     -2.68183865    -1.27020617    -0.06377307
 h     -3.14701079     0.03010338    -0.78812234
 h     -1.08070489     1.35609210     2.10612956
          17

 c      1.31562339    -0.42072329    -0.02214625
 c      0.06617452    -0.99547080     0.31010805
 c     -1.02879823     0.09247747     0.04887824
 c     -1.40723622     1.21748744     1.07126308
 c     -0.24192893     1.29606928    -0.40673965
 c      1.19279088     0.89883406    -0.45808159
 h      0.22202004    -2.14308167     0.89459100
 h     -2.24415545     1.75637580     0.63188367
 h     -0.73579531     2.11012599    -0.99727441
 h      2.00380042     1.48848662    -0.70601683
 o      2.40873211    -1.19947584     0.12684164
 h      3.22060789    -0.72309149    -0.17471819
 c     -2.17906412    -0.54658889    -0.65222926
 h     -1.93545456    -1.06836620    -1.53918941
 h     -2.69843972    -1.28468629    -0.02725533
 h     -3.12856944     0.02074889    -0.83399968
 h     -1.11724573     1.39237672     2.15650213
          17

 c      1.32778797    -0.41651582    -0.02008685
 c      0.06049861    -0.98507958     0.30563667
 c     -1.03547366     0.09654812     0.05493274
 c     -1.41578243     1.20742174     1.06802197
 c     -0.23197233     1.29244365    -0.41877524
 c      1.19275009     0.92402773    -0.46113629
 h      0.21971675    -2.07806079     0.86753460
 h     -2.21498217     1.69789313     0.63580670
 h     -0.74316802     2.10595358    -0.97086188
 h      2.03902238     1.50498065    -0.66504350
 o      2.41381664    -1.21887354     0.12431197
 h      3.18273272    -0.72534398    -0.14639572
 c     -2.18024990    -0.55082018    -0.64239531
 h     -1.96594059    -1.08864606    -1.54282046
 h     -2.70824649    -1.30355714     0.01438603
 h     -3.09991170     0.01832334    -0.88258043
 h     -1.15342310     1.42565452     2.19378914
          17

 c      1.33883834    -0.41375981    -0.01795433
 c      0.05641382    -0.97458942     0.30250678
 c     -1.04118075     0.10002725     0.06197699
 c     -1.42119324     1.19580882     1.06526314
 c     -0.22212732     1.28867581    -0.43047848
 c      1.19017564     0.94832046    -0.46293336
 h      0.20430124    -1.98679365     0.82711000
 h     -2.20560066     1.65230766     0.63594891
 h     -0.74352753     2.09825651    -0.94440258
 h      2.08468887     1.53455991    -0.63012336
 o      2.41819848    -1.23767304     0.12173235
 h      3.15417744    -0.72597932    -0.11985061
 c     -2.18377117    -0.55569145    -0.63236412
 h     -1.98985302    -1.11213753    -1.55394189
 h     -2.70860570    -1.31970704     0.05531584
 h     -3.06473899     0.02404249    -0.93156790
 h     -1.19008870     1.45312090     2.20971627
          17

 c      1.34820346    -0.41226928    -0.01586055
 c      0.05421016    -0.96296279     0.30018538
 c     -1.04548212     0.10275612     0.06976472
 c     -1.42280839     1.18243185     1.06388006
 c     -0.21259421     1.28469366    -0.44163364
 c      1.18643231     0.97156027    -0.46345487
 h      0.17641891    -1.88351081     0.78063387
 h     -2.22692448     1.62648269     0.62626130
 h     -0.73863713     2.09115805    -0.92068445
 h      2.12933789     1.57092484    -0.59955823
 o      2.42108070    -1.25604289     0.11927131
 h      3.14747598    -0.71884126    -0.09830353
 c     -2.18945979    -0.56186290    -0.62246369
 h     -2.00668443    -1.13618562    -1.56539262
 h     -2.69879956    -1.32807171     0.09098426
 h     -3.02701857     0.03869431    -0.97895020
 h     -1.22650253     1.47276416     2.20112395
          17

 c      1.35546711    -0.41186165    -0.01390592
 c      0.05390334    -0.94799117     0.29751533
 c     -1.04800773     0.10455778     0.07799254
 c     -1.42142501     1.16782126     1.06370816
 c     -0.20356271     1.28041471    -0.45204270
 c      1.18286740     0.99366420    -0.46266697
 h      0.13880591    -1.79701023     0.74308012
 h     -2.27381686     1.61754468     0.60913805
 h     -0.73073929     2.08904402    -0.90224581
 h      2.16192311     1.60793598    -0.57240926
 o      2.42239917    -1.27375569     0.11686853
 h      3.16343961    -0.70469780    -0.08109078
 c     -2.19699812    -0.56967510    -0.61309541
 h     -2.01622637    -1.15821441    -1.57058958
 h     -2.68005366    -1.32597502     0.11861498
 h     -2.98972935     0.06193845    -1.02282647
 h     -1.26076258     1.48358152     2.16941112
          17

 c      1.36042259    -0.41235924    -0.01217261
 c      0.05538625    -0.92675794     0.29294149
 c     -1.04849924     0.10529667     0.08629506
 c     -1.41881675     1.15288556     1.06375448
 c     -0.19527097     1.27586824    -0.46159401
 c      1.18049246     1.01445633    -0.46050142
 h      0.09462771    -1.76546283     0.73443154
 h     -2.33016712     1.61674547     0.59248837
 h     -0.72160719     2.09503631    -0.89054930
 h      2.17517016     1.64150246    -0.54861534
 o      2.42276125    -1.29015071     0.11430883
 h      3.19171937    -0.69185563    -0.06485975
 c     -2.20600031    -0.57903232    -0.60466309
 h     -2.01847746    -1.17659932    -1.56509201
 h     -2.65531884    -1.31320929     0.13748541
 h     -2.95416087     0.09179440    -1.06102469
 h     -1.29016814     1.48595152     2.12062528
          17

 c      1.36310139    -0.41356399    -0.01073105
 c      0.05878904    -0.89905642     0.28628917
 c     -1.04685941     0.10495759     0.09424217
 c     -1.41667123     1.13829246     1.06268909
 c     -0.18806147     1.27130577    -0.47030080
 c      1.17992724     1.03366370    -0.45687988
 h      0.04339824    -1.79670596     0.75877580
 h     -2.38081974     1.61613254     0.58316353
 h     -0.71170088     2.10965087    -0.88548594
 h      2.16593098     1.66964958    -0.52859754
 o      2.42285671    -1.30454840     0.11141730
 h      3.22001843    -0.68954758    -0.04673685
 c     -2.21600392    -0.58939840    -0.59758348
 h     -2.01365400    -1.19090225    -1.54700812
 h     -2.62905015    -1.29212502     0.14928272
 h     -2.92025392     0.12478949    -1.09101263
 h     -1.31160964     1.48222323     2.06601536
          17

 c      1.36377082    -0.41523566    -0.00965172
 c      0.06412734    -0.86847300     0.27933613
 c     -1.04316802     0.10365959     0.10135962
 c     -1.41615062     1.12426828     1.05909193
 c     -0.18234178     1.26720350    -0.47828589
 c      1.18138817     1.05094270    -0.45173630
 h     -0.01474184    -1.85573224     0.79761659
 h     -2.41624603     1.61074810     0.58470910
 h     -0.70011226     2.13064262    -0.88557610
 h      2.13485900     1.69231454    -0.51296239
 o      2.42310358    -1.31653102     0.10813177
 h      3.23981463    -0.70340609    -0.02553339
 c     -2.22643723    -0.59988702    -0.59227848
 h     -2.00213859    -1.20189150    -1.51697440
 h     -2.60680514    -1.26744915     0.15830618
 h     -2.88757098     0.15676380    -1.11034506
 h     -1.32203562     1.47692737     2.02128139
          17

 c      1.36289440    -0.41711191    -0.00900242
 c      0.07100156    -0.83862663     0.27384573
 c     -1.03764541     0.10158044     0.10717391
 c     -1.41790451     1.11079893     1.05188649
 c     -0.17845490     1.26413759    -0.48572313
 c      1.18462954     1.06587051    -0.44503104
 h     -0.07544394    -1.90834198     0.83294222
 h     -2.43191195     1.59814230     0.59797551
 h     -0.68533710     2.15415532    -0.88870461
 h      2.08652404     1.71153696    -0.50237253
 o      2.42359154    -1.32598073     0.10448057
 h      3.24743809    -0.73470483    -0.00144217
 c     -2.23666072    -0.60944986    -0.58907161
 h     -1.98433371    -1.21155165    -1.47805260
 h     -2.59426794    -1.24508958     0.17065159
 h     -2.85611095     0.18386614    -1.11735386
 h     -1.31907179     1.47500628     2.00089314
          17

 c      1.36107826    -0.41892999    -0.00884024
 c      0.07887164    -0.81174691     0.27083812
 c     -1.03060332     0.09888244     0.11124355
 c     -1.42213001     1.09803997     1.04111090
 c     -0.17655653     1.26263042    -0.49277317
 c      1.18888917     1.07789497    -0.43675752
 h     -0.13336961    -1.93691815     0.85554376
 h     -2.42705523     1.57769977     0.62193671
 h     -0.66621654     2.17628062    -0.89288863
 h      2.02974053     1.73200721    -0.49751968
 o      2.42408933    -1.33305509     0.10054626
 h      3.24413381    -0.78062359     0.02448337
 c     -2.24610746    -0.61718104    -0.58795370
 h     -1.96050408    -1.22296283    -1.43532615
 h     -2.59556416    -1.22947090     0.19141601
 h     -2.82664943     0.20334835    -1.11171148
 h     -1.30174280     1.47781954     2.00825356
          17

 c      1.35902069    -0.42043337    -0.00920670
 c      0.08722156    -0.78910819     0.27083564
 c     -1.02240996     0.09569646     0.11318223
 c     -1.42854827     1.08645898     1.02811027
 c     -0.17657762     1.26304161    -0.49953791
 c      1.19300375     1.08633253    -0.42694528
 h     -0.18405388    -1.93466413     0.86191703
 h     -2.40452350     1.55053982     0.65400453
 h     -0.64250761     2.19419996    -0.89675318
 h      1.97645961     1.76093424    -0.49912229
 o      2.42402191    -1.33817052     0.09643339
 h      3.23652953    -0.83444302     0.05079929
 c     -2.25441583    -0.62264374    -0.58836651
 h     -1.93084874    -1.23963906    -1.39463692
 h     -2.61169055    -1.22087068     0.22106576
 h     -2.80075053     0.21409034    -1.09473793
 h     -1.27097637     1.48151536     2.03303770
          17

 c      1.35745431    -0.42137761    -0.01012380
 c      0.09557852    -0.77146931     0.27410412
 c     -1.01347244     0.09216138     0.11268953
 c     -1.43631709     1.07647989     1.01478948
 c     -0.17827130     1.26551161    -0.50603553
 c      1.19588977     1.09062159    -0.41567607
 h     -0.22399795    -1.90008035     0.85132192
 h     -2.37186919     1.52004577     0.68995209
 h     -0.61502907     2.20674942    -0.89972325
 h      1.93685667     1.80491191    -0.50773222
 o      2.42251585    -1.34192419     0.09222637
 h      3.23601012    -0.88676491     0.07630529
 c     -2.26139566    -0.62601645    -0.58932325
 h     -1.89612668    -1.26399689    -1.36030296
 h     -2.64043020    -1.21555034     0.25462530
 h     -2.78066447     0.21691713    -1.06944154
 h     -1.22938240     1.48028271     2.05975942
          17

 c      1.35706544    -0.42154331    -0.01158680
 c      0.10351642    -0.75923604     0.28074286
 c     -1.00422876     0.08848171     0.10957497
 c     -1.44396154     1.06809308     1.00288814
 c     -0.18129242     1.26994316    -0.51219285
 c      1.19717418     1.09083536    -0.40313769
 h     -0.25047422    -1.83482853     0.82465697
 h     -2.34270309     1.49250299     0.72399856
 h     -0.58553504     2.21456885    -0.90204219
 h      1.91274759     1.86381305    -0.52304350
 o      2.41877893    -1.34482721     0.08794528
 h      3.25293100    -0.92980006     0.10072332
 c     -2.26684888    -0.62800811    -0.58984025
 h     -1.85862922    -1.29563892    -1.33315730
 h     -2.67773382    -1.20848602     0.28463463
 h     -2.76910909     0.21459345    -1.04021385
 h     -1.18044458     1.46975601     2.07582708
          17

 c      1.35839028    -0.42075288    -0.01355266
 c      0.11071372    -0.75239268     0.29064895
 c     -0.99513288     0.08495553     0.10375532
 c     -1.44961882     1.06084954     0.99365367
 c     -0.18525458     1.27601583    -0.51785509
 c      1.19723162     1.08785556    -0.38966980
 h     -0.26179937    -1.74430511     0.78474754
 h     -2.33442214     1.47596616     0.75029057
 h     -0.55641874     2.21991492    -0.90465463
 h      1.89761609     1.92870829    -0.54322732
 o      2.41274899    -1.34698818     0.08356113
 h      3.28672840    -0.96247650     0.12444010
 c     -2.27046739    -0.62960950    -0.58925468
 h     -1.82245538    -1.33110758    -1.31085432
 h     -2.71920597    -1.19579559     0.30457358
 h     -2.76871123     0.21105987    -1.01202339
 h     -1.12774484     1.44793424     2.07374616
          17

 c      1.36171888    -0.41889118    -0.01592600
 c      0.11712461    -0.75017353     0.30334567
 c     -0.98662298     0.08194941     0.09522784
 c     -1.45199800     1.05433760     0.98761086
 c     -0.18976094     1.28324374    -0.52281529
 c      1.19662606     1.08291665    -0.37571863
 h     -0.25887097    -1.64123014     0.73811170
 h     -2.35752094     1.47516011     0.76635323
 h     -0.53025722     2.22601336    -0.90890627
 h      1.88324091     1.98717675    -0.56532836
 o      2.40517198    -1.34819007     0.07907056
 h      3.32504022    -0.98920695     0.14732517
 c     -2.27193173    -0.63172093    -0.58727541
 h     -1.79253653    -1.36551573    -1.29006635
 h     -2.76093857    -1.17561710     0.31053854
 h     -2.78093150     0.20955933    -0.98913516
 h     -1.07441498     1.41483285     2.05059385
          17

 c      1.36705344    -0.41592621    -0.01854967
 c      0.12332117    -0.75044557     0.31768007
 c     -0.97908450     0.07983384     0.08404834
 c     -1.45130760     1.04864782     0.98448203
 c     -0.19444114     1.29108695    -0.52686271
 c      1.19571339     1.07711970    -0.36174305
 h     -0.24897141    -1.55261701     0.69820642
 h     -2.40534309     1.48678749     0.77488717
 h     -0.50922622     2.23583900    -0.91603335
 h      1.86431069     2.02893883    -0.58626647
 o      2.39699447    -1.34822133     0.07451694
 h      3.35343112    -1.01449614     0.16842277
 c     -2.27109654    -0.63479953    -0.58393758
 h     -1.77322802    -1.39455275    -1.26839483
 h     -2.79987358    -1.14806076     0.30158251
 h     -2.80487428     0.21048158    -0.97396379
 h     -1.02268150     1.37209207     2.00748523
          17

 c      1.37416438    -0.41190454    -0.02121710
 c      0.13066240    -0.74963863     0.33183248
 c     -0.97283011     0.07890846     0.07033848
 c     -1.44879218     1.04413753     0.98342055
 c     -0.19900687     1.29909721    -0.52983982
 c      1.19459688     1.07126284    -0.34815233
 h     -0.24831228    -1.52037146     0.68514648
 h     -2.46030616     1.50269639     0.78093099
 h     -0.49456782     2.25064037    -0.92657354
 h      1.83898908     2.04774077    -0.60348747
 o      2.38891220    -1.34702617     0.06995480
 h      3.36242202    -1.04043606     0.18656341
 c     -2.26807609    -0.63873354    -0.57954629
 h     -1.76737960    -1.41565511    -1.24504911
 h     -2.83406090    -1.11490418     0.27962129
 h     -2.83695547     0.21085630    -0.96690523
 h     -0.97329197     1.32284811     1.94973914
          17

 c      1.38273577    -0.40689718    -0.02371990
 c      0.13986659    -0.74582553     0.34481889
 c     -0.96809732     0.07933260     0.05430825
 c     -1.44576820     1.04096580     0.98324126
 c     -0.20329490     1.30702899    -0.53168195
 c      1.19321102     1.06584474    -0.33528365
 h     -0.26643663    -1.56504481     0.70819505
 h     -2.50615770     1.51566137     0.78873554
 h     -0.48640009     2.26912701    -0.94003930
 h      1.80808615     2.04121679    -0.61520200
 o      2.38126559    -1.34469454     0.06541820
 h      3.34897507    -1.06686683     0.20093264
 c     -2.26317140    -0.64297563    -0.57459479
 h     -1.77599566    -1.42837062    -1.22080391
 h     -2.86296994    -1.07922731     0.24923761
 h     -2.87187853     0.20609006    -0.96715502
 h     -0.92469152     1.27157173     1.88721436
          17

 c      1.39245699    -0.40094759    -0.02588938
 c      0.14953817    -0.74132481     0.35759289
 c     -0.96504136     0.08108685     0.03626086
 c     -1.44326080     1.03901253     0.98261892
 c     -0.20726383     1.31483093    -0.53241343
 c      1.19137887     1.06107013    -0.32338772
 h     -0.28945651    -1.65538110     0.75307154
 h     -2.53257112     1.52137183     0.80099413
 h     -0.48396334     2.28794632    -0.95509109
 h      1.77448120     2.01067808    -0.62054975
 o      2.37403073    -1.34142928     0.06089852
 h      3.31650621    -1.09194206     0.21148323
 c     -2.25674035    -0.64677270    -0.56965361
 h     -1.79820715    -1.43439412    -1.19781594
 h     -2.88765805    -1.04486619     0.21712630
 h     -2.90416959     0.19226829    -0.97366936
 h     -0.87277803     1.22318501     1.83278157
          17

 c      1.40294103    -0.39410039    -0.02757273
 c      0.15801189    -0.73900991     0.37127999
 c     -0.96371277     0.08398160     0.01657431
 c     -1.44184936     1.03807731     0.98056092
 c     -0.21094710     1.32252682    -0.53210730
 c      1.18880239     1.05679474    -0.31259367
 h     -0.30092130    -1.75198885     0.80264500
 h     -2.53466459     1.51804862     0.81908192
 h     -0.48609042     2.30308280    -0.97007639
 h      1.74315162     1.96155578    -0.61996422
 o      2.36678615    -1.33752221     0.05631788
 h      3.27533014    -1.11245813     0.21935738
 c     -2.24913719    -0.64936693    -0.56522298
 h     -1.83144861    -1.43743469    -1.17936413
 h     -2.91024776    -1.01550443     0.19066657
 h     -2.92935765     0.16747858    -0.98569857
 h     -0.81343549     1.18121803     1.79668261
          17

 c      1.41363588    -0.38643058    -0.02860103
 c      0.16444038    -0.74025749     0.38629179
 c     -0.96404738     0.08771882    -0.00432769
 c     -1.44133434     1.03802434     0.97693956
 c     -0.21440725     1.33010212    -0.53084238
 c      1.18502384     1.05244824    -0.30285798
 h     -0.29350254    -1.83197180     0.84728111
 h     -2.51207851     1.50588944     0.84330684
 h     -0.49160301     2.31123375    -0.98359032
 h      1.72149829     1.90417087    -0.61572295
 o      2.35877777    -1.33331856     0.05151552
 h      3.24162560    -1.12445035     0.22708458
 c     -2.24075401    -0.65017703    -0.56157737
 h     -1.87206223    -1.44253663    -1.16919069
 h     -2.93236427    -0.99351601     0.17560071
 h     -2.94457446     0.13206329    -1.00291167
 h     -0.74763640     1.14666037     1.78005405
          17

 c      1.42382042    -0.37804349    -0.02878355
 c      0.16856339    -0.74536348     0.40253749
 c     -0.96587087     0.09195826    -0.02598828
 c     -1.44061065     1.03868830     0.97239531
 c     -0.21771339     1.33745016    -0.52867306
 c      1.17946434     1.04711799    -0.29395784
 h     -0.26587331    -1.88456727     0.88255556
 h     -2.46914528     1.48705335     0.87304910
 h     -0.49954151     2.31063334    -0.99484963
 h      1.71878972     1.85273320    -0.61198777
 o      2.34939790    -1.32911116     0.04631990
 h      3.22985554    -1.12505697     0.23742915
 c     -2.23206614    -0.64899672    -0.55872797
 h     -1.91647120    -1.45426287    -1.17002687
 h     -2.95334105    -0.97921294     0.17405805
 h     -2.94879267     0.08835350    -1.02533382
 h     -0.68285677     1.11897047     1.77576404
          17

 c      1.43266088    -0.36907736    -0.02791544
 c      0.17041126    -0.75409317     0.41967935
 c     -0.96891841     0.09635964    -0.04791897
 c     -1.43793640     1.03969971     0.96774744
 c     -0.22093519     1.34436193    -0.52561105
 c      1.17173100     1.04009287    -0.28566403
 h     -0.21936304    -1.90507273     0.90658435
 h     -2.41607141     1.46613401     0.90695858
 h     -0.50928601     2.30134290    -1.00386758
 h      1.74245485     1.81906203    -0.61272273
 o      2.33894161    -1.32499559     0.04071939
 h      3.24066567    -1.11497012     0.25066340
 c     -2.22357201    -0.64615957    -0.55658439
 h     -1.96227766    -1.47414806    -1.18168527
 h     -2.96990063    -0.97107494     0.18445783
 h     -2.94287972     0.04025038    -1.05326532
 h     -0.62863403     1.09754119     1.77496080
          17

 c      1.43929776    -0.35972919    -0.02578652
 c      0.17017499    -0.76593183     0.43725327
 c     -0.97286534     0.10059911    -0.06960822
 c     -1.43126210     1.04043885     0.96358177
 c     -0.22414244     1.35053852    -0.52161884
 c      1.16214445     1.03163116    -0.27806230
 h     -0.15665872    -1.89221708     0.91892193
 h     -2.36928973     1.45030347     0.94351006
 h     -0.52060649     2.28517229    -1.01147610
 h      1.79177814     1.80374149    -0.61787085
 o      2.32858300    -1.32087822     0.03490685
 h      3.26085430    -1.09811572     0.26383048
 c     -2.21569600    -0.64251580    -0.55515256
 h     -2.00818827    -1.49956735    -1.20037300
 h     -2.97762728    -0.96664022     0.20304881
 h     -2.92938488    -0.00737214    -1.08720362
 h     -0.59221458     1.08208812     1.77133647
          17

 c      1.44293907    -0.35028201    -0.02219198
 c      0.16818975    -0.78009942     0.45468346
 c     -0.97735570     0.10436497    -0.09054081
 c     -1.41882536     1.04026255     0.96011773
 c     -0.22740096     1.35562649    -0.51661944
 c      1.15182667     1.02290581    -0.27159191
 h     -0.08171408    -1.84826254     0.92063165
 h     -2.34596205     1.44693872     0.98197650
 h     -0.53361997     2.26525059    -1.01918022
 h      1.85669326     1.79681385    -0.62291090
 o      2.31957727    -1.31661408     0.02912662
 h      3.27540783    -1.07893031     0.27315273
 c     -2.20878143    -0.63914586    -0.55457381
 h     -2.05295405    -1.52537247    -1.22018374
 h     -2.97278204    -0.96333820     0.22557778
 h     -2.91179445    -0.04964998    -1.12759136
 h     -0.57700400     1.07244258     1.76189476
          17

 c      1.44293804    -0.34110249    -0.01694997
 c      0.16497131    -0.79533464     0.47119249
 c     -0.98202128     0.10734096    -0.11022153
 c     -1.40026425     1.03900649     0.95724793
 c     -0.23076882     1.35928875    -0.51052850
 c      1.14215725     1.01519589    -0.26673249
 h     -0.00020310    -1.78178964     0.91555011
 h     -2.35113230     1.45803745     1.02246954
 h     -0.54860528     2.24514231    -1.02876066
 h      1.92391938     1.78707198    -0.62259139
 o      2.31275343    -1.31208021     0.02355168
 h      3.27499833    -1.06067777     0.27599624
 c     -2.20315520    -0.63698240    -0.55507081
 h     -2.09466397    -1.54660294    -1.23540787
 h     -2.95338177    -0.95898395     0.24830164
 h     -2.89322032    -0.08297759    -1.17414722
 h     -0.58233013     1.06834645     1.74669618
          17

 c      1.43884761    -0.33261097    -0.00992692
 c      0.16120920    -0.80944944     0.48559646
 c     -0.98649995     0.10919890    -0.12819284
 c     -1.37705238     1.03717761     0.95468119
 c     -0.23431055     1.36130737    -0.50330746
 c      1.13428775     1.00938416    -0.26378103
 h      0.08046262    -1.71324457     0.91298603
 h     -2.37287753     1.47807759     1.06414985
 h     -0.56565316     2.22758025    -1.04159901
 h      1.98242493     1.76760553    -0.61357236
 o      2.30843299    -1.30718013     0.01825617
 h      3.25694906    -1.04511681     0.27135748
 c     -2.19916437    -0.63656654    -0.55693330
 h     -2.13087231    -1.56016843    -1.24200427
 h     -2.91958187    -0.95203791     0.26851343
 h     -2.87519962    -0.10585391    -1.22499648
 h     -0.60322340     1.06937331     1.72899663
          17

 c      1.43046149    -0.32523083    -0.00107308
 c      0.15751165    -0.81924762     0.49622268
 c     -0.99046311     0.10962190    -0.14404654
 c     -1.35155330     1.03552583     0.95194643
 c     -0.23812775     1.36167498    -0.49501619
 c      1.12899656     1.00590987    -0.26282824
 h      0.15385002    -1.67640021     0.92917155
 h     -2.39355242     1.49895033     1.10444867
 h     -0.58427811     2.21336933    -1.05797366
 h      2.02498084     1.73601359    -0.59467794
 o      2.30645236    -1.30184947     0.01321808
 h      3.22474995    -1.03241294     0.25990216
 c     -2.19711618    -0.63800066    -0.56052233
 h     -2.15907765    -1.56527354    -1.23803692
 h     -2.87373292    -0.94176593     0.28492426
 h     -2.85755546    -0.11875310    -1.27642245
 h     -0.63031862     1.07496140     1.71573995
          17

 c      1.41785063    -0.31931971     0.00953578
 c      0.15397741    -0.82264508     0.50186815
 c     -0.99364267     0.10835391    -0.15744686
 c     -1.32600504     1.03464536     0.94835166
 c     -0.24237397     1.36061336    -0.48582856
 c      1.12670233     1.00484850    -0.26380130
 h      0.21903989    -1.69397476     0.97650626
 h     -2.39999759     1.51449166     1.14015630
 h     -0.60327532     2.20121391    -1.07679175
 h      2.04793718     1.69320358    -0.56636956
 o      2.30616273    -1.29608853     0.00831954
 h      3.18808275    -1.02082819     0.24405669
 c     -2.19715076    -0.64101870    -0.56622211
 h     -2.17714279    -1.56333184    -1.22364750
 h     -2.82023434    -0.92831975     0.29798834
 h     -2.83932205    -0.12327127    -1.32365573
 h     -0.65153415     1.08449391     1.71673345
          17

 c      1.40137635    -0.31511695     0.02168425
 c      0.15049381    -0.82119763     0.50323694
 c     -0.99583700     0.10523114    -0.16816069
 c     -1.30188307     1.03490939     0.94333601
 c     -0.24722240     1.35849742    -0.47599789
 c      1.12745946     1.00595714    -0.26649269
 h      0.27648856    -1.74793164     1.04669419
 h     -2.38549132     1.52137325     1.16838832
 h     -0.62098569     2.18859863    -1.09597206
 h      2.05114842     1.64269325    -0.53039175
 o      2.30651963    -1.28998761     0.00337002
 h      3.16159328    -1.00666724     0.22767046
 c     -2.19915886    -0.64507710    -0.57433647
 h     -2.18355094    -1.55787888    -1.20094616
 h     -2.76498653    -0.91263859     0.30989763
 h     -2.81982213    -0.12127483    -1.36214641
 h     -0.65759250     1.09718543     1.73961211
          17

 c      1.38166902    -0.31273753     0.03504854
 c      0.14712427    -0.81781467     0.50200529
 c     -0.99689401     0.10015910    -0.17606427
 c     -1.27950555     1.03655873     0.93708792
 c     -0.25279195     1.35573036    -0.46579806
 c      1.13086412     1.00866877    -0.27056331
 h      0.32309643    -1.80581726     1.12131166
 h     -2.34843433     1.51856088     1.18692164
 h     -0.63580959     2.17304969    -1.11320525
 h      2.03876498     1.59064187    -0.48969565
 o      2.30653249    -1.28364140    -0.00177754
 h      3.15804167    -0.98604323     0.21410532
 c     -2.20282329    -0.64944755    -0.58495280
 h     -2.17751889    -1.55440284    -1.17375817
 h     -2.71418749    -0.89604542     0.32368123
 h     -2.79924103    -0.11443124    -1.38859581
 h     -0.64801972     1.11159546     1.78256289
          17

 c      1.35960986    -0.31215721     0.04922021
 c      0.14381827    -0.81446652     0.49951574
 c     -0.99669949     0.09308715    -0.18112574
 c     -1.25824562     1.03974734     0.93054970
 c     -0.25908992     1.35264044    -0.45546824
 c      1.13592509     1.01207455    -0.27554687
 h      0.35546150    -1.84716938     1.18677036
 h     -2.29129098     1.50690848     1.19439420
 h     -0.64666854     2.15305988    -1.12667042
 h      2.02056467     1.54609553    -0.44828116
 o      2.30595564    -1.27694472    -0.00705748
 h      3.17762460    -0.95852715     0.20347754
 c     -2.20775064    -0.65337005    -0.59780977
 h     -2.15899853    -1.55939052    -1.14677288
 h     -2.67274975    -0.87964284     0.34120739
 h     -2.77869771    -0.10404235    -1.40153998
 h     -0.62963797     1.12548161     1.83435385
          17

 c      1.33631119    -0.31319157     0.06371064
 c      0.14025693    -0.81220052     0.49664236
 c     -0.99518231     0.08401160    -0.18337263
 c     -1.23706421     1.04446509     0.92475102
 c     -0.26600196     1.34942495    -0.44517458
 c      1.14112820     1.01503220    -0.28092051
 h      0.37168301    -1.86308658     1.23567194
 h     -2.22070357     1.48928482     1.19071010
 h     -0.65326079     2.12849866    -1.13549813
 h      2.01134266     1.51986732    -0.41027553
 o      2.30532817    -1.26955662    -0.01220830
 h      3.20764723    -0.92795916     0.19289813
 c     -2.21357083    -0.65631622    -0.61228152
 h     -2.12867094    -1.57774314    -1.12373724
 h     -2.64331127    -0.86394243     0.36126101
 h     -2.76008982    -0.09096492    -1.40161261
 h     -0.61005992     1.13650103     1.88182772
          17

 c      1.31306738    -0.31550789     0.07796293
 c      0.13591220    -0.81160183     0.49398759
 c     -0.99233005     0.07299061    -0.18286346
 c     -1.21472523     1.05042864     0.92029520
 c     -0.27332332     1.34613066    -0.43499164
 c      1.14508846     1.01658947    -0.28627245
 h      0.37099171    -1.85074521     1.26431106
 h     -2.14848045     1.47106323     1.17762103
 h     -0.65611543     2.10062948    -1.13997597
 h      2.02367331     1.51985654    -0.37800115
 o      2.30532599    -1.26110716    -0.01695461
 h      3.23312793    -0.89919029     0.17935385
 c     -2.21991005    -0.65827793    -0.62754411
 h     -2.08819257    -1.60934446    -1.10560767
 h     -2.62650500    -0.84902995     0.37952859
 h     -2.74587968    -0.07549154    -1.39155128
 h     -0.59414841     1.14291965     1.91532627
          17

 c      1.29126211    -0.31867449     0.09138847
 c      0.13016104    -0.81303023     0.49199628
 c     -0.98820666     0.06015085    -0.17968021
 c     -1.18984444     1.05707548     0.91727361
 c     -0.28079642     1.34266184    -0.42490862
 c      1.14752586     1.01652855    -0.29140532
 h      0.35321675    -1.81048099     1.27110782
 h     -2.09128018     1.45994459     1.15880529
 h     -0.65648256     2.07183603    -1.14149795
 h      2.05688303     1.54507648    -0.35101476
 o      2.30632710    -1.25135661    -0.02111016
 h      3.24400161    -0.87549703     0.16131900
 c     -2.22629901    -0.65981628    -0.64277058
 h     -2.04062367    -1.64805401    -1.09063053
 h     -2.62190726    -0.83498397     0.39050367
 h     -2.73874552    -0.05730134    -1.37575669
 h     -0.58389169     1.14382272     1.92969190
          17

 c      1.27223535    -0.32222800     0.10342068
 c      0.12240512    -0.81663409     0.49094401
 c     -0.98295942     0.04567934    -0.17394603
 c     -1.16138582     1.06382973     0.91549566
 c     -0.28813076     1.33881881    -0.41486734
 c      1.14925065     1.01533770    -0.29621773
 h      0.31863660    -1.74526366     1.25642708
 h     -2.06422592     1.46295743     1.13800269
 h     -0.65605690     2.04504615    -1.14218937
 h      2.09754939     1.58637742    -0.32782308
 o      2.30834126    -1.24023236    -0.02458215
 h      3.23646555    -0.85794134     0.13877612
 c     -2.23217489    -0.66174955    -0.65723459
 h     -1.99034601    -1.68466017    -1.07636198
 h     -2.62875965    -0.82212634     0.38960414
 h     -2.74087454    -0.03584866    -1.35911566
 h     -0.57912118     1.13903958     1.92367021
          17

 c      1.25712325    -0.32574906     0.11357199
 c      0.11217920    -0.82217227     0.49078693
 c     -0.97681350     0.02981395    -0.16585061
 c     -1.12964876     1.07056988     0.91480199
 c     -0.29500941     1.33436825    -0.40484105
 c      1.15123963     1.01369033    -0.30057558
 h      0.26826544    -1.66221254     1.22398368
 h     -2.06907060     1.48109831     1.11586910
 h     -0.65652883     2.02286767    -1.14413430
 h      2.13054230     1.63282429    -0.30761577
 o      2.31103094    -1.22783114    -0.02735162
 h      3.21279739    -0.84527945     0.11285893
 c     -2.23701678    -0.66472322    -0.67040694
 h     -1.94223661    -1.71085044    -1.06141497
 h     -2.64626521    -0.81105426     0.37439813
 h     -2.75291143    -0.01138458    -1.34527051
 h     -0.57784004     1.12903822     1.89968587
          17

 c      1.24670955    -0.32893660     0.12148184
 c      0.09922016    -0.82863479     0.49082268
 c     -0.97006653     0.01285140    -0.15566536
 c     -1.09645197     1.07769987     0.91499189
 c     -0.30111741     1.32912531    -0.39492673
 c      1.15407959     1.01210119    -0.30430795
 h      0.20447629    -1.57641617     1.18458087
 h     -2.09211583     1.50853658     1.09032729
 h     -0.65906606     2.00666230    -1.14839349
 h      2.14568908     1.67581055    -0.29035589
 o      2.31370706    -1.21443294    -0.02945570
 h      3.18155579    -0.83370049     0.08552209
 c     -2.24049319    -0.66894441    -0.68205265
 h     -1.90071815    -1.72140617    -1.04590099
 h     -2.67369517    -0.80258397     0.34501153
 h     -2.77316689     0.01402481    -1.33543502
 h     -0.57607687     1.11484395     1.86448193
          17

 c      1.24134311    -0.33165499     0.12694969
 c      0.08353575    -0.83389722     0.48929160
 c     -0.96309153    -0.00482858    -0.14375070
 c     -1.06416080     1.08573028     0.91547367
 c     -0.30618700     1.32300655    -0.38539504
 c      1.15793642     1.01085921    -0.30724093
 h      0.13090043    -1.51461100     1.16079403
 h     -2.11549385     1.53767934     1.05997735
 h     -0.66399116     1.99605938    -1.15437339
 h      2.13823689     1.70976619    -0.27632684
 o      2.31540416    -1.20049048    -0.03095545
 h      3.15658215    -0.81702417     0.05895492
 c     -2.24250230    -0.67415838    -0.69222108
 h     -1.86912369    -1.71470703    -1.03115722
 h     -2.71048229    -0.79767796     0.30403550
 h     -2.79783619     0.03659330    -1.32876931
 h     -0.56780955     1.09783727     1.82970302
          17

 c      1.24096108    -0.33390702     0.12993881
 c      0.06563532    -0.83571165     0.48412290
 c     -0.95635798    -0.02273368    -0.13057977
 c     -1.03480703     1.09501207     0.91533289
 c     -0.31002526     1.31602822    -0.37666149
 c      1.16266656     1.01004495    -0.30921955
 h      0.04935845    -1.50395520     1.17849963
 h     -2.12583815     1.56286732     1.02550340
 h     -0.67085124     1.98923217    -1.16003023
 h      2.10763763     1.73180301    -0.26581013
 o      2.31530786    -1.18647362    -0.03186896
 h      3.15048817    -0.78935101     0.03440712
 c     -2.24311766    -0.67977575    -0.70111128
 h     -1.84929995    -1.69266855    -1.01942494
 h     -2.75627032    -0.79734930     0.25594766
 h     -2.82213405     0.05210784    -1.32381905
 h     -0.54633714     1.07927133     1.80949789
          17

 c      1.24518655    -0.33571781     0.13053668
 c      0.04651485    -0.83451142     0.47571364
 c     -0.95047652    -0.04023356    -0.11677139
 c     -1.00959993     1.10574094     0.91404803
 c     -0.31250451     1.30826734    -0.36919844
 c      1.16787799     1.00952750    -0.31012237
 h     -0.04080671    -1.54045842     1.23473731
 h     -2.11577511     1.58088628     0.98903124
 h     -0.67878849     1.98371747    -1.16277839
 h      2.05690888     1.74167138    -0.25891047
 o      2.31343984    -1.17257348    -0.03212642
 h      3.16401956    -0.75006442     0.01138332
 c     -2.24254316    -0.68500964    -0.70888054
 h     -1.84125414    -1.66073624    -1.01368809
 h     -2.81068223    -0.80251715     0.20583309
 h     -2.84153785     0.05739110    -1.31974569
 h     -0.50834536     1.05992759     1.81253826
          17

 c      1.25337970    -0.33704118     0.12890703
 c      0.02705859    -0.83293991     0.46674515
 c     -0.94621370    -0.05659137    -0.10306807
 c     -0.98870018     1.11796197     0.91214005
 c     -0.31352576     1.29980785    -0.36343373
 c      1.17290820     1.00891520    -0.30988048
 h     -0.13605181    -1.59570507     1.30038139
 h     -2.08291941     1.59047784     0.95328506
 h     -0.68695689     1.97726902    -1.16051665
 h      1.99290622     1.74241798    -0.25542341
 o      2.31070742    -1.15864647    -0.03163360
 h      3.18532715    -0.70486516    -0.01136594
 c     -2.24113551    -0.68897710    -0.71546200
 h     -1.84290905    -1.62767219    -1.01753907
 h     -2.87258754    -0.81382106     0.15755859
 h     -2.85262031     0.05118290    -1.31681359
 h     -0.45754899     1.04070876     1.83488231
          17

 c      1.26463997    -0.33775270     0.12526694
 c      0.00807454    -0.83322938     0.45948382
 c     -0.94443176    -0.07104815    -0.09024753
 c     -0.97143892     1.13152124     0.91082705
 c     -0.31299454     1.29069157    -0.35966266
 c      1.17678631     1.00748277    -0.30850054
 h     -0.22962307    -1.64756137     1.35188649
 h     -2.02931052     1.59212847     0.92114506
 h     -0.69480777     1.96843294    -1.15231680
 h      1.92676773     1.74142307    -0.25471946
 o      2.30824526    -1.14449274    -0.03035484
 h      3.20038714    -0.66122079    -0.03451113
 c     -2.23941458    -0.69086735    -0.72049163
 h     -1.85056875    -1.60387762    -1.03468547
 h     -2.93920317    -0.83144674     0.11243878
 h     -2.85349976     0.03445718    -1.31636783
 h     -0.40265154     1.02336640     1.86389868
          17

 c      1.27785123    -0.33768038     0.11987895
 c     -0.00951170    -0.83667578     0.45516306
 c     -0.94596558    -0.08290555    -0.07902192
 c     -0.95667318     1.14604455     0.91122153
 c     -0.31083540     1.28089117    -0.35798731
 c      1.17837821     1.00423771    -0.30607257
 h     -0.31553162    -1.68542892     1.37799302
 h     -1.96204087     1.58844046     0.89542466
 h     -0.70221304     1.95682174    -1.13868418
 h      1.87224492     1.74985404    -0.25581755
 o      2.30696076    -1.13007352    -0.02832079
 h      3.20020479    -0.62468741    -0.05799521
 c     -2.23791154    -0.69031187    -0.72345204
 h     -1.86080060    -1.59694535    -1.06759434
 h     -3.00592673    -0.85501187     0.06947712
 h     -2.84408334     0.01042077    -1.32064921
 h     -0.35242113     1.01015649     1.88721922
          17

 c      1.29176747    -0.33665738     0.11304999
 c     -0.02480556    -0.84394227     0.45433333
 c     -0.95144951    -0.09161217    -0.06994294
 c     -0.94288939     1.16091575     0.91395741
 c     -0.30703636     1.27030490    -0.35830069
 c      1.17693644     0.99843312    -0.30273650
 h     -0.38935677    -1.70536504     1.37476094
 h     -1.89453287     1.58486794     0.87854291
 h     -0.70945798     1.94314591    -1.12146850
 h      1.83929101     1.77690950    -0.25791569
 o      2.30745047    -1.11555484    -0.02559880
 h      3.18207124    -0.59794629    -0.08146352
 c     -2.23691729    -0.68778080    -0.72397501
 h     -1.87269210    -1.60658028    -1.11555446
 h     -3.06724523    -0.88352093     0.02681128
 h     -2.82605813    -0.01583976    -1.33254221
 h     -0.31308107     1.00311284     1.89697050
          17

 c      1.30510950    -0.33459207     0.10513060
 c     -0.03719948    -0.85522095     0.45709729
 c     -0.96112892    -0.09685989    -0.06331831
 c     -0.92832177     1.17532021     0.91921804
 c     -0.30170059     1.25878023    -0.36032354
 c      1.17268424     0.99032055    -0.29863605
 h     -0.44779814    -1.70669040     1.34187530
 h     -1.84541435     1.58946948     0.87202737
 h     -0.71710580     1.92898236    -1.10344362
 h      1.82716816     1.82115449    -0.26097539
 o      2.31000418    -1.10129295    -0.02225942
 h      3.14920746    -0.58065890    -0.10472549
 c     -2.23644789    -0.68448772    -0.72206422
 h     -1.88775479    -1.62463987    -1.17399540
 h     -3.11805213    -0.91542110    -0.01697836
 h     -2.80225104    -0.03846093    -1.35496972
 h     -0.28794522     1.00362755     1.88988701
          17

 c      1.31666984    -0.33153432     0.09650759
 c     -0.04653033    -0.87022666     0.46315525
 c     -0.97472864    -0.09865809    -0.05916215
 c     -0.91170302     1.18858593     0.92681738
 c     -0.29508643     1.24617617    -0.36368860
 c      1.16660094     0.98112633    -0.29393047
 h     -0.48840825    -1.69092681     1.28145332
 h     -1.82951674     1.60907295     0.87644704
 h     -0.72570224     1.91623236    -1.08755722
 h      1.82680402     1.87074301    -0.26545199
 o      2.31456540    -1.08782352    -0.01833824
 h      3.11070660    -0.56909566    -0.12825817
 c     -2.23649280    -0.68176188    -0.71813344
 h     -1.90765004    -1.64054075    -1.23608692
 h     -3.15461648    -0.94878647    -0.06232479
 h     -2.77512842    -0.05282353    -1.38951751
 h     -0.27746401     1.01220580     1.86671512
          17

 c      1.32542731    -0.32771701     0.08758962
 c     -0.05302818    -0.88811715     0.47174475
 c     -0.99145219    -0.09733836    -0.05720283
 c     -0.89337953     1.20070879     0.93614952
 c     -0.28763258     1.23245184    -0.36804278
 c      1.15973838     0.97228847    -0.28882721
 h     -0.51010589    -1.66258451     1.19874740
 h     -1.84509728     1.64336607     0.89213101
 h     -0.73534676     1.90634085    -1.07600435
 h      1.82858213     1.91208075    -0.27164191
 o      2.32073927    -1.07581175    -0.01379949
 h      3.08031275    -0.55631226    -0.15368110
 c     -2.23724066    -0.68047350    -0.71298017
 h     -1.93257426    -1.64604396    -1.29500994
 h     -3.17506807    -0.98157505    -0.10861193
 h     -2.74531102    -0.05748089    -1.43468005
 h     -0.27878677     1.02816672     1.83244242
          17

 c      1.33065777    -0.32356853     0.07878812
 c     -0.05700812    -0.90733725     0.48150117
 c     -1.01012690    -0.09347171    -0.05694499
 c     -0.87523445     1.21234234     0.94612217
 c     -0.27996196     1.21773739    -0.37311890
 c      1.15287291     0.96493670    -0.28357316
 h     -0.51514358    -1.63193826     1.10445386
 h     -1.87564760     1.68529464     0.91919434
 h     -0.74533521     1.89962924    -1.06955122
 h      1.82620484     1.93553697    -0.27948353
 o      2.32809605    -1.06581335    -0.00855579
 h      3.07030971    -0.53547379    -0.18334298
 c     -2.23904885    -0.68087312    -0.70771355
 h     -1.96112556    -1.63677908    -1.34532949
 h     -3.17969215    -1.01193486    -0.15422370
 h     -2.71166760    -0.05431980    -1.48534478
 h     -0.28500647     1.04936045     1.79720720
          17

 c      1.33201546    -0.31968583     0.07049049
 c     -0.05837520    -0.92540558     0.49034157
 c     -1.02943385    -0.08774518    -0.05776292
 c     -0.85955011     1.22429036     0.95528124
 c     -0.27283740     1.20234485    -0.37874756
 c      1.14648500     0.95978657    -0.27842196
 h     -0.51259778    -1.61910858     1.01703937
 h     -1.90325855     1.72692400     0.95678207
 h     -0.75416681     1.89517292    -1.06752780
 h      1.81676175     1.93629094    -0.28867276
 o      2.33669823    -1.05786568    -0.00260138
 h      3.08206143    -0.50617915    -0.21809769
 c     -2.24221597    -0.68272966    -0.70356688
 h     -1.99077755    -1.61195541    -1.38350456
 h     -3.17121865    -1.03856344    -0.19658807
 h     -2.67293341    -0.04687367    -1.53436375
 h     -0.28557115     1.07237537     1.77570028
          17

 c      1.32955264    -0.31676171     0.06302658
 c     -0.05651856    -0.93931323     0.49600271
 c     -1.04812957    -0.08085761    -0.05899653
 c     -0.84803818     1.23711849     0.96239800
 c     -0.26706266     1.18671370    -0.38482557
 c      1.14080846     0.95715218    -0.27360434
 h     -0.51760635    -1.65096208     0.95719784
 h     -1.91589707     1.76278899     1.00296080
 h     -0.75997249     1.89129892    -1.06845051
 h      1.80005380     1.91374649    -0.29882801
 o      2.34710856    -1.05142408     0.00388603
 h      3.10543436    -0.47556044    -0.25559459
 c     -2.24677178    -0.68550327    -0.70165251
 h     -2.01832195    -1.57381251    -1.40812491
 h     -3.15496863    -1.06106071    -0.23229705
 h     -2.62916251    -0.03843858    -1.57488934
 h     -0.27085477     1.09400964     1.78068972
          17

 c      1.32366596    -0.31548306     0.05664068
 c     -0.05159031    -0.94773633     0.49772219
 c     -1.06519079    -0.07345442    -0.06002809
 c     -0.84119300     1.25098137     0.96738222
 c     -0.26336544     1.17133119    -0.39127942
 c      1.13583328     0.95690863    -0.26930565
 h     -0.53508869    -1.73608892     0.92857243
 h     -1.90767813     1.79010239     1.05509670
 h     -0.76111351     1.88635836    -1.07082640
 h      1.77849235     1.87151628    -0.30965944
 o      2.35984175    -1.04575548     0.01063268
 h      3.12791012    -0.45230970    -0.29167024
 c     -2.25243225    -0.68843897    -0.70274892
 h     -2.04014900    -1.52735299    -1.42021255
 h     -3.13829480    -1.08004531    -0.25753654
 h     -2.58211700    -0.03106950    -1.60194997
 h     -0.23983007     1.11335304     1.81229905
          17

 c      1.31498876    -0.31643270     0.05148365
 c     -0.04519061    -0.95221011     0.49643922
 c     -1.07986125    -0.06610069    -0.06032883
 c     -0.83834915     1.26568519     0.97131669
 c     -0.26230148     1.15666310    -0.39803022
 c      1.13123823     0.95838500    -0.26564216
 h     -0.55136286    -1.85118942     0.91584471
 h     -1.87748877     1.80822595     1.11026604
 h     -0.75666603     1.87934902    -1.07373743
 h      1.75770972     1.81822766    -0.32118501
 o      2.37502535    -1.04025445     0.01740139
 h      3.14091908    -0.44214426    -0.32256356
 c     -2.25875863    -0.69064465    -0.70712136
 h     -2.05246204    -1.48021603    -1.42353557
 h     -3.12856591    -1.09663823    -0.26911089
 h     -2.53493400    -0.02531294    -1.61306507
 h     -0.20079226     1.13162925     1.85737879
          17

 c      1.30426975    -0.32003452     0.04762840
 c     -0.03886826    -0.95489289     0.49311066
 c     -1.09164053    -0.05927494    -0.05947496
 c     -0.83833242     1.28085934     0.97551593
 c     -0.26419648     1.14310921    -0.40495824
 c      1.12632737     0.96032421    -0.26263518
 h     -0.55203617    -1.96721580     0.90483443
 h     -1.82833330     1.81850602     1.16569647
 h     -0.74668129     1.87022437    -1.07711273
 h      1.74703084     1.76776813    -0.33401121
 o      2.39238784    -1.03453698     0.02405612
 h      3.14099397    -0.44688365    -0.34606173
 c     -2.26544268    -0.69126264    -0.71440393
 h     -2.05163123    -1.44191892    -1.42426775
 h     -3.12992409    -1.11123702    -0.26594704
 h     -2.49156967    -0.02023215    -1.60837754
 h     -0.16407802     1.15018894     1.90008979
          17

 c      1.29228263    -0.32653714     0.04509285
 c     -0.03340650    -0.95720594     0.48818048
 c     -1.10026285    -0.05336203    -0.05714482
 c     -0.83984105     1.29600331     0.98085384
 c     -0.26913248     1.13099309    -0.41188355
 c      1.12023053     0.96125396    -0.26021553
 h     -0.53063623    -2.06521202     0.88868843
 h     -1.76763284     1.82461574     1.21939282
 h     -0.73221069     1.85990611    -1.08174765
 h      1.75696729     1.73510761    -0.34935732
 o      2.41132482    -1.02846651     0.03059622
 h      3.12948536    -0.46455907    -0.36210740
 c     -2.27247231    -0.68977072    -0.72370532
 h     -2.03498170    -1.42124743    -1.42876274
 h     -3.14117231    -1.12253867    -0.25010858
 h     -2.45623474    -0.01352698    -1.59063030
 h     -0.13697974     1.16947275     1.92906781
          17

 c      1.27977139    -0.33603243     0.04385885
 c     -0.02903880    -0.95993234     0.48180809
 c     -1.10567351    -0.04864885    -0.05310529
 c     -0.84148394     1.31044644     0.98762085
 c     -0.27697876     1.12057148    -0.41858072
 c      1.11256739     0.96040148    -0.25831902
 h     -0.48623840    -2.13499988     0.86501690
 h     -1.70736230     1.83293037     1.27094780
 h     -0.71509280     1.85004074    -1.08908788
 h      1.79147040     1.72609757    -0.36806111
 o      2.43093045    -1.02218626     0.03720246
 h      3.11260944    -0.48928042    -0.37354335
 c     -2.27997678    -0.68629664    -0.73402409
 h     -2.00214208    -1.42190451    -1.43946031
 h     -3.15693992    -1.12796191    -0.22627409
 h     -2.43284082    -0.00181550    -1.56492227
 h     -0.12302539     1.18905930     1.93827797
          17

 c      1.26742128    -0.34845750     0.04387523
 c     -0.02571278    -0.96352662     0.47406260
 c     -1.10800375    -0.04533783    -0.04720768
 c     -0.84195389     1.32343050     0.99560698
 c     -0.28744510     1.11205676    -0.42482188
 c      1.10391277     0.95814100    -0.25700667
 h     -0.42061675    -2.17138635     0.83342906
 h     -1.66139634     1.85140416     1.32174485
 h     -0.69753065     1.84247042    -1.10075349
 h      1.84265120     1.73267594    -0.38920995
 o      2.45006307    -1.01610406     0.04426670
 h      3.10077931    -0.51173217    -0.38655757
 c     -2.28792072    -0.68165059    -0.74465272
 h     -1.95617085    -1.44005425    -1.45271365
 h     -3.17081468    -1.12501705    -0.20003570
 h     -2.42444404     0.01863332    -1.53776200
 h     -0.12259576     1.20790143     1.92595379
          17

 c      1.25584292    -0.36356290     0.04504649
 c     -0.02321817    -0.96826935     0.46499611
 c     -1.10754250    -0.04356787    -0.03939955
 c     -0.84062267     1.33447041     1.00433784
 c     -0.30012581     1.10564762    -0.43043799
 c      1.09531635     0.95528937    -0.25643426
 h     -0.33700473    -2.17221042     0.79452562
 h     -1.63833878     1.88539186     1.37290868
 h     -0.68155875     1.83848292    -1.11783963
 h      1.89650585     1.74133679    -0.41047886
 o      2.46766434    -1.01066563     0.05225158
 h      3.10384714    -0.52295406    -0.40841900
 c     -2.29598296    -0.67689592    -0.75524340
 h     -1.90307544    -1.46679562    -1.46160395
 h     -3.17779566    -1.11236681    -0.17628849
 h     -2.43271695     0.05034670    -1.51492880
 h     -0.13318408     1.22442666     1.89406469
          17

 c      1.24555891    -0.38088479     0.04722122
 c     -0.02122106    -0.97425639     0.45464625
 c     -1.10470380    -0.04342712    -0.02973988
 c     -0.83806924     1.34373211     1.01331773
 c     -0.31453093     1.10155559    -0.43536791
 c      1.08762436     0.95237923    -0.25673865
 h     -0.23991120    -2.13838071     0.74975953
 h     -1.63579297     1.93330867     1.42208991
 h     -0.66862784     1.83812785    -1.14026185
 h      1.94084763     1.74177239    -0.42949065
 o      2.48331755    -1.00593737     0.06130292
 h      3.12255195    -0.52104751    -0.44129924
 c     -2.30366574    -0.67276731    -0.76572469
 h     -1.84995044    -1.49265406    -1.46024955
 h     -3.17528666    -1.09019306    -0.15834994
 h     -2.45755481     0.09259115    -1.49886250
 h     -0.14899853     1.23655748     1.84879387
          17

 c      1.23699659    -0.39975759     0.05019109
 c     -0.01925493    -0.98120947     0.44299204
 c     -1.09999024    -0.04494568    -0.01839918
 c     -0.83583371     1.35191851     1.02193402
 c     -0.33011353     1.09999774    -0.43965990
 c      1.08125280     0.94952202    -0.25798464
 h     -0.13537447    -2.07610035     0.70188916
 h     -1.64385218     1.98788652     1.46380773
 h     -0.65951567     1.84003613    -1.16654925
 h      1.96800337     1.72873131    -0.44453856
 o      2.49734139    -1.00153295     0.07106908
 h      3.14719411    -0.51221232    -0.47942248
 c     -2.31044476    -0.66937351    -0.77623088
 h     -1.80328648    -1.51033255    -1.44575242
 h     -3.16323345    -1.06015584    -0.14763526
 h     -2.49697218     0.14050459    -1.48784176
 h     -0.16039780     1.24179565     1.80129973
          17

 c      1.23049666    -0.41935492     0.05369659
 c     -0.01674902    -0.98807654     0.42987125
 c     -1.09395272    -0.04807779    -0.00564303
 c     -0.83568569     1.35983169     1.02932851
 c     -0.34629292     1.10114295    -0.44342161
 c      1.07623532     0.94652985    -0.26016917
 h     -0.03077271    -2.00171428     0.65591689
 h     -1.65229054     2.04089300     1.49278636
 h     -0.65454315     1.84190601    -1.19425658
 h      1.97447562     1.70096264    -0.45468872
 o      2.51025861    -0.99698952     0.08101026
 h      3.16597514    -0.50447362    -0.51402388
 c     -2.31584607    -0.66628851    -0.78697154
 h     -1.76811507    -1.51546921    -1.41811593
 h     -3.14397316    -1.02518078    -0.14356324
 h     -2.54739386     0.18665768    -1.47785239
 h     -0.15529368     1.23760526     1.76584826
          17

 c      1.22634143    -0.43872981     0.05742952
 c     -0.01324620    -0.99271659     0.41493912
 c     -1.08715055    -0.05268347     0.00818880
 c     -0.83875590     1.36803448     1.03491762
 c     -0.36247878     1.10504006    -0.44675132
 c      1.07229620     0.94302409    -0.26323601
 h      0.06749405    -1.94579202     0.61960862
 h     -1.65399184     2.08596198     1.50593047
 h     -0.65386829     1.84133862    -1.22074152
 h      1.96044000     1.66031962    -0.45977237
 o      2.52239760    -0.99203251     0.09071601
 h      3.17111156    -0.50319238    -0.53842667
 c     -2.31947567    -0.66281556    -0.79807566
 h     -1.74764342    -1.50661999    -1.37967744
 h     -3.12183536    -0.98907935    -0.14365356
 h     -2.60427787     0.22374353    -1.46515855
 h     -0.12597082     1.22260117     1.75173937
          17

 c      1.22479162    -0.45685533     0.06103267
 c     -0.00873492    -0.99304705     0.39794899
 c     -1.08012379    -0.05849860     0.02269700
 c     -0.84483216     1.37666222     1.03904519
 c     -0.37810513     1.11157088    -0.44967793
 c      1.06885785     0.93846295    -0.26707318
 h      0.15766345    -1.94002245     0.60028952
 h     -1.64528669     2.11919568     1.50241506
 h     -0.65767019     1.83657102    -1.24389436
 h      1.93006410     1.61171545    -0.46051886
 o      2.53382014    -0.98660869     0.10000585
 h      3.15981666    -0.51036566    -0.54964690
 c     -2.32108907    -0.65819529    -0.80946759
 h     -1.74287733    -1.48534818    -1.33478819
 h     -3.10213169    -0.95589829    -0.14413365
 h     -2.66282638     0.24648110    -1.44772573
 h     -0.07711177     1.19826446     1.75548261
          17

 c      1.22609110    -0.47271785     0.06412368
 c     -0.00330032    -0.98982432     0.37932778
 c     -1.07338478    -0.06509809     0.03743419
 c     -0.85264025     1.38542848     1.04259387
 c     -0.39267116     1.12044147    -0.45211419
 c      1.06499661     0.93211617    -0.27149115
 h      0.23859649    -1.98408539     0.59793601
 h     -1.62559253     2.13914558     1.48332112
 h     -0.66620596     1.82688804    -1.26257932
 h      1.89243126     1.56357073    -0.45881294
 o      2.54434908    -0.98085691     0.10894668
 h      3.13380774    -0.52495228    -0.54869725
 c     -2.32075487    -0.65169456    -0.82073958
 h     -1.75199263    -1.45672261    -1.28974943
 h     -3.08928519    -0.92902501    -0.14139785
 h     -2.71859040     0.25234278    -1.42548263
 h     -0.02285514     1.16891587     1.76546929
          17

 c      1.23040951    -0.48548071     0.06636233
 c      0.00341007    -0.98613861     0.36003729
 c     -1.06740570    -0.07192064     0.05193182
 c     -0.86066168     1.39376702     1.04616886
 c     -0.40577002     1.13119100    -0.45383943
 c      1.05949448     0.92311955    -0.27622199
 h      0.30400008    -2.05004954     0.60613664
 h     -1.59730679     2.14705696     1.45150562
 h     -0.67979739     1.81271550    -1.27677373
 h      1.86121754     1.52727503    -0.45764991
 o      2.55358250    -0.97509131     0.11787963
 h      3.09911692    -0.54293810    -0.54113910
 c     -2.31901462    -0.64262885    -0.83104481
 h     -1.76985088    -1.42973155    -1.25250449
 h     -3.08483535    -0.91043952    -0.13384489
 h     -2.76799561     0.24167872    -1.40009908
 h      0.02273823     1.13969833     1.77143745
          17

 c      1.23778105    -0.49460236     0.06751184
 c      0.01178277    -0.98467162     0.34096721
 c     -1.06258996    -0.07836825     0.06573789
 c     -0.86751660     1.40090760     1.04981036
 c     -0.41710211     1.14322037    -0.45452615
 c      1.05131655     0.91084258    -0.28102632
 h      0.34742711    -2.11304090     0.61850799
 h     -1.56600235     2.14746178     1.41161268
 h     -0.69876836     1.79541477    -1.28742718
 h      1.84919280     1.51290915    -0.45986288
 o      2.56094965    -0.96976172     0.12741199
 h      3.06530890    -0.55779536    -0.53709599
 c     -2.31676791    -0.63048424    -0.83918202
 h     -1.78919477    -1.41569522    -1.23110900
 h     -3.08691234    -0.90059691    -0.12264204
 h     -2.80891413     0.21773507    -1.37469219
 h      0.05031561     1.11498900     1.76779028
          17

 c      1.24806948    -0.49985399     0.06745854
 c      0.02192109    -0.98693859     0.32273781
 c     -1.05924064    -0.08391305     0.07844238
 c     -0.87200377     1.40590510     1.05311318
 c     -0.42648188     1.15585128    -0.45381008
 c      1.04044178     0.89550054    -0.28589088
 h      0.36575997    -2.15932956     0.63075200
 h     -1.54011070     2.14829585     1.36963031
 h     -0.72331732     1.77681987    -1.29602811
 h      1.85840545     1.52202497    -0.46585835
 o      2.56597345    -0.96526604     0.13815970
 h      3.04151031    -0.56345095    -0.54721433
 c     -2.31472651    -0.61535009    -0.84397158
 h     -1.80498685    -1.42238838    -1.23042770
 h     -3.09162929    -0.89887606    -0.11074559
 h     -2.84128037     0.18662239    -1.35353175
 h      0.05524300     1.09790472     1.75281575
          17

 c      1.26095590    -0.50127316     0.06619847
 c      0.03367546    -0.99359692     0.30575364
 c     -1.05753257    -0.08817233     0.08968655
 c     -0.87326276     1.40786299     1.05549034
 c     -0.43383111     1.16840912    -0.45138809
 c      1.02798329     0.87824875    -0.29106253
 h      0.35856854    -2.18252540     0.64012009
 h     -1.52832547     2.15840688     1.33116683
 h     -0.75331570     1.75859198    -1.30386773
 h      1.87848267     1.54634167    -0.47328967
 o      2.56868330    -0.96162933     0.15018729
 h      3.03002287    -0.55951854    -0.57369722
 c     -2.31288042    -0.59836033    -0.84466162
 h     -1.81853067    -1.44745477    -1.24939988
 h     -3.09500628    -0.90410041    -0.10128628
 h     -2.86733796     0.15662854    -1.34150539
 h      0.03678437     1.09020696     1.72760064
          17

 c      1.27594588    -0.49910919     0.06381162
 c      0.04673567    -1.00473878     0.29027234
 c     -1.05748681    -0.09094291     0.09917093
 c     -0.87123375     1.40646546     1.05641891
 c     -0.43916519     1.18030115    -0.44711481
 c      1.01537313     0.86058295    -0.29686574
 h      0.32701560    -2.18023406     0.64478095
 h     -1.53438256     2.18160208     1.29895319
 h     -0.78806137     1.74164784    -1.31124343
 h      1.89580794     1.57444087    -0.47921638
 o      2.56964246    -0.95846744     0.16282983
 h      3.02583048    -0.55201350    -0.60732421
 c     -2.31066273    -0.58134985    -0.84103096
 h     -1.83549746    -1.47977907    -1.28223263
 h     -3.09414613    -0.91485835    -0.09654722
 h     -2.89053759     0.13583201    -1.34279517
 h     -0.00178218     1.09202373     1.69588369
          17

 c      1.29239232    -0.49378808     0.06043828
 c      0.06068377    -1.01999549     0.27643355
 c     -1.05895867    -0.09219655     0.10666914
 c     -0.86701736     1.40235710     1.05541315
 c     -0.44258364     1.19105944    -0.44105094
 c      1.00373103     0.84383687    -0.30356062
 h      0.27346109    -2.15306106     0.64366164
 h     -1.55414796     2.21278928     1.27235729
 h     -0.82610693     1.72597687    -1.31705309
 h      1.90058282     1.59726112    -0.48167546
 o      2.56954846    -0.95531544     0.17519600
 h      3.02269499    -0.54818011    -0.63530485
 c     -2.30760028    -0.56591567    -0.83333055
 h     -1.86080762    -1.50682923    -1.32183248
 h     -3.08762224    -0.92967806    -0.09763148
 h     -2.91270672     0.12839322    -1.35868086
 h     -0.05182519     1.10120381     1.66491501
          17

 c      1.30952224    -0.48589758     0.05626339
 c      0.07500911    -1.03846905     0.26423330
 c     -1.06165016    -0.09204713     0.11204099
 c     -0.86267072     1.39686541     1.05175066
 c     -0.44426073     1.20033786    -0.43343667
 c      0.99375083     0.82904571    -0.31131045
 h      0.20161287    -2.10573864     0.63690306
 h     -1.57907444     2.24169284     1.24953267
 h     -0.86532216     1.71094584    -1.31909746
 h      1.88795184     1.60934176    -0.47986416
 o      2.56896866    -0.95186258     0.18661671
 h      3.01713788    -0.55276103    -0.64833266
 c     -2.30371355    -0.55285615    -0.82224258
 h     -1.89626685    -1.51943964    -1.36202989
 h     -3.07552476    -0.94717383    -0.10441794
 h     -2.93180832     0.13275674    -1.38607183
 h     -0.09823198     1.11280678     1.64638978
          17

 c      1.32647074    -0.47617684     0.05150543
 c      0.08912972    -1.05851372     0.25342621
 c     -1.06514893    -0.09070515     0.11523322
 c     -0.86039864     1.39134218     1.04454355
 c     -0.44442080     1.20787913    -0.42462113
 c      0.98577610     0.81695787    -0.32018747
 h      0.11657303    -2.05013974     0.62712085
 h     -1.60136350     2.25896676     1.22916068
 h     -0.90322101     1.69585126    -1.31491817
 h      1.85700678     1.60839424    -0.47385429
 o      2.56830133    -0.94798647     0.19676406
 h      3.00887434    -0.56746184    -0.64244311
 c     -2.29941434    -0.54226918    -0.80874687
 h     -1.94085138    -1.51267079    -1.39824687
 h     -3.05940648    -0.96621007    -0.11558482
 h     -2.94302361     0.14380911    -1.41853426
 h     -0.12372081     1.12075611     1.65376354
          17

 c      1.34234189    -0.46547478     0.04640024
 c      0.10251709    -1.07761832     0.24341749
 c     -1.06898510    -0.08843459     0.11626489
 c     -0.86121694     1.38650009     1.03359180
 c     -0.44330166     1.21348423    -0.41499828
 c      0.97985608     0.80802438    -0.33017637
 h      0.02339101    -2.00739825     0.62076284
 h     -1.61636088     2.25900988     1.21065970
 h     -0.93742277     1.68037294    -1.30270779
 h      1.81014197     1.59507703    -0.46437507
 o      2.56778450    -0.94372921     0.20565508
 h      3.00039002    -0.59136660    -0.61903034
 c     -2.29519615    -0.53387946    -0.79389372
 h     -1.99160618    -1.48523684    -1.42756629
 h     -3.04208517    -0.98604177    -0.12874700
 h     -2.94168755     0.15630683    -1.44878873
 h     -0.12222956     1.12297546     1.69209505
          17

 c      1.35630936    -0.45464572     0.04116876
 c      0.11490619    -1.09325951     0.23349766
 c     -1.07269009    -0.08551189     0.11520987
 c     -0.86440840     1.38222499     1.02000502
 c     -0.44111840     1.21699949    -0.40496996
 c      0.97573301     0.80231954    -0.34116828
 h     -0.07576623    -1.99905999     0.62549594
 h     -1.62271743     2.24007094     1.19387747
 h     -0.96607857     1.66480085    -1.28194535
 h      1.75330942     1.57353393    -0.45275471
 o      2.56747142    -0.93928293     0.21367115
 h      2.99681609    -0.62122901    -0.58506319
 c     -2.29144808    -0.52724122    -0.77859433
 h     -2.04432677    -1.43904121    -1.44884402
 h     -3.02712059    -1.00630439    -0.14087118
 h     -2.92520378     0.16677245    -1.47060288
 h     -0.10514661     1.12354777     1.75125024
          17

 c      1.36774109    -0.44440116     0.03596761
 c      0.12603636    -1.10480655     0.22360934
 c     -1.07583981    -0.08219750     0.11219110
 c     -0.86858375     1.37800974     1.00549507
 c     -0.43803578     1.21831651    -0.39491857
 c      0.97279494     0.79942744    -0.35295943
 h     -0.17909997    -2.02594824     0.64134598
 h     -1.62198561     2.20373532     1.17896650
 h     -0.98817670     1.65008100    -1.25367572
 h      1.69668827     1.55240269    -0.44087766
 o      2.56721066    -0.93495334     0.22153081
 h      3.00552182    -0.65211416    -0.55247855
 c     -2.28844281    -0.52180941    -0.76344913
 h     -2.09404768    -1.37908793    -1.46305997
 h     -3.01785841    -1.02671035    -0.14906977
 h     -2.89348890     0.17391761    -1.47958871
 h     -0.08904391     1.12791173     1.81445339
          17

 c      1.37627949    -0.43522973     0.03085362
 c      0.13512403    -1.11352418     0.21445457
 c     -1.07806856    -0.07874639     0.10738429
 c     -0.87256255     1.37326489     0.99153701
 c     -0.43415347     1.21736978    -0.38518685
 c      0.97015341     0.79846995    -0.36528915
 h     -0.27907645    -2.06853941     0.65947607
 h     -1.61850708     2.15472415     1.16646304
 h     -1.00369342     1.63774096    -1.22046935
 h      1.65373206     1.54433803    -0.43079718
 o      2.56677515    -0.93101453     0.22997688
 h      3.03334782    -0.67968025    -0.53300435
 c     -2.28639277    -0.51699506    -0.74860731
 h     -2.13559005    -1.31332663    -1.47370090
 h     -3.01628522    -1.04650981    -0.15155912
 h     -2.84879131     0.17859716    -1.47346248
 h     -0.08529095     1.13917583     1.86802766
          17

 c      1.38183582    -0.42743434     0.02579013
 c      0.14116183    -1.12075758     0.20674011
 c     -1.07906768    -0.07543743     0.10101854
 c     -0.87545684     1.36735139     0.97916506
 c     -0.42951578     1.21413703    -0.37607552
 c      0.96712480     0.79860175    -0.37793400
 h     -0.36549208    -2.10772558     0.67099136
 h     -1.61932351     2.10056056     1.15734245
 h     -1.01352576     1.62969336    -1.18604696
 h      1.63533876     1.56019291    -0.42380327
 o      2.56620310    -0.92750429     0.23917386
 h      3.08083236    -0.70331219    -0.52852277
 c     -2.28546331    -0.51229799    -0.73373170
 h     -2.16436339    -1.25145058    -1.48636836
 h     -3.02232691    -1.06410965    -0.14824862
 h     -2.79541381     0.18379053    -1.45225084
 h     -0.09911021     1.15800442     1.90357582
          17

 c      1.38452668    -0.42120735     0.02068702
 c      0.14339943    -1.12718920     0.20082793
 c     -1.07858431    -0.07257983     0.09337123
 c     -0.87662371     1.35966903     0.96906509
 c     -0.42415205     1.20865876    -0.36787084
 c      0.96390874     0.79981264    -0.39077140
 h     -0.43053826    -2.13286718     0.67097772
 h     -1.63275958     2.04969962     1.15269024
 h     -1.01909579     1.62787852    -1.15449471
 h      1.64177148     1.59962815    -0.41989416
 o      2.56595174    -0.92424404     0.24857461
 h      3.13989687    -0.72566683    -0.52917427
 c     -2.28571263    -0.50755022    -0.71820149
 h     -2.17733004    -1.20177692    -1.50642594
 h     -3.03406984    -1.07723924    -0.14057400
 h     -2.73928915     0.19448828    -1.41845225
 h     -0.13148219     1.18347781     1.91696885
          17

 c      1.38459438    -0.41667267     0.01544545
 c      0.14145605    -1.13298720     0.19680329
 c     -1.07641378    -0.07050158     0.08476025
 c     -0.87589571     1.34995990     0.96169400
 c     -0.41813811     1.20107714    -0.36089964
 c      0.96153266     0.80295114    -0.40372088
 h     -0.46970139    -2.13967241     0.65767447
 h     -1.66441859     2.00745325     1.15269361
 h     -1.02161850     1.63374013    -1.12913524
 h      1.66334713     1.65077646    -0.41856701
 o      2.56659748    -0.92105136     0.25747531
 h      3.19898075    -0.74920626    -0.52257471
 c     -2.28704363    -0.50311425    -0.70154680
 h     -2.17368232    -1.16751941    -1.53514077
 h     -3.04868882    -1.08358688    -0.13072419
 h     -2.68702699     0.21689064    -1.37659372
 h     -0.18031199     1.21366131     1.90763674
          17

 c      1.38233993    -0.41388909     0.00998065
 c      0.13527615    -1.13802062     0.19458316
 c     -1.07239020    -0.06953381     0.07553311
 c     -0.87393556     1.33856240     0.95727795
 c     -0.41165413     1.19167395    -0.35557155
 c      0.96115948     0.80892780    -0.41666471
 h     -0.48102426    -2.12751837     0.63119703
 h     -1.71289904     1.97281533     1.15561363
 h     -1.02133939     1.64767566    -1.11149536
 h      1.68866466     1.69950011    -0.41964678
 o      2.56851147    -0.91784083     0.26543933
 h      3.24853815    -0.77459188    -0.50086295
 c     -2.28926229    -0.49970364    -0.68383167
 h     -2.15489773    -1.14599546    -1.56796865
 h     -3.06346715    -1.08150343    -0.12073747
 h     -2.64418032     0.25614226    -1.33134259
 h     -0.24037073     1.24585543     1.87919010
          17

 c      1.37807953    -0.41284237     0.00422287
 c      0.12510807    -1.14193092     0.19395626
 c     -1.06639333    -0.06999058     0.06605088
 c     -0.87225171     1.32623490     0.95555325
 c     -0.40499908     1.18087801    -0.35234908
 c      0.96366472     0.81818863    -0.42943120
 h     -0.46479007    -2.09860377     0.59307370
 h     -1.77031400     1.94025219     1.15815619
 h     -1.01727107     1.66875260    -1.10100244
 h      1.70955213     1.73563107    -0.42331494
 o      2.57175175    -0.91460699     0.27236115
 h      3.28302817    -0.80102489    -0.46182570
 c     -2.29219358    -0.49782051    -0.66572977
 h     -2.12426986    -1.13141798    -1.59705254
 h     -3.07652893    -1.07049495    -0.11183771
 h     -2.61351998     0.31290081    -1.28466460
 h     -0.30241030     1.27689114     1.84147954
          17

 c      1.37212631    -0.41344438    -0.00188762
 c      0.11156130    -1.14404440     0.19455366
 c     -1.05837750    -0.07214748     0.05666386
 c     -0.87280611     1.31371051     0.95544323
 c     -0.39853280     1.16922713    -0.35164717
 c      0.96957289     0.83066881    -0.44180520
 h     -0.42423526    -2.05904819     0.54659630
 h     -1.82698139     1.90407711     1.15698704
 h     -1.00767492     1.69489547    -1.09560717
 h      1.72155779     1.75379990    -0.42988575
 o      2.57604811    -0.91139046     0.27842446
 h      3.30138992    -0.82688141    -0.40820980
 c     -2.29570347    -0.49732428    -0.64829686
 h     -2.08617001    -1.11804560    -1.61491780
 h     -3.08722241    -1.05143108    -0.10413738
 h     -2.59490003     0.38153220    -1.23485659
 h     -0.35295837     1.30396159     1.81230334
          17

 c      1.36479565    -0.41552793    -0.00840454
 c      0.09572475    -1.14312922     0.19577379
 c     -1.04840987    -0.07623331     0.04768220
 c     -0.87731996     1.30138126     0.95542703
 c     -0.39256389     1.15730013    -0.35373302
 c      0.97907426     0.84589549    -0.45354146
 h     -0.36717302    -2.02192413     0.49769342
 h     -1.87517559     1.86085482     1.14983814
 h     -0.99095094     1.72342207    -1.09285673
 h      1.72328453     1.75262767    -0.43966370
 o      2.58076907    -0.90825615     0.28408902
 h      3.30781839    -0.85017197    -0.34743733
 c     -2.29960967    -0.49749514    -0.63258172
 h     -2.04532259    -1.10173724    -1.61654012
 h     -3.09617590    -1.02645185    -0.09668192
 h     -2.58670292     0.45226265    -1.17874580
 h     -0.37875237     1.32599276     1.81181939
          17

 c      1.35642771    -0.41883141    -0.01537781
 c      0.07914309    -1.13724286     0.19679183
 c     -1.03669699    -0.08242925     0.03935052
 c     -0.88633721     1.28929889     0.95499066
 c     -0.38724518     1.14564888    -0.35868675
 c      0.99199294     0.86304760    -0.46437971
 h     -0.30611963    -2.00943245     0.45484495
 h     -1.91034592     1.80958261     1.13575663
 h     -0.96639650     1.75163671    -1.09079843
 h      1.71624071     1.73445856    -0.45286813
 o      2.58490416    -0.90527212     0.29006137
 h      3.31236485    -0.86901210    -0.29103873
 c     -2.30362662    -0.49737887    -0.61930949
 h     -2.00626358    -1.08030451    -1.59992089
 h     -3.10494949    -0.99854429    -0.08779987
 h     -2.58717887     0.51512657    -1.11435293
 h     -0.37670569     1.34361505     1.84556169
          17

 c      1.34741624    -0.42296577    -0.02285979
 c      0.06316871    -1.12468536     0.19695925
 c     -1.02359423    -0.09083411     0.03183981
 c     -0.89901945     1.27740009     0.95518975
 c     -0.38252969     1.13475519    -0.36638845
 c      1.00770418     0.88093513    -0.47406332
 h     -0.25105704    -2.04248642     0.42451344
 h     -1.93117949     1.75121211     1.11499199
 h     -0.93456106     1.77731261    -1.08845857
 h      1.70547105     1.70599363    -0.46960272
 o      2.58730514    -0.90248137     0.29706253
 h      3.32756278    -0.88225394    -0.25083700
 c     -2.30743230    -0.49607482    -0.60873457
 h     -1.97292363    -1.05347965    -1.56622177
 h     -3.11518090    -0.97083042    -0.07574579
 h     -2.59489386     0.56255326    -1.04186338
 h     -0.35633421     1.35702046     1.89820752
          17

 c      1.33821863    -0.42739580    -0.03091223
 c      0.04817455    -1.10621257     0.19636424
 c     -1.00961427    -0.10136171     0.02525171
 c     -0.91391706     1.26556930     0.95732986
 c     -0.37820115     1.12501180    -0.37650114
 c      1.02507734     0.89797477    -0.48235770
 h     -0.20013650    -2.11576891     0.40486178
 h     -1.93971397     1.68831106     1.08888161
 h     -0.89721994     1.79902934    -1.08595454
 h      1.70024848     1.67890441    -0.48991087
 o      2.58736165    -0.89989398     0.30534456
 h      3.35823530    -0.88978948    -0.23113936
 c     -2.31082030    -0.49287491    -0.60058038
 h     -1.94816202    -1.02293100    -1.52004866
 h     -3.12742191    -0.94581563    -0.05948770
 h     -2.60866998     0.59016629    -0.96336065
 h     -0.33047119     1.36540385     1.94919155
          17

 c      1.32932504    -0.43150044    -0.03959269
 c      0.03422652    -1.08486121     0.19553030
 c     -0.99543784    -0.11363306     0.01961564
 c     -0.92948968     1.25356811     0.96200592
 c     -0.37394926     1.11670501    -0.38848609
 c      1.04266922     0.91242390    -0.48906014
 h     -0.14703738    -2.20047277     0.38964267
 h     -1.94170361     1.62483011     1.05966023
 h     -0.85711612     1.81633453    -1.08437226
 h      1.71223679     1.66735643    -0.51396523
 o      2.58539264    -0.89752037     0.31452318
 h      3.39559234    -0.89201707    -0.22604752
 c     -2.31383894    -0.48729967    -0.59401657
 h     -1.93318005    -0.99234938    -1.46979815
 h     -3.14035187    -0.92502170    -0.03923546
 h     -2.62747780     0.59685207    -0.88227218
 h     -0.30881865     1.36793516     1.98429777
          17

 c      1.32120861    -0.43469155    -0.04892158
 c      0.02192846    -1.06372153     0.19486008
 c     -0.98190769    -0.12694044     0.01487889
 c     -0.94422218     1.24105546     0.96911605
 c     -0.36945580     1.10999554    -0.40166789
 c      1.05941115     0.92313626    -0.49401833
 h     -0.09020114    -2.27029154     0.37483483
 h     -1.94614081     1.56545125     1.02997646
 h     -0.81754436     1.82967728    -1.08544647
 h      1.74813905     1.67940434    -0.54210183
 o      2.58213403    -0.89538991     0.32400054
 h      3.42529639    -0.88932313    -0.22627377
 c     -2.31680829    -0.47911397    -0.58775235
 h     -1.92716698    -0.96712633    -1.42712986
 h     -3.15103713    -0.90921419    -0.01631792
 h     -2.65051859     0.58490277    -0.80286177
 h     -0.29732763     1.36422845     1.99646695
          17

 c      1.31429544    -0.43650260    -0.05885631
 c      0.01235626    -1.04509508     0.19457269
 c     -0.96999687    -0.14029257     0.01089573
 c     -0.95684810     1.22772429     0.97815530
 c     -0.36446876     1.10492444    -0.41533460
 c      1.07525909     0.93020934    -0.49719914
 h     -0.03190262    -2.31045630     0.35925302
 h     -1.96206317     1.51410202     1.00212863
 h     -0.78177400     1.84004275    -1.09103505
 h      1.80273053     1.70964683    -0.57409660
 o      2.57815279    -0.89353458     0.33332869
 h      3.43655135    -0.88208850    -0.22505554
 c     -2.32012764    -0.46844359    -0.58039502
 h     -1.92821292    -0.95261440    -1.40376980
 h     -3.15606924    -0.89893751     0.00751576
 h     -2.67754923     0.56034403    -0.72967174
 h     -0.29907071     1.35432341     1.98374555
          17

 c      1.30895490    -0.43661358    -0.06928386
 c      0.00675498    -1.03063021     0.19479682
 c     -0.96072890    -0.15253578     0.00742496
 c     -0.96682055     1.21345208     0.98838505
 c     -0.35883781     1.10145626    -0.42884456
 c      1.09087095     0.93455425    -0.49873665
 h      0.02445353    -2.31475391     0.34320293
 h     -1.99290309     1.47233641     0.97766304
 h     -0.75244204     1.84831924    -1.10244475
 h      1.86293113     1.74444208    -0.60849771
 o      2.57367520    -0.89197504     0.34227861
 h      3.42468127    -0.87076165    -0.21935291
 c     -2.32391538    -0.45599935    -0.57105737
 h     -1.93592552    -0.95080864    -1.40555061
 h     -3.15276048    -0.89491290     0.03087934
 h     -2.70930985     0.53280703    -0.66683281
 h     -0.31452784     1.33864577     1.94825674
          17

 c      1.30549606    -0.43484173    -0.08002294
 c      0.00626808    -1.02144609     0.19560403
 c     -0.95502020    -0.16254067     0.00415903
 c     -0.97461908     1.19829863     0.99877214
 c     -0.35251460     1.09953815    -0.44170691
 c      1.10686380     0.93709556    -0.49888068
 h      0.07555264    -2.28205663     0.32765295
 h     -2.03359467     1.43924072     0.95783918
 h     -0.73112894     1.85467046    -1.11986195
 h      1.91644631     1.77137124    -0.64307855
 o      2.56859431    -0.89072077     0.35081860
 h      3.39098703    -0.85580475    -0.20955464
 c     -2.32781894    -0.44306530    -0.55975406
 h     -1.95308559    -0.95833680    -1.42883711
 h     -3.13976935    -0.89809605     0.05317222
 h     -2.74747664     0.51348096    -0.61727745
 h     -0.34086829     1.31814426     1.89678770
          17

 c      1.30415887    -0.43113002    -0.09082736
 c      0.01167674    -1.01802409     0.19697639
 c     -0.95345102    -0.16941386     0.00079391
 c     -0.98157764     1.18234377     1.00781057
 c     -0.34553462     1.09913480    -0.45361292
 c      1.12348951     0.93847002    -0.49792259
 h      0.11855295    -2.21523526     0.31399051
 h     -2.07406119     1.41292873     0.94414361
 h     -0.71824637     1.85829850    -1.14218845
 h      1.95538270     1.78279643    -0.67561026
 o      2.56247530    -0.88978096     0.35912062
 h      3.34276258    -0.83751403    -0.19959178
 c     -2.33130650    -0.43093891    -0.54719212
 h     -1.98375982    -0.96844818    -1.46365008
 h     -3.11709457    -0.90943798     0.07453866
 h     -2.79325503     0.51017758    -0.58218136
 h     -0.37041618     1.29459611     1.84245771
          17

 c      1.30509641    -0.42554405    -0.10138976
 c      0.02317092    -1.01989507     0.19874317
 c     -0.95604537    -0.17266686    -0.00288856
 c     -0.98944369     1.16555929     1.01355217
 c     -0.33799091     1.10021877    -0.46442020
 c      1.14064250     0.93906666    -0.49615755
 h      0.15146610    -2.12297062     0.30416077
 h     -2.10475306     1.39187433     0.93809033
 h     -0.71321945     1.85775459    -1.16735411
 h      1.97603454     1.77540400    -0.70426762
 o      2.55460612    -0.88918416     0.36756255
 h      3.29271139    -0.81572927    -0.19694351
 c     -2.33416008    -0.42027561    -0.53428880
 h     -2.03042902    -0.97453135    -1.49923224
 h     -3.08571622    -0.92948871     0.09554538
 h     -2.84514480     0.52263980    -0.56107630
 h     -0.39025200     1.27066707     1.80453828
          17

 c      1.30834670    -0.41827640    -0.11135065
 c      0.04021517    -1.02513827     0.20051709
 c     -0.96219058    -0.17226579    -0.00697473
 c     -0.99959543     1.14787219     1.01440057
 c     -0.33000703     1.10273230    -0.47411227
 c      1.15792623     0.93910398    -0.49386791
 h      0.17417433    -2.02529544     0.30118113
 h     -2.11976006     1.37532254     0.94069018
 h     -0.71482516     1.85158658    -1.19291644
 h      1.97810736     1.74929932    -0.72782574
 o      2.54432733    -0.88898318     0.37654778
 h      3.25402518    -0.78981614    -0.20966383
 c     -2.33667226    -0.41102862    -0.52186277
 h     -2.09295697    -0.97198368    -1.52713314
 h     -3.04714271    -0.95801328     0.11679180
 h     -2.89849989     0.54338548    -0.55234134
 h     -0.38836127     1.24874024     1.79962006
          17

 c      1.31381670    -0.40964774    -0.12031624
 c      0.06155930    -1.02995772     0.20165825
 c     -0.97077525    -0.16853642    -0.01143926
 c     -1.01197026     1.12934899     1.01040426
 c     -0.32171502     1.10655759    -0.48274946
 c      1.17467171     0.93863223    -0.49129859
 h      0.19002591    -1.96009493     0.30990495
 h     -2.11769027     1.36324422     0.95210077
 h     -0.72154380     1.83893494    -1.21666119
 h      1.96462906     1.70787125    -0.74593001
 o      2.53164522    -0.88919032     0.38604889
 h      3.23084329    -0.75978596    -0.23896362
 c     -2.33949018    -0.40286794    -0.51053322
 h     -2.16901314    -0.95844387    -1.54191415
 h     -3.00299966    -0.99375865     0.13856858
 h     -2.94752680     0.56284068    -0.55351885
 h     -0.36549642     1.22891678     1.82665168
          17

 c      1.32129515    -0.40009693    -0.12788657
 c      0.08563643    -1.03020794     0.20142770
 c     -0.98048524    -0.16195686    -0.01620579
 c     -1.02508883     1.11017542     1.00310306
 c     -0.31324523     1.11151655    -0.49041644
 c      1.18990376     0.93746420    -0.48860798
 h      0.20420515    -1.96778763     0.33606765
 h     -2.10164289     1.35627887     0.97162965
 h     -0.73183453     1.81989040    -1.23702806
 h      1.94263959     1.65843025    -0.75964653
 o      2.51736738    -0.88969270     0.39541075
 h      3.21598627    -0.72770929    -0.27589288
 c     -2.34338069    -0.39553276    -0.50068939
 h     -2.25481994    -0.93351643    -1.54108475
 h     -2.95474704    -1.03443175     0.16063256
 h     -2.98737748     0.57337204    -0.56151067
 h     -0.33491539     1.20935783     1.86851411
          17

 c      1.33050935    -0.39013515    -0.13369079
 c      0.11135177    -1.02583687     0.19959580
 c     -0.99008473    -0.15297102    -0.02120373
 c     -1.03709165     1.09048365     0.99418149
 c     -0.30472689     1.11739580    -0.49717651
 c      1.20233765     0.93513222    -0.48581075
 h      0.21656593    -2.04131634     0.37996641
 h     -2.07871776     1.35575140     0.99802967
 h     -0.74432551     1.79557537    -1.25332715
 h      1.92362939     1.61252743    -0.77207858
 o      2.50253169    -0.89029072     0.40376752
 h      3.19968995    -0.69714173    -0.30781599
 c     -2.34905269    -0.38894109    -0.49245609
 h     -2.34580385    -0.89859361    -1.52511779
 h     -2.90363732    -1.07689046     0.18217762
 h     -3.01510239     0.57068126    -0.57281429
 h     -0.31050803     1.18826827     1.90727455
          17

 c      1.34116754    -0.38031416    -0.13740659
 c      0.13792071    -1.02014951     0.19663430
 c     -0.99853904    -0.14196707    -0.02639097
 c     -1.04639484     1.07029787     0.98481207
 c     -0.29628109     1.12396115    -0.50305394
 c      1.21064025     0.93113621    -0.48282148
 h      0.22386316    -2.13567139     0.43439005
 h     -2.05822764     1.36351757     1.02994192
 h     -0.75791878     1.76801920    -1.26575183
 h      1.92070686     1.58303093    -0.78779236
 o      2.48796928    -0.89079934     0.41046623
 h      3.17628716    -0.67151687    -0.32506031
 c     -2.35700904    -0.38316019    -0.48565809
 h     -2.43722017    -0.85684550    -1.49767750
 h     -2.85091187    -1.11754771     0.20203799
 h     -3.02993580     0.55393355    -0.58376362
 h     -0.30077346     1.16464568     1.93136596
          17

 c      1.35294329    -0.37122507    -0.13876359
 c      0.16437276    -1.01570478     0.19313439
 c     -1.00505377    -0.12934020    -0.03176276
 c     -1.05202526     1.04962543     0.97569047
 c     -0.28800920     1.13096569    -0.50804558
 c      1.21413958     0.92561936    -0.47973343
 h      0.22558874    -2.21611518     0.49128935
 h     -2.04749306     1.38109023     1.06614715
 h     -0.77179889     1.73986523    -1.27519259
 h      1.94029112     1.57622906    -0.80944956
 o      2.47423959    -0.89110763     0.41519375
 h      3.14519240    -0.65320746    -0.32286267
 c     -2.36740000    -0.37836527    -0.47982063
 h     -2.52487380    -0.81310815    -1.46564309
 h     -2.79806803    -1.15292044     0.21903278
 h     -3.03350150     0.52579434    -0.59073876
 h     -0.30908762     1.13808921     1.93505931
          17

 c      1.36543176    -0.36346581    -0.13755739
 c      0.18965530    -1.01364245     0.18952359
 c     -1.00911085    -0.11552996    -0.03736860
 c     -1.05390936     1.02862699     0.96722855
 c     -0.27999073     1.13817616    -0.51215141
 c      1.21331433     0.91975710    -0.47707687
 h      0.22324510    -2.26584281     0.54497338
 h     -2.04715619     1.40803842     1.10513778
 h     -0.78533226     1.71393439    -1.28285923
 h      1.97631455     1.58687739    -0.83454781
 o      2.46167520    -0.89120992     0.41798502
 h      3.11025443    -0.64311398    -0.30138257
 c     -2.37990825    -0.37486389    -0.47427239
 h     -2.60577834    -0.77317972    -1.43798109
 h     -2.74700893    -1.18018563     0.23230027
 h     -3.03007877     0.49262024    -0.59039944
 h     -0.33502928     1.10854505     1.91682521
          17

 c      1.37811688    -0.35754575    -0.13368330
 c      0.21281755    -1.01431125     0.18608562
 c     -1.01047027    -0.10103782    -0.04332417
 c     -1.05285047     1.00771332     0.95966194
 c     -0.27229137     1.14540992    -0.51541180
 c      1.20930705     0.91517648    -0.47562099
 h      0.21876016    -2.27826084     0.59175970
 h     -2.05100435     1.44115905     1.14439392
 h     -0.79788027     1.69274331    -1.28978122
 h      2.01588918     1.60388945    -0.85735251
 o      2.45039066    -0.89123905     0.41924118
 h      3.07954629    -0.64026239    -0.26584019
 c     -2.39376640    -0.37316275    -0.46841275
 h     -2.67818654    -0.74219785    -1.42264726
 h     -2.69999670    -1.19764284     0.24154790
 h     -3.02647042     0.46408741    -0.57999338
 h     -0.37484729     1.07622096     1.87894113
          17

 c      1.39036808    -0.35376202    -0.12718057
 c      0.23309118    -1.01768663     0.18301831
 c     -1.00912826    -0.08642905    -0.04980330
 c     -1.05018099     0.98746046     0.95294628
 c     -0.26498077     1.15256223    -0.51793589
 c      1.20322137     0.91318653    -0.47600211
 h      0.21388289    -2.25171026     0.62919362
 h     -2.05060537     1.47555162     1.18047436
 h     -0.80861409     1.67814915    -1.29636840
 h      2.04755979     1.61782906    -0.87279542
 o      2.44028771    -0.89148794     0.41971489
 h      3.06489386    -0.64156754    -0.22612440
 c     -2.40802373    -0.37388524    -0.46205792
 h     -2.74068655    -0.72279157    -1.42273931
 h     -2.65944401    -1.20506799     0.24724274
 h     -3.03029041     0.45066397    -0.55754102
 h     -0.42089721     1.04163547     1.82864118
          17

 c      1.40147522    -0.35211091    -0.11826984
 c      0.24991198    -1.02349516     0.18045322
 c     -1.00525868    -0.07231873    -0.05701422
 c     -1.04746719     0.96845007     0.94651981
 c     -0.25814847     1.15961006    -0.51990715
 c      1.19588161     0.91447316    -0.47855888
 h      0.21003861    -2.18768397     0.65575104
 h     -2.03957948     1.50642375     1.20989570
 h     -0.81646378     1.67125005    -1.30224704
 h      2.06416018     1.62326721    -0.87803932
 o      2.43125212    -0.89233519     0.42025284
 h      3.07798573    -0.64305908    -0.19256858
 c     -2.42200728    -0.37735111    -0.45559842
 h     -2.79134874    -0.71449061    -1.43521753
 h     -2.62761871    -1.20394967     0.25076369
 h     -3.04604572     0.45819506    -0.52167190
 h     -0.46077073     1.00562472     1.77993900
          17

 c      1.41071180    -0.35227517    -0.10736271
 c      0.26292323    -1.03112421     0.17840913
 c     -0.99916541    -0.05935137    -0.06517694
 c     -1.04622723     0.95118759     0.93938030
 c     -0.25190164     1.16659392    -0.52156620
 c      1.18786439     0.91911078    -0.48333253
 h      0.20821443    -2.09167963     0.67136497
 h     -2.01503276     1.53025433     1.22993185
 h     -0.82027005     1.67252594    -1.30644593
 h      2.06243692     1.61829135    -0.87235012
 o      2.42365618    -0.89403088     0.42125623
 h      3.12146516    -0.64322965    -0.16740863
 c     -2.43562055    -0.38312371    -0.44980859
 h     -2.82802086    -0.71472223    -1.45323535
 h     -2.60633027    -1.19744020     0.25440202
 h     -3.07188075     0.48341816    -0.47171989
 h     -0.47913068     0.96894797     1.75181664
          17

 c      1.41740049    -0.35369468    -0.09502567
 c      0.27198853    -1.03930385     0.17661619
 c     -0.99125106    -0.04818181    -0.07450920
 c     -1.04720492     0.93610724     0.93107937
 c     -0.24634181     1.17358895    -0.52318615
 c      1.17953906     0.92666765    -0.49010878
 h      0.20860131    -1.97688515     0.67953706
 h     -1.97736952     1.54524623     1.23898989
 h     -0.81906681     1.68208476    -1.30780241
 h      2.04247931     1.60386157    -0.85674196
 o      2.41858346    -0.89659669     0.42253812
 h      3.18460453    -0.64438114    -0.14290648
 c     -2.44917380    -0.39010739    -0.44545886
 h     -2.84925202    -0.72025649    -1.46946803
 h     -2.59663941    -1.18970494     0.26094207
 h     -3.10107751     0.51587155    -0.40860597
 h     -0.46653611     0.93158061     1.75604378
          17

 c      1.42099689    -0.35569583    -0.08190178
 c      0.27722201    -1.04561934     0.17413566
 c     -0.98198818    -0.03944050    -0.08520140
 c     -1.04968098     0.92348884     0.92272545
 c     -0.24153823     1.18067540    -0.52504467
 c      1.17102954     0.93630637    -0.49845065
 h      0.20982796    -1.87009098     0.69194784
 h     -1.92992538     1.55158462     1.23680902
 h     -0.81235138     1.69988634    -1.30537004
 h      2.00797170     1.58382269    -0.83390111
 o      2.41730909    -0.89997948     0.42380700
 h      3.25090272    -0.64965283    -0.10983622
 c     -2.46299462    -0.39708947    -0.44299548
 h     -2.85489641    -0.72818527    -1.47828870
 h     -2.59862885    -1.18454006     0.27263761
 h     -3.12637861     0.54387022    -0.33535873
 h     -0.42808633     0.89314047     1.78481811
          17

 c      1.42123436    -0.35761882    -0.06862051
 c      0.27894331    -1.04682892     0.16919831
 c     -0.97188332    -0.03365359    -0.09736109
 c     -1.05196356     0.91326482     0.91616001
 c     -0.23752779     1.18791652    -0.52738467
 c      1.16211912     0.94685044    -0.50772287
 h      0.20867363    -1.80848137     0.73056229
 h     -1.87883886     1.55182024     1.22472973
 h     -0.80023063     1.72587290    -1.29866456
 h      1.96708670     1.56538322    -0.80825408
 o      2.42071487    -0.90416101     0.42498286
 h      3.30658625    -0.66055344    -0.06346040
 c     -2.47720548    -0.40318509    -0.44238254
 h     -2.84625311    -0.73636573    -1.47674693
 h     -2.61131325    -1.18380771     0.28991169
 h     -3.14268628     0.55857113    -0.25655870
 h     -0.37777045     0.85419717     1.81933468
          17

 c      1.41829384    -0.35888402    -0.05572715
 c      0.27732855    -1.04183290     0.16090491
 c     -0.96144860    -0.03113712    -0.11096273
 c     -1.05225577     0.90494510     0.91264162
 c     -0.23434854     1.19535003    -0.53037798
 c      1.15225260     0.95689536    -0.51716049
 h      0.20314377    -1.80545416     0.80759306
 h     -1.83272986     1.55112615     1.20581122
 h     -0.78341016     1.75998612    -1.28770293
 h      1.93233447     1.55878062    -0.78546269
 o      2.42906470    -0.90913711     0.42616463
 h      3.34349125    -0.67671879    -0.00371830
 c     -2.49169061    -0.40797139    -0.44307544
 h     -2.82599480    -0.74360276    -1.46500969
 h     -2.63275803    -1.18682362     0.31071069
 h     -3.14752979     0.55498714    -0.17742294
 h     -0.32841016     0.81631615     1.84416059
          17

 c      1.41285334    -0.35904558    -0.04362499
 c      0.27216307    -1.03312395     0.15098021
 c     -0.95118757    -0.03193641    -0.12583770
 c     -1.04907540     0.89775382     0.91255322
 c     -0.23208630     1.20298389    -0.53411292
 c      1.14094366     0.96518249    -0.52607403
 h      0.19517256    -1.83380602     0.90439638
 h     -1.80085081     1.55622977     1.18407830
 h     -0.76303343     1.80206991    -1.27284328
 h      1.91572808     1.57346680    -0.77025048
 o      2.44197247    -0.91488328     0.42753260
 h      3.35948169    -0.69626424     0.06609578
 c     -2.50612704    -0.41139453    -0.44411056
 h     -2.79799339    -0.74976190    -1.44659050
 h     -2.66037903    -1.19123380     0.33115140
 h     -3.14069300     0.53169722    -0.10307259
 h     -0.28843491     0.78136730     1.85098202
          17

 c      1.40592864    -0.35788179    -0.03253266
 c      0.26323625    -1.02347262     0.14173687
 c     -0.94158752    -0.03584880    -0.14169148
 c     -1.04156602     0.89100085     0.91573757
 c     -0.23090415     1.21079281    -0.53861286
 c      1.12854555     0.97121838    -0.53411984
 h      0.18717704    -1.86397463     0.99501447
 h     -1.78881006     1.57178040     1.16258506
 h     -0.74041269     1.85167288    -1.25449345
 h      1.91964645     1.61103893    -0.76345980
 o      2.45838706    -0.92136672     0.42930888
 h      3.35943196    -0.71581072     0.14022741
 c     -2.52002511    -0.41362291    -0.44430652
 h     -2.76688917    -0.75574639    -1.42801414
 h     -2.69130786    -1.19460039     0.34697181
 h     -3.12389073     0.49054990    -0.03790294
 h     -0.26251748     0.75107942     1.83688122
          17

 c      1.39862782    -0.35541550    -0.02250387
 c      0.25063246    -1.01443699     0.13459122
 c     -0.93311675    -0.04247612    -0.15814254
 c     -1.02976843     0.88448482     0.92181147
 c     -0.23103745     1.21872941    -0.54386780
 c      1.11641285     0.97543789    -0.54130380
 h      0.18007911    -1.88062151     1.06349918
 h     -1.79473040     1.59630885     1.14194191
 h     -0.71674039     1.90778421    -1.23281011
 h      1.93468851     1.66324806    -0.76218977
 o      2.47659377    -0.92859845     0.43173837
 h      3.35666990    -0.73031163     0.21142302
 c     -2.53278212    -0.41499811    -0.44259659
 h     -2.73721225    -0.76297689    -1.41694034
 h     -2.72272595    -1.19564428     0.35484289
 h     -3.10072723     0.43677185     0.01517989
 h     -0.25231985     0.72683319     1.80273448
          17

 c      1.39193163    -0.35184256    -0.01349767
 c      0.23476002    -1.00672572     0.13019775
 c     -0.92621858    -0.05126756    -0.17477067
 c     -1.01454520     0.87851340     0.93014128
 c     -0.23275044     1.22673892    -0.54985204
 c      1.10614762     0.97865678    -0.54772909
 h      0.17372448    -1.87786553     1.10242812
 h     -1.81050107     1.62269232     1.12125731
 h     -0.69290998     1.96860435    -1.20754916
 h      1.94797745     1.71819341    -0.76279151
 o      2.49453486    -0.93664437     0.43497710
 h      3.36971646    -0.73378446     0.27350540
 c     -2.54373860    -0.41611561    -0.43848538
 h     -2.71231544    -0.77213474    -1.41841120
 h     -2.75213042    -1.19479857     0.35310645
 h     -3.07680989     0.37926419     0.05573738
 h     -0.25622138     0.70942315     1.75307934
          17

 c      1.38654129    -0.34743252    -0.00545179
 c      0.21630611    -1.00061119     0.12879967
 c     -0.92130509    -0.06155866    -0.19115961
 c     -0.99729645     0.87360486     0.93960811
 c     -0.23626608     1.23476003    -0.55651819
 c      1.09894323     0.98156344    -0.55343348
 h      0.16741679    -1.85431079     1.10897983
 h     -1.82660029     1.64250918     1.10008284
 h     -0.66952682     2.03150526    -1.17817393
 h      1.95009373     1.76606257    -0.76270710
 o      2.51083321    -0.94548066     0.43890388
 h      3.40776486    -0.72242263     0.32504328
 c     -2.55221901    -0.41786951    -0.43238593
 h     -2.69395195    -0.78196341    -1.43164591
 h     -2.77755019    -1.19419774     0.34197403
 h     -3.05938700     0.33001032     0.08649257
 h     -0.26788880     0.69857182     1.69726958
          17

 c      1.38282601    -0.34245753     0.00167376
 c      0.19617083    -0.99610425     0.13039858
 c     -0.91874842    -0.07262138    -0.20693681
 c     -0.97979813     0.87028042     0.94848793
 c     -0.24169099     1.24270611    -0.56377676
 c      1.09541204     0.98457367    -0.55837197
 h      0.16013439    -1.81106726     1.08313170
 h     -1.83557048     1.64942256     1.07919113
 h     -0.64707773     2.09328484    -1.14418138
 h      1.93642297     1.80068860    -0.76058223
 o      2.52554850    -0.95483312     0.44317723
 h      3.45964740    -0.69749407     0.36875855
 c     -2.55763449    -0.42118435    -0.42542476
 h     -2.68277142    -0.78949587    -1.45076744
 h     -2.79771715    -1.19721419     0.32329902
 h     -3.05536820     0.30073968     0.11207705
 h     -0.27471786     0.69226689     1.65046473
          17

 c      1.38087441    -0.33716309     0.00788862
 c      0.17538563    -0.99294722     0.13473392
 c     -0.91886794    -0.08372303    -0.22180730
 c     -0.96386191     0.86896237     0.95483739
 c     -0.24895825     1.25043882    -0.57147842
 c      1.09562695     0.98784931    -0.56244276
 h      0.15056305    -1.75199670     1.02804404
 h     -1.83312937     1.64020482     1.06026103
 h     -0.62612755     2.15063897    -1.10547009
 h      1.90633993     1.81924473    -0.75593674
 o      2.53944423    -0.96427554     0.44750069
 h      3.50542170    -0.66356564     0.40723715
 c     -2.55973232    -0.42646199    -0.41872399
 h     -2.67892998    -0.79149797    -1.46853047
 h     -2.81213415    -1.20756669     0.29997525
 h     -3.06764987     0.29692690     0.13489635
 h     -0.26073798     0.68714081     1.62983015
          17

 c      1.38059079    -0.33176532     0.01318337
 c      0.15501530    -0.99041556     0.14103820
 c     -0.92190096    -0.09418796    -0.23557167
 c     -0.95027803     0.86971761     0.95761371
 c     -0.25780694     1.25774838    -0.57941421
 c      1.09917865     0.99130908    -0.56550559
 h      0.13708438    -1.68613322     0.95293441
 h     -1.81840189     1.61476769     1.04530051
 h     -0.60744516     2.20070707    -1.06258012
 h      1.86262627     1.82206868    -0.74898780
 o      2.55308437    -0.97340400     0.45170380
 h      3.53022216    -0.62531424     0.44144244
 c     -2.55877108    -0.43330779    -0.41280694
 h     -2.68228085    -0.78567474    -1.47938931
 h     -2.82093553    -1.22808102     0.27500409
 h     -3.09303383     0.31449760     0.15208397
 h     -0.21896951     0.68156852     1.64234145
          17

 c      1.38178749    -0.32644924     0.01754739
 c      0.13605192    -0.98690814     0.14755367
 c     -0.92796796    -0.10344467    -0.24812300
 c     -0.93808555     0.87205247     0.95729415
 c     -0.26781855     1.26434946    -0.58732187
 c      1.10521241     0.99456958    -0.56738275
 h      0.11785017    -1.63250829     0.87862447
 h     -1.79424028     1.57616022     1.03627430
 h     -0.59202586     2.24151160    -1.01673523
 h      1.81158566     1.81322653    -0.74068471
 o      2.56661689    -0.98190248     0.45568823
 h      3.52727824    -0.58618051     0.47143565
 c     -2.55536484    -0.44089031    -0.40761515
 h     -2.69236450    -0.77105723    -1.48060082
 h     -2.82451432    -1.25946841     0.25047414
 h     -3.12448038     0.34329564     0.15783580
 h     -0.15979025     0.67802555     1.67802938
          17

 c      1.38425157    -0.32136596     0.02099205
 c      0.11933155    -0.97987141     0.15149548
 c     -0.93705908    -0.11103887    -0.25943067
 c     -0.92540021     0.87512481     0.95498299
 c     -0.27849916     1.26989967    -0.59488834
 c      1.11248742     0.99686032    -0.56785364
 h      0.09099378    -1.62118131     0.83781870
 h     -1.76756675     1.53052253     1.03501986
 h     -0.58101743     2.27219653    -0.96971573
 h      1.76319325     1.80136487    -0.73280599
 o      2.57983196    -0.98955978     0.45937798
 h      3.49672242    -0.54795596     0.49710108
 c     -2.55020370    -0.44846305    -0.40281173
 h     -2.70844431    -0.74791843    -1.47220996
 h     -2.82311671    -1.29973518     0.22696752
 h     -3.15475201     0.37266886     0.14759381
 h     -0.10064062     0.68037121     1.72040543
          17

 c      1.38778628    -0.31661447     0.02355607
 c      0.10545704    -0.96788807     0.15144300
 c     -0.94906029    -0.11660469    -0.26954407
 c     -0.91040443     0.87806329     0.95152568
 c     -0.28938048     1.27403805    -0.60175495
 c      1.11960905     0.99710918    -0.56668211
 h      0.05531018    -1.66918432     0.84689802
 h     -1.74867106     1.48606473     1.04327301
 h     -0.57558121     2.29304164    -0.92363972
 h      1.72936001     1.79863871    -0.72765655
 o      2.59219613    -0.99631149     0.46268954
 h      3.44492012    -0.51010657     0.51861164
 c     -2.54389344    -0.45559400    -0.39798606
 h     -2.72961831    -0.71755817    -1.45669337
 h     -2.81671042    -1.34465032     0.20378565
 h     -3.17829145     0.39445139     0.11985952
 h     -0.05476404     0.69091390     1.75660162
          17

 c      1.39222116    -0.31224305     0.02529284
 c      0.09462269    -0.95290926     0.14938301
 c     -0.96377750    -0.11985085    -0.27858784
 c     -0.89185258     0.88028079     0.94737349
 c     -0.30008948     1.27643287    -0.60753890
 c      1.12556458     0.99449736    -0.56373448
 h      0.01230236    -1.75459738     0.88200199
 h     -1.74719589     1.44963282     1.06244821
 h     -0.57672062     2.30525048    -0.88071187
 h      1.71834527     1.81435674    -0.72679122
 o      2.60287414    -1.00230611     0.46550681
 h      3.38409912    -0.46870651     0.53686573
 c     -2.53690198    -0.46214170    -0.39277078
 h     -2.75492716    -0.68202930    -1.43833883
 h     -2.80518479    -1.38901274     0.17975637
 h     -3.19158948     0.40362632     0.07606997
 h     -0.02906852     0.71005024     1.77905663
          17

 c      1.39737481    -0.30830973     0.02626766
 c      0.08661359    -0.93777822     0.14779925
 c     -0.98088989    -0.12061770    -0.28671016
 c     -0.86953985     0.88179831     0.94276749
 c     -0.31035771     1.27681814    -0.61187414
 c      1.13021282     0.98918748    -0.55912271
 h     -0.03405391    -1.84508429     0.91345842
 h     -1.76520127     1.42217900     1.09282907
 h     -0.58512328     2.31052833    -0.84297540
 h      1.72908010     1.84674639    -0.72950479
 o      2.61095963    -1.00786484     0.46767519
 h      3.32877474    -0.41699508     0.55366442
 c     -2.52954564    -0.46817134    -0.38696584
 h     -2.78332273    -0.64377119    -1.42207535
 h     -2.78866128    -1.42799642     0.15401534
 h     -3.19320426     0.39829471     0.02004056
 h     -0.02549762     0.73683722     1.78423384
          17

 c      1.40302430    -0.30492349     0.02655470
 c      0.08099001    -0.92426425     0.14795045
 c     -0.99988603    -0.11891825    -0.29403366
 c     -0.84443917     0.88320944     0.93788611
 c     -0.32000356     1.27502412    -0.61445100
 c      1.13409994     0.98224126    -0.55317883
 h     -0.07974145    -1.92024162     0.92588651
 h     -1.79467631     1.39859276     1.13267505
 h     -0.60103850     2.31055000    -0.81211552
 h      1.75306841     1.88412503    -0.73317829
 o      2.61605074    -1.01311033     0.46906249
 h      3.28667055    -0.35129574     0.57085733
 c     -2.52198873    -0.47391489    -0.38068290
 h     -2.81338785    -0.60523420    -1.41175059
 h     -2.76771450    -1.45808943     0.12642457
 h     -3.18398906     0.37979734    -0.04247798
 h     -0.04198752     0.76945630     1.77185361
          17

 c      1.40891243    -0.30223536     0.02623167
 c      0.07718333    -0.91316933     0.15020765
 c     -1.02004151    -0.11491992    -0.30063398
 c     -0.81825620     0.88524826     0.93277691
 c     -0.32891638     1.27100628    -0.61503948
 c      1.13788396     0.97488228    -0.54629750
 h     -0.12161849    -1.97008026     0.91405091
 h     -1.82310415     1.37243080     1.17843537
 h     -0.62419261     2.30646136    -0.78936082
 h      1.78083356     1.91354089    -0.73500893
 o      2.61854653    -1.01753685     0.46964982
 h      3.25376759    -0.27800052     0.58892094
 c     -2.51424511    -0.47976415    -0.37443060
 h     -2.84295097    -0.56870588    -1.40869618
 h     -2.74344849    -1.47761234     0.09767135
 h     -3.16752128     0.35302633    -0.10429264
 h     -0.07226005     0.80547128     1.74541314
          17

 c      1.41477379    -0.30040932     0.02537869
 c      0.07454411    -0.90475787     0.15451845
 c     -1.04044511    -0.10890125    -0.30654146
 c     -0.79296764     0.88844651     0.92712577
 c     -0.33704917     1.26486002    -0.61349642
 c      1.14201831     0.96802841    -0.53883087
 h     -0.15728462    -1.99014507     0.87743354
 h     -1.83982143     1.33959256     1.22585765
 h     -0.65375834     2.29859693    -0.77548621
 h      1.80545555     1.92606417    -0.73305319
 o      2.61915103    -1.02022461     0.46952140
 h      3.22165716    -0.21033605     0.60700980
 c     -2.50618888    -0.48621643    -0.36902914
 h     -2.86903926    -0.53635002    -1.41166463
 h     -2.71745664    -1.48700294     0.06920376
 h     -3.15014423     0.32615243    -0.15774872
 h     -0.10495447     0.84211983     1.71371025
          17

 c      1.42034758    -0.29959494     0.02407549
 c      0.07240138    -0.89899660     0.16062424
 c     -1.06006038    -0.10121461    -0.31175864
 c     -0.77055283     0.89303100     0.92016670
 c     -0.34441051     1.25681439    -0.60976659
 c      1.14671632     0.96221396    -0.53106299
 h     -0.18485729    -1.97903619     0.81783624
 h     -1.83844396     1.29889019     1.27094872
 h     -0.68839256     2.28651717    -0.77086558
 h      1.82294557     1.91742795    -0.72636036
 o      2.61836869    -1.02036188     0.46878533
 h      3.18515256    -0.16019185     0.62408469
 c     -2.49765584    -0.49366693    -0.36536319
 h     -2.88840156    -0.51018299    -1.41802605
 h     -2.69168302    -1.48894703     0.04309315
 h     -3.13937857     0.30828110    -0.19636895
 h     -0.12435610     0.87699288     1.69106340
          17

 c      1.42536850    -0.29990618     0.02239115
 c      0.07014105    -0.89560154     0.16810625
 c     -1.07780669    -0.09226673    -0.31628491
 c     -0.75244173     0.89892636     0.91123789
 c     -0.35104756     1.24720791    -0.60389108
 c      1.15199038     0.95762470    -0.52321136
 h     -0.20303274    -1.93819804     0.73898502
 h     -1.81681538     1.25129165     1.31046302
 h     -0.72635155     2.26932790    -0.77552483
 h      1.83182485     1.88733967    -0.71484826
 o      2.61641833    -1.01748603     0.46752617
 h      3.14355879    -0.13436626     0.63960919
 c     -2.48870443    -0.50204760    -0.36413409
 h     -2.89826053    -0.49184903    -1.42505230
 h     -2.66817233    -1.48813090     0.02179524
 h     -3.14019203     0.30466970    -0.21639551
 h     -0.11698085     0.90894256     1.69067252
          17

 c      1.42955063    -0.30140634     0.02037195
 c      0.06731682    -0.89388361     0.17631323
 c     -1.09264872    -0.08251333    -0.32013489
 c     -0.73870520     0.90585735     0.90084027
 c     -0.35701879     1.23645690    -0.59602331
 c      1.15766033     0.95409597    -0.51542239
 h     -0.21175318    -1.87403189     0.64744658
 h     -1.77650684     1.19918208     1.34218483
 h     -0.76566771     2.24612447    -0.78917983
 h      1.83310357     1.83927586    -0.69928100
 o      2.61330255    -1.01151737     0.46578799
 h      3.09962441    -0.13406759     0.65381748
 c     -2.47983060    -0.51064934    -0.36574725
 h     -2.89685597    -0.48236762    -1.43060209
 h     -2.64869435    -1.49008654     0.00767367
 h     -3.15194273     0.31318917    -0.21708374
 h     -0.08172941     0.93784162     1.71230081
          17

 c      1.43258491    -0.30409749     0.01803745
 c      0.06383105    -0.89232783     0.18421117
 c     -1.10368745    -0.07245522    -0.32333610
 c     -0.72811084     0.91350591     0.89062557
 c     -0.36236433     1.22502591    -0.58643224
 c      1.16330969     0.95106153    -0.50775393
 h     -0.21399662    -1.80312600     0.55441707
 h     -1.72264264     1.14590576     1.36539992
 h     -0.80435205     2.21638111    -0.81126061
 h      1.83087491     1.78097471    -0.68139282
 o      2.60884796    -1.00278657     0.46355351
 h      3.05891468    -0.15450739     0.66803576
 c     -2.47184843    -0.51847204    -0.37029077
 h     -2.88368576    -0.48203196    -1.43343807
 h     -2.63427981    -1.49888881     0.00222517
 h     -3.16943692     0.32613484    -0.19991277
 h     -0.02946978     0.96327830     1.74200223
          17

 c      1.43416810    -0.30791231     0.01539149
 c      0.06014032    -0.88815407     0.19037831
 c     -1.11024123    -0.06262971    -0.32590785
 c     -0.71895357     0.92155600     0.88225676
 c     -0.36708177     1.21340699    -0.57548631
 c      1.16823976     0.94755157    -0.50016631
 h     -0.21816796    -1.75781508     0.47579108
 h     -1.66400511     1.09538532     1.38164597
 h     -0.84057765     2.18018355    -0.84093415
 h      1.83287647     1.72457147    -0.66393356
 o      2.60270511    -0.99209048     0.46070578
 h      3.02964168    -0.18407468     0.68522180
 c     -2.46556356    -0.52479514    -0.37751377
 h     -2.85957204    -0.49046298    -1.43356503
 h     -2.62486840    -1.51484434     0.00533899
 h     -3.18639090     0.33489249    -0.16773752
 h      0.02686249     0.98436803     1.76436865
          17

 c      1.43407684    -0.31269530     0.01244129
 c      0.05692177    -0.87856051     0.19375732
 c     -1.11190549    -0.05359733    -0.32783969
 c     -0.70958835     0.92970224     0.87672279
 c     -0.37111511     1.20211468    -0.56363360
 c      1.17161732     0.94247935    -0.49258135
 h     -0.23448590    -1.77215633     0.42337403
 h     -1.61239754     1.05146770     1.39513403
 h     -0.87279446     2.13827961    -0.87714403
 h      1.84871571     1.68360231    -0.65002637
 o      2.59442103    -0.98056946     0.45701919
 h      3.02116672    -0.20645205     0.70996203
 c     -2.46152216    -0.52942971    -0.38682585
 h     -2.82663129    -0.50674677    -1.43261361
 h     -2.61936106    -1.53420362     0.01518673
 h     -3.19778362     0.33293922    -0.12423569
 h      0.07789563     1.00032515     1.76955785
          17

 c      1.43224937    -0.31818469     0.00921510
 c      0.05388009    -0.86426412     0.19463578
 c     -1.10858304    -0.04592895    -0.32908000
 c     -0.69874292     0.93772166     0.87441078
 c     -0.37436094     1.19168998    -0.55139004
 c      1.17301034     0.93533919    -0.48504243
 h     -0.26129249    -1.84065818     0.39356060
 h     -1.57930982     1.01692038     1.41137090
 h     -0.89975990     2.09198668    -0.91867062
 h      1.88349255     1.66530005    -0.64145550
 o      2.58377409    -0.96905588     0.45232520
 h      3.03843096    -0.21119966     0.74568965
 c     -2.45990465    -0.53258327    -0.39736843
 h     -2.78806596    -0.52961847    -1.43393178
 h     -2.61607918    -1.55120907     0.02886725
 h     -3.20053993     0.31657906    -0.07353767
 h      0.11814727     1.01072207     1.75329757
          17

 c      1.42878251    -0.32404288     0.00577426
 c      0.04992793    -0.84875499     0.19385983
 c     -1.10048606    -0.04020923    -0.32954013
 c     -0.68594113     0.94553323     0.87553130
 c     -0.37667782     1.18268235    -0.53932494
 c      1.17285721     0.92666968    -0.47782753
 h     -0.28719255    -1.92667224     0.37677052
 h     -1.56994741     0.99279307     1.43340268
 h     -0.92053488     2.04299629    -0.96417311
 h      1.93211388     1.66538471    -0.63742095
 o      2.57117432    -0.95741730     0.44680887
 h      3.07580236    -0.20426149     0.78994497
 c     -2.46053027    -0.53461412    -0.40817555
 h     -2.74759826    -0.55766627    -1.44179306
 h     -2.61328263    -1.56063968     0.04330122
 h     -3.19353505     0.28478035    -0.01991148
 h      0.14515660     1.01549205     1.71533049
          17

 c      1.42384343    -0.32991706     0.00220753
 c      0.04431071    -0.83495295     0.19198722
 c     -1.08811446    -0.03701251    -0.32911249
 c     -0.67173431     0.95315195     0.88037254
 c     -0.37789390     1.17560843    -0.52802624
 c      1.17215799     0.91762044    -0.47135211
 h     -0.30382101    -2.00097210     0.36732313
 h     -1.58010126     0.97894836     1.45913778
 h     -0.93448085     1.99315906    -1.01220222
 h      1.98275607     1.67302262    -0.63552914
 o      2.55750110    -0.94501714     0.44097797
 h      3.12021595    -0.20039680     0.83501183
 c     -2.46293396    -0.53588735    -0.41843240
 h     -2.70857421    -0.58946077    -1.45933675
 h     -2.60947892    -1.55938673     0.05590347
 h     -3.17758253     0.23901952     0.03265562
 h      0.15932884     1.01491860     1.65878122
          17

 c      1.41758775    -0.33547527    -0.00139011
 c      0.03682962    -0.82457205     0.18933722
 c     -1.07221104    -0.03681908    -0.32769978
 c     -0.65746141     0.96059950     0.88904246
 c     -0.37782632     1.17090602    -0.51803950
 c      1.17184377     0.90928628    -0.46600466
 h     -0.30787895    -2.04878080     0.36278662
 h     -1.59974339     0.97498640     1.48325099
 h     -0.94124581     1.94429627    -1.06120764
 h      2.02418911     1.67837220    -0.63347934
 o      2.54363376    -0.93148357     0.43535819
 h      3.15906725    -0.21057136     0.87295485
 c     -2.46645168    -0.53675530    -0.42775601
 h     -2.67327134    -0.62346055    -1.48615873
 h     -2.60352303    -1.54703761     0.06495538
 h     -3.15551707     0.18327226     0.08108105
 h      0.16496308     1.00964899     1.59072867
          17

 c      1.41011947    -0.34041752    -0.00493326
 c      0.02769119    -0.81860779     0.18615533
 c     -1.05370063    -0.03990645    -0.32524821
 c     -0.64491268     0.96787315     0.90104360
 c     -0.37631089     1.16888338    -0.50979712
 c      1.17248871     0.90244234    -0.46207035
 h     -0.29892306    -2.06396816     0.36208879
 h     -1.61856435     0.98053234     1.50084765
 h     -0.94075908     1.89807387    -1.10957654
 h      2.04913936     1.67540893    -0.62978662
 o      2.53022755    -0.91688793     0.43032096
 h      3.18384946    -0.23878996     0.89845007
 c     -2.47026595    -0.53757486    -0.43631533
 h     -2.64297917    -0.65778765    -1.51773051
 h     -2.59462305    -1.52596446     0.06978993
 h     -3.13210591     0.12379813     0.12389415
 h      0.17199429     1.00062814     1.52298720
          17

 c      1.40148693    -0.34447518    -0.00835406
 c      0.01740287    -0.81769401     0.18268875
 c     -1.03363133    -0.04625605    -0.32178197
 c     -0.63600344     0.97497709     0.91528529
 c     -0.37322599     1.16966794    -0.50356606
 c      1.17430590     0.89753881    -0.45972447
 h     -0.27789928    -2.04492288     0.36469952
 h     -1.62888210     0.99511385     1.50929067
 h     -0.93325172     1.85595065    -1.15572451
 h      2.05438556     1.66169331    -0.62380694
 o      2.51767878    -0.90163354     0.42605182
 h      3.19051547    -0.28359954     0.90926004
 c     -2.47346768    -0.53865521    -0.44468951
 h     -2.61857601    -0.69024168    -1.54738368
 h     -2.58231763    -1.50111452     0.07085204
 h     -3.11323689     0.06808949     0.16147314
 h      0.19506869     0.98878290     1.46999816
          17

 c      1.39170491    -0.34741212    -0.01161051
 c      0.00673148    -0.82219508     0.17920006
 c     -1.01312286    -0.05550523    -0.31743189
 c     -0.63189502     0.98198342     0.93079411
 c     -0.36850121     1.17316870    -0.49942919
 c      1.17719279     0.89472392    -0.45904444
 h     -0.24672404    -1.99350540     0.37046845
 h     -1.62651147     1.01805705     1.50832625
 h     -0.91928842     1.81918047    -1.19822176
 h      2.04031655     1.63781589    -0.61564297
 o      2.50608826    -0.88636336     0.42252738
 h      3.17976194    -0.33930125     0.90651805
 c     -2.47522253    -0.54012383    -0.45353850
 h     -2.60089151    -0.71865027    -1.56904176
 h     -2.56643683    -1.47922301     0.06953185
 h     -3.10399938     0.02269548     0.19498536
 h      0.24385341     0.97450848     1.44074547
          17

 c      1.38079518    -0.34903852    -0.01468977
 c     -0.00331627    -0.83203611     0.17592927
 c     -0.99331063    -0.06696127    -0.31244270
 c     -0.63196955     0.98901156     0.94729751
 c     -0.36211290     1.17906520    -0.49728470
 c      1.18071876     0.89382156    -0.46001229
 h     -0.20855395    -1.91682103     0.37994974
 h     -1.61123662     1.04850760     1.49980953
 h     -0.89978095     1.78884030    -1.23592099
 h      2.01114028     1.60748689    -0.60614599
 o      2.49515090    -0.87193173     0.41944328
 h      3.15845625    -0.39613756     0.89576711
 c     -2.47498954    -0.54185606    -0.46322134
 h     -2.59067612    -0.74127820    -1.57897852
 h     -2.54704978    -1.46699646     0.06753141
 h     -3.10644563    -0.00905435     0.22421402
 h      0.31115556     0.95802207     1.43260284
          17

 c      1.36882931    -0.34923434    -0.01759690
 c     -0.01151645    -0.84621119     0.17297349
 c     -0.97527705    -0.07967996    -0.30714411
 c     -0.63424225     0.99612003     0.96473434
 c     -0.35407804     1.18683216    -0.49685603
 c      1.18405758     0.89428717    -0.46250258
 h     -0.16846016    -1.83235444     0.39557259
 h     -1.58725297     1.08562658     1.48758652
 h     -0.87594787     1.76585535    -1.26804506
 h      1.97563018     1.57810842    -0.59696454
 o      2.48408561    -0.85933363     0.41616807
 h      3.14054067    -0.44125929     0.88759613
 c     -2.47261049    -0.54361758    -0.47353982
 h     -2.58843943    -0.75707876    -1.57647663
 h     -2.52443519    -1.46851731     0.06574753
 h     -3.11887234    -0.02760049     0.24629677
 h      0.37820005     0.94033095     1.43725703
          17

 c      1.35595036    -0.34796736    -0.02033724
 c     -0.01652833    -0.86220430     0.17005876
 c     -0.95997763    -0.09259966    -0.30189194
 c     -0.63651542     1.00326606     0.98265820
 c     -0.34445655     1.19580174    -0.49773975
 c      1.18601506     0.89526298    -0.46629459
 h     -0.13346623    -1.77388711     0.42396579
 h     -1.56293109     1.12896865     1.47722133
 h     -0.84921066     1.75099933    -1.29419922
 h      1.94673235     1.56042111    -0.59032469
 o      2.47204899    -0.84936027     0.41203530
 h      3.14060128    -0.46432053     0.89301011
 c     -2.46820170    -0.54530603    -0.48374336
 h     -2.59436818    -0.76579919    -1.56392500
 h     -2.49914863    -1.48343797     0.06337692
 h     -3.13715115    -0.03577764     0.25677829
 h      0.42811849     0.92304773     1.44807326
          17

 c      1.34237158    -0.34529746    -0.02290857
 c     -0.01727448    -0.87703495     0.16657738
 c     -0.94819426    -0.10467981    -0.29700960
 c     -0.63702921     1.01032576     1.00028135
 c     -0.33336571     1.20525379    -0.49948938
 c      1.18545986     0.89597404    -0.47116990
 h     -0.10912752    -1.77859236     0.47520956
 h     -1.54828706     1.17875926     1.47459844
 h     -0.82102842     1.74485772    -1.31428244
 h      1.93660457     1.56429091    -0.58802945
 o      2.45910182    -0.84211203     0.40702708
 h      3.15894647    -0.46553664     0.91271150
 c     -2.46197527    -0.54703676    -0.49275154
 h     -2.60835641    -0.76798360    -1.54653035
 h     -2.47214022    -1.50748850     0.05814489
 h     -3.15663318    -0.03706004     0.25168955
 h      0.45107789     0.90769113     1.46147906
          17

 c      1.32838874    -0.34138625    -0.02529183
 c     -0.01341887    -0.89095857     0.16266793
 c     -0.94051887    -0.11498941    -0.29274786
 c     -0.63489551     1.01717280     1.01686439
 c     -0.32100183     1.21451005    -0.50169650
 c      1.18210024     0.89641316    -0.47705625
 h     -0.09455773    -1.84336242     0.54977851
 h     -1.54923618     1.23532970     1.48298792
 h     -0.79271924     1.74776419    -1.32832128
 h      1.94779860     1.59099951    -0.59003614
 o      2.44626624    -0.83714733     0.40181920
 h      3.18076589    -0.45339581     0.93640885
 c     -2.45411941    -0.54905038    -0.49947745
 h     -2.63005213    -0.76477514    -1.53119677
 h     -2.44475337    -1.53472566     0.04746846
 h     -3.17340363    -0.03445233     0.22898776
 h      0.44353750     0.89530618     1.47604934
          17

 c      1.31439791    -0.33651801    -0.02742867
 c     -0.00519843    -0.90696873     0.15955488
 c     -0.93726118    -0.12282740    -0.28922607
 c     -0.63041282     1.02382620     1.03199735
 c     -0.30765017     1.22299808    -0.50403356
 c      1.17666562     0.89748544    -0.48403173
 h     -0.08558875    -1.93000211     0.63366211
 h     -1.56286773     1.29760701     1.50086636
 h     -0.76535001     1.75972308    -1.33628734
 h      1.97141086     1.63134851    -0.59446280
 o      2.43458251    -0.83400377     0.39711985
 h      3.19066505    -0.43606150     0.95313722
 c     -2.44476943    -0.55161281    -0.50318875
 h     -2.65869826    -0.75737922    -1.52403607
 h     -2.41856082    -1.55970529     0.02955832
 h     -3.18488098    -0.02997757     0.18911118
 h      0.40717610     0.88625636     1.49191595
          17

 c      1.30088452    -0.33108672    -0.02921526
 c      0.00681288    -0.92708707     0.15829520
 c     -0.93828993    -0.12786252    -0.28636606
 c     -0.62491579     1.03053192     1.04547997
 c     -0.29368283     1.23027881    -0.50626258
 c      1.17024106     0.90035048    -0.49217556
 h     -0.07904948    -2.00776972     0.71228609
 h     -1.57962048     1.36245836     1.52324760
 h     -0.73969462     1.78035557    -1.33795075
 h      1.99504175     1.67269385    -0.59911350
 o      2.42462595    -0.83237313     0.39333001
 h      3.18000096    -0.41825485     0.95651398
 c     -2.43404559    -0.55498826    -0.50382300
 h     -2.69259758    -0.74640297    -1.52728602
 h     -2.39515374    -1.57867572     0.00394245
 h     -3.19015424    -0.02444982     0.13501941
 h      0.34926118     0.87992299     1.51096822
          17

 c      1.28837480    -0.32552917    -0.03053353
 c      0.02171653    -0.95166203     0.15927672
 c     -0.94298793    -0.13014746    -0.28389398
 c     -0.62034966     1.03770927     1.05697929
 c     -0.27955408     1.23605562    -0.50822498
 c      1.16371996     0.90582391    -0.50145219
 h     -0.07291019    -2.06165880     0.77657640
 h     -1.58942570     1.42579640     1.54472405
 h     -0.71623712     1.80889605    -1.33283188
 h      2.00934367     1.70516476    -0.60253664
 o      2.41651134    -0.83207253     0.39054331
 h      3.14688604    -0.40163440     0.94479801
 c     -2.42210376    -0.55942012    -0.50206303
 h     -2.72858194    -0.73172085    -1.53818879
 h     -2.37598310    -1.59001364    -0.02846782
 h     -3.19018935    -0.01740625     0.07185152
 h      0.28372640     0.87427147     1.53770353
          17

 c      1.27736030    -0.32025877    -0.03129709
 c      0.03840612    -0.98003998     0.16240674
 c     -0.95037133    -0.13000757    -0.28141435
 c     -0.61877496     1.04584548     1.06587401
 c     -0.26579181     1.24017157    -0.50982212
 c      1.15769705     0.91419589    -0.51168587
 h     -0.06573990    -2.08591721     0.82168936
 h     -1.58557832     1.48403273     1.56119290
 h     -0.69521253     1.84422049    -1.32026910
 h      2.00937634     1.72319722    -0.60415481
 o      2.40995659    -0.83304128     0.38857959
 h      3.09552177    -0.38497471     0.92053004
 c     -2.40915264    -0.56504920    -0.49907383
 h     -2.76222752    -0.71305246    -1.55107724
 h     -2.36225921    -1.59436224    -0.06552875
 h     -3.18761552    -0.00735573     0.00601793
 h      0.22915028     0.86580803     1.57930470
          17

 c      1.26821642    -0.31563402    -0.03148959
 c      0.05576806    -1.01110296     0.16734383
 c     -0.95928358    -0.12789654    -0.27850521
 c     -0.62142147     1.05529499     1.07162831
 c     -0.25297915     1.24259886    -0.51100152
 c      1.15252044     0.92525345    -0.52258078
 h     -0.05645690    -2.07950403     0.84533572
 h     -1.56561226     1.53490462     1.57014395
 h     -0.67667952     1.88489446    -1.29958330
 h      1.99398217     1.72508082    -0.60406991
 o      2.40430196    -0.83540643     0.38697649
 h      3.03637298    -0.36334878     0.89088549
 c     -2.39547581    -0.57178601    -0.49608376
 h     -2.78881650    -0.69059099    -1.56054834
 h     -2.35488088    -1.59462495    -0.10415107
 h     -3.18560156     0.00736046    -0.05632349
 h      0.19840622     0.85136207     1.64122509
          17

 c      1.26113375    -0.31195945    -0.03118288
 c      0.07285577    -1.04349208     0.17360171
 c     -0.96857204    -0.12428370    -0.27478769
 c     -0.62779691     1.06598737     1.07447875
 c     -0.24172458     1.24342207    -0.51175369
 c      1.14830474     0.93833220    -0.53375240
 h     -0.04431592    -2.04477300     0.84732823
 h     -1.53098129     1.57785096     1.57056164
 h     -0.66060853     1.92923684    -1.27028458
 h      1.96544401     1.71265580    -0.60289049
 o      2.39867417    -0.83950082     0.38508347
 h      2.98412770    -0.32812963     0.86640779
 c     -2.38150298    -0.57921366    -0.49405920
 h     -2.80432173    -0.66516540    -1.56335597
 h     -2.35439891    -1.59551841    -0.14079542
 h     -3.18596621     0.02718669    -0.11076274
 h      0.18781988     0.83125626     1.71951082
          17

 c      1.25608318    -0.30949909    -0.03052931
 c      0.08899672    -1.07556598     0.18050123
 c     -0.97720907    -0.11958769    -0.26995244
 c     -0.63622080     1.07738862     1.07535924
 c     -0.23261944     1.24281550    -0.51210089
 c      1.14486357     0.95234662    -0.54476220
 h     -0.02915129    -1.98865042     0.83061706
 h     -1.48655824     1.61428137     1.56300521
 h     -0.64697106     1.97540071    -1.23225574
 h      1.92989261     1.69165721    -0.60161171
 o      2.39259025    -0.84551318     0.38251689
 h      2.94859472    -0.27289716     0.85394278
 c     -2.36784416    -0.58664316    -0.49357139
 h     -2.80597930    -0.63804037    -1.55880158
 h     -2.36103806    -1.60212744    -0.17225068
 h     -3.18793177     0.05042209    -0.15506726
 h      0.18310558     0.80933247     1.80157194
          17

 c      1.25284392    -0.30849275    -0.02972672
 c      0.10385036    -1.10513289     0.18693936
 c     -0.98435918    -0.11415255    -0.26375411
 c     -0.64492145     1.08871755     1.07516400
 c     -0.22618571     1.24101508    -0.51207351
 c      1.14163494     0.96584343    -0.55515955
 h     -0.01200769    -1.92614452     0.80422888
 h     -1.44007703     1.64782478     1.54979004
 h     -0.63581461     2.02146873    -1.18586879
 h      1.89769266     1.67197928    -0.60144979
 o      2.38648360    -0.85290008     0.37961123
 h      2.92633106    -0.20306564     0.84940097
 c     -2.35518710    -0.59338060    -0.49480361
 h     -2.79250380    -0.61063018    -1.54845421
 h     -2.37471919    -1.61742784    -0.19651428
 h     -3.18872192     0.07367045    -0.18847943
 h      0.17188227     0.78995392     1.87434264
          17

 c      1.25109706    -0.30916834    -0.02897243
 c      0.11742239    -1.12920225     0.19110001
 c     -0.98940806    -0.10825367    -0.25599498
 c     -0.65249911     1.09912306     1.07437162
 c     -0.22282823     1.23829108    -0.51169064
 c      1.13783304     0.97725786    -0.56453733
 h      0.00406663    -1.88363990     0.78674568
 h     -1.40076391     1.68403802     1.53460179
 h     -0.62730745     2.06556538    -1.13202891
 h      1.88126181     1.66548351    -0.60349801
 o      2.38122903    -0.86054270     0.37706769
 h      2.90750664    -0.13347433     0.84301796
 c     -2.34412485    -0.59903310    -0.49760642
 h     -2.76412868    -0.58426873    -1.53582329
 h     -2.39494081    -1.64024020    -0.21325221
 h     -3.18525373     0.09320151    -0.21086578
 h      0.14775439     0.77617420     1.92875759
          17

 c      1.25053413    -0.31172120    -0.02844174
 c      0.12987897    -1.14488768     0.19099974
 c     -0.99197035    -0.10211096    -0.24651290
 c     -0.65809765     1.10787484     1.07316978
 c     -0.22280545     1.23492930    -0.51095252
 c      1.13304163     0.98553470    -0.57259159
 h      0.01519185    -1.88881374     0.79987284
 h     -1.37613647     1.72843249     1.52071004
 h     -0.62173723     2.10596800    -1.07214898
 h      1.88789162     1.67923853    -0.60826464
 o      2.37749406    -0.86739108     0.37540885
 h      2.88552246    -0.07816498     0.82775419
 c     -2.33503793    -0.60359544    -0.50157191
 h     -2.72250549    -0.56004733    -1.52603538
 h     -2.42057402    -1.66551964    -0.22350245
 h     -3.17544952     0.10608387    -0.22234980
 h      0.10904112     0.76952967     1.95987214
          17

 c      1.25093905    -0.31624611    -0.02830220
 c      0.14105059    -1.15195948     0.18653094
 c     -0.99188346    -0.09590302    -0.23518112
 c     -0.66160511     1.11465685     1.07173074
 c     -0.22621380     1.23121791    -0.50983620
 c      1.12775472     0.99063959    -0.57914221
 h      0.02143059    -1.94102807     0.84422310
 h     -1.36813222     1.78288768     1.50843787
 h     -0.61948039     2.14120521    -1.00808469
 h      1.91327145     1.70963625    -0.61551696
 o      2.37561295    -0.87275943     0.37485807
 h      2.85875083    -0.04578398     0.80115237
 c     -2.32806527    -0.60730103    -0.50614960
 h     -2.67030452    -0.53870685    -1.52503974
 h     -2.44984464    -1.68674888    -0.22895619
 h     -3.15873584     0.11067119    -0.22332371
 h      0.05718925     0.77025655     1.96605397
          17

 c      1.25220076    -0.32270073    -0.02872485
 c      0.15038108    -1.15271224     0.17955941
 c     -0.98918433    -0.08979869    -0.22191199
 c     -0.66366232     1.11973542     1.07025722
 c     -0.23296379     1.22742420    -0.50829559
 c      1.12304058     0.99325601    -0.58409724
 h      0.02691073    -2.01265430     0.89797507
 h     -1.37246112     1.84373744     1.49466375
 h     -0.62096933     2.17014402    -0.94205053
 h      1.94518086     1.74585380    -0.62459853
 o      2.37566615    -0.87634850     0.37540716
 h      2.82923971    -0.03927897     0.76427361
 c     -2.32314166    -0.61042245    -0.51083796
 h     -2.61038689    -0.52064842    -1.53768471
 h     -2.48058689    -1.69841672    -0.23135008
 h     -3.13607141     0.10670127    -0.21456471
 h     -0.00378224     0.77729249     1.94895897
          17

 c      1.25427115    -0.33092511    -0.02987762
 c      0.15735409    -1.14939129     0.17187173
 c     -0.98408036    -0.08398852    -0.20666238
 c     -0.66540017     1.12382217     1.06869139
 c     -0.24275612     1.22376344    -0.50626619
 c      1.11981370     0.99414154    -0.58740727
 h      0.03504088    -2.07858289     0.94093370
 h     -1.38201582     1.90382462     1.47514874
 h     -0.62666211     2.19206470    -0.87652435
 h      1.97172025     1.77726142    -0.63477450
 o      2.37751892    -0.87826313     0.37686244
 h      2.80204041    -0.05559000     0.72093690
 c     -2.32005254    -0.61314137    -0.51542977
 h     -2.54496370    -0.50615193    -1.56496289
 h     -2.51059292    -1.69741380    -0.23212613
 h     -3.10983457     0.09531695    -0.19727712
 h     -0.06691052     0.78787971     1.91471830
          17

 c      1.25713139    -0.34066777    -0.03191089
 c      0.16165004    -1.14339045     0.16450588
 c     -0.97692633    -0.07868835    -0.18944447
 c     -0.66818081     1.12783985     1.06637383
 c     -0.25508347     1.22037792    -0.50367822
 c      1.11849773     0.99382762    -0.58904227
 h      0.04716500    -2.12492545     0.96228605
 h     -1.39043697     1.95588241     1.44693932
 h     -0.63699710     2.20672233    -0.81414184
 h      1.98515099     1.79680838    -0.64538584
 o      2.38079577    -0.87910562     0.37885073
 h      2.78543019    -0.08417441     0.67752288
 c     -2.31844053    -0.61548889    -0.52015013
 h     -2.47561027    -0.49564296    -1.60252950
 h     -2.53791974    -1.68352908    -0.23225243
 h     -3.08357992     0.07901939    -0.17299661
 h     -0.12171171     0.79695390     1.87569633
          17

 c      1.26079352    -0.35158840    -0.03493953
 c      0.16312149    -1.13552629     0.15799515
 c     -0.96820126    -0.07412413    -0.17034048
 c     -0.67333921     1.13272106     1.06210048
 c     -0.26926485     1.21733221    -0.50047885
 c      1.11903818     0.99260032    -0.58898822
 h      0.06326583    -2.14535826     0.95762162
 h     -1.39360180     1.99445844     1.40917060
 h     -0.65233797     2.21436246    -0.75756967
 h      1.98194695     1.80107081    -0.65588812
 o      2.38489219    -0.87997192     0.38088051
 h      2.79035259    -0.10724045     0.64182932
 c     -2.31778117    -0.61732107    -0.52553554
 h     -2.40414293    -0.48967345    -1.64229377
 h     -2.56114405    -1.65952245    -0.23210866
 h     -3.06141063     0.06127795    -0.14346448
 h     -0.15573983     0.79763016     1.84926264
          17

 c      1.26532351    -0.36324606    -0.03902404
 c      0.16176882    -1.12631148     0.15260829
 c     -0.95847968    -0.07051006    -0.14951375
 c     -0.68159908     1.13902081     1.05501861
 c     -0.28450102     1.21462141    -0.49666572
 c      1.12099584     0.99053281    -0.58725272
 h      0.08255961    -2.13768028     0.92599928
 h     -1.38982664     2.01650462     1.36284363
 h     -0.67292106     2.21566907    -0.70937239
 h      1.96210495     1.78969659    -0.66588236
 o      2.38927759    -0.88184352     0.38261031
 h      2.82517751    -0.10974327     0.61866324
 c     -2.31743634    -0.61829831    -0.53214873
 h     -2.33324139    -0.48864434    -1.67574603
 h     -2.57956129    -1.63084536    -0.23143922
 h     -3.04678762     0.04554203    -0.11071816
 h     -0.16138126     0.78529443     1.84780272
          17

 c      1.27083908    -0.37510101    -0.04416829
 c      0.15774694    -1.11604274     0.14843012
 c     -0.94839669    -0.06802098    -0.12720759
 c     -0.69249428     1.14645370     1.04565993
 c     -0.29994296     1.21218621    -0.49231340
 c      1.12360688     0.98747669    -0.58386643
 h      0.10371315    -2.10265389     0.86889816
 h     -1.37987363     2.02166565     1.31043082
 h     -0.69879878     2.21163033    -0.67188603
 h      1.92899862     1.76538539    -0.67521300
 o      2.39404220    -0.88460072     0.38413552
 h      2.88690502    -0.09529141     0.60536255
 c     -2.31680577    -0.61790090    -0.54032573
 h     -2.26624875    -0.49257706    -1.69651320
 h     -2.59320641    -1.60460390    -0.22948375
 h     -3.04120333     0.03397357    -0.07747574
 h     -0.14282753     0.76292038     1.86713496
          17

 c      1.27745075    -0.38655132    -0.05034136
 c      0.15139100    -1.10471097     0.14530653
 c     -0.93860960    -0.06675771    -0.10372831
 c     -0.70468756     1.15401129     1.03548480
 c     -0.31476874     1.20993050    -0.48756347
 c      1.12581882     0.98301428    -0.57886740
 h      0.12485536    -2.04506244     0.79082270
 h     -1.36710597     2.01273608     1.25561523
 h     -0.72976210     2.20330174    -0.64710188
 h      1.88972471     1.73436859    -0.68417482
 o      2.39985656    -0.88729981     0.38579655
 h      2.96217097    -0.08152421     0.59512891
 c     -2.31547341    -0.61558083    -0.55003173
 h     -2.20655644    -0.50104635    -1.70142291
 h     -2.60249334    -1.58733960    -0.22545513
 h     -3.04367988     0.02681744    -0.04740372
 h     -0.11222544     0.73927124     1.89190137
          17

 c      1.28519230    -0.39700587    -0.05749190
 c      0.14322788    -1.09170573     0.14266457
 c     -0.92976358    -0.06671621    -0.07942113
 c     -0.71668075     1.16043248     1.02577699
 c     -0.32825904     1.20774092    -0.48259007
 c      1.12638022     0.97646710    -0.57227774
 h      0.14364197    -1.97732226     0.70139251
 h     -1.35756053     1.99604678     1.20296348
 h     -0.76524542     2.19151422    -0.63656122
 h      1.85484656     1.70637576    -0.69376649
 o      2.40740682    -0.88917602     0.38784296
 h      3.03667478    -0.08356467     0.58256459
 c     -2.31327063    -0.61104163    -0.56080996
 h     -2.15701207    -0.51319950    -1.69075137
 h     -2.60749987    -1.58221761    -0.21932391
 h     -3.05149507     0.02287355    -0.02477467
 h     -0.08122387     0.72293240     1.90833904
          17

 c      1.29400632    -0.40594547    -0.06554082
 c      0.13391340    -1.07542299     0.13933901
 c     -0.92247154    -0.06777125    -0.05465996
 c     -0.72717294     1.16451821     1.01728206
 c     -0.33986041     1.20551176    -0.47756480
 c      1.12416319     0.96716211    -0.56411799
 h      0.15784889    -1.92449675     0.61734622
 h     -1.35905775     1.98048274     1.15714147
 h     -0.80423911     2.17658250    -0.64126192
 h      1.83515391     1.69167529    -0.70553018
 o      2.41709028    -0.88995910     0.39035690
 h      3.10023063    -0.10844864     0.56490642
 c     -2.31025333    -0.60443220    -0.57180224
 h     -2.11943265    -0.52781534    -1.66834307
 h     -2.60749349    -1.58764830    -0.21233848
 h     -3.06147091     0.02051434    -0.01362554
 h     -0.05760988     0.71961148     1.90874980
          17

 c      1.30379422    -0.41295184    -0.07436409
 c      0.12409700    -1.05379323     0.13406181
 c     -0.91732139    -0.06966555    -0.02985461
 c     -0.73529643     1.16547864     1.01036194
 c     -0.34922956     1.20317467    -0.47262977
 c      1.11874782     0.95501253    -0.55451061
 h      0.16653946    -1.91875953     0.55671485
 h     -1.37810868     1.97342679     1.12165519
 h     -0.84523499     2.15811329    -0.66155375
 h      1.83501119     1.69443895    -0.72038161
 o      2.42897365    -0.88976960     0.39329468
 h      3.14741668    -0.15647954     0.54129295
 c     -2.30662004    -0.59628487    -0.58184347
 h     -2.09419208    -0.54344571    -1.64162900
 h     -2.60124008    -1.59858708    -0.20670354
 h     -3.07099689     0.01849100    -0.01693742
 h     -0.04553498     0.73218689     1.89050557
          17

 c      1.31448576    -0.41771519    -0.08378707
 c      0.11444838    -1.02704207     0.12695671
 c     -0.91491234    -0.07199156    -0.00546492
 c     -0.74091152     1.16335738     1.00514675
 c     -0.35625321     1.20072618    -0.46787652
 c      1.11070453     0.94083490    -0.54379467
 h      0.16941418    -1.96746494     0.52113665
 h     -1.41570042     1.97537103     1.09801746
 h     -0.88624824     2.13502243    -0.69702265
 h      1.84900956     1.70907938    -0.73727811
 o      2.44277068    -0.88902822     0.39652469
 h      3.17788087    -0.22257352     0.51212375
 c     -2.30260392    -0.58729200    -0.58965835
 h     -2.08007642    -0.55870058    -1.62068737
 h     -2.58776288    -1.60917448    -0.20467906
 h     -3.07858682     0.01633554    -0.03611200
 h     -0.04610633     0.76118652     1.85473622
          17

 c      1.32605226    -0.42006831    -0.09358673
 c      0.10580965    -0.99858105     0.11947231
 c     -0.91586554    -0.07420949     0.01801223
 c     -0.74469293     1.15907203     1.00148569
 c     -0.36103283     1.19823272    -0.46333868
 c      1.10116168     0.92593945    -0.53249020
 h      0.16506759    -2.04230752     0.49654913
 h     -1.46636277     1.97939517     1.08611496
 h     -0.92495449     2.10578564    -0.74640346
 h      1.86676380     1.72496399    -0.75356575
 o      2.45774169    -0.88844693     0.39985356
 h      3.19795729    -0.29631772     0.47866098
 c     -2.29834682    -0.57810905    -0.59422271
 h     -2.07486631    -0.57260199    -1.61498944
 h     -2.56689517    -1.61476795    -0.20779343
 h     -3.08417809     0.01453042    -0.07071197
 h     -0.05716738     0.80486771     1.80625924
          17

 c      1.33845918    -0.42002990    -0.10349540
 c      0.09904803    -0.97207617     0.11281501
 c     -0.92074679    -0.07574567     0.04009844
 c     -0.74793302     1.15398862     0.99878090
 c     -0.36383790     1.19580479    -0.45900559
 c      1.09123766     0.91156828    -0.52116489
 h      0.15243605    -2.11234838     0.47138826
 h     -1.52162483     1.97626157     1.08502477
 h     -0.95893172     2.06885048    -0.80758027
 h      1.87908196     1.73281333    -0.76640399
 o      2.47262616    -0.88896761     0.40308179
 h      3.22198087    -0.36290571     0.44223018
 c     -2.29376609    -0.56926620    -0.59523182
 h     -2.07664490    -0.58468201    -1.62827588
 h     -2.53943942    -1.61284315    -0.21647152
 h     -3.08929325     0.01455052    -0.11845073
 h     -0.07215476     0.85903103     1.75459129
          17

 c      1.35162259    -0.41779271    -0.11322061
 c      0.09485522    -0.94996820     0.10755526
 c     -0.92992282    -0.07612092     0.06039796
 c     -0.75229880     1.14946646     0.99594019
 c     -0.36504760     1.19356195    -0.45485045
 c      1.08179930     0.89866410    -0.51034215
 h      0.13178020    -2.15957646     0.44087202
 h     -1.57375435     1.95898630     1.09344936
 h     -0.98592669     2.02304966    -0.87772735
 h      1.88027995     1.72717660    -0.77368193
 o      2.48609259    -0.89134156     0.40611905
 h      3.26574833    -0.40996815     0.40260419
 c     -2.28852634    -0.56115217    -0.59329459
 h     -2.08457247    -0.59465219    -1.65597445
 h     -2.50709717    -1.60321768    -0.22999695
 h     -3.09680498     0.01859933    -0.17563788
 h     -0.07937350     0.91759678     1.71417912
          17

 c      1.36538116    -0.41367640    -0.12247397
 c      0.09362151    -0.93359155     0.10386326
 c     -0.94340569    -0.07506077     0.07863508
 c     -0.75934065     1.14647242     0.99185684
 c     -0.36509372     1.19160365    -0.45086541
 c      1.07343555     0.88785561    -0.50046251
 h      0.10427052    -2.17597063     0.40401965
 h     -1.61749403     1.92427735     1.10985086
 h     -1.00408707     1.96789544    -0.95358115
 h      1.86808571     1.70635218    -0.77428414
 o      2.49783882    -0.89549505     0.40900815
 h      3.32979926    -0.43789989     0.35788521
 c     -2.28222411    -0.55396589    -0.58958412
 h     -2.09820574    -0.60209341    -1.68829604
 h     -2.47231129    -1.58803040    -0.24666647
 h     -3.10976873     0.02869300    -0.23825389
 h     -0.06631016     0.97556510     1.69901172
          17

 c      1.37949568    -0.40808881    -0.13098046
 c      0.09535554    -0.92347471     0.10169812
 c     -0.96074527    -0.07256059     0.09465094
 c     -0.76951939     1.14531669     0.98642415
 c     -0.36441289     1.18999198    -0.44709033
 c      1.06646612     0.87946830    -0.49185499
 h      0.07154772    -2.15916054     0.36145882
 h     -1.65052699     1.87233348     1.13255453
 h     -1.01213197     1.90370873    -1.03176317
 h      1.84329684     1.67201147    -0.76818770
 o      2.50874193    -0.90070681     0.41173996
 h      3.39732197    -0.45711962     0.30743929
 c     -2.27469127    -0.54761034    -0.58528816
 h     -2.11644977    -0.60652144    -1.71543048
 h     -2.43802828    -1.57147619    -0.26409015
 h     -3.12933297     0.04517599    -0.30316404
 h     -0.03084685     1.03234218     1.71110275
          17

 c      1.39367893    -0.40150223    -0.13846392
 c      0.09968276    -0.91949185     0.10089390
 c     -0.98102043    -0.06887841     0.10838034
 c     -0.78188500     1.14587290     0.98071648
 c     -0.36341649     1.18874900    -0.44360852
 c      1.06091403     0.87348747    -0.48469596
 h      0.03553160    -2.11078357     0.31462014
 h     -1.67361284     1.80637127     1.15999849
 h     -1.00944315     1.83159556    -1.10906479
 h      1.81000509     1.62938174    -0.75667848
 o      2.51982733    -0.90628861     0.41416403
 h      3.45021401    -0.47716409     0.25301390
 c     -2.26619679    -0.54167510    -0.58130194
 h     -2.13723960    -0.60758918    -1.73058853
 h     -2.40732796    -1.55887219    -0.27969264
 h     -3.15323251     0.06577610    -0.36838664
 h      0.01514464     1.08960139     1.73837831
          17

 c      1.40762851    -0.39443123    -0.14463593
 c      0.10594313    -0.92084615     0.10118267
 c     -1.00293809    -0.06445424     0.11984147
 c     -0.79492829     1.14793843     0.97598428
 c     -0.36247630     1.18786530    -0.44051036
 c      1.05645515     0.86949595    -0.47896468
 h     -0.00177075    -2.03756925     0.26567456
 h     -1.69067965     1.73214454     1.19115482
 h     -0.99608949     1.75331826    -1.18266088
 h      1.77616101     1.58772402    -0.74263827
 o      2.53169752    -0.91181269     0.41605632
 h      3.47774770    -0.50301830     0.19739405
 c     -2.25740726    -0.53564952    -0.57818983
 h     -2.15781186    -0.60518808    -1.73069797
 h     -2.38293257    -1.55468646    -0.29142285
 h     -3.17653844     0.08631345    -0.43225265
 h      0.05620930     1.14732198     1.76592406
          17

 c      1.42104679    -0.38741192    -0.14919975
 c      0.11338751    -0.92584854     0.10218666
 c     -1.02500292    -0.05979655     0.12914222
 c     -0.80728588     1.15131199     0.97296060
 c     -0.36191371     1.18731090    -0.43786157
 c      1.05247516     0.86673363    -0.47445084
 h     -0.03897397    -1.95509525     0.21771404
 h     -1.70836615     1.65694979     1.22588312
 h     -0.97282003     1.67111455    -1.25027012
 h      1.75286793     1.55943812    -0.73030473
 o      2.54451730    -0.91705373     0.41719016
 h      3.47657746    -0.53609923     0.14318895
 c     -2.24918221    -0.52925797    -0.57622082
 h     -2.17510667    -0.59947577    -1.71619555
 h     -2.36676759    -1.56021083    -0.29839046
 h     -3.19397764     0.10248497    -0.49260112
 h      0.08136939     1.20358982     1.78354637
          17

 c      1.43365406    -0.38097695    -0.15186614
 c      0.12145770    -0.93168391     0.10345482
 c     -1.04570605    -0.05538564     0.13648484
 c     -0.81801178     1.15585240     0.97185132
 c     -0.36198965     1.18704386    -0.43569520
 c      1.04847756     0.86451469    -0.47090617
 h     -0.07709728    -1.89161137     0.17431556
 h     -1.73366789     1.58746967     1.26464317
 h     -0.94101692     1.58747401    -1.31024998
 h      1.74954516     1.55502079    -0.72341288
 o      2.55807222    -0.92193276     0.41739494
 h      3.44973320    -0.57528738     0.09193571
 c     -2.24236787    -0.52263956    -0.57537796
 h     -2.18609692    -0.59091796    -1.69079868
 h     -2.35978233    -1.57267839    -0.30097722
 h     -3.20186157     0.11130079    -0.54672458
 h      0.08505207     1.25583873     1.78616171
          17

 c      1.44520618    -0.37560605    -0.15238026
 c      0.12992656    -0.93527991     0.10466273
 c     -1.06368843    -0.05160853     0.14215712
 c     -0.82683687     1.16160677     0.97259263
 c     -0.36289490     1.18701467    -0.43402422
 c      1.04470921     0.86285420    -0.46828218
 h     -0.12028323    -1.87872426     0.13729320
 h     -1.76959113     1.52733256     1.30714752
 h     -0.90258966     1.50493155    -1.36160842
 h      1.76649998     1.57558783    -0.72238920
 o      2.57174328    -0.92651306     0.41664209
 h      3.40702882    -0.61718078     0.04282620
 c     -2.23765505    -0.51625810    -0.57536494
 h     -2.18804480    -0.58034858    -1.66130402
 h     -2.36204602    -1.58666853    -0.30037218
 h     -3.19888815     0.11165256    -0.59179696
 h      0.06582690     1.30161354     1.77230543
          17

 c      1.45551384    -0.37163848    -0.15055668
 c      0.13836136    -0.93595858     0.10578446
 c     -1.07784473    -0.04872590     0.14650462
 c     -0.83432486     1.16878469     0.97504149
 c     -0.36473730     1.18716476    -0.43286013
 c      1.04218971     0.86250672    -0.46674342
 h     -0.16919570    -1.92074134     0.10505655
 h     -1.81261113     1.47683380     1.35102307
 h     -0.85982167     1.42593824    -1.40393957
 h      1.79441052     1.61227970    -0.72425122
 o      2.58450652    -0.93099234     0.41515274
 h      3.36513691    -0.65646223    -0.00887842
 c     -2.23548496    -0.51069043    -0.57566910
 h     -2.17872686    -0.56895350    -1.63670109
 h     -2.37297588    -1.59647574    -0.29797490
 h     -3.18623148     0.10433451    -0.62537905
 h      0.02573827     1.33899554     1.74340619
          17

 c      1.46442872    -0.36921018    -0.14630443
 c      0.14569453    -0.93575641     0.10685764
 c     -1.08735874    -0.04688612     0.14988845
 c     -0.84170217     1.17753361     0.97890387
 c     -0.36752702     1.18741634    -0.43221602
 c      1.04206351     0.86435035    -0.46644118
 h     -0.21589575    -1.99075866     0.07578371
 h     -1.85509260     1.43497070     1.39219002
 h     -0.81522085     1.35279979    -1.43733036
 h      1.82162578     1.65334830    -0.72533611
 o      2.59532758    -0.93556031     0.41333597
 h      3.34140192    -0.68841260    -0.07071918
 c     -2.23598276    -0.50647242    -0.57576257
 h     -2.15667413    -0.55805745    -1.62547269
 h     -2.39157481    -1.59785529    -0.29500677
 h     -3.16739168     0.09188601    -0.64586499
 h     -0.02917001     1.36710507     1.70427285
          17

 c      1.47180304    -0.36825760    -0.13963176
 c      0.15085073    -0.93680501     0.10781870
 c     -1.09170840    -0.04616994     0.15264181
 c     -0.85059681     1.18773097     0.98347865
 c     -0.37116827     1.18766572    -0.43208675
 c      1.04511174     0.86892268    -0.46735967
 h     -0.25103396    -2.06091297     0.04942439
 h     -1.88962563     1.40116880     1.42645638
 h     -0.77140131     1.28759268    -1.46228961
 h      1.83960795     1.68957876    -0.72317374
 o      2.60402350    -0.94013255     0.41130016
 h      3.34007539    -0.71331492    -0.14513129
 c     -2.23891092    -0.50403812    -0.57543342
 h     -2.12158174    -0.54875613    -1.63126382
 h     -2.41662567    -1.58882201    -0.29232033
 h     -3.14785662     0.07834295    -0.65283028
 h     -0.08741243     1.38687736     1.66443919
          17

 c      1.47747587    -0.36855323    -0.13064100
 c      0.15320380    -0.94024538     0.10857700
 c     -1.09067064    -0.04663060     0.15503474
 c     -0.86281528     1.19893324     0.98755071
 c     -0.37546465     1.18779170    -0.43242475
 c      1.05166095     0.87633664    -0.46930606
 h     -0.26898882    -2.11480144     0.02669761
 h     -1.91150281     1.37562804     1.45070297
 h     -0.73095499     1.23204533    -1.47969133
 h      1.84392356     1.71547047    -0.71672132
 o      2.61140195    -0.94437133     0.40851182
 h      3.34972337    -0.73612491    -0.22393805
 c     -2.24366918    -0.50366989    -0.57498833
 h     -2.07497115    -0.54168323    -1.65029238
 h     -2.44687026    -1.56993185    -0.29028331
 h     -3.13414452     0.06865399    -0.64715337
 h     -0.13203421     1.40158635     1.63824343
          17

 c      1.48128498    -0.36975451    -0.11951832
 c      0.15255933    -0.94646685     0.10907055
 c     -1.08432011    -0.04833135     0.15724457
 c     -0.87967598     1.21057784     0.98991077
 c     -0.38013738     1.18767214    -0.43313128
 c      1.06164142     0.88634528    -0.47195093
 h     -0.26754847    -2.14463290     0.00832417
 h     -1.91933368     1.35903698     1.46328118
 h     -0.69629612     1.18744886    -1.49071486
 h      1.83363574     1.72883546    -0.70606066
 o      2.61841275    -0.94798596     0.40420827
 h      3.35627962    -0.76152353    -0.29491200
 c     -2.24943431    -0.50538041    -0.57509130
 h     -2.02055299    -0.53710373    -1.67356203
 h     -2.48121267    -1.54433032    -0.28868956
 h     -3.13162111     0.06734754    -0.63072773
 h     -0.14776788     1.41516120     1.63850800
          17

 c      1.48308231    -0.37145210    -0.10652107
 c      0.14904204    -0.95543512     0.10927548
 c     -1.07301341    -0.05137123     0.15934380
 c     -0.90088242     1.22237664     0.99034975
 c     -0.38484989     1.18720115    -0.43406401
 c      1.07462715     0.89838795    -0.47486337
 h     -0.24664258    -2.14745755    -0.00515653
 h     -1.91516375     1.35227875     1.46412229
 h     -0.66951735     1.15462284    -1.49675487
 h      1.81095615     1.73063653    -0.69219065
 o      2.62563023    -0.95086044     0.39783933
 h      3.35111353    -0.79169426    -0.34885030
 c     -2.25545667    -0.50877180    -0.57642039
 h     -1.96365659    -0.53514451    -1.69155060
 h     -2.51891721    -1.51739486    -0.28675454
 h     -3.14156492     0.07662644    -0.60587960
 h     -0.13424356     1.42815950     1.66493321
          17

 c      1.48275304    -0.37321212    -0.09196151
 c      0.14303718    -0.96682351     0.10920726
 c     -1.05735479    -0.05587052     0.16132064
 c     -0.92449563     1.23434792     0.98962586
 c     -0.38923672     1.18630085    -0.43504466
 c      1.08982672     0.91157626    -0.47753141
 h     -0.20777366    -2.12374475    -0.01343860
 h     -1.90465775     1.35625633     1.45493656
 h     -0.65227558     1.13394842    -1.49927779
 h      1.78147531     1.72548108    -0.67700200
 o      2.63323731    -0.95301481     0.38917312
 h      3.33130256    -0.82679153    -0.38133232
 c     -2.26129401    -0.51305641    -0.57941652
 h     -1.91006761    -0.53593018    -1.69740517
 h     -2.55963559    -1.49542023    -0.28336043
 h     -3.15988788     0.09529324    -0.57502048
 h     -0.10618058     1.43752963     1.70423189
          17

 c      1.48024307    -0.37461280    -0.07618762
 c      0.13518880    -0.97995044     0.10893374
 c     -1.03815132    -0.06192651     0.16312225
 c     -0.94806574     1.24648111     0.98844044
 c     -0.39293526     1.18492794    -0.43586756
 c      1.10609194     0.92467669    -0.47938680
 h     -0.15418877    -2.07827391    -0.01663369
 h     -1.89691067     1.37178286     1.43930410
 h     -0.64569968     1.12543486    -1.49961483
 h      1.75425446     1.72211689    -0.66320723
 o      2.64109791    -0.95454768     0.37829431
 h      3.29849929    -0.86573427    -0.39277010
 c     -2.26680339    -0.51735462    -0.58415791
 h     -1.86499611    -0.53958717    -1.68790038
 h     -2.60298930    -1.48313485    -0.27767723
 h     -3.17910774     0.11963676    -0.54071301
 h     -0.08026010     1.44040094     1.74187491
          17

 c      1.47559015    -0.37528256    -0.05956141
 c      0.12642755    -0.99352804     0.10861133
 c     -1.01636653    -0.06957274     0.16468770
 c     -0.96943690     1.25859128     0.98698131
 c     -0.39561763     1.18307368    -0.43632716
 c      1.12210806     0.93629167    -0.47987935
 h     -0.09145235    -2.02333960    -0.01571084
 h     -1.90240372     1.39940592     1.42176263
 h     -0.65031679     1.12879666    -1.49869459
 h      1.73984460     1.73163283    -0.65371047
 o      2.64875978    -0.95559331     0.36565394
 h      3.25885064    -0.90676578    -0.38926399
 c     -2.27202050    -0.52107671    -0.59031494
 h     -1.83240272    -0.54618292    -1.66336706
 h     -2.64777179    -1.48131689    -0.26989529
 h     -3.19166330     0.14533930    -0.50571976
 h     -0.06779890     1.43581498     1.76835581
          17

 c      1.46895386    -0.37493104    -0.04244123
 c      0.11792201    -1.00538026     0.10853263
 c     -0.99307429    -0.07876313     0.16595680
 c     -0.98721129     1.27040893     0.98517752
 c     -0.39701779     1.18075886    -0.43625771
 c      1.13688983     0.94544527    -0.47862780
 h     -0.02722837    -1.98243597    -0.01307816
 h     -1.92783415     1.43890004     1.40525041
 h     -0.66600664     1.14350009    -1.49677299
 h      1.74476809     1.76093303    -0.65007852
 o      2.65543198    -0.95627208     0.35215504
 h      3.22330331    -0.94815104    -0.38396772
 c     -2.27708581    -0.52407494    -0.59717107
 h     -1.81448693    -0.55567663    -1.62757075
 h     -2.69152916    -1.48660096    -0.26142189
 h     -3.19206506     0.16888118    -0.47280311
 h     -0.07465726     1.42430309     1.77901217
          17

 c      1.46063926    -0.37335540    -0.02517582
 c      0.11077001    -1.01301574     0.10907195
 c     -0.96941878    -0.08935881     0.16685938
 c     -1.00108431     1.28173367     0.98304474
 c     -0.39695263     1.17802890    -0.43556368
 c      1.15020252     0.95216659    -0.47553808
 h      0.03200448    -1.98409010    -0.01196611
 h     -1.97099013     1.48843890     1.38877650
 h     -0.69198061     1.16876969    -1.49324825
 h      1.76684304     1.80615156    -0.65133866
 o      2.66017885    -0.95661824     0.33898195
 h      3.20454928    -0.98931431    -0.39428313
 c     -2.28221093    -0.52651631    -0.60369294
 h     -1.81115469    -0.56793781    -1.58778493
 h     -2.73105628    -1.49361591    -0.25429996
 h     -3.17754203     0.18811134    -0.44442274
 h     -0.10266093     1.40720822     1.77264082
          17

 c      1.45110076    -0.37041184    -0.00811215
 c      0.10564057    -1.01590351     0.11040133
 c     -0.94659207    -0.10109637     0.16730123
 c     -1.01172275     1.29251241     0.98065962
 c     -0.39533416     1.17495785    -0.43422278
 c      1.16235847     0.95727581    -0.47073864
 h      0.08497770    -2.03567617    -0.01314692
 h     -2.02184175     1.54434105     1.36839563
 h     -0.72678840     1.20354513    -1.48665644
 h      1.79776098     1.85517750    -0.65476504
 o      2.66255943    -0.95657505     0.32679479
 h      3.20709153    -1.03100001    -0.42891989
 c     -2.28763165    -0.52868241    -0.60864797
 h     -1.81971209    -0.58284533    -1.55445125
 h     -2.76337394    -1.49744148    -0.25036003
 h     -3.14800403     0.20242356    -0.42245077
 h     -0.15017762     1.38631801     1.75101724
          17

 c      1.44089876    -0.36600953     0.00840373
 c      0.10304468    -1.01630653     0.11237663
 c     -0.92580729    -0.11356416     0.16715399
 c     -1.02032261     1.30278606     0.97784092
 c     -0.39217698     1.17165503    -0.43225935
 c      1.17372179     0.96169920    -0.46442695
 h      0.13241371    -2.11364883    -0.01375252
 h     -2.06852750     1.60197248     1.34022805
 h     -0.76835196     1.24640984    -1.47492595
 h      1.82898348     1.89552276    -0.65754870
 o      2.66300564    -0.95614758     0.31513975
 h      3.22163440    -1.07291577    -0.47852147
 c     -2.29347639    -0.53085709    -0.61086022
 h     -1.83571443    -0.60037445    -1.53888350
 h     -2.78651467    -1.49499329    -0.25061550
 h     -3.10595031     0.21294407    -0.40790244
 h     -0.21149764     1.36371259     1.71962225
          17

 c      1.43063435    -0.36013502     0.02404344
 c      0.10361611    -1.01700075     0.11481358
 c     -0.90822444    -0.12625409     0.16624754
 c     -1.02833952     1.31260655     0.97386842
 c     -0.38759462     1.16826454    -0.42970526
 c      1.18446348     0.96608012    -0.45677904
 h      0.17331002    -2.18954224    -0.01066704
 h     -2.10184977     1.65694768     1.30221107
 h     -0.81405480     1.29555587    -1.45584881
 h      1.85463953     1.91863729    -0.65762722
 o      2.66226357    -0.95546795     0.30311529
 h      3.23424866    -1.11265875    -0.52645583
 c     -2.29950632    -0.53332192    -0.60968827
 h     -1.85568987    -0.62040708    -1.54800417
 h     -2.79993769    -1.48545721    -0.25497577
 h     -3.05637952     0.22279795    -0.40070129
 h     -0.27556657     1.34152221     1.68911834
          17

 c      1.42090315    -0.35286626     0.03851561
 c      0.10793069    -1.01984479     0.11764248
 c     -0.89483167    -0.13866634     0.16437000
 c     -1.03729708     1.32202279     0.96750400
 c     -0.38178527     1.16495563    -0.42656771
 c      1.19454755     0.97072839    -0.44792645
 h      0.20604604    -2.24541955    -0.00231332
 h     -2.11659877     1.70584093     1.25415140
 h     -0.86090643     1.34883571    -1.42764253
 h      1.87170523     1.92035637    -0.65376747
 o      2.66085550    -0.95469216     0.29010033
 h      3.23502501    -1.14728566    -0.56061988
 c     -2.30493406    -0.53638122    -0.60543728
 h     -1.87970907    -0.64220868    -1.57953375
 h     -2.80470537    -1.47032349    -0.26216969
 h     -3.00617009     0.23699250    -0.39968272
 h     -0.32692960     1.32128543     1.67501637
          17

 c      1.41226461    -0.34436553     0.05157640
 c      0.11629708    -1.02575896     0.12088936
 c     -0.88631424    -0.15042381     0.16127643
 c     -1.04808678     1.33110557     0.95768139
 c     -0.37500708     1.16190424    -0.42281507
 c      1.20376737     0.97566424    -0.43795326
 h      0.22954862    -2.27274677     0.01168913
 h     -2.11153331     1.74649260     1.19718137
 h     -0.90578400     1.40391014    -1.38945774
 h      1.87959603     1.90034521    -0.64548715
 o      2.65900028    -0.95391793     0.27588740
 h      3.21937103    -1.17459910    -0.57568476
 c     -2.30866449    -0.54025666    -0.59919946
 h     -1.91048823    -0.66422974    -1.62334002
 h     -2.80347775    -1.45322539    -0.26984705
 h     -2.96212220     0.26085141    -0.40316850
 h     -0.35406560     1.30328233     1.69013591
          17

 c      1.40521373    -0.33486671     0.06303524
 c      0.12865621    -1.03495283     0.12463504
 c     -0.88295180    -0.16135512     0.15670667
 c     -1.06004858     1.33985747     0.94455099
 c     -0.36754503     1.15926800    -0.41838088
 c      1.21174852     0.98062896    -0.42688848
 h      0.24347757    -2.26872646     0.03107804
 h     -2.08940501     1.77828850     1.13329991
 h     -0.94572447     1.45847622    -1.34171315
 h      1.88016057     1.86199161    -0.63309453
 o      2.65667421    -0.95315255     0.26062235
 h      3.18707614    -1.19368279    -0.57219434
 c     -2.30982672    -0.54481120    -0.59225508
 h     -1.95037683    -0.68462054    -1.66732576
 h     -2.80016849    -1.43930067    -0.27493287
 h     -2.92802566     0.29659975    -0.41001936
 h     -0.36030186     1.28729032     1.73280973
          17

 c      1.40015457    -0.32467341     0.07276310
 c      0.14456646    -1.04702695     0.12899102
 c     -0.88458396    -0.17150632     0.15041473
 c     -1.07127599     1.34804949     0.92937370
 c     -0.35967403     1.15716076    -0.41317148
 c      1.21791020     0.98505497    -0.41469181
 h      0.24818836    -2.23479102     0.05520023
 h     -2.05715826     1.80258768     1.06508585
 h     -0.97821307     1.51053351    -1.28621420
 h      1.87818277     1.81283890    -0.61787848
 o      2.65362736    -0.95227802     0.24481091
 h      3.14208927    -1.20548842    -0.55671677
 c     -2.30811646    -0.54941597    -0.58560875
 h     -1.99969296    -0.70186666    -1.70180059
 h     -2.79894340    -1.43349438    -0.27436344
 h     -2.90330120     0.34066604    -0.42018230
 h     -0.36003661     1.27396908     1.78842987
          17

 c      1.39737370    -0.31416782     0.08070272
 c      0.16325325    -1.06092076     0.13408599
 c     -0.89065592    -0.18108240     0.14220050
 c     -1.07967747     1.35520767     0.91354114
 c     -0.35162155     1.15563197    -0.40707735
 c      1.22145185     0.98809643    -0.40125378
 h      0.24482549    -2.17769298     0.08305093
 h     -2.02549259     1.82298747     0.99528648
 h     -1.00142453     1.55863276    -1.22604148
 h      1.88161678     1.76438027    -0.60219579
 o      2.64937113    -0.95099928     0.22939134
 h      3.09280489    -1.21372731    -0.54303528
 c     -2.30378236    -0.55326717    -0.57985082
 h     -2.05680144    -0.71507182    -1.72077879
 h     -2.80257962    -1.43789783    -0.26611676
 h     -2.88474964     0.38499208    -0.43409142
 h     -0.36669630     1.26462939     1.84138373
          17

 c      1.39701296    -0.30382631     0.08687625
 c      0.18370233    -1.07470242     0.14004912
 c     -0.90032154    -0.19035253     0.13193512
 c     -1.08363902     1.36076867     0.89813247
 c     -0.34353875     1.15465345    -0.39999824
 c      1.22154780     0.98894100    -0.38646753
 h      0.23547871    -2.11304749     0.11331364
 h     -2.00592215     1.84433275     0.92603253
 h     -1.01436865     1.60204222    -1.16524261
 h      1.89940341     1.72866078    -0.58877535
 o      2.64333113    -0.94887032     0.21558498
 h      3.04986217    -1.22462094    -0.54975156
 c     -2.29745867    -0.55586838    -0.57518901
 h     -2.11876223    -0.72398150    -1.72183299
 h     -2.81119007    -1.44997429    -0.24992528
 h     -2.86918311     0.42092863    -0.45176865
 h     -0.38804595     1.26040547     1.88105677
          17

 c      1.39905107    -0.29421857     0.09138332
 c      0.20480234    -1.08543980     0.14696270
 c     -0.91256628    -0.19955516     0.11958114
 c     -1.08249801     1.36438492     0.88396057
 c     -0.33549113     1.15412124    -0.39188061
 c      1.21787151     0.98744039    -0.37039872
 h      0.22281176    -2.06821952     0.14479689
 h     -2.00458340     1.86958901     0.85831058
 h     -1.01687528     1.64077187    -1.10836322
 h      1.93541950     1.71112408    -0.57884593
 o      2.63536800    -0.94559659     0.20406954
 h      3.01822987    -1.24237719    -0.58706786
 c     -2.28998744    -0.55719387    -0.57152183
 h     -2.18192101    -0.72898322    -1.70582690
 h     -2.82249025    -1.46359338    -0.22706555
 h     -2.85471674     0.44213606    -0.47246399
 h     -0.42702343     1.26190325     1.90179015
          17

 c      1.40332386    -0.28595674     0.09438727
 c      0.22555021    -1.09023150     0.15477856
 c     -0.92631950    -0.20881668     0.10520489
 c     -1.07679880     1.36617907     0.87158674
 c     -0.32747693     1.15387785    -0.38275604
 c      1.21098347     0.98441411    -0.35339111
 h      0.20856762    -2.07162111     0.17740983
 h     -2.01791152     1.89699011     0.79274357
 h     -1.00937997     1.67542048    -1.05986981
 h      1.98399981     1.70703996    -0.57086898
 o      2.62609384    -0.94137202     0.19424038
 h      2.99235616    -1.26407854    -0.64497180
 c     -2.28224643    -0.55752989    -0.56850771
 h     -2.24241518    -0.73117508    -1.67690820
 h     -2.83325292    -1.47190843    -0.19950014
 h     -2.84087115     0.44559740    -0.49473714
 h     -0.48317146     1.26914931     1.90178571
          17

 c      1.40958701    -0.27957754     0.09608957
 c      0.24509377    -1.08875067     0.16335290
 c     -0.94052410    -0.21811212     0.08898242
 c     -1.06796321     1.36664810     0.86119780
 c     -0.31946557     1.15375956    -0.37276450
 c      1.20202947     0.98115025    -0.33594021
 h      0.19331885    -2.12379842     0.21180556
 h     -2.03586789     1.92118196     0.73077517
 h     -0.99254317     1.70683738    -1.02357601
 h      2.03358240     1.70683331    -0.56176073
 o      2.61639131    -0.93668084     0.18487692
 h      2.96356683    -1.28288814    -0.70382083
 c     -2.27500536    -0.55728279    -0.56562153
 h     -2.29672502    -0.73243749    -1.64243265
 h     -2.84066231    -1.46968302    -0.16909674
 h     -2.82836879     0.43172673    -0.51665896
 h     -0.55326224     1.28157423     1.88300679
          17

 c      1.41754928    -0.27543364     0.09670078
 c      0.26252654    -1.08333459     0.17262271
 c     -0.95414796    -0.22728805     0.07119234
 c     -1.05772962     1.36637257     0.85246536
 c     -0.31143897     1.15364213    -0.36215978
 c      1.19219097     0.97876962    -0.31849504
 h      0.17887836    -2.19647258     0.24735900
 h     -2.04837047     1.93666102     0.67463168
 h     -0.96684459     1.73568679    -1.00212033
 h      2.07322096     1.70262840    -0.54880525
 o      2.60696806    -0.93195541     0.17501961
 h      2.92678019    -1.29343784    -0.74834090
 c     -2.26882514    -0.55690158    -0.56225650
 h     -2.34225298    -0.73532178    -1.61190666
 h     -2.84299632    -1.45423818    -0.13721662
 h     -2.81904326     0.40431823    -0.53605199
 h     -0.63132253     1.29796938     1.85240031
          17

 c      1.42683593    -0.27364679     0.09641613
 c      0.27692382    -1.07646366     0.18259590
 c     -0.96617591    -0.23611752     0.05219682
 c     -1.04780496     1.36583818     0.84445073
 c     -0.30341696     1.15346909    -0.35129996
 c      1.18242948     0.97796033    -0.30135846
 h      0.16812598    -2.26148651     0.28234465
 h     -2.04877354     1.93983687     0.62648480
 h     -0.93235942     1.76205155    -0.99658838
 h      2.09560850     1.69039458    -0.53042309
 o      2.59831654    -0.92748045     0.16416778
 h      2.88097718    -1.29333498    -0.77084152
 c     -2.26401618    -0.55688558    -0.55795576
 h     -2.37760151    -0.74251770    -1.59400096
 h     -2.83983484    -1.42557017    -0.10454507
 h     -2.81577921     0.37027570    -0.55084083
 h     -0.70902141     1.31656366     1.82344468
          17

 c      1.43692844    -0.27409778     0.09540398
 c      0.28752650    -1.06969924     0.19325454
 c     -0.97562958    -0.24434154     0.03241373
 c     -1.03958825     1.36537170     0.83584372
 c     -0.29545228     1.15325970    -0.34063326
 c      1.17346694     0.97895191    -0.28466920
 h      0.16336937    -2.30241938     0.31515526
 h     -2.03443268     1.92941178     0.58774203
 h     -0.88884241     1.78523454    -1.00639640
 h      2.09730672     1.66955741    -0.50613552
 o      2.59078711    -0.92340808     0.15221931
 h      2.82800698    -1.28296595    -0.77032375
 c     -2.26068976    -0.55775968    -0.55271797
 h     -2.40221486    -0.75594454    -1.59247801
 h     -2.83210779    -1.38625712    -0.07097128
 h     -2.82203301     0.33836596    -0.55952508
 h     -0.77810910     1.33553232     1.81386948
          17

 c      1.44712706    -0.27644171     0.09381317
 c      0.29382523    -1.06385566     0.20452658
 c     -0.98161934    -0.25170005     0.01227833
 c     -1.03380597     1.36510100     0.82595774
 c     -0.28759257     1.15309363    -0.33068800
 c      1.16579742     0.98155089    -0.26841280
 h      0.16584677    -2.31192356     0.34470628
 h     -2.00649242     1.90623993     0.55862432
 h     -0.83608716     1.80384884    -1.02945586
 h      2.07849724     1.64240415    -0.47640591
 o      2.58462707    -0.91975261     0.13947496
 h      2.77189487    -1.26562766    -0.75261846
 c     -2.25889919    -0.55989202    -0.54711426
 h     -2.41579572    -0.77607983    -1.60437226
 h     -2.82207552    -1.34126490    -0.03545455
 h     -2.84037394     0.31626567    -0.56157553
 h     -0.83470623     1.35377801     1.83444303
          17

 c      1.45656136    -0.28015605     0.09179329
 c      0.29557769    -1.05927643     0.21629215
 c     -0.98341847    -0.25795857    -0.00779947
 c     -1.03041831     1.36496058     0.81565919
 c     -0.27983114     1.15307747    -0.32204984
 c      1.15963209     0.98517674    -0.25243814
 h      0.17584694    -2.28809652     0.37040429
 h     -1.97001003     1.87334118     0.53791477
 h     -0.77439942     1.81616620    -1.06256076
 h      2.04331805     1.61402395    -0.44260617
 o      2.57999772    -0.91635181     0.12672671
 h      2.71832574    -1.24810741    -0.73181813
 c     -2.25879125    -0.56323294    -0.54207119
 h     -2.41828360    -0.80207967    -1.62217807
 h     -2.81300442    -1.29720241     0.00391744
 h     -2.87038863     0.30699570    -0.55746884
 h     -0.88005100     1.37088250     1.87837829
          17

 c      1.46426117    -0.28462226     0.08950597
 c      0.29281237    -1.05592816     0.22838477
 c     -0.98054864    -0.26292422    -0.02747157
 c     -1.02889323     1.36472272     0.80679091
 c     -0.27208962     1.15330853    -0.31529099
 c      1.15479370     0.98890531    -0.23648121
 h      0.19280386    -2.23322440     0.39216516
 h     -1.93433457     1.83600541     0.52285347
 h     -0.70494433     1.82058429    -1.10189817
 h      2.00060441     1.59253676    -0.40700959
 o      2.57704837    -0.91291080     0.11513359
 h      2.67298085    -1.23976242    -0.72815614
 c     -2.26066353    -0.56730929    -0.53848511
 h     -2.41025570    -0.83243349    -1.63757022
 h     -2.80808104    -1.26045029     0.04916094
 h     -2.90787180     0.30790046    -0.54840219
 h     -0.91648522     1.38638835     1.92797507
          17

 c      1.46928945    -0.28923354     0.08710676
 c      0.28582667    -1.05329545     0.24057073
 c     -0.97285730    -0.26645502    -0.04647592
 c     -1.02843480     1.36403264     0.80102890
 c     -0.26425459     1.15384809    -0.31086866
 c      1.15073103     0.99160350    -0.22022139
 h      0.21522832    -2.15503701     0.41071178
 h     -1.91223782     1.80113306     0.50944134
 h     -0.62982979     1.81602938    -1.14359453
 h      1.96318338     1.58835146    -0.37239531
 o      2.57605424    -0.90932556     0.10536984
 h      2.63855168    -1.24685103    -0.75404442
 c     -2.26489607    -0.57157323    -0.53686642
 h     -2.39313542    -0.86558187    -1.64394017
 h     -2.80864905    -1.23462170     0.10069905
 h     -2.94642814     0.31316569    -0.53599898
 h     -0.94508938     1.39967213     1.96726394
          17

 c      1.47091829    -0.29351251     0.08471098
 c      0.27516327    -1.05009508     0.25249413
 c     -0.96056368    -0.26846593    -0.06464498
 c     -1.02834214     1.36259949     0.79932834
 c     -0.25625231     1.15470497    -0.30904233
 c      1.14695902     0.99233064    -0.20340848
 h      0.24068276    -2.07026325     0.42832939
 h     -1.91492306     1.77449286     0.49399891
 h     -0.55192638     1.80221100    -1.18425637
 h      1.94233357     1.61015722    -0.34074789
 o      2.57737050    -0.90599447     0.09678757
 h      2.61430722    -1.26672947    -0.80025146
 c     -2.27180622    -0.57572639    -0.53714311
 h     -2.36909010    -0.90029235    -1.63744237
 h     -2.81316230    -1.21935748     0.15591446
 h     -2.97989291     0.31702926    -0.52211984
 h     -0.96593075     1.41016685     1.98665537
          17

 c      1.46879344    -0.29719717     0.08238683
 c      0.26151926    -1.04410742     0.26361570
 c     -0.94425988    -0.26892010    -0.08189722
 c     -1.02860445     1.36049028     0.80174705
 c     -0.24812061     1.15583088    -0.30983716
 c      1.14378207     0.99093985    -0.18600064
 h      0.26648058    -2.00704648     0.44975660
 h     -1.94403785     1.75703009     0.47584999
 h     -0.47451754     1.77973314    -1.22140297
 h      1.93912508     1.65831781    -0.31178553
 o      2.58118241    -0.90353248     0.08809461
 h      2.59883168    -1.29156616    -0.84648594
 c     -2.28147548    -0.57973564    -0.53870717
 h     -2.34079955    -0.93589759    -1.61728885
 h     -2.81806191    -1.21161173     0.20961424
 h     -3.00383653     0.31547319    -0.50871688
 h     -0.97865904     1.41745883     1.98240988
          17

 c      1.46303012    -0.30025249     0.08017826
 c      0.24558064    -1.03324715     0.27336102
 c     -0.92487637    -0.26778719    -0.09821906
 c     -1.03000200     1.35812242     0.80747282
 c     -0.24003004     1.15713185    -0.31304756
 c      1.14232295     0.98822853    -0.16813732
 h      0.29133253    -1.99297508     0.48068321
 h     -1.99003239     1.74488652     0.45812408
 h     -0.40094641     1.75006360    -1.25369534
 h      1.94389173     1.72333714    -0.28339558
 o      2.58738743    -0.90236070     0.07832054
 h      2.59126117    -1.31456056    -0.87695753
 c     -2.29363122    -0.58367945    -0.54062425
 h     -2.31118119    -0.97250366    -1.58576029
 h     -2.81962658    -1.20788365     0.25602569
 h     -3.01604484     0.30664204    -0.49770332
 h     -0.98280898     1.42131858     1.95575156
          17

 c      1.45420445    -0.30282049     0.07812388
 c      0.22806871    -1.01801315     0.28165208
 c     -0.90363176    -0.26497493    -0.11365333
 c     -1.03350569     1.35594152     0.81501616
 c     -0.23223938     1.15849064    -0.31826453
 c      1.14375621     0.98542438    -0.14998889
 h      0.31476040    -2.02679431     0.52178190
 h     -2.03933655     1.73314802     0.44545970
 h     -0.33430528     1.71537647    -1.28098028
 h      1.94487828     1.79190363    -0.25345964
 o      2.59563079    -0.90260614     0.06703143
 h      2.59104271    -1.33183006    -0.88405913
 c     -2.30764813    -0.58764650    -0.54185689
 h     -2.28304862    -1.01112035    -1.54783913
 h     -2.81523122    -1.20559143     0.29060289
 h     -3.01658572     0.29089684    -0.49083442
 h     -0.97791834     1.42179510     1.91318454
          17

 c      1.44323515    -0.30516987     0.07626472
 c      0.20999219    -1.00130441     0.28904242
 c     -0.88195612    -0.26028856    -0.12829828
 c     -1.03977769     1.35419576     0.82236320
 c     -0.22501304     1.15978318    -0.32493083
 c      1.14875062     0.98367297    -0.13167654
 h      0.33428008    -2.08057600     0.56729793
 h     -2.08093001     1.71847448     0.44170879
 h     -0.27717291     1.67827504    -1.30413622
 h      1.93439311     1.85263275    -0.22081032
 o      2.60539359    -0.90414444     0.05424727
 h      2.59763113    -1.34232140    -0.86719850
 c     -2.32263098    -0.59174911    -0.54147704
 h     -2.25873090    -1.05343939    -1.50993392
 h     -2.80371699    -1.20342192     0.31093122
 h     -3.00784677     0.27094155    -0.48958861
 h     -0.96343587     1.41936346     1.86754405
          17

 c      1.43121367    -0.30764417     0.07464236
 c      0.19254506    -0.98596330     0.29622967
 c     -0.86136621    -0.25345536    -0.14230312
 c     -1.04910391     1.35291913     0.82721835
 c     -0.21854157     1.16088862    -0.33243113
 c      1.15738753     0.98383376    -0.11327829
 h      0.34635544    -2.12798203     0.61073034
 h     -2.10825950     1.69944713     0.44919818
 h     -0.23142265     1.64142812    -1.32469226
 h      1.90959292     1.89792629    -0.18516493
 o      2.61608882    -0.90662147     0.04042153
 h      2.61033747    -1.34808771    -0.83250799
 c     -2.33750599    -0.59621211    -0.53891236
 h     -2.23987655    -1.10091706    -1.47744739
 h     -2.78534733    -1.20125328     0.31706675
 h     -2.99444659     0.25184971    -0.49507318
 h     -0.93837139     1.41491354     1.83673991
          17

 c      1.41925332    -0.31058239     0.07328589
 c      0.17685038    -0.97385182     0.30377270
 c     -0.84330171    -0.24419907    -0.15584576
 c     -1.06146025     1.35202367     0.82783043
 c     -0.21289897     1.16170663    -0.34020413
 c      1.16926541     0.98642284    -0.09485517
 h      0.34831564    -2.15412526     0.64780316
 h     -2.11899524     1.67613616     0.46871812
 h     -0.19812449     1.60719718    -1.34424990
 h      1.87144891     1.92395743    -0.14680738
 o      2.62714250    -0.90942141     0.02650324
 h      2.62825985    -1.35529750    -0.79380426
 c     -2.35111581    -0.60141807    -0.53415786
 h     -2.22764450    -1.15339675    -1.45237164
 h     -2.76171042    -1.20007324     0.31171655
 h     -2.98241162     0.24018932    -0.50803614
 h     -0.90140469     1.40919850     1.83488933
          17

 c      1.40837920    -0.31423658     0.07219320
 c      0.16378607    -0.96600073     0.31205108
 c     -0.82894666    -0.23234636    -0.16908329
 c     -1.07637871     1.35138721     0.82410031
 c     -0.20804905     1.16218213    -0.34783765
 c      1.18360181     0.99154648    -0.07646764
 h      0.33868913    -2.15260064     0.67625342
 h     -2.11495140     1.64983166     0.49946176
 h     -0.17756438     1.57736262    -1.36386228
 h      1.82401331     1.93073061    -0.10633224
 o      2.63804667    -0.91170510     0.01380482
 h      2.65033926    -1.37394304    -0.77043174
 c     -2.36239619    -0.60772971    -0.52778673
 h     -2.22299844    -1.20842181    -1.43295475
 h     -2.73558872    -1.20195102     0.30026941
 h     -2.97698322     0.24127049    -0.52899429
 h     -0.85284017     1.40210138     1.85979274
          17

 c      1.39945352    -0.31872055     0.07132120
 c      0.15386728    -0.96278745     0.32124477
 c     -0.81907890    -0.21793394    -0.18207839
 c     -1.09271690     1.35081837     0.81745217
 c     -0.20389255     1.16232809    -0.35510501
 c      1.19929005     0.99878619    -0.05818623
 h      0.31695563    -2.12214087     0.69520074
 h     -2.10275594     1.62306006     0.53887898
 h     -0.16936071     1.55304833    -1.38360642
 h      1.77428288     1.92289822    -0.06442068
 o      2.64839360    -0.91283154     0.00319829
 h      2.67543958    -1.41134162    -0.77451713
 c     -2.37063349    -0.61512923    -0.52073544
 h     -2.22665315    -1.26198942    -1.41560375
 h     -2.71053684    -1.20972228     0.29015923
 h     -2.97989230     0.25534594    -0.55816446
 h     -0.79655615     1.39296761     1.89455792
          17

 c      1.39312968    -0.32400397     0.07060296
 c      0.14718488    -0.96393629     0.33127958
 c     -0.81400022    -0.20128039    -0.19472940
 c     -1.10870994     1.34997905     0.80964233
 c     -0.20032271     1.16224009    -0.36194639
 c      1.21495987     1.00710019    -0.04011255
 h      0.28344429    -2.06572257     0.70505359
 h     -2.09425939     1.59952917     0.58294254
 h     -0.17261378     1.53484204    -1.40254212
 h      1.73198624     1.91077166    -0.02152057
 o      2.65792444    -0.91293318    -0.00571293
 h      2.70191753    -1.46313722    -0.79801344
 c     -2.37560784    -0.62309836    -0.51398260
 h     -2.23877239    -1.31000541    -1.39706618
 h     -2.68987415    -1.22576359     0.28875014
 h     -2.98871052     0.27641584    -0.59494079
 h     -0.73871969     1.38147280     1.92103768
          17

 c      1.38984402    -0.32995931     0.06998039
 c      0.14342209    -0.96836558     0.34174477
 c     -0.81357553    -0.18299131    -0.20674580
 c     -1.12242904     1.34844866     0.80196916
 c     -0.19725666     1.16209838    -0.36842606
 c      1.22917654     1.01498721    -0.02241341
 h      0.23949502    -1.99228756     0.70825401
 h     -2.10349172     1.58318266     0.62760606
 h     -0.18602961     1.52300650    -1.41904158
 h      1.70768548     1.90873235     0.02257822
 o      2.66653730    -0.91268523    -0.01400559
 h      2.72738892    -1.51695658    -0.82230478
 c     -2.37751853    -0.63096748    -0.50820604
 h     -2.25878018    -1.34939386    -1.37556020
 h     -2.67536235    -1.24987914     0.29999899
 h     -2.99898093     0.29529570    -0.63748650
 h     -0.68530137     1.36780936     1.92738180
          17

 c      1.38983433    -0.33645218     0.06942890
 c      0.14196645    -0.97393290     0.35178779
 c     -0.81736242    -0.16388664    -0.21768813
 c     -1.13265855     1.34594064     0.79505908
 c     -0.19463448     1.16215544    -0.37468746
 c      1.24088286     1.02122598    -0.00531940
 h      0.18751654    -1.92056622     0.71094490
 h     -2.13770086     1.57602716     0.67102536
 h     -0.20801534     1.51767411    -1.43131397
 h      1.70793616     1.92721316     0.06871731
 o      2.67421663    -0.91270118    -0.02251267
 h      2.74945226    -1.56184885    -0.83300887
 c     -2.37680600    -0.63832826    -0.50357624
 h     -2.28538574    -1.37861351    -1.35097123
 h     -2.66664367    -1.27807405     0.32249427
 h     -3.00667839     0.30367932    -0.68301602
 h     -0.64079646     1.35242566     1.90824956
          17

 c      1.39316724    -0.34341058     0.06896151
 c      0.14215648    -0.97753448     0.36012712
 c     -0.82477352    -0.14486697    -0.22705772
 c     -1.13954349     1.34244849     0.78898504
 c     -0.19240489     1.16271387    -0.38090967
 c      1.24978442     1.02572280     0.01097044
 h      0.12980560    -1.87939993     0.72375790
 h     -2.19020386     1.57676013     0.71370799
 h     -0.23676627     1.51896400    -1.43790723
 h      1.73102247     1.96330412     0.11724311
 o      2.68097004    -0.91330900    -0.03160756
 h      2.76629937    -1.59167343    -0.82338190
 c     -2.37397446    -0.64510165    -0.49984197
 h     -2.31672713    -1.39781439    -1.32463919
 h     -2.66197543    -1.30386343     0.35094806
 h     -3.00933839     0.29629372    -0.72843755
 h     -0.60793304     1.33579521     1.86323828
          17

 c      1.39977361    -0.35080326     0.06861214
 c      0.14356940    -0.97681649     0.36569492
 c     -0.83520649    -0.12675545    -0.23439685
 c     -1.14417856     1.33813576     0.78350963
 c     -0.19052450     1.16409781    -0.38726574
 c      1.25619344     1.02931527     0.02637554
 h      0.06643567    -1.88931715     0.75531240
 h     -2.24551564     1.58217502     0.75621048
 h     -0.27034749     1.52702984    -1.43806437
 h      1.76899333     2.00322038     0.16701881
 o      2.68680027    -0.91455262    -0.04128884
 h      2.77688714    -1.60500969    -0.79289019
 c     -2.36946357    -0.65136836    -0.49657267
 h     -2.35056021    -1.40878868    -1.29900140
 h     -2.65937712    -1.32084851     0.37932825
 h     -3.00620839     0.27133700    -0.77088050
 h     -0.58750000     1.31831220     1.79618152
          17

 c      1.40948440    -0.35855056     0.06841011
 c      0.14583177    -0.97239783     0.36863140
 c     -0.84809533    -0.11018660    -0.23935139
 c     -1.14783694     1.33316016     0.77812818
 c     -0.18897373     1.16661581    -0.39388652
 c      1.26059207     1.03289010     0.04089673
 h     -0.00209073    -1.93757889     0.80114144
 h     -2.28907155     1.58925941     0.79786129
 h     -0.30677830     1.54205546    -1.43189324
 h      1.81293487     2.03257575     0.21593097
 o      2.69168808    -0.91617593    -0.05122376
 h      2.78104712    -1.60543956    -0.74645367
 c     -2.36357968    -0.65724339    -0.49334271
 h     -2.38446932    -1.41464753    -1.27706077
 h     -2.65731026    -1.32444013     0.40296680
 h     -2.99818025     0.23032996    -0.80807884
 h     -0.57765742     1.30020645     1.71573303
          17

 c      1.42202535    -0.36647381     0.06837250
 c      0.14830269    -0.96651437     0.36986503
 c     -0.86288823    -0.09558774    -0.24167979
 c     -1.15170100     1.32761841     0.77194895
 c     -0.18776812     1.17051311    -0.40083790
 c      1.26339061     1.03690313     0.05454107
 h     -0.07108288    -1.99422639     0.84858895
 h     -2.31151820     1.59600889     0.83713092
 h     -0.34413037     1.56420605    -1.42034919
 h      1.85581444     2.04193244     0.26185401
 o      2.69557826    -0.91753529    -0.06072568
 h      2.77968358    -1.60299951    -0.69479225
 c     -2.35646563    -0.66288625    -0.48982546
 h     -2.41605197    -1.41906991    -1.26155098
 h     -2.65487856    -1.31236216     0.41924537
 h     -2.98781126     0.17792989    -0.83875122
 h     -0.57269697     1.28136082     1.63634052
          17

 c      1.43697219    -0.37431017     0.06851431
 c      0.15031458    -0.96083220     0.37016815
 c     -0.87901571    -0.08319363    -0.24124499
 c     -1.15685023     1.32156921     0.76379709
 c     -0.18695728     1.17593199    -0.40812164
 c      1.26488241     1.04136123     0.06728462
 h     -0.13438574    -2.03720870     0.88759321
 h     -2.30871606     1.60140213     0.87224108
 h     -0.38062098     1.59354882    -1.40500757
 h      1.89289287     2.02711529     0.30315505
 o      2.69840241    -0.91762319    -0.06887143
 h      2.77460975    -1.61389647    -0.65258690
 c     -2.34810297    -0.66856706    -0.48585922
 h     -2.44300480    -1.42520018    -1.25390427
 h     -2.65185551    -1.28460007     0.42767240
 h     -2.97925192     0.12147006    -0.86295487
 h     -0.56310031     1.26112624     1.57642438
          17

 c      1.45370749    -0.38174219     0.06885616
 c      0.15141092    -0.95611985     0.36995378
 c     -0.89588012    -0.07305955    -0.23801368
 c     -1.16385818     1.31502181     0.75294069
 c     -0.18661224     1.18290370    -0.41569478
 c      1.26524700     1.04592998     0.07906172
 h     -0.18709335    -2.05569161     0.91282073
 h     -2.28113146     1.60532461     0.90152781
 h     -0.41466803     1.62992945    -1.38765069
 h      1.92149595     1.98818290     0.33886777
 o      2.70019305    -0.91567499    -0.07510287
 h      2.76716710    -1.65103200    -0.62895770
 c     -2.33837718    -0.67464141    -0.48152262
 h     -2.46312196    -1.43470750    -1.25351968
 h     -2.64872634    -1.24328953     0.42996417
 h     -2.97748964     0.06947117    -0.88206618
 h     -0.54095267     1.23870115     1.54941561
          17

 c      1.47140803    -0.38842924     0.06942314
 c      0.15137119    -0.95259272     0.36939993
 c     -0.91286199    -0.06507743    -0.23205428
 c     -1.17206612     1.30783416     0.73991095
 c     -0.18681138     1.19137080    -0.42349090
 c      1.26452960     1.05000803     0.08975420
 h     -0.22591670    -2.04577094     0.92208544
 h     -2.23406430     1.60876245     0.92378150
 h     -0.44488248     1.67281096    -1.36977741
 h      1.94107233     1.92887383     0.36886798
 o      2.70119155    -0.91206654    -0.07983168
 h      2.75688027    -1.70985961    -0.61787138
 c     -2.32723658    -0.68135133    -0.47722397
 h     -2.47435553    -1.44758511    -1.25784405
 h     -2.64675914    -1.19253687     0.43017204
 h     -2.98635781     0.02877317    -0.89783120
 h     -0.50839791     1.21431915     1.55352309
          17

 c      1.48908153    -0.39404065     0.07023792
 c      0.15016971    -0.95016592     0.36855306
 c     -0.92933720    -0.05899478    -0.22352357
 c     -1.17962084     1.29964434     0.72611743
 c     -0.18762900     1.20122378    -0.43142984
 c      1.26258777     1.05275144     0.09916789
 h     -0.24887562    -2.00749326     0.91510788
 h     -2.17837941     1.61426914     0.93886666
 h     -0.47001785     1.72114034    -1.35223247
 h      1.95372866     1.85660199     0.39420286
 o      2.70176199    -0.90802374    -0.08396258
 h      2.74269981    -1.77291511    -0.60567190
 c     -2.31488669    -0.68861038    -0.47372795
 h     -2.47503984    -1.46269550    -1.26319683
 h     -2.64792024    -1.13772986     0.43421641
 h     -3.00607975     0.00177984    -0.91079427
 h     -0.47646891     1.18963702     1.57532582
          17

 c      1.50564158    -0.39828827     0.07131324
 c      0.14795567    -0.94851923     0.36734888
 c     -0.94470275    -0.05444025    -0.21265021
 c     -1.18428077     1.28993117     0.71283123
 c     -0.18911937     1.21233082    -0.43942121
 c      1.25904733     1.05312639     0.10701076
 h     -0.25529784    -1.94417241     0.89329128
 h     -2.12973467     1.62624980     0.94835086
 h     -0.48895034     1.77332954    -1.33512498
 h      1.96474877     1.78206761     0.41741943
 o      2.70225977    -0.90470029    -0.08817711
 h      2.72452256    -1.82424019    -0.58238559
 c     -2.30186974    -0.69605744    -0.47193524
 h     -2.46417398    -1.47856789    -1.26581502
 h     -2.65422657    -1.08393376     0.44773539
 h     -3.03262346    -0.01368343    -0.91972421
 h     -0.45630250     1.16669743     1.60095476
          17

 c      1.51999799    -0.40095847     0.07264455
 c      0.14509197    -0.94698063     0.36554150
 c     -0.95840992    -0.05096827    -0.19972811
 c     -1.18430940     1.27820737     0.70083103
 c     -0.19129043     1.22454658    -0.44736976
 c      1.25340688     1.05013955     0.11293270
 h     -0.24656290    -1.86381505     0.86058050
 h     -2.10270880     1.64962295     0.95475898
 h     -0.50074658     1.82740020    -1.31805313
 h      1.98142752     1.71675692     0.44216179
 o      2.70298367    -0.90282482    -0.09279159
 h      2.70323365    -1.85471966    -0.54389000
 c     -2.28898660    -0.70333931    -0.47241034
 h     -2.44159595    -1.49406271    -1.26271996
 h     -2.66641504    -1.03411301     0.47243758
 h     -3.05961620    -0.02200183    -0.92269232
 h     -0.45454662     1.14704456     1.62114822
          17

 c      1.53115434    -0.40194188     0.07420089
 c      0.14227817    -0.94423869     0.36253409
 c     -0.97000394    -0.04812349    -0.18511903
 c     -1.17933142     1.26437762     0.69068773
 c     -0.19407877     1.23770182    -0.45517854
 c      1.24543038     1.04328180     0.11669716
 h     -0.22783820    -1.78253940     0.82547748
 h     -2.10082438     1.68596747     0.95868320
 h     -0.50479413     1.88126095    -1.30047746
 h      2.00849888     1.66787469     0.47115811
 o      2.70415505    -0.90270622    -0.09785130
 h      2.68026802    -1.86170613    -0.49030139
 c     -2.27713830    -0.71026409    -0.47505021
 h     -2.40799426    -1.50882180    -1.25229223
 h     -2.68297725    -0.98896840     0.50415103
 h     -3.08085950    -0.02742024    -0.91845516
 h     -0.47338446     1.13152288     1.63111293
          17

 c      1.53831744    -0.40124217     0.07591345
 c      0.14063928    -0.93816448     0.35725282
 c     -0.97916578    -0.04551375    -0.16925704
 c     -1.17044178     1.24896347     0.68299226
 c     -0.19734117     1.25158878    -0.46273662
 c      1.23555246     1.03280730     0.11837975
 h     -0.20946191    -1.72673226     0.80254510
 h     -2.11432198     1.73099237     0.95723780
 h     -0.50094064     1.93303656    -1.28207568
 h      2.04329225     1.63505116     0.50382666
 o      2.70589078    -0.90423177    -0.10319984
 h      2.65722277    -1.84878265    -0.42472357
 c     -2.26712358    -0.71671192    -0.47919158
 h     -2.36479279    -1.52351809    -1.23452572
 h     -2.70074093    -0.94846519     0.53502929
 h     -3.09182617    -0.03299134    -0.90708103
 h     -0.51152270     1.12034630     1.62958107
          17

 c      1.54100499    -0.39895874     0.07765961
 c      0.14125733    -0.92684938     0.34869125
 c     -0.98574780    -0.04285400    -0.15264564
 c     -1.15939231     1.23289305     0.67815231
 c     -0.20087037     1.26595609    -0.46989295
 c      1.22474917     1.01950096     0.11833881
 h     -0.20174290    -1.72096644     0.80603346
 h     -2.12910329     1.77703221     0.94637268
 h     -0.48955756     1.98134968    -1.26294730
 h      2.07699659     1.61296499     0.53653767
 o      2.70819134    -0.90678027    -0.10851417
 h      2.63540139    -1.82697992    -0.35253644
 c     -2.25945460    -0.72252016    -0.48394516
 h     -2.31394031    -1.53982532    -1.21088999
 h     -2.71633744    -0.91311517     0.55745218
 h     -3.09017478    -0.04037709    -0.88996945
 h     -0.56466893     1.11315807     1.61875257
          17

 c      1.53911694    -0.39526470     0.07924776
 c      0.14413409    -0.91088613     0.33721680
 c     -0.98978850    -0.03997482    -0.13584542
 c     -1.14790561     1.21717903     0.67607749
 c     -0.20441852     1.28051474    -0.47642931
 c      1.21404166     1.00427887     0.11700531
 h     -0.20298388    -1.76124256     0.83441790
 h     -2.13446021     1.81681330     0.92338499
 h     -0.47151656     2.02548651    -1.24365330
 h      2.10014915     1.59597508     0.56499836
 o      2.71096671    -0.90923205    -0.11340217
 h      2.61520874    -1.81456973    -0.27972433
 c     -2.25426239    -0.72749974    -0.48845642
 h     -2.25763315    -1.55989679    -1.18369500
 h     -2.72724825    -0.88415788     0.56639798
 h     -3.07590505    -0.04982270    -0.86972723
 h     -0.62559618     1.10903984     1.60515118
          17

 c      1.53292675    -0.39043677     0.08042301
 c      0.14844343    -0.89291717     0.32438296
 c     -0.99149143    -0.03681938    -0.11944746
 c     -1.13745009     1.20275932     0.67608126
 c     -0.20771349     1.29494253    -0.48205257
 c      1.20416288     0.98801339     0.11473176
 h     -0.20258493    -1.82014013     0.87241655
 h     -2.12477799     1.84512069     0.88745324
 h     -0.44808817     2.06539492    -1.22510372
 h      2.10616127     1.58028028     0.58595482
 o      2.71404802    -0.91055009    -0.11763105
 h      2.59630752    -1.82778283    -0.20923479
 c     -2.25128081    -0.73157217    -0.49205313
 h     -2.19808910    -1.58522330    -1.15500709
 h     -2.73216055    -0.86320111     0.56002929
 h     -3.05149688    -0.06001726    -0.85008729
 h     -0.68489615     1.10663790     1.59997915
          17

 c      1.52301548    -0.38491869     0.08089545
 c      0.15351480    -0.87533794     0.31161863
 c     -0.99117540    -0.03343479    -0.10403574
 c     -1.12905693     1.19041744     0.67722020
 c     -0.21046831     1.30889278    -0.48642198
 c      1.19547605     0.97153659     0.11174876
 h     -0.19272168    -1.87345632     0.90618148
 h     -2.09866685     1.85899532     0.83920372
 h     -0.42077421     2.10150187    -1.20832221
 h      2.09199348     1.56406811     0.59764283
 o      2.71711009    -0.91077971    -0.12122172
 h      2.57951015    -1.86485534    -0.13962833
 c     -2.24986667    -0.73492766    -0.49433596
 h     -2.13757310    -1.61531690    -1.12566756
 h     -2.73102748    -0.85184750     0.53957222
 h     -3.02185657    -0.06800012    -0.83575054
 h     -0.73402731     1.10474237     1.61551629
          17

 c      1.51019961    -0.37933726     0.08037194
 c      0.15900592    -0.85963884     0.29981969
 c     -0.98921577    -0.02994701    -0.09015024
 c     -1.12302894     1.18068544     0.67908850
 c     -0.21239241     1.32202174    -0.48920814
 c      1.18800015     0.95566510     0.10816123
 h     -0.17050376    -1.90766652     0.92789540
 h     -2.05816948     1.85771731     0.78028301
 h     -0.39110118     2.13436026    -1.19412477
 h      2.05784301     1.54724599     0.59977047
 o      2.71966898    -0.91093963    -0.12418837
 h      2.56746495    -1.90783431    -0.06944172
 c     -2.24908143    -0.73804675    -0.49522806
 h     -2.07862187    -1.64728046    -1.09523191
 h     -2.72515653    -0.85143804     0.50917281
 h     -2.99336125    -0.06972654    -0.83181817
 h     -0.76969540     1.10318670     1.65631020
          17

 c      1.49546073    -0.37444475     0.07857925
 c      0.16471615    -0.84668107     0.28949644
 c     -0.98599214    -0.02652120    -0.07825078
 c     -1.11890020     1.17376501     0.68224662
 c     -0.21320932     1.33402543    -0.49015338
 c      1.18143967     0.94117225     0.10393905
 h     -0.13592520    -1.91662341     0.93398412
 h     -2.00872649     1.84317050     0.71314244
 h     -0.36045563     2.16423975    -1.18281658
 h      2.00700947     1.53144624     0.59360264
 o      2.72123264    -0.91202987    -0.12638438
 h      2.56282251    -1.93866158     0.00015986
 c     -2.24791508    -0.74147608    -0.49499757
 h     -2.02405273    -1.67679708    -1.06288117
 h     -2.71731949    -0.86288036     0.47567852
 h     -2.97134321    -0.06202132    -0.84250191
 h     -0.79444105     1.10297953     1.71436697
          17

 c      1.47987116    -0.37101071     0.07527602
 c      0.17045466    -0.83697057     0.28093695
 c     -0.98185155    -0.02331143    -0.06867939
 c     -1.11571746     1.16948991     0.68769615
 c     -0.21267832     1.34466338    -0.48910174
 c      1.17520159     0.92869876     0.09889392
 h     -0.09038996    -1.89838838     0.92329029
 h     -1.95958172     1.82051694     0.64071668
 h     -0.33002532     2.19085372    -1.17404002
 h      1.94604437     1.52032899     0.58224773
 o      2.72140934    -0.91458402    -0.12758504
 h      2.56704619    -1.94670214     0.06655906
 c     -2.24560789    -0.74547333    -0.49423165
 h     -1.97654984    -1.69979715    -1.02847230
 h     -2.71149470    -0.88649663     0.44759456
 h     -2.95708460    -0.04532701    -0.86942453
 h     -0.81286330     1.10549375     1.77543440
          17

 c      1.46452118    -0.36969174     0.07025785
 c      0.17600694    -0.83075449     0.27426993
 c     -0.97708854    -0.02041973    -0.06163232
 c     -1.11234791     1.16736449     0.69624479
 c     -0.21061253     1.35375747    -0.48599556
 c      1.16846629     0.91865049     0.09267692
 h     -0.03623680    -1.85416782     0.89645387
 h     -1.92295707     1.79788955     0.56557937
 h     -0.30083621     2.21337181    -1.16686686
 h      1.88433451     1.51962456     0.57069834
 o      2.71993361    -0.91870062    -0.12758688
 h      2.58040308    -1.92854617     0.12720070
 c     -2.24185487    -0.74984258    -0.49362775
 h     -1.93809630    -1.71375574    -0.99305959
 h     -2.71162087    -0.92175645     0.43221450
 h     -2.94723975    -0.02464172    -0.91075470
 h     -0.82875930     1.11184285     1.82703039
          17

 c      1.45044980    -0.37091016     0.06335947
 c      0.18117367    -0.82793717     0.26941778
 c     -0.97193913    -0.01788012    -0.05715192
 c     -1.10793996     1.16686824     0.70830340
 c     -0.20689556     1.36117239    -0.48085532
 c      1.16044533     0.91122051     0.08488990
 h      0.02313365    -1.78932249     0.85653848
 h     -1.90914625     1.78270200     0.48937625
 h     -0.27380469     2.23071016    -1.16009879
 h      1.83150359     1.53551916     0.56450369
 o      2.71666511    -0.92411046    -0.12627594
 h      2.60217491    -1.88705552     0.18066566
 c     -2.23680039    -0.75411020    -0.49359114
 h     -1.90957813    -1.71826814    -0.95886150
 h     -2.71949545    -0.96675936     0.43161837
 h     -2.93637864    -0.00738418    -0.96201964
 h     -0.84455509     1.12274203     1.86129420
          17

 c      1.43857717    -0.37477481     0.05445663
 c      0.18584400    -0.82779191     0.26592495
 c     -0.96658490    -0.01566275    -0.05513396
 c     -1.10250776     1.16793217     0.72375923
 c     -0.20150831     1.36679458    -0.47375326
 c      1.15082655     0.90664073     0.07535919
 h      0.08294213    -1.71666092     0.81106601
 h     -1.91925498     1.77593824     0.41450195
 h     -0.24974881     2.24192840    -1.15263248
 h      1.79257615     1.57050427     0.56653757
 o      2.71158205    -0.93014503    -0.12370805
 h      2.63078871    -1.83182330     0.22795405
 c     -2.23090421    -0.75781262    -0.49399535
 h     -1.89065277    -1.71507750    -0.92890532
 h     -2.73362353    -1.01782047     0.44121950
 h     -2.91986251    -0.00039548    -1.01780520
 h     -0.86147024     1.13851518     1.87485215
          17

 c      1.42964334    -0.38106103     0.04346879
 c      0.19001430    -0.82859704     0.26273881
 c     -0.96116790    -0.01367985    -0.05533906
 c     -1.09691878     1.17094179     0.74181872
 c     -0.19456617     1.37052402    -0.46478803
 c      1.14001212     0.90540170     0.06434204
 h      0.13742992    -1.66048108     0.77456849
 h     -1.94480663     1.77202715     0.34626523
 h     -0.22937403     2.24656941    -1.14375515
 h      1.76552615     1.62002526     0.57465101
 o      2.70475296    -0.93570717    -0.12020863
 h      2.66420565    -1.77950277     0.27405346
 c     -2.22473213    -0.76064055    -0.49436061
 h     -1.87985726    -1.70767929    -0.90649612
 h     -2.75033853    -1.06991380     0.45279720
 h     -2.89514216    -0.00821159    -1.07313248
 h     -0.87963937     1.15911584     1.86852410
          17

 c      1.42416487    -0.38923724     0.03036793
 c      0.19362315    -0.82813386     0.25850531
 c     -0.95581343    -0.01178872    -0.05741272
 c     -1.09226420     1.17626067     0.76107767
 c     -0.18634917     1.37228477    -0.45406885
 c      1.12886758     0.90805370     0.05239985
 h      0.18234247    -1.65041109     0.76497746
 h     -1.97478150     1.76446509     0.29165630
 h     -0.21326812     2.24484544    -1.13331345
 h      1.74451950     1.67453449     0.58337921
 o      2.69626555    -0.93962598    -0.11632843
 h      2.70104548    -1.74806240     0.32715135
 c     -2.21875283    -0.76245624    -0.49419251
 h     -1.87496123    -1.70040960    -0.89456168
 h     -2.76581856    -1.11783119     0.45866417
 h     -2.86186349    -0.03261363    -1.12418582
 h     -0.89814449     1.18420360     1.84775160
          17

 c      1.42240285    -0.39853497     0.01519985
 c      0.19641550    -0.82604118     0.25299183
 c     -0.95065207    -0.00979735    -0.06092541
 c     -1.08941624     1.18394042     0.77970942
 c     -0.17731379     1.37205054    -0.44171758
 c      1.11835851     0.91481607     0.04013114
 h      0.21701775    -1.69332927     0.78653420
 h     -2.00077734     1.74945706     0.25667423
 h     -0.20191371     2.23764944    -1.12174847
 h      1.72438249     1.72437405     0.58733968
 o      2.68620567    -0.94158822    -0.11238961
 h      2.74109875    -1.74205666     0.39129839
 c     -2.21320871    -0.76332806    -0.49318271
 h     -1.87356434    -1.69696145    -0.89491485
 h     -2.77730353    -1.15717373     0.45378500
 h     -2.82164000    -0.07269147    -1.16871609
 h     -0.91506956     1.21333268     1.82329991
          17

 c      1.42430580    -0.40807973    -0.00188660
 c      0.19822709    -0.82450207     0.24750997
 c     -0.94581372    -0.00750089    -0.06541950
 c     -1.08894051     1.19373319     0.79572342
 c     -0.16808580     1.36986967    -0.42789095
 c      1.10939443     0.92540926     0.02803185
 h      0.24164608    -1.76467950     0.82443668
 h     -2.01791767     1.72609614     0.24506978
 h     -0.19570506     2.22638918    -1.10998608
 h      1.70238780     1.76268156     0.58300267
 o      2.67480925    -0.94243534    -0.10810483
 h      2.78316751    -1.74807599     0.46030645
 c     -2.20805546    -0.76360479    -0.49124978
 h     -1.87373223    -1.69883311    -0.90760518
 h     -2.78341908    -1.18483053     0.43605821
 h     -2.77784053    -0.12501677    -1.20642315
 h     -0.92789777     1.24623165     1.81000534
          17

 c      1.42944648    -0.41703380    -0.02062743
 c      0.19914795    -0.82578229     0.24343449
 c     -0.94138697    -0.00475419    -0.07044611
 c     -1.09107528     1.20520324     0.80759962
 c     -0.15943226     1.36587981    -0.41281670
 c      1.10280247     0.93912030     0.01646954
 h      0.25584743    -1.83686319     0.86213186
 h     -2.02429683     1.69555395     0.25817677
 h     -0.19494880     2.21266476    -1.09918193
 h      1.67818585     1.78598138     0.56890511
 o      2.66254658    -0.94327108    -0.10292668
 h      2.82386335    -1.74906379     0.52341488
 c     -2.20296712    -0.76390922    -0.48850953
 h     -1.87427891    -1.70476288    -0.93068708
 h     -2.78419350    -1.19918940     0.40606398
 h     -2.73523363    -0.18406836    -1.23924175
 h     -0.93465080     1.28282991     1.82013697
          17

 c      1.43702325    -0.42466953    -0.04066196
 c      0.19943384    -0.83104021     0.24149269
 c     -0.93738536    -0.00152630    -0.07559314
 c     -1.09564995     1.21785605     0.81513270
 c     -0.15221455     1.36031543    -0.39681904
 c      1.09930273     0.95493454     0.00567571
 h      0.25955139    -1.89318362     0.88971037
 h     -2.02084633     1.66060535     0.29481230
 h     -0.19983669     2.19784803    -1.09037473
 h      1.65343053     1.79405176     0.54547275
 o      2.65002927    -0.94483552    -0.09647573
 h      2.85911585    -1.73437752     0.57230112
 c     -2.19742003    -0.76494717    -0.48527064
 h     -1.87454885    -1.71165662    -0.96061268
 h     -2.78117533    -1.20036888     0.36700913
 h     -2.69906433    -0.24336908    -1.27090922
 h     -0.93521162     1.32252160     1.85403712
          17

 c      1.44593792    -0.43038341    -0.06156426
 c      0.19942350    -0.84054584     0.24189467
 c     -0.93374151     0.00209044    -0.08049695
 c     -1.10202095     1.23120278     0.81950852
 c     -0.14732008     1.35349968    -0.38030877
 c      1.09943130     0.97163415    -0.00428968
 h      0.25319751    -1.92564529     0.90248094
 h     -2.01215395     1.62562980     0.35086625
 h     -0.21039535     2.18271109    -1.08416551
 h      1.63166846     1.78998316     0.51501509
 o      2.63791221    -0.94747672    -0.08864136
 h      2.88561240    -1.70029423     0.60290370
 c     -2.19083762    -0.76718972    -0.48213632
 h     -1.87401546    -1.71622624    -0.99305511
 h     -2.77771430    -1.19049236     0.32487517
 h     -2.67340187    -0.29740224    -1.30505705
 h     -0.93124788     1.36341580     1.89975284
          17

 c      1.45493262    -0.43369215    -0.08287194
 c      0.19946758    -0.85403905     0.24454070
 c     -0.93032683     0.00590528    -0.08483682
 c     -1.10905995     1.24470432     0.82253239
 c     -0.14556262     1.34581527    -0.36373557
 c      1.10341965     0.98786010    -0.01358820
 h      0.23756264    -1.93122996     0.89867521
 h     -2.00774446     1.59662339     0.41902527
 h     -0.22643592     2.16726189    -1.08055760
 h      1.61834171     1.78034159     0.48178381
 o      2.62681825    -0.95124586    -0.07956625
 h      2.90154289    -1.64840804     0.61536225
 c     -2.18273468    -0.77065167    -0.48012659
 h     -1.87205895    -1.71622569    -1.02375143
 h     -2.77897139    -1.17356320     0.28800219
 h     -2.65957904    -0.34320105    -1.34248533
 h     -0.92485588     1.40276997     1.94222282
          17

 c      1.46276144    -0.43424012    -0.10410902
 c      0.19985947    -0.87089642     0.24911463
 c     -0.92698344     0.00966521    -0.08832632
 c     -1.11531586     1.25777166     0.82588985
 c     -0.14755035     1.33766102    -0.34752565
 c      1.11111373     1.00223029    -0.02259171
 h      0.21368336    -1.91036763     0.87850808
 h     -2.02104961     1.58003747     0.49024667
 h     -0.24753521     2.15086418    -1.07903249
 h      1.62013913     1.77428617     0.45133450
 o      2.61722939    -0.95590097    -0.06968584
 h      2.90741356    -1.58525978     0.61478058
 c     -2.17284416    -0.77498353    -0.48050684
 h     -1.86796560    -1.71093627    -1.04911753
 h     -2.79051493    -1.15409636     0.26466654
 h     -2.65606336    -0.38022843    -1.38015073
 h     -0.91750812     1.43791846     1.97028989
          17

 c      1.46836617    -0.43183487    -0.12479810
 c      0.20078591    -0.89009950     0.25506178
 c     -0.92355499     0.01308418    -0.09070953
 c     -1.11973002     1.27000621     0.83064055
 c     -0.15355063     1.32941143    -0.33203664
 c      1.12207233     1.01365797    -0.03170632
 h      0.18286960    -1.86763968     0.84459176
 h     -2.06141516     1.57939002     0.55813045
 h     -0.27307465     2.13257541    -1.07881180
 h      1.64257722     1.77991859     0.42817872
 o      2.60933219    -0.96084158    -0.05984600
 h      2.90724615    -1.52283772     0.61311265
 c     -2.16129963    -0.77980935    -0.48422242
 h     -1.86098981    -1.70119754    -1.06663943
 h     -2.81482478    -1.13455180     0.25852694
 h     -2.65973680    -0.40899720    -1.41292339
 h     -0.90972992     1.46677131     1.97823233
          17

 c      1.47100994    -0.42649564    -0.14445730
 c      0.20232076    -0.91000748     0.26145493
 c     -0.91990938     0.01585762    -0.09176355
 c     -1.12253135     1.28144553     0.83704026
 c     -0.16340715     1.32139194    -0.31754459
 c      1.13584394     1.02178908    -0.04109125
 h      0.14654252    -1.81471388     0.80367765
 h     -2.12391776     1.59241061     0.62172516
 h     -0.30233330     2.11153400    -1.07917887
 h      1.68633824     1.79888440     0.41258472
 o      2.60296127    -0.96523205    -0.05126029
 h      2.90841857    -1.47604386     0.62829507
 c     -2.14875993    -0.78493725    -0.49143684
 h     -1.85037028    -1.68931284    -1.07512642
 h     -2.84842257    -1.11408303     0.26592110
 h     -2.66728317    -0.42996957    -1.43609133
 h     -0.90115432     1.48795345     1.96508879
          17

 c      1.47033381    -0.41847777    -0.16258947
 c      0.20449805    -0.92808007     0.26684006
 c     -0.91596110     0.01767500    -0.09130580
 c     -1.12500594     1.29239556     0.84484746
 c     -0.17655849     1.31387142    -0.30425580
 c      1.15211351     1.02708650    -0.05058249
 h      0.10535088    -1.77393097     0.76873101
 h     -2.19233106     1.61314524     0.68233747
 h     -0.33459725     2.08725523    -1.07973856
 h      1.74607948     1.82503358     0.40018183
 o      2.59794287    -0.96865883    -0.04476582
 h      2.91590874    -1.45197087     0.67211267
 c     -2.13621552    -0.79024574    -0.50162655
 h     -1.83533239    -1.67886061    -1.07481409
 h     -2.88338312    -1.09032319     0.27852778
 h     -2.67592980    -0.44326297    -1.44677585
 h     -0.89067598     1.50091134     1.93411345
          17

 c      1.46636141    -0.40823546    -0.17869228
 c      0.20742035    -0.94140368     0.26956672
 c     -0.91169262     0.01824492    -0.08920628
 c     -1.12853109     1.30308900     0.85356896
 c     -0.19215802     1.30706881    -0.29232067
 c      1.17056477     1.03041583    -0.05990387
 h      0.05792057    -1.77273876     0.75544826
 h     -2.25056361     1.63591390     0.74013594
 h     -0.36923815     2.05977373    -1.08056908
 h      1.81337430     1.84895985     0.38507317
 o      2.59452663    -0.97160851    -0.03996875
 h      2.92564513    -1.44236233     0.73643652
 c     -2.12461333    -0.79550758    -0.51396287
 h     -1.81519018    -1.67417634    -1.06716376
 h     -2.91137504    -1.06176543     0.28806097
 h     -2.68367612    -0.44878447    -1.44429053
 h     -0.87645873     1.50610825     1.89299049
          17

 c      1.45950069    -0.39633537    -0.19230572
 c      0.21102681    -0.94890506     0.26909390
 c     -0.90716604     0.01732876    -0.08539951
 c     -1.13410115     1.31354461     0.86243536
 c     -0.20923780     1.30116963    -0.28184592
 c      1.19072281     1.03261476    -0.06887044
 h      0.00362101    -1.81846217     0.76734688
 h     -2.28822924     1.65686966     0.79403714
 h     -0.40573185     2.02963142    -1.08223241
 h      1.88027150     1.86273372     0.36269646
 o      2.59309826    -0.97483202    -0.03582210
 h      2.92913399    -1.43383412     0.80249198
 c     -2.11459980    -0.80039908    -0.52759396
 h     -1.78967071    -1.67919717    -1.05417971
 h     -2.92630764    -1.02856223     0.28884369
 h     -2.68933289    -0.44640781    -1.43008292
 h     -0.85573230     1.50513633     1.85396522
          17

 c      1.45049337    -0.38338040    -0.20306248
 c      0.21467066    -0.95217005     0.26641765
 c     -0.90250876     0.01475306    -0.07988478
 c     -1.14230668     1.32362419     0.87054541
 c     -0.22685391     1.29633593    -0.27290828
 c      1.21194478     1.03431911    -0.07744202
 h     -0.05219913    -1.88903457     0.79101646
 h     -2.30046445     1.67382796     0.84258180
 h     -0.44362017     1.99773262    -1.08564409
 h      1.94095220     1.86163999     0.33066780
 o      2.59375936    -0.97874548    -0.03152007
 h      2.92033923    -1.41756976     0.85532915
 c     -2.10641702    -0.80466324    -0.54178725
 h     -1.75947337    -1.69576047    -1.03739326
 h     -2.92503348    -0.99220780     0.27827249
 h     -2.69255141    -0.43604268    -1.40758959
 h     -0.82500022     1.50017901     1.83112880
          17

 c      1.44027386    -0.36997857    -0.21070447
 c      0.21743464    -0.95325338     0.26276461
 c     -0.89787903     0.01040116    -0.07271860
 c     -1.15326140     1.33319289     0.87747430
 c     -0.24418334     1.29270213    -0.26556801
 c      1.23348392     1.03594482    -0.08569971
 h     -0.10136832    -1.95846179     0.81143113
 h     -2.28673783     1.68587976     0.88444309
 h     -0.48244289     1.96509108    -1.09181910
 h      1.99202620     1.84413910     0.28853687
 o      2.59628967    -0.98340239    -0.02669519
 h      2.89698306    -1.39006863     0.88724038
 c     -2.09987631    -0.80826540    -0.55600058
 h     -1.72676046    -1.72231207    -1.01723241
 h     -2.90731557    -0.95502340     0.25663410
 h     -2.69379881    -0.41761656    -1.38190398
 h     -0.78198948     1.49247586     1.83267602
          17

 c      1.42980766    -0.35672211    -0.21508174
 c      0.21858996    -0.95344513     0.25890052
 c     -0.89343668     0.00422510    -0.06400928
 c     -1.16634203     1.34220096     0.88379663
 c     -0.26057978     1.29036908    -0.25987335
 c      1.25453700     1.03769278    -0.09381821
 h     -0.13767286    -2.01087157     0.81979413
 h     -2.25077460     1.69338443     0.91864965
 h     -0.52165954     1.93253634    -1.10152752
 h      2.03256752     1.81159025     0.23739517
 o      2.60025457    -0.98861718    -0.02134631
 h      2.85974643    -1.35156555     0.89687208
 c     -2.09440078    -0.81139872    -0.56992511
 h     -1.69506388    -1.75421049    -0.99339569
 h     -2.87586982    -0.91976644     0.22706243
 h     -2.69402670    -0.39114571    -1.35889290
 h     -0.72873337     1.48132870     1.85432873
          17

 c      1.41996756    -0.34416419    -0.21614956
 c      0.21770235    -0.95338614     0.25521361
 c     -0.88932540    -0.00371898    -0.05390917
 c     -1.18005375     1.35053050     0.89069632
 c     -0.27560133     1.28939744    -0.25585047
 c      1.27424059     1.03953336    -0.10205010
 h     -0.15757418    -2.03888879     0.81228253
 h     -2.20185886     1.69847577     0.94486419
 h     -0.56058041     1.90050023    -1.11494918
 h      2.06439692     1.76823037     0.17958555
 o      2.60508616    -0.99403661    -0.01583541
 h      2.81172497    -1.30522400     0.88938459
 c     -2.08915819    -0.81432953    -0.58354940
 h     -1.66848050    -1.78552652    -0.96581969
 h     -2.83653536    -0.88929393     0.19564046
 h     -2.69383454    -0.35713442    -1.34359300
 h     -0.67176315     1.46531564     1.88329325
          17

 c      1.41145516    -0.33279770    -0.21396485
 c      0.21459902    -0.95336733     0.25188626
 c     -0.88566346    -0.01323864    -0.04260491
 c     -1.19217459     1.35779128     0.89915727
 c     -0.28900918     1.28979492    -0.25348905
 c      1.29164280     1.04120237    -0.11070213
 h     -0.15945419    -2.04001751     0.78783117
 h     -2.15624824     1.70579078     0.96380503
 h     -0.59833932     1.86897810    -1.13147861
 h      2.09241030     1.72104576     0.11831265
 o      2.61014488    -0.99917809    -0.01096921
 h      2.75796161    -1.25676573     0.87790039
 c     -2.08327523    -0.81720789    -0.59719949
 h     -1.65061995    -1.81104851    -0.93535532
 h     -2.79782904    -0.86611913     0.17087192
 h     -2.69249681    -0.31725042    -1.33853200
 h     -0.61897018     1.44389490     1.90708622
          17

 c      1.40475390    -0.32304017    -0.20867959
 c      0.20934467    -0.95346423     0.24896901
 c     -0.88254350    -0.02400025    -0.03031113
 c     -1.20026299     1.36334950     0.90960067
 c     -0.30073144     1.29149705    -0.25273920
 c      1.30575589     1.04230221    -0.12007033
 h     -0.14314462    -2.01500603     0.74710565
 h     -2.13408378     1.72185290     0.97730949
 h     -0.63393982     1.83768420    -1.14979947
 h      2.12381186     1.67848685     0.05678993
 o      2.61485185    -1.00355532    -0.00786225
 h      2.70374446    -1.21266168     0.88140927
 c     -2.07613042    -0.81996972    -0.61135407
 h     -1.64380647    -1.82756797    -0.90386350
 h     -2.76848179    -0.85186922     0.16103028
 h     -2.68774864    -0.27469418    -1.34317256
 h     -0.57690572     1.41769271     1.91781058
          17

 c      1.40011259    -0.31522575    -0.20052356
 c      0.20225866    -0.95348619     0.24636125
 c     -0.88004254    -0.03555913    -0.01726826
 c     -1.20285293     1.36675057     0.92200257
 c     -0.31079934     1.29434983    -0.25351719
 c      1.31582919     1.04258085    -0.13033815
 h     -0.11011614    -1.96839556     0.69259757
 h     -2.14661699     1.75062923     0.98722750
 h     -0.66637483     1.80631405    -1.16820326
 h      2.16464633     1.64716657    -0.00302466
 o      2.61887594    -1.00694904    -0.00709148
 h      2.65190100    -1.17593392     0.91126426
 c     -2.06767897    -0.82234609    -0.62617464
 h     -1.64867816    -1.83443922    -0.87397801
 h     -2.75303598    -0.84698491     0.16926439
 h     -2.67664718    -0.23374743    -1.35483824
 h     -0.54977184     1.38805477     1.91227194
          17

 c      1.39757394    -0.30959733    -0.18977050
 c      0.19397062    -0.95272984     0.24371833
 c     -0.87824415    -0.04741452    -0.00374044
 c     -1.20041654     1.36817941     0.93608888
 c     -0.31928419     1.29810761    -0.25569948
 c      1.32173985     1.04221775    -0.14153283
 h     -0.06429291    -1.91141880     0.62963295
 h     -2.18530028     1.78862516     0.99419824
 h     -0.69479373     1.77478266    -1.18502639
 h      2.21487711     1.62841364    -0.06096171
 o      2.62208537    -1.00948075    -0.00789762
 h      2.60344507    -1.14487615     0.95817048
 c     -2.05853433    -0.82391497    -0.64116948
 h     -1.66413330    -1.83369419    -0.84874049
 h     -2.74956192    -0.85089133     0.19074756
 h     -2.65676779    -0.19875275    -1.37022195
 h     -0.53915032     1.35658814     1.89125171
          17

 c      1.39703980    -0.30628074    -0.17670850
 c      0.18545193    -0.94962513     0.24036553
 c     -0.87727155    -0.05906038     0.00999403
 c     -1.19464838     1.36827029     0.95128571
 c     -0.32626279     1.30245185    -0.25909442
 c      1.32404968     1.04177285    -0.15360840
 h     -0.01267920    -1.86630702     0.56743266
 h     -2.23050589     1.82737953     0.99830144
 h     -0.71865677     1.74336068    -1.19904975
 h      2.26741043     1.61858116    -0.11761528
 o      2.62432786    -1.01133301    -0.00885626
 h      2.56057552    -1.11720648     1.00241071
 c     -2.04963233    -0.82417443    -0.65538427
 h     -1.68761659    -1.82970009    -0.83114755
 h     -2.75236359    -0.86230427     0.21564009
 h     -2.62698467    -0.17313261    -1.38655313
 h     -0.54364192     1.32482823     1.85942208
          17

 c      1.39834533    -0.30522289    -0.16163968
 c      0.17777692    -0.94205624     0.23554854
 c     -0.87731937    -0.07001580     0.02365714
 c     -1.18733984     1.36764999     0.96656968
 c     -0.33180033     1.30702922    -0.26341411
 c      1.32362428     1.04184499    -0.16654519
 h      0.03711879    -1.86287533     0.51634699
 h     -2.26529819     1.85907169     1.00006086
 h     -0.73783729     1.71269228    -1.20976231
 h      2.31235258     1.61257836    -0.17310141
 o      2.62540519    -1.01258538    -0.00884076
 h      2.52663680    -1.09246504     1.02888757
 c     -2.04179836    -0.82267254    -0.66782649
 h     -1.71580957    -1.82796182    -0.82365113
 h     -2.75602104    -0.87943664     0.23421229
 h     -2.58774148    -0.15872569    -1.40223666
 h     -0.55817638     1.29386107     1.82591935
          17

 c      1.40131928    -0.30612608    -0.14490355
 c      0.17158435    -0.92961761     0.22925194
 c     -0.87868048    -0.07981469     0.03698439
 c     -1.18002015     1.36678035     0.98048319
 c     -0.33593814     1.31149585    -0.26827627
 c      1.32124829     1.04280161    -0.18036433
 h      0.08296870    -1.91239904     0.47844823
 h     -2.27965257     1.87868872     1.00045533
 h     -0.75264260     1.68372873    -1.21743586
 h      2.34140191     1.60662217    -0.22683227
 o      2.62514840    -1.01324151    -0.00725975
 h      2.50476532    -1.07154687     1.03087255
 c     -2.03550949    -0.81921471    -0.67771654
 h     -1.74561487    -1.83283063    -0.82773098
 h     -2.75725828    -0.90018967     0.23961415
 h     -2.54101091    -0.15540990    -1.41717119
 h     -0.57392348     1.26385269     1.80410300
          17

 c      1.40579291    -0.30845277    -0.12688835
 c      0.16716478    -0.91495896     0.22231698
 c     -0.88173314    -0.08799348     0.04973843
 c     -1.17379146     1.36597585     0.99155292
 c     -0.33868489     1.31555037    -0.27324037
 c      1.31746780     1.04470091    -0.19508979
 h      0.12694163    -1.99157047     0.44616428
 h     -2.26935372     1.88378714     1.00053533
 h     -0.76375132     1.65759068    -1.22299582
 h      2.34958683     1.59898918    -0.27790334
 o      2.62346686    -1.01327816    -0.00399282
 h      2.49717042    -1.05594810     1.00903488
 c     -2.03085116    -0.81407007    -0.68454221
 h     -1.77488809    -1.84505644    -0.84365589
 h     -2.75505149    -0.92235235     0.22831113
 h     -2.49002797    -0.16099903    -1.43286825
 h     -0.58141918     1.23402425     1.80716901
          17

 c      1.41155543    -0.31151624    -0.10801443
 c      0.16492943    -0.90138338     0.21553656
 c     -0.88684298    -0.09414510     0.06173100
 c     -1.16887352     1.36533132     0.99911178
 c     -0.34001688     1.31894822    -0.27786781
 c      1.31256715     1.04732081    -0.21070768
 h      0.16916222    -2.06946691     0.41259331
 h     -2.23476735     1.87405095     1.00112121
 h     -0.77206096     1.63536825    -1.22768761
 h      2.33540019     1.58984446    -0.32550382
 o      2.62037778    -1.01266832     0.00061390
 h      2.50482052    -1.04739799     0.97135616
 c     -2.02760731    -0.80798256    -0.68806432
 h     -1.80235697    -1.86116780    -0.87048036
 h     -2.75033033    -0.94380552     0.19979241
 h     -2.43868644    -0.17166239    -1.45216293
 h     -0.57736703     1.20401494     1.83905794
          17

 c      1.41832425    -0.31458016    -0.08870207
 c      0.16531361    -0.89109440     0.20931550
 c     -0.89422242    -0.09800418     0.07285012
 c     -1.16437765     1.36457427     1.00365944
 c     -0.33989754     1.32150653    -0.28179143
 c      1.30656651     1.05021471    -0.22713633
 h      0.20780896    -2.12653595     0.37508052
 h     -2.18097118     1.85143743     1.00267061
 h     -0.77845115     1.61791399    -1.23258183
 h      2.30072094     1.58103495    -0.36922751
 o      2.61602248    -1.01138942     0.00566560
 h      2.52728820    -1.04767201     0.93423736
 c     -2.02541361    -0.80189275    -0.68839172
 h     -1.82698049    -1.87531660    -0.90624122
 h     -2.74591623    -0.96278189     0.15643620
 h     -2.39049378    -0.18321356    -1.47805086
 h     -0.56729035     1.17550809     1.89060046
          17

 c      1.42576410    -0.31693920    -0.06932006
 c      0.16853367    -0.88517802     0.20379627
 c     -0.90382130    -0.09950496     0.08307634
 c     -1.15866642     1.36304605     1.00625293
 c     -0.33831096     1.32310268    -0.28477308
 c      1.29920114     1.05276340    -0.24420302
 h      0.24081462    -2.15367937     0.33352494
 h     -2.11916087     1.82094015     1.00529172
 h     -0.78353753     1.60570522    -1.23807750
 h      2.25098019     1.57608191    -0.40935956
 o      2.61062464    -1.00942859     0.00986447
 h      2.56333214    -1.05835427     0.91971290
 c     -2.02387544    -0.79653442    -0.68612900
 h     -1.84747403    -1.88189820    -0.94827566
 h     -2.74669338    -0.97821063     0.10353060
 h     -2.34746715    -0.19296383    -1.51166146
 h     -0.55986430     1.15161360     1.94685933
          17

 c      1.43353847    -0.31798509    -0.05012713
 c      0.17448506    -0.88394786     0.19898772
 c     -0.91529122    -0.09879531     0.09247321
 c     -1.14975178     1.35980514     1.00782504
 c     -0.33529106     1.32366494    -0.28672927
 c      1.28992734     1.05423403    -0.26162890
 h      0.26646749    -2.14786076     0.28888682
 h     -2.06750895     1.79105333     1.00884288
 h     -0.78753595     1.59881436    -1.24364262
 h      2.19503118     1.58010334    -0.44712292
 o      2.60438048    -1.00681366     0.01245024
 h      2.61241628    -1.08014695     0.93996175
 c     -2.02260566    -0.79218135    -0.68241528
 h     -1.86228432    -1.87724012    -0.99357817
 h     -2.75937294    -0.98998447     0.04861029
 h     -2.30984262    -0.20076130    -1.55073605
 h     -0.56134266     1.13514310     1.99515765
          17

 c      1.44133994    -0.31723950    -0.03125764
 c      0.18276137    -0.88715919     0.19482874
 c     -0.92802782    -0.09621234     0.10115636
 c     -1.13587925     1.35393747     1.00896735
 c     -0.33093049     1.32315620    -0.28771813
 c      1.27809739     1.05390419    -0.27904835
 h      0.28348002    -2.10997211     0.24257013
 h     -2.04565129     1.77108338     1.01307025
 h     -0.79030459     1.59698187    -1.24794088
 h      2.14311961     1.59881723    -0.48454911
 o      2.59751546    -1.00370127     0.01413896
 h      2.67374411    -1.11145702     0.98234041
 c     -2.02129710    -0.78869306    -0.67861704
 h     -1.86982410    -1.86012145    -1.03913485
 h     -2.79049494    -0.99866305    -0.00117276
 h     -2.27683699    -0.20821855    -1.59021570
 h     -0.57424174     1.12773777     2.02761491
          17

 c      1.44887962    -0.31435998    -0.01276552
 c      0.19273779    -0.89404060     0.19121630
 c     -0.94126352    -0.09222849     0.10925732
 c     -1.11676006     1.34517879     1.00996799
 c     -0.32537109     1.32155509    -0.28789704
 c      1.26339770     1.05132600    -0.29610840
 h      0.29108216    -2.04530649     0.19620741
 h     -2.05963667     1.76409105     1.01764473
 h     -0.79152412     1.59975679    -1.24928019
 h      2.10190260     1.63569916    -0.52343282
 o      2.59047183    -1.00039569     0.01634958
 h      2.74338421    -1.14823354     1.02223846
 c     -2.01996969    -0.78576197    -0.67576966
 h     -1.86873254    -1.83166732    -1.08221550
 h     -2.84218757    -1.00435927    -0.04308666
 h     -2.24760584    -0.21703573    -1.62442021
 h     -0.59792038     1.12975489     2.04085170
          17

 c      1.45587944    -0.30915286     0.00532890
 c      0.20365888    -0.90310417     0.18803340
 c     -0.95418026    -0.08737906     0.11689662
 c     -1.09406103     1.33413087     1.01086102
 c     -0.31879384     1.31884207    -0.28746479
 c      1.24624299     1.04661811    -0.31261129
 h      0.28936550    -1.96669709     0.15137098
 h     -2.09546559     1.76435069     1.02201231
 h     -0.79092101     1.60664591    -1.24616344
 h      2.07004096     1.68863572    -0.56378621
 o      2.58384774    -0.99723751     0.02010435
 h      2.81512264    -1.18574003     1.04116472
 c     -2.01916796    -0.78310959    -0.67427113
 h     -1.85805450    -1.79505843    -1.12063379
 h     -2.90916755    -1.00592344    -0.08013686
 h     -2.22170780    -0.22784613    -1.64896888
 h     -0.62923165     1.14036351     2.03561841
          17

 c      1.46209422    -0.30159626     0.02302217
 c      0.21470486    -0.91180610     0.18522857
 c     -0.96602118    -0.08218657     0.12417054
 c     -1.07021707     1.32170419     1.01138004
 c     -0.31141963     1.31499708    -0.28660292
 c      1.22763556     1.04045575    -0.32854717
 h      0.27974039    -1.89920940     0.10862019
 h     -2.13250592     1.76377313     1.02538950
 h     -0.78845176     1.61722394    -1.23773616
 h      2.04001418     1.74993022    -0.60357735
 o      2.57822337    -0.99450525     0.02581538
 h      2.88278934    -1.21993145     1.03043073
 c     -2.01976576    -0.78049383    -0.67405481
 h     -1.83732371    -1.75509437    -1.15295941
 h     -2.98092508    -1.00163733    -0.11779058
 h     -2.19915118    -0.23991469    -1.66163993
 h     -0.66295917     1.15767448     2.01714741
          17

 c      1.46735637    -0.29184564     0.04032403
 c      0.22510466    -0.91688747     0.18294322
 c     -0.97618182    -0.07709879     0.13114554
 c     -1.04735423     1.30866183     1.01088266
 c     -0.30351242     1.31000705    -0.28543848
 c      1.20868182     1.03373688    -0.34398910
 h      0.26443087    -1.87666609     0.06601809
 h     -2.15540573     1.75693858     1.02695236
 h     -0.78440296     1.63119738    -1.22402394
 h      2.00385968     1.80989945    -0.64005522
 o      2.57404460    -0.99237030     0.03342847
 h      2.94155026    -1.24791067     0.98894073
 c     -2.02256746    -0.77766210    -0.67487633
 h     -1.80658663    -1.71735018    -1.17854863
 h     -3.04650315    -0.99044384    -0.16026870
 h     -2.18028593    -0.25131042    -1.66251505
 h     -0.69237174     1.17902454     1.99562390
          17

 c      1.47163432    -0.28019756     0.05724611
 c      0.23432339    -0.91680942     0.18137467
 c     -0.98426250    -0.07244919     0.13785445
 c     -1.02699330     1.29551800     1.00849231
 c     -0.29538131     1.30387795    -0.28404443
 c      1.19028992     1.02726436    -0.35898895
 h      0.24449504    -1.91347029     0.02093480
 h     -2.15598097     1.74152853     1.02595202
 h     -0.77938232     1.64843065    -1.20593061
 h      1.95671911     1.86022100    -0.67103367
 o      2.57153181    -0.99086080     0.04250454
 h      2.98884871    -1.26829114     0.92192733
 c     -2.02805513    -0.77440174    -0.67645819
 h     -1.76649676    -1.68672275    -1.19718335
 h     -3.09753744    -0.97245047    -0.20927695
 h     -2.16564045    -0.25925175    -1.65384528
 h     -0.71065304     1.20174638     1.98436497
          17

 c      1.47506848    -0.26703764     0.07378620
 c      0.24198711    -0.91336994     0.18034114
 c     -0.99006326    -0.06846537     0.14429055
 c     -1.00996837     1.28252858     1.00369207
 c     -0.28738045     1.29664287    -0.28247607
 c      1.17311891     1.02160604    -0.37353786
 h      0.22050808    -1.98581621    -0.02454770
 h     -2.13153431     1.71739908     1.02172955
 h     -0.77419455     1.66891202    -1.18500003
 h      1.89733504     1.89531385    -0.69538148
 o      2.57054876    -0.98979519     0.05216940
 h      3.02616255    -1.28214453     0.84178939
 c     -2.03630906    -0.77065309    -0.67855930
 h     -1.71862735    -1.66576406    -1.20838700
 h     -3.12914432    -0.94880288    -0.26426961
 h     -2.15569615    -0.26056600    -1.63969329
 h     -0.71349537     1.22429762     1.99299005
          17

 c      1.47793526    -0.25281609     0.08992250
 c      0.24769768    -0.90922835     0.17941291
 c     -0.99353843    -0.06532604     0.15039974
 c     -0.99636585     1.26972805     0.99698633
 c     -0.27990476     1.28836356    -0.28082016
 c      1.15760907     1.01706404    -0.38755994
 h      0.19463813    -2.06060248    -0.06513821
 h     -2.08376487     1.68604263     1.01375137
 h     -0.76962741     1.69262285    -1.16297912
 h      1.82747054     1.91261176    -0.71307452
 o      2.57045229    -0.98870426     0.06108064
 h      3.06144741    -1.29431170     0.76864243
 c     -2.04698818    -0.76654954    -0.68104682
 h     -1.66589157    -1.65384186    -1.21100312
 h     -3.14010537    -0.92142465    -0.32294602
 h     -2.15059164    -0.25233105    -1.62510166
 h     -0.70092536     1.24645707     2.01980372
          17

 c      1.48054749    -0.23801714     0.10561416
 c      0.25111987    -0.90606313     0.17826324
 c     -0.99475976    -0.06320622     0.15608068
 c     -0.98557581     1.25701850     0.98975660
 c     -0.27338592     1.27913533    -0.27922423
 c      1.14399677     1.01365660    -0.40090526
 h      0.16975115    -2.11663326    -0.09657928
 h     -2.01924060     1.65072878     1.00175132
 h     -0.76621098     1.71932737    -1.14129431
 h      1.75145239     1.91279234    -0.72524261
 o      2.57026268    -0.98695963     0.06790504
 h      3.10711354    -1.31182455     0.72275172
 c     -2.05931988    -0.76230718    -0.68397205
 h     -1.61262460    -1.64779308    -1.20357118
 h     -3.13329552    -0.89282499    -0.38157892
 h     -2.14983225    -0.23273616    -1.61458452
 h     -0.67620679     1.26815649     2.05330217
          17

 c      1.48313764    -0.22310955     0.12080185
 c      0.25209352    -0.90460487     0.17673630
 c     -0.99389759    -0.06228125     0.16119635
 c     -0.97634000     1.24417599     0.98351110
 c     -0.26828446     1.26909489    -0.27789316
 c      1.13230028     1.01107535    -0.41333187
 h      0.14828475    -2.14386274    -0.11653142
 h     -1.95113349     1.61715324     0.98591861
 h     -0.76404638     1.74836379    -1.12064855
 h      1.67598176     1.90033946    -0.73436261
 o      2.56956190    -0.98432841     0.07240977
 h      3.16689566    -1.33586451     0.70722103
 c     -2.07210558    -0.75803130    -0.68762053
 h     -1.56402964    -1.64354172    -1.18521854
 h     -3.11639906    -0.86591937    -0.43532830
 h     -2.15219076    -0.20195235    -1.61039096
 h     -0.64348222     1.28867677     2.08045002
          17

 c      1.48579866    -0.20851621     0.13540952
 c      0.25065730    -0.90502493     0.17479723
 c     -0.99120486    -0.06271298     0.16559129
 c     -0.96684116     1.23081674     0.97939415
 c     -0.26505887     1.25842503    -0.27706327
 c      1.12232901     1.00866079    -0.42449483
 h      0.13200938    -2.13869671    -0.12401416
 h     -1.89943116     1.59353762     0.96688650
 h     -0.76280845     1.77854034    -1.10094628
 h      1.60965278     1.88387258    -0.74436833
 o      2.56894534    -0.98120305     0.07548474
 h      3.22930863    -1.35854130     0.70761872
 c     -2.08381268    -0.75359062    -0.69246233
 h     -1.52523184    -1.63765001    -1.15638034
 h     -3.10170460    -0.84367589    -0.47894078
 h     -2.15595602    -0.16247110    -1.61172084
 h     -0.60645367     1.30683481     2.09200500
          17

 c      1.48850933    -0.19463396     0.14935369
 c      0.24703285    -0.90715029     0.17249617
 c     -0.98699611    -0.06463024     0.16910836
 c     -0.95544461     1.21661968     0.97811462
 c     -0.26410409     1.24734877    -0.27697475
 c      1.11380479     1.00556206    -0.43400274
 h      0.12209704    -2.10157417    -0.11899323
 h     -1.88252335     1.58746174     0.94541701
 h     -0.76192999     1.80822551    -1.08156581
 h      1.56113398     1.87429609    -0.75999205
 o      2.56923886    -0.97809539     0.07804737
 h      3.27975954    -1.37068351     0.70930731
 c     -2.09295319    -0.74864446    -0.69895029
 h     -1.50032197    -1.62828535    -1.11900461
 h     -3.10229632    -0.82844633    -0.50814955
 h     -2.15943010    -0.11854399    -1.61555178
 h     -0.56800810     1.32139064     2.08343273
          17

 c      1.49118721    -0.18186947     0.16255486
 c      0.24160422    -0.91047068     0.16997464
 c     -0.98162372    -0.06810901     0.17160306
 c     -0.94207646     1.20183735     0.97996783
 c     -0.26567992     1.23611543    -0.27784839
 c      1.10662046     1.00123430    -0.44160090
 h      0.11907640    -2.03713161    -0.10247930
 h     -1.90103765     1.59941976     0.92257120
 h     -0.76088269     1.83560744    -1.06180792
 h      1.53568980     1.87897313    -0.78462180
 o      2.57092582    -0.97529823     0.08058983
 h      3.30913234    -1.36679398     0.70460471
 c     -2.09880325    -0.74276178    -0.70726221
 h     -1.49158019    -1.61571217    -1.07638726
 h     -3.12405128    -0.82124294    -0.52125827
 h     -2.16135616    -0.07506036    -1.61829626
 h     -0.53002336     1.33129849     2.05443185
          17

 c      1.49372787    -0.17065455     0.17494444
 c      0.23491320    -0.91392772     0.16752322
 c     -0.97546070    -0.07314794     0.17295536
 c     -0.92829016     1.18732439     0.98475674
 c     -0.26986623     1.22498062    -0.27985381
 c      1.10102014     0.99593406    -0.44737000
 h      0.12249758    -1.95697458    -0.07722147
 h     -1.93721057     1.62198678     0.90052854
 h     -0.75945091     1.85903144    -1.04132906
 h      1.53264015     1.89589856    -0.81791529
 o      2.57408901    -0.97286397     0.08325215
 h      3.31447644    -1.34515799     0.69163553
 c     -2.10183719    -0.73550461    -0.71718182
 h     -1.49896677    -1.60251474    -1.03282559
 h     -3.16088920    -0.82155108    -0.51950644
 h     -2.16107931    -0.03650924    -1.61714907
 h     -0.49304692     1.33593621     2.00880926
          17

 c      1.49603000    -0.16141812     0.18645918
 c      0.22766643    -0.91553288     0.16566989
 c     -0.96889444    -0.07964966     0.17307474
 c     -0.91592925     1.17395557     0.99174466
 c     -0.27655151     1.21417913    -0.28307192
 c      1.09746130     0.99057316    -0.45169514
 h      0.13039222    -1.88449539    -0.04875581
 h     -1.97104970     1.64607920     0.88234553
 h     -0.75791935     1.87732178    -1.02043177
 h      1.54674113     1.91533172    -0.85599759
 o      2.57843317    -0.97063655     0.08589854
 h      3.29863349    -1.30729641     0.67313726
 c     -2.10331240    -0.72645605    -0.72817254
 h     -1.52007538    -1.59342069    -0.99305264
 h     -3.19969625    -0.82774598    -0.50591482
 h     -2.15849382    -0.00628352    -1.61079225
 h     -0.45578216     1.33543552     1.95480417
          17

 c      1.49801142    -0.15451896     0.19702619
 c      0.22067568    -0.91249313     0.16512172
 c     -0.96233073    -0.08741574     0.17189430
 c     -0.90639564     1.16224664     0.99975266
[truncated: 34,518 more chars]
