# Supplementary material for: Photochemical permutation of meta-substituted phenols
Source: Nat Commun. 2025 Aug 13;16:7502. doi: 10.1038/s41467-025-62549-5 (PMC12350626; doi:10.1038/s41467-025-62549-5)
Supplement: Supplementary file 3 — Source Data [file 41467_2025_62549_MOESM3_ESM.zip › Source data/NAMD_trajectories/trajectory039.xyz]

          17

 c      1.20857525    -0.31693634     0.01954401
 c     -0.12322584    -1.01186556     0.00075389
 c     -1.24329451    -0.26601710    -0.10842646
 c     -1.14003668     1.18658113    -0.14906639
 c      0.21577609     1.72650623     0.06244104
 c      1.31144283     1.01945069     0.07638749
 h     -0.19889525    -2.12243186     0.00019957
 h     -1.63949320     1.47703747    -1.08946279
 h      0.24300412     2.86592553     0.21938789
 h      2.54066356     1.33372513     0.08035367
 o      2.22452338    -1.22163571    -0.03717513
 h      2.98285662    -0.53844863     0.16735555
 c     -2.63057347    -0.84576516     0.12748211
 h     -2.51345573    -2.08805473    -0.42656411
 h     -2.82167267    -0.61997035     1.35843298
 h     -3.46963541    -0.32035770    -0.59295687
 h     -1.81824248     1.62508003     0.52638322
          17

 c      1.20606049    -0.32331739     0.01398055
 c     -0.11695005    -1.00768831     0.00202803
 c     -1.24729699    -0.27025752    -0.11148780
 c     -1.13559258     1.19303633    -0.14599720
 c      0.21765434     1.73346835     0.06065166
 c      1.31543644     1.02345596     0.07419356
 h     -0.21801806    -2.14268604     0.01154494
 h     -1.64932020     1.48369148    -1.06786265
 h      0.25136856     2.85336240     0.21215928
 h      2.51319499     1.34401193     0.07525949
 o      2.22305306    -1.22187917    -0.03327385
 h      2.94264902    -0.56530468     0.17471591
 c     -2.62850619    -0.85073441     0.12375710
 h     -2.52424304    -2.07748514    -0.42356981
 h     -2.84158133    -0.64430063     1.35794901
 h     -3.45653979    -0.34539861    -0.56998128
 h     -1.83372601     1.63887270     0.55386205
          17

 c      1.20324245    -0.33313793     0.00845354
 c     -0.10963305    -1.00501238     0.00297936
 c     -1.25331883    -0.27426151    -0.11352160
 c     -1.13174901     1.19979934    -0.14358861
 c      0.21719472     1.74384445     0.05893817
 c      1.32458661     1.02654151     0.07179879
 h     -0.23162973    -2.15015384     0.02259759
 h     -1.65734591     1.49622761    -1.05417739
 h      0.26007281     2.83070795     0.20527401
 h      2.45492734     1.35506518     0.07107312
 o      2.22164881    -1.22050293    -0.02901104
 h      2.90673892    -0.60691614     0.17841244
 c     -2.62627144    -0.85692881     0.11902010
 h     -2.54092869    -2.03648296    -0.39735943
 h     -2.86071166    -0.67929024     1.32842026
 h     -3.42905952    -0.37562989    -0.53110834
 h     -1.85383142     1.65505234     0.58874183
          17

 c      1.20014092    -0.34566922     0.00298766
 c     -0.10176811    -1.00408529     0.00360348
 c     -1.26091570    -0.27773856    -0.11449361
 c     -1.12918479     1.20695732    -0.14118150
 c      0.21483919     1.75648942     0.05719247
 c      1.33762121     1.02843524     0.06916847
 h     -0.23844019    -2.14228541     0.03323971
 h     -1.66394856     1.51503502    -1.04860925
 h      0.26904958     2.80705791     0.19979772
 h      2.37502222     1.36826276     0.06799514
 o      2.21933769    -1.21858222    -0.02470954
 h      2.89281762    -0.64824964     0.18352189
 c     -2.62354916    -0.86462093     0.11369471
 h     -2.56236391    -1.96881963    -0.34971002
 h     -2.87795706    -0.72346666     1.27270684
 h     -3.39430722    -0.40592158    -0.48301268
 h     -1.87144091     1.66931025     0.62386567
          17

 c      1.19690403    -0.36003660    -0.00237550
 c     -0.09388818    -1.00478473     0.00388762
 c     -1.26949373    -0.28042216    -0.11440024
 c     -1.12845666     1.21456209    -0.13840559
 c      0.21120565     1.76982329     0.05528663
 c      1.35207844     1.02872547     0.06626668
 h     -0.23772711    -2.12048325     0.04340842
 h     -1.66883365     1.53967012    -1.04937636
 h      0.27842960     2.79448809     0.19713496
 h      2.29355191     1.38812205     0.06620092
 o      2.21525267    -1.21718113    -0.02070394
 h      2.91631482    -0.67565369     0.19509146
 c     -2.61963085    -0.87388645     0.10844756
 h     -2.58683944    -1.88465980    -0.28545981
 h     -2.89292845    -0.77458200     1.19811070
 h     -3.36453624    -0.42805434    -0.43645360
 h     -1.88161353     1.67879621     0.65370395
          17

 c      1.19382222    -0.37528046    -0.00756984
 c     -0.08652023    -1.00662624     0.00380579
 c     -1.27836921    -0.28211609    -0.11326353
 c     -1.12996720     1.22262940    -0.13516184
 c      0.20694026     1.78236689     0.05312422
 c      1.36437218     1.02665717     0.06305578
 h     -0.22952095    -2.09009459     0.05317724
 h     -1.67120657     1.56895481    -1.05346892
 h      0.28845504     2.80297938     0.19843648
 h      2.24250393     1.42423523     0.06583799
 o      2.20973617    -1.21646409    -0.01698980
 h      2.97286800    -0.69098604     0.21250025
 c     -2.61357314    -0.88377482     0.10400930
 h     -2.61198419    -1.80840360    -0.21557423
 h     -2.90682482    -0.82949209     1.11879414
 h     -3.35428511    -0.43248572    -0.40351355
 h     -1.88178928     1.68220626     0.67480695
          17

 c      1.19122915    -0.39044975    -0.01251644
 c     -0.08013175    -1.00879432     0.00331545
 c     -1.28684525    -0.28274760    -0.11112000
 c     -1.13395931     1.23115332    -0.13152708
 c      0.20261827     1.79341267     0.05071519
 c      1.37172166     1.02161753     0.05949679
 h     -0.21473732    -2.06018204     0.06283890
 h     -1.67020446     1.60124778    -1.05768432
 h      0.29899854     2.83359779     0.20371265
 h      2.24514953     1.48530039     0.06707177
 o      2.20424525    -1.21596772    -0.01325096
 h      3.04039168    -0.70697777     0.22998541
 c     -2.60482334    -0.89126489     0.10050473
 h     -2.63597415    -1.78400284    -0.15788988
 h     -2.92354350    -0.88443555     1.05683478
 h     -3.37032652    -0.41476527    -0.39001767
 h     -1.87137543     1.67948310     0.68560808
          17

 c      1.18937403    -0.40471830    -0.01714628
 c     -0.07509263    -1.01031255     0.00236450
 c     -1.29426663    -0.28236724    -0.10801768
 c     -1.14047944     1.24010577    -0.12768438
 c      0.19872045     1.80316107     0.04819162
 c      1.37461995     1.01441659     0.05557519
 h     -0.19500619    -2.04169552     0.07290948
 h     -1.66530349     1.63474800    -1.05944805
 h      0.30918484     2.87743523     0.21162016
 h      2.28828499     1.56414616     0.06985265
 o      2.20020554    -1.21545702    -0.00920440
 h      3.09763536    -0.73289970     0.24230833
 c     -2.59372535    -0.89350565     0.09666740
 h     -2.65930016    -1.84226967    -0.12371937
 h     -2.94860343    -0.93641808     1.03432318
 h     -3.40503062    -0.38024874    -0.39170093
 h     -1.85150768     1.67161371     0.68635540
          17

 c      1.18838844    -0.41741695    -0.02141233
 c     -0.07168948    -1.01046174     0.00092167
 c     -1.30003950    -0.28106834    -0.10403940
 c     -1.14930937     1.24941252    -0.12390740
 c      0.19565179     1.81220061     0.04573877
 c      1.37516736     1.00689518     0.05132228
 h     -0.17200011    -2.04273032     0.08388501
 h     -1.65655957     1.66774163    -1.05723322
 h      0.31770173     2.92173923     0.22021378
 h      2.34179096     1.64224827     0.07367127
 o      2.19851947    -1.21507633    -0.00472196
 h      3.13179466    -0.77144927     0.24681666
 c     -2.58173676    -0.89218609     0.09092504
 h     -2.68105801    -1.95330672    -0.10638930
 h     -2.98311528    -0.98418965     1.05497761
 h     -3.44389428    -0.33940991    -0.40004214
 h     -1.82515661     1.66062927     0.67940069
          17

 c      1.18833312    -0.42800852    -0.02529038
 c     -0.07014736    -1.00923738    -0.00098031
 c     -1.30367582    -0.27892842    -0.09931916
 c     -1.15991912     1.25890761    -0.12057902
 c      0.19373383     1.82099380     0.04351904
 c      1.37480051     1.00062429     0.04679074
 h     -0.14678698    -2.06319682     0.09575728
 h     -1.64469113     1.69879717    -1.05066154
 h      0.32340084     2.95586406     0.22774245
 h      2.38479561     1.70451763     0.07785653
 o      2.19957597    -1.21517824     0.00020165
 h      3.13781678    -0.82096367     0.24298226
 c     -2.57101525    -0.89051720     0.08349242
 h     -2.69786311    -2.07066230    -0.09714067
 h     -3.02052511    -1.02658066     1.10094167
 h     -3.47455348    -0.30154837    -0.40801161
 h     -1.79735127     1.64969682     0.66966691
          17

 c      1.18924222    -0.43608947    -0.02877523
 c     -0.07058299    -1.00734503    -0.00323173
 c     -1.30485598    -0.27600900    -0.09401637
 c     -1.17150258     1.26831672    -0.11818081
 c      0.19317042     1.82969999     0.04163792
 c      1.37411630     0.99657089     0.04203433
 h     -0.12004672    -2.09471273     0.10776275
 h     -1.63104970     1.72692404    -1.04043936
 h      0.32563817     2.97340841     0.23299595
 h      2.40749297     1.74261934     0.08183700
 o      2.20325751    -1.21620368     0.00547367
 h      3.11775805    -0.87694989     0.23200937
 c     -2.56336709    -0.89035826     0.07552343
 h     -2.70729395    -2.16766074    -0.09199754
 h     -3.05232409    -1.06192608     1.15087141
 h     -3.48940645    -0.27288277    -0.41141497
 h     -1.77478104     1.64287895     0.66446846
          17

 c      1.19114367    -0.44141181    -0.03187390
 c     -0.07292930    -1.00572524    -0.00568124
 c     -1.30347748    -0.27237646    -0.08827998
 c     -1.18317013     1.27733445    -0.11712209
 c      0.19401764     1.83818952     0.04013937
 c      1.37328406     0.99523463     0.03710495
 h     -0.09274300    -2.12594070     0.11869269
 h     -1.61751432     1.75168431    -1.02822074
 h      0.32435816     2.97221269     0.23537799
 h      2.40635901     1.75284762     0.08517387
 o      2.20878621    -1.21865552     0.01087981
 h      3.08287188    -0.93223972     0.21716771
 c     -2.55979312    -0.89243417     0.06796408
 h     -2.70850391    -2.23300974    -0.08958932
 h     -3.07271223    -1.08895782     1.19061192
 h     -3.48499130    -0.25702946    -0.40835148
 h     -1.76375292     1.64392375     0.67123554
          17

 c      1.19406015    -0.44388132    -0.03459852
 c     -0.07691656    -1.00511789    -0.00818241
 c     -1.29967312    -0.26812163    -0.08223047
 c     -1.19426463     1.28578764    -0.11739458
 c      0.19617059     1.84607820     0.03900630
 c      1.37229435     0.99676593     0.03205316
 h     -0.06634834    -2.14754099     0.12739031
 h     -1.60629778     1.77320441    -1.01635645
 h      0.32009526     2.95411779     0.23494563
 h      2.38129707     1.73439498     0.08753734
 o      2.21454080    -1.22309519     0.01605280
 h      3.05651531    -0.97710805     0.20422234
 c     -2.56055167    -0.89694668     0.06138346
 h     -2.70158063    -2.26241878    -0.08955166
 h     -3.07885725    -1.10703459     1.21290780
 h     -3.46114171    -0.25559613    -0.39861708
 h     -1.76684455     1.65422346     0.69305673
          17

 c      1.19798863    -0.44351009    -0.03696216
 c     -0.08211205    -1.00589842    -0.01062043
 c     -1.29379419    -0.26336454    -0.07595905
 c     -1.20453237     1.29372959    -0.11839524
 c      0.19936899     1.85272852     0.03815571
 c      1.37099027     1.00097768     0.02692362
 h     -0.04263473    -2.15406883     0.13304943
 h     -1.59962072     1.79199726    -1.00739041
 h      0.31396407     2.92508984     0.23250282
 h      2.33520562     1.68909368     0.08873927
 o      2.21863050    -1.22995061     0.02061560
 h      3.06555274    -1.00290199     0.19909845
 c     -2.56528306    -0.90393784     0.05613675
 h     -2.68709978    -2.25449825    -0.09196188
 h     -3.06990132    -1.11591689     1.21482801
 h     -3.42092441    -0.26813597    -0.38358745
 h     -1.78141684     1.67182516     0.72602315
          17

 c      1.20286615    -0.44034998    -0.03898005
 c     -0.08798428    -1.00807488    -0.01292289
 c     -1.28637169    -0.25824262    -0.06953255
 c     -1.21398782     1.30135947    -0.11920697
 c      0.20322204     1.85726913     0.03743669
 c      1.36889741     1.00723977     0.02173873
 h     -0.02337937    -2.14411621     0.13531786
 h     -1.59925279     1.80854159    -1.00325334
 h      0.30756819     2.89511362     0.22964731
 h      2.27584600     1.62275105     0.08891483
 o      2.22074273    -1.23910563     0.02456606
 h      3.11187874    -1.00938270     0.20176217
 c     -2.57304159    -0.91348527     0.05252755
 h     -2.66596408    -2.20957664    -0.09721728
 h     -3.04631097    -1.11557845     1.19622900
 h     -3.37139052    -0.29134915    -0.36661341
 h     -1.80184224     1.69276559     0.76174430
          17

 c      1.20856523    -0.43449632    -0.04067293
 c     -0.09395563    -1.01131278    -0.01506632
 c     -1.27806196    -0.25288621    -0.06300111
 c     -1.22270233     1.30889223    -0.11904133
 c      0.20726469     1.85878151     0.03665945
 c      1.36485822     1.01427724     0.01645915
 h     -0.01010696    -2.12019616     0.13433814
 h     -1.60606935     1.82277774    -1.00446433
 h      0.30266250     2.87610986     0.22845175
 h      2.22010485     1.54780573     0.08897605
 o      2.22233162    -1.24997652     0.02825202
 h      3.16968756    -1.00361939     0.20663877
 c     -2.58228471    -0.92574665     0.05089193
 h     -2.63940539    -2.13062234    -0.10616737
 h     -3.00978902    -1.10620545     1.15960462
 h     -3.32436044    -0.31795077    -0.35358892
 h     -1.82262187     1.71308967     0.79181094
          17

 c      1.21492809    -0.42616961    -0.04206725
 c     -0.09945330    -1.01494536    -0.01708336
 c     -1.26957636    -0.24739162    -0.05640969
 c     -1.23071573     1.31649197    -0.11746711
 c      0.21103912     1.85677462     0.03568337
 c      1.35683482     1.02018712     0.01093883
 h     -0.00383978    -2.08880461     0.13078974
 h     -1.61984575     1.83384717    -1.00985098
 h      0.30052656     2.87640941     0.23045807
 h      2.19643586     1.48358086     0.09113152
 o      2.22479674    -1.26193878     0.03197796
 h      3.21393120    -0.99255645     0.20885146
 c     -2.59106125    -0.94060233     0.05150545
 h     -2.60898434    -2.02696305    -0.12062310
 h     -2.96364971    -1.08840442     1.11120891
 h     -3.29448976    -0.33737890    -0.35229934
 h     -1.83983341     1.72987812     0.81024069
          17

 c      1.22178801    -0.41580182    -0.04319392
 c     -0.10397442    -1.01801762    -0.01906248
 c     -1.26160064    -0.24180247    -0.04981444
 c     -1.23803558     1.32424577    -0.11440438
 c      0.21414007     1.85166631     0.03451609
 c      1.34334446     1.02351334     0.00502200
 h     -0.00488354    -2.06001897     0.12586094
 h     -1.63939397     1.84028379    -1.01701020
 h      0.30148564     2.89506639     0.23555009
 h      2.22818724     1.44419171     0.09772127
 o      2.22877071    -1.27444623     0.03588739
 h      3.23134508    -0.98065215     0.20606588
 c     -2.59770723    -0.95645397     0.05420726
 h     -2.57618474    -1.92254590    -0.14483039
 h     -2.91340510    -1.06360045     1.06311812
 h     -3.29143573    -0.34178308    -0.36837645
 h     -1.85123052     1.74139122     0.81389689
          17

 c      1.22897200    -0.40406221    -0.04408566
 c     -0.10713709    -1.01949868    -0.02111766
 c     -1.25472674    -0.23610296    -0.04329885
 c     -1.24463956     1.33214273    -0.11002907
 c      0.21617051     1.84470354     0.03331147
 c      1.32606165     1.02450955    -0.00117669
 h     -0.01286357    -2.04500852     0.12091847
 h     -1.66292355     1.84052037    -1.02320074
 h      0.30510071     2.92267648     0.24201177
 h      2.30306981     1.42406621     0.10783885
 o      2.23426906    -1.28700713     0.04000825
 h      3.21823033    -0.97035946     0.19775598
 c     -2.60166827    -0.96902198     0.05816167
 h     -2.54080552    -1.86293380    -0.18823202
 h     -2.86656239    -1.03430027     1.03390172
 h     -3.31219264    -0.33333467    -0.40025679
 h     -1.85602843     1.74698441     0.80228471
          17

 c      1.23631730    -0.39178217    -0.04477108
 c     -0.10867965    -1.01873087    -0.02331524
 c     -1.24940880    -0.23021627    -0.03697732
 c     -1.25044462     1.34005311    -0.10470119
 c      0.21670111     1.83739481     0.03227200
 c      1.30855706     1.02408671    -0.00733831
 h     -0.02718950    -2.05059842     0.11674825
 h     -1.68843129     1.83340554    -1.02618077
 h      0.31070354     2.94764546     0.24767861
 h      2.38751395     1.41039541     0.11802588
 o      2.24084407    -1.29920290     0.04428770
 h      3.17841136    -0.96231125     0.18464881
 c     -2.60346068    -0.97429534     0.06218237
 h     -2.50019890    -1.88363407    -0.26113026
 h     -2.82983396    -1.00350705     1.04157404
 h     -3.34513598    -0.32157682    -0.44037024
 h     -1.85489687     1.74715463     0.77753645
          17

 c      1.24367175    -0.37985654    -0.04527380
 c     -0.10843633    -1.01581449    -0.02561014
 c     -1.24594838    -0.22404301    -0.03097379
 c     -1.25525598     1.34770809    -0.09894772
 c      0.21531151     1.83102829     0.03156378
 c      1.29369397     1.02272659    -0.01320746
 h     -0.04747173    -2.07450785     0.11292925
 h     -1.71402212     1.81852437    -1.02472661
 h      0.31769530     2.96107498     0.25088208
 h      2.45617836     1.39609376     0.12543293
 o      2.24756230    -1.31077671     0.04859565
 h      3.12407524    -0.95446634     0.16868488
 c     -2.60368698    -0.97375079     0.06478784
 h     -2.45613224    -1.95659182    -0.35506524
 h     -2.80499863    -0.97383969     1.08817337
 h     -3.37885522    -0.31540876    -0.48028159
 h     -1.85023611     1.74374772     0.74469019
          17

 c      1.25086799    -0.36916730    -0.04562133
 c     -0.10636920    -1.01147624    -0.02786821
 c     -1.24451387    -0.21755447    -0.02538603
 c     -1.25873820     1.35468966    -0.09344535
 c      0.21167870     1.82646092     0.03128256
 c      1.28314805     1.02057335    -0.01864781
 h     -0.07323228    -2.10679497     0.10815575
 h     -1.73816344     1.79630092    -1.01884244
 h      0.32558754     2.95827223     0.25072975
 h      2.49630841     1.37920469     0.12856638
 o      2.25296721    -1.32175345     0.05273448
 h      3.07679372    -0.94071263     0.15289546
 c     -2.60265008    -0.97067695     0.06526471
 h     -2.41503159    -2.03579826    -0.44966538
 h     -2.78929143    -0.94768325     1.15622081
 h     -3.40550319    -0.32013166    -0.51337637
 h     -1.84640923     1.74007486     0.71173379
          17

 c      1.25770133    -0.36052101    -0.04585265
 c     -0.10262372    -1.00657253    -0.02994264
 c     -1.24513961    -0.21083041    -0.02026644
 c     -1.26047391     1.36048243    -0.08889495
 c      0.20566722     1.82404802     0.03144506
 c      1.27772962     1.01771838    -0.02359484
 h     -0.10338302    -2.13573731     0.10113049
 h     -1.75986278     1.76793676    -1.00972844
 h      0.33399536     2.93871802     0.24708096
 h      2.50286711     1.36011387     0.12685196
 o      2.25561948    -1.33233926     0.05653320
 h      3.05916651    -0.91294964     0.13993277
 c     -2.60054643    -0.96680684     0.06392339
 h     -2.38160802    -2.09646630    -0.53049392
 h     -2.77934875    -0.92722477     1.22380910
 h     -3.42064441    -0.33791466    -0.53535164
 h     -1.84900885     1.74032261     0.68813280
          17

 c      1.26394238    -0.35459476    -0.04601048
 c     -0.09753206    -1.00172412    -0.03172548
 c     -1.24770352    -0.20402740    -0.01562817
 c     -1.26018968     1.36464156    -0.08570597
 c      0.19738261     1.82360716     0.03198292
 c      1.27761729     1.01432987    -0.02801985
 h     -0.13617603    -2.15225244     0.09108566
 h     -1.77874071     1.73523268    -0.99951985
 h      0.34269928     2.90601290     0.24055708
 h      2.47517727     1.34023944     0.12025373
 o      2.25539203    -1.34232165     0.05999409
 h      3.07407790    -0.87097067     0.12972940
 c     -2.59746766    -0.96278567     0.06129651
 h     -2.35796319    -2.12940928    -0.59031425
 h     -2.77297749    -0.91406141     1.27540243
 h     -3.42263602    -0.36853971    -0.54408836
 h     -1.86218295     1.74769136     0.68080059
          17

 c      1.26937445    -0.35190300    -0.04612433
 c     -0.09155695    -0.99721352    -0.03315899
 c     -1.25192553    -0.19732890    -0.01146519
 c     -1.25803779     1.36699235    -0.08368857
 c      0.18715606     1.82440912     0.03273812
 c      1.28241760     1.01063636    -0.03192546
 h     -0.16950725    -2.15130757     0.07780280
 h     -1.79495634     1.70032514    -0.99076119
 h      0.35181683     2.86802310     0.23261165
 h      2.41633736     1.32183012     0.10917785
 o      2.25352289    -1.35084516     0.06323527
 h      3.10329944    -0.82605811     0.12037183
 c     -2.59336766    -0.95893597     0.05781830
 h     -2.34471176    -2.13209972    -0.62577358
 h     -2.76897939    -0.90909806     1.30255557
 h     -3.41240877    -0.40973451    -0.53960402
 h     -1.88540168     1.76227988     0.68985882
          17

 c      1.27381918    -0.35277148    -0.04620147
 c     -0.08521244    -0.99300535    -0.03422897
 c     -1.25739744    -0.19089795    -0.00776843
 c     -1.25461623     1.36765283    -0.08215226
 c      0.17546785     1.82528690     0.03348000
 c      1.29104363     1.00679428    -0.03537088
 h     -0.20126545    -2.13192914     0.06147237
 h     -1.80894422     1.66537576    -0.98565185
 h      0.36197833     2.83611477     0.22538956
 h      2.33540911     1.30854311     0.09471837
 o      2.25130711    -1.35702715     0.06633408
 h      3.12780769    -0.79106348     0.11056937
 c     -2.58802163    -0.95561213     0.05387507
 h     -2.34173381    -2.10461749    -0.63531093
 h     -2.76671335    -0.91269834     1.30166202
 h     -3.39380642    -0.45712518    -0.52430747
 h     -1.91342163     1.78110297     0.70902639
          17

 c      1.27715326    -0.35730495    -0.04622716
 c     -0.07899235    -0.98877063    -0.03495655
 c     -1.26362844    -0.18483934    -0.00453175
 c     -1.25071858     1.36687637    -0.08033986
 c      0.16288151     1.82502017     0.03397591
 c      1.30136684     1.00265868    -0.03852659
 h     -0.22965968    -2.09712556     0.04257247
 h     -1.82101720     1.63229185    -0.98531278
 h      0.37405085     2.82141042     0.22098510
 h      2.25243161     1.30689880     0.07925711
 o      2.24952176    -1.36034684     0.06930149
 h      3.13681812    -0.77415979     0.10007171
 c     -2.58098709    -0.95329190     0.04990331
 h     -2.34838715    -2.04858477    -0.61843024
 h     -2.76584408    -0.92486341     1.27242497
 h     -3.37410662    -0.50419085    -0.50330085
 h     -1.93953831     1.80014704     0.73003211
          17

 c      1.27933218    -0.36536202    -0.04616689
 c     -0.07331061    -0.98389257    -0.03539087
 c     -1.27008847    -0.17917847    -0.00175120
 c     -1.24711813     1.36490611    -0.07775254
 c      0.15005477     1.82295222     0.03410575
 c      1.31007475     0.99757887    -0.04170191
 h     -0.25358854    -2.05396668     0.02175274
 h     -1.83103915     1.60257532    -0.98945490
 h      0.38800358     2.82830620     0.22020804
 h      2.20083849     1.32763575     0.06671493
 o      2.24849415    -1.36065786     0.07211313
 h      3.12674201    -0.77862205     0.08918973
 c     -2.57168662    -0.95242743     0.04637865
 h     -2.36324287    -1.96804351    -0.57614479
 h     -2.76630926    -0.94534699     1.21773364
 h     -3.36328910    -0.54310826    -0.48368212
 h     -1.95839571     1.81610734     0.74613717
          17

 c      1.28039713    -0.37657825    -0.04597118
 c     -0.06846049    -0.97752767    -0.03559625
 c     -1.27624192    -0.17386461     0.00058203
 c     -1.24449215     1.36192272    -0.07421363
 c      0.13775281     1.81930646     0.03391799
 c      1.31445934     0.99084382    -0.04513479
 h     -0.27297274    -2.01301362    -0.00035048
 h     -1.83838547     1.57731806    -0.99663027
 h      0.40187934     2.85130813     0.22203561
 h      2.20700070     1.38022585     0.05997497
 o      2.24819600    -1.35814740     0.07473287
 h      3.09972301    -0.80342388     0.07843225
 c     -2.55980119    -0.95292967     0.04362286
 h     -2.38328091    -1.87283203    -0.51310853
 h     -2.76856688    -0.97370810     1.14494363
 h     -3.36983444    -0.56738752    -0.47145806
 h     -1.96684590     1.82692540     0.75315681
          17

 c      1.28043521    -0.39044324    -0.04558561
 c     -0.06462544    -0.96885960    -0.03563076
 c     -1.28157621    -0.16880706     0.00249646
 c     -1.24339408     1.35804998    -0.06979364
 c      0.12675477     1.81484301     0.03356244
 c      1.31529354     0.98296350    -0.04866512
 h     -0.28860489    -1.98547027    -0.02339056
 h     -1.84219670     1.55726843    -1.00488577
 h      0.41237343     2.87926725     0.22447815
 h      2.25687391     1.45849735     0.05698676
 o      2.24819243    -1.35336191     0.07712951
 h      3.06446036    -0.84270925     0.06825781
 c     -2.54584101    -0.95323665     0.04168346
 h     -2.40255085    -1.78615309    -0.44253465
 h     -2.77426156    -1.00938160     1.06813992
 h     -3.39444966    -0.57502299    -0.46759845
 h     -1.96378192     1.83171436     0.74925087
          17

 c      1.27954828    -0.40633276    -0.04496193
 c     -0.06197180    -0.95756690    -0.03553402
 c     -1.28563942    -0.16393995     0.00406004
 c     -1.24420010     1.35337436    -0.06472839
 c      0.11773969     1.81031721     0.03318899
 c      1.31513553     0.97543977    -0.05196496
 h     -0.30107014    -1.97767968    -0.04744066
 h     -1.84171691     1.54289276    -1.01243592
 h      0.41632457     2.90157270     0.22576590
 h      2.31618404     1.54402653     0.05358372
 o      2.24751264    -1.34725428     0.07929953
 h      3.03815523    -0.88492695     0.05874338
 c     -2.53116160    -0.94964029     0.04061879
 h     -2.41193302    -1.75150323    -0.39026616
 h     -2.78702346    -1.05194759     1.00868303
 h     -3.42901600    -0.56878490    -0.46812635
 h     -1.94989618     1.83063890     0.73463607
          17

 c      1.27785660    -0.42348243    -0.04406610
 c     -0.06073966    -0.94415016    -0.03534807
 c     -1.28806925    -0.15926464     0.00539343
 c     -1.24702412     1.34795502    -0.05938836
 c      0.11122015     1.80620124     0.03289582
 c      1.31567404     0.96953103    -0.05484265
 h     -0.30956348    -1.98711245    -0.07264794
 h     -1.83653398     1.53440717    -1.01808949
 h      0.41167747     2.91118551     0.22488376
 h      2.36149922     1.62086563     0.04718392
 o      2.24491065    -1.34096436     0.08129072
 h      3.04221723    -0.91635278     0.04925085
 c     -2.51702615    -0.93899967     0.03992303
 h     -2.40575242    -1.80252432    -0.37583517
 h     -2.81131824    -1.10146351     0.98679899
 h     -3.46226312    -0.55353047    -0.46799566
 h     -1.92774112     1.82498347     0.71165089
          17

 c      1.27549825    -0.44096928    -0.04288783
 c     -0.06120804    -0.92973301    -0.03514819
 c     -1.28858936    -0.15482301     0.00665454
 c     -1.25163557     1.34181229    -0.05429056
 c      0.10750403     1.80263636     0.03271979
 c      1.31752670     0.96592062    -0.05724026
 h     -0.31215228    -2.00450666    -0.09868665
 h     -1.82667184     1.53179599    -1.02138011
 h      0.39775505     2.90510574     0.22157025
 h      2.38235653     1.67943456     0.03685244
 o      2.24009799    -1.33510706     0.08317067
 h      3.08277237    -0.93256992     0.03898857
 c     -2.50405984    -0.92365741     0.03792243
 h     -2.38869283    -1.90900432    -0.38506854
 h     -2.84726284    -1.15701041     1.00407567
 h     -3.48496549    -0.53362321    -0.46376574
 h     -1.90199729     1.81739473     0.68508515
          17

 c      1.27258745    -0.45774265    -0.04145062
 c     -0.06356639    -0.91557012    -0.03504176
 c     -1.28703264    -0.15067516     0.00799569
 c     -1.25744969     1.33490794    -0.05008451
 c      0.10667307     1.79944332     0.03263913
 c      1.32072840     0.96488034    -0.05915887
 h     -0.30713442    -2.01947788    -0.12462699
 h     -1.81259181     1.53484302    -1.02249467
 h      0.37525359     2.88422817     0.21617266
 h      2.37547533     1.71467074     0.02253026
 o      2.23438707    -1.32958420     0.08495363
 h      3.14082782    -0.94144236     0.02822120
 c     -2.49303763    -0.90792439     0.03426620
 h     -2.36738077    -2.02220422    -0.39772945
 h     -2.88800866    -1.21420481     1.04198776
 h     -3.49138365    -0.51209562    -0.45389241
 h     -1.87933979     1.81195739     0.66209824
          17

 c      1.26916790    -0.47270956    -0.03980911
 c     -0.06781451    -0.90270662    -0.03514128
 c     -1.28338223    -0.14690467     0.00953620
 c     -1.26367858     1.32720254    -0.04740841
 c      0.10857125     1.79611699     0.03257489
 c      1.32504509     0.96642483    -0.06061675
 h     -0.29397538    -2.02432880    -0.14922976
 h     -1.79514025     1.54316921    -1.02210996
 h      0.34619931     2.85347437     0.20960734
 h      2.34128698     1.72430036     0.00458821
 o      2.22946764    -1.32427276     0.08661708
 h      3.19187155    -0.95163645     0.01795678
 c     -2.48480167    -0.89454237     0.02981242
 h     -2.34569779    -2.11469347    -0.40459742
 h     -2.92489429    -1.26706450     1.08014055
 h     -3.47916661    -0.49075087    -0.43832741
 h     -1.86678417     1.81322050     0.65042393
          17

 c      1.26521187    -0.48484793    -0.03803184
 c     -0.07372724    -0.89186381    -0.03554087
 c     -1.27780419    -0.14362508     0.01135661
 c     -1.26966035     1.31884918    -0.04657232
 c      0.11282271     1.79183916     0.03239770
 c      1.33006242     0.97035565    -0.06163966
 h     -0.27347798    -2.01520594    -0.17132590
 h     -1.77545899     1.55626038    -1.02119289
 h      0.31373819     2.82180260     0.20335883
 h      2.28315849     1.70845163    -0.01634591
 o      2.22649118    -1.31931413     0.08814956
 h      3.22007130    -0.96713819     0.00905910
 c     -2.47977453    -0.88482477     0.02544682
 h     -2.32574722    -2.17531061    -0.40312820
 h     -2.95176732    -1.31093849     1.10589909
 h     -3.44932570    -0.47030524    -0.41833257
 h     -1.86819033     1.82360270     0.65438575
          17

 c      1.26066983    -0.49330613    -0.03617810
 c     -0.08086285    -0.88342252    -0.03630260
 c     -1.27065847    -0.14097985     0.01350103
 c     -1.27511965     1.31036101    -0.04732855
 c      0.11890535     1.78564488     0.03196209
 c      1.33507864     0.97615762    -0.06226785
 h     -0.24756796    -1.99216788    -0.19013265
 h     -1.75486755     1.57348026    -1.02076935
 h      0.28140363     2.80048981     0.19921915
 h      2.20888064     1.67090463    -0.03944810
 o      2.22598601    -1.31499239     0.08955970
 h      3.21890764    -0.98830622     0.00195906
 c     -2.47778567    -0.87937429     0.02182942
 h     -2.30890444    -2.20010532    -0.39332306
 h     -2.96536988    -1.34301393     1.11340916
 h     -3.40659306    -0.45023425    -0.39657173
 h     -1.88176831     1.84112630     0.67187913
          17

 c      1.25554407    -0.49748070    -0.03427608
 c     -0.08859603    -0.87741111    -0.03744502
 c     -1.26248091    -0.13912292     0.01598418
 c     -1.28008705     1.30250468    -0.04904197
 c      0.12627392     1.77688291     0.03118717
 c      1.33878519     0.98271264    -0.06255713
 h     -0.21899525    -1.95920241    -0.20552936
 h     -1.73469427     1.59405262    -1.02163193
 h      0.25185945     2.79798040     0.19848602
 h      2.13457933     1.62242052    -0.06386745
 o      2.22790896    -1.31160785     0.09087237
 h      3.18958639    -1.01318504    -0.00341455
 c     -2.47809014    -0.87853937     0.01949958
 h     -2.29627772    -2.18794663    -0.37614002
 h     -2.96449014    -1.36170680     1.10085669
 h     -3.35965262    -0.42839187    -0.37719006
 h     -1.90168571     1.86038145     0.69603674
          17

 c      1.24994890    -0.49707980    -0.03230590
 c     -0.09617771    -0.87349583    -0.03893186
 c     -1.25393470    -0.13818093     0.01880092
 c     -1.28465034     1.29602576    -0.05106645
 c      0.13444236     1.76573611     0.03014113
 c      1.33896078     0.98802821    -0.06253154
 h     -0.19094795    -1.92417245    -0.21829582
 h     -1.71606406     1.61700091    -1.02404876
 h      0.22620711     2.81394860     0.20106672
 h      2.08836783     1.58402032    -0.08946821
 o      2.23154917    -1.30944673     0.09214063
 h      3.14206844    -1.03757219    -0.00791405
 c     -2.47956994    -0.88257405     0.01891589
 h     -2.28880887    -2.13918056    -0.35314727
 h     -2.94939087    -1.36619777     1.06903675
 h     -3.31958606    -0.40114648    -0.36518576
 h     -1.92163565     1.87550906     0.71934640
          17

 c      1.24412455    -0.49216552    -0.03019100
 c     -0.10284004    -0.87106741    -0.04067717
 c     -1.24573305    -0.13821536     0.02193410
 c     -1.28882295     1.29147106    -0.05297321
 c      0.14294756     1.75321602     0.02903503
 c      1.33347442     0.99007164    -0.06210426
 h     -0.16644611    -1.89759537    -0.23013444
 h     -1.69973870     1.64108380    -1.02763778
 h      0.20469465     2.83940506     0.20559467
 h      2.09852816     1.57743113    -0.11789752
 o      2.23535187    -1.30882244     0.09348347
 h      3.09789631    -1.05440777    -0.01377650
 c     -2.48121431    -0.89142483     0.02030318
 h     -2.28705724    -2.05635175    -0.32685661
 h     -2.92184980    -1.35649425     1.02146888
 h     -3.29484804    -0.36544288    -0.36432247
 h     -1.93692481     1.88216946     0.73617639
          17

 c      1.23839507    -0.48314925    -0.02780329
 c     -0.10793763    -0.86954400    -0.04259623
 c     -1.23854324    -0.13920020     0.02535754
 c     -1.29254729     1.28914904    -0.05458781
 c      0.15128541     1.74064554     0.02813129
 c      1.32305945     0.98899381    -0.06124532
 h     -0.14760572    -1.88880693    -0.24311572
 h     -1.68607574     1.66480152    -1.03149484
 h      0.18765932     2.86272010     0.21048636
 h      2.16069793     1.59918454    -0.15059842
 o      2.23728649    -1.31002636     0.09508916
 h      3.08504824    -1.05525101    -0.02456141
 c     -2.48262784    -0.90410327     0.02340723
 h     -2.29044789    -1.94762721    -0.30187319
 h     -2.88586931    -1.33415679     0.96602634
 h     -3.28570213    -0.32241266    -0.37462012
 h     -1.94484099     1.87798239     0.74328520
          17

 c      1.23312325    -0.47069859    -0.02498969
 c     -0.11107295    -0.86878624    -0.04469435
 c     -1.23288569    -0.14102730     0.02903307
 c     -1.29572784     1.28913934    -0.05594082
 c      0.15893681     1.72920328     0.02766114
 c      1.31082327     0.98661677    -0.06021518
 h     -0.13523790    -1.90060512    -0.25852481
 h     -1.67509685     1.68653499    -1.03453374
 h      0.17568547     2.87475920     0.21474402
 h      2.24308141     1.62678325    -0.18583899
 o      2.23653992    -1.31294664     0.09702985
 h      3.11211495    -1.03745515    -0.04201125
 c     -2.48404380    -0.91783016     0.02749508
 h     -2.29547144    -1.83490831    -0.28756000
 h     -2.84875408    -1.30363027     0.91762429
 h     -3.28500469    -0.27833512    -0.39237299
 h     -1.94443249     1.86238278     0.73961759
          17

 c      1.22868514    -0.45563011    -0.02161398
 c     -0.11213356    -0.86921846    -0.04710296
 c     -1.22906037    -0.14354055     0.03289948
 c     -1.29822541     1.29129412    -0.05720734
 c      0.16543798     1.71975010     0.02778957
 c      1.29944404     0.98432877    -0.05938201
 h     -0.12908112    -1.92743472    -0.27603658
 h     -1.66662817     1.70479043    -1.03589320
 h      0.16936085     2.87057838     0.21804542
 h      2.31871282     1.64349383    -0.22056487
 o      2.23427801    -1.31687825     0.09909454
 h      3.15687093    -1.00788501    -0.06328275
 c     -2.48605082    -0.92752181     0.03184966
 h     -2.29327742    -1.76283028    -0.30168624
 h     -2.82076061    -1.27275378     0.89835322
 h     -3.28425367    -0.24132642    -0.41265923
 h     -1.93641054     1.83656053     0.72624198
          17

 c      1.22543042    -0.43885564    -0.01759030
 c     -0.11121440    -0.87151222    -0.05000786
 c     -1.22713993    -0.14657128     0.03685357
 c     -1.29979704     1.29522979    -0.05868167
 c      0.17039431     1.71281529     0.02861052
 c      1.29050620     0.98274400    -0.05904773
 h     -0.12828482    -1.95920628    -0.29402436
 h     -1.66047686     1.71844001    -1.03525390
 h      0.16911676     2.84934858     0.22053990
 h      2.37307891     1.64226106    -0.25221688
 o      2.23197650    -1.32097531     0.10097636
 h      3.19283564    -0.97572435    -0.08393811
 c     -2.48926406    -0.92873608     0.03621802
 h     -2.27473579    -1.77158689    -0.36226492
 h     -2.80980890    -1.24874389     0.92588657
 h     -3.27790432    -0.21751519    -0.43140460
 h     -1.92334723     1.80360400     0.70662354
          17

 c      1.22362357    -0.42133837    -0.01288808
 c     -0.10850032    -0.87620079    -0.05354839
 c     -1.22701813    -0.14997572     0.04074104
 c     -1.30003453     1.30033802    -0.06078811
 c      0.17346325     1.70858600     0.03014924
 c      1.28490143     0.98206181    -0.05943065
 h     -0.13170051    -1.98625425    -0.31049382
 h     -1.65658843     1.72687628    -1.03298609
 h      0.17519580     2.81419298     0.22279933
 h      2.39961235     1.62146181    -0.27890419
 o      2.23045029    -1.32455676     0.10244274
 h      3.20469203    -0.94754055    -0.10068947
 c     -2.49353060    -0.92346767     0.04004203
 h     -2.24626847    -1.83578461    -0.45879422
 h     -2.81445753    -1.23184028     0.99448804
 h     -3.26425931    -0.20933354    -0.44603336
 h     -1.90990114     1.76852224     0.68687887
          17

 c      1.22339925    -0.40404920    -0.00751991
 c     -0.10421204    -0.88349474    -0.05776641
 c     -1.22849652    -0.15370324     0.04437286
 c     -1.29840833     1.30586980    -0.06402049
 c      0.17437070     1.70683683     0.03235600
 c      1.28314215     0.98233061    -0.06069001
 h     -0.13805137    -2.00195842    -0.32379024
 h     -1.65513292     1.73006082    -1.03010371
 h      0.18765900     2.77243979     0.22594744
 h      2.39590679     1.58202656    -0.29918812
 o      2.22992955    -1.32712638     0.10335461
 h      3.18718089    -0.92706369    -0.11171653
 c     -2.49840624    -0.91621755     0.04305097
 h     -2.22127406    -1.90780269    -0.56381047
 h     -2.82679999    -1.21729906     1.07938087
 h     -3.24466299    -0.21607750    -0.45544447
 h     -1.90217346     1.73740381     0.67490689
          17

 c      1.22474216    -0.38792545    -0.00153350
 c     -0.09861653    -0.89324647    -0.06259608
 c     -1.23132441    -0.15781623     0.04755241
 c     -1.29449808     1.31114940    -0.06868659
 c      0.17296287     1.70688322     0.03509539
 c      1.28542296     0.98354435    -0.06293287
 h     -0.14608860    -2.00344985    -0.33291180
 h     -1.65649486     1.72846275    -1.02804557
 h      0.20643110     2.73549734     0.23174986
 h      2.36246157     1.52656297    -0.31202765
 o      2.23023628    -1.32835999     0.10365883
 h      3.14243742    -0.91559507    -0.11653418
 c     -2.50359014    -0.90965899     0.04567681
 h     -2.20728522    -1.96235076    -0.65824904
 h     -2.83993651    -1.20130262     1.15711863
 h     -3.22284092    -0.23465834    -0.46010604
 h     -1.90510831     1.71514333     0.67708198
          17

 c      1.22748319    -0.37383128     0.00499560
 c     -0.09204176    -0.90494642    -0.06786596
 c     -1.23517780    -0.16244540     0.05009592
 c     -1.28830665     1.31580597    -0.07457830
 c      0.16926053     1.70778152     0.03817036
 c      1.29146965     0.98559365    -0.06618095
 h     -0.15471102    -1.99174946    -0.33769007
 h     -1.66115911     1.72288369    -1.02829248
 h      0.23137502     2.71606098     0.24226376
 h      2.30384075     1.45990804    -0.31717298
 o      2.23078348    -1.32815779     0.10341315
 h      3.08016137    -0.91140601    -0.11636762
 c     -2.50871547    -0.90501158     0.04850824
 h     -2.20674245    -1.99066086    -0.73260861
 h     -2.85007287    -1.18243454     1.21337898
 h     -3.20452610    -0.25990663    -0.46219166
 h     -1.91900598     1.70304498     0.69387203
          17

 c      1.23131826    -0.36251114     0.01197912
 c     -0.08486539    -0.91771740    -0.07330459
 c     -1.23964504    -0.16772571     0.05184239
 c     -1.28032921     1.31978238    -0.08097559
 c      0.16350365     1.70890845     0.04142327
 c      1.30016510     0.98807433    -0.07027131
 h     -0.16307922    -1.97191022    -0.33898727
 h     -1.66949769     1.71419535    -1.03185746
 h      0.26209340     2.72128783     0.25866636
 h      2.23278197     1.39088590    -0.31640414
 o      2.23045740    -1.32676233     0.10284307
 h      3.01957304    -0.90808416    -0.11503980
 c     -2.51332087    -0.90289691     0.05202486
 h     -2.21974689    -1.99082018    -0.78228027
 h     -2.85557101    -1.16084952     1.24113581
 h     -3.19638110    -0.28544945    -0.46511792
 h     -1.93901725     1.69897297     0.71921021
          17

 c      1.23585735    -0.35453350     0.01933120
 c     -0.07748017    -0.93036138    -0.07855741
 c     -1.24425042    -0.17373743     0.05265629
 c     -1.27131465     1.32314972    -0.08703872
 c      0.15620427     1.71046249     0.04484875
 c      1.30901740     0.99005611    -0.07468168
 h     -0.17074361    -1.95274387    -0.33876640
 h     -1.68150402     1.70307034    -1.03880180
 h      0.29715978     2.74726836     0.28005293
 h      2.17657974     1.33430387    -0.31569584
 o      2.22781439    -1.32474789     0.10232381
 h      2.98619602    -0.89492841    -0.11866174
 c     -2.51705621    -0.90360942     0.05645516
 h     -2.24541985    -1.96346022    -0.80471826
 h     -2.85599935    -1.13754820     1.23798102
 h     -3.20347126    -0.30589315    -0.47181279
 h     -1.95831673     1.69965772     0.74446987
          17

 c      1.24070316    -0.35024967     0.02697126
 c     -0.07026691    -0.94157885    -0.08324531
 c     -1.24849978    -0.18046937     0.05242908
 c     -1.26202874     1.32596179    -0.09216186
 c      0.14813146     1.71325121     0.04857758
 c      1.31456597     0.99034241    -0.07856491
 h     -0.17765225    -1.94470686    -0.33962409
 h     -1.69659537     1.68983730    -1.04806427
 h      0.33366495     2.78212068     0.30381507
 h      2.17274840     1.30735923    -0.32483653
 o      2.22225860    -1.32243678     0.10206367
 h      2.99282174    -0.86642439    -0.13054352
 c     -2.51993792    -0.90704899     0.06158789
 h     -2.28234958    -1.91050538    -0.79834951
 h     -2.85177750    -1.11414568     1.20504146
 h     -3.22630026    -0.31925416    -0.48235586
 h     -1.97118915     1.70243825     0.76234815
          17

 c      1.24552443    -0.34979693     0.03481481
 c     -0.06360379    -0.95043046    -0.08708642
 c     -1.25192688    -0.18781051     0.05108339
 c     -1.25316203     1.32821608    -0.09606916
 c      0.14015471     1.71810219     0.05276581
 c      1.31562148     0.98877016    -0.08161712
 h     -0.18377239    -1.95495708    -0.34351523
 h     -1.71359798     1.67453367    -1.05775576
 h      0.36792499     2.81350393     0.32713082
 h      2.23141580     1.31418435    -0.34706062
 o      2.21488723    -1.31933831     0.10181561
 h      3.02562914    -0.83123506    -0.14653294
 c     -2.52237741    -0.91266631     0.06667911
 h     -2.32855936    -1.83554310    -0.76277091
 h     -2.84440925    -1.09295564     1.14767531
 h     -3.26025393    -0.32710983    -0.49336424
 h     -1.97412646     1.70568134     0.76825879
          17

 c      1.25008773    -0.35309085     0.04276299
 c     -0.05789715    -0.95676754    -0.09001069
 c     -1.25413615    -0.19557209     0.04858229
 c     -1.24529746     1.32985862    -0.09875060
 c      0.13309226     1.72551573     0.05751676
 c      1.31458060     0.98651273    -0.08451864
 h     -0.18844640    -1.98255814    -0.35045262
 h     -1.73092982     1.65709914    -1.06578135
 h      0.39653477     2.83287645     0.34794815
 h      2.32010803     1.34221260    -0.37373380
 o      2.20734431    -1.31473773     0.10118317
 h      3.06206823    -0.80276582    -0.15985714
 c     -2.52490750    -0.91944929     0.07056862
 h     -2.38115932    -1.74586155    -0.70066892
 h     -2.83728530    -1.07718780     1.07784448
 h     -3.29821380    -0.33230423    -0.49994601
 h     -1.96575601     1.70863372     0.76025504
          17

 c      1.25423225    -0.35977442     0.05069841
 c     -0.05356753    -0.96116912    -0.09214412
 c     -1.25484114    -0.20353762     0.04493913
 c     -1.23885698     1.33078975    -0.10037593
 c      0.12766299     1.73559573     0.06285468
 c      1.31397434     0.98472715    -0.08797740
 h     -0.19030318    -2.01917245    -0.35861131
 h     -1.74689189     1.63757300    -1.07047965
 h      0.41695750     2.83610400     0.36520077
 h      2.40442922     1.37784430    -0.39567539
 o      2.20083268    -1.30829333     0.09992194
 h      3.08660088    -0.78962794    -0.16598454
 c     -2.52787275    -0.92564704     0.07210450
 h     -2.43570997    -1.65750619    -0.62309732
 h     -2.83660372    -1.07089386     1.01651918
 h     -3.33363346    -0.33682425    -0.49806816
 h     -1.94663628     1.71128785     0.73877219
          17

 c      1.25779366    -0.36921014     0.05848690
 c     -0.05096393    -0.96448160    -0.09368679
 c     -1.25389902    -0.21152578     0.04021642
 c     -1.23401830     1.33085910    -0.10125351
 c      0.12444648     1.74808012     0.06871511
 c      1.31501067     0.98402264    -0.09230324
 h     -0.18792671    -2.05427960    -0.36561270
 h     -1.75995474     1.61621365    -1.07105088
 h      0.42773980     2.82297626     0.37876400
 h      2.46545799     1.41262210    -0.40818894
 o      2.19605727    -1.30008046     0.09795975
 h      3.09191326    -0.79495301    -0.16303877
 c     -2.53138719    -0.92818584     0.07135901
 h     -2.48623004    -1.60339337    -0.55829502
 h     -2.85012570    -1.07782779     0.98897219
 h     -3.36199528    -0.34122572    -0.48563972
 h     -1.91936013     1.71444363     0.70671578
          17

 c      1.26053104    -0.38052405     0.06598053
 c     -0.05026960    -0.96744106    -0.09480845
 c     -1.25132641    -0.21943882     0.03451229
 c     -1.23062691     1.32985504    -0.10183566
 c      0.12381114     1.76235135     0.07492751
 c      1.31801037     0.98459502    -0.09752479
 h     -0.18047018    -2.07942409    -0.36957011
 h     -1.76897100     1.59352872    -1.06772124
 h      0.42869749     2.79709217     0.38952011
 h      2.49509437     1.44186214    -0.40964747
 o      2.19335961    -1.29049752     0.09534989
 h      3.07703078    -0.81785061    -0.15113746
 c     -2.53553479    -0.92352435     0.07051748
 h     -2.52906200    -1.62494829    -0.54367702
 h     -2.88092524    -1.09881825     1.00617993
 h     -3.38090846    -0.34498852    -0.46247268
 h     -1.88885914     1.71992915     0.66977761
          17

 c      1.26209959    -0.39268667     0.07302137
 c     -0.05145398    -0.97053738    -0.09560638
 c     -1.24726704    -0.22723977     0.02795776
 c     -1.22817179     1.32751603    -0.10270200
 c      0.12584351     1.77740177     0.08118413
 c      1.32289519     0.98641422    -0.10352178
 h     -0.16786600    -2.08969545    -0.36942530
 h     -1.77329858     1.57024475    -1.06170682
 h      0.42121110     2.76627418     0.39963823
 h      2.49069379     1.46293420    -0.39990597
 o      2.19270669    -1.28022526     0.09225782
 h      3.04742926    -0.85379511    -0.13225383
 c     -2.54055932    -0.91232282     0.07046316
 h     -2.56593949    -1.71797615    -0.57477026
 h     -2.92281684    -1.13028821     1.05416058
 h     -3.38998211    -0.34685862    -0.42996860
 h     -1.86219969     1.73064943     0.63615389
          17

 c      1.26209083    -0.40461553     0.07944783
 c     -0.05428610    -0.97400634    -0.09610322
 c     -1.24197409    -0.23490110     0.02071825
 c     -1.22595170     1.32361272    -0.10438064
 c      0.13033310     1.79184759     0.08702635
 c      1.32938714     0.98934045    -0.11008166
 h     -0.15078476    -2.08385493    -0.36495757
 h     -1.77284520     1.54725128    -1.05503349
 h      0.40830818     2.74241882     0.41275427
 h      2.45283515     1.47448196    -0.37964571
 o      2.19351172    -1.27023040     0.08897997
 h      3.01736040    -0.89402085    -0.11056490
 c     -2.54698611    -0.89894861     0.07027511
 h     -2.59752162    -1.83688180    -0.61503967
 h     -2.96539798    -1.16628595     1.10961100
 h     -3.39085403    -0.34503054    -0.39094671
 h     -1.84659634     1.74967524     0.61417828
          17

 c      1.26013414    -0.41528022     0.08510177
 c     -0.05838002    -0.97783012    -0.09625586
 c     -1.23582733    -0.24239243     0.01298213
 c     -1.22344359     1.31813451    -0.10699599
 c      0.13688319     1.80421992     0.09192671
 c      1.33697081     0.99315435    -0.11690059
 h     -0.13050767    -2.06435552    -0.35677684
 h     -1.76802844     1.52553366    -1.05020216
 h      0.39364766     2.73818367     0.43312161
 h      2.38566092     1.47656154    -0.35040843
 o      2.19459446    -1.26165407     0.08590774
 h      3.00960653    -0.92659612    -0.09187271
 c     -2.55506449    -0.88676660     0.06985227
 h     -2.62313092    -1.94789605    -0.64243692
 h     -3.00023942    -1.20140145     1.15504370
 h     -3.38734740    -0.33715235    -0.34943584
 h     -1.84553349     1.77789847     0.60778424
          17

 c      1.25601468    -0.42377925     0.08983542
 c     -0.06325405    -0.98171729    -0.09596303
 c     -1.22932192    -0.24967632     0.00494375
 c     -1.22055863     1.31143372    -0.11009821
 c      0.14514288     1.81363463     0.09552820
 c      1.34463702     0.99746431    -0.12354590
 h     -0.10871741    -2.03750124    -0.34635286
 h     -1.75960675     1.50608067    -1.04965873
 h      0.37919857     2.75936297     0.46297654
 h      2.29971605     1.47197609    -0.31513116
 o      2.19509508    -1.25531090     0.08327724
 h      3.04018428    -0.94385686    -0.07957222
 c     -2.56450785    -0.87753810     0.06971365
 h     -2.64268709    -2.03505573    -0.64990769
 h     -3.02240551    -1.23188540     1.18106657
 h     -3.38499961    -0.32042910    -0.30997398
 h     -1.85647742     1.81212571     0.61390337
          17

 c      1.24975027    -0.42939607     0.09352362
 c     -0.06839984    -0.98512487    -0.09508336
 c     -1.22302979    -0.25669377    -0.00321007
 c     -1.21751858     1.30411711    -0.11295080
 c      0.15492720     1.82025837     0.09786467
 c      1.35044748     1.00146130    -0.12941224
 h     -0.08716306    -2.01301335    -0.33590974
 h     -1.74835083     1.48975562    -1.05510644
 h      0.36410665     2.79972102     0.50014039
 h      2.21701965     1.46918905    -0.27881772
 o      2.19573733    -1.25123711     0.08094659
 h      3.09793850    -0.94917789    -0.07109205
 c     -2.57478159    -0.87209288     0.07037479
 h     -2.65666499    -2.09150144    -0.63668790
 h     -3.02961126    -1.25541079     1.18379267
 h     -3.38879855    -0.29270502    -0.27621235
 h     -1.87310980     1.84619623     0.62514417
          17

 c      1.24161889    -0.43168228     0.09608196
 c     -0.07334698    -0.98745938    -0.09348946
 c     -1.21754922    -0.26334822    -0.01130439
 c     -1.21458961     1.29680690    -0.11495300
 c      0.16606557     1.82493882     0.09928080
 c      1.35154331     1.00379141    -0.13381983
 h     -0.06723013    -2.00143823    -0.32782430
 h     -1.73466073     1.47715415    -1.06690277
 h      0.34653745     2.84559704     0.53913195
 h      2.17123035     1.48383033    -0.24758079
 o      2.19802621    -1.24907363     0.07864638
 h      3.15703151    -0.95013557    -0.06191872
 c     -2.58551142    -0.87066456     0.07205831
 h     -2.66571709    -2.11416089    -0.60413846
 h     -3.02132664    -1.27064148     1.16281751
 h     -3.40002043    -0.25436897    -0.24959163
 h     -1.88909908     1.87378373     0.63418813
          17

 c      1.23213987    -0.43055367     0.09748343
 c     -0.07770315    -0.98849979    -0.09116317
 c     -1.21345607    -0.26950509    -0.01917570
 c     -1.21195299     1.28999788    -0.11584098
 c      0.17822070     1.82854277     0.10018685
 c      1.34622542     1.00356993    -0.13644058
 h     -0.04972645    -2.00890674    -0.32344636
 h     -1.71836010     1.46850217    -1.08386675
 h      0.32572131     2.88391434     0.57422033
 h      2.18357624     1.52681526    -0.22387692
 o      2.20292075    -1.24846198     0.07622259
 h      3.19781493    -0.95149556    -0.04949082
 c     -2.59663511    -0.87300140     0.07461604
 h     -2.67050021    -2.10163571    -0.55446257
 h     -2.99848508    -1.27712097     1.12081754
 h     -3.41522647    -0.20933225    -0.22930870
 h     -1.90001205     1.89016396     0.63597842
          17

 c      1.22201006    -0.42631720     0.09776374
 c     -0.08116320    -0.98870993    -0.08825689
 c     -1.21125592    -0.27501227    -0.02667193
 c     -1.20968995     1.28402334    -0.11567932
 c      0.19087508     1.83165811     0.10091762
 c      1.33618733     1.00184017    -0.13746246
 h     -0.03513228    -2.03310247    -0.32224959
 h     -1.69881124     1.46365359    -1.10362896
 h      0.30227540     2.90591286     0.60122201
 h      2.23666354     1.58705980    -0.20483301
 o      2.21059395    -1.24906941     0.07363664
 h      3.21092654    -0.95485327    -0.03318706
 c     -2.60819139    -0.87845280     0.07752536
 h     -2.67167753    -2.05392763    -0.49074182
 h     -2.96383204    -1.27567057     1.06480124
 h     -3.42857568    -0.16387170    -0.21349562
 h     -1.90354475     1.89263414     0.62795268
          17

 c      1.21202451    -0.41957454     0.09700317
 c     -0.08351792    -0.98903731    -0.08504041
 c     -1.21133024    -0.27973521    -0.03365633
 c     -1.20777600     1.27904653    -0.11477622
 c      0.20343205     1.83458952     0.10170501
 c      1.32436114     1.00044477    -0.13712798
 h     -0.02390582    -2.06513916    -0.32231587
 h     -1.67525079     1.46219468    -1.12334443
 h      0.27767827     2.90732777     0.61783176
 h      2.29942457     1.64432151    -0.18770441
 o      2.22060681    -1.25057199     0.07091623
 h      3.19534981    -0.95967724    -0.01350538
 c     -2.61999505    -0.88593122     0.07984093
 h     -2.67003462    -1.97397205    -0.41792373
 h     -2.92263340    -1.26934417     1.00878615
 h     -3.43487880    -0.12454467    -0.20033026
 h     -1.89931646     1.88046765     0.60976634
          17

 c      1.20298064    -0.41107948     0.09529963
 c     -0.08468922    -0.99042051    -0.08178931
 c     -1.21387895    -0.28359437    -0.04001804
 c     -1.20605007     1.27503444    -0.11361135
 c      0.21530208     1.83741174     0.10268103
 c      1.31281440     1.00062703    -0.13555814
 h     -0.01643631    -2.09494163    -0.32153491
 h     -1.64714029     1.46359725    -1.14043539
 h      0.25377107     2.88778339     0.62350542
 h      2.35137997     1.68512551    -0.17172941
 o      2.23198981    -1.25271142     0.06812990
 h      3.15821960    -0.96343730     0.00837648
 c     -2.63150157    -0.89358064     0.08031300
 h     -2.66671583    -1.87241993    -0.34509325
 h     -2.88242999    -1.26400544     0.97513415
 h     -3.43119534    -0.09671510    -0.18846836
 h     -1.88890965     1.85500554     0.58325591
          17

 c      1.19557522    -0.40161881     0.09274877
 c     -0.08475564    -0.99346173    -0.07871207
 c     -1.21888466    -0.28658609    -0.04568931
 c     -1.20416313     1.27171996    -0.11280327
 c      0.22593288     1.83997159     0.10386405
 c      1.30272341     1.00293890    -0.13282196
 h     -0.01287389    -2.11497166    -0.31837838
 h     -1.61439981     1.46735439    -1.15312127
 h      0.23242901     2.85070980     0.61952014
 h      2.38277573     1.70345250    -0.15707739
 o      2.24318658    -1.25540399     0.06536721
 h      3.11675233    -0.96077970     0.03092374
 c     -2.64206233    -0.89824231     0.07846315
 h     -2.66354826    -1.77787773    -0.28920367
 h     -2.84932917    -1.26518466     0.98563803
 h     -3.41713652    -0.08378391    -0.17712278
 h     -1.87624032     1.81995971     0.55270353
          17

 c      1.19031474    -0.39192406     0.08943273
 c     -0.08393270    -0.99834771    -0.07592864
 c     -1.22612000    -0.28877636    -0.05066092
 c     -1.20154701     1.26860544    -0.11307839
 c      0.23481250     1.84182418     0.10511690
 c      1.29479412     1.00749815    -0.12898508
 h     -0.01307826    -2.12133574    -0.31209108
 h     -1.57751383     1.47307333    -1.16070312
 h      0.21527543     2.80394066     0.60938153
 h      2.38973872     1.69751805    -0.14411841
 o      2.25225755    -1.25878236     0.06268582
 h      3.09582436    -0.94357346     0.05307677
 c     -2.65134140    -0.89566421     0.07628031
 h     -2.66276401    -1.74207205    -0.27494931
 h     -2.82321359    -1.27132902     1.04141790
 h     -3.39489406    -0.08636084    -0.16619238
 h     -1.86775947     1.78142729     0.52485018
          17

 c      1.18746063    -0.38260872     0.08541348
 c     -0.08252212    -1.00487902    -0.07346921
 c     -1.23519171    -0.29027632    -0.05498174
 c     -1.19751973     1.26510798    -0.11512624
 c      0.24147210     1.84218442     0.10611080
 c      1.28951315     1.01414932    -0.12412307
 h     -0.01664643    -2.11378885    -0.30265751
 h     -1.53754403     1.48052741    -1.16365951
 h      0.20334125     2.76004434     0.59915318
 h      2.37152731     1.66780824    -0.13317235
 o      2.25808557    -1.26286648     0.06005125
 h      3.10934481    -0.90665870     0.07521085
 c     -2.65918709    -0.88467940     0.07649986
 h     -2.66542319    -1.79052458    -0.31240756
 h     -2.80031313    -1.27497174     1.12131950
 h     -3.36972144    -0.10084447    -0.15651929
 h     -1.87108311     1.74645222     0.50730403
          17

 c      1.18703123    -0.37414744     0.08072614
 c     -0.08085561    -1.01250322    -0.07127574
 c     -1.24560954    -0.29123610    -0.05874280
 c     -1.19163812     1.26086936    -0.11925777
 c      0.24549271     1.84012545     0.10641703
 c      1.28719460     1.02249506    -0.11832247
 h     -0.02295519    -2.09571493    -0.29076700
 h     -1.49607091     1.48968138    -1.16360377
 h      0.19685612     2.73372643     0.59624064
 h      2.33010199     1.61669119    -0.12443002
 o      2.26142116    -1.26708135     0.05741307
 h      3.14361236    -0.85560900     0.09795907
 c     -2.66512881    -0.87026736     0.07954777
 h     -2.67154949    -1.87958077    -0.38004607
 h     -2.77832278    -1.27000470     1.20139285
 h     -3.35047382    -0.11855135    -0.15008988
 h     -1.89082833     1.71962740     0.50446835
          17

 c      1.18885576    -0.36689850     0.07537745
 c     -0.07925132    -1.02034333    -0.06921227
 c     -1.25686185    -0.29185335    -0.06205588
 c     -1.18406324     1.25596983    -0.12512517
 c      0.24649654     1.83521682     0.10584660
 c      1.28780316     1.03181721    -0.11167906
 h     -0.03122266    -2.07413012    -0.27777954
 h     -1.45504819     1.50067090    -1.16300857
 h      0.19562876     2.73404494     0.60519719
 h      2.27201313     1.54943743    -0.11792791
 o      2.26375055    -1.27051701     0.05480754
 h      3.17468247    -0.80226246     0.12062226
 c     -2.66838294    -0.85745133     0.08504538
 h     -2.68099326    -1.96368979    -0.45376145
 h     -2.75704766    -1.25389310     1.26535942
 h     -3.34761745    -0.12847301    -0.14957055
 h     -1.92447346     1.70056800     0.51401704
          17

 c      1.19263086    -0.36114291     0.06935471
 c     -0.07798023    -1.02730261    -0.06709661
 c     -1.26843549    -0.29233968    -0.06503738
 c     -1.17548017     1.25078235    -0.13191301
 c      0.24416253     1.82808599     0.10477219
 c      1.29049978     1.04092730    -0.10429134
 h     -0.04062139    -2.05867196    -0.26548411
 h     -1.41655871     1.51368393    -1.16457597
 h      0.19970066     2.75745015     0.62374223
 h      2.21301505     1.47640404    -0.11358083
 o      2.26611097    -1.27241115     0.05232125
 h      3.18660492    -0.75669994     0.14176151
 c     -2.66849937    -0.84858343     0.09274928
 h     -2.69321173    -2.02175575    -0.51988079
 h     -2.73726695    -1.22660666     1.30449560
 h     -3.36707083    -0.12433365    -0.15645116
 h     -1.96356481     1.68556462     0.52852512
          17

 c      1.19796486    -0.35710774     0.06264699
 c     -0.07724806    -1.03237277    -0.06476990
 c     -1.27980272    -0.29287118    -0.06779833
 c     -1.16670936     1.24569300    -0.13881647
 c      0.23834493     1.82008459     0.10396247
 c      1.29319101     1.04816374    -0.09624353
 h     -0.05045929    -2.05814953    -0.25542636
 h     -1.38249597     1.52871262    -1.17029168
 h      0.20912548     2.79124499     0.64461538
 h      2.18227139     1.41385367    -0.11135807
 o      2.26896596    -1.27227910     0.05003451
 h      3.17313438    -0.72506818     0.16007810
 c     -2.66591325    -0.84388250     0.10229851
 h     -2.70733509    -2.04675417    -0.57157346
 h     -2.71996870    -1.18955269     1.31516259
 h     -3.40481512    -0.10989854    -0.16910092
 h     -1.99865641     1.67096115     0.54007018
          17

 c      1.20441331    -0.35498717     0.05526918
 c     -0.07719356    -1.03508852    -0.06218328
 c     -1.29041736    -0.29355681    -0.07044024
 c     -1.15845989     1.24098217    -0.14535669
 c      0.22919470     1.81252711     0.10416336
 c      1.29359979     1.05214998    -0.08759469
 h     -0.06031134    -2.07540663    -0.24800885
 h     -1.35429080     1.54526687    -1.18059252
 h      0.22328703     2.82225005     0.66053801
 h      2.20895374     1.37577082    -0.11147473
 o      2.27235977    -1.26989896     0.04799362
 h      3.13516029    -0.70982478     0.17481541
 c     -2.66173055    -0.84252261     0.11308489
 h     -2.72234382    -2.03728631    -0.60509099
 h     -2.70610306    -1.14510799     1.29739807
 h     -3.44975817    -0.09509442    -0.18348760
 h     -2.02264644     1.65475044     0.54299499
          17

 c      1.21151174    -0.35494333     0.04727528
 c     -0.07790688    -1.03572549    -0.05942476
 c     -1.29973025    -0.29443130    -0.07305485
 c     -1.15128309     1.23683567    -0.15143788
 c      0.21714372     1.80630943     0.10588532
 c      1.29224609     1.05293515    -0.07844268
 h     -0.06993679    -2.10519269    -0.24225375
 h     -1.33280605     1.56223889    -1.19419815
 h      0.24077984     2.84131825     0.66680911
 h      2.28704078     1.36058982    -0.11374368
 o      2.27595671    -1.26534118     0.04618553
 h      3.08003867    -0.70933406     0.18613946
 c     -2.65713526    -0.84352273     0.12427353
 h     -2.73718959    -1.99417490    -0.61801059
 h     -2.69660662    -1.09661961     1.25527050
 h     -3.49056143    -0.08884190    -0.19546907
 h     -2.03156289     1.63653997     0.53435201
          17

 c      1.21881632    -0.35705225     0.03874866
 c     -0.07944844    -1.03501236    -0.05665765
 c     -1.30722201    -0.29546455    -0.07572214
 c     -1.14557142     1.23336333    -0.15726252
 c      0.20285110     1.80185697     0.10938521
 c      1.29186240     1.05140561    -0.06896818
 h     -0.07910437    -2.13761594    -0.23654573
 h     -1.31838600     1.57804736    -1.20874611
 h      0.25971685     2.84378089     0.66148543
 h      2.38212148     1.35793287    -0.11695252
 o      2.27895080    -1.25908217     0.04449428
 h      3.02300348    -0.71616349     0.19585407
 c     -2.65304854    -0.84603279     0.13468496
 h     -2.75086879    -1.91973171    -0.60874684
 h     -2.69251117    -1.04866942     1.19906458
 h     -3.51918606    -0.09604117    -0.20208882
 h     -2.02438831     1.61715068     0.51356965
          17

 c      1.22593116    -0.36124422     0.02978382
 c     -0.08185072    -1.03370419    -0.05404320
 c     -1.31244648    -0.29657610    -0.07850055
 c     -1.14152212     1.23058350    -0.16322511
 c      0.18717848     1.79914849     0.11469254
 c      1.29447289     1.04827890    -0.05935207
 h     -0.08755772    -2.16317327    -0.22950347
 h     -1.31096341     1.59097966    -1.22178079
 h      0.27806889     2.82889468     0.64493854
 h      2.46557823     1.36033134    -0.11964939
 o      2.28010551    -1.25204735     0.04266682
 h      2.98649510    -0.71655250     0.20797511
 c     -2.65004012    -0.84922458     0.14261219
 h     -2.76255700    -1.81878276    -0.57716267
 h     -2.69504529    -1.00704258     1.14810215
 h     -3.53126174    -0.11774574    -0.20176542
 h     -2.00303882     1.59841972     0.48228606
          17

 c      1.23251931    -0.36728229     0.02047599
 c     -0.08510718    -1.03235407    -0.05170409
 c     -1.31507925    -0.29764684    -0.08140928
 c     -1.13906385     1.22838767    -0.16984980
 c      0.17111995     1.79774048     0.12162415
 c      1.30076196     1.04400568    -0.04972264
 h     -0.09510040    -2.17548395    -0.22034128
 h     -1.31016079     1.59954622    -1.23155252
 h      0.29398012     2.79976323     0.61962185
 h      2.52233330     1.36416204    -0.12073045
 o      2.27854875    -1.24508102     0.04044833
 h      2.98739492    -0.69907315     0.22656906
 c     -2.64829087    -0.85206519     0.14625152
 h     -2.77205483    -1.70203257    -0.52711268
 h     -2.70553608    -0.97721766     1.12781004
 h     -3.52570714    -0.15182710    -0.19421804
 h     -1.97277193     1.58325094     0.44453928
          17

 c      1.23831069    -0.37476522     0.01091987
 c     -0.08915163    -1.03126795    -0.04971884
 c     -1.31496812    -0.29852949    -0.08441427
 c     -1.13779941     1.22651719    -0.17775455
 c      0.15567179     1.79677787     0.12978424
 c      1.31056953     1.03889186    -0.04016184
 h     -0.10167634    -2.17188958    -0.20884411
 h     -1.31537337     1.60272693    -1.23742527
 h      0.30617079     2.76383050     0.59007474
 h      2.54592239     1.36778311    -0.11943422
 o      2.27488485    -1.23807757     0.03789805
 h      3.01915350    -0.66865931     0.25067063
 c     -2.64751322    -0.85293628     0.14570069
 h     -2.78109878    -1.59325802    -0.47272462
 h     -2.72453159    -0.96136611     1.15202672
 h     -3.50483863    -0.19307532    -0.18053259
 h     -1.94245464     1.57565102     0.40687108
          17

 c      1.24308265    -0.38315472     0.00121146
 c     -0.09383268    -1.03050967    -0.04812313
 c     -1.31217130    -0.29907388    -0.08743330
 c     -1.13711455     1.22461347    -0.18753452
 c      0.14169249     1.79504590     0.13859077
 c      1.32331792     1.03315150    -0.03072101
 h     -0.10740197    -2.15336728    -0.19524132
 h     -1.32583463     1.60009972    -1.23997085
 h      0.31439210     2.73284284     0.56259625
 h      2.53458391     1.37048386    -0.11522246
 o      2.27063804    -1.23036479     0.03534606
 h      3.06055538    -0.64048673     0.27490594
 c     -2.64680442    -0.84918530     0.14475389
 h     -2.79550376    -1.53510329    -0.44496471
 h     -2.75042007    -0.95786315     1.20831704
 h     -3.47509521    -0.23290005    -0.16328534
 h     -1.92294324     1.58006446     0.37708612
          17

 c      1.24661542    -0.39182472    -0.00855186
 c     -0.09889921    -1.02988411    -0.04690959
 c     -1.30694766    -0.29916176    -0.09035513
 c     -1.13659646     1.22241024    -0.19946597
 c      0.12983801     1.79126034     0.14742023
 c      1.33817928     1.02691095    -0.02142624
 h     -0.11256323    -2.12452512    -0.18011477
 h     -1.34067543     1.59187499    -1.24085881
 h      0.31936345     2.71971449     0.54349404
 h      2.49015432     1.37224617    -0.10775653
 o      2.26711770    -1.22155836     0.03309561
 h      3.09393732    -0.62611201     0.29422564
 c     -2.64491834    -0.83929624     0.14778458
 h     -2.82135359    -1.55990898    -0.46890272
 h     -2.77983610    -0.96393571     1.27260122
 h     -3.44740760    -0.25978539    -0.14647941
 h     -1.92185679     1.59921193     0.36052238
          17

 c      1.24867219    -0.40011946    -0.01827181
 c     -0.10400880    -1.02892474    -0.04603219
 c     -1.29968700    -0.29871671    -0.09305670
 c     -1.13647558     1.21996529    -0.21322947
 c      0.12063643     1.78470124     0.15588691
 c      1.35399191     1.02017449    -0.01226929
 h     -0.11758038    -2.09348553    -0.16431469
 h     -1.35900176     1.57883698    -1.24254990
 h      0.32146173     2.73110309     0.53578714
 h      2.41943304     1.37421907    -0.09704571
 o      2.26514575    -1.21172233     0.03131432
 h      3.10967711    -0.63053337     0.30568194
 c     -2.64143235    -0.82652896     0.15479146
 h     -2.85308892    -1.64196172    -0.52258994
 h     -2.80923693    -0.97694516     1.32652788
 h     -3.43439023    -0.26259827    -0.13471312
 h     -1.93811085     1.63155484     0.35629026
          17

 c      1.24903445    -0.40741264    -0.02784892
 c     -0.10875485    -1.02699627    -0.04542806
 c     -1.29086649    -0.29769615    -0.09541508
 c     -1.13750091     1.21765256    -0.22804314
 c      0.11458181     1.77565753     0.16399638
 c      1.36894574     1.01271536    -0.00318054
 h     -0.12292850    -2.07050895    -0.14873822
 h     -1.37996841     1.56217191    -1.24773228
 h      0.31932947     2.76207845     0.53747391
 h      2.33790477     1.38018361    -0.08381498
 o      2.26513685    -1.20123489     0.03004400
 h      3.10468736    -0.65382991     0.30830067
 c     -2.63678805    -0.81486148     0.16401896
 h     -2.88097632    -1.73908910    -0.57324883
 h     -2.83566751    -0.99450223     1.35987508
 h     -3.44189412    -0.23737147    -0.13053651
 h     -1.96322036     1.67153506     0.35831394
          17

 c      1.24757961    -0.41317030    -0.03718289
 c     -0.11270345    -1.02362007    -0.04505829
 c     -1.28102956    -0.29606956    -0.09731581
 c     -1.14040743     1.21594429    -0.24308057
 c      0.11204370     1.76508473     0.17196335
 c      1.38032090     1.00391112     0.00599898
 h     -0.12901121    -2.06407419    -0.13390033
 h     -1.40274713     1.54317686    -1.25854538
 h      0.31060652     2.80003321     0.54377493
 h      2.27281440     1.39869585    -0.06987835
 o      2.26708883    -1.19069854     0.02919945
 h      3.08190407    -0.69194724     0.30309296
 c     -2.63202593    -0.80586712     0.17430305
 h     -2.89988744    -1.82654676    -0.60481281
 h     -2.85691019    -1.01459087     1.36797394
 h     -3.46327933    -0.19068287    -0.13229248
 h     -1.98745276     1.71243423     0.35967534
          17

 c      1.24435618    -0.41703173    -0.04617363
 c     -0.11543890    -1.01889397    -0.04493892
 c     -1.27077055    -0.29379466    -0.09865472
 c     -1.14559038     1.21524729    -0.25775043
 c      0.11309025     1.75395755     0.17995299
 c      1.38543344     0.99297363     0.01544743
 h     -0.13602057    -2.07589069    -0.11960829
 h     -1.42635670     1.52293355    -1.27585193
 h      0.29370154     2.83225452     0.55027007
 h      2.25225901     1.44075051    -0.05733605
 o      2.27041321    -1.18093951     0.02851950
 h      3.05216460    -0.73603252     0.29379621
 c     -2.62836635    -0.79949621     0.18490071
 h     -2.90824001    -1.89295687    -0.61241541
 h     -2.87149631    -1.03563834     1.34995369
 h     -3.48545694    -0.13457499    -0.13587200
 h     -2.00376632     1.74865270     0.35534148
          17

 c      1.23960993    -0.41889429    -0.05472141
 c     -0.11661797    -1.01358502    -0.04512560
 c     -1.26071334    -0.29080961    -0.09933415
 c     -1.15308684     1.21585384    -0.27175802
 c      0.11742437     1.74294895     0.18798209
 c      1.38411264     0.98014025     0.02515674
 h     -0.14384840    -2.09974804    -0.10519632
 h     -1.44948320     1.50211170    -1.29892246
 h      0.26854737     2.84979319     0.55420072
 h      2.27634354     1.50626567    -0.04613484
 o      2.27380484    -1.17298079     0.02752419
 h      3.03576785    -0.77244652     0.28750342
 c     -2.62665312    -0.79522389     0.19518947
 h     -2.90596714    -1.93313669    -0.59574107
 h     -2.87881577    -1.05660090     1.30845271
 h     -3.49739344    -0.08012827    -0.13754348
 h     -2.00842678     1.77638935     0.34257519
          17

 c      1.23375859    -0.41891904    -0.06272350
 c     -0.11602277    -1.00876428    -0.04567085
 c     -1.25146709    -0.28704327    -0.09925613
 c     -1.16265845     1.21792444    -0.28506309
 c      0.12446306     1.73240700     0.19593472
 c      1.37856035     0.96705687     0.03495023
 h     -0.15209194    -2.12561836    -0.09011199
 h     -1.47046012     1.48100629    -1.32572878
 h      0.23639425     2.84795748     0.55448916
 h      2.31883043     1.57973685    -0.03428507
 o      2.27587926    -1.16764342     0.02572205
 h      3.05253358    -0.78926887     0.29132307
 c     -2.62717332    -0.79253134     0.20442350
 h     -2.89357461    -1.94449135    -0.55616075
 h     -2.87944739    -1.07728566     1.25063390
 h     -3.49292250    -0.03510631    -0.13495767
 h     -2.00046837     1.79358490     0.32056438
          17

 c      1.22733225    -0.41744210    -0.07007453
 c     -0.11359950    -1.00536848    -0.04660122
 c     -1.24356380    -0.28243643    -0.09831734
 c     -1.17384413     1.22145011    -0.29782115
 c      0.13346529     1.72240705     0.20360078
 c      1.37088188     0.95553989     0.04468658
 h     -0.16014200    -2.14445912    -0.07424969
 h     -1.48745208     1.45974443    -1.35365682
 h      0.19937063     2.82596294     0.55149436
 h      2.35584572     1.64438186    -0.02030612
 o      2.27665921    -1.16488339     0.02310809
 h      3.09900084    -0.78742112     0.30449912
 c     -2.62970544    -0.79094940     0.21151788
 h     -2.87185165    -1.92569027    -0.49593964
 h     -2.87564632    -1.09902518     1.18980894
 h     -3.47012471    -0.00412579    -0.12699689
 h     -1.98137293     1.79991341     0.29021916
          17

 c      1.22089978    -0.41489176    -0.07667950
 c     -0.10947108    -1.00397012    -0.04791955
 c     -1.23739206    -0.27696518    -0.09641266
 c     -1.18595678     1.22619023    -0.31035126
 c      0.14362520     1.71277000     0.21069835
 c      1.36230621     0.94687116     0.05430723
 h     -0.16730880    -2.15057564    -0.05791110
 h     -1.49873824     1.43851163    -1.38024104
 h      0.16007474     2.78691153     0.54689358
 h      2.37479945     1.68965139    -0.00375603
 o      2.27741755    -1.16403522     0.02011180
 h      3.15161957    -0.77703685     0.31935423
 c     -2.63361257    -0.78996721     0.21511130
 h     -2.84195367    -1.87686525    -0.41861655
 h     -2.87128406    -1.12507000     1.14488598
 h     -3.43039542     0.01085850    -0.11354595
 h     -1.95529504     1.79713013     0.25436194
          17

 c      1.21501618    -0.41173860    -0.08246574
 c     -0.10392060    -1.00471935    -0.04961522
 c     -1.23314573    -0.27065970    -0.09345061
 c     -1.19805907     1.23161309    -0.32312901
 c      0.15413091     1.70304417     0.21688061
 c      1.35349776     0.94179560     0.06379887
 h     -0.17294892    -2.14210912    -0.04161640
 h     -1.50296925     1.41768910    -1.40366171
 h      0.12111405     2.73811126     0.54369055
 h      2.37076779     1.71036815     0.01524472
 o      2.27925781    -1.16448264     0.01711891
 h      3.18948936    -0.76661036     0.32899071
 c     -2.63801440    -0.78904453     0.21436614
 h     -2.80581454    -1.80167932    -0.33045744
 h     -2.86980598    -1.15847428     1.13245178
 h     -3.37823187     0.01068610    -0.09556041
 h     -1.92948158     1.78961426     0.21807699
          17

 c      1.21018092    -0.40844997    -0.08738616
 c     -0.09734379    -1.00734595    -0.05167361
 c     -1.23081148    -0.26361091    -0.08937345
 c     -1.20902713     1.23692501    -0.33673178
 c      0.16421223     1.69254575     0.22175443
 c      1.34486885     0.94062637     0.07316103
 h     -0.17659162    -2.12102718    -0.02590263
 h     -1.49933228     1.39789204    -1.42299405
 h      0.08448795     2.69063345     0.54603901
 h      2.34298019     1.70474044     0.03638434
 o      2.28265387    -1.16581612     0.01431661
 h      3.20176717    -0.76043073     0.32980987
 c     -2.64195512    -0.78763811     0.21027084
 h     -2.76693712    -1.71288678    -0.24318217
 h     -2.87107740    -1.19715959     1.15439578
 h     -3.32167605    -0.00005770    -0.07537685
 h     -1.91362660     1.78415146     0.18829735
          17

 c      1.20679657    -0.40544791    -0.09141719
 c     -0.09017688    -1.01117750    -0.05408407
 c     -1.23020319    -0.25596481    -0.08417009
 c     -1.21786585     1.24132581    -0.35160146
 c      0.17315922     1.68063384     0.22496318
 c      1.33669591     0.94326523     0.08238701
 h     -0.17807760    -2.09311835    -0.01113629
 h     -1.48761317     1.37993862    -1.43831679
 h      0.05113846     2.65605416     0.55824726
 h      2.29365987     1.67359495     0.05932484
 o      2.28757398    -1.16777526     0.01173337
 h      3.18588975    -0.75968727     0.32091523
 c     -2.64428043    -0.78451436     0.20590184
 h     -2.73104876    -1.64222721    -0.17704814
 h     -2.87186685    -1.23325808     1.19804559
 h     -3.27247864    -0.01200200    -0.05684661
 h     -1.91621846     1.78726516     0.17111999
          17

 c      1.20513370    -0.40308248    -0.09455537
 c     -0.08281926    -1.01521334    -0.05684561
 c     -1.23102427    -0.24790534    -0.07788409
 c     -1.22419134     1.24443703    -0.36766721
 c      0.18025378     1.66723997     0.22635280
 c      1.32904806     0.94911279     0.09145057
 h     -0.17766335    -2.06744373     0.00264585
 h     -1.46818195     1.36477241    -1.45076279
 h      0.02146300     2.64015383     0.58270957
 h      2.22907450     1.62116676     0.08378546
 o      2.29356463    -1.17023900     0.00926313
 h      3.14646675    -0.76289219     0.30375674
 c     -2.64373143    -0.77749185     0.20492693
 h     -2.70374343    -1.63662585    -0.15539878
 h     -2.86909616    -1.25845529     1.24773596
 h     -3.24386790    -0.01258116    -0.04450695
 h     -1.93880453     1.80060645     0.16744450
          17

 c      1.20531331    -0.40161643    -0.09681430
 c     -0.07558776    -1.01836144    -0.05996273
 c     -1.23292867    -0.23962914    -0.07062280
 c     -1.22833323     1.24644814    -0.38424793
 c      0.18465200     1.65317655     0.22609403
 c      1.32150219     0.95687246     0.10028916
 h     -0.17592445    -2.05388849     0.01575319
 h     -1.44191376     1.35333666    -1.46240763
 h     -0.00343908     2.63912491     0.61827633
 h      2.16291517     1.55752835     0.10970653
 o      2.29967931    -1.17330351     0.00663556
 h      3.09662759    -0.76490812     0.28262358
 c     -2.63980571    -0.76716621     0.20877765
 h     -2.68497228    -1.70307567    -0.17993905
 h     -2.86120435    -1.26753777     1.29154098
 h     -3.24445195     0.00666883    -0.04126552
 h     -1.97458272     1.81962806     0.17181784
          17

 c      1.20730621    -0.40122221    -0.09822510
 c     -0.06873322    -1.01987553    -0.06342105
 c     -1.23558066    -0.23132991    -0.06255586
 c     -1.23091143     1.24780994    -0.40040290
 c      0.18540235     1.63980666     0.22460999
 c      1.31278178     0.96443255     0.10876943
 h     -0.17332842    -2.05834533     0.02852331
 h     -1.41001266     1.34641047    -1.47578696
 h     -0.02154816     2.64311211     0.66096235
 h      2.12002486     1.50073820     0.13773763
 o      2.30447811    -1.17736247     0.00340973
 h      3.05828067    -0.75599277     0.26476174
 c     -2.63306721    -0.75718198     0.21633606
 h     -2.67179482    -1.79682441    -0.22980146
 h     -2.84776993    -1.25838090     1.32174410
 h     -3.27204947     0.04167251    -0.04606128
 h     -2.01334696     1.83739311     0.17619402
          17

 c      1.21094447    -0.40199368    -0.09884240
 c     -0.06250431    -1.01971403    -0.06715129
 c     -1.23868249    -0.22318279    -0.05389848
 c     -1.23244598     1.24891335    -0.41533650
 c      0.18162289     1.62848086     0.22239771
 c      1.30137114     0.96957903     0.11665572
 h     -0.16977752    -2.07882237     0.04078614
 h     -1.37374843     1.34443131    -1.49295956
 h     -0.03096972     2.64235121     0.70604051
 h      2.12804648     1.46971315     0.16981173
 o      2.30676921    -1.18282623    -0.00077736
 h      3.05058943    -0.72668739     0.25641298
 c     -2.62467365    -0.74956000     0.22616691
 h     -2.66250336    -1.88035863    -0.28662675
 h     -2.82900595    -1.23108032     1.33397594
 h     -3.31548539     0.07845174    -0.05462337
 h     -2.04639910     1.84835666     0.17375303
          17

 c      1.21594902    -0.40396962    -0.09874748
 c     -0.05717419    -1.01844179    -0.07102148
 c     -1.24195247    -0.21532281    -0.04489530
 c     -1.23325541     1.24999381    -0.42861084
 c      0.17267366     1.62022106     0.21990748
 c      1.28793388     0.97172515     0.12375961
 h     -0.16467623    -2.10682186     0.05168502
 h     -1.33424844     1.34735049    -1.51443542
 h     -0.03083624     2.63035855     0.74954018
 h      2.18755854     1.46503878     0.20756337
 o      2.30687385    -1.18939115    -0.00578163
 h      3.06989940    -0.67978937     0.25591266
 c     -2.61579776    -0.74450243     0.23722985
 h     -2.65616105    -1.93647026    -0.34001467
 h     -2.80563708    -1.18752451     1.32707846
 h     -3.36217319     0.10335551    -0.06244475
 h     -2.06818432     1.84949659     0.16019572
          17

 c      1.22199378    -0.40712522    -0.09803236
 c     -0.05299988    -1.01680489    -0.07487076
 c     -1.24510329    -0.20783900    -0.03580799
 c     -1.23347950     1.25115363    -0.44019082
 c      0.15828911     1.61560392     0.21749597
 c      1.27542758     0.97178907     0.13016007
 h     -0.15743588    -2.13232465     0.06004446
 h     -1.29249243     1.35457636    -1.53866054
 h     -0.02154844     2.60440921     0.78882564
 h      2.26916026     1.47117253     0.24969664
 o      2.30619798    -1.19609786    -0.01110723
 h      3.09602357    -0.62940761     0.25601287
 c     -2.60729793    -0.74158783     0.24866531
 h     -2.65207246    -1.95903863    -0.38417790
 h     -2.77903370    -1.13147567     1.30389890
 h     -3.40254611     0.10808784    -0.06641775
 h     -2.07619091     1.84007337     0.13364091
          17

 c      1.22875874    -0.41134530    -0.09677730
 c     -0.05016903    -1.01538935    -0.07854929
 c     -1.24783770    -0.20078326    -0.02690563
 c     -1.23308284     1.25238539    -0.45038538
 c      0.13870639     1.61468110     0.21539818
 c      1.26636137     0.97064759     0.13608333
 h     -0.14786544    -2.14760912     0.06483937
 h     -1.24947482     1.36502872    -1.56250494
 h     -0.00467979     2.56524853     0.82285971
 h      2.34417640     1.47527432     0.29328326
 o      2.30593635    -1.20207180    -0.01635264
 h      3.11223669    -0.58892117     0.25087258
 c     -2.59966473    -0.74025964     0.25943466
 h     -2.64966027    -1.94657008    -0.41536801
 h     -2.75143427    -1.06888396     1.27303272
 h     -3.43056977     0.08942344    -0.06491282
 h     -2.07077337     1.82134169     0.09438338
          17

 c      1.23592646    -0.41642667    -0.09504444
 c     -0.04877473    -1.01449006    -0.08194028
 c     -1.24985147    -0.19418226    -0.01845921
 c     -1.23181392     1.25355804    -0.45974957
 c      0.11470392     1.61694658     0.21369689
 c      1.26176647     0.96879362     0.14172999
 h     -0.13628239    -2.14859991     0.06545849
 h     -1.20633547     1.37728642    -1.58243647
 h      0.01721966     2.51688121     0.85254720
 h      2.39621643     1.47153181     0.33571707
 o      2.30672658    -1.20681003    -0.02132086
 h      3.11060712    -0.56622654     0.23781315
 c     -2.59306901    -0.73994982     0.26808668
 h     -2.64842146    -1.89962936    -0.43071364
 h     -2.72592216    -1.00758318     1.25011512
 h     -3.44315331     0.04786666    -0.05749657
 h     -2.05549127     1.79662143     0.04492314
          17

 c      1.24314986    -0.42210114    -0.09288326
 c     -0.04880958    -1.01409139    -0.08496841
 c     -1.25084326    -0.18804344    -0.01073637
 c     -1.22915663     1.25438501    -0.46898966
 c      0.08748949     1.62142053     0.21230633
 c      1.26157612     0.96654196     0.14723078
 h     -0.12348021    -2.13499324     0.06179834
 h     -1.16431507     1.38977852    -1.59569514
 h      0.04098475     2.46615515     0.88102834
 h      2.41780155     1.45829010     0.37512669
 o      2.30877948    -1.21014519    -0.02596557
 h      3.09004668    -0.56424891     0.21651539
 c     -2.58745508    -0.74026176     0.27309560
 h     -2.64788055    -1.82049980    -0.42802579
 h     -2.70543353    -0.95486899     1.25348100
 h     -3.43998901    -0.01293586    -0.04487171
 h     -2.03772573     1.77150776    -0.00995950
          17

 c      1.25003023    -0.42805711    -0.09033759
 c     -0.05017096    -1.01387154    -0.08760423
 c     -1.25053725    -0.18235571    -0.00399042
 c     -1.22439273     1.25445669    -0.47883438
 c      0.05847997     1.62690576     0.21103446
 c      1.26514386     0.96412503     0.15265114
 h     -0.11065267    -2.11021366     0.05429700
 h     -1.12456328     1.40096315    -1.60105383
 h      0.06345311     2.42107439     0.91309266
 h      2.40643004     1.43590665     0.41022689
 o      2.31195827    -1.21221963    -0.03035429
 h      3.05518375    -0.58134696     0.18847349
 c     -2.58262556    -0.74119635     0.27409457
 h     -2.64756816    -1.71468071    -0.40669320
 h     -2.69083621    -0.91370927     1.29047594
 h     -3.42433029    -0.08584417    -0.02909715
 h     -2.02812394     1.75325941    -0.06400075
          17

 c      1.25613111    -0.43395833    -0.08744821
 c     -0.05267696    -1.01322287    -0.08986512
 c     -1.24872534    -0.17709433     0.00156134
 c     -1.21698153     1.25345793    -0.48978678
 c      0.02909513     1.63239452     0.20979744
 c      1.27154415     0.96166692     0.15799384
 h     -0.09926569    -2.08127567     0.04391952
 h     -1.08790309     1.40947313    -1.59918153
 h      0.08199568     2.38736074     0.95274775
 h      2.36313572     1.40606421     0.44030051
 o      2.31570944    -1.21355702    -0.03467365
 h      3.01737491    -0.61011269     0.15706613
 c     -2.57810449    -0.74284801     0.27278608
 h     -2.64714911    -1.59506337    -0.37061069
 h     -2.68057583    -0.88286736     1.34955182
 h     -3.40454206    -0.15951930    -0.01379029
 h     -2.03634737     1.74794149    -0.11218757
          17

 c      1.26104071    -0.43945264    -0.08424895
 c     -0.05609867    -1.01135834    -0.09180237
 c     -1.24531165    -0.17223662     0.00576008
 c     -1.20716668     1.25149387    -0.50186949
 c      0.00066402     1.63739677     0.20888955
 c      1.27960186     0.95910316     0.16317219
 h     -0.09083177    -2.05766265     0.03198006
 h     -1.05465780     1.41423620    -1.59268870
 h      0.09436960     2.36547816     1.00003235
 h      2.29343282     1.37209906     0.46564327
 o      2.31898920    -1.21512696    -0.03922250
 h      2.99546809    -0.63625605     0.12737453
 c     -2.57288181    -0.74436758     0.27250637
 h     -2.64701190    -1.48943106    -0.33456871
 h     -2.67257962    -0.86067701     1.41115441
 h     -3.39431785    -0.21930698    -0.00359267
 h     -2.06403259     1.75626292    -0.15396168
          17

 c      1.26446663    -0.44417135    -0.08075928
 c     -0.06019493    -1.00760112    -0.09346443
 c     -1.24032662    -0.16777453     0.00851293
 c     -1.19610816     1.24911796    -0.51470091
 c     -0.02559857     1.64191190     0.20901792
 c      1.28765481     0.95606417     0.16791431
 h     -0.08661215    -2.04800235     0.01967265
 h     -1.02461624     1.41456641    -1.58577645
 h      0.09825715     2.35131729     1.05043924
 h      2.21049265     1.34020652     0.48888485
 o      2.32072782    -1.21794018    -0.04425457
 h      3.00785386    -0.64504408     0.10358446
 c     -2.56575194    -0.74327107     0.27735130
 h     -2.64921411    -1.44115781    -0.32804999
 h     -2.66553012    -0.84667890     1.45971684
 h     -3.40653095    -0.25286361    -0.00191655
 h     -2.10301956     1.77299491    -0.19275923
          17

 c      1.26630942    -0.44774064    -0.07698385
 c     -0.06472453    -1.00179031    -0.09485403
 c     -1.23389718    -0.16370898     0.00978384
 c     -1.18531366     1.24699665    -0.52784542
 c     -0.04865591     1.64614266     0.21104413
 c      1.29327287     0.95177975     0.17160032
 h     -0.08739156    -2.05530364     0.00751337
 h     -0.99714555     1.41016544    -1.58330737
 h      0.09140577     2.33949214     1.09753173
 h      2.13830603     1.32077494     0.51713696
 o      2.32098043    -1.22206999    -0.04972091
 h      3.05380097    -0.63688608     0.08486416
 c     -2.55654938    -0.73800519     0.28935442
 h     -2.65505661    -1.47127997    -0.36742216
 h     -2.65879397    -0.84097583     1.48671715
 h     -3.44173210    -0.25796888    -0.00798471
 h     -2.14139870     1.79088430    -0.23252790
          17

 c      1.26666169    -0.44984177    -0.07292677
 c     -0.06943407    -0.99445373    -0.09592429
 c     -1.22622256    -0.16003211     0.00957918
 c     -1.17605932     1.24563662    -0.54106585
 c     -0.06775669     1.65025340     0.21568786
 c      1.29390565     0.94536088     0.17336062
 h     -0.09344026    -2.07492950    -0.00474453
 h     -0.97142263     1.40096843    -1.58929141
 h      0.07221390     2.32583449     1.13576584
 h      2.10397259     1.32555210     0.56105609
 o      2.32092751    -1.22669635    -0.05537111
 h      3.11340795    -0.62634969     0.06706593
 c     -2.54669438    -0.73052549     0.30622108
 h     -2.66085957    -1.54876982    -0.42731976
 h     -2.65205436    -0.84347502     1.48955339
 h     -3.48675600    -0.24219748    -0.01718499
 h     -2.16939975     1.80408285    -0.27560788
          17

 c      1.26574557    -0.45031432    -0.06861155
 c     -0.07405167    -0.98654944    -0.09662095
 c     -1.21760152    -0.15670899     0.00794254
 c     -1.16914908     1.24533251    -0.55439916
 c     -0.08252225     1.65426279     0.22335175
 c      1.28908007     0.93682076     0.17301764
 h     -0.10458204    -2.09766236    -0.01762171
 h     -0.94674546     1.38691626    -1.60527201
 h      0.04013693     2.30816222     1.16185201
 h      2.11184682     1.35628908     0.62381732
 o      2.32170414    -1.23105806    -0.06102727
 h      3.16638811    -0.62649104     0.04720328
 c     -2.53787874    -0.72303677     0.32486445
 h     -2.66255152    -1.63661220    -0.47814754
 h     -2.64523241    -0.85385952     1.47009563
 h     -3.52539898    -0.21566512    -0.02434236
 h     -2.18125699     1.80909086    -0.32264197
          17

 c      1.26384730    -0.44921520    -0.06408707
 c     -0.07828896    -0.97905995    -0.09692209
 c     -1.20844982    -0.15365576     0.00496078
 c     -1.16486602     1.24620271    -0.56812536
 c     -0.09295953     1.65801035     0.23404489
 c      1.28072213     0.92743044     0.17164240
 h     -0.12027529    -2.11439737    -0.03143249
 h     -0.92278251     1.36788262    -1.62958213
 h     -0.00425013     2.28623776     1.17520086
 h      2.13955724     1.40095633     0.69444455
 o      2.32389915    -1.23477705    -0.06663421
 h      3.20032670    -0.64338246     0.02431782
 c     -2.53112385    -0.71649619     0.34318591
 h     -2.65854102    -1.71413871    -0.50553263
 h     -2.63861932    -0.87195843     1.43477773
 h     -3.54613507    -0.18635913    -0.02575539
 h     -2.17502128     1.80456457    -0.37308378
          17

 c      1.26126861    -0.44680476    -0.05942229
 c     -0.08183220    -0.97274137    -0.09684954
 c     -1.19928973    -0.15072392     0.00076704
 c     -1.16297323     1.24818826    -0.58265314
 c     -0.09939309     1.66115385     0.24735443
 c      1.27088119     0.91871442     0.17061632
 h     -0.13970884    -2.11889728    -0.04614539
 h     -0.89960235     1.34385776    -1.65805198
 h     -0.05941293     2.26164345     1.17818683
 h      2.16427528     1.44551357     0.75880433
 o      2.32761169    -1.23776276    -0.07220960
 h      3.21009206    -0.67763870    -0.00128957
 c     -2.52674956    -0.71109520     0.35954620
 h     -2.64881874    -1.77169455    -0.50491824
 h     -2.63301390    -0.89826152     1.39549573
 h     -3.54308582    -0.15946070    -0.01933102
 h     -2.15234716     1.79116602    -0.42558468
          17

 c      1.25828313    -0.44351525    -0.05470573
 c     -0.08433121    -0.96803968    -0.09646164
 c     -1.19071473    -0.14770085    -0.00447138
 c     -1.16272014     1.25099242    -0.59836828
 c     -0.10234841     1.66320150     0.26246264
 c      1.26075119     0.91185518     0.17097250
 h     -0.16191866    -2.10857268    -0.06145282
 h     -0.87749786     1.31521305    -1.68563732
 h     -0.12321344     2.23761849     1.17619530
 h      2.17362772     1.48071874     0.80740429
 o      2.33252011    -1.24013342    -0.07780629
 h      3.19698470    -0.72578664    -0.02865380
 c     -2.52457663    -0.70670227     0.37237803
 h     -2.63403184    -1.80463004    -0.47598808
 h     -2.62957417    -0.93427499     1.36827521
 h     -3.51480001    -0.13790220    -0.00423519
 h     -2.11891859     1.77179957    -0.47822789
          17

 c      1.25510652    -0.43992113    -0.05005047
 c     -0.08540851    -0.96506778    -0.09583990
 c     -1.18332831    -0.14433321    -0.01057998
 c     -1.16287551     1.25401745    -0.61550917
 c     -0.10240812     1.66361751     0.27828229
 c      1.25087317     0.90771181     0.17340291
 h     -0.18591752    -2.08455012    -0.07688366
 h     -0.85674979     1.28281810    -1.70796402
 h     -0.19347234     2.21830397     1.17652692
 h      2.16289518     1.50168979     0.83535071
 o      2.33779858    -1.24223628    -0.08349127
 h      3.17018826    -0.78003712    -0.05647292
 c     -2.52410683    -0.70317862     0.38062925
 h     -2.61511246    -1.81050099    -0.42031868
 h     -2.62898698    -0.98148089     1.36569634
 h     -3.46363758    -0.12260118     0.01916889
 h     -2.08498799     1.75192970    -0.52881757
          17

 c      1.25189276    -0.43668010    -0.04559479
 c     -0.08470176    -0.96358566    -0.09507478
 c     -1.17766113    -0.14037420    -0.01740185
 c     -1.16193829     1.25642797    -0.63408720
 c     -0.10010544     1.66202434     0.29379032
 c      1.24142501     0.90692045     0.17838461
 h     -0.21085678    -2.05169533    -0.09191934
 h     -0.83742821     1.24795666    -1.72228921
 h     -0.26831365     2.20681810     1.18514261
 h      2.13146323     1.50627362     0.84075398
 o      2.34198763    -1.24468436    -0.08931584
 h      3.14892771    -0.82787015    -0.08357173
 c     -2.52459525    -0.70075680     0.38459515
 h     -2.59322560    -1.78831535    -0.34088745
 h     -2.63044096    -1.03824412     1.38704692
 h     -3.39638845    -0.11190922     0.04896678
 h     -2.06386914     1.73878830    -0.57546350
          17

 c      1.24875712    -0.43439646    -0.04148243
 c     -0.08193268    -0.96301201    -0.09425268
 c     -1.17408200    -0.13562848    -0.02479163
 c     -1.15874276     1.25747893    -0.65386005
 c     -0.09597126     1.65839511     0.30842865
 c      1.23236547     0.90985709     0.18620451
 h     -0.23623017    -2.01829242    -0.10615953
 h     -0.81924408     1.21213938    -1.72795501
 h     -0.34556758     2.20299031     1.20271752
 h      2.08141972     1.49434481     0.82398484
 o      2.34342471    -1.24811029    -0.09526518
 h      3.15598475    -0.85644234    -0.10972500
 c     -2.52493608    -0.70019594     0.38590101
 h     -2.56986597    -1.73935805    -0.24268484
 h     -2.63196203    -1.09833359     1.41982940
 h     -3.32549463    -0.10038862     0.08123448
 h     -2.06558989     1.73796992    -0.61733201
          17

 c      1.24579909    -0.43342457    -0.03781090
 c     -0.07695558    -0.96257179    -0.09345168
 c     -1.17273370    -0.12991869    -0.03257283
 c     -1.15316657     1.25692079    -0.67441373
 c     -0.09073079     1.65302687     0.32221371
 c      1.22344593     0.91641786     0.19685980
 h     -0.26196797    -1.99421059    -0.11957032
 h     -0.80144997     1.17696377    -1.72653210
 h     -0.42177646     2.20303347     1.22420557
 h      2.01823540     1.46841311     0.78807106
 o      2.34171782    -1.25251669    -0.10127154
 h      3.19511427    -0.86375921    -0.13556091
 c     -2.52365090    -0.70229260     0.38674030
 h     -2.54693654    -1.67040512    -0.13453440
 h     -2.63173335    -1.15355251     1.45048497
 h     -3.26794398    -0.07859859     0.11057011
 h     -2.08904506     1.74924628    -0.65477433
          17

 c      1.24305091    -0.43378010    -0.03455336
 c     -0.06962602    -0.96165950    -0.09276671
 c     -1.17357443    -0.12279894    -0.04048200
 c     -1.14610495     1.25492604    -0.69540916
 c     -0.08551180     1.64630495     0.33552667
 c      1.21404406     0.92564328     0.20987779
 h     -0.28802506    -1.98673182    -0.13282013
 h     -0.78282610     1.14422391    -1.72169391
 h     -0.49246087     2.20124037     1.24251878
 h      1.95373578     1.43583588     0.74018301
 o      2.33818420    -1.25728080    -0.10733533
 h      3.24527779    -0.85951582    -0.16092920
 c     -2.51953287    -0.70652071     0.38943621
 h     -2.52643622    -1.60115813    -0.03235255
 h     -2.62880040    -1.19690628     1.47074776
 h     -3.23707720    -0.03832687     0.13316389
 h     -2.12275139     1.76693532    -0.68864476
          17

 c      1.24254675    -0.43327240    -0.03127528
 c     -0.06378678    -0.96113931    -0.09227068
 c     -1.17586293    -0.11693953    -0.04824337
 c     -1.13791184     1.25335201    -0.71447022
 c     -0.08134552     1.63929452     0.34791469
 c      1.20377917     0.93559205     0.22334607
 h     -0.31299123    -1.99554515    -0.14235711
 h     -0.76185136     1.10944298    -1.72163824
 h     -0.55331965     2.19420541     1.25340135
 h      1.90914445     1.41124806     0.69507531
 o      2.33373418    -1.26161143    -0.11355652
 h      3.28644573    -0.85233015    -0.18399405
 c     -2.51236449    -0.70973069     0.39450312
 h     -2.51433700    -1.57322017     0.04256086
 h     -2.62140906    -1.22407899     1.48118097
 h     -3.23419836     0.01814450     0.15146584
 h     -2.15289440     1.78639295    -0.72061230
          17

 c      1.24429140    -0.43193510    -0.02796835
 c     -0.05990118    -0.96141243    -0.09200135
 c     -1.17933581    -0.11268480    -0.05578021
 c     -1.12943588     1.25258460    -0.73125833
 c     -0.07876728     1.63230893     0.35942865
 c      1.19076396     0.94464538     0.23585004
 h     -0.33450533    -2.01482196    -0.14801475
 h     -0.73799123     1.07360064    -1.72865300
 h     -0.60051633     2.18010546     1.25361673
 h      1.91024314     1.41176186     0.67022445
 o      2.32919426    -1.26501915    -0.11998375
 h      3.30453953    -0.84817268    -0.20368901
 c     -2.50302430    -0.70805384     0.40278842
 h     -2.51196083    -1.62079988     0.07460397
 h     -2.60941225    -1.23250473     1.48236199
 h     -3.24814026     0.07796455     0.16984699
 h     -2.16924489     1.80235885    -0.75088199
          17

 c      1.24810999    -0.42988901    -0.02464837
 c     -0.05835285    -0.96299688    -0.09200382
 c     -1.18372766    -0.11035303    -0.06309530
 c     -1.12108773     1.25274802    -0.74575179
 c     -0.07814251     1.62555968     0.37000464
 c      1.17485200     0.95233184     0.24717209
 h     -0.34979208    -2.03653390    -0.14930623
 h     -0.71181672     1.03810660    -1.74194578
 h     -0.63181939     2.15892571     1.24260555
 h      1.96230901     1.44087077     0.66825680
 o      2.32489674    -1.26723550    -0.12663884
 h      3.29409906    -0.84953764    -0.21932459
 c     -2.49250197    -0.70224634     0.41306342
 h     -2.51958812    -1.72120771     0.07353241
 h     -2.59290346    -1.22137597     1.47587129
 h     -3.26739091     0.12797222     0.19180870
 h     -2.16618997     1.81184671    -0.77948438
          17

 c      1.25377065    -0.42713899    -0.02130741
 c     -0.05951738    -0.96622242    -0.09232034
 c     -1.18866956    -0.11026567    -0.07019269
 c     -1.11283708     1.25382789    -0.75820368
 c     -0.07978992     1.61911273     0.37942877
 c      1.15847423     0.95953389     0.25838994
 h     -0.35671674    -2.05399286    -0.14545327
 h     -0.68501956     1.00475040    -1.75811356
 h     -0.64701776     2.13213292     1.22251659
 h      2.04100629     1.48402872     0.67520414
 o      2.32080210    -1.26817182    -0.13351748
 h      3.25639987    -0.85636657    -0.23067969
 c     -2.48164411    -0.69520675     0.42365312
 h     -2.53592216    -1.82978747     0.05620159
 h     -2.57207126    -1.19162743     1.46371387
 h     -3.28417379     0.15974013     0.21890738
 h     -2.14218092     1.81392564    -0.80634876
          17

 c      1.26109090    -0.42339797    -0.01784404
 c     -0.06382389    -0.97107690    -0.09298656
 c     -1.19362804    -0.11275839    -0.07701579
 c     -1.10424837     1.25577606    -0.76899947
 c     -0.08404312     1.61285296     0.38727615
 c      1.14439853     0.96682474     0.27034979
 h     -0.35439618    -2.06348538    -0.13549129
 h     -0.65981777     0.97551119    -1.77274889
 h     -0.64836029     2.10243548     1.19836670
 h      2.11920643     1.52643307     0.67813739
 o      2.31647583    -1.26794121    -0.14058329
 h      3.19983953    -0.86586652    -0.23823441
 c     -2.47114413    -0.68857315     0.43342759
 h     -2.55877981    -1.92011355     0.03312075
 h     -2.54721183    -1.14620270     1.44926583
 h     -3.29401220     0.16929394     0.25119228
 h     -2.09937358     1.80956088    -0.83138760
          17

 c      1.27019547    -0.41762160    -0.01381468
 c     -0.07208397    -0.97714189    -0.09404903
 c     -1.19765361    -0.11810587    -0.08329628
 c     -1.09438998     1.25874846    -0.77864041
 c     -0.09167610     1.60632117     0.39285112
 c      1.13482758     0.97337774     0.28308936
 h     -0.34333706    -2.06463759    -0.11842369
 h     -0.63825822     0.95245750    -1.78208874
 h     -0.64137462     2.07249512     1.17854825
 h      2.18068699     1.56085378     0.66946738
 o      2.31099947    -1.26698088    -0.14776297
 h      3.14182284    -0.87150839    -0.24370181
 c     -2.46159702    -0.68288072     0.44158058
 h     -2.58612274    -1.98146639     0.00980462
 h     -2.51878801    -1.08982171     1.43857322
 h     -3.29489507     0.15593204     0.28766535
 h     -2.04404196     1.80167539    -0.85468467
          17

 c      1.28050887    -0.40836083    -0.00802068
 c     -0.08381935    -0.98356810    -0.09564333
 c     -1.19994310    -0.12472702    -0.08863340
 c     -1.08222367     1.26235738    -0.78832254
 c     -0.10445148     1.59883104     0.39582581
 c      1.13153984     0.97687978     0.29629762
 h     -0.32537530    -2.06046333    -0.09562813
 h     -0.62064010     0.93871613    -1.78461751
 h     -0.63530739     2.04056737     1.17334599
 h      2.21853011     1.58626621     0.64085716
 o      2.30366675    -1.26636777    -0.15509665
 h      3.10495415    -0.86441541    -0.24993905
 c     -2.45340279    -0.67801898     0.44784367
 h     -2.61511364    -2.00985492    -0.01055659
 h     -2.48836238    -1.02966032     1.44010511
 h     -3.28655496     0.12153843     0.32673978
 h     -1.98702926     1.79526022    -0.87728337
          17

 c      1.28973458    -0.39856962    -0.00191047
 c     -0.09648028    -0.99007657    -0.09753222
 c     -1.20182594    -0.13265530    -0.09410084
 c     -1.06746769     1.26451971    -0.79698904
 c     -0.11900462     1.59100816     0.39559115
 c      1.13319760     0.98011742     0.31062485
 h     -0.30181984    -2.05463348    -0.06702916
 h     -0.60602762     0.93396800    -1.77948094
 h     -0.63296592     2.01733200     1.18764742
 h      2.22871746     1.59908136     0.59947874
 o      2.29361680    -1.26616241    -0.16235625
 h      3.10518086    -0.83827538    -0.25778132
 c     -2.44631434    -0.67378353     0.45143232
 h     -2.64385468    -2.00458854    -0.02429275
 h     -2.45509786    -0.97331082     1.46100986
 h     -3.27194891     0.07108964     0.36597986
 h     -1.94082791     1.79779055    -0.89984958
          17

 c      1.29431721    -0.38965545     0.00330140
 c     -0.10334678    -0.99314077    -0.10073368
 c     -1.20787989    -0.14245831    -0.10012482
 c     -1.05066830     1.26745554    -0.80692173
 c     -0.13457434     1.57757490     0.39248072
 c      1.14051862     0.98368960     0.32637735
 h     -0.26525570    -2.03434593    -0.01742481
 h     -0.59412899     0.93887922    -1.75805753
 h     -0.63082937     2.01722408     1.21904929
 h      2.21877603     1.61378910     0.54562207
 o      2.28162266    -1.26628447    -0.16867540
 h      3.10374112    -0.79635707    -0.26965181
 c     -2.44032252    -0.67119640     0.45328080
 h     -2.67703755    -1.98225310    -0.01459884
 h     -2.41487678    -0.91831738     1.49528140
 h     -3.26229210     0.01250565     0.40062046
 h     -1.91289553     1.81370662    -0.92301212
          17

 c      1.29683931    -0.37905198     0.00881381
 c     -0.11071294    -0.99398846    -0.10365175
 c     -1.21180615    -0.15352944    -0.10601758
 c     -1.03080424     1.26951782    -0.81540328
 c     -0.15244522     1.56245472     0.38609006
 c      1.15341177     0.98594689     0.34216478
 h     -0.22854763    -2.02679992     0.03432492
 h     -0.58048746     0.95293835    -1.73456570
 h     -0.63058051     2.02342180     1.26291317
 h      2.17842798     1.61572536     0.48626965
 o      2.26894059    -1.26590057    -0.17488008
 h      3.11301975    -0.75149157    -0.28196160
 c     -2.43569516    -0.67174708     0.45418366
 h     -2.70686001    -1.92100781     0.00412300
 h     -2.36890070    -0.86420876     1.53930573
 h     -3.26282136    -0.04439639     0.42804295
 h     -1.90736766     1.84113566    -0.94616895
          17

 c      1.29691028    -0.36701817     0.01458127
 c     -0.11798526    -0.99232352    -0.10619664
 c     -1.21356397    -0.16538073    -0.11200130
 c     -1.00937517     1.27139902    -0.82189983
 c     -0.17235611     1.54606758     0.37760685
 c      1.17081170     0.98684713     0.35763683
 h     -0.19322864    -2.03522545     0.08819901
 h     -0.56015721     0.97270007    -1.71778583
 h     -0.62803674     2.02959892     1.30706167
 h      2.11349886     1.60782173     0.42461978
 o      2.25673546    -1.26440345    -0.18110761
 h      3.11822043    -0.71415724    -0.29287285
 c     -2.43196445    -0.67615316     0.45527073
 h     -2.73088990    -1.82320433     0.03260056
 h     -2.31857228    -0.81096033     1.58280034
 h     -3.28196545    -0.09031272     0.44715913
 h     -1.91498453     1.87355079    -0.96823866
          17

 c      1.29435747    -0.35395369     0.02052265
 c     -0.12458184    -0.98870081    -0.10816469
 c     -1.21330357    -0.17749635    -0.11826397
 c     -0.98812848     1.27393894    -0.82612470
 c     -0.19371542     1.52875439     0.36824052
 c      1.19083015     0.98610513     0.37242477
 h     -0.15988555    -2.05405704     0.14284233
 h     -0.52875778     0.99481891    -1.71553120
 h     -0.62087100     2.03040504     1.34094448
 h      2.03755457     1.59779693     0.36398972
 o      2.24570914    -1.26136981    -0.18744577
 h      3.11059705    -0.69148938    -0.30122508
 c     -2.42906709    -0.68408332     0.45759146
 h     -2.74728200    -1.69690634     0.06978473
 h     -2.26649722    -0.75931309     1.61639846
 h     -3.32049636    -0.12161702     0.45827746
 h     -1.92386136     1.90256628    -0.98763850
          17

 c      1.28921226    -0.34040393     0.02652594
 c     -0.12985888    -0.98416155    -0.10921139
 c     -1.21137652    -0.18935841    -0.12494714
 c     -0.96836243     1.27764649    -0.82841603
 c     -0.21565285     1.51074203     0.35907936
 c      1.21066805     0.98290836     0.38629236
 h     -0.12917092    -2.07311343     0.19528052
 h     -0.48514322     1.01782757    -1.72967597
 h     -0.60902788     2.02242721     1.35769938
 h      1.97402337     1.60099069     0.30600304
 o      2.23609390    -1.25660165    -0.19392594
 h      3.08767903    -0.68653961    -0.30665288
 c     -2.42726866    -0.69343545     0.46223967
 h     -2.75779446    -1.56410637     0.10970018
 h     -2.21600151    -0.71096668     1.63367612
 h     -3.36970774    -0.14031474     0.46252525
 h     -1.92505225     1.92174855    -1.00311880
          17

 c      1.28167824    -0.32706244     0.03244160
 c     -0.13313015    -0.97973047    -0.10894100
 c     -1.20831198    -0.20049462    -0.13214104
 c     -0.95071111     1.28259049    -0.82986444
 c     -0.23716308     1.49217200     0.35107311
 c      1.22759304     0.97634981     0.39934411
 h     -0.10214231    -2.08323092     0.24198482
 h     -0.43253331     1.04245149    -1.75439167
 h     -0.59410116     2.00417670     1.35426421
 h      1.94586257     1.63505011     0.24840253
 o      2.22770985    -1.25012532    -0.20052645
 h      3.05257879    -0.69835698    -0.30954201
 c     -2.42611541    -0.69974193     0.47081280
 h     -2.77484655    -1.47208955     0.13601966
 h     -2.17057968    -0.66825802     1.63147543
 h     -3.41735607    -0.14995161     0.46135072
 h     -1.91379848     1.92759733    -1.01404175
          17

 c      1.27209021    -0.31477100     0.03806482
 c     -0.13376677    -0.97615774    -0.10700702
 c     -1.20472286    -0.21051093    -0.13990042
 c     -0.93529294     1.28855530    -0.83194147
 c     -0.25722812     1.47310480     0.34498224
 c      1.24096331     0.96710870     0.41173492
 h     -0.07997426    -2.07888623     0.27996991
 h     -0.37671174     1.07011900    -1.77999039
 h     -0.57878132     1.97598263     1.33125307
 h      1.95248150     1.70023977     0.18903677
 o      2.21995301    -1.24223543    -0.20716849
 h      3.01442225    -0.72153225    -0.31109514
 c     -2.42426282    -0.69824953     0.48489005
 h     -2.81894836    -1.47207195     0.12843378
 h     -2.13327073    -0.63357299     1.61016882
 h     -3.45346778    -0.15299465     0.45626852
 h     -1.88909770     1.91929248    -1.02042507
          17

 c      1.26088465    -0.30445443     0.04313699
 c     -0.13130483    -0.97384732    -0.10317150
 c     -1.20115263    -0.21908629    -0.14827366
 c     -0.92188483     1.29518848    -0.83598587
 c     -0.27487988     1.45348304     0.34123209
 c      1.25190693     0.95765406     0.42319722
 h     -0.06361236    -2.05850893     0.30737392
 h     -0.32341116     1.10158505    -1.79781203
 h     -0.56665974     1.94012083     1.29336865
 h      1.97372079     1.77671800     0.13174388
 o      2.21180696    -1.23351548    -0.21371991
 h      2.98833762    -0.74624011    -0.31328833
 c     -2.42248930    -0.69021603     0.50326616
 h     -2.88324505    -1.54550327     0.09504957
 h     -2.10577693    -0.60859820     1.57479637
 h     -3.47185243    -0.15083105     0.44868210
 h     -1.85347192     1.89849282    -1.02302241
          17

 c      1.24858958    -0.29695728     0.04738339
 c     -0.12553820    -0.97282507    -0.09733759
 c     -1.19800827    -0.22600304    -0.15728317
 c     -0.90995189     1.30202120    -0.84287820
 c     -0.28923876     1.43307430     0.33971523
 c      1.26139971     0.95046066     0.43331660
 h     -0.05355934    -2.02432684     0.32378640
 h     -0.27688490     1.13659895    -1.80250865
 h     -0.56225118     1.90115049     1.25022154
 h      1.99242144     1.84422213     0.08278542
 o      2.20223171    -1.22459437    -0.22005363
 h      2.98937457    -0.76246663    -0.31798229
 c     -2.42302743    -0.67979952     0.52291789
 h     -2.94273631    -1.64056585     0.05982657
 h     -2.08765770    -0.59396373     1.53597983
 h     -3.46942790    -0.14460022     0.43981685
 h     -1.81333475     1.86949402    -1.02348298
          17

 c      1.23580682    -0.29284857     0.05057670
 c     -0.11658286    -0.97269360    -0.08958425
 c     -1.19554178    -0.23117650    -0.16688366
 c     -0.89862956     1.30845259    -0.85291876
 c     -0.29957841     1.41146772     0.33973050
 c      1.26976895     0.94712506     0.44182414
 h     -0.04974772    -1.98258903     0.33061137
 h     -0.23952509     1.17412303    -1.79232829
 h     -0.57076944     1.86566354     1.21586495
 h      2.00013642     1.89060864     0.04674167
 o      2.19104346    -1.21563506    -0.22616466
 h      3.01881374    -0.76843570    -0.32514393
 c     -2.42711288    -0.66942077     0.54119905
 h     -2.98334541    -1.72709577     0.03680586
 h     -2.07595043    -0.58928662     1.50907843
 h     -3.44605426    -0.13518361     0.43072748
 h     -1.77916320     1.83919302    -1.02438318
          17

 c      1.22318040    -0.29226991     0.05260253
 c     -0.10489310    -0.97262194    -0.08020168
 c     -1.19381984    -0.23464538    -0.17694411
 c     -0.88693485     1.31386642    -0.86586040
 c     -0.30544980     1.38829036     0.34039330
 c      1.27695251     0.94837016     0.44857752
 h     -0.05152262    -1.94374821     0.33137101
 h     -0.21171316     1.21260537    -1.76893733
 h     -0.59675952     1.83967327     1.20351897
 h      1.99390883     1.91019127     0.02607027
 o      2.17913028    -1.20631240    -0.23218805
 h      3.06122074    -0.77106850    -0.33266327
 c     -2.43491179    -0.66015124     0.55620822
 h     -3.00081608    -1.79241034     0.03127020
 h     -2.06647253    -0.59360513     1.50863948
 h     -3.40523978    -0.12240347     0.42218908
 h     -1.76313119     1.81539244    -1.02861874
          17

 c      1.21137154    -0.29488418     0.05350060
 c     -0.09120484    -0.97152465    -0.06965456
 c     -1.19272336    -0.23653836    -0.18725122
 c     -0.87440339     1.31795844    -0.88106095
 c     -0.30688917     1.36362649     0.34147166
 c      1.28270871     0.95419167     0.45347518
 h     -0.05787894    -1.92076620     0.33112794
 h     -0.19145942     1.25021310    -1.73745152
 h     -0.64129174     1.82379090     1.21603875
 h      1.97362168     1.90128786     0.02167792
 o      2.16763375    -1.19632800    -0.23828665
 h      3.09785711    -0.77766505    -0.33819968
 c     -2.44562965    -0.65260628     0.56725540
 h     -2.99508599    -1.83105860     0.04457147
 h     -2.05763687    -0.60614349     1.53848247
 h     -3.35501878    -0.10402852     0.41437309
 h     -1.77226180     1.80265106    -1.03793016
          17

 c      1.20105106    -0.29992789     0.05346472
 c     -0.07642893    -0.96860601    -0.05837683
 c     -1.19198651    -0.23703117    -0.19753174
 c     -0.86167122     1.32096338    -0.89761342
 c     -0.30451965     1.33814135     0.34363414
 c      1.28667115     0.96395160     0.45644195
 h     -0.06793219    -1.92329286     0.33397678
 h     -0.17404002     1.28514578    -1.70632543
 h     -0.70030397     1.81198431     1.24343238
 h      1.94122824     1.86551668     0.03308028
 o      2.15737130    -1.18566335    -0.24458086
 h      3.11606121    -0.79165980    -0.34030975
 c     -2.45761760    -0.64740233     0.57498823
 h     -2.96768198    -1.84013826     0.07644193
 h     -2.05258668    -0.62616881     1.58845532
 h     -3.30753311    -0.07524659     0.40657549
 h     -1.80226469     1.79926414    -1.05188081
          17

 c      1.19289257    -0.30634381     0.05280682
 c     -0.06157216    -0.96399914    -0.04650971
 c     -1.19125353    -0.23630068    -0.20748809
 c     -0.85018126     1.32341125    -0.91442008
 c     -0.29935942     1.31270985     0.34774015
 c      1.28827239     0.97637723     0.45752178
 h     -0.08098537    -1.95058009     0.34000546
 h     -0.15277431     1.31610856    -1.68573118
 h     -0.76650482     1.79612942     1.27141981
 h      1.90163716     1.80914777     0.05769695
 o      2.14875814    -1.17454240    -0.25114572
 h      3.11052645    -0.81298895    -0.33848769
 c     -2.46906511    -0.64519822     0.58063003
 h     -2.92099085    -1.81792418     0.12571335
 h     -2.05637854    -0.65209723     1.64268155
 h     -3.27460980    -0.03048854     0.39770094
 h     -1.84048627     1.79961610    -1.06870315
          17

 c      1.18753963    -0.31295465     0.05190218
 c     -0.04771728    -0.95874937    -0.03391795
 c     -1.19012845    -0.23449928    -0.21683041
 c     -0.84125761     1.32572854    -0.93046226
 c     -0.29252682     1.28807692     0.35421282
 c      1.28653620     0.98942195     0.45707257
 h     -0.09593058    -1.99173823     0.34565001
 h     -0.12238273     1.34263824    -1.68319550
 h     -0.83236245     1.77012470     1.28909323
 h      1.86524121     1.74649116     0.08912445
 o      2.14183062    -1.16335777    -0.25802229
 h      3.08288599    -0.83903491    -0.33297762
 c     -2.47892978    -0.64620684     0.58519232
 h     -2.85850889    -1.76451447     0.19010305
 h     -2.07251136    -0.68136609     1.68791194
 h     -3.26006066     0.03122404     0.38784367
 h     -1.87381067     1.79845316    -1.08669866
          17

 c      1.18552734    -0.31864859     0.05112996
 c     -0.03595756    -0.95415993    -0.02044451
 c     -1.18822276    -0.23175333    -0.22529136
 c     -0.83538617     1.32810046    -0.94519992
 c     -0.28505649     1.26478056     0.36294469
 c      1.27990495     1.00022704     0.45591451
 h     -0.11101111    -2.03310433     0.34691848
 h     -0.08339368     1.36477901    -1.69898524
 h     -0.89166061     1.73082126     1.29063287
 h      1.85013038     1.70202514     0.11595748
 o      2.13618377    -1.15263649    -0.26522366
 h      3.04262609    -0.86493641    -0.32466451
 c     -2.48710380    -0.64958049     0.58929531
 h     -2.78592746    -1.68501130     0.26507110
 h     -2.10184893    -0.71092053     1.71608280
 h     -3.25761030     0.10257803     0.37917988
 h     -1.89313395     1.79273553    -1.10475710
          17

 c      1.18715811    -0.32254778     0.05082157
 c     -0.02724323    -0.95125466    -0.00607287
 c     -1.18520686    -0.22816881    -0.23262885
 c     -0.83215303     1.33052915    -0.95860771
 c     -0.27783898     1.24318557     0.37344043
 c      1.26695724     1.00627166     0.45486560
 h     -0.12428895    -2.06402789     0.34150373
 h     -0.04249205     1.38242933    -1.72651466
 h     -0.93988260     1.67752562     1.27438310
 h      1.87398561     1.69816967     0.12778749
 o      2.13091419    -1.14301023    -0.27274919
 h      3.00796018    -0.88393863    -0.31483909
 c     -2.49363720    -0.65299502     0.59350373
 h     -2.71304012    -1.59752031     0.34152173
 h     -2.14296145    -0.73757972     1.72396027
 h     -3.25763381     0.17137001     0.37461127
 h     -1.89403633     1.78156153    -1.12229158
          17

 c      1.19236794    -0.32411483     0.05123288
 c     -0.02221384    -0.95060307     0.00906505
 c     -1.18085425    -0.22383657    -0.23862567
 c     -0.83064728     1.33288486    -0.97083915
 c     -0.27162367     1.22350799     0.38495257
 c      1.24826585     1.00758456     0.45373124
 h     -0.13418399    -2.07841083     0.32899577
 h     -0.00832482     1.39518215    -1.75705990
 h     -0.97437864     1.61150168     1.24197022
 h      1.93268241     1.72996416     0.12747188
 o      2.12503327    -1.13506914    -0.28063691
 h      2.99931739    -0.88982628    -0.30439465
 c     -2.49811018    -0.65215986     0.59862790
 h     -2.65431436    -1.54442850     0.40423209
 h     -2.19264462    -0.75817248     1.71268942
 h     -3.25328023     0.22613485     0.37609340
 h     -1.87636899     1.76573695    -1.13914652
          17

 c      1.20066298    -0.32313598     0.05255223
 c     -0.02108903    -0.95231485     0.02472800
 c     -1.17506245    -0.21883727    -0.24309250
 c     -0.82979490     1.33490626    -0.98194684
 c     -0.26698175     1.20582236     0.39654141
 c      1.22619358     1.00606277     0.45168877
 h     -0.13978381    -2.07441845     0.31046404
 h      0.01228799     1.40258159    -1.78345159
 h     -0.99490291     1.53576880     1.19815396
 h      2.00294412     1.77298802     0.12640829
 o      2.11859319    -1.12907220    -0.28901484
 h      3.02142021    -0.88173804    -0.29305474
 c     -2.50018954    -0.64270411     0.60504586
 h     -2.62046300    -1.57278437     0.44018482
 h     -2.24632195    -0.76972514     1.68792947
 h     -3.24181463     0.25915411     0.38415827
 h     -1.84418001     1.74758428    -1.15563924
          17

 c      1.21117906    -0.31966324     0.05491965
 c     -0.02364542    -0.95605194     0.04058775
 c     -1.16784975    -0.21324404    -0.24587942
 c     -0.82845984     1.33619701    -0.99179790
 c     -0.26419118     1.19007664     0.40708093
 c      1.20305589     1.00333450     0.44826516
 h     -0.14098993    -2.05429904     0.28812528
 h      0.01567261     1.40433265    -1.80118922
 h     -1.00464889     1.45493683     1.15112907
 h      2.06374976     1.80798314     0.13253837
 o      2.11299059    -1.12489778    -0.29803651
 h      3.05793934    -0.86477135    -0.28028676
 c     -2.50051374    -0.62598831     0.61154166
 h     -2.60812255    -1.66554917     0.45240785
 h     -2.29865371    -0.77020802     1.65979667
 h     -3.22392896     0.26754538     0.39803998
 h     -1.80588475     1.73089169    -1.17268069
          17

 c      1.22284667    -0.31400480     0.05842342
 c     -0.02927480    -0.96102870     0.05623613
 c     -1.15935649    -0.20714320    -0.24688649
 c     -0.82553968     1.33626984    -1.00008595
 c     -0.26315014     1.17614667     0.41530380
 c      1.18052406     1.00031671     0.44343848
 h     -0.13859245    -2.02479896     0.26513887
 h      0.00136298     1.40035615    -1.80842034
 h     -1.01097808     1.37454942     1.11224948
 h      2.10280648     1.82558268     0.14880772
 o      2.10982330    -1.12229739    -0.30778455
 h      3.08861287    -0.84516871    -0.26644541
 c     -2.49977280    -0.60657017     0.61632420
 h     -2.61017804    -1.77041084     0.44974747
 h     -2.34463080    -0.75967941     1.64093750
 h     -3.20304882     0.25322500     0.41574251
 h     -1.77324526     1.72044537    -1.19173630
          17

 c      1.23459147    -0.30673229     0.06307763
 c     -0.03710539    -0.96605260     0.07120844
 c     -1.14983328    -0.20064223    -0.24607217
 c     -0.82034203     1.33470302    -1.00637824
 c     -0.26353588     1.16396824     0.42004358
 c      1.15978689     0.99751214     0.43742491
 h     -0.13419101    -1.99735177     0.24526948
 h     -0.02786179     1.39077296    -1.80598532
 h     -1.02331052     1.29948629     1.09318600
 h      2.11406122     1.82251984     0.17543774
 o      2.11009896    -1.12102183    -0.31825131
 h      3.10083383    -0.82744151    -0.25259104
 c     -2.49804694    -0.58757506     0.61818972
 h     -2.62212880    -1.85491704     0.43800193
 h     -2.38080550    -0.74016038     1.64169650
 h     -3.18542157     0.22289279     0.43396550
 h     -1.75696249     1.72029408    -1.21414038
          17

 c      1.24549636    -0.29866017     0.06880064
 c     -0.04615946    -0.96978909     0.08505891
 c     -1.13961680    -0.19385020    -0.24345449
 c     -0.81316850     1.33137394    -1.01018398
 c     -0.26534697     1.15367801     0.42073301
 c      1.14172731     0.99523290     0.43053587
 h     -0.12970945    -1.98556457     0.23202597
 h     -0.06571296     1.37587704    -1.79784793
 h     -1.04649204     1.23221996     1.09981181
 h      2.09517866     1.79879229     0.21141623
 o      2.11415040    -1.12080779    -0.32935077
 h      3.09052378    -0.81414667    -0.23994603
 c     -2.49484137    -0.57093268     0.61696304
 h     -2.64098782    -1.90541056     0.42074184
 h     -2.40588322    -0.71382459     1.66397577
 h     -3.18032444     0.18781622     0.44828568
 h     -1.75998027     1.73111712    -1.23970454
          17

 c      1.25488576    -0.29076700     0.07540885
 c     -0.05551164    -0.97141139     0.09748072
 c     -1.12911470    -0.18684919    -0.23910220
 c     -0.80543877     1.32653575    -1.01098962
 c     -0.26929483     1.14554889     0.41769691
 c      1.12694388     0.99364703     0.42312050
 h     -0.12652681    -1.99798225     0.22738971
 h     -0.10269253     1.35606999    -1.79128163
 h     -1.07580913     1.17334322     1.12841875
 h      2.04679722     1.75684644     0.25501946
 o      2.12171717    -1.12138123    -0.34093989
 h      3.06094309    -0.80600777    -0.22946043
 c     -2.48943283    -0.55806468     0.61340774
 h     -2.66427294    -1.91671797     0.40053719
 h     -2.42010942    -0.68172044     1.69998134
 h     -3.19772135     0.16028876     0.45432885
 h     -1.77564332     1.74943072    -1.26601335
          17

 c      1.26233015    -0.28408623     0.08262903
 c     -0.06437027    -0.97118442     0.10836909
 c     -1.11878964    -0.17967368    -0.23311927
 c     -0.79900762     1.32064997    -1.00834495
 c     -0.27641210     1.13977456     0.41183223
 c      1.11556657     0.99266704     0.41555941
 h     -0.12500804    -2.03133474     0.23125698
 h     -0.12862759     1.33168994    -1.79493628
 h     -1.10099419     1.12365543     1.16933632
 h      1.97388605     1.70261682     0.30381069
 o      2.13197072    -1.12252312    -0.35286164
 h      3.02277824    -0.80149190    -0.22128396
 c     -2.48159471    -0.54959348     0.60854618
 h     -2.68955855    -1.88714524     0.37948211
 h     -2.42429095    -0.64422697     1.73766595
 h     -3.24122308     0.14564727     0.44993013
 h     -1.79318398     1.76976530    -1.28945836
          17

 c      1.26760950    -0.27958492     0.09012804
 c     -0.07206243    -0.97022910     0.11776170
 c     -1.10912877    -0.17232401    -0.22563142
 c     -0.79522975     1.31419363    -1.00222261
 c     -0.28740306     1.13637749     0.40413672
 c      1.10684045     0.99165290     0.40826712
 h     -0.12496465    -2.07313339     0.24223233
 h     -0.13785693     1.30287497    -1.81343627
 h     -1.11311197     1.08482282     1.21265018
 h      1.88966672     1.64864432     0.35461675
 o      2.14357903    -1.12415384    -0.36500456
 h      2.99370477    -0.79632161    -0.21415661
 c     -2.47210337    -0.54506077     0.60308181
 h     -2.71430035    -1.81712555     0.35939907
 h     -2.41938095    -0.60192830     1.76637828
 h     -3.30280392     0.13859608     0.43616533
 h     -1.80356726     1.78715704    -1.30672680
          17

 c      1.27068308    -0.27805654     0.09754816
 c     -0.07801700    -0.96979153     0.12574699
 c     -1.10060599    -0.16480945    -0.21677493
 c     -0.79449402     1.30754947    -0.99337806
 c     -0.30237793     1.13524391     0.39550920
 c      1.09872140     0.98906704     0.40160893
 h     -0.12622757    -2.10986285     0.25865401
 h     -0.13261096     1.26988816    -1.84274955
 h     -1.10736894     1.05881744     1.25087053
 h      1.81987840     1.61766077     0.40460176
 o      2.15518087    -1.12627168    -0.37730213
 h      2.99129755    -0.78528619    -0.20582290
 c     -2.46232118    -0.54336989     0.59733730
 h     -2.73599039    -1.71012219     0.34174382
 h     -2.40648732    -0.55597000     1.77902037
 h     -3.36760695     0.12989021     0.41597358
 h     -1.80162382     1.79820273    -1.31554504
          17

 c      1.27167695    -0.28007254     0.10453671
 c     -0.08179360    -0.97078480     0.13241408
 c     -1.09364869    -0.15719465    -0.20668860
 c     -0.79646991     1.30094661    -0.98314395
 c     -0.32092986     1.13617896     0.38673374
 c      1.08879369     0.98314056     0.39567188
 h     -0.12877671    -2.13191120     0.27903188
 h     -0.12020357     1.23365976    -1.87257955
 h     -1.08285081     1.04737032     1.27927967
 h      1.79238302     1.63450370     0.45413168
 o      2.16630869    -1.12864956    -0.38958777
 h      3.01861972    -0.76765241    -0.19570457
 c     -2.45342242    -0.54306963     0.59145565
 h     -2.75308835    -1.57622089     0.32685140
 h     -2.38696785    -0.50805791     1.77205199
 h     -3.42199315     0.11341931     0.39242147
 h     -1.78596366     1.80119410    -1.31486139
          17

 c      1.27085887    -0.28601550     0.11076925
 c     -0.08312139    -0.97368611     0.13783485
 c     -1.08861192    -0.14963132    -0.19550870
 c     -0.80056142     1.29444480    -0.97289141
 c     -0.34230145     1.13894550     0.37848063
 c      1.07708313     0.97431586     0.39039746
 h     -0.13267131    -2.13443008     0.30211256
 h     -0.10800820     1.19579414    -1.89247512
 h     -1.04169701     1.05168950     1.29583210
 h      1.80489773     1.69751432     0.50522133
 o      2.17755736    -1.13073563    -0.40151151
 h      3.06170396    -0.74895368    -0.18647466
 c     -2.44584073    -0.54184422     0.58568144
 h     -2.76792396    -1.43981437     0.31160060
 h     -2.36248637    -0.46035774     1.74512341
 h     -3.45700226     0.08779994     0.36797777
 h     -1.75862836     1.79614463    -1.30495512
          17

 c      1.26858498    -0.29607012     0.11597930
 c     -0.08191877    -0.97854648     0.14205745
 c     -1.08575071    -0.14236450    -0.18336430
 c     -0.80610048     1.28793381    -0.96368334
 c     -0.36544758     1.14329311     0.37125749
 c      1.06568459     0.96516591     0.38605840
 h     -0.13800010    -2.11693132     0.32691574
 h     -0.10101758     1.15815925    -1.89533505
 h     -0.98863714     1.07231453     1.30145500
 h      1.82990261     1.77909897     0.55548857
 o      2.18973986    -1.13196720    -0.41269059
 h      3.10312891    -0.73591524    -0.18176240
 c     -2.43885618    -0.53593491     0.58067345
 h     -2.79161839    -1.34572619     0.28567410
 h     -2.33494879    -0.41528065     1.70116311
 h     -3.46835789     0.05538895     0.34439844
 h     -1.72515240     1.78500044    -1.28764913
          17

 c      1.26523895    -0.31012711     0.11998556
 c     -0.07828873    -0.98498122     0.14509828
 c     -1.08517729    -0.13569450    -0.17037304
 c     -0.81234202     1.28113297    -0.95617359
 c     -0.38904837     1.14897438     0.36531115
 c      1.05613083     0.95784635     0.38303899
 h     -0.14490184    -2.08321884     0.35290092
 h     -0.10164658     1.12252256    -1.87797591
 h     -0.93070830     1.10908641     1.30073303
 h      1.84597735     1.85447884     0.60027036
 o      2.20332428    -1.13199988    -0.42284753
 h      3.13114127    -0.73266028    -0.18395149
 c     -2.43126187    -0.52249043     0.57692919
 h     -2.83759905    -1.33088338     0.23752531
 h     -2.30617417    -0.37491703     1.64731205
 h     -3.45567009     0.02108729     0.32271532
 h     -1.69460471     1.77183070    -1.26644586
          17

 c      1.26119198    -0.32772527     0.12269797
 c     -0.07248706    -0.99215381     0.14692597
 c     -1.08681689    -0.12990388    -0.15663772
 c     -0.81854485     1.27365740    -0.95063647
 c     -0.41164202     1.15572936     0.36057274
 c      1.04894954     0.95332720     0.38153967
 h     -0.15367827    -2.04174590     0.38028872
 h     -0.11002778     1.09029923    -1.84085825
 h     -0.87629116     1.16139072     1.30189163
 h      1.84358500     1.90981364     0.63598380
 o      2.21836927    -1.13072970    -0.43183806
 h      3.14081615    -0.74024095    -0.19370454
 c     -2.42359618    -0.50367651     0.57296649
 h     -2.89672303    -1.37536938     0.17514289
 h     -2.27731870    -0.34020790     1.59603475
 h     -3.42191497    -0.00888366     0.30311484
 h     -1.67804089     1.76216849    -1.24598000
          17

 c      1.25680426    -0.34808223     0.12410143
 c     -0.06487479    -0.99886785     0.14745039
 c     -1.09041434    -0.12521382    -0.14224257
 c     -0.82436209     1.26525119    -0.94708508
 c     -0.43192969     1.16324452     0.35686344
 c      1.04413192     0.95170746     0.38155852
 h     -0.16494860    -2.00504977     0.41034724
 h     -0.12392685     1.06226750    -1.78815810
 h     -0.83260817     1.22867010     1.31376520
 h      1.82006544     1.93857056     0.66054556
 o      2.23455790    -1.12826463    -0.43964419
 h      3.13351196    -0.75694822    -0.21000728
 c     -2.41721223    -0.48346089     0.56634342
 h     -2.94846296    -1.43947198     0.11660555
 h     -2.24870696    -0.31090818     1.56269510
 h     -3.37354027    -0.02810258     0.28463506
 h     -1.68368803     1.76043184    -1.23020925
          17

 c      1.25245769    -0.37018935     0.12422850
 c     -0.05588936    -1.00397138     0.14657399
 c     -1.09556797    -0.12174955    -0.12725675
 c     -0.83034304     1.25609066    -0.94537507
 c     -0.44910411     1.17117177     0.35440427
 c      1.04143604     0.95256941     0.38295685
 h     -0.17954431    -1.98568215     0.44489611
 h     -0.13821242     1.03815746    -1.72822141
 h     -0.80268488     1.31039199     1.33931153
 h      1.77620807     1.93829393     0.67298383
 o      2.25115972    -1.12491898    -0.44637761
 h      3.11736037    -0.77823517    -0.23003166
 c     -2.41245759    -0.46445308     0.55581901
 h     -2.98077378    -1.49960018     0.07310220
 h     -2.22084411    -0.28687261     1.55707117
 h     -3.32114320    -0.03018323     0.26477240
 h     -1.71126409     1.76661608    -1.22042698
          17

 c      1.24859348    -0.39292412     0.12313507
 c     -0.04608230    -1.00704594     0.14436359
 c     -1.10175519    -0.11949860    -0.11175034
 c     -0.83790960     1.24680412    -0.94517086
 c     -0.46290554     1.17927338     0.35407638
 c      1.04045124     0.95516985     0.38550327
 h     -0.19770250    -1.98866772     0.48427856
 h     -0.14478219     1.01636470    -1.67312784
 h     -0.78508378     1.40463362     1.37200131
 h      1.71530576     1.90969916     0.67333346
 o      2.26700952    -1.12119772    -0.45227579
 h      3.10749978    -0.79683789    -0.24914674
 c     -2.40867944    -0.44807136     0.54195668
 h     -2.98959983    -1.54489690     0.04894461
 h     -2.19609541    -0.26935786     1.57574623
 h     -3.27832551    -0.00897932     0.23974127
 h     -1.75204625     1.77615342    -1.21545555
          17

 c      1.24572088    -0.41514763     0.12089131
 c     -0.03617899    -1.00871177     0.14119952
 c     -1.10834357    -0.11829219    -0.09581064
 c     -0.84861833     1.23812265    -0.94602192
 c     -0.47340802     1.18751833     0.35698582
 c      1.04050329     0.95842609     0.38885853
 h     -0.21808016    -2.00805525     0.52546665
 h     -0.13529232     0.99468735    -1.63481981
 h     -0.77657345     1.50712488     1.40022892
 h      1.64400763     1.85808133     0.66312789
 o      2.28087595    -1.11763414    -0.45760614
 h      3.12027646    -0.80532761    -0.26248944
 c     -2.40515635    -0.43504014     0.52633472
 h     -2.97464614    -1.56979402     0.04506894
 h     -2.17858086    -0.26036673     1.60565660
 h     -3.25507498     0.03910878     0.20669250
 h     -1.79468260     1.78314069    -1.21353556
          17

 c      1.24437183    -0.43578925     0.11758595
 c     -0.02702677    -1.01013787     0.13767919
 c     -1.11460122    -0.11782573    -0.07955235
 c     -0.86320108     1.23045629    -0.94776404
 c     -0.48082714     1.19601631     0.36386260
 c      1.04044737     0.96064864     0.39248247
 h     -0.23797729    -2.03234106     0.56301575
 h     -0.10757883     0.97258781    -1.61810366
 h     -0.77434272     1.61212108     1.41380106
 h      1.57466434     1.79735487     0.64667911
 o      2.29237881    -1.11444800    -0.46245693
 h      3.15896285    -0.80156680    -0.26841871
 c     -2.40212815    -0.42547293     0.51034701
 h     -2.93722016    -1.57070610     0.06093454
 h     -2.17225682    -0.26111125     1.63313349
 h     -3.24958902     0.11123509     0.16696242
 h     -1.83014911     1.78309933    -1.21353972
          17

 c      1.24500883    -0.45393111     0.11332791
 c     -0.01943709    -1.01240145     0.13439191
 c     -1.11974272    -0.11769543    -0.06311774
 c     -0.88114497     1.22371857    -0.95066640
 c     -0.48545301     1.20490662     0.37481348
 c      1.03853722     0.95924699     0.39553923
 h     -0.25451105    -2.05142163     0.59156249
 h     -0.06913835     0.95254906    -1.61827908
 h     -0.77652037     1.71375666     1.40672216
 h      1.52701074     1.75409561     0.63226399
 o      2.30229012    -1.11146196    -0.46669040
 h      3.20929878    -0.78996426    -0.26932579
 c     -2.40075202    -0.41894156     0.49476832
 h     -2.87973372    -1.54544927     0.09502230
 h     -2.17959420    -0.27147340     1.64857071
 h     -3.25028210     0.19781986     0.12594717
 h     -1.85339237     1.77382961    -1.21511370
          17

 c      1.24791815    -0.46890324     0.10823024
 c     -0.01403078    -1.01620630     0.13178306
 c     -1.12302385    -0.11743005    -0.04665369
 c     -0.90112303     1.21748582    -0.95500141
 c     -0.48764398     1.21426515     0.38936920
 c      1.03313737     0.95171790     0.39721136
 h     -0.26548898    -2.05934424     0.60730181
 h     -0.03225519     0.93837073    -1.62671548
 h     -0.78192569     1.80705132     1.37710530
 h      1.52005530     1.75632044     0.62843313
 o      2.31170000    -1.10840331    -0.47013272
 h      3.25286339    -0.77645152    -0.26851340
 c     -2.40221092    -0.41471772     0.48002151
 h     -2.80624498    -1.49442652     0.14444845
 h     -2.20142350    -0.29020069     1.64682279
 h     -3.24523535     0.28691470     0.08962533
 h     -1.86326171     1.75532619    -1.21851739
          17

 c      1.25311971    -0.48036103     0.10238664
 c     -0.01112887    -1.02185223     0.13011952
 c     -1.12386176    -0.11652008    -0.03027435
 c     -0.92157423     1.21120187    -0.96068276
 c     -0.48781184     1.22404997     0.40664593
 c      1.02441071     0.93842773     0.39752925
 h     -0.26972462    -2.05427795     0.60829021
 h     -0.00762251     0.93294283    -1.63634680
 h     -0.78985650     1.88841179     1.32640532
 h      1.55240135     1.80084627     0.63424634
 o      2.32137179    -1.10510763    -0.47269441
 h      3.27728411    -0.76501399    -0.26811172
 c     -2.40705318    -0.41173939     0.46649342
 h     -2.72384128    -1.42426355     0.20384441
 h     -2.23721511    -0.31515051     1.62656174
 h     -3.22740453     0.36790977     0.06218287
 h     -1.86224448     1.72961339    -1.22457213
          17

 c      1.26033906    -0.48826635     0.09586337
 c     -0.01069820    -1.02924705     0.12948298
 c     -1.12193222    -0.11445988    -0.01402233
 c     -0.94095140     1.20425972    -0.96727217
 c     -0.48636563     1.23406441     0.42550807
 c      1.01406123     0.92223418     0.39720486
 h     -0.26714182    -2.03809357     0.59442476
 h     -0.00198358     0.93751909    -1.64311728
 h     -0.80005193     1.95612012     1.25891011
 h      1.60523597     1.85725516     0.64126553
 o      2.33163648    -1.10153602    -0.47437114
 h      3.27772990    -0.75725769    -0.26890347
 c     -2.41495974    -0.40805091     0.45466624
 h     -2.64423278    -1.35519209     0.26392829
 h     -2.28530754    -0.34339275     1.59013464
 h     -3.19469739     0.43261764     0.04568371
 h     -1.85624574     1.70056369    -1.23467090
          17

 c      1.26904588    -0.49280096     0.08870981
 c     -0.01234952    -1.03788500     0.12975245
 c     -1.11720568    -0.11079487     0.00215455
 c     -0.95783946     1.19605898    -0.97415218
 c     -0.48363273     1.24391599     0.44470224
 c      1.00369334     0.90569861     0.39683068
 h     -0.25892140    -2.01647402     0.56753529
 h     -0.01828027     0.95188305    -1.64552172
 h     -0.81279670     2.01096591     1.18133435
 h      1.66143408     1.89992198     0.64298947
 o      2.34242070    -1.09775828    -0.47522522
 h      3.25622769    -0.75259673    -0.27050757
 c     -2.42496279    -0.40041217     0.44493485
 h     -2.58183565    -1.32549696     0.31264915
 h     -2.34308178    -0.37125075     1.54415201
 h     -3.14870051     0.47532576     0.04041123
 h     -1.85349469     1.67317734    -1.25055378
          17

 c      1.27852262    -0.49429869     0.08097427
 c     -0.01538035    -1.04682905     0.13059279
 c     -1.10991795    -0.10516169     0.01839708
 c     -0.97124370     1.18615269    -0.98071125
 c     -0.47979874     1.25299936     0.46300284
 c      0.99434844     0.89037172     0.39672072
 h     -0.24760855    -1.99919409     0.53138790
 h     -0.05593369     0.97459308    -1.64417681
 h     -0.82899781     2.05655135     1.10185606
 h      1.71077534     1.91587009     0.63664015
 o      2.35321958    -1.09397004    -0.47539169
 h      3.22196588    -0.74797974    -0.27124862
 c     -2.43633760    -0.38669038     0.43693159
 h     -2.54369326    -1.36310363     0.34301062
 h     -2.40744311    -0.39473578     1.49984813
 h     -3.09391151     0.49344750     0.04496531
 h     -1.86132406     1.65175065    -1.27344312
          17

 c      1.28794940    -0.49319739     0.07271865
 c     -0.01889312    -1.05485059     0.13152698
 c     -1.10051909    -0.09733647     0.03490721
 c     -0.98103748     1.17444860    -0.98646569
 c     -0.47491477     1.26060112     0.47941306
 c      0.98667723     0.87715657     0.39702679
 h     -0.23666411    -1.99869124     0.49075108
 h     -0.11031821     1.00308531    -1.64202199
 h     -0.84980143     2.09819297     1.02802887
 h      1.74774561     1.90020541     0.62163549
 o      2.36310101    -1.09051793    -0.47509255
 h      3.19120999    -0.73756604    -0.26797155
 c     -2.44882037    -0.36924385     0.42954480
 h     -2.52624531    -1.44550556     0.35619513
 h     -2.47579985    -0.41084661     1.47056001
 h     -3.03776775     0.48928881     0.05580445
 h     -1.88178289     1.63756085    -1.30265671
          17

 c      1.29649164    -0.48999136     0.06402936
 c     -0.02201834    -1.06095004     0.13216626
 c     -1.08964006    -0.08726870     0.05190462
 c     -0.98817372     1.16125291    -0.99102132
 c     -0.46900992     1.26617791     0.49336321
 c      0.98111085     0.86660798     0.39781434
 h     -0.22890445    -2.02430312     0.44875576
 h     -0.17180329     1.03386083    -1.64502600
 h     -0.87543838     2.13983968     0.96428738
 h      1.76944488     1.85233809     0.59849001
 o      2.37110498    -1.08778420    -0.47457128
 h      3.18098423    -0.71472834    -0.25718923
 c     -2.46169078    -0.35218061     0.42220639
 h     -2.52516508    -1.53314812     0.35441656
 h     -2.54664490    -0.41866212     1.46465831
 h     -2.99103440     0.47213708     0.06645223
 h     -1.91032580     1.62830665    -1.33496978
          17

 c      1.30337815    -0.48518172     0.05502275
 c     -0.02414745    -1.06503701     0.13242758
 c     -1.07802538    -0.07506955     0.06956543
 c     -0.99432440     1.14706028    -0.99393749
 c     -0.46222355     1.26963399     0.50473367
 c      0.97792334     0.85901028     0.39907695
 h     -0.22477071    -2.07462890     0.40457000
 h     -0.22661034     1.06325805    -1.66204373
 h     -0.90405276     2.18110965     0.91120143
 h      1.77490325     1.77473992     0.56843256
 o      2.37712581    -1.08582104    -0.47388435
 h      3.19499028    -0.67806737    -0.23851538
 c     -2.47373367    -0.33877141     0.41556970
 h     -2.53780662    -1.60137311     0.33914883
 h     -2.61869020    -0.41861387     1.47959933
 h     -2.96696857     0.45843017     0.06758421
 h     -1.93922883     1.61997536    -1.36562028
          17

 c      1.30796656    -0.47924528     0.04583768
 c     -0.02497486    -1.06795420     0.13243082
 c     -1.06644421    -0.06099243     0.08797703
 c     -1.00097438     1.13226861    -0.99489555
 c     -0.45481822     1.27132441     0.51366886
 c      0.97716411     0.85427821     0.40071771
 h     -0.22259979    -2.13738188     0.35492119
 h     -0.26305809     1.08888622    -1.70065384
 h     -0.93188302     2.21756943     0.86719243
 h      1.76593576     1.67376399     0.53345373
 o      2.38209521    -1.08418133    -0.47280977
 h      3.22034811    -0.63415224    -0.21609572
 c     -2.48396972    -0.33106133     0.41094148
 h     -2.56194806    -1.63874527     0.31192963
 h     -2.68971593    -0.41121450     1.50458015
 h     -2.97579868     0.46362192     0.05078655
 h     -1.96179296     1.60900369    -1.38992643
          17

 c      1.30978027    -0.47264333     0.03661504
 c     -0.02438143    -1.07080374     0.13223333
 c     -1.05561693    -0.04542800     0.10713065
 c     -1.00849725     1.11706793    -0.99425878
 c     -0.44706928     1.27182133     0.52037989
 c      0.97839597     0.85171994     0.40252196
 h     -0.22036241    -2.19718450     0.29745566
 h     -0.28017210     1.11009940    -1.75949217
 h     -0.95466472     2.24365689     0.83065019
 h      1.75010543     1.56228662     0.49656319
 o      2.38711324    -1.08224556    -0.47103890
 h      3.24092659    -0.59216992    -0.19538647
 c     -2.49247208    -0.32922309     0.40909960
 h     -2.59522663    -1.64040687     0.27461882
 h     -2.75671602    -0.39689464     1.52780216
 h     -3.01616048     0.48723299     0.01540001
 h     -1.97425393     1.59325612    -1.40429914
          17

 c      1.30851747    -0.46585502     0.02747714
 c     -0.02235161    -1.07439440     0.13172967
 c     -1.04617019    -0.02890358     0.12693327
 c     -1.01620308     1.10154587    -0.99314023
 c     -0.43914654     1.27169624     0.52505981
 c      0.98028497     0.84983300     0.40417326
 h     -0.21670938    -2.24186098     0.23202389
 h     -0.28677581     1.12657236    -1.82719927
 h     -0.96894402     2.25525633     0.80084185
 h      1.74528796     1.46224514     0.46164842
 o      2.39285480    -1.07951805    -0.46834271
 h      3.24649151    -0.55903483    -0.18036039
 c     -2.50028015    -0.33185969     0.40989133
 h     -2.63504324    -1.60485191     0.22942272
 h     -2.81671244    -0.37637298     1.54072626
 h     -3.07577201     0.51349860    -0.03096018
 h     -1.97584304     1.57211821    -1.40658672
          17

 c      1.30404643    -0.45940994     0.01851470
 c     -0.01895588    -1.07909253     0.13069797
 c     -1.03862253    -0.01207500     0.14721371
 c     -1.02310060     1.08575365    -0.99273944
 c     -0.43107016     1.27141054     0.52786995
 c      0.98086165     0.84688266     0.40541382
 h     -0.21107160    -2.26410398     0.16015948
 h     -0.29282473     1.13737388    -1.89002446
 h     -0.97270074     2.25082664     0.77790081
 h      1.77649677     1.39812096     0.43170576
 o      2.39951407    -1.07569600    -0.46460550
 h      3.23356016    -0.53821841    -0.17293133
 c     -2.50857492    -0.33727340     0.41271073
 h     -2.67865003    -1.53355931     0.17879818
 h     -2.86736003    -0.35083396     1.53875839
 h     -3.14057668     0.52646215    -0.07886444
 h     -1.96839830     1.54638180    -1.39615210
          17

 c      1.29640434    -0.45388731     0.00978218
 c     -0.01434252    -1.08486770     0.12887056
 c     -1.03339477     0.00429769     0.16771969
 c     -1.02832843     1.06965594    -0.99382375
 c     -0.42274292     1.27125740     0.52894135
 c      0.97969592     0.84268570     0.40622725
 h     -0.20348375    -2.26105092     0.08425013
 h     -0.30457834     1.14130594    -1.93766854
 h     -0.96554775     2.23175218     0.76260921
 h      1.85037061     1.37597433     0.40686341
 o      2.40687319    -1.07067725    -0.45982410
 h      3.20441224    -0.52968721    -0.17301731
 c     -2.51817512    -0.34391419     0.41690466
 h     -2.72350944    -1.43284931     0.12495227
 h     -2.90729255    -0.32190856     1.52077469
 h     -3.19995911     0.51737382    -0.12112729
 h     -1.95619632     1.51822071    -1.37388574
          17

 c      1.28582081    -0.44983421     0.00130914
 c     -0.00872115    -1.09134676     0.12598987
 c     -1.03081786     0.01939393     0.18812240
 c     -1.03119150     1.05309316    -0.99663897
 c     -0.41397812     1.27130470     0.52836921
 c      0.97886981     0.83876900     0.40667107
 h     -0.19448053    -2.23387065     0.00687541
 h     -0.32454661     1.13736712    -1.96434074
 h     -0.94887876     2.20255161     0.75626327
 h      1.94352758     1.38097058     0.38641367
 o      2.41431110    -1.06460977    -0.45412670
 h      3.16706051    -0.52933429    -0.17834909
 c     -2.52939283    -0.35000580     0.42195571
 h     -2.76835608    -1.31768800     0.06826939
 h     -2.93640834    -0.29159499     1.48881033
 h     -3.24706480     0.48407506    -0.15321776
 h     -1.94568523     1.49106847    -1.34202197
          17

 c      1.27274701    -0.44765783    -0.00687788
 c     -0.00234719    -1.09782083     0.12186253
 c     -1.03111869     0.03239675     0.20803891
 c     -1.03119535     1.03583753    -1.00102257
 c     -0.40447837     1.27135286     0.52619923
 c      0.98068457     0.83660515     0.40672317
 h     -0.18513081    -2.18795991    -0.06983049
 h     -0.35254337     1.12494624    -1.96811805
 h     -0.92594231     2.17083832     0.76060127
 h      2.02900780     1.39745836     0.37051491
 o      2.42081030    -1.05795203    -0.44779328
 h      3.13523798    -0.52833254    -0.18430467
 c     -2.54192212    -0.35321226     0.42766545
 h     -2.81503922    -1.21409929     0.00439844
 h     -2.95622886    -0.26209521     1.44819989
 h     -3.27794347     0.42917436    -0.17271257
 h     -1.94406806     1.46888710    -1.30340122
          17

 c      1.25784629    -0.44756980    -0.01473690
 c      0.00449196    -1.10325421     0.11642789
 c     -1.03439475     0.04258442     0.22706338
 c     -1.02828772     1.01774192    -1.00653362
 c     -0.39386000     1.27099416     0.52242935
 c      0.98640828     0.83698406     0.40633002
 h     -0.17715748    -2.13330829    -0.14499972
 h     -0.38614974     1.10389878    -1.95073790
 h     -0.90123051     2.14604531     0.77757278
 h      2.09064850     1.41622628     0.35954123
 o      2.42525173    -1.05132861    -0.44117030
 h      3.12390031    -0.51573753    -0.18545311
 c     -2.55491687    -0.35153795     0.43404403
 h     -2.86774780    -1.14841059    -0.07497431
 h     -2.97025755    -0.23545191     1.40789486
 h     -3.29121837     0.35926711    -0.17911373
 h     -1.95597029     1.45453347    -1.26019926
          17

 c      1.24195972    -0.44955599    -0.02219658
 c      0.01146508    -1.10644047     0.10981858
 c     -1.04058780     0.04942788     0.24480196
 c     -1.02317616     0.99888402    -1.01244539
 c     -0.38182044     1.26988420     0.51706873
 c      0.99645275     0.84018652     0.40543728
 h     -0.17285267    -2.08324758    -0.21976466
 h     -0.42037411     1.07464968    -1.91843408
 h     -0.87845874     2.13577229     0.80852596
 h      2.12105142     1.43253342     0.35366161
 o      2.42716781    -1.04499851    -0.43440984
 h      3.13757112    -0.48720069    -0.17986305
 c     -2.56765427    -0.34533645     0.44033151
 h     -2.92516481    -1.12393546    -0.16942818
 h     -2.98378955    -0.21308600     1.37972894
 h     -3.28850141     0.28461095    -0.17428419
 h     -1.97995263     1.44809937    -1.21327910
          17

 c      1.22606697    -0.45335043    -0.02915006
 c      0.01812264    -1.10648462     0.10229832
 c     -1.04947839     0.05264218     0.26090416
 c     -1.01735330     0.97956010    -1.01757021
 c     -0.36837704     1.26810920     0.51026483
 c      1.01071286     0.84616028     0.40398299
 h     -0.17426775    -2.04926863    -0.29655582
 h     -0.44707446     1.03825938    -1.88319211
 h     -0.85798097     2.14119411     0.85272328
 h      2.11783588     1.44402324     0.35282575
 o      2.42708094    -1.03855750    -0.42735773
 h      3.16531801    -0.44982056    -0.17093176
 c     -2.57981275    -0.33692954     0.44495732
 h     -2.97826043    -1.12454048    -0.26437291
 h     -3.00205420    -0.19588722     1.37417901
 h     -3.27521130     0.21819890    -0.16331854
 h     -2.00863084     1.44693617    -1.16315504
          17

 c      1.21124278    -0.45843498    -0.03546134
 c      0.02378051    -1.10341123     0.09399912
 c     -1.06069562     0.05218265     0.27508589
 c     -1.01265272     0.96016101    -1.02029151
 c     -0.35391542     1.26623919     0.50239387
 c      1.02870843     0.85458707     0.40189087
 h     -0.18177328    -2.03401734    -0.37600691
 h     -0.45612442     0.99608500    -1.86126697
 h     -0.83648430     2.15628969     0.90639554
 h      2.08216254     1.44999682     0.35678671
 o      2.42586069    -1.03139266    -0.41979042
 h      3.19125835    -0.41483026    -0.16352978
 c     -2.59103537    -0.32857033     0.44725716
 h     -3.01847616    -1.13590668    -0.34419217
 h     -3.02685031    -0.18511689     1.39337208
 h     -3.26086867     0.17400607    -0.15493197
 h     -2.03255487     1.44736568    -1.11135808
          17

 c      1.19859543    -0.46408551    -0.04097998
 c      0.02750955    -1.09819386     0.08472154
 c     -1.07371988     0.04821771     0.28715345
 c     -1.01042307     0.94109478    -1.01933196
 c     -0.33897664     1.26496913     0.49400284
 c      1.04951036     0.86486187     0.39908132
 h     -0.19352931    -2.03055967    -0.45457556
 h     -0.44117106     0.94892828    -1.86423397
 h     -0.80951122     2.17200628     0.96361804
 h      2.01964074     1.45194803     0.36505035
 o      2.42414686    -1.02312482    -0.41160644
 h      3.20392212    -0.39035884    -0.16081451
 c     -2.60098914    -0.32168276     0.44802066
 h     -3.04137421    -1.15051222    -0.39952176
 h     -3.05527968    -0.18271985     1.42906083
 h     -3.25610725     0.16342524    -0.15875398
 h     -2.04407671     1.44635131    -1.06068454
          17

 c      1.18917272    -0.46947089    -0.04555535
 c      0.02831785    -1.09213410     0.07406853
 c     -1.08789558     0.04108858     0.29701466
 c     -1.01080597     0.92271778    -1.01472228
 c     -0.32402800     1.26475553     0.48567061
 c      1.07147061     0.87595925     0.39549663
 h     -0.20662652    -2.02878120    -0.52616634
 h     -0.40636204     0.89701030    -1.88846349
 h     -0.77391349     2.18066225     1.01814476
 h      1.94353030     1.45564504     0.37678904
 o      2.42224101    -1.01369319    -0.40284319
 h      3.19805399    -0.37986396    -0.16383425
 c     -2.60989063    -0.31678207     0.44829673
 h     -3.04554057    -1.16429373    -0.42598348
 h     -3.08228079    -0.19032261     1.46838070
 h     -3.26517416     0.18992460    -0.17819442
 h     -2.03912944     1.44227080    -1.01455618
          17

 c      1.18383280    -0.47378412    -0.04904493
 c      0.02540075    -1.08629613     0.06169019
 c     -1.10247671     0.03125805     0.30466029
 c     -1.01291939     0.90520313    -1.00753010
 c     -0.30937716     1.26569367     0.47789391
 c      1.09198451     0.88622047     0.39111148
 h     -0.21847259    -2.02086231    -0.58517669
 h     -0.36388740     0.84125883    -1.91895240
 h     -0.72867178     2.17776500     1.06476806
 h      1.87791444     1.47422942     0.39099386
 o      2.42013727    -1.00332644    -0.39364721
 h      3.17410060    -0.38240335    -0.17189687
 c     -2.61870097    -0.31359031     0.44833747
 h     -3.03120030    -1.17417654    -0.42184207
 h     -3.10347247    -0.20836501     1.50004515
 h     -3.28215786     0.24699350    -0.20641728
 h     -2.01751920     1.43509681    -0.97633119
          17

 c      1.18308732    -0.47638767    -0.05132175
 c      0.01833755    -1.08128637     0.04740150
 c     -1.11670547     0.01925949     0.31013011
 c     -1.01554881     0.88848784    -0.99887131
 c     -0.29520142     1.26755393     0.47102027
 c      1.10825798     0.89367314     0.38589396
 h     -0.22743415    -2.00282286    -0.62809898
 h     -0.32596774     0.78372475    -1.94109114
 h     -0.67469542     2.16208682     1.09996967
 h      1.84958814     1.52516738     0.40722464
 o      2.41750493    -0.99255379    -0.38426151
 h      3.13848767    -0.39231653    -0.18269127
 c     -2.62855316    -0.31145816     0.44778324
 h     -2.99969284    -1.17752460    -0.38707112
 h     -3.11617999    -0.23608566     1.51672810
 h     -3.29700987     0.32260114    -0.23184440
 h     -1.98278257     1.42645907    -0.94886091
          17

 c      1.18695312    -0.47694283    -0.05228662
 c      0.00720033    -1.07723065     0.03120403
 c     -1.12989660     0.00565399     0.31348738
 c     -1.01750808     0.87231254    -0.98946589
 c     -0.28160765     1.26985308     0.46520737
 c      1.11960067     0.89773715     0.37982516
 h     -0.23296859    -1.97425681    -0.65390921
 h     -0.30091143     0.72690965    -1.94582661
 h     -0.61443490     2.13535409     1.12227889
 h      1.86214305     1.61085987     0.42560440
 o      2.41366930    -0.98222812    -0.37501546
 h      3.10408524    -0.39875419    -0.19241708
 c     -2.64015094    -0.30971733     0.44626775
 h     -2.95363165    -1.17288046    -0.32382241
 h     -3.11940721    -0.27187113     1.51514391
 h     -3.30216463     0.40456710    -0.24493752
 h     -1.94187791     1.41969593    -0.93421258
          17

 c      1.19489903    -0.47542319    -0.05187145
 c     -0.00744749    -1.07380879     0.01330856
 c     -1.14149270    -0.00899626     0.31481905
 c     -1.01774615     0.85630282    -0.97967014
 c     -0.26864283     1.27190800     0.46038758
 c      1.12762607     0.89989351     0.37304696
 h     -0.23563885    -1.93807769    -0.66427149
 h     -0.29303246     0.67315122    -1.92924732
 h     -0.55160457     2.10209132     1.13264345
 h      1.89400859     1.71085669     0.44498845
 o      2.40789135    -0.97332436    -0.36624177
 h      3.08613442    -0.38892782    -0.19717793
 c     -2.65357779    -0.30766738     0.44374977
 h     -2.89745302    -1.16192137    -0.23806534
 h     -3.11367782    -0.31356422     1.49579942
 h     -3.29408513     0.48276116    -0.24024351
 h     -1.90395353     1.41942358    -0.93354844
          17

 c      1.20592899    -0.47198881    -0.05002909
 c     -0.02465474    -1.07030573    -0.00581258
 c     -1.15108510    -0.02413585     0.31425320
 c     -1.01556399     0.84014633    -0.96957591
 c     -0.25627742     1.27288385     0.45624924
 c      1.13400582     0.90191294     0.36582052
 h     -0.23711311    -1.90064361    -0.66392347
 h     -0.30329556     0.62428332    -1.89132352
 h     -0.49084049     2.06940369     1.13469292
 h      1.92445357     1.80218448     0.46310082
 o      2.40016162    -0.96630687    -0.35808961
 h      3.09005917    -0.35841479    -0.19611778
 c     -2.66832515    -0.30427482     0.44063216
 h     -2.83781359    -1.15285730    -0.14181746
 h     -3.10103286    -0.35868489     1.46319660
 h     -3.27231620     0.54915919    -0.21577660
 h     -1.87703719     1.42975941    -0.94729418
          17

 c      1.21875301    -0.46683928    -0.04672927
 c     -0.04325208    -1.06571873    -0.02541021
 c     -1.15841591    -0.03921686     0.31197794
 c     -1.01098267     0.82387949    -0.95903125
 c     -0.24445139     1.27190914     0.45229716
 c      1.13965675     0.90485542     0.35838800
 h     -0.23995243    -1.87150261    -0.66062269
 h     -0.32931443     0.58128340    -1.83565320
 h     -0.43693980     2.04579826     1.13410880
 h      1.94267173     1.87057183     0.47787161
 o      2.39156207    -0.96080492    -0.35047995
 h      3.10578432    -0.31652959    -0.19223198
 c     -2.68347096    -0.29795783     0.43762044
 h     -2.78233685    -1.16253350    -0.05269852
 h     -3.08503929    -0.40470542     1.42626367
 h     -3.23853922     0.59760145    -0.17218578
 h     -1.86358974     1.45131677    -0.97535593
          17

 c      1.23198184    -0.46013117    -0.04196639
 c     -0.06206037    -1.05905386    -0.04463347
 c     -1.16337315    -0.05371163     0.30825207
 c     -1.00492100     0.80808206    -0.94760664
 c     -0.23318268     1.26833933     0.44807378
 c      1.14499936     0.90916302     0.35092632
 h     -0.24673292    -1.86078604    -0.66299685
 h     -0.36453936     0.54362383    -1.77040505
 h     -0.39367682     2.03813588     1.13607643
 h      1.94459819     1.90910199     0.48785255
 o      2.38353638    -0.95617832    -0.34329719
 h      3.11874151    -0.27722346    -0.18923487
 c     -2.69806647    -0.28742856     0.43501234
 h     -2.73583465    -1.20654788     0.01524296
 h     -3.07024536    -0.44953207     1.39748967
 h     -3.19626875     0.62445018    -0.11253057
 h     -1.85920199     1.47963419    -1.01678799
          17

 c      1.24429695    -0.45195808    -0.03576858
 c     -0.08010285    -1.04987467    -0.06295040
 c     -1.16599338    -0.06714643     0.30340707
 c     -0.99895782     0.79379439    -0.93456827
 c     -0.22265529     1.26207039     0.44346178
 c      1.15023873     0.91491324     0.34355588
 h     -0.25850970    -1.87328259    -0.67565934
 h     -0.39751799     0.50839264    -1.70939171
 h     -0.36295087     2.04790490     1.14174432
 h      1.92960549     1.91519675     0.49211524
 o      2.37723425    -0.95202625    -0.33650902
 h      3.11931374    -0.25063169    -0.18945015
 c     -2.71133681    -0.27351294     0.43230539
 h     -2.69938749    -1.27903806     0.06147715
 h     -3.06031833    -0.49183848     1.38819368
 h     -3.15110754     0.63065802    -0.04266593
 h     -1.85618917     1.50716428    -1.06925476
          17

 c      1.25457773    -0.44237638    -0.02820273
 c     -0.09670119    -1.03868048    -0.08043600
 c     -1.16647165    -0.07914312     0.29784564
 c     -0.99475628     0.78222631    -0.91913254
 c     -0.21321161     1.25359704     0.43876809
 c      1.15546830     0.92193949     0.33635685
 h     -0.27404526    -1.90410742    -0.69598084
 h     -0.41437797     0.47056209    -1.66929873
 h     -0.34498923     2.07040457     1.14729027
 h      1.89919273     1.88927823     0.49016809
 o      2.37335313    -0.94825877    -0.33015602
 h      3.10425120    -0.24145795    -0.19374692
 c     -2.72249765    -0.25907976     0.42944090
 h     -2.67414040    -1.35705861     0.09211488
 h     -3.05568239    -0.53019614     1.40126671
 h     -3.11124238     0.62482406     0.02827702
 h     -1.84796369     1.52660585    -1.12910272
          17

 c      1.26199650    -0.43145795    -0.01938035
 c     -0.11139090    -1.02661985    -0.09754475
 c     -1.16515546    -0.08943646     0.29204782
 c     -0.99316027     0.77427415    -0.90136239
 c     -0.20527374     1.24374154     0.43449814
 c      1.16061623     0.92978827     0.32937058
 h     -0.29084449    -1.94186868    -0.71696153
 h     -0.40759502     0.42698936    -1.65890400
 h     -0.33912860     2.09773362     1.14668689
 h      1.85734466     1.83537508     0.48211296
 o      2.37211698    -0.94503955    -0.32431301
 h      3.07588733    -0.24936116    -0.20191350
 c     -2.73072308    -0.24757785     0.42757973
 h     -2.66199479    -1.42044903     0.11115584
 h     -3.05359631    -0.56183451     1.42971461
 h     -3.08703002     0.62446347     0.08898765
 h     -1.83099673     1.53279735    -1.19192128
          17

 c      1.26608684    -0.41935435    -0.00947093
 c     -0.12379905    -1.01490504    -0.11471112
 c     -1.16251292    -0.09785996     0.28655984
 c     -0.99365339     0.77007965    -0.88279232
 c     -0.19926394     1.23333919     0.43108945
 c      1.16523368     0.93749091     0.32256652
 h     -0.30658410    -1.97508615    -0.73209797
 h     -0.38246702     0.38110945    -1.67089251
 h     -0.34435918     2.12231200     1.13489679
 h      1.81263910     1.76396045     0.46921740
 o      2.37321457    -0.94278230    -0.31906436
 h      3.04216849    -0.26854180    -0.21283148
 c     -2.73540756    -0.24179507     0.42818136
 h     -2.66436131    -1.45789734     0.12013028
 h     -3.05056899    -0.58328536     1.46284262
 h     -3.08694125     0.64766373     0.13112585
 h     -1.80481289     1.52321804    -1.25330153
          17

 c      1.26677656    -0.40634876     0.00128267
 c     -0.13360647    -1.00446463    -0.13217869
 c     -1.15907882    -0.10431511     0.28194448
 c     -0.99496104     0.76920860    -0.86560838
 c     -0.19555636     1.22307495     0.42878096
 c      1.16816987     0.94322311     0.31577414
 h     -0.31968369    -1.99566721    -0.73755526
 h     -0.35065293     0.34053955    -1.69001430
 h     -0.35954145     2.13869679     1.10928243
 h      1.78170066     1.69621238     0.45484905
 o      2.37577251    -0.94216818    -0.31448453
 h      3.01659101    -0.28726920    -0.22467144
 c     -2.73663718    -0.24244588     0.43189064
 h     -2.68174104    -1.46450490     0.11968541
 h     -3.04404762    -0.59195388     1.49199270
 h     -3.11098306     0.69514694     0.15518272
 h     -1.77133799     1.49781943    -1.30954567
          17

 c      1.26436945    -0.39289525     0.01255347
 c     -0.14057926    -0.99584621    -0.15000540
 c     -1.15538639    -0.10874986     0.27871576
 c     -0.99582304     0.77106957    -0.85158448
 c     -0.19446761     1.21343948     0.42759326
 c      1.16769188     0.94461311     0.30871765
 h     -0.32927028    -1.99946846    -0.73215568
 h     -0.32160085     0.31180118    -1.70391343
 h     -0.38352892     2.14405761     1.06970624
 h      1.78760087     1.66090475     0.44414046
 o      2.37866695    -0.94389876    -0.31058643
 h      3.01344830    -0.29207342    -0.23578997
 c     -2.73514985    -0.24821674     0.43854540
 h     -2.71381335    -1.43929166     0.11032834
 h     -3.03268260    -0.58684612     1.51223342
 h     -3.15096578     0.74898956     0.16781077
 h     -1.73438331     1.45873498    -1.35827582
          17

 c      1.25946224    -0.37967594     0.02392513
 c     -0.14460490    -0.98920136    -0.16808273
 c     -1.15190327    -0.11115999     0.27727146
 c     -0.99522595     0.77504776    -0.84174470
 c     -0.19627484     1.20471932     0.42735938
 c      1.16318810     0.94096272     0.30142275
 h     -0.33505763    -1.98606941    -0.71692628
 h     -0.30034635     0.29846571    -1.70579755
 h     -0.41532319     2.13828086     1.01826736
 h      1.83980697     1.66918970     0.43925274
 o      2.38130698    -0.94800565    -0.30724816
 h      3.03626454    -0.27931694    -0.24613246
 c     -2.73179040    -0.25722742     0.44773422
 h     -2.75955735    -1.38462511     0.09244497
 h     -3.01611985    -0.56854541     1.52204008
 h     -3.19704142     0.78956881     0.17535596
 h     -1.69933022     1.41008212    -1.39899703
          17

 c      1.25282719    -0.36762015     0.03490481
 c     -0.14569911    -0.98425649    -0.18610923
 c     -1.14897924    -0.11161143     0.27784049
 c     -0.99238447     0.78049007    -0.83644770
 c     -0.20120983     1.19697145     0.42776857
 c      1.15641843     0.93448906     0.29445813
 h     -0.33736190    -1.95892040    -0.69493689
 h     -0.28847633     0.30165162    -1.69313165
 h     -0.45427347     2.12413580     0.95902012
 h      1.91934856     1.70071596     0.43645306
 o      2.38395179    -0.95362065    -0.30424953
 h      3.07387528    -0.25937936    -0.25691236
 c     -2.72719228    -0.26768506     0.45904759
 h     -2.81743306    -1.30745273     0.06574510
 h     -2.99485460    -0.53907343     1.52287850
 h     -3.24138605     0.80467979     0.18181746
 h     -1.67264063     1.35746690    -1.43331989
          17

 c      1.24529915    -0.35779783     0.04496466
 c     -0.14398075    -0.98026958    -0.20354679
 c     -1.14681618    -0.11026975     0.28045877
 c     -0.98676929     0.78676325    -0.83559492
 c     -0.20938230     1.19000905     0.42842443
 c      1.14965308     0.92799984     0.28847303
 h     -0.33725668    -1.92588347    -0.67133676
 h     -0.28513104     0.32078745    -1.66633931
 h     -0.50028123     2.10720316     0.89746882
 h      2.00023462     1.73062647     0.43129197
 o      2.38709783    -0.95966866    -0.30138935
 h      3.11109305    -0.24594019    -0.26894996
 c     -2.72170185    -0.27770707     0.47213917
 h     -2.88601232    -1.22105237     0.02814018
 h     -2.97019669    -0.50181114     1.51904541
 h     -3.27842740     0.78930415     0.18947802
 h     -1.66064205     1.30665351    -1.46420054
          17

 c      1.23766793    -0.35123548     0.05359730
 c     -0.13963276    -0.97609513    -0.21964355
 c     -1.14546971    -0.10741144     0.28496831
 c     -0.97827373     0.79342613    -0.83888015
 c     -0.22071591     1.18350321     0.42895442
 c      1.14428902     0.92346035     0.28391485
 h     -0.33663940    -1.89884283    -0.65284474
 h     -0.28724831     0.35390525    -1.62848853
 h     -0.55372674     2.09455096     0.83938060
 h      2.06528982     1.74494234     0.42157191
 o      2.39099532    -0.96539757    -0.29852909
 h      3.13712976    -0.24779328    -0.28217459
 c     -2.71534041    -0.28538390     0.48673127
 h     -2.96500031    -1.14267816    -0.02457910
 h     -2.94420462    -0.46126130     1.51725949
 h     -3.30430087     0.74378168     0.19967028
 h     -1.66737100     1.26155756    -1.49379606
          17

 c      1.23060101    -0.34871122     0.06037213
 c     -0.13291310    -0.97058259    -0.23363317
 c     -1.14486683    -0.10339090     0.29103698
 c     -0.96742954     0.80038171    -0.84595006
 c     -0.23499198     1.17726263     0.42916730
 c      1.14089385     0.92201352     0.28104356
 h     -0.33759327    -1.88968545    -0.64554447
 h     -0.28907005     0.39742165    -1.58588957
 h     -0.61460492     2.09151369     0.78899143
 h      2.10566726     1.73825874     0.40680118
 o      2.39558850    -0.97045354    -0.29558111
 h      3.14700222    -0.26786992    -0.29598547
 c     -2.70796024    -0.28976766     0.50233015
 h     -3.05392060    -1.08223348    -0.09403237
 h     -2.91932870    -0.42234304     1.52508434
 h     -3.31680396     0.67325729     0.21302739
 h     -1.69256358     1.22301780    -1.52121482
          17

 c      1.22461498    -0.35056876     0.06498527
 c     -0.12425053    -0.96328949    -0.24507789
 c     -1.14482998    -0.09857550     0.29820059
 c     -0.95546961     0.80785796    -0.85633062
 c     -0.25197592     1.17152509     0.42914435
 c      1.13952483     0.92413756     0.27997538
 h     -0.34079169    -1.90255403    -0.65139998
 h     -0.28149752     0.44586356    -1.54877360
 h     -0.68112661     2.09839733     0.74786554
 h      2.11749902     1.70980018     0.38737042
 o      2.40055007    -0.97484276    -0.29249140
 h      3.14111097    -0.30398955    -0.30963760
 c     -2.69966171    -0.29166979     0.51791276
 h     -3.14734019    -1.03492177    -0.17207525
 h     -2.89760165    -0.38931941     1.54763820
 h     -3.31629500     0.58831558     0.22913944
 h     -1.73156693     1.18954103    -1.54254633
          17

 c      1.22008972    -0.35661078     0.06729389
 c     -0.11429932    -0.95480482    -0.25402382
 c     -1.14511572    -0.09330363     0.30591850
 c     -0.94403365     0.81617802    -0.86936713
 c     -0.27147885     1.16695076     0.42915865
 c      1.13989830     0.92966846     0.28070475
 h     -0.34454733    -1.93028276    -0.66716211
 h     -0.25365520     0.49302761    -1.52937438
 h     -0.74930141     2.11053535     0.71554151
 h      2.10036378     1.66178687     0.36419498
 o      2.40524914    -0.97893816    -0.28922138
 h      3.12566992    -0.34879785    -0.32257516
 c     -2.69070442    -0.29292437     0.53256315
 h     -3.23517159    -0.99162182    -0.24442238
 h     -2.87982306    -0.36504366     1.58418369
 h     -3.30742856     0.50561871     0.24578387
 h     -1.77721553     1.15903784    -1.55313465
          17

 c      1.21729997    -0.36612083     0.06732688
 c     -0.10382867    -0.94625342    -0.26080696
 c     -1.14545806    -0.08788885     0.31363245
 c     -0.93437805     0.82537005    -0.88463922
 c     -0.29328253     1.16432731     0.42950537
 c      1.14135226     0.93776280     0.28312298
 h     -0.34593863    -1.96004798    -0.68716770
 h     -0.19993476     0.53570027    -1.53472265
 h     -0.81416930     2.12152415     0.69102756
 h      2.05806275     1.59984684     0.33866423
 o      2.40871793    -0.98347411    -0.28572370
 h      3.11313814    -0.38984378    -0.33482271
 c     -2.68098845    -0.29544502     0.54623815
 h     -3.30812065    -0.94827820    -0.29955153
 h     -2.86555593    -0.35097384     1.62805739
 h     -3.29994409     0.44617653     0.25870156
 h     -1.82209794     1.13000657    -1.54974147
          17

 c      1.21643641    -0.37800592     0.06526802
 c     -0.09356782    -0.93866303    -0.26580128
 c     -1.14559127    -0.08264221     0.32082439
 c     -0.92660754     0.83498517    -0.90240826
 c     -0.31704077     1.16428701     0.43037796
 c      1.14257931     0.94683305     0.28704390
 h     -0.34247233    -1.98053147    -0.70636897
 h     -0.12734323     0.57589554    -1.56060552
 h     -0.87140824     2.12623824     0.67370297
 h      2.00200707     1.53513086     0.31260995
 o      2.40993789    -0.98927023    -0.28193465
 h      3.11773344    -0.41397592    -0.34711321
 c     -2.67021619    -0.30051480     0.55947804
 h     -3.36024384    -0.90540244    -0.33132797
 h     -2.85383488    -0.34756471     1.67021219
 h     -3.30363772     0.42696009     0.26411978
 h     -1.86019040     1.10189410    -1.53140286
          17

 c      1.21759658    -0.39101302     0.06141327
 c     -0.08412138    -0.93270534    -0.26929773
 c     -1.14525178    -0.07787566     0.32705155
 c     -0.91990420     0.84441094    -0.92322170
 c     -0.34226127     1.16717523     0.43181635
 c      1.14127273     0.95454903     0.29226428
 h     -0.33280627    -1.98477088    -0.72144979
 h     -0.05162758     0.61756410    -1.59626693
 h     -0.91822828     2.12208986     0.66348959
 h      1.95570039     1.48650023     0.28775042
 o      2.40863000    -0.99658457    -0.27783754
 h      3.14310697    -0.41760376    -0.35988072
 c     -2.65876413    -0.30803294     0.57256870
 h     -3.38840469    -0.86513666    -0.33736246
 h     -2.84378747    -0.35457013     1.70281485
 h     -3.31811491     0.44938330     0.26350447
 h     -1.88774580     1.07503888    -1.49940385
          17

 c      1.22075288    -0.40394465     0.05611782
 c     -0.07593533    -0.92867732    -0.27147002
 c     -1.14419212    -0.07388107     0.33196244
 c     -0.91326446     0.85319583    -0.94726932
 c     -0.36835701     1.17300884     0.43370193
 c      1.13472171     0.95850066     0.29868824
 h     -0.31679296    -1.97022308    -0.73085441
 h      0.01215643     0.66306579    -1.63221394
 h     -0.95363500     2.10920171     0.66075751
 h      1.94828349     1.47484452     0.26423945
 o      2.40556469    -1.00491877    -0.27353707
 h      3.17756683    -0.40963713    -0.37203534
 c     -2.64777274    -0.31674785     0.58526149
 h     -3.39123357    -0.82961381    -0.31722580
 h     -2.83485492    -0.37122286     1.72090613
 h     -3.33247486     0.50058141     0.26344842
 h     -1.90372337     1.05048792    -1.45700275
          17

 c      1.22572007    -0.41581336     0.04974853
 c     -0.06926796    -0.92651494    -0.27236063
 c     -1.14221466    -0.07089984     0.33529913
 c     -0.90585372     0.86109507    -0.97420378
 c     -0.39470623     1.18145202     0.43577859
 c      1.12241539     0.95796686     0.30630991
 h     -0.29540426    -1.93845217    -0.73472690
 h      0.05401153     0.71275439    -1.66277143
 h     -0.97848851     2.09032901     0.66623473
 h      1.98444461     1.50353994     0.24093751
 o      2.40184182    -1.01360063    -0.26921004
 h      3.20537434    -0.40193493    -0.38163703
 c     -2.63830769    -0.32523848     0.59711644
 h     -3.36881580    -0.80069163    -0.27192108
 h     -2.82678172    -0.39639791     1.72278275
 h     -3.33526941     0.56493484     0.27066888
 h     -1.90995787     1.02978545    -1.40902910
          17

 c      1.23215378    -0.42587178     0.04265375
 c     -0.06416793    -0.92576326    -0.27186216
 c     -1.13919830    -0.06910607     0.33689713
 c     -0.89705743     0.86801745    -1.00326622
 c     -0.42065374     1.19181691     0.43768175
 c      1.10664954     0.95419506     0.31495513
 h     -0.27072712    -1.89532464    -0.73512113
 h      0.06910414     0.76574190    -1.68548107
 h     -0.99549034     2.07064716     0.68095122
 h      2.03739345     1.55520521     0.21855882
 o      2.39829264    -1.02220192    -0.26501852
 h      3.21593056    -0.40238847    -0.38713259
 c     -2.63082195    -0.33237043     0.60780732
 h     -3.32345430    -0.78059066    -0.20484460
 h     -2.81955362    -0.42882987     1.71009008
 h     -3.31986546     0.63039626     0.28926397
 h     -1.91082569     1.01463760    -1.36116602
          17

 c      1.23958429    -0.43356502     0.03515343
 c     -0.06047904    -0.92555390    -0.26970291
 c     -1.13510837    -0.06860695     0.33668224
 c     -0.88657719     0.87399477    -1.03346049
 c     -0.44549289     1.20315558     0.43897869
 c      1.08987145     0.94868646     0.32430580
 h     -0.24588212    -1.85121549    -0.73630304
 h      0.05721590     0.82046483    -1.70038136
 h     -1.00870474     2.05681806     0.70609035
 h      2.07982390     1.61125451     0.19939693
 o      2.39536521    -1.03057745    -0.26107351
 h      3.20524878    -0.41409952    -0.38781165
 c     -2.62500079    -0.33715782     0.61733044
 h     -3.26176185    -0.77331621    -0.12437125
 h     -2.81333490    -0.46737822     1.68786178
 h     -3.28406916     0.68865341     0.32084151
 h     -1.91172671     1.00647829    -1.31884631
          17

 c      1.24745845    -0.43849603     0.02754264
 c     -0.05790239    -0.92477524    -0.26551164
 c     -1.12999721    -0.06944642     0.33466082
 c     -0.87469820     0.87916987    -1.06365741
 c     -0.46854950     1.21450394     0.43924462
 c      1.07355385     0.94245163     0.33405681
 h     -0.22442285    -1.81915503    -0.74417051
 h      0.02310992     0.87501221    -1.71017404
 h     -1.02201169     2.05456168     0.74246501
 h      2.09678686     1.66012720     0.18549318
 o      2.39314126    -1.03882296    -0.25742563
 h      3.17543114    -0.43592837    -0.38390258
 c     -2.61965623    -0.33842491     0.62628226
 h     -3.19757676    -0.78690622    -0.04735911
 h     -2.80834498    -0.51127027     1.66404672
 h     -3.22858435     0.73365410     0.36527975
 h     -1.91636572     1.00606701    -1.28614332
          17

 c      1.25518757    -0.44041085     0.02010033
 c     -0.05613660    -0.92262475    -0.25908121
 c     -1.12399325    -0.07159594     0.33091338
 c     -0.86256480     0.88375393    -1.09256540
 c     -0.48935620     1.22521452     0.43818022
 c      1.05845527     0.93612145     0.34395734
 h     -0.20891467    -1.80864065    -0.76331010
 h     -0.02227543     0.92762193    -1.72121733
 h     -1.03684947     2.06533824     0.78946827
 h      2.08233666     1.69567945     0.17819812
 o      2.39130159    -1.04728651    -0.25405362
 h      3.13501799    -0.46224377    -0.37673575
 c     -2.61300618    -0.33471289     0.63579963
 h     -3.15008563    -0.83369020     0.00301246
 h     -2.80455274    -0.56013601     1.64763324
 h     -3.15611484     0.76068176     0.42119363
 h     -1.92459998     1.01328461    -1.26542019
          17

 c      1.26219940    -0.43919074     0.01309422
 c     -0.05500212    -0.91921898    -0.25071682
 c     -1.11727219    -0.07493249     0.32559563
 c     -0.85208501     0.88792481    -1.11868832
 c     -0.50773535     1.23511687     0.43570360
 c      1.04495215     0.93013117     0.35380085
 h     -0.19970934    -1.81876153    -0.79291979
 h     -0.06223391     0.97762889    -1.74383907
 h     -1.05126845     2.08502884     0.84418828
 h      2.03539756     1.71487231     0.17834459
 o      2.38911322    -1.05658104    -0.25085914
 h      3.09899175    -0.48271610    -0.36880125
 c     -2.60412652    -0.32533850     0.64624781
 h     -3.12765446    -0.91889396     0.01639069
 h     -2.80118168    -0.61353994     1.64495528
 h     -3.07124045     0.76682365     0.48611565
 h     -1.93294140     1.02723696    -1.25780930
          17

 c      1.26798455    -0.43484732     0.00677456
 c     -0.05441240    -0.91549766    -0.24123463
 c     -1.11004195    -0.07923535     0.31892935
 c     -0.84508182     0.89176140    -1.14068480
 c     -0.52368448     1.24435067     0.43193114
 c      1.03316244     0.92479487     0.36342145
 h     -0.19543386    -1.83943788    -0.82663247
 h     -0.08150331     1.02594307    -1.78794261
 h     -1.06144190     2.10623717     0.90176542
 h      1.95805158     1.71683711     0.18635506
 o      2.38577324    -1.06733869    -0.24772431
 h      3.08309798    -0.48631840    -0.36278415
 c     -2.59377359    -0.31184948     0.65651414
 h     -3.11835815    -1.02658991     0.00741834
 h     -2.79631181    -0.66997000     1.65594588
 h     -2.98076534     0.75309024     0.55663148
 h     -1.93715896     1.04655836    -1.26371952
          17

 c      1.27213954    -0.42752285     0.00135469
 c     -0.05426260    -0.91257436    -0.23159454
 c     -1.10256679    -0.08421833     0.31116916
 c     -0.84206233     0.89539504    -1.15818135
 c     -0.53721161     1.25307628     0.42707373
 c      1.02288909     0.92025751     0.37271148
 h     -0.19437644    -1.85894816    -0.85650861
 h     -0.07832730     1.07303638    -1.85356981
 h     -1.06390833     2.12178242     0.95677324
 h      1.85592408     1.70343960     0.20208296
 o      2.38119585    -1.07958308    -0.24464514
 h      3.09104247    -0.47141978    -0.35935264
 c     -2.58281746    -0.29728739     0.66571095
 h     -3.10779912    -1.13207831    -0.00470418
 h     -2.78716396    -0.72611516     1.67417354
 h     -2.89385639     0.72744528     0.62880917
 h     -1.93459935     1.06973519    -1.28294894
          17

 c      1.27441127    -0.41749654    -0.00301123
 c     -0.05437564    -0.91129198    -0.22260034
 c     -1.09518295    -0.08955585     0.30256692
 c     -0.84214266     0.89918692    -1.17192647
 c     -0.54826327     1.26129471     0.42133602
 c      1.01342367     0.91628742     0.38166428
 h     -0.19522450    -1.86892595    -0.87630438
 h     -0.06438135     1.11661883    -1.92908214
 h     -1.05677908     2.12673094     1.00448599
 h      1.74034569     1.68171257     0.22428577
 o      2.37616868    -1.09253960    -0.24175305
 h      3.11157569    -0.44873000    -0.35670456
 c     -2.57133722    -0.28496172     0.67383617
 h     -3.08943036    -1.21718083    -0.00935615
 h     -2.77107161    -0.77756399     1.69110632
 h     -2.82100788     0.70633382     0.69941137
 h     -1.92496397     1.09534359    -1.31465376
          17

 c      1.27472715    -0.40519623    -0.00624252
 c     -0.05451159    -0.91212068    -0.21480842
 c     -1.08828765    -0.09488400     0.29334689
 c     -0.84407576     0.90360459    -1.18300316
 c     -0.55673315     1.26879639     0.41485703
 c      1.00333881     0.91192795     0.39043063
 h     -0.19713464    -1.86529866    -0.88242399
 h     -0.05286423     1.15285849    -2.00013052
 h     -1.03988492     2.11887867     1.04155820
 h      1.63086118     1.66791988     0.24991543
 o      2.37157910    -1.10522472    -0.23917933
 h      3.13044368    -0.43166259    -0.35265245
 c     -2.55899996    -0.27766427     0.68115165
 h     -3.06232622    -1.27195436    -0.00271736
 h     -2.74622982    -0.82029508     1.70008464
 h     -2.77080334     0.70844490     0.76750522
 h     -1.90993495     1.12218960    -1.35738948
          17

 c      1.27318696    -0.39120877    -0.00833759
 c     -0.05440101    -0.91517597    -0.20852600
 c     -1.08230778    -0.09979930     0.28369217
 c     -0.84689142     0.90902709    -1.19224669
 c     -0.56250057     1.27516965     0.40767785
 c      0.99087079     0.90560740     0.39926660
 h     -0.19964201    -1.84784145    -0.87387443
 h     -0.05184169     1.17851620    -2.05614342
 h     -1.01451731     2.09862648     1.06635483
 h      1.55096400     1.68631055     0.27483496
 o      2.36791171    -1.11688095    -0.23697320
 h      3.13845540    -0.42925383    -0.34594869
 c     -2.54565304    -0.27649691     0.68781583
 h     -3.02797585    -1.29191443     0.01574620
 h     -2.71182042    -0.85167657     1.69778724
 h     -2.74595956     0.73877044     0.83370593
 h     -1.89234110     1.14935065    -1.40925842
          17

 c      1.27001706    -0.37630013    -0.00937940
 c     -0.05377862    -0.92021727    -0.20379976
 c     -1.07765397    -0.10387876     0.27373334
 c     -0.85000185     0.91568533    -1.20016307
 c     -0.56545765     1.27982692     0.39971448
 c      0.97549772     0.89696397     0.40821469
 h     -0.20265985    -1.82002471    -0.85231662
 h     -0.06429144     1.19163430    -2.09110330
 h     -0.98317480     2.06881685     1.07922798
 h      1.50969017     1.74784629     0.29793594
 o      2.36522643    -1.12704345    -0.23510421
 h      3.13230018    -0.44521764    -0.33633355
 c     -2.53144547    -0.28057130     0.69400515
 h     -2.98883701    -1.27597228     0.04499304
 h     -2.66783277    -0.87078257     1.68423124
 h     -2.74366263     0.78315908     0.89681659
 h     -1.87509667     1.17611913    -1.46797188
          17

 c      1.26552158    -0.36140494    -0.00953387
 c     -0.05241039    -0.92660382    -0.20037778
 c     -1.07465622    -0.10672738     0.26353764
 c     -0.85318132     0.92368554    -1.20702276
 c     -0.56550397     1.28205814     0.39073730
 c      0.95850494     0.88827390     0.41701805
 h     -0.20660358    -1.78938830    -0.82242250
 h     -0.08960848     1.19140332    -2.10253992
 h     -0.94937722     2.03453158     1.08274553
 h      1.49479353     1.83330025     0.32242061
 o      2.36323286    -1.13553038    -0.23348328
 h      3.11389037    -0.47844057    -0.32431370
 c     -2.51658771    -0.28817250     0.69994444
 h     -2.94820667    -1.22602792     0.08258381
 h     -2.61485505    -0.87845913     1.66254480
 h     -2.75897936     0.82194489     0.95343494
 h     -1.86015096     1.20183211    -1.53077783
          17

 c      1.26005483    -0.34751439    -0.00902175
 c     -0.05011289    -0.93329743    -0.19770835
 c     -1.07349676    -0.10803439     0.25310060
 c     -0.85655283     0.93303658    -1.21292158
 c     -0.56254553     1.28114379     0.38039752
 c      0.94140502     0.88251335     0.42548736
 h     -0.21250157    -1.76741841    -0.79180377
 h     -0.12439751     1.17800765    -2.09102280
 h     -0.91730838     2.00239775     1.08144346
 h      1.49107645     1.91505649     0.35115619
 o      2.36129043    -1.14248139    -0.23197595
 h      3.09066142    -0.52277583    -0.31103879
 c     -2.50114148    -0.29749985     0.70584808
 h     -2.91108998    -1.14858723     0.12350852
 h     -2.55386140    -0.87744470     1.63882514
 h     -2.78690155     0.84079101     1.00006787
 h     -1.84796599     1.22571512    -1.59436774
          17

 c      1.25399605    -0.33550844    -0.00806893
 c     -0.04678912    -0.93914006    -0.19513387
 c     -1.07418166    -0.10761155     0.24233282
 c     -0.86057976     0.94364465    -1.21773757
 c     -0.55657357     1.27655556     0.36836309
 c      0.92516425     0.88169953     0.43359684
 h     -0.22163726    -1.76641816    -0.76867693
 h     -0.16231785     1.15266251    -2.06066867
 h     -0.89091317     1.97877439     1.08033587
 h      1.48968287     1.97500452     0.38489547
 o      2.35840177    -1.14837888    -0.23041837
 h      3.07579262    -0.56708587    -0.29810242
 c     -2.48484700    -0.30645415     0.71212531
 h     -2.88614591    -1.05854019     0.15752864
 h     -2.48594501    -0.87226070     1.62133693
 h     -2.82279225     0.83208898     1.03434044
 h     -1.83782643     1.24695131    -1.65497905
          17

 c      1.24772200    -0.32600810    -0.00685388
 c     -0.04252868    -0.94350323    -0.19233406
 c     -1.07655978    -0.10540241     0.23104945
 c     -0.86605523     0.95529095    -1.22100332
 c     -0.54780340     1.26821376     0.35455998
 c      0.91038961     0.88677071     0.44136108
 h     -0.23423159    -1.79219765    -0.75664875
 h     -0.19340366     1.11764746    -2.02030557
 h     -0.87260287     1.96705056     1.08214655
 h      1.48653681     2.00451972     0.42313176
 o      2.35350719    -1.15379655    -0.22866634
 h      3.08356344    -0.59953417    -0.28680426
 c     -2.46699413    -0.31244115     0.71977251
 h     -2.88738898    -0.98094105     0.16721133
 h     -2.41215579    -0.86810691     1.61777435
 h     -2.86230051     0.79341323     1.05521668
 h     -1.82863622     1.26495714    -1.70882993
          17

 c      1.24157405    -0.31929053    -0.00546908
 c     -0.03769405    -0.94672864    -0.18958029
 c     -1.08035541    -0.10146431     0.21897611
 c     -0.87400099     0.96766921    -1.22189908
 c     -0.53675429     1.25662964     0.33933971
 c      0.89757920     0.89783863     0.44874281
 h     -0.24823527    -1.83916459    -0.75175940
 h     -0.20457778     1.07564150    -1.98311987
 h     -0.86255605     1.96602829     1.08532245
 h      1.47997843     2.00074126     0.46486745
 o      2.34626046    -1.15880423    -0.22666726
 h      3.11717285    -0.61722338    -0.27706817
 c     -2.44695776    -0.31377795     0.72989325
 h     -2.92736808    -0.93591930     0.13787868
 h     -2.33387782    -0.86865006     1.63098022
 h     -2.90138871     0.72685456     1.06315372
 h     -1.81954716     1.27966651    -1.75273433
          17

 c      1.23581805    -0.31529406    -0.00390833
 c     -0.03283580    -0.94975885    -0.18742873
 c     -1.08518872    -0.09593824     0.20578536
 c     -0.88518427     0.98053451    -1.21977447
 c     -0.52419733     1.24278961     0.32339334
 c      0.88721496     0.91434731     0.45562837
 h     -0.26009163    -1.89468170    -0.74618505
 h     -0.18511275     1.02790440    -1.96030850
 h     -0.85928010     1.97106258     1.08502628
 h      1.46986270     1.96476603     0.50896395
 o      2.33734820    -1.16283439    -0.22445329
 h      3.16393039    -0.62830143    -0.26762087
 c     -2.42556700    -0.31184602     0.74201267
 h     -2.99943311    -0.91565576     0.07913196
 h     -2.25360244    -0.87442288     1.65693343
 h     -2.93707943     0.63977435     1.06054542
 h     -1.81020040     1.29165036    -1.78459656
          17

 c      1.23061628    -0.31369908    -0.00208318
 c     -0.02851036    -0.95349408    -0.18630458
 c     -1.09062077    -0.08903498     0.19115005
 c     -0.89929679     0.99375391    -1.21500160
 c     -0.51102508     1.22789418     0.30751072
 c      0.87969572     0.93509025     0.46183910
 h     -0.26649360    -1.94648032    -0.73330854
 h     -0.13635372     0.97374333    -1.95098345
 h     -0.86075232     1.97670206     1.07596639
 h      1.45800400     1.90223552     0.55443599
 o      2.32779844    -1.16525728    -0.22206379
 h      3.20642210    -0.64264711    -0.25725809
 c     -2.40457270    -0.30972009     0.75455162
 h     -3.08180511    -0.90093265     0.01589207
 h     -2.17505189    -0.88335319     1.68731827
 h     -2.96934932     0.54556995     1.05210669
 h     -1.80083975     1.30206355    -1.80366501
          17

 c      1.22602973    -0.31404211     0.00014055
 c     -0.02515642    -0.95848468    -0.18636883
 c     -1.09622481    -0.08103152     0.17478517
 c     -0.91486323     1.00706528    -1.20885121
 c     -0.49811205     1.21314648     0.29238523
 c      0.87510760     0.95808825     0.46712576
 h     -0.26531258    -1.98613531    -0.70953381
 h     -0.07281936     0.91347165    -1.94348210
 h     -0.86525072     1.97866582     1.05453157
 h      1.45003587     1.82599440     0.60114163
 o      2.31837887    -1.16574750    -0.21951047
 h      3.23207270    -0.66584849    -0.24538660
 c     -2.38498276    -0.31010447     0.76633878
 h     -3.15595006    -0.88192141    -0.03367068
 h     -2.10238941    -0.89254948     1.71369953
 h     -3.00287282     0.46196760     1.04440669
 h     -1.79249658     1.31251222    -1.81063345
          17

 c      1.22204107    -0.31583201     0.00289649
 c     -0.02304505    -0.96489965    -0.18756308
 c     -1.10163858    -0.07225494     0.15646217
 c     -0.93009562     1.01993999    -1.20252140
 c     -0.48618966     1.19963823     0.27852224
 c      0.87292284     0.98052735     0.47109493
 h     -0.25568616    -2.00938002    -0.67397909
 h     -0.01221493     0.85014545    -1.92654011
 h     -0.87173645     1.97463451     1.01953037
 h      1.45787575     1.75818183     0.65124283
 o      2.30947372    -1.16428510    -0.21678439
 h      3.23500657    -0.69903929    -0.23188003
 c     -2.36694541    -0.31466574     0.77686382
 h     -3.21127903    -0.85724416    -0.06134546
 h     -2.03934596    -0.89973783     1.72999320
 h     -3.04438302     0.40383547     1.04343472
 h     -1.78704733     1.32489143    -1.80754382
          17

 c      1.21857330    -0.31865083     0.00627312
 c     -0.02226377    -0.97255527    -0.18967122
 c     -1.10658963    -0.06305963     0.13600606
 c     -0.94355834     1.03171489    -1.19667784
 c     -0.47576590     1.18828297     0.26621725
 c      0.87223166     0.99957529     0.47320212
 h     -0.23789043    -2.01580732    -0.62786827
 h      0.03195951     0.78818574    -1.89471455
 h     -0.88002127     1.96442785     0.97218621
 h      1.49626328     1.72188931     0.70969393
 o      2.30110020    -1.16108465    -0.21386922
 h      3.21569428    -0.73992312    -0.21683373
 c     -2.35072084    -0.32363088     0.78615763
 h     -3.24255253    -0.82904697    -0.06467955
 h     -1.98874939    -0.90386537     1.73305696
 h     -3.09424877     0.37420088     1.05121205
 h     -1.78682897     1.34116078    -1.79730156
          17

 c      1.21549341    -0.32221598     0.01028718
 c     -0.02271243    -0.98090671    -0.19234588
 c     -1.11092335    -0.05380145     0.11330222
 c     -0.95434759     1.04174976    -1.19157709
 c     -0.46711668     1.17974576     0.25555992
 c      0.87314077     1.01428857     0.47323992
 h     -0.21327973    -2.00907300    -0.57419932
 h      0.05156611     0.73185654    -1.84758281
 h     -0.89087843     1.95006738     0.91595947
 h      1.56624677     1.71965116     0.77859793
 o      2.29286646    -1.15656458    -0.21075306
 h      3.18158476    -0.78318528    -0.20034850
 c     -2.33717225    -0.33608568     0.79452053
 h     -3.24735802    -0.80044736    -0.04378433
 h     -1.95232720    -0.90521045     1.72255368
 h     -3.14327353     0.36538280     1.06584473
 h     -1.79365281     1.36299388    -1.78273174
          17

 c      1.21262169    -0.32635750     0.01489326
 c     -0.02412378    -0.98901325    -0.19512270
 c     -1.11463161    -0.04481329     0.08833829
 c     -0.96210519     1.04952773    -1.18730448
 c     -0.46028995     1.17437574     0.24645993
 c      0.87723447     1.02564482     0.47176725
 h     -0.18420372    -1.99745515    -0.51746854
 h      0.04288787     0.68463122    -1.78797829
 h     -0.90608425     1.93572460     0.85620485
 h      1.64967408     1.73342037     0.85178528
 o      2.28391086    -1.15132195    -0.20744698
 h      3.14805252    -0.82087920    -0.18223412
 c     -2.32727011    -0.35077994     0.80213206
 h     -3.22501623    -0.77472339    -0.00000505
 h     -1.93051125    -0.90538004     1.70083270
 h     -3.17952399     0.36775043     1.08459480
 h     -1.80755426     1.39130084    -1.76552165
          17

 c      1.20975886    -0.33093938     0.02001636
 c     -0.02613649    -0.99561946    -0.19749044
 c     -1.11785070    -0.03638933     0.06126156
 c     -0.96701464     1.05472953    -1.18389738
 c     -0.45508534     1.17221692     0.23873385
 c      0.88604997     1.03471765     0.46961354
 h     -0.15354120    -1.99314037    -0.46277074
 h      0.00610881     0.64890514    -1.72114720
 h     -0.92810310     1.92697132     0.79920580
 h      1.72636970     1.74595304     0.92006620
 o      2.27318184    -1.14597778    -0.20400747
 h      3.13400294    -0.84499519    -0.16169519
 c     -2.32156220    -0.36652284     0.80888730
 h     -3.17694467    -0.75543013     0.06386959
 h     -1.92211421    -0.90732599     1.67293691
 h     -3.19437757     0.37458509     1.10567316
 h     -1.82610309     1.42583959    -1.74574405
          17

 c      1.20671051    -0.33578913     0.02557996
 c     -0.02842568    -0.99960029    -0.19906490
 c     -1.12082873    -0.02877830     0.03241441
 c     -0.96980504     1.05732038    -1.18131122
 c     -0.45112138     1.17317098     0.23226549
 c      0.90019130     1.04202266     0.46740045
 h     -0.12361840    -2.00734588    -0.41380481
 h     -0.05394107     0.62526148    -1.65473176
 h     -0.95889222     1.92862270     0.75025162
 h      1.78383829     1.74824509     0.97647380
 o      2.26039454    -1.14084628    -0.20051379
 h      3.14688935    -0.85297397    -0.13776438
 c     -2.31992159    -0.38213809     0.81458348
 h     -3.10890194    -0.74726989     0.14170361
 h     -1.92410612    -0.91512552     1.64620514
 h     -3.18366972     0.38225938     1.12824952
 h     -1.84488405     1.46519538    -1.72234610
          17

 c      1.20330473    -0.34066118     0.03152270
 c     -0.03080937    -1.00067593    -0.19974509
 c     -1.12387957    -0.02218144     0.00233282
 c     -0.97180037     1.05766726    -1.17926102
 c     -0.44802936     1.17724097     0.22714692
 c      0.91941782     1.04770589     0.46548087
 h     -0.09533399    -2.04220517    -0.37117790
 h     -0.12563648     0.61099323    -1.59947201
 h     -0.99799953     1.94189476     0.71166191
 h      1.81634613     1.73698096     1.01686594
 o      2.24657248    -1.13584566    -0.19699021
 h      3.17423549    -0.84927874    -0.11057716
 c     -2.32120982    -0.39628460     0.81947176
 h     -3.03579078    -0.75806685     0.22003076
 h     -1.93208846    -0.93293801     1.62851721
 h     -3.14683288     0.38909162     1.15190453
 h     -1.85887080     1.50714641    -1.69418131
          17

 c      1.19940892    -0.34524762     0.03780363
 c     -0.03321463    -0.99960546    -0.19964673
 c     -1.12733122    -0.01675283    -0.02829219
 c     -0.97491445     1.05665151    -1.17709659
 c     -0.44560560     1.18461402     0.22364442
 c      0.94292915     1.05173888     0.46400864
 h     -0.06872425    -2.08850890    -0.33332528
 h     -0.18912758     0.59845064    -1.56941618
 h     -1.04161970     1.96349634     0.68259751
 h      1.82246276     1.71188253     1.03920242
 o      2.23321142    -1.13081401    -0.19339466
 h      3.19666884    -0.84018278    -0.08149531
 c     -2.32296218    -0.40736322     0.82483186
 h     -2.98514604    -0.80105609     0.27547692
 h     -1.94180110    -0.96291722     1.62501819
 h     -3.08610631     0.39440219     1.17616487
 h     -1.86394191     1.54923663    -1.66086178
          17

 c      1.19493837    -0.34922189     0.04440030
 c     -0.03558048    -0.99758068    -0.19891324
 c     -1.13145900    -0.01259326    -0.05868485
 c     -0.98097696     1.05541458    -1.17405853
 c     -0.44376697     1.19548561     0.22199379
 c      0.96954503     1.05397857     0.46297981
 h     -0.04407932    -2.13254426    -0.29876714
 h     -0.22354199     0.57754778    -1.57784839
 h     -1.08381156     1.98772421     0.66074992
 h      1.80408854     1.67477435     1.04334400
 o      2.22145861    -1.12571743    -0.18967306
 h      3.20051810    -0.83005722    -0.05214158
 c     -2.32276342    -0.41424198     0.83199376
 h     -2.97994256    -0.88814823     0.28954737
 h     -1.95065057    -1.00342028     1.63555915
 h     -3.00639758     0.39835585     1.20049280
 h     -1.85811146     1.58945116    -1.62311761
          17

 c      1.18985799    -0.35228832     0.05130229
 c     -0.03783169    -0.99560243    -0.19762258
 c     -1.13641127    -0.00973232    -0.08807328
 c     -0.99017973     1.05437207    -1.17002438
 c     -0.44239814     1.20983158     0.22222369
 c      0.99772603     1.05412158     0.46218846
 h     -0.02221477    -2.16305284    -0.26707173
 h     -0.22530598     0.54671939    -1.62783452
 h     -1.11866636     2.00931014     0.64404256
 h      1.76721836     1.63008959     1.03191082
 o      2.21193601    -1.12064643    -0.18579466
 h      3.18021057    -0.82102586    -0.02372877
 c     -2.32083982    -0.41811310     0.84014258
 h     -3.00789360    -1.00901682     0.27392372
 h     -1.95788791    -1.04929940     1.65520881
 h     -2.91553429     0.40297075     1.22499225
 h     -1.84230779     1.62691216    -1.58276856
          17

 c      1.18418386    -0.35422556     0.05849536
 c     -0.03990132    -0.99425910    -0.19579652
 c     -1.14219938    -0.00813675    -0.11575570
 c     -1.00085501     1.05281753    -1.16580791
 c     -0.44126750     1.22731625     0.22412834
 c      1.02545742     1.05156889     0.46106395
 h     -0.00417746    -2.17355094    -0.23863249
 h     -0.21114549     0.51691500    -1.70876446
 h     -1.14179009     2.02500802     0.63131633
 h      1.72412117     1.58652878     1.01235848
 o      2.20476675    -1.11577234    -0.18176766
 h      3.13751561    -0.81330745     0.00331737
 c     -2.31844636    -0.42190798     0.84753574
 h     -3.04217644    -1.13713879     0.25269666
 h     -1.96382246    -1.09388718     1.67681675
 h     -2.82345194     0.41293564     1.25114467
 h     -1.82024702     1.66225590    -1.54241370
          17

 c      1.17798039    -0.35492711     0.06593771
 c     -0.04174789    -0.99372982    -0.19343645
 c     -1.14873271    -0.00774573    -0.14113678
 c     -1.01108122     1.04983960    -1.16251406
 c     -0.44004294     1.24732609     0.22733122
 c      1.05022113     1.04534446     0.45852582
 h      0.00903698    -2.16215091    -0.21423908
 h     -0.19997839     0.50059913    -1.80484523
 h     -1.15085622     2.03396454     0.62236828
 h      1.69435086     1.55816549     0.99867429
 o      2.19954991    -1.11134313    -0.17766599
 h      3.08174447    -0.80503310     0.02991956
 c     -2.31601246    -0.42810583     0.85317933
 h     -3.06733318    -1.25137210     0.24035668
 h     -1.96886800    -1.13123696     1.69377032
 h     -2.73899521     0.43335269     1.28110495
 h     -1.79711755     1.69727143    -1.50483017
          17

 c      1.17134241    -0.35444827     0.07353683
 c     -0.04336107    -0.99381456    -0.19054374
 c     -1.15585387    -0.00850392    -0.16373709
 c     -1.01963271     1.04498828    -1.16103950
 c     -0.43833144     1.26903477     0.23134857
 c      1.06975062     1.03461811     0.45347178
 h      0.01665699    -2.13126492    -0.19478115
 h     -0.20323113     0.50483591    -1.90239482
 h     -1.14574074     2.03762331     0.61786208
 h      1.69633197     1.55867014     1.00559259
 o      2.19536254    -1.10770624    -0.17367176
 h      3.02975570    -0.79183640     0.05909050
 c     -2.31358160    -0.43782801     0.85686341
 h     -3.07806438    -1.34001974     0.24238648
 h     -1.97292278    -1.15743371     1.70160702
 h     -2.66641007     0.46434055     1.31513618
 h     -1.77752349     1.73368989    -1.47212162
          17

 c      1.16436930    -0.35304929     0.08113656
 c     -0.04477324    -0.99391968    -0.18712810
 c     -1.16337209    -0.01037402    -0.18317752
 c     -1.02602875     1.03837520    -1.16204580
 c     -0.43569246     1.29145325     0.23562427
 c      1.08352738     1.01995426     0.44608828
 h      0.01828285    -2.08796047    -0.18104835
 h     -0.22581108     0.53171425    -1.99133105
 h     -1.12854503     2.03950728     0.61923831
 h      1.72984022     1.58717866     1.03310445
 o      2.19117495    -1.10522578    -0.17003738
 h      2.99961947    -0.76839339     0.09527034
 c     -2.31126337    -0.45091109     0.85885770
 h     -3.07360668    -1.39737199     0.25991496
 h     -1.97515780    -1.17089683     1.69843716
 h     -2.60575623     0.49871508     1.35009072
 h     -1.76365670     1.77154585    -1.44500405
          17

 c      1.15716616    -0.35119315     0.08853040
 c     -0.04608069    -0.99304401    -0.18321610
 c     -1.17108065    -0.01332105    -0.19916914
 c     -1.03034412     1.03057799    -1.16601063
 c     -0.43163509     1.31349390     0.23955949
 c      1.09259444     1.00334791     0.43787566
 h      0.01402852    -2.04434876    -0.17358233
 h     -0.26867218     0.58024588    -2.06461849
 h     -1.10330335     2.04469202     0.62849783
 h      1.77790100     1.62810670     1.06606877
 o      2.18679589    -1.10395867    -0.16682517
 h      2.99578927    -0.73391678     0.14002846
 c     -2.30919859    -0.46650463     0.85954671
 h     -3.05493682    -1.42085424     0.29221229
 h     -1.97395343    -1.17227529     1.68494013
 h     -2.55609914     0.52611466     1.38110906
 h     -1.75494057     1.80833982    -1.42279963
          17

 c      1.14988336    -0.34948597     0.09549551
 c     -0.04744771    -0.98996574    -0.17885717
 c     -1.17876294    -0.01727618    -0.21152122
 c     -1.03298774     1.02246219    -1.17319338
 c     -0.42568779     1.33410705     0.24257102
 c      1.09804756     0.98696084     0.43033092
 h      0.00448304    -2.01562859    -0.17263560
 h     -0.33019936     0.64749516    -2.11777397
 h     -1.07477201     2.05840136     0.64757530
 h      1.82419295     1.66549506     1.08954598
 o      2.18309623    -1.10348670    -0.16371500
 h      3.00537311    -0.69499325     0.18887446
 c     -2.30747474    -0.48359049     0.85915369
 h     -3.02402173    -1.40988081     0.33748072
 h     -1.96680786    -1.16433476     1.66437088
 h     -2.51727872     0.53791989     1.40400257
 h     -1.74930485     1.83983428    -1.40407962
          17

 c      1.14274696    -0.34859600     0.10182482
 c     -0.04906476    -0.98387145    -0.17412062
 c     -1.18619869    -0.02209191    -0.22016810
 c     -1.03454639     1.01497608    -1.18352984
 c     -0.41758121     1.35250835     0.24420235
 c      1.10049818     0.97249152     0.42439342
 h     -0.00969580    -2.01290085    -0.17832319
 h     -0.40648318     0.72891721    -2.14912621
 h     -1.04615554     2.08357364     0.67712093
 h      1.85921819     1.68935193     1.09505201
 o      2.18110823    -1.10323121    -0.16022487
 h      3.01218440    -0.66054347     0.23473028
 c     -2.30607843    -0.50111532     0.85769977
 h     -2.98436318    -1.36635534     0.39257616
 h     -1.95030900    -1.15168344     1.64233316
 h     -2.48987297     0.52910614     1.41623411
 h     -1.74485660     1.86176846    -1.38732191
          17

 c      1.13605053    -0.34915029     0.10735339
 c     -0.05110717    -0.97508348    -0.16909754
 c     -1.19317333    -0.02751019    -0.22519861
 c     -1.03573672     1.00899083    -1.19647316
 c     -0.40740975     1.36837092     0.24424124
 c      1.10022500     0.96113805     0.42053576
 h     -0.02811477    -2.03473747    -0.19068295
 h     -0.49090342     0.81845091    -2.16123903
 h     -1.01730069     2.11881697     0.71527745
 h      1.87856763     1.69475035     1.07916402
 o      2.18143104    -1.10274762    -0.15596656
 h      3.00622538    -0.63712810     0.27200550
 c     -2.30470900    -0.51784685     0.85522566
 h     -2.94310930    -1.29737094     0.45169980
 h     -1.92061360    -1.13969758     1.62543903
 h     -2.47470697     0.49823984     1.41697664
 h     -1.74094139     1.87129281    -1.37119708
          17

 c      1.13011456    -0.35162356     0.11197770
 c     -0.05374940    -0.96496036    -0.16392814
 c     -1.19949286    -0.03316358    -0.22686704
 c     -1.03740308     1.00517567    -1.21081612
 c     -0.39558746     1.38180039     0.24273883
 c      1.09735661     0.95363048     0.41890571
 h     -0.05029314    -2.06831845    -0.20934563
 h     -0.57374160     0.90906625    -2.16315178
 h     -0.98530114     2.15883213     0.75767379
 h      1.88084667     1.68012956     1.04154747
 o      2.18420284    -1.10179256    -0.15072131
 h      2.98438743    -0.62795376     0.29780263
 c     -2.30228371    -0.53209472     0.85224590
 h     -2.91549329    -1.22064409     0.50410950
 h     -1.87505988    -1.13230347     1.61817652
 h     -2.47250704     0.44745757     1.40717518
 h     -1.73854726     1.86771843    -1.35454767
          17

 c      1.12522260    -0.35625565     0.11566333
 c     -0.05717116    -0.95510360    -0.15881367
 c     -1.20500264    -0.03860738    -0.22556970
 c     -1.04039397     1.00383464    -1.22472076
 c     -0.38264030     1.39312526     0.23991586
 c      1.09192267     0.95019559     0.41936831
 h     -0.07526290    -2.09855366    -0.23333380
 h     -0.64354213     0.99455781    -2.17061350
 h     -0.94682128     2.19696761     0.79880676
 h      1.86705005     1.64673609     0.98423399
 o      2.18918579    -1.10032283    -0.14445423
 h      2.94936309    -0.63296608     0.31213847
 c     -2.29649907    -0.54180238     0.84996277
 h     -2.92762616    -1.16621026     0.53420424
 h     -1.81454965    -1.13002105     1.61969727
 h     -2.48378556     0.38332126     1.39012829
 h     -1.74032496     1.85271584    -1.33626943
          17

 c      1.12155076    -0.36302977     0.11844069
 c     -0.06150395    -0.94679978    -0.15398916
 c     -1.20959155    -0.04335757    -0.22178748
 c     -1.04518749     1.00477249    -1.23643313
 c     -0.36901514     1.40270277     0.23605591
 c      1.08375782     0.95046584     0.42145745
 h     -0.10171255    -2.11435908    -0.26133153
 h     -0.69187098     1.07177834    -2.19841487
 h     -0.89989065     2.22762611     0.83360373
 h      1.84153855     1.59942134     0.91209765
 o      2.19577567    -1.09852331    -0.13735854
 h      2.90964844    -0.64845043     0.31862154
 c     -2.28539041    -0.54665749     0.84909754
 h     -2.99696021    -1.15253052     0.53390262
 h     -1.74440326    -1.13046954     1.62424326
 h     -2.50910399     0.31837502     1.37259059
 h     -1.75019667     1.82994128    -1.31529790
          17

 c      1.11912200    -0.37170856     0.12039628
 c     -0.06676967    -0.94088591    -0.14968687
 c     -1.21317320    -0.04693282    -0.21601673
 c     -1.05159168     1.00749184    -1.24541197
 c     -0.35499751     1.41082667     0.23143922
 c      1.07227722     0.95335402     0.42429057
 h     -0.12833323    -2.10990727    -0.29207306
 h     -0.71792725     1.13988549    -2.24753713
 h     -0.84443555     2.24742624     0.85833572
 h      1.81461546     1.54853381     0.83393016
 o      2.20300033    -1.09683761    -0.12990883
 h      2.87957522    -0.66661146     0.32522606
 c     -2.26998504    -0.54982527     0.84862330
 h     -3.10237975    -1.16253150     0.51419737
 h     -1.67239025    -1.13054425     1.62500498
 h     -2.54977850     0.26976985     1.36440231
 h     -1.77229692     1.80386818    -1.29082856
          17

 c      1.11780615    -0.38191315     0.12166249
 c     -0.07285571    -0.93776808    -0.14610661
 c     -1.21567742    -0.04890870    -0.20872684
 c     -1.05904798     1.01161484    -1.25233784
 c     -0.34073383     1.41769337     0.22629527
 c      1.05634815     0.95709705     0.42664781
 h     -0.15406740    -2.08406930    -0.32461571
 h     -0.72669881     1.19752062    -2.30494444
 h     -0.78211888     2.25551369     0.87097818
 h      1.80426811     1.51031784     0.76174765
 o      2.20981328    -1.09580675    -0.12272203
 h      2.87454411    -0.67825478     0.34194449
 c     -2.25254852    -0.55441744     0.84730262
 h     -3.20898088    -1.17355630     0.48959845
 h     -1.60605678    -1.12792941     1.61719566
 h     -2.60677080     0.24882290     1.37252359
 h     -1.80924836     1.77795754    -1.26266124
          17

 c      1.11735290    -0.39322608     0.12240423
 c     -0.07952330    -0.93741867    -0.14338996
 c     -1.21703730    -0.04895188    -0.20036498
 c     -1.06717630     1.01703822    -1.25810566
 c     -0.32632137     1.42338550     0.22074586
 c      1.03506894     0.96004569     0.42757007
 h     -0.17827326    -2.04015483    -0.35858898
 h     -0.72420048     1.24266156    -2.35511312
 h     -0.71602831     2.25361800     0.87139680
 h      1.82751939     1.49868555     0.70417042
 o      2.21586568    -1.09559159    -0.11604133
 h      2.89868906    -0.68050782     0.37243878
 c     -2.23491608    -0.56100256     0.84507931
 h     -3.29418936    -1.17548139     0.46795656
 h     -1.55120447    -1.12164996     1.59890761
 h     -2.67601675     0.25029944     1.39382644
 h     -1.86046449     1.75311491    -1.23143140
          17

 c      1.11743366    -0.40527572     0.12279723
 c     -0.08642466    -0.93932959    -0.14158629
 c     -1.21717945    -0.04682612    -0.19137256
 c     -1.07599643     1.02382750    -1.26321699
 c     -0.31192715     1.42787031     0.21474752
 c      1.00948014     0.96187498     0.42700035
 h     -0.20091470    -1.98630089    -0.39460887
 h     -0.71528768     1.27385621    -2.38697099
 h     -0.65031869     2.24608165     0.86149883
 h      1.88088299     1.51156554     0.65947252
 o      2.22180858    -1.09579837    -0.10946445
 h      2.94006533    -0.67957251     0.40970267
 c     -2.21863590    -0.56852522     0.84266471
 h     -3.34721253    -1.16622246     0.45229830
 h     -1.51143204    -1.11215180     1.57086598
 h     -2.74772997     0.25908542     1.41848796
 h     -1.92168167     1.72769240    -1.19863349
          17

 c      1.11769699    -0.41774866     0.12300919
 c     -0.09312634    -0.94251569    -0.14061072
 c     -1.21603299    -0.04238603    -0.18218360
 c     -1.08583226     1.03204235    -1.26773352
 c     -0.29788970     1.43103590     0.20807312
 c      0.98241605     0.96319445     0.42533266
 h     -0.22275625    -1.93537778    -0.43481678
 h     -0.70345417     1.29066839    -2.39452243
 h     -0.58965386     2.23955235     0.84507891
 h      1.94245319     1.53525176     0.62144841
 o      2.22857231    -1.09592792    -0.10239585
 h      2.98203729    -0.68338333     0.44340413
 c     -2.20499944    -0.57576664     0.84065808
 h     -3.36345923    -1.14668863     0.44351322
 h     -1.48798941    -1.10125506     1.53607465
 h     -2.81153328     0.26253640     1.43797248
 h     -1.98623523     1.69906993    -1.16642130
          17

 c      1.11783558    -0.43036251     0.12319331
 c     -0.09917152    -0.94580850    -0.14026126
 c     -1.21354548    -0.03556908    -0.17320267
 c     -1.09710952     1.04159927    -1.27139591
 c     -0.28479584     1.43280826     0.20038609
 c      0.95681349     0.96436229     0.42281548
 h     -0.24519343    -1.90156740    -0.48270388
 h     -0.69104002     1.29359786    -2.37584357
 h     -0.53826524     2.24155485     0.82673903
 h      1.99163683     1.55797092     0.58666514
 o      2.23677321    -1.09569288    -0.09444756
 h      3.01264272    -0.69638047     0.46645135
 c     -2.19501243    -0.58181943     0.83922036
 h     -3.34138396    -1.11874619     0.44157773
 h     -1.47962756    -1.09209874     1.49951815
 h     -2.85981347     0.25406355     1.44771391
 h     -2.04714560     1.66541308    -1.13722769
          17

 c      1.11764277    -0.44285152     0.12348926
 c     -0.10421708    -0.94856220    -0.14042042
 c     -1.20969700    -0.02638788    -0.16477058
 c     -1.11020643     1.05221448    -1.27370174
 c     -0.27352725     1.43336298     0.19142206
 c      0.93501892     0.96520252     0.41954210
 h     -0.26916945    -1.89218820    -0.54072800
 h     -0.67923932     1.28401229    -2.33268059
 h     -0.49878794     2.25752553     0.80964812
 h      2.01650679     1.57344779     0.55456061
 o      2.24661359    -1.09502728    -0.08550041
 h      3.02616467    -0.71931292     0.47609499
 c     -2.18940778    -0.58601717     0.83814563
 h     -3.28166676    -1.08487028     0.44577746
 h     -1.48272893    -1.08886495     1.46754505
 h     -2.88803427     0.23173149     1.44635652
 h     -2.09875917     1.62653866    -1.11337430
          17

 c      1.11704263    -0.45496991     0.12402398
 c     -0.10817115    -0.95113766    -0.14133504
 c     -1.20450723    -0.01492744    -0.15712894
 c     -1.12540870     1.06340535    -1.27389723
 c     -0.26519303     1.43328931     0.18116652
 c      0.91881277     0.96523721     0.41557199
 h     -0.29386385    -1.90212176    -0.60695220
 h     -0.66767760     1.26421310    -2.27100787
 h     -0.47163123     2.28788735     0.79354521
 h      2.01190208     1.57912505     0.52580594
 o      2.25791558    -1.09403345    -0.07567459
 h      3.02259319    -0.75012538     0.47352175
 c     -2.18846822    -0.58781791     0.83709928
 h     -3.18852168    -1.04884261     0.45409487
 h     -1.49245131    -1.09581607     1.44636178
 h     -2.89426782     0.19671052     1.43477041
 h     -2.13760455     1.58395592    -1.09679438
          17

 c      1.11608777    -0.46650655     0.12490706
 c     -0.11117268    -0.95447731    -0.14359313
 c     -1.19803593    -0.00135120    -0.15039169
 c     -1.14293861     1.07452484    -1.27094106
 c     -0.26088320     1.43347954     0.16986429
 c      0.90940014     0.96394530     0.41096077
 h     -0.31694797    -1.91880446    -0.67521671
 h     -0.65359168     1.23740967    -2.20184073
 h     -0.45546130     2.32792701     0.77509328
 h      1.97699000     1.57452804     0.50144455
 o      2.27009588    -1.09296502    -0.06534674
 h      3.00802895    -0.78427557     0.46415030
 c     -2.19145081    -0.58673287     0.83599518
 h     -3.07402227    -1.01780076     0.46127285
 h     -1.50517843    -1.11545072     1.43961699
 h     -2.87920288     0.15275093     1.41573174
 h     -2.16280542     1.54057226    -1.08885016
          17

 c      1.11493651    -0.47729570     0.12622484
 c     -0.11345780    -0.95938608    -0.14783505
 c     -1.19038447     0.01409124    -0.14452784
 c     -1.16293676     1.08485078    -1.26365434
 c     -0.26132961     1.43477911     0.15789270
 c      0.90720649     0.96091605     0.40571445
 h     -0.33596538    -1.93058121    -0.73845879
 h     -0.63164270     1.20704596    -2.13984451
 h     -0.44827811     2.37049459     0.75018399
 h      1.91471382     1.56085583     0.48266301
 o      2.28212909    -1.09221580    -0.05518307
 h      2.99533076    -0.81496860     0.45813960
 c     -2.19573280    -0.58216237     0.83544318
 h     -2.96533824    -1.00611171     0.45493180
 h     -1.52059296    -1.14681957     1.44662139
 h     -2.84700668     0.10647327     1.39422720
 h     -2.17645499     1.50036376    -1.09017040
          17

 c      1.11381789    -0.48720818     0.12803884
 c     -0.11526244    -0.96622175    -0.15453989
 c     -1.18169526     0.03106357    -0.13936507
 c     -1.18517196     1.09374123    -1.25132728
 c     -0.26665306     1.43768382     0.14565820
 c      0.91155859     0.95583129     0.39972638
 h     -0.34920002    -1.93027604    -0.79115824
 h     -0.59699801     1.17528829    -2.09648174
 h     -0.44823209     2.40887554     0.71592935
 h      1.83348630     1.54197019     0.47087192
 o      2.29283085    -1.09219224    -0.04596059
 h      2.99986741    -0.83533348     0.46746958
 c     -2.19713656    -0.57343697     0.83670395
 h     -2.90033889    -1.03530109     0.41496273
 h     -1.54096570    -1.18572087     1.46310396
 h     -2.80677172     0.06786791     1.37803368
 h     -2.18399718     1.46804195    -1.10050867
          17

 c      1.11298409    -0.49612977     0.13038470
 c     -0.11677877    -0.97490197    -0.16395902
 c     -1.17214119     0.04915080    -0.13462429
 c     -1.20856947     1.10073402    -1.23440757
 c     -0.27632426     1.44225476     0.13354767
 c      0.92039672     0.94822612     0.39274714
 h     -0.35583957    -1.91512315    -0.83005582
 h     -0.55143020     1.14234351    -2.07178756
 h     -0.45394505     2.43833826     0.67141493
 h      1.75069946     1.52695395     0.46798556
 o      2.30171487    -1.09302061    -0.03798302
 h      3.02635948    -0.84329119     0.49657074
 c     -2.19375669    -0.56155911     0.83976054
 h     -2.88518106    -1.11085669     0.33477902
 h     -1.56845786    -1.22658201     1.48374958
 h     -2.77251690     0.04943858     1.37733403
 h     -2.19383591     1.44848722    -1.11883584
          17

 c      1.11266221    -0.50396302     0.13326074
 c     -0.11811626    -0.98497094    -0.17610011
 c     -1.16194489     0.06785679    -0.12996818
 c     -1.23137983     1.10551734    -1.21427200
 c     -0.28934698     1.44820094     0.12188142
 c      0.93046489     0.93725077     0.38441086
 h     -0.35596098    -1.88608078    -0.85428543
 h     -0.50440557     1.10793525    -2.05626447
 h     -0.46453255     2.45665882     0.61768758
 h      1.69292867     1.53180458     0.47673003
 o      2.30939176    -1.09446906    -0.03078297
 h      3.06284663    -0.84282725     0.53761397
 c     -2.18717949    -0.54978262     0.84239402
 h     -2.88750157    -1.20766446     0.23585681
 h     -1.60361026    -1.26412853     1.50394157
 h     -2.75701469     0.06015430     1.39980203
 h     -2.21443514     1.44550984    -1.14392962
          17

 c      1.11302065    -0.51068213     0.13660712
 c     -0.11925323    -0.99562200    -0.19069510
 c     -1.15141462     0.08659362    -0.12504628
 c     -1.25216362     1.10797027    -1.19239776
 c     -0.30454331     1.45499801     0.11085998
 c      0.93898832     0.92238020     0.37439423
 h     -0.35066115    -1.84773369    -0.86575354
 h     -0.46720357     1.07258584    -2.03981411
 h     -0.47953484     2.46430382     0.55752632
 h      1.67961380     1.56992310     0.49968554
 o      2.31680108    -1.09622587    -0.02363181
 h      3.09277143    -0.83932262     0.57875631
 c     -2.17935697    -0.54028562     0.84311705
 h     -2.88343061    -1.29937637     0.14118313
 h     -1.64554278    -1.29421553     1.52019568
 h     -2.76141063     0.09620478     1.44199323
 h     -2.24873356     1.46004201    -1.17499050
          17

 c      1.11414947    -0.51641021     0.14028872
 c     -0.12000245    -1.00568974    -0.20714337
 c     -1.14093345     0.10469466    -0.11951941
 c     -1.27048732     1.10826404    -1.16999625
 c     -0.32075450     1.46196293     0.10054641
 c      0.94570757     0.90497139     0.36276719
 h     -0.34229880    -1.80865570    -0.86985158
 h     -0.44813407     1.03743198    -2.01642236
 h     -0.49884868     2.46452503     0.49510681
 h      1.70161727     1.63326015     0.53571367
 o      2.32455835    -1.09808068    -0.01599395
 h      3.10507692    -0.83637830     0.61149052
 c     -2.17185889    -0.53324999     0.84209035
 h     -2.86504474    -1.37144617     0.06317320
 h     -1.69236796    -1.31421834     1.53033799
 h     -2.77624605     0.14338147     1.49052763
 h     -2.29092737     1.48923729    -1.21118723
          17

 c      1.11606964    -0.52142595     0.14410502
 c     -0.12003341    -1.01372620    -0.22451668
 c     -1.13091654     0.12144821    -0.11305085
 c     -1.28673431     1.10682046    -1.14809695
 c     -0.33690286     1.46830842     0.09091528
 c      0.95174684     0.88766899     0.35003687
 h     -0.33441488    -1.78083287    -0.87543549
 h     -0.45153631     1.00370849    -1.98417303
 h     -0.52262193     2.46300629     0.43537850
 h      1.73548209     1.69907415     0.57927150
 o      2.33285887    -1.09993329    -0.00760821
 h      3.09555925    -0.83556341     0.63195548
 c     -2.16575798    -0.52808862     0.84000207
 h     -2.83171603    -1.41730759     0.00711134
 h     -1.74144407    -1.32316583     1.53367648
 h     -2.79136835     0.18778403     1.53181762
 h     -2.32997773     1.52763821    -1.25063243
          17

 c      1.11875896    -0.52608770     0.14781896
 c     -0.11900043    -1.01838959    -0.24184111
 c     -1.12176651     0.13614161    -0.10530169
 c     -1.30158094     1.10416040    -1.12761911
 c     -0.35202317     1.47329171     0.08194685
 c      0.95784363     0.87274165     0.33679902
 h     -0.33053729    -1.77548877    -0.89156707
 h     -0.47822793     0.97245595    -1.94426950
 h     -0.55097842     2.46618473     0.38299469
 h      1.76442036     1.74890931     0.62411558
 o      2.34153883    -1.10177728     0.00152991
 h      3.06589224    -0.83673496     0.64060459
 c     -2.16164794    -0.52420755     0.83731954
 h     -2.78528800    -1.43411972    -0.02498239
 h     -1.78953963    -1.32180890     1.53113538
 h     -2.80054231     0.22056599     1.55691758
 h     -2.35553709     1.56926497    -1.29029189
          17

 c      1.12217014    -0.53073326     0.15118428
 c     -0.11675741    -1.01911981    -0.25867137
 c     -1.11384045     0.14811855    -0.09595185
 c     -1.31571350     1.10078502    -1.10929409
 c     -0.36532662     1.47648579     0.07371878
 c      0.96416705     0.86163714     0.32353914
 h     -0.33194244    -1.79556021    -0.92085338
 h     -0.52571702     0.94429543    -1.90066255
 h     -0.58350827     2.47805469     0.34110446
 h      1.78045423     1.77292818     0.66538626
 o      2.35009091    -1.10371464     0.01113642
 h      3.02350258    -0.83792504     0.64265825
 c     -2.15980455    -0.52113402     0.83415898
 h     -2.72848705    -1.42075139    -0.03253361
 h     -1.83302825    -1.31260556     1.52528798
 h     -2.80110561     0.23735484     1.56120905
 h     -2.36106205     1.60902866    -1.32670563
          17

 c      1.12622641    -0.53559742     0.15396089
 c     -0.11343981    -1.01638433    -0.27531934
 c     -1.10742632     0.15684553    -0.08474650
 c     -1.32980449     1.09712883    -1.09350428
 c     -0.37625870     1.47798606     0.06642572
 c      0.97062032     0.85514433     0.31062001
 h     -0.33682808    -1.83304641    -0.95686480
 h     -0.58787973     0.91906487    -1.86034268
 h     -0.61877121     2.49754474     0.31083941
 h      1.78069694     1.76719897     0.69964205
 o      2.35769138    -1.10598122     0.02059834
 h      2.98132887    -0.83505553     0.64870267
 c     -2.16028403    -0.51847971     0.83038308
 h     -2.66469522    -1.37727248    -0.01597570
 h     -1.86822334    -1.29934175     1.52007008
 h     -2.79285014     0.23686139     1.54310172
 h     -2.34421888     1.64328860    -1.35668048
          17

 c      1.13079644    -0.54076077     0.15592030
 c     -0.10931355    -1.01115276    -0.29240091
 c     -1.10272068     0.16197781    -0.07155835
 c     -1.34451855     1.09354725    -1.08014582
 c     -0.38450019     1.47832469     0.06029842
 c      0.97701342     0.85354336     0.29831125
 h     -0.34206715    -1.87516784    -0.98955488
 h     -0.65495738     0.89534217    -1.83340855
 h     -0.65431887     2.51910685     0.29186978
 h      1.76496463     1.73141375     0.72451847
 o      2.36351186    -1.10887290     0.02918805
 h      2.95308200    -0.82324097     0.67120910
 c     -2.16288471    -0.51592660     0.82579381
 h     -2.59844393    -1.30573391     0.02249378
 h     -1.89191862    -1.28605208     1.51986285
 h     -2.77756953     0.22031923     1.50345540
 h     -2.30654857     1.67012316    -1.37773038
          17

 c      1.13567733    -0.54612866     0.15685036
 c     -0.10461342    -1.00432772    -0.31035703
 c     -1.09980786     0.16341470    -0.05644545
 c     -1.36028566     1.09025400    -1.06871306
 c     -0.38991437     1.47816335     0.05549203
 c      0.98307172     0.85663829     0.28679383
 h     -0.34507119    -1.91092121    -1.01095593
 h     -0.71603390     0.87050333    -1.83070335
 h     -0.68729439     2.53579287     0.28332668
 h      1.73524487     1.66836816     0.73879138
 o      2.36738861    -1.11246861     0.03672725
 h      2.94270479    -0.80130626     0.71385451
 c     -2.16694855    -0.51318023     0.82047122
 h     -2.53673895    -1.21298335     0.07614940
 h     -1.90210292    -1.27534056     1.52788668
 h     -2.75942401     0.19198236     1.44598542
 h     -2.25344206     1.68980446    -1.38845427
          17

 c      1.14060450    -0.55144690     0.15655868
 c     -0.09949115    -0.99655166    -0.32932151
 c     -1.09864910     0.16132026    -0.03968135
 c     -1.37677175     1.08711779    -1.05876816
 c     -0.39248442     1.47801976     0.05202624
 c      0.98831474     0.86367904     0.27609509
 h     -0.34438230    -1.93322784    -1.01678148
 h     -0.76497470     0.84234429    -1.85733645
 h     -0.71512063     2.54201307     0.28437123
 h      1.69679303     1.58513833     0.74331456
 o      2.36997149    -1.11647133     0.04389492
 h      2.94176472    -0.77430647     0.76650102
 c     -2.17099971    -0.50968473     0.81536848
 h     -2.49153790    -1.11672451     0.12723307
 h     -1.89865549    -1.26707966     1.54456459
 h     -2.74596243     0.16050173     1.37838796
 h     -2.19436478     1.70561787    -1.38903421
          17

 c      1.14528257    -0.55636051     0.15486720
 c     -0.09401663    -0.98821788    -0.34916316
 c     -1.09909984     0.15609424    -0.02174335
 c     -1.39264098     1.08346342    -1.05038638
 c     -0.39226260     1.47814472     0.04979439
 c      0.99181285     0.87321648     0.26590807
 h     -0.33958685    -1.93874395    -1.00595799
 h     -0.80406738     0.81124368    -1.90741812
 h     -0.73592285     2.53477844     0.29436498
 h      1.66077568     1.49544163     0.74329605
 o      2.37206785    -1.12044831     0.05162687
 h      2.93939174    -0.74953530     0.81468505
 c     -2.17254107    -0.50431285     0.81284716
 h     -2.48096465    -1.04961097     0.14077123
 h     -1.88367036    -1.25863006     1.56701957
 h     -2.74871249     0.13971872     1.31264190
 h     -2.14202715     1.72429586    -1.38159051
          17

 c      1.14941335    -0.56050329     0.15159834
 c     -0.08817403    -0.97948940    -0.36953411
 c     -1.10094534     0.14829682    -0.00327328
 c     -1.40623108     1.07829836    -1.04401147
 c     -0.38932869     1.47851049     0.04860531
 c      0.99203880     0.88317980     0.25540428
 h     -0.33118249    -1.92755754    -0.98005789
 h     -0.84003646     0.77993693    -1.96767104
 h     -0.74871006     2.51394193     0.31288965
 h      1.64592344     1.41967701     0.75057437
 o      2.37419548    -1.12407026     0.06058320
 h      2.92901447    -0.73250545     0.84812040
 c     -2.16941711    -0.49690485     0.81479722
 h     -2.51687771    -1.03456292     0.09008225
 h     -1.86100086    -1.24647602     1.59042583
 h     -2.77966659     0.14416208     1.26057099
 h     -2.10840998     1.75393498    -1.36922050
          17

 c      1.15271640    -0.56358775     0.14656670
 c     -0.08185184    -0.97026331    -0.38988275
 c     -1.10391963     0.13855498     0.01495833
 c     -1.41657300     1.07100362    -1.04015516
 c     -0.38377426     1.47884503     0.04821759
 c      0.98767424     0.89187168     0.24371919
 h     -0.32062471    -1.90352113    -0.94315337
 h     -0.87854359     0.75157567    -2.02489009
 h     -0.75345392     2.48209258     0.33978878
 h      1.66923398     1.37410629     0.77783002
 o      2.37654558    -1.12716288     0.07104990
 h      2.90877790    -0.72595232     0.86232711
 c     -2.16244602    -0.48977581     0.81955127
 h     -2.58561391    -1.05246500     0.00076711
 h     -1.83504942    -1.22798663     1.61041046
 h     -2.84054203     0.17659616     1.22440539
 h     -2.09829885     1.79815035    -1.35313544
          17

 c      1.15496075    -0.56543969     0.13959374
 c     -0.07485899    -0.96011217    -0.40946021
 c     -1.10770656     0.12749364     0.03208690
 c     -1.42374663     1.06181582    -1.03928094
 c     -0.37574233     1.47868537     0.04835160
 c      0.97932661     0.89924022     0.23128533
 h     -0.31048994    -1.87496301    -0.90176869
 h     -0.92242850     0.72853693    -2.06958143
 h     -0.75110992     2.44417159     0.37526081
 h      1.72619144     1.35614900     0.82257308
 o      2.37903531    -1.12970004     0.08296605
 h      2.88061127    -0.72985036     0.85822909
 c     -2.15455475    -0.48435173     0.82501936
 h     -2.66466557    -1.07693846    -0.08771512
 h     -1.80968833    -1.20228527     1.62453666
 h     -2.91738816     0.22381208     1.19637511
 h     -2.10700190     1.85173812    -1.33111088
          17

 c      1.15602064    -0.56595497     0.13054362
 c     -0.06697901    -0.94833851    -0.42741511
 c     -1.11193467     0.11572210     0.04720076
 c     -1.42843159     1.05156778    -1.04161123
 c     -0.36547445     1.47749358     0.04870052
 c      0.96917927     0.90612313     0.21965984
 h     -0.30428402    -1.85410195    -0.86385324
 h     -0.97216165     0.71223522    -2.09623099
 h     -0.74340830     2.40638727     0.41981372
 h      1.79503407     1.35289777     0.86884690
 o      2.38131431    -1.13182644     0.09589746
 h      2.85002065    -0.74108014     0.84253724
 c     -2.14850530    -0.48045762     0.83044439
 h     -2.73896404    -1.09545080    -0.15382836
 h     -1.78777449    -1.17040642     1.63266503
 h     -2.99173974     0.26945079     1.16889099
 h     -2.12530837     1.90384507    -1.29977965
          17

 c      1.15593286    -0.56504508     0.11936402
 c     -0.05810816    -0.93439661    -0.44307810
 c     -1.11619647     0.10383403     0.05940525
 c     -1.43139034     1.04116185    -1.04694364
 c     -0.35335387     1.47486994     0.04898231
 c      0.95929655     0.91302591     0.21019596
 h     -0.30511320    -1.85214182    -0.83566207
 h     -1.02650307     0.70320511    -2.10288597
 h     -0.73214381     2.37403520     0.47373279
 h      1.85647150     1.35509023     0.90270014
 o      2.38276604    -1.13389213     0.10899624
 h      2.82601804    -0.75300522     0.82829610
 c     -2.14611590    -0.47751438     0.83562579
 h     -2.80046103    -1.10408387    -0.18930083
 h     -1.77105582    -1.13501867     1.63678031
 h     -3.05024510     0.30279030     1.13878351
 h     -2.14495502     1.94395512    -1.25732401
          17

 c      1.15493090    -0.56261489     0.10612380
 c     -0.04846393    -0.91858930    -0.45628454
 c     -1.12009671     0.09238607     0.06789464
 c     -1.43328781     1.03131679    -1.05460182
 c     -0.33996232     1.47078181     0.04904308
 c      0.95111486     0.91999064     0.20363837
 h     -0.31342581    -1.87104876    -0.81828656
 h     -1.08281967     0.70104511    -2.09128034
 h     -0.71815631     2.34903552     0.53596890
 h      1.89940664     1.35857177     0.91684601
 o      2.38268777    -1.13634430     0.12123758
 h      2.81834034    -0.75739059     0.83097499
 c     -2.14841912    -0.47501598     0.84040430
 h     -2.84487548    -1.10222652    -0.19168030
 h     -1.76028214    -1.09979687     1.64042278
 h     -3.08558408     0.31874479     1.10596875
 h     -2.16048119     1.96481685    -1.20407712
          17

 c      1.15344269    -0.55856057     0.09103574
 c     -0.03864928    -0.90220865    -0.46734310
 c     -1.12330396     0.08185780     0.07201843
 c     -1.43470926     1.02256551    -1.06343014
 c     -0.32608406     1.46562029     0.04894301
 c      0.94562294     0.92681080     0.20028851
 h     -0.32631269    -1.90163258    -0.80826416
 h     -1.13717233     0.70413743    -2.06767275
 h     -0.70090168     2.32924963     0.60323745
 h      1.91855532     1.36189802     0.90864978
 o      2.38077437    -1.13933948     0.13217394
 h      2.82998794    -0.75079491     0.85637011
 c     -2.15590694    -0.47260407     0.84454833
 h     -2.86975282    -1.09041322    -0.16085000
 h     -1.75555315    -1.06840034     1.64758989
 h     -3.09471300     0.31592612     1.07185995
 h     -2.16901370     1.96269103    -1.14196909
          17

 c      1.15204028    -0.55277930     0.07444625
 c     -0.02947427    -0.88688421    -0.47671310
 c     -1.12558846     0.07260993     0.07133543
 c     -1.43618073     1.01530979    -1.07180952
 c     -0.31260197     1.46001437     0.04893461
 c      0.94352953     0.93317875     0.20016940
 h     -0.33938900    -1.93074628    -0.80134367
 h     -1.18460181     0.70939853    -2.04359729
 h     -0.67912338     2.31032805     0.67038023
 h      1.91207870     1.36484457     0.87813469
 o      2.37736999    -1.14253024     0.14233356
 h      2.85355772    -0.73809888     0.89431071
 c     -2.16859444    -0.47011811     0.84782270
 h     -2.87372366    -1.06978578    -0.09802742
 h     -1.75693003    -1.04321052     1.66115961
 h     -3.07787019     0.29572821     1.03868706
 h     -2.16982309     1.93694792    -1.07385844
          17

 c      1.15135174    -0.54518482     0.05679147
 c     -0.02173682    -0.87397127    -0.48478441
 c     -1.12683954     0.06485841     0.06565351
 c     -1.43807566     1.00977503    -1.07790144
 c     -0.30033764     1.45456342     0.04935357
 c      0.94526798     0.93875067     0.20307617
 h     -0.34881692    -1.94799992    -0.79477258
 h     -1.22030089     0.71292866    -2.03384854
 h     -0.65192540     2.28826288     0.73178007
 h      1.88091139     1.36801381     0.82733254
 o      2.37306961    -1.14540916     0.15256648
 h      2.87788537    -0.72702333     0.92924820
 c     -2.18588679    -0.46767159     0.85013655
 h     -2.85679770    -1.04253697    -0.00636631
 h     -1.76500480    -1.02443993     1.68155604
 h     -3.03910846     0.26289630     1.00944335
 h     -2.16431649     1.88999951    -1.00297087
          17

 c      1.15196535    -0.53572011     0.03854281
 c     -0.01608627    -0.86434930    -0.49182305
 c     -1.12706194     0.05866952     0.05504911
 c     -1.44039509     1.00578092    -1.08038168
 c     -0.28991566     1.44965357     0.05051510
 c      0.95082431     0.94313546     0.20851327
 h     -0.35208829    -1.94774205    -0.78750400
 h     -1.24180532     0.71248656    -2.04873109
 h     -0.61942561     2.26089080     0.78275920
 h      1.82998235     1.37336284     0.76092495
 o      2.36832737    -1.14763194     0.16343654
 h      2.89446691    -0.72291306     0.95014200
 c     -2.20624625    -0.46568140     0.85174670
 h     -2.82222549    -1.01367090     0.10655711
 h     -1.78091873    -1.01022347     1.70664700
 h     -2.98843831     0.22763181     0.98812559
 h     -2.15649773     1.82764510    -0.93229994
          17

 c      1.15435155    -0.52436905     0.02016201
 c     -0.01293425    -0.85841706    -0.49796692
 c     -1.12635361     0.05396453     0.03985595
 c     -1.44262057     1.00254566    -1.07922672
 c     -0.28168875     1.44538513     0.05265092
 c      0.95939213     0.94577126     0.21553684
 h     -0.34809720    -1.92880358    -0.77980692
 h     -1.25035266     0.70998292    -2.08575970
 h     -0.58288579     2.22826868     0.82044107
 h      1.77153504     1.38591561     0.68795957
 o      2.36336592    -1.14907198     0.17511908
 h      2.89892337    -0.72778867     0.95222581
 c     -2.22670697    -0.46463980     0.85362696
 h     -2.78118782    -0.99526218     0.22353765
 h     -1.80570779    -0.99757491     1.73301178
 h     -2.94389002     0.20785308     0.97969864
 h     -2.15336571     1.75908525    -0.86382252
          17

 c      1.15881082    -0.51117666     0.00206963
 c     -0.01237103    -0.85608655    -0.50321489
 c     -1.12487063     0.05052273     0.02062241
 c     -1.44391665     0.99897643    -1.07555307
 c     -0.27573968     1.44157513     0.05586053
 c      0.96910478     0.94572332     0.22268512
 h     -0.33716780    -1.89433605    -0.77305326
 h     -1.24961872     0.71035543    -2.13201484
 h     -0.54457225     2.19253345     0.84420026
 h      1.72807680     1.41618666     0.62259548
 o      2.35818105    -1.14979323     0.18744968
 h      2.89080897    -0.74068291     0.93627787
 c     -2.24302978    -0.46416897     0.85784408
 h     -2.75819927    -1.01207813     0.31379835
 h     -1.83933356    -0.98354916     1.75775190
 h     -2.92583275     0.22443082     0.98842292
 h     -2.16368964     1.69483808    -0.79802298
          17

 c      1.16544127    -0.49629585    -0.01538409
 c     -0.01409417    -0.85673016    -0.50740885
 c     -1.12278175     0.04799444    -0.00193536
 c     -1.44368163     0.99438057    -1.07071587
 c     -0.27195381     1.43781367     0.06005598
 c      0.97788417     0.94196097     0.22857357
 h     -0.32125701    -1.85235767    -0.76977583
 h     -1.24351974     0.71831756    -2.17338239
 h     -0.50750144     2.15760362     0.85587180
 h      1.72293905     1.47696282     0.57730162
 o      2.35251209    -1.15004995     0.19991909
 h      2.87397397    -0.75752585     0.90871944
 c     -2.25262636    -0.46250249     0.86611039
 h     -2.77628281    -1.08851654     0.35325650
 h     -1.87983415    -0.96617892     1.78001527
 h     -2.93872625     0.28243077     1.01392488
 h     -2.19348077     1.64171525    -0.73511789
          17

 c      1.17412714    -0.48006140    -0.03195121
 c     -0.01741081    -0.85917413    -0.51023735
 c     -1.12023954     0.04594323    -0.02694929
 c     -1.44205188     0.98892753    -1.06563290
 c     -0.27010906     1.43355956     0.06493421
 c      0.98564469     0.93477022     0.23299643
 h     -0.30400775    -1.81599620    -0.77373036
 h     -1.23505515     0.73663295    -2.19990400
 h     -0.47506157     2.12863067     0.85956927
 h      1.75502122     1.56698550     0.55050388
 o      2.34580100    -1.15030200     0.21164957
 h      2.85725215    -0.77081757     0.88203167
 c     -2.25779667    -0.45923103     0.87704302
 h     -2.82286421    -1.20852613     0.35808278
 h     -1.92342379    -0.94495193     1.80136410
 h     -2.96720030     0.36354434     1.05011000
 h     -2.24096757     1.59907944    -0.67756778
          17

 c      1.18457640    -0.46301425    -0.04748938
 c     -0.02141152    -0.86200128    -0.51132948
 c     -1.11740417     0.04388903    -0.05339000
 c     -1.43982816     0.98341642    -1.06071314
 c     -0.26992006     1.42825913     0.07006255
 c      0.99406732     0.92611416     0.23655071
 h     -0.28962445    -1.80022697    -0.78918474
 h     -1.22613551     0.76612735    -2.20642103
 h     -0.45045907     2.11084809     0.86060978
 h      1.80140498     1.66703318     0.53167619
 o      2.33735466    -1.15110249     0.22163313
 h      2.85211782    -0.77151932     0.87102267
 c     -2.26219016    -0.45528589     0.88837864
 h     -2.87219089    -1.33475266     0.35521953
 h     -1.96590114    -0.92056594     1.82440255
 h     -2.99400084     0.44448769     1.08946638
 h     -2.29744125     1.56149538    -0.63039506
          17

 c      1.19639323    -0.44582884    -0.06192561
 c     -0.02531363    -0.86435672    -0.51050062
 c     -1.11444693     0.04133755    -0.08010044
 c     -1.43799608     0.97878621    -1.05612428
 c     -0.27106731     1.42150460     0.07508905
 c      1.00444443     0.91816024     0.23962030
 h     -0.28007396    -1.81274944    -0.81852202
 h     -1.21775162     0.80623558    -2.19186895
 h     -0.43603929     2.10768797     0.86327251
 h      1.84234101     1.75713419     0.51353653
 o      2.32693707    -1.15270105     0.22947183
 h      2.86364250    -0.75567876     0.88111902
 c     -2.26781266    -0.45117847     0.89889700
 h     -2.91036893    -1.44276451     0.35821041
 h     -2.00384057    -0.89419425     1.85110872
 h     -3.00914135     0.50962446     1.12615018
 h     -2.35261053     1.52383213    -0.59876464
          17

 c      1.20913432    -0.42920922    -0.07522207
 c     -0.02868032    -0.86657518    -0.50798787
 c     -1.11152378     0.03781430    -0.10588417
 c     -1.43739792     0.97586370    -1.05194845
 c     -0.27325443     1.41318851     0.07995231
 c      1.01711909     0.91252691     0.24225510
 h     -0.27340772    -1.84700070    -0.85971597
 h     -1.21007995     0.85547518    -2.15899928
 h     -0.43279005     2.11896398     0.86846764
 h      1.86799294     1.82481556     0.49342420
 o      2.31515066    -1.15479433     0.23576267
 h      2.88462030    -0.72864527     0.90230264
 c     -2.27533922    -0.44703806     0.90816145
 h     -2.93266044    -1.52129029     0.37158063
 h     -2.03496022    -0.86669766     1.88172231
 h     -3.00867629     0.55096856     1.15622214
 h     -2.39834770     1.48349370    -0.58604866
          17

 c      1.22233267    -0.41381172    -0.08736446
 c     -0.03127801    -0.86973420    -0.50437142
 c     -1.10875398     0.03290537    -0.12961687
 c     -1.43865484     0.97529550    -1.04811818
 c     -0.27624715     1.40352811     0.08491472
 c      1.03183936     0.91032106     0.24435551
 h     -0.26581792    -1.88766183    -0.90714448
 h     -1.20238775     0.91184050    -2.11473798
 h     -0.44035042     2.14065272     0.87339443
 h      1.87485998     1.86376830     0.47101664
 o      2.30294330    -1.15686579     0.24143071
 h      2.90318636    -0.69960892     0.91972568
 c     -2.28480501    -0.44296065     0.91615940
 h     -2.93815218    -1.56550828     0.39632419
 h     -2.05796937    -0.83826858     1.91437289
 h     -2.99214099     0.56538009     1.17706536
 h     -2.42966937     1.44025461    -0.59340970
          17

 c      1.23550414    -0.40018346    -0.09835340
 c     -0.03286370    -0.87481935    -0.50029954
 c     -1.10621381     0.02630196    -0.15035293
 c     -1.44217083     0.97748861    -1.04430889
 c     -0.27987774     1.39292862     0.09039849
 c      1.04807772     0.91225221     0.24577272
 h     -0.25432388    -1.92049632    -0.95459889
 h     -1.19285395     0.97333425    -2.07022595
 h     -0.45742397     2.16657396     0.87351214
 h      1.86267491     1.87148381     0.44694858
 o      2.29108199    -1.15853663     0.24712809
 h      2.91082662    -0.67580106     0.92323814
 c     -2.29594828    -0.43915830     0.92309549
 h     -2.92734381    -1.57332408     0.43217445
 h     -2.07219888    -0.80865989     1.94569596
 h     -2.96127474     0.55299387     1.18699268
 h     -2.44473222     1.39564315    -0.61999320
          17

 c      1.24814708    -0.38870985    -0.10819013
 c     -0.03313803    -0.88235971    -0.49631489
 c     -1.10394708     0.01783880    -0.16740742
 c     -1.44806712     0.98251075    -1.04006781
 c     -0.28402621     1.38180982     0.09679153
 c      1.06515800     0.91862712     0.24632538
 h     -0.23752292    -1.93650906    -0.99718119
 h     -1.17882004     1.03864384    -2.03827785
 h     -0.48224089     2.19056436     0.86488501
 h      1.83336599     1.84843054     0.42239036
 o      2.28003337    -1.15963756     0.25314524
 h      2.90404529    -0.66116218     0.90876549
 c     -2.30829115    -0.43602271     0.92922540
 h     -2.90143932    -1.54409084     0.47825315
 h     -2.07727440    -0.77764809     1.97205207
 h     -2.91999073     0.51731518     1.18527928
 h     -2.44515336     1.35261937    -0.66299285
          17

 c      1.25974803    -0.37957439    -0.11685944
 c     -0.03179411    -0.89242928    -0.49281041
 c     -1.10198304     0.00752552    -0.18039002
 c     -1.45595974     0.99004245    -1.03533987
 c     -0.28860129     1.37049212     0.10434278
 c      1.08221144     0.92919757     0.24577265
 h     -0.21525288    -1.93181489    -1.03177337
 h     -1.15823094     1.10719907    -2.02675913
 h     -0.51290105     2.20791431     0.84545612
 h      1.79184269     1.79921621     0.39915737
 o      2.26998192    -1.16019303     0.25947013
 h      2.88395155    -0.65646969     0.87732831
 c     -2.32103960    -0.43420407     0.93472345
 h     -2.86259372    -1.47908129     0.53289514
 h     -2.07295955    -0.74532687     1.99064923
 h     -2.87534173     0.46703356     1.17270031
 h     -2.43698796     1.31546096    -0.71754850
          17

 c      1.26980032    -0.37275346    -0.12432023
 c     -0.02857079    -0.90471713    -0.49002256
 c     -1.10035671    -0.00443769    -0.18919053
 c     -1.46472457     0.99949620    -1.03091058
 c     -0.29352668     1.35914719     0.11313667
 c      1.09794443     0.94282889     0.24376258
 h     -0.18818373    -1.90677282    -1.05710593
 h     -1.13156294     1.17787362    -2.03299211
 h     -0.54761724     2.21598747     0.81532633
 h      1.74884396     1.73631112     0.38021973
 o      2.26080831    -1.16044219     0.26580148
 h      2.85650654    -0.65890032     0.83478332
 c     -2.33284705    -0.43459741     0.93964986
 h     -2.81528636    -1.38441333     0.59258546
 h     -2.05917357    -0.71209347     2.00013170
 h     -2.83879415     0.41884818     1.15235246
 h     -2.43141093     1.28937707    -0.77713301
          17

 c      1.27783157    -0.36806202    -0.13051341
 c     -0.02327827    -0.91855001    -0.48800260
 c     -1.09913631    -0.01767093    -0.19393859
 c     -1.47273372     1.01024355    -1.02804216
 c     -0.29872077     1.34778399     0.12309990
 c      1.11030270     0.95713209     0.23978689
 h     -0.15760872    -1.86579332    -1.07407981
 h     -1.10185367     1.24788144    -2.04657552
 h     -0.58492249     2.21441511     0.77658197
 h      1.72485794     1.68484334     0.37037343
 o      2.25204825    -1.16088548     0.27155076
 h      2.83309171    -0.66121646     0.79172233
 c     -2.34160696    -0.43757318     0.94421152
 h     -2.76996848    -1.27899076     0.64929816
 h     -2.03613488    -0.67844884     2.00057494
 h     -2.82471988     0.39614806     1.12920679
 h     -2.44182989     1.27903622    -0.83544249
          17

 c      1.28344085    -0.36524675    -0.13538340
 c     -0.01581037    -0.93287717    -0.48655545
 c     -1.09844346    -0.03166520    -0.19494331
 c     -1.47877616     1.02182882    -1.02768581
 c     -0.30408127     1.33625244     0.13401972
 c      1.11691252     0.96918646     0.23330883
 h     -0.12533705    -1.81770274    -1.08648500
 h     -1.07284032     1.31343267    -2.05666855
 h     -0.62387146     2.20505985     0.73294467
 h      1.74489572     1.67517106     0.37513830
 o      2.24306760    -1.16216422     0.27605617
 h      2.82763425    -0.65370940     0.75995922
 c     -2.34466742    -0.44065612     0.94942641
 h     -2.74914336    -1.20705735     0.68679434
 h     -2.00453608    -0.64486927     1.99310508
 h     -2.84137696     0.41389779     1.10622166
 h     -2.47506578     1.28598149    -0.88909216
          17

 c      1.28633146    -0.36408843    -0.13890160
 c     -0.00616384    -0.94633753    -0.48520545
 c     -1.09844808    -0.04584879    -0.19263287
 c     -1.48279872     1.03403957    -1.03017641
 c     -0.30948945     1.32428126     0.14557812
 c      1.11739632     0.97842773     0.22429411
 h     -0.09343642    -1.77524390    -1.10140040
 h     -1.04743629     1.37099051    -2.05603794
 h     -0.66414083     2.19162843     0.68916796
 h      1.81124758     1.71008544     0.39501535
 o      2.23369224    -1.16454471     0.27913999
 h      2.84648574    -0.63253960     0.74353750
 c     -2.34021412    -0.43876356     0.95672380
 h     -2.77921424    -1.21932897     0.68811751
 h     -1.96554866    -0.61189436     1.97967305
 h     -2.88254636     0.46257377     1.08170954
 h     -2.52463025     1.30743932    -0.93776999
          17

 c      1.28635258    -0.36440616    -0.14105227
 c      0.00550605    -0.95763586    -0.48337154
 c     -1.09931219    -0.05962404    -0.18750983
 c     -1.48555231     1.04675468    -1.03542845
 c     -0.31483379     1.31157590     0.15742250
 c      1.11386166     0.98691816     0.21339335
 h     -0.06356841    -1.75095046    -1.12707297
 h     -1.02726078     1.41798696    -2.04152322
 h     -0.70582209     2.17859283     0.65001469
 h      1.89779178     1.76200289     0.42335849
 o      2.22459909    -1.16757466     0.28131612
 h      2.88190887    -0.60525426     0.73526500
 c     -2.33017668    -0.43168895     0.96537350
 h     -2.84989384    -1.29575083     0.66182773
 h     -1.92047916    -0.58026419     1.96335580
 h     -2.93418479     0.51977675     1.05336334
 h     -2.57598375     1.33828168    -0.98179299
          17

 c      1.28354356    -0.36598120    -0.14179309
 c      0.01882660    -0.96621499    -0.48086244
 c     -1.10114517    -0.07241084    -0.18011017
 c     -1.48785101     1.05977182    -1.04311332
 c     -0.32006611     1.29797224     0.16927566
 c      1.10845607     0.99644084     0.20137519
 h     -0.03626399    -1.74949901    -1.16697573
 h     -1.01259449     1.45310070    -2.01349722
 h     -0.74876963     2.16933441     0.61900683
 h      1.97879158     1.80663221     0.45258013
 o      2.21677582    -1.17052970     0.28325144
 h      2.92024013    -0.58353196     0.72512296
 c     -2.31819863    -0.42240106     0.97336532
 h     -2.92931782    -1.38259027     0.62887568
 h     -1.87067394    -0.55087817     1.94792566
 h     -2.98358182     0.56706107     1.02120657
 h     -2.61573696     1.37354637    -1.02077767
          17

 c      1.27814209    -0.36851874    -0.14104505
 c      0.03322496    -0.97251789    -0.47821113
 c     -1.10398374    -0.08370005    -0.17097640
 c     -1.49027128     1.07275207    -1.05267778
 c     -0.32527848     1.28357082     0.18100891
 c      1.10245056     1.00765769     0.18881989
 h     -0.01105734    -1.76473305    -1.21576725
 h     -1.00223152     1.47646861    -1.97559779
 h     -0.79178722     2.16443861     0.59765167
 h      2.03955362     1.83236121     0.47742626
 o      2.21095189    -1.17287974     0.28535802
 h      2.95079521    -0.57561480     0.70673704
 c     -2.30655358    -0.41248764     0.97932530
 h     -2.99752351    -1.45059705     0.60180986
 h     -1.81787950    -0.52451332     1.93637025
 h     -3.02208012     0.59384886     0.98700100
 h     -2.63548748     1.40947110    -1.05387198
          17

 c      1.27055923    -0.37165964    -0.13870985
 c      0.04800711    -0.97746631    -0.47635460
 c     -1.10777198    -0.09308558    -0.16064800
 c     -1.49319187     1.08522308    -1.06331899
 c     -0.33071172     1.26873434     0.19261921
 c      1.09650212     1.02052053     0.17613988
 h      0.01271368    -1.78568958    -1.26302187
 h     -0.99315629     1.48993304    -1.93467599
 h     -0.83240098     2.16158387     0.58569651
 h      2.07307218     1.83537048     0.49466684
 o      2.20747020    -1.17437381     0.28776866
 h      2.96804009    -0.58490940     0.67785375
 c     -2.29621810    -0.40248814     0.98264406
 h     -3.04568448    -1.48940568     0.58597840
 h     -1.76474658    -0.50152571     1.92943194
 h     -3.04457892     0.59557060     0.95308188
 h     -2.63166961     1.44354809    -1.08020974
          17

 c      1.26134585    -0.37500713    -0.13468825
 c      0.06241782    -0.98188436    -0.47613160
 c     -1.11235535    -0.10027332    -0.14965425
 c     -1.49685332     1.09660636    -1.07403515
 c     -0.33667865     1.25394886     0.20414547
 c      1.09093741     1.03463221     0.16364982
 h      0.03543913    -1.80319287    -1.29916144
 h     -0.98053216     1.49691584    -1.90002454
 h     -0.86752104     2.15704931     0.58205070
 h      2.07638967     1.81558514     0.50231662
 o      2.20631119    -1.17500071     0.29040767
 h      2.97138230    -0.61064188     0.63930363
 c     -2.28745338    -0.39267527     0.98322674
 h     -3.07005544    -1.49630050     0.58342160
 h     -1.71500221    -0.48183485     1.92539803
 h     -3.04865836     0.57169224     0.92172230
 h     -2.60477057     1.47443343    -1.09913059
          17

 c      1.25115312    -0.37815448    -0.12889333
 c      0.07568269    -0.98630548    -0.47806835
 c     -1.11749763    -0.10507750    -0.13850258
 c     -1.50124058     1.10630322    -1.08386852
 c     -0.34344973     1.23966688     0.21559854
 c      1.08585295     1.04940184     0.15160253
 h      0.05719708    -1.81193360    -1.31802940
 h     -0.95905669     1.50115742    -1.88047367
 h     -0.89442804     2.14749011     0.58560055
 h      2.04912760     1.77513185     0.49928648
 o      2.20706860    -1.17498699     0.29303018
 h      2.96566950    -0.64795555     0.59443880
 c     -2.28013215    -0.38339343     0.98125433
 h     -3.06892457    -1.47134568     0.59477584
 h     -1.67290639    -0.46511088     1.92130658
 h     -3.03437393     0.52505960     0.89485872
 h     -2.55927646     1.50210626    -1.11026524
          17

 c      1.24068396    -0.38071067    -0.12126157
 c      0.08706060    -0.99098174    -0.48236770
 c     -1.12290977    -0.10740922    -0.12766791
 c     -1.50575378     1.11383643    -1.09230092
 c     -0.35116759     1.22621658     0.22692818
 c      1.08105259     1.06404635     0.14017214
 h      0.07781862    -1.81014416    -1.31705106
 h     -0.92614982     1.50431088    -1.87969986
 h     -0.91147063     2.13100672     0.59562275
 h      1.99402385     1.71856889     0.48564101
 o      2.20888407    -1.17481616     0.29525527
 h      2.96228484    -0.68771797     0.54866417
 c     -2.27383694    -0.37522483     0.97702202
 h     -3.04158212    -1.41602597     0.61991369
 h     -1.64232105    -0.45094198     1.91447124
 h     -3.00509531     0.46269557     0.87383573
 h     -2.50429922     1.52840960    -1.11359061
          17

 c      1.23062635    -0.38232801    -0.11177216
 c      0.09591293    -0.99589255    -0.48892135
 c     -1.12828040    -0.10726572    -0.11758626
 c     -1.50900448     1.11889305    -1.09943813
 c     -0.35980531     1.21377264     0.23801430
 c      1.07579830     1.07745449     0.12935684
 h      0.09693605    -1.79916969    -1.29704393
 h     -0.88444951     1.50467858    -1.89401882
 h     -0.91837807     2.10753067     0.61193066
 h      1.91982674     1.65471898     0.46377353
 o      2.21060543    -1.17508989     0.29670133
 h      2.97673367    -0.71892088     0.50739437
 c     -2.26774357    -0.36909214     0.97089989
 h     -2.98857867    -1.33385721     0.65784057
 h     -1.62591746    -0.43889946     1.90347079
 h     -2.96941895     0.39772616     0.85894387
 h     -2.45344196     1.55759791    -1.10945292
          17

 c      1.22157351    -0.38272750    -0.10047558
 c      0.10177059    -1.00069108    -0.49727390
 c     -1.13330374    -0.10472512    -0.10865194
 c     -1.50927046     1.12126724    -1.10575520
 c     -0.36917020     1.20236187     0.24866651
 c      1.06837451     1.08794093     0.11877700
 h      0.11404308    -1.78370017    -1.26251597
 h     -0.84054315     1.49876833    -1.91546465
 h     -0.91629639     2.07880299     0.63491906
 h      1.84665516     1.59976052     0.44077175
 o      2.21153800    -1.17606553     0.29725320
 h      3.01697294    -0.73627445     0.47200534
 c     -2.26039678    -0.36606167     0.96340091
 h     -2.91370432    -1.23336382     0.70580811
 h     -1.62466613    -0.42853293     1.88859849
 h     -2.94229465     0.35005907     0.84895947
 h     -2.42064322     1.59529100    -1.09844670
          17

 c      1.21394149    -0.38174477    -0.08752796
 c      0.10438039    -1.00462601    -0.50657589
 c     -1.13770308    -0.09995157    -0.10121236
 c     -1.50553909     1.12101275    -1.11171743
 c     -0.37895796     1.19188807     0.25863612
 c      1.05609469     1.09332588     0.10760112
 h      0.12863439    -1.77231136    -1.22200867
 h     -0.80153588     1.48362322    -1.93633914
 h     -0.90759020     2.04806305     0.66552196
 h      1.80657898     1.57657681     0.42924094
 o      2.21208997    -1.17738356     0.29711875
 h      3.07350464    -0.74460297     0.43911529
 c     -2.24977871    -0.36609192     0.95524418
 h     -2.82954003    -1.13544953     0.75730828
 h     -1.63744210    -0.41934621     1.87212802
 h     -2.93893766     0.33890744     0.84197884
 h     -2.41127043     1.64424152    -1.08132307
          17

 c      1.20792078    -0.37939103    -0.07320724
 c      0.10370827    -1.00661660    -0.51569477
 c     -1.14125207    -0.09319800    -0.09556239
 c     -1.49807379     1.11867102    -1.11755214
 c     -0.38887912     1.18219669     0.26764747
 c      1.03754617     1.09240661     0.09540380
 h      0.14043176    -1.77648044    -1.18660106
 h     -0.77270010     1.45783517    -1.95147432
 h     -0.89526817     2.01923772     0.70494778
 h      1.81813116     1.59778351     0.43699997
 o      2.21322698    -1.17847082     0.29655119
 h      3.12825664    -0.75225433     0.40499881
 c     -2.23382496    -0.36582607     0.94725323
 h     -2.76607534    -1.08361342     0.80040307
 h     -1.66070753    -0.41073721     1.85853915
 h     -2.96033234     0.36668983     0.83791932
 h     -2.41775443     1.70051135    -1.05937119
          17

 c      1.20349363    -0.37588186    -0.05789419
 c      0.09990840    -1.00574286    -0.52368911
 c     -1.14377074    -0.08478140    -0.09194668
 c     -1.48788870     1.11507984    -1.12318237
 c     -0.39879619     1.17320476     0.27545554
 c      1.01482735     1.08632348     0.08314852
 h      0.14943082    -1.80505815    -1.16429758
 h     -0.75673596     1.42150902    -1.95856889
 h     -0.88198797     1.99547704     0.75403235
 h      1.86051248     1.64988957     0.45517587
 o      2.21570110    -1.17892485     0.29567909
 h      3.16687045    -0.76476557     0.36813019
 c     -2.21180974    -0.36031719     0.93969434
 h     -2.75552929    -1.12209881     0.82584148
 h     -1.68871202    -0.40189347     1.85430871
 h     -2.99202862     0.41739111     0.83851784
 h     -2.42647185     1.75563377    -1.03474585
          17

 c      1.20050878    -0.37159323    -0.04202613
 c      0.09329958    -1.00194432    -0.53034431
 c     -1.14508449    -0.07502997    -0.09058306
 c     -1.47604480     1.11098874    -1.12826553
 c     -0.40875504     1.16506242     0.28191807
 c      0.99107649     1.07700975     0.07216574
 h      0.15544690    -1.85644978    -1.15391264
 h     -0.75369625     1.37598312    -1.95802917
 h     -0.86903602     1.97753105     0.81229523
 h      1.90233312     1.71144707     0.47013229
 o      2.21983092    -1.17856077     0.29452251
 h      3.18209504    -0.78400453     0.32876325
 c     -2.18731586    -0.35019542     0.93167001
 h     -2.78165987    -1.22633973     0.83913704
 h     -1.71528623    -0.39198094     1.86595759
 h     -3.01833009     0.47198416     0.84483970
 h     -2.42601240     1.80135547    -1.01007813
          17

 c      1.19874690    -0.36700452    -0.02605292
 c      0.08434081    -0.99604294    -0.53603263
 c     -1.14504667    -0.06428303    -0.09165549
 c     -1.46341923     1.10688398    -1.13224995
 c     -0.41893842     1.15820466     0.28705541
 c      0.96844166     1.06590432     0.06327704
 h      0.15773480    -1.91868152    -1.14705300
 h     -0.76098867     1.32356728    -1.95293627
 h     -0.85605261     1.96320065     0.87727285
 h      1.92464970     1.76794943     0.47379081
 o      2.22552498    -1.17735928     0.29304619
 h      3.17332197    -0.80900719     0.28799288
 c     -2.16473285    -0.33897095     0.92273542
 h     -2.81058932    -1.34327792     0.84703287
 h     -1.73721267    -0.38058419     1.89504040
 h     -3.02936865     0.51712449     0.85648432
 h     -2.40980703     1.83195370    -0.98788759
          17

 c      1.19794901    -0.36265665    -0.01040941
 c      0.07356969    -0.98908184    -0.54113219
 c     -1.14359158    -0.05292823    -0.09528268
 c     -1.45073157     1.10300520    -1.13442911
 c     -0.42955963     1.15323617     0.29103397
 c      0.94814636     1.05395627     0.05685457
 h      0.15530399    -1.97737021    -1.13524967
 h     -0.77362376     1.26715362    -1.94889820
 h     -0.84175480     1.94847380     0.94478000
 h      1.91940210     1.81156251     0.46297417
 o      2.23227020    -1.17544771     0.29120617
 h      3.14676023    -0.83635703     0.24698826
 c     -2.14622429    -0.32869469     0.91356489
 h     -2.82549606    -1.44274375     0.85165439
 h     -1.75512043    -0.36772181     1.93515641
 h     -3.02069705     0.54536506     0.87205877
 h     -2.37556664     1.84446326    -0.97024588
          17

 c      1.19782726    -0.35910786     0.00449965
 c      0.06153824    -0.98184527    -0.54573439
 c     -1.14076140    -0.04141647    -0.10148065
 c     -1.43850371     1.09942113    -1.13407963
 c     -0.44073408     1.15074532     0.29407340
 c      0.93087870     1.04186176     0.05302922
 h      0.14736408    -2.02151119    -1.11359074
 h     -0.78550389     1.20949407    -1.95280023
 h     -0.82499167     1.92939087     1.00997044
 h      1.88426205     1.83817618     0.43705753
 o      2.23907359    -1.17310972     0.28900699
 h      3.11644063    -0.86017336     0.20611191
 c     -2.13247736    -0.32023198     0.90534976
 h     -2.82129217    -1.51235711     0.85330328
 h     -1.77098023    -0.35368361     1.97538699
 h     -2.99162946     0.55342701     0.88973386
 h     -2.32455542     1.83856382    -0.95858765
          17

 c      1.19807504    -0.35687734     0.01831056
 c      0.04877101    -0.97476769    -0.54966625
 c     -1.13671941    -0.03025628    -0.11011529
 c     -1.42681702     1.09606489    -1.13077320
 c     -0.45239502     1.15115530     0.29634867
 c      0.91697386     1.03018310     0.05179951
 h      0.13348124    -2.04468734    -1.08062454
 h     -0.79227283     1.15240806    -1.96957058
 h     -0.80542471     1.90339596     1.06847302
 h      1.82007423     1.84583584     0.39677681
 o      2.24463877    -1.17072302     0.28656188
 h      3.10157208    -0.87334323     0.16402877
 c     -2.12352445    -0.31403173     0.89915609
 h     -2.79744460    -1.54730191     0.85192585
 h     -1.78584365    -0.33899677     2.00570430
 h     -2.94448332     0.54123548     0.90758925
 h     -2.26176007     1.81702419    -0.95346025
          17

 c      1.19837818    -0.35638014     0.03071145
 c      0.03573643    -0.96798435    -0.55258833
 c     -1.13174552    -0.01999259    -0.12086171
 c     -1.41501433     1.09264196    -1.12472515
 c     -0.46427619     1.15464122     0.29792453
 c      0.90641540     1.01933028     0.05304946
 h      0.11357223    -2.04460009    -1.03739254
 h     -0.79398286     1.09680884    -1.99859492
 h     -0.78371155     1.86986188     1.11719246
 h      1.73061718     1.83474925     0.34402300
 o      2.24819428    -1.16849823     0.28403977
 h      3.11361301    -0.87199832     0.11862888
 c     -2.11896980    -0.31054928     0.89561107
 h     -2.75506870    -1.54565322     0.84751989
 h     -1.79933650    -0.32438772     2.01976539
 h     -2.88503200     0.51230370     0.92382792
 h     -2.19689052     1.78682926    -0.95416019
          17

 c      1.19842830    -0.35787994     0.04145133
 c      0.02283039    -0.96135418    -0.55405697
 c     -1.12620985    -0.01117126    -0.13319446
 c     -1.40172898     1.08849886    -1.11681816
 c     -0.47594614     1.16109569     0.29872203
 c      0.89869306     1.00938118     0.05650337
 h      0.08788936    -2.02289060    -0.98682652
 h     -0.79453574     1.04366927    -2.03364031
 h     -0.76139218     1.83009148     1.15479977
 h      1.62431024     1.80917983     0.28229885
 o      2.25025460    -1.16625913     0.28145549
 h      3.14429090    -0.85919580     0.07038440
 c     -2.11791114    -0.31050876     0.89483345
 h     -2.69619070    -1.50699326     0.84023488
 h     -1.80997524    -0.31069186     2.01536941
 h     -2.82385670     0.47534807     0.93702518
 h     -2.14467725     1.75977533    -0.95862069
          17

 c      1.19794767    -0.36147560     0.05035191
 c      0.01037366    -0.95441550    -0.55354308
 c     -1.12052605    -0.00429286    -0.14641159
 c     -1.38553563     1.08289347    -1.10820283
 c     -0.48688253     1.17013218     0.29850893
 c      0.89256011     0.99968476     0.06166489
 h      0.05702635    -1.98578600    -0.93358143
 h     -0.79850305     0.99464541    -2.06648678
 h     -0.74063432     1.78703151     1.18197865
 h      1.51741773     1.78186269     0.21727255
 o      2.25202039    -1.16364711     0.27862496
 h      3.17493996    -0.84152561     0.02296445
 c     -2.11886573    -0.31496036     0.89645588
 h     -2.62413979    -1.43316701     0.83036470
 h     -1.81550095    -0.29872337     1.99421967
 h     -2.77679838     0.44542079     0.94645187
 h     -2.12032474     1.74861984    -0.96454936
          17

 c      1.19671612    -0.36712824     0.05731784
 c     -0.00137192    -0.94633226    -0.55044876
 c     -1.11510192     0.00022797    -0.15968366
 c     -1.36607033     1.07585956    -1.09980620
 c     -0.49657786     1.18113668     0.29692764
 c      0.88607137     0.98855556     0.06791343
 h      0.02183695    -1.94491590    -0.88384868
 h     -0.80863139     0.95179469    -2.09044520
 h     -0.72387986     1.74471804     1.20132762
 h      1.43423788     1.77746318     0.15540865
 o      2.25446411    -1.16039664     0.27532545
 h      3.19072238    -0.82440458    -0.01944991
 c     -2.12010643    -0.32455878     0.89971975
 h     -2.54518526    -1.33217966     0.81811322
 h     -1.81309022    -0.28908474     1.96169684
 h     -2.75959739     0.43880022     0.95202480
 h     -2.12863174     1.75707904    -0.97178322
          17

 c      1.19458569    -0.37473649     0.06233945
 c     -0.01216359    -0.93605503    -0.54420688
 c     -1.11031854     0.00209579    -0.17212155
 c     -1.34444382     1.06858873    -1.09218284
 c     -0.50466052     1.19338115     0.29357911
 c      0.87788911     0.97456026     0.07492994
 h     -0.01689544    -1.91571935    -0.84425473
 h     -0.82522738     0.91702391    -2.10181185
 h     -0.71338933     1.70734211     1.21659666
 h      1.39240119     1.81762102     0.09880355
 o      2.25807515    -1.15639867     0.27140248
 h      3.18448985    -0.81080119    -0.05396268
 c     -2.12035907    -0.33754959     0.90374097
 h     -2.47240255    -1.22863483     0.80251232
 h     -1.79964770    -0.28195134     1.92631812
 h     -2.77588722     0.45909767     0.95344362
 h     -2.15947443     1.77571761    -0.98247638
          17

 c      1.19148451    -0.38421246     0.06548872
 c     -0.02173996    -0.92299154    -0.53452078
 c     -1.10654996     0.00117850    -0.18285801
 c     -1.32239489     1.06267632    -1.08567535
 c     -0.51096529     1.20618250     0.28815989
 c      0.86880142     0.95905396     0.08274415
 h     -0.05882082    -1.90992889    -0.81921264
 h     -0.84657290     0.89173888    -2.10000999
 h     -0.71077374     1.67806876     1.23110413
 h      1.38513501     1.89121808     0.04489642
 o      2.26291402    -1.15167935     0.26680177
 h      3.15585679    -0.80145608    -0.07951300
 c     -2.11862677    -0.34823452     0.90797391
 h     -2.42980258    -1.17767440     0.77850266
 h     -1.77253650    -0.27709608     1.89775709
 h     -2.81463104     0.49292061     0.95002309
 h     -2.19709519     1.79082749    -0.99855870
          17

 c      1.18741641    -0.39544600     0.06691455
 c     -0.02985821    -0.90780844    -0.52157877
 c     -1.10416854    -0.00242334    -0.19114020
 c     -1.30147924     1.05939669    -1.08047677
 c     -0.51549576     1.21904056     0.28060033
 c      0.86048104     0.94498297     0.09119363
 h     -0.10355666    -1.92627162    -0.80855432
 h     -0.86946956     0.87665200    -2.08747427
 h     -0.71669529     1.65822289     1.24594854
 h      1.39534886     1.96778054    -0.00661452
 o      2.26863692    -1.14640116     0.26160014
 h      3.11078479    -0.79483984    -0.09738531
 c     -2.11452128    -0.35114195     0.91232205
 h     -2.43629439    -1.22821285     0.73865707
 h     -1.73079572    -0.27441067     1.88310145
 h     -2.86126916     0.52313507     0.94172262
 h     -2.22891896     1.79246018    -1.02040109
          17

 c      1.18245203    -0.40820548     0.06684139
 c     -0.03638639    -0.89228913    -0.50597503
 c     -1.10352994    -0.00833523    -0.19640448
 c     -1.28285791     1.05952961    -1.07655956
 c     -0.51836158     1.23167240     0.27111139
 c      0.85409841     0.93445781     0.09991949
 h     -0.14968266    -1.95185523    -0.80845488
 h     -0.88970961     0.87164262    -2.06947296
 h     -0.73083643     1.64736752     1.25929271
 h      1.41151201     2.02492246    -0.05348964
 o      2.27446306    -1.14089956     0.25606032
 h      3.06212853    -0.78659324    -0.11207788
 c     -2.11009836    -0.34875667     0.91601780
 h     -2.47580068    -1.34001750     0.68966616
 h     -1.67624858    -0.27448892     1.88350655
 h     -2.90490427     0.53852762     0.92946819
 h     -2.24745757     1.77577501    -1.04713575
          17

 c      1.17671838    -0.42207732     0.06556662
 c     -0.04133582    -0.87843476    -0.48845424
 c     -1.10497719    -0.01596542    -0.19829867
 c     -1.26731778     1.06340816    -1.07365377
 c     -0.51976433     1.24393812     0.26012021
 c      0.85028101     0.92839735     0.10855940
 h     -0.19475043    -1.97210366    -0.81422812
 h     -0.90268798     0.87575072    -2.05329349
 h     -0.75211357     1.64409312     1.26729286
 h      1.42803387     2.05183873    -0.09334196
 o      2.27931964    -1.13566997     0.25062314
 h      3.02744176    -0.76983122    -0.13111942
 c     -2.10739792    -0.34547050     0.91830001
 h     -2.52511634    -1.45505570     0.64487958
 h     -1.61411594    -0.27859533     1.89335513
 h     -2.93855739     0.53374695     0.91479906
 h     -2.24942778     1.73988098    -1.07723082
          17

 c      1.17039801    -0.43646485     0.06344533
 c     -0.04485067    -0.86785787    -0.46974567
 c     -1.10878779    -0.02458156    -0.19670750
 c     -1.25524616     1.07094147    -1.07139640
 c     -0.51997997     1.25575314     0.24814289
 c      0.84935196     0.92693493     0.11680351
 h     -0.23607408    -1.97699922    -0.82198066
 h     -0.90437138     0.88750705    -2.04596638
 h     -0.77900216     1.64688337     1.26583093
 h      1.44239395     2.04460647    -0.12439427
 o      2.28252798    -1.13110532     0.24562035
 h      3.01820876    -0.73948335    -0.16036083
 c     -2.10708885    -0.34339726     0.91918602
 h     -2.57184582    -1.54574791     0.61182646
 h     -1.55189429    -0.28793316     1.90370043
 h     -2.95833901     0.50733743     0.89947008
 h     -2.23517952     1.68698402    -1.10886449
          17

 c      1.16374266    -0.45063264     0.06086521
 c     -0.04721505    -0.86162948    -0.45050574
 c     -1.11508287    -0.03338747    -0.19175513
 c     -1.24649432     1.08158335    -1.06961572
 c     -0.51932167     1.26703982     0.23566737
 c      0.85144346     0.92973158     0.12439286
 h     -0.27130731    -1.96195180    -0.82897450
 h     -0.89247593     0.90558679    -2.05081912
 h     -0.80984965     1.65461383     1.25194685
 h      1.45360328     2.00307794    -0.14548668
 o      2.28449157    -1.12711981     0.24086776
 h      3.02888514    -0.69837168    -0.19734937
 c     -2.10903851    -0.34339218     0.91903897
 h     -2.61040572    -1.60272701     0.59324867
 h     -1.49714383    -0.30304433     1.90672634
 h     -2.96323173     0.46088947     0.88521450
 h     -2.20927463     1.62231076    -1.14025575
          17

 c      1.15708309    -0.46378448     0.05822132
 c     -0.04886176    -0.86028337    -0.43128909
 c     -1.12375124    -0.04160749    -0.18377241
 c     -1.24021488     1.09432886    -1.06850367
 c     -0.51809899     1.27771186     0.22308366
 c      0.85649331     0.93608969     0.13113132
 h     -0.29870606    -1.92699246    -0.83363214
 h     -0.86716380     0.92927243    -2.06540911
 h     -0.84312791     1.66673012     1.22460165
 h      1.46200134     1.93027036    -0.15617184
 o      2.28623566    -1.12326654     0.23580561
 h      3.04397538    -0.65520489    -0.23351251
 c     -2.11276444    -0.34603485     0.91819166
 h     -2.63800836    -1.62351215     0.58975143
 h     -1.45594626    -0.32373361     1.89781401
 h     -2.95556947     0.39913023     0.87359277
 h     -2.18183872     1.55421188    -1.17021284
          17

 c      1.15080844    -0.47514779     0.05589599
 c     -0.05033796    -0.86380898    -0.41250511
 c     -1.13441290    -0.04856417    -0.17324237
 c     -1.23492325     1.10790550    -1.06848442
 c     -0.51657647     1.28767438     0.21065064
 c      0.86413910     0.94487708     0.13694458
 h     -0.31738212    -1.87640988    -0.83572389
 h     -0.83075235     0.95826740    -2.08300668
 h     -0.87763869     1.68327540     1.18490587
 h      1.47031375     1.83388397    -0.15734208
 o      2.28859817    -1.11912664     0.22992581
 h      3.05069223    -0.61813777    -0.26101886
 c     -2.11755024    -0.35204660     0.91684849
 h     -2.65293747    -1.60808490     0.60107929
 h     -1.43233978    -0.34925547     1.87565532
 h     -2.94210551     0.33050780     0.86582119
 h     -2.16820596     1.49279858    -1.19883446
          17

 c      1.14531040    -0.48404887     0.05423928
 c     -0.05220149    -0.87160829    -0.39434821
 c     -1.14643685    -0.05373094    -0.16074200
 c     -1.22918670     1.12124930    -1.06999458
 c     -0.51492532     1.29682965     0.19849793
 c      0.87348394     0.95430387     0.14201232
 h     -0.32775517    -1.81912068    -0.83692423
 h     -0.78677264     0.99217097    -2.09606830
 h     -0.91266531     1.70486219     1.13594073
 h      1.48632227     1.72942611    -0.15268367
 o      2.29198971    -1.11446638     0.22293808
 h      3.04275272    -0.59206648    -0.27551544
 c     -2.12247997    -0.36235505     0.91510010
 h     -2.65397820    -1.55781375     0.62646935
 h     -1.42811477    -0.37853451     1.84190835
 h     -2.93441826     0.26702949     0.86261279
 h     -2.18180318     1.44553733    -1.22728018
          17

 c      1.14090920    -0.48997988     0.05354963
 c     -0.05487582    -0.88250286    -0.37672839
 c     -1.15901642    -0.05675031    -0.14689676
 c     -1.22270606     1.13391403    -1.07347189
 c     -0.51318842     1.30508734     0.18667161
 c      0.88289167     0.96191940     0.14689064
 h     -0.33202476    -1.76867406    -0.84145970
 h     -0.73904010     1.03013286    -2.09886339
 h     -0.94796737     1.73253998     1.08211216
 h      1.52544686     1.64072544    -0.14996872
 o      2.29644597    -1.10923736     0.21476347
 h      3.01961680    -0.57849955    -0.27608245
 c     -2.12676480    -0.37771475     0.91292674
 h     -2.64061260    -1.47636853     0.66440623
 h     -1.44241949    -0.41035072     1.80120151
 h     -2.94515078     0.22083658     0.86433850
 h     -2.22236817     1.41323185    -1.25573853
          17

 c      1.13778634    -0.49265942     0.05405939
 c     -0.05858126    -0.89502480    -0.35932659
 c     -1.17128744    -0.05741844    -0.13235436
 c     -1.21639938     1.14588545    -1.07935916
 c     -0.51132189     1.31238101     0.17522371
 c      0.89069610     0.96579138     0.15218163
 h     -0.33368176    -1.74004564    -0.85541580
 h     -0.69102313     1.07080703    -2.08853283
 h     -0.98343280     1.76744390     1.02794020
 h      1.60301387     1.58659250    -0.15698089
 o      2.30166530    -1.10358305     0.20553074
 h      2.98597114    -0.57536937    -0.26517592
 c     -2.13043597    -0.39781780     0.91017597
 h     -2.61455511    -1.37328038     0.71169496
 h     -1.47109532    -0.44348624     1.76153438
 h     -2.97866891     0.19740507     0.87163071
 h     -2.27554851     1.39234928    -1.28229830
          17

 c      1.13595918    -0.49205321     0.05592457
 c     -0.06347188    -0.90813525    -0.34193862
 c     -1.18245104    -0.05566471    -0.11775308
 c     -1.21145677     1.15717050    -1.08792201
 c     -0.50932841     1.31869450     0.16431644
 c      0.89705175     0.96613645     0.15772321
 h     -0.33501855    -1.74146375    -0.88267561
 h     -0.64541431     1.11248208    -2.06528987
 h     -1.01836495     1.81017238     0.97658113
 h      1.71324243     1.56199643    -0.17187497
 o      2.30698589    -1.09789269     0.19560981
 h      2.95213143    -0.57616934    -0.24909406
 c     -2.13431250    -0.42031659     0.90668429
 h     -2.58454757    -1.27262414     0.76159522
 h     -1.50652662    -0.47678373     1.73415291
 h     -3.02634862     0.19287431     0.88543258
 h     -2.32434267     1.37963613    -1.30446089
          17

 c      1.13531632    -0.48831798     0.05921113
 c     -0.06980394    -0.92175885    -0.32487183
 c     -1.19185361    -0.05155521    -0.10365973
 c     -1.20872240     1.16767080    -1.09909262
 c     -0.50735631     1.32409411     0.15426686
 c      0.90372160     0.96434955     0.16277659
 h     -0.33488872    -1.76839675    -0.92013926
 h     -0.60375289     1.15327972    -2.03229588
 h     -1.05083891     1.86011403     0.92894053
 h      1.83187504     1.54944353    -0.18558773
 o      2.31146265    -1.09279431     0.18557174
 h      2.93274910    -0.57024066    -0.23720358
 c     -2.13848560    -0.44027565     0.90261341
 h     -2.57428057    -1.22425018     0.80280764
 h     -1.53983715    -0.50909875     1.73068968
 h     -3.07395188     0.19900250     0.90610849
 h     -2.35660031     1.37350691    -1.32060884
          17

 c      1.13566295    -0.48173526     0.06387869
 c     -0.07781122    -0.93640180    -0.30883154
 c     -1.19898990    -0.04528234    -0.09052639
 c     -1.20863010     1.17723111    -1.11245947
 c     -0.50566758     1.32873961     0.14547565
 c      0.91223910     0.96145369     0.16678324
 h     -0.33019620    -1.80826501    -0.95898445
 h     -0.56616269     1.19139887    -1.99516175
 h     -1.07773840     1.91522612     0.88404372
 h      1.93726945     1.53701399    -0.19105036
 o      2.31437335    -1.08879493     0.17584890
 h      2.93869294    -0.54882828    -0.23638155
 c     -2.14231341    -0.45307330     0.89835140
 h     -2.60920073    -1.27434070     0.82737139
 h     -1.56591966    -0.53929917     1.75669401
 h     -3.10992804     0.20813743     0.93294698
 h     -2.36592755     1.37350281    -1.33028381
          17

 c      1.13674369    -0.47269444     0.06977823
 c     -0.08747779    -0.95245701    -0.29448092
 c     -1.20345449    -0.03710132    -0.07870521
 c     -1.21126457     1.18568685    -1.12737034
 c     -0.50452726     1.33285519     0.13828991
 c      0.92330987     0.95797190     0.16951344
 h     -0.31869567    -1.84883516    -0.98992504
 h     -0.53153443     1.22534629    -1.96073131
 h     -1.09554446     1.97245627     0.84028184
 h      2.01693667     1.51986775    -0.18512109
 o      2.31587937    -1.08571884     0.16630718
 h      2.96657090    -0.51431019    -0.24413212
 c     -2.14764195    -0.46078150     0.89427070
 h     -2.67342390    -1.39170624     0.83867151
 h     -1.58666407    -0.56632574     1.80680786
 h     -3.12764178     0.21477104     0.96436294
 h     -2.35072870     1.37973493    -1.33400493
          17

 c      1.13826219    -0.46170012     0.07667838
 c     -0.09848720    -0.96991514    -0.28219888
 c     -1.20499456    -0.02732118    -0.06840920
 c     -1.21629801     1.19286841    -1.14311249
 c     -0.50410655     1.33666018     0.13291141
 c      0.93702906     0.95421632     0.17092889
 h     -0.29995800    -1.88189027    -1.00632801
 h     -0.49853810     1.25405832    -1.93503976
 h     -1.10130629     2.02853047     0.79654065
 h      2.06490654     1.49692507    -0.16704633
 o      2.31679369    -1.08285142     0.15644089
 h      3.00245250    -0.47794790    -0.25175878
 c     -2.15671413    -0.46763187     0.89133253
 h     -2.73749154    -1.52142803     0.84078814
 h     -1.60828033    -0.58924426     1.86741914
 h     -3.12458547     0.21533314     0.99828066
 h     -2.31399901     1.39273613    -1.33315584
          17

 c      1.13990883    -0.44938000     0.08430221
 c     -0.11030596    -0.98838836    -0.27206624
 c     -1.20360432    -0.01632943    -0.05966159
 c     -1.22278489     1.19857475    -1.15907912
 c     -0.50442148     1.34030906     0.12936774
 c      0.95313522     0.95046069     0.17108159
 h     -0.27502680    -1.90327085    -1.00469976
 h     -0.46719329     1.27680510    -1.92132956
 h     -1.09330570     2.08066605     0.75272368
 h      2.07899637     1.46886805    -0.13724696
 o      2.31787005    -1.07952611     0.14584263
 h      3.03322711    -0.45037672    -0.25198193
 c     -2.17017695    -0.47582552     0.89061143
 h     -2.78664472    -1.63391864     0.83551862
 h     -1.63617648    -0.60747377     1.92416871
 h     -3.10181920     0.20816498     1.03256804
 h     -2.26434232     1.41372088    -1.33003318
          17

 c      1.14139233    -0.43647655     0.09235580
 c     -0.12229029    -1.00719146    -0.26391015
 c     -1.19955514    -0.00458432    -0.05230847
 c     -1.22903101     1.20252683    -1.17481504
 c     -0.50530087     1.34386106     0.12751981
 c      0.97111338     0.94698190     0.17008642
 h     -0.24589803    -1.91226327    -0.98442993
 h     -0.43969419     1.29298786    -1.91955797
 h     -1.07133622     2.12704169     0.70978471
 h      2.05995822     1.43758237    -0.09691395
 o      2.31951972    -1.07536641     0.13435035
 h      3.05120200    -0.43758717    -0.24137979
 c     -2.18760738    -0.48620471     0.89272911
 h     -2.81617642    -1.71707372     0.82395707
 h     -1.67278474    -0.62100098     1.96664481
 h     -3.06415255     0.19403738     1.06550988
 h     -2.21692704     1.44513431    -1.32780481
          17

 c      1.14247121    -0.42381419     0.10054457
 c     -0.13377106    -1.02537624    -0.25731929
 c     -1.19335997     0.00741301    -0.04608361
 c     -1.23299266     1.20436176    -1.18998609
 c     -0.50637969     1.34727090     0.12709498
 c      0.99012116     0.94399843     0.16814380
 h     -0.21514020    -1.91153108    -0.94778959
 h     -0.41957402     1.30206537    -1.92762148
 h     -1.03669291     2.16706485     0.66951128
 h      2.01266628     1.40662903    -0.04817745
 o      2.32182137    -1.07027745     0.12200576
 h      3.05399453    -0.44098968    -0.21975749
 c     -2.20797853    -0.49920520     0.89774680
 h     -2.82537990    -1.76588398     0.80711138
 h     -1.71790555    -0.63040523     1.98910417
 h     -3.02059206     0.17696116     1.09630988
 h     -2.18988169     1.49062693    -1.32970077
          17

 c      1.14298485    -0.41224137     0.10857997
 c     -0.14411946    -1.04172187    -0.25163149
 c     -1.18569128     0.01914646    -0.04068568
 c     -1.23347543     1.20385233    -1.20441412
 c     -0.50712219     1.35039653     0.12773629
 c      1.00870433     0.94149709     0.16558739
 h     -0.18552638    -1.90755324    -0.90016487
 h     -0.40996979     1.30362289    -1.94303000
 h     -0.99193227     2.20144051     0.63418717
 h      1.94970304     1.38277927     0.00541725
 o      2.32453277    -1.06443506     0.10901157
 h      3.04429772    -0.45759633    -0.18945630
 c     -2.22991808    -0.51528458     0.90523367
 h     -2.81503870    -1.77796553     0.78604252
 h     -1.76942616    -0.63680704     1.98993655
 h     -2.98373473     0.16445918     1.12543777
 h     -2.19210905     1.55235496    -1.33711409
          17

 c      1.14288410    -0.40254980     0.11618015
 c     -0.15280781    -1.05477869    -0.24597735
 c     -1.17728290     0.03011360    -0.03583906
 c     -1.23099944     1.20126446    -1.21808794
 c     -0.50689168     1.35303191     0.12905435
 c      1.02443987     0.93899322     0.16287980
 h     -0.15949732    -1.91045975    -0.84959879
 h     -0.41235859     1.29745207    -1.96393009
 h     -0.94037014     2.23189921     0.60613842
 h      1.89569392     1.37813407     0.05903154
 o      2.32703642    -1.05832817     0.09571168
 h      3.03064012    -0.47942588    -0.15500592
 c     -2.25214255    -0.53484223     0.91438681
 h     -2.78675654    -1.75233246     0.76186945
 h     -1.82364549    -0.64182516     1.97153475
 h     -2.96572700     0.16501392     1.15401403
 h     -2.21444668     1.62672323    -1.34862794
          17

 c      1.14224924    -0.39539760     0.12307064
 c     -0.15945750    -1.06317293    -0.23952713
 c     -1.16885301     0.03986411    -0.03133047
 c     -1.22705049     1.19730045    -1.23100427
 c     -0.50507052     1.35497727     0.13067366
 c      1.03451612     0.93568801     0.16038359
 h     -0.13859710    -1.93083689    -0.80395585
 h     -0.42627322     1.28357902    -1.98937936
 h     -0.88535070     2.26040517     0.58716349
 h      1.88048132     1.40769986     0.10928829
 o      2.32837033    -1.05273054     0.08251980
 h      3.02689298    -0.49414823    -0.12195599
 c     -2.27406106    -0.55765269     0.92420942
 h     -2.74326797    -1.69020601     0.73560368
 h     -1.87531146    -0.64747596     1.94089849
 h     -2.97133984     0.18177576     1.18170088
 h     -2.23876602     1.70504263    -1.36159679
          17

 c      1.14126741    -0.39127995     0.12899813
 c     -0.16382745    -1.06623010    -0.23190894
 c     -1.16106535     0.04804461    -0.02702066
 c     -1.22298438     1.19271433    -1.24302679
 c     -0.50118355     1.35613526     0.13227427
 c      1.03826054     0.93174809     0.15808615
 h     -0.12354345    -1.97277121    -0.76607074
 h     -0.44968363     1.26222756    -2.01922632
 h     -0.82955566     2.28797204     0.57798449
 h      1.90928565     1.47422953     0.15744892
 o      2.32772243    -1.04831039     0.06970512
 h      3.04467242    -0.49154695    -0.09350020
 c     -2.29585116    -0.58228891     0.93365217
 h     -2.68982850    -1.59858291     0.70741582
 h     -1.91784640    -0.65588017     1.91013873
 h     -2.99572641     0.20883037     1.20541802
 h     -2.25038308     1.77808922    -1.37383166
          17

 c      1.14017158    -0.39050734     0.13375914
 c     -0.16575285    -1.06435013    -0.22334615
 c     -1.15450257     0.05443316    -0.02283304
 c     -1.21966785     1.18808963    -1.25389279
 c     -0.49494484     1.35658061     0.13361836
 c      1.03771106     0.92891192     0.15592453
 h     -0.11494856    -2.02963005    -0.73216578
 h     -0.47971410     1.23372756    -2.05374393
 h     -0.77476328     2.31378606     0.57800918
 h      1.95605950     1.56084717     0.20525803
 o      2.32522590    -1.04504030     0.05722566
 h      3.08108779    -0.47302039    -0.06796296
 c     -2.31763718    -0.60577563     0.94188270
 h     -2.63727120    -1.49898526     0.67405598
 h     -1.94467233    -0.66879618     1.89412269
 h     -3.02984622     0.23529893     1.22104842
 h     -2.24142344     1.83880940    -1.38395355
          17

 c      1.13917637    -0.39312714     0.13721649
 c     -0.16512879    -1.05862994    -0.21431046
 c     -1.14962577     0.05896356    -0.01873284
 c     -1.21751036     1.18381203    -1.26330847
 c     -0.48622037     1.35654416     0.13454719
 c      1.03499630     0.92901227     0.15405499
 h     -0.11352647    -2.08842908    -0.69593948
 h     -0.51356713     1.19841206    -2.09296128
 h     -0.72214201     2.33535382     0.58556825
 h      1.99459812     1.64735017     0.25151405
 o      2.32184327    -1.04232992     0.04491262
 h      3.12076204    -0.44935517    -0.04186655
 c     -2.33857085    -0.62323576     0.94926029
 h     -2.60437951    -1.43790588     0.62292265
 h     -1.95239866    -0.68739790     1.90252987
 h     -3.06588293     0.25124200     1.22560976
 h     -2.20942565     1.88272661    -1.39116890
          17

 c      1.13843117    -0.39885579     0.13929097
 c     -0.16194097    -1.05025227    -0.20516580
 c     -1.14673391     0.06174545    -0.01470463
 c     -1.21651857     1.18007679    -1.27106122
 c     -0.47497550     1.35631315     0.13495582
 c      1.03128166     0.93301934     0.15270608
 h     -0.11967225    -2.13676405    -0.65273560
 h     -0.54937035     1.15659845    -2.13583620
 h     -0.67272376     2.34957229     0.59846888
 h      2.01114723     1.72034960     0.29383541
 o      2.31856031    -1.03962726     0.03268786
 h      3.14859958    -0.43092687    -0.01343858
 c     -2.35754883    -0.63061869     0.95755108
 h     -2.60512526    -1.45707767     0.53610162
 h     -1.94356676    -0.71250804     1.93240142
 h     -3.09887149     0.25045993     1.21794656
 h     -2.15584065     1.90780939    -1.39506099
          17

 c      1.13800104    -0.40708619     0.13994506
 c     -0.15628152    -1.04018294    -0.19607459
 c     -1.14595788     0.06304275    -0.01073487
 c     -1.21630443     1.17683836    -1.27708666
 c     -0.46125501     1.35611276     0.13477047
 c      1.02709378     0.94107407     0.15206897
 h     -0.13319666    -2.16604709    -0.60060308
 h     -0.58649228     1.10872380    -2.17974836
 h     -0.62768629     2.35397644     0.61454282
 h      2.00069689     1.77267353     0.33007589
 o      2.31600149    -1.03666486     0.02057465
 h      3.15580828    -0.42357310     0.01723781
 c     -2.37499881    -0.63028508     0.96684631
 h     -2.62902620    -1.52758002     0.42360758
 h     -1.92508070    -0.74436533     1.97145401
 h     -3.12653578     0.23113383     1.19866751
 h     -2.08566277     1.91483942    -1.39554526
          17

 c      1.13788109    -0.41696330     0.13917550
 c     -0.14835590    -1.02912696    -0.18704368
 c     -1.14730843     0.06319296    -0.00679863
 c     -1.21606591     1.17368217    -1.28144423
 c     -0.44520372     1.35602788     0.13394003
 c      1.02268655     0.95275313     0.15227932
 h     -0.15337621    -2.17180815    -0.53974519
 h     -0.62515028     1.05555777    -2.22077167
 h     -0.58838330     2.34758441     0.63201961
 h      1.96273193     1.80098316     0.35860408
 o      2.31441743    -1.03343889     0.00863867
 h      3.14000568    -0.42879631     0.04920671
 c     -2.39148061    -0.62662716     0.97575912
 h     -2.66077735    -1.60117303     0.31280394
 h     -1.90472247    -0.78197185     2.00628447
 h     -3.14901364     0.19523731     1.16983515
 h     -2.00806146     1.90862912    -1.39300165
          17

 c      1.13802790    -0.42750378     0.13701013
 c     -0.13848867    -1.01754488    -0.17797951
 c     -1.15069995     0.06256015    -0.00287065
 c     -1.21461156     1.16968354    -1.28422207
 c     -0.42709412     1.35597876     0.13243328
 c      1.01819084     0.96727707     0.15341592
 h     -0.17912753    -2.15337139    -0.47184108
 h     -0.66566998     0.99832503    -2.25462550
 h     -0.55624168     2.33124849     0.64972535
 h      1.89952258     1.80463505     0.37834638
 o      2.31370199    -1.03017948    -0.00306359
 h      3.10485772    -0.44413556     0.08151350
 c     -2.40676292    -0.62232927     0.98333363
 h     -2.69256708    -1.65391597     0.22130379
 h     -1.88906319    -0.82323515     2.02703085
 h     -3.16919605     0.14815382     1.13457986
 h     -1.93687018     1.89952165    -1.38848109
          17

 c      1.13839803    -0.43771761     0.13350469
 c     -0.12712170    -1.00562622    -0.16871996
 c     -1.15594116     0.06152299     0.00106085
 c     -1.21066191     1.16353700    -1.28546304
 c     -0.40734399     1.35574226     0.13023653
 c      1.01358541     0.98358369     0.15547602
 h     -0.20922457    -2.11404282    -0.39962927
 h     -0.70788962     0.93863418    -2.27776035
 h     -0.53262843     2.30758597     0.66715080
 h      1.81651962     1.78616752     0.38908835
 o      2.31334844    -1.02737682    -0.01454045
 h      3.06069932    -0.46267065     0.11415211
 c     -2.42012950    -0.61897814     0.98903906
 h     -2.72099341    -1.67795751     0.15682755
 h     -1.88282493    -0.86560610     2.02821754
 h     -3.19295919     0.09818802     1.09654562
 h     -1.88770159     1.90194234    -1.38352714
          17

 c      1.13898420    -0.44670046     0.12873951
 c     -0.11479458    -0.99321803    -0.15905666
 c     -1.16272942     0.06045672     0.00498969
 c     -1.20365015     1.15434268    -1.28519718
 c     -0.38652572     1.35501686     0.12735905
 c      1.00850350     1.00020536     0.15829916
 h     -0.24263045    -2.06183643    -0.32657338
 h     -0.75088259     0.87824702    -2.28814109
 h     -0.51870805     2.28048831     0.68435496
 h      1.72466761     1.75378885     0.39240116
 o      2.31250530    -1.02575502    -0.02592831
 h      3.02362886    -0.47343042     0.14913141
 c     -2.43079150    -0.61764503     0.99246791
 h     -2.74421815    -1.67180098     0.12228089
 h     -1.88881101    -0.90666403     2.00820889
 h     -3.22741086     0.05413423     1.05899135
 h     -1.86886232     1.92535486    -1.37906476
          17

 c      1.13984401    -0.45368469     0.12282053
 c     -0.10210365    -0.97981375    -0.14878367
 c     -1.17066402     0.05971016     0.00888908
 c     -1.19430169     1.14243180    -1.28348232
 c     -0.36538231     1.35353219     0.12385061
 c      1.00195536     1.01497067     0.16142909
 h     -0.27897996    -2.00951972    -0.25622102
 h     -0.79294926     0.81878703    -2.28562658
 h     -0.51527210     2.25415089     0.70160399
 h      1.64376340     1.72555092     0.39331350
 o      2.31050827    -1.02590661    -0.03745086
 h      3.00710924    -0.46732127     0.18984912
 c     -2.43841730    -0.61880297     0.99320180
 h     -2.76082630    -1.63633683     0.11844602
 h     -1.90777840    -0.94463939     1.96885348
 h     -3.27602751     0.02075092     1.02407631
 h     -1.87453773     1.96477576    -1.37449868
          17

 c      1.14111757    -0.45806674     0.11588267
 c     -0.08967683    -0.96484128    -0.13779032
 c     -1.17928799     0.05959292     0.01270975
 c     -1.18406859     1.12896649    -1.28030730
 c     -0.34486552     1.35118580     0.11982816
 c      0.99258456     1.02515699     0.16411091
 h     -0.31870666    -1.97118343    -0.19108685
 h     -0.83182583     0.76148227    -2.27197861
 h     -0.52250991     2.23178060     0.71874146
 h      1.59972606     1.72789808     0.40039273
 o      2.30765168    -1.02769772    -0.04915025
 h      3.00966861    -0.44670577     0.23680784
 c     -2.44354172    -0.62216448     0.99069406
 h     -2.76952594    -1.57385625     0.14471563
 h     -1.93805335    -0.97901588     1.91579176
 h     -3.33454881    -0.00356095     0.99323583
 h     -1.89116521     2.00572052    -1.36862183
          17

 c      1.14302681    -0.45944090     0.10808346
 c     -0.07825057    -0.94832560    -0.12612030
 c     -1.18815296     0.06036756     0.01638509
 c     -1.17429381     1.11504796    -1.27550551
 c     -0.32618528     1.34815386     0.11549633
 c      0.98048144     1.02940795     0.16592471
 h     -0.36170053    -1.95438075    -0.13195137
 h     -0.86502567     0.70700473    -2.25049249
 h     -0.53975582     2.21456844     0.73458536
 h      1.60370109     1.77305874     0.41831194
 o      2.30497405    -1.03037139    -0.06074548
 h      3.01797006    -0.42368608     0.28537723
 c     -2.44739058    -0.62681440     0.98421892
 h     -2.76945537    -1.48879856     0.19827653
 h     -1.97516415    -1.01120945     1.85901170
 h     -3.39308653    -0.02371174     0.96803465
 h     -1.90678273     2.03487311    -1.36075309
          17

 c      1.14585001    -0.45761160     0.09958260
 c     -0.06878708    -0.93128081    -0.11389077
 c     -1.19687180     0.06222887     0.01984782
 c     -1.16591338     1.10138030    -1.26880738
 c     -0.31078876     1.34490298     0.11113368
 c      0.96827192     1.02914027     0.16734091
 h     -0.40519781    -1.95516004    -0.07874850
 h     -0.89024065     0.65550414    -2.22519118
 h     -0.56537495     2.20164403     0.74687404
 h      1.63908614     1.84197832     0.44134779
 o      2.30342116    -1.03317200    -0.07184532
 h      3.01963656    -0.40997005     0.32923793
 c     -2.45123678    -0.63129322     0.97321046
 h     -2.76154303    -1.39085614     0.27088122
 h     -2.01246517    -1.04470283     1.81192826
 h     -3.44169105    -0.04363165     0.95024320
 h     -1.91398342     2.04408544    -1.35087793
          17

 c      1.14986248    -0.45255739     0.09051897
 c     -0.06236657    -0.91524164    -0.10116891
 c     -1.20513866     0.06527426     0.02305492
 c     -1.15946960     1.08830453    -1.25997928
 c     -0.30016932     1.34206499     0.10703868
 c      0.95911550     1.02646779     0.16906025
 h     -0.44400043    -1.96278709    -0.03184558
 h     -0.90573447     0.60695093    -2.19964794
 h     -0.59695265     2.19103975     0.75292437
 h      1.68322682     1.90830244     0.46120390
 o      2.30350237    -1.03562802    -0.08214447
 h      3.00843818    -0.41228929     0.36355747
 c     -2.45555042    -0.63326703     0.95836145
 h     -2.75215471    -1.30243100     0.34131086
 h     -2.04407426    -1.08310489     1.78629475
 h     -3.47375292    -0.06462524     0.94134194
 h     -1.90928659     2.02981644    -1.33939226
          17

 c      1.15523302    -0.44439803     0.08099213
 c     -0.05987438    -0.90154740    -0.08794662
 c     -1.21273646     0.06948726     0.02601412
 c     -1.15515592     1.07585373    -1.24895573
 c     -0.29555106     1.34022734     0.10346293
 c      0.95521141     1.02274205     0.17150310
 h     -0.47282214    -1.96725185     0.00789052
 h     -0.91061192     0.56169540    -2.17587737
 h     -0.63177316     2.18093216     0.75057305
 h      1.72174482     1.95566226     0.47295056
 o      2.30532275    -1.03754804    -0.09148484
 h      2.98381686    -0.43256259     0.38598360
 c     -2.45925552    -0.62927150     0.94279491
 h     -2.75749951    -1.26513702     0.36941452
 h     -2.06871756    -1.12626788     1.78457707
 h     -3.48650775    -0.08579055     0.94209520
 h     -1.89233437     1.99214441    -1.32693532
          17

 c      1.16191509    -0.43338447     0.07105174
 c     -0.06174859    -0.89100659    -0.07417463
 c     -1.21952788     0.07475596     0.02879670
 c     -1.15281160     1.06372853    -1.23588868
 c     -0.29756690     1.33974261     0.10056574
 c      0.95760244     1.01869796     0.17482967
 h     -0.48801731    -1.96253544     0.03965148
 h     -0.90487014     0.52087216    -2.15391255
 h     -0.66738530     2.17052869     0.73888501
 h      1.74761139     1.97656988     0.47463443
 o      2.30864327    -1.03899572    -0.09989152
 h      2.95011239    -0.46847400     0.39720431
 c     -2.46096819    -0.61759852     0.92938884
 h     -2.78980226    -1.30602208     0.32924814
 h     -2.08958730    -1.16910518     1.79882884
 h     -3.48047830    -0.10485192     0.95240104
 h     -1.86595560     1.93478891    -1.31439421
          17

 c      1.16961292    -0.41987887     0.06070577
 c     -0.06790601    -0.88385948    -0.05979880
 c     -1.22542460     0.08090826     0.03154113
 c     -1.15185002     1.05122504    -1.22109660
 c     -0.30608971     1.34062256     0.09839706
 c      0.96631531     1.01482421     0.17904280
 h     -0.48809538    -1.94677956     0.06309583
 h     -0.88928118     0.48630934    -2.13232162
 h     -0.70207580     2.16045231     0.71847711
 h      1.75797464     1.96844703     0.46588953
 o      2.31287874    -1.04030882    -0.10764371
 h      2.91666724    -0.51334739     0.40203833
 c     -2.46129739    -0.60187493     0.91678505
 h     -2.83424758    -1.39171668     0.25009805
 h     -2.11062514    -1.20467339     1.81727286
 h     -3.45924993    -0.11871771     0.97128541
 h     -1.83715811     1.86617091    -1.30307262
          17

 c      1.17784627    -0.40432708     0.04994737
 c     -0.07779764    -0.87981383    -0.04479683
 c     -1.23038710     0.08769817     0.03446078
 c     -1.15120371     1.03722267    -1.20496051
 c     -0.32029750     1.34254981     0.09690886
 c      0.98056903     1.01150645     0.18403881
 h     -0.47376278    -1.92199602     0.07855892
 h     -0.86515018     0.45998293    -2.10926805
 h     -0.73513863     2.15274451     0.69148682
 h      1.75263392     1.93174274     0.44725078
 o      2.31714707    -1.04205629    -0.11531104
 h      2.89691000    -0.55696609     0.40992381
 c     -2.46099243    -0.58632860     0.90310992
 h     -2.87328035    -1.48134670     0.16653290
 h     -2.13416620    -1.22717237     1.82970590
 h     -3.42946241    -0.12387803     0.99706131
 h     -1.81801357     1.80014788    -1.29494095
          17

 c      1.18608425    -0.38722769     0.03879328
 c     -0.09052485    -0.87806301    -0.02921671
 c     -1.23442447     0.09477035     0.03785053
 c     -1.14959485     1.02056919    -1.18785586
 c     -0.33890710     1.34500076     0.09598596
 c      0.99898224     1.00894452     0.18961384
 h     -0.44790683    -1.89426505     0.08717597
 h     -0.83398816     0.44333103    -2.08352581
 h     -0.76685128     2.15046979     0.66116739
 h      1.73428558     1.87025908     0.42016858
 o      2.32065228    -1.04470198    -0.12348395
 h      2.90202616    -0.59102597     0.43044763
 c     -2.45994962    -0.57333068     0.88771343
 h     -2.89959549    -1.55410266     0.09513357
 h     -2.16054731    -1.23322291     1.82950268
 h     -3.39996758    -0.11667526     1.02790060
 h     -1.82277627     1.75211371    -1.29252710
          17

 c      1.19387219    -0.36911927     0.02731689
 c     -0.10498050    -0.87734501    -0.01319903
 c     -1.23758635     0.10163129     0.04208482
 c     -1.14641512     1.00106282    -1.17022200
 c     -0.36045005     1.34745017     0.09551680
 c      1.01964385     1.00688449     0.19543317
 h     -0.41523954    -1.87367436     0.09082075
 h     -0.79714039     0.43672306    -2.05510526
 h     -0.79801807     2.15676393     0.63101293
 h      1.71063580     1.79369522     0.38759192
 o      2.32330553    -1.04812608    -0.13218020
 h      2.93097016    -0.61672158     0.46369941
 c     -2.45785546    -0.56394698     0.87049414
 h     -2.91165396    -1.60135038     0.04221127
 h     -2.18852831    -1.22200362     1.81368340
 h     -3.37838318    -0.09440450     1.06221869
 h     -1.85788989     1.72773440    -1.29759157
          17

 c      1.20089719    -0.35059032     0.01565601
 c     -0.12004659    -0.87623886     0.00304587
 c     -1.23995750     0.10765429     0.04760285
 c     -1.14233002     0.97992081    -1.15269850
 c     -0.38352008     1.34959726     0.09549773
 c      1.04000124     1.00425358     0.20099160
 h     -0.38084466    -1.87164084     0.09159679
 h     -0.75554805     0.43932407    -2.02535378
 h     -0.82912159     2.17335925     0.60358620
 h      1.69801506     1.72164352     0.35460648
 o      2.32568121    -1.05176337    -0.14079177
 h      2.97128937    -0.64232847     0.49937409
 c     -2.45487405    -0.55838368     0.85146085
 h     -2.90991049    -1.61942439     0.01008252
 h     -2.21575040    -1.19515322     1.78265634
 h     -3.36640549    -0.05723655     1.09803346
 h     -1.91508728     1.71725184    -1.30941619
          17

 c      1.20699002    -0.33231719     0.00398786
 c     -0.13483027    -0.87382438     0.01930797
 c     -1.24166072     0.11214047     0.05486863
 c     -1.13863209     0.95887859    -1.13608804
 c     -0.40694919     1.35151618     0.09610123
 c      1.05707850     0.99937796     0.20574248
 h     -0.34779032    -1.89400140     0.09094367
 h     -0.70979665     0.44944060    -1.99649544
 h     -0.85956964     2.19931915     0.57972593
 h      1.72017273     1.68126413     0.32701145
 o      2.32838904    -1.05511511    -0.14865383
 h      3.00939970    -0.67478858     0.52596533
 c     -2.45181195    -0.55616811     0.83059453
 h     -2.89539438    -1.60661643    -0.00045748
 h     -2.23905486    -1.15685219     1.74045992
 h     -3.35901263    -0.00896394     1.13200703
 h     -1.97890477     1.70543617    -1.32528488
          17

 c      1.21208742    -0.31513787    -0.00751536
 c     -0.14872993    -0.87022257     0.03541870
 c     -1.24285734     0.11442423     0.06430408
 c     -1.13640154     0.93928476    -1.12121299
 c     -0.42987581     1.35363198     0.09764547
 c      1.06923001     0.99198896     0.20955117
 h     -0.31633163    -1.93534677     0.08928979
 h     -0.66040647     0.46514821    -1.97074870
 h     -0.88765354     2.23103380     0.55875965
 h      1.78798150     1.68449072     0.30617174
 o      2.33174499    -1.05792860    -0.15538103
 h      3.03617448    -0.71674655     0.53629895
 c     -2.44975967    -0.55634788     0.80772482
 h     -2.86943197    -1.56229922     0.01053256
 h     -2.25478399    -1.11386761     1.69533323
 h     -3.34862682     0.04449723     1.15973132
 h     -2.03622941     1.68124389    -1.34224318
          17

 c      1.21619992    -0.30006364    -0.01871897
 c     -0.16126589    -0.86633262     0.05121460
 c     -1.24371612     0.11398552     0.07621569
 c     -1.13623881     0.92189536    -1.10883550
 c     -0.45171115     1.35653185     0.10048482
 c      1.07752088     0.98449946     0.21276074
 h     -0.28580134    -1.98238288     0.08672433
 h     -0.60829110     0.48488917    -1.94933410
 h     -0.91124808     2.26356260     0.53946412
 h      1.88269880     1.71332183     0.28846254
 o      2.33575641    -1.06014828    -0.16089777
 h      3.04744568    -0.76742473     0.52811073
 c     -2.44965269    -0.55771619     0.78252407
 h     -2.83401433    -1.48747374     0.04166783
 h     -2.25932867    -1.07453974     1.65903632
 h     -3.32931700     0.09719909     1.17697708
 h     -2.07893156     1.63933436    -1.35802717
          17

 c      1.21940110    -0.28811136    -0.02951718
 c     -0.17194089    -0.86314984     0.06650132
 c     -1.24434830     0.11053346     0.09073589
 c     -1.13828450     0.90697704    -1.09960708
 c     -0.47205865     1.36074184     0.10489236
 c      1.08384139     0.97981532     0.21569082
 h     -0.25632651    -2.02178144     0.08363524
 h     -0.55519027     0.50773242    -1.93189246
 h     -0.92866998     2.29231753     0.52097147
 h      1.97747745     1.74404486     0.27101529
 o      2.34014231    -1.06185962    -0.16542210
 h      3.04379143    -0.82371732     0.50379782
 c     -2.45194324    -0.55897170     0.75501381
 h     -2.79303996    -1.38753351     0.08803341
 h     -2.25029936    -1.04544276     1.64213572
 h     -3.29826183     0.14433133     1.18062832
 h     -2.10307335     1.57850390    -1.37119823
          17

 c      1.22179641    -0.28005476    -0.03979292
 c     -0.18023909    -0.86137881     0.08106201
 c     -1.24474608     0.10405151     0.10778502
 c     -1.14226838     0.89443005    -1.09397310
 c     -0.49065888     1.36656780     0.11098268
 c      1.08941339     0.97978208     0.21846811
 h     -0.22895474    -2.04447392     0.08073027
 h     -0.50373063     0.53317931    -1.91671479
 h     -0.93920901     2.31423979     0.50320090
 h      2.05457353     1.76283379     0.25316217
 o      2.34429411    -1.06325836    -0.16950022
 h      3.03125647    -0.88086933     0.47095259
 c     -2.45622169    -0.55844630     0.72668620
 h     -2.75540426    -1.27982229     0.13520908
 h     -2.22817518    -1.02748309     1.64633834
 h     -3.25550847     0.18257936     1.16900528
 h     -2.10815937     1.50047122    -1.38116442
          17

 c      1.22347175    -0.27622326    -0.04937236
 c     -0.18567510    -0.86137262     0.09468097
 c     -1.24475397     0.09479456     0.12706560
 c     -1.14751553     0.88386115    -1.09204134
 c     -0.50736148     1.37401596     0.11868166
 c      1.09481042     0.98512616     0.22107027
 h     -0.20516127    -2.04616596     0.07882024
 h     -0.45698425     0.56073712    -1.90160633
 h     -0.94329955     2.32836071     0.48691574
 h      2.10502545     1.76415641     0.23531728
 o      2.34726311    -1.06459280    -0.17401036
 h      3.02171565    -0.93354148     0.44241960
 c     -2.46080652    -0.55308692     0.70143082
 h     -2.73963467    -1.20522819     0.14976679
 h     -2.19693493    -1.01657223     1.66273914
 h     -3.20349402     0.21038725     1.14200008
 h     -2.09748487     1.40956355    -1.38844352
          17

 c      1.22445040    -0.27641524    -0.05799735
 c     -0.18783657    -0.86315627     0.10716145
 c     -1.24405638     0.08325195     0.14809059
 c     -1.15289727     0.87462139    -1.09347212
 c     -0.52209258     1.38277952     0.12773568
 c      1.10025833     0.99569706     0.22335793
 h     -0.18644272    -2.02684896     0.07863844
 h     -0.41774851     0.58959187    -1.88483126
 h     -0.94247486     2.33593074     0.47360342
 h      2.12501874     1.74703418     0.21823206
 o      2.34809465    -1.06602954    -0.17984961
 h      3.02785197    -0.97812024     0.43133070
 c     -2.46359420    -0.53994183     0.68352629
 h     -2.76526398    -1.20693173     0.09569391
 h     -2.16261000    -1.00803482     1.67877082
 h     -3.14711126     0.22888214     1.10151156
 h     -2.07952034     1.31279716    -1.39523299
          17

 c      1.22467444    -0.27994964    -0.06533071
 c     -0.18641720    -0.86640556     0.11833921
 c     -1.24215686     0.07009525     0.17022837
 c     -1.15684566     0.86591119    -1.09746296
 c     -0.53481513     1.39228603     0.13775755
 c      1.10576806     1.01068054     0.22510053
 h     -0.17405572    -1.99081984     0.08069186
 h     -0.38783933     0.61851255    -1.86575605
 h     -0.93914355     2.34015262     0.46523567
 h      2.11407430     1.71329787     0.20271000
 o      2.34659772    -1.06755729    -0.18725246
 h      3.05130415    -1.01444666     0.44031557
 c     -2.46478668    -0.52197262     0.67200384
 h     -2.82221253    -1.26068102    -0.00593415
 h     -2.13120030    -0.99898373     1.68499858
 h     -3.09446027     0.24360390     1.05215241
 h     -2.06861654     1.21901000    -1.40580047
          17

 c      1.22402496    -0.28582605    -0.07099702
 c     -0.18125427    -0.87038342     0.12810234
 c     -1.23845085     0.05606030     0.19278588
 c     -1.15782641     0.85710935    -1.10295130
 c     -0.54551188     1.40181583     0.14830240
 c      1.11107768     1.02875305     0.22602045
 h     -0.16883261    -1.94735686     0.08510672
 h     -0.36752325     0.64591064    -1.84516061
 h     -0.93610326     2.34527778     0.46384138
 h      2.07541102     1.66763086     0.18945418
 o      2.34351576    -1.06910628    -0.19565839
 h      3.08006047    -1.04392434     0.45948667
 c     -2.46551985    -0.50426171     0.66352466
 h     -2.88784623    -1.31977267    -0.11240067
 h     -2.10778750    -0.98807059     1.67661633
 h     -3.05638056     0.26450088     1.00064628
 h     -2.08015542     1.13527017    -1.42501627
          17

 c      1.22237984    -0.29293082    -0.07463925
 c     -0.17234815    -0.87394210     0.13641023
 c     -1.23234394     0.04184756     0.21510524
 c     -1.15541101     0.84815006    -1.10906216
 c     -0.55419278     1.41068736     0.15895898
 c      1.11540091     1.04814006     0.22585783
 h     -0.17109505    -1.91075923     0.09150906
 h     -0.35516090     0.66999001    -1.82529303
 h     -0.93576809     2.35489206     0.47088516
 h      2.01863218     1.61904562     0.17882062
 o      2.33979379    -1.07067421    -0.20434265
 h      3.09975957    -1.06723942     0.47657027
 c     -2.46629991    -0.48977699     0.65615015
 h     -2.94881628    -1.36097068    -0.20099880
 h     -2.09639555    -0.97508242     1.65270720
 h     -3.04226004     0.30135854     0.95280103
 h     -2.11842931     1.06261364    -1.45416644
          17

 c      1.21968187    -0.30021921    -0.07596935
 c     -0.15983917    -0.87586800     0.14329218
 c     -1.22336612     0.02810107     0.23662551
 c     -1.15069558     0.83938815    -1.11535283
 c     -0.56091940     1.41844653     0.16942458
 c      1.11704758     1.06660097     0.22445230
 h     -0.18078404    -1.89643810     0.09913733
 h     -0.34734150     0.68900266    -1.80956583
 h     -0.93936436     2.36998475     0.48666738
 h      1.96401851     1.58289975     0.17031844
 o      2.33606569    -1.07230416    -0.21283069
 h      3.10133282    -1.08434576     0.48357119
 c     -2.46768546    -0.47932016     0.64916097
 h     -2.99895587    -1.37659409    -0.26328447
 h     -2.09976896    -0.96101586     1.61579617
 h     -3.05339417     0.35525502     0.90988947
 h     -2.17173730     0.99757789    -1.48894872
          17

 c      1.21598900    -0.30682934    -0.07480652
 c     -0.14398287    -0.87570405     0.14881383
 c     -1.21128478     0.01542106     0.25690599
 c     -1.14535180     0.83114702    -1.12160143
 c     -0.56582274     1.42494181     0.17952655
 c      1.11360146     1.08173461     0.22179810
 h     -0.19754773    -1.91141151     0.10732878
 h     -0.33989658     0.70158802    -1.80162361
 h     -0.94661000     2.38818679     0.51013150
 h      1.94041323     1.57849515     0.16229299
 o      2.33258181    -1.07402929    -0.22094244
 h      3.08179825    -1.09507490     0.47752907
 c     -2.47067934    -0.47211318     0.64224500
 h     -3.03515487    -1.36499288    -0.29657179
 h     -2.11898330    -0.94839194     1.57194533
 h     -3.08202850     0.41624709     0.86935336
 h     -2.22269890     0.93720456    -1.52291573
          17

 c      1.21149285    -0.31213242    -0.07110169
 c     -0.12520012    -0.87427879     0.15305353
 c     -1.19617464     0.00435582     0.27563036
 c     -1.14066217     0.82353688    -1.12763077
 c     -0.56908969     1.43023106     0.18919408
 c      1.10393743     1.09227363     0.21793723
 h     -0.22012993    -1.94812880     0.11586291
 h     -0.32972831     0.70706276    -1.80382268
 h     -0.95609486     2.40484941     0.53921771
 h      1.96154482     1.61438938     0.15340100
 o      2.32924056    -1.07583998    -0.22876922
 h      3.04365318    -1.09950826     0.46019106
 c     -2.47634924    -0.46674171     0.63485353
 h     -3.05550898    -1.32662865    -0.30028202
 h     -2.15320348    -0.94140212     1.53071452
 h     -3.11741131     0.47097337     0.82864399
 h     -2.25792227     0.88075371    -1.55095438
          17

 c      1.20651558    -0.31572667    -0.06494220
 c     -0.10414600    -0.87315216     0.15612524
 c     -1.17841017    -0.00464750     0.29260609
 c     -1.13721355     0.81649380    -1.13334972
 c     -0.57092321     1.43441152     0.19841101
 c      1.08976222     1.09895745     0.21280381
 h     -0.24577851    -1.99076218     0.12468144
 h     -0.31648348     0.70550904    -1.81590821
 h     -0.96600370     2.41501939     0.57148870
 h      2.00803348     1.67806673     0.14446559
 o      2.32557748    -1.07766915    -0.23671021
 h      2.99512483    -1.09816431     0.43861106
 c     -2.48541017    -0.46185857     0.62611775
 h     -3.05879009    -1.26296618    -0.27497120
 h     -2.20023786    -0.94505904     1.50333138
 h     -3.15072811     0.50938558     0.78701131
 h     -2.27001300     0.82897448    -1.57006356
          17

 c      1.20150039    -0.31737979    -0.05653583
 c     -0.08168888    -0.87375056     0.15820112
 c     -1.15859819    -0.01130271     0.30776232
 c     -1.13497262     0.80985374    -1.13878789
 c     -0.57149468     1.43749387     0.20717234
 c      1.07357856     1.10327600     0.20633002
 h     -0.27078452    -2.02494370     0.13353968
 h     -0.30269455     0.69763100    -1.83495629
 h     -0.97473067     2.41500800     0.60467778
 h      2.05153396     1.75024031     0.13699988
 o      2.32080294    -1.07939976    -0.24548707
 h      2.94976147    -1.09197846     0.42534953
 c     -2.49798645    -0.45648974     0.61538258
 h     -3.04480308    -1.17692913    -0.22302811
 h     -2.25826598    -0.96240769     1.49747453
 h     -3.17632683     0.52633051     0.74516415
 h     -2.25648964     0.78325572    -1.57897863
          17

 c      1.19697615    -0.31696527    -0.04618422
 c     -0.05883277    -0.87699969     0.15950493
 c     -1.13749492    -0.01551083     0.32112801
 c     -1.13346910     0.80341141    -1.14400915
 c     -0.57091213     1.43935059     0.21545219
 c      1.05704680     1.10640263     0.19855243
 h     -0.29145234    -2.04173246     0.14197587
 h     -0.29227940     0.68449459    -1.85661463
 h     -0.98123980     2.40314034     0.63703657
 h      2.07400541     1.81690175     0.13173392
 o      2.31419950    -1.08090516    -0.25581236
 h      2.92046192    -1.08193576     0.43310650
 c     -2.51344330    -0.45006375     0.60301632
 h     -3.01616033    -1.07529612    -0.15166490
 h     -2.32710490    -0.99119409     1.51163308
 h     -3.19139175     0.52098237     0.70460044
 h     -2.21901511     0.74511708    -1.57790848
          17

 c      1.19349586    -0.31441906    -0.03425048
 c     -0.03663436    -0.88332076     0.16029354
 c     -1.11592908    -0.01734565     0.33278461
 c     -1.13190769     0.79697103    -1.14895735
 c     -0.56920872     1.43971429     0.22317890
 c      1.04100812     1.10910644     0.18959717
 h     -0.30471988    -2.03747139     0.14941674
 h     -0.28868326     0.66727765    -1.87661748
 h     -0.98523630     2.37992224     0.66753887
 h      2.06733151     1.86993966     0.12866877
 o      2.30582625    -1.08208409    -0.26763947
 h      2.90858547    -1.06880252     0.46265549
 c     -2.53017316    -0.44187682     0.59104376
 h     -2.98313451    -0.97468112    -0.08042067
 h     -2.40695290    -1.02415148     1.53597127
 h     -3.19566199     0.49646788     0.66725547
 h     -2.16385593     0.71581165    -1.56874450
          17

 c      1.19156677    -0.30973241    -0.02112657
 c     -0.01610184    -0.89267868     0.16083502
 c     -1.09472636    -0.01701648     0.34281583
 c     -1.12914857     0.79040019    -1.15331016
 c     -0.56634252     1.43820417     0.23022001
 c      1.02584177     1.11190635     0.17964392
 h     -0.30852076    -2.01305580     0.15526162
 h     -0.29366711     0.64708177    -1.89180693
 h     -0.98721804     2.34788514     0.69599268
 h      2.02910375     1.90499092     0.12741613
 o      2.29651168    -1.08283197    -0.28003453
 h      2.90397409    -1.05361662     0.50069725
 c     -2.54523552    -0.43025472     0.58348728
 h     -2.97039016    -0.90847884    -0.05090416
 h     -2.49653825    -1.05292153     1.55867361
 h     -3.19169003     0.46027814     0.63536547
 h     -2.10329125     0.69584224    -1.55565580
          17

 c      1.19157341    -0.30297085    -0.00720911
 c      0.00193918    -0.90454608     0.16138489
 c     -1.07461345    -0.01481755     0.35128745
 c     -1.12373380     0.78367723    -1.15642175
 c     -0.56220425     1.43438241     0.23638636
 c      1.01166826     1.11515350     0.16890461
 h     -0.30222244    -1.97409067     0.15894379
 h     -0.30679253     0.62478509    -1.90064516
 h     -0.98838018     2.31108962     0.72300936
 h      1.96033426     1.92017105     0.12735613
 o      2.28714279    -1.08301425    -0.29191083
 h      2.89590361    -1.03795910     0.53151282
 c     -2.55584213    -0.41424954     0.58384944
 h     -3.00011037    -0.90490387    -0.10101310
 h     -2.59285414    -1.07113059     1.57070567
 h     -3.18552825     0.42489939     0.61115312
 h     -2.05575555     0.68455697    -1.54523242
          17

 c      1.19369900    -0.29430087     0.00711756
 c      0.01700004    -0.91778795     0.16216607
 c     -1.05614501    -0.01109867     0.35826393
 c     -1.11444346     0.77686358    -1.15753077
 c     -0.55664790     1.42785243     0.24147205
 c      0.99837394     1.11899937     0.15761523
 h     -0.28727579    -1.93190496     0.15997819
 h     -0.32533245     0.60089386    -1.90346099
 h     -0.99026181     2.27413348     0.74966688
 h      1.86531170     1.91622024     0.12764304
 o      2.27829412    -1.08248318    -0.30251365
 h      2.87876061    -1.02359256     0.54468052
 c     -2.56272574    -0.39721781     0.58991220
 h     -3.05259043    -0.94256294    -0.20339925
 h     -2.69172466    -1.07512181     1.56715828
 h     -3.18649215     0.40627109     0.59584337
 h     -2.03928858     0.68068158    -1.54395979
          17

 c      1.19788407    -0.28399929     0.02149090
 c      0.02902350    -0.93064582     0.16336140
 c     -1.03976099    -0.00631427     0.36382799
 c     -1.10142710     0.76997984    -1.15624978
 c     -0.54956347     1.41839474     0.24533111
 c      0.98547502     1.12321650     0.14603453
 h     -0.26756608    -1.90356685     0.15798053
 h     -0.34460090     0.57538881    -1.90245537
 h     -0.99407686     2.24070378     0.77675774
 h      1.75330767     1.89841244     0.12716832
 o      2.27023021    -1.08110179    -0.31148082
 h      2.85194898    -1.01210545     0.53602502
 c     -2.56757565    -0.38292845     0.59787600
 h     -3.10021224    -0.98896122    -0.31300145
 h     -2.78848477    -1.06369180     1.54655990
 h     -3.20236965     0.41618928     0.58854169
 h     -2.05784717     0.68401386    -1.55273401
          17

 c      1.20385202    -0.27243449     0.03557281
 c      0.03825299    -0.94123956     0.16512005
 c     -1.02584407    -0.00105275     0.36808391
 c     -1.08642259     0.76298199    -1.15273871
 c     -0.54096887     1.40608147     0.24795945
 c      0.97188247     1.12686051     0.13443566
 h     -0.24780195    -1.90623596     0.15263156
 h     -0.35906152     0.54773454    -1.90111791
 h     -0.99998109     2.21231597     0.80391578
 h      1.64148956     1.88047566     0.12459215
 o      2.26295623    -1.07876178    -0.31882192
 h      2.81906484    -1.00470071     0.50723884
 c     -2.57158105    -0.37251256     0.60564186
 h     -3.13099873    -1.02740453    -0.40614583
 h     -2.87867725    -1.03800657     1.51038685
 h     -3.23188516     0.45329273     0.58681587
 h     -2.09763355     0.69571624    -1.56557846
          17

 c      1.21118420    -0.26003477     0.04905215
 c      0.04484971    -0.94868976     0.16756049
 c     -1.01474261     0.00399273     0.37115350
 c     -1.07153538     0.75587005    -1.14738740
 c     -0.53107763     1.39128965     0.24952488
 c      0.95599757     1.12813704     0.12307422
 h     -0.22949185    -1.94464997     0.14373785
 h     -0.36433566     0.51727684    -1.90263912
 h     -1.00679114     2.18813067     0.82928281
 h      1.55406294     1.88635767     0.11860938
 o      2.25621088    -1.07540045    -0.32495793
 h      2.78793027    -1.00198344     0.46642066
 c     -2.57587331    -0.36511353     0.61208522
 h     -3.14196544    -1.05121065    -0.47348476
 h     -2.95888977    -1.00164522     1.46310452
 h     -3.26516486     0.50514206     0.58825956
 h     -2.13946720     0.71658425    -1.57492411
          17

 c      1.21938635    -0.24729680     0.06166320
 c      0.04873771    -0.95361974     0.17074798
 c     -1.00679092     0.00808012     0.37316842
 c     -1.05822178     0.74869386    -1.14064407
 c     -0.52031375     1.37460396     0.25032250
 c      0.93705368     1.12574029     0.11214574
 h     -0.20963272    -2.00599848     0.13157246
 h     -0.35918774     0.48396927    -1.90784569
 h     -1.01239410     2.16595927     0.85004477
 h      1.50681116     1.93491616     0.10831627
 o      2.24946955    -1.07101087    -0.33073186
 h      2.77036626    -1.00380995     0.42805159
 c     -2.58129358    -0.35923554     0.61630002
 h     -3.13326751    -1.05774263    -0.51153036
 h     -3.02769472    -0.96043298     1.41208296
 h     -3.29135753     0.55803891     0.59106795
 h     -2.16875723     0.74618032    -1.57554181
          17

 c      1.22793457    -0.23482285     0.07322163
 c      0.04988859    -0.95729454     0.17468099
 c     -1.00230862     0.01047676     0.37426307
 c     -1.04711118     0.74147848    -1.13304039
 c     -0.50927128     1.35668757     0.25069017
 c      0.91649584     1.12095861     0.10177416
 h     -0.18439817    -2.07053853     0.11705158
 h     -0.34594595     0.44888256    -1.91437263
 h     -1.01454973     2.14362563     0.86341975
 h      1.49095981     2.01526626     0.09320176
 o      2.24219113    -1.06561298    -0.33703890
 h      2.77795949    -1.00970171     0.40683501
 c     -2.58814430    -0.35350074     0.61738194
 h     -3.10601889    -1.04585289    -0.51898746
 h     -3.08617200    -0.92157584     1.36662851
 h     -3.30320817     0.60246126     0.59389320
 h     -2.17717377     0.78318061    -1.56494554
          17

 c      1.23632661    -0.22327643     0.08365075
 c      0.04853245    -0.96072568     0.17931326
 c     -1.00156166     0.01052031     0.37457236
 c     -1.03823851     0.73420094    -1.12513531
 c     -0.49863194     1.33818811     0.25093066
 c      0.89671019     1.11650565     0.09200313
 h     -0.15199791    -2.12227791     0.10144895
 h     -0.32905275     0.41401231    -1.91791335
 h     -1.01164160     2.11992867     0.86748930
 h      1.48777513     2.09970145     0.07319665
 o      2.23439162    -1.05919376    -0.34400457
 h      2.81261080    -1.01975326     0.40444845
 c     -2.59629619    -0.34693657     0.61456298
 h     -3.06173137    -1.01502524    -0.49559198
 h     -3.13693982    -0.89154295     1.33538912
 h     -3.29734815     0.63336565     0.59566461
 h     -2.16136282     0.82587200    -1.54271271
          17

 c      1.24410915    -0.21326868     0.09297236
 c      0.04512863    -0.96444275     0.18458168
 c     -1.00470843     0.00768247     0.37422866
 c     -1.03128239     0.72681978    -1.11736444
 c     -0.48908719     1.31966435     0.25126400
 c      0.87962783     1.11441624     0.08279758
 h     -0.11275411    -2.15169077     0.08604794
 h     -0.31311705     0.38159861    -1.91428996
 h     -1.00315753     2.09509567     0.86165675
 h      1.48441034     2.16717831     0.04873245
 o      2.22681700    -1.05173671    -0.35085348
 h      2.86372902    -1.03420289     0.40754529
 c     -2.60548837    -0.33912089     0.60753356
 h     -3.00250820    -0.96546501    -0.44237757
 h     -3.18139445    -0.87329806     1.32285194
 h     -3.27338105     0.64913481     0.59550606
 h     -2.12209944     0.87251423    -1.51008715
          17

 c      1.25086920    -0.20526381     0.10127286
 c      0.04026963    -0.96857925     0.19042277
 c     -1.01175923     0.00162555     0.37335789
 c     -1.02564407     0.71929355    -1.10990051
 c     -0.48126973     1.30150979     0.25180811
 c      0.86659689     1.11567487     0.07407302
 h     -0.06831247    -2.15477290     0.07194708
 h     -0.30164839     0.35348075    -1.90088953
 h     -0.98990656     2.07091271     0.84679849
 h      1.47469207     2.20693111     0.02052777
 o      2.22040422    -1.04330284    -0.35672095
 h      2.91700456    -1.05224088     0.40093448
 c     -2.61548194    -0.33012290     0.59674569
 h     -2.93197740    -0.89937105    -0.36377968
 h     -3.21758483    -0.86524221     1.32778331
 h     -3.23333053     0.65102881     0.59273439
 h     -2.06463174     0.92178616    -1.47005724
          17

 c      1.25622587    -0.19953784     0.10867102
 c      0.03460581    -0.97295803     0.19678378
 c     -1.02255260    -0.00776060     0.37207978
 c     -1.02040743     0.71154777    -1.10257617
 c     -0.47567130     1.28389365     0.25258226
 c      0.85852789     1.12052442     0.06572677
 h     -0.02102668    -2.13212771     0.05993224
 h     -0.29652119     0.33069804    -1.87723835
 h     -0.97400226     2.05061210     0.82514723
 h      1.45633312     2.21482297    -0.01061136
 o      2.21584763    -1.03402986    -0.36114474
 h      2.96148485    -1.07207253     0.37566753
 c     -2.62580373    -0.32006944     0.58378347
 h     -2.85734247    -0.82474641    -0.27386131
 h     -3.24122455    -0.86293496     1.34490938
 h     -3.18165332     0.64353741     0.58690553
 h     -1.99970520     0.97359974    -1.42761882
          17

 c      1.25984065    -0.19617871     0.11529687
 c      0.02878799    -0.97708666     0.20363999
 c     -1.03674468    -0.02034962     0.37051259
 c     -1.01441542     0.70341727    -1.09491362
 c     -0.47256039     1.26676790     0.25354476
 c      0.85590422     1.12870389     0.05766797
 h      0.02646602    -2.08911499     0.05027697
 h     -0.29773119     0.31324390    -1.84513947
 h     -0.95849141     2.03831899     0.79977300
 h      1.42942055     2.19094678    -0.04392624
 o      2.21350716    -1.02409093    -0.36406632
 h      2.99107665    -1.09156151     0.32923145
 c     -2.63531874    -0.30836911     0.57219783
 h     -2.79176576    -0.76302426    -0.20897442
 h     -3.24828308    -0.86157866     1.36752731
 h     -3.12534826     0.63523060     0.57785168
 h     -1.94290945     1.03005902    -1.38935610
          17

 c      1.26144628    -0.19510739     0.12127920
 c      0.02340192    -0.98008998     0.21102479
 c     -1.05381222    -0.03579840     0.36878204
 c     -1.00683959     0.69473694    -1.08634485
 c     -0.47194705     1.24998407     0.25468103
 c      0.85867492     1.13947948     0.04985675
 h      0.07175658    -2.03674705     0.04239176
 h     -0.30317929     0.29987267    -1.80866184
 h     -0.94644899     2.03773045     0.77351232
 h      1.39640979     2.13973122    -0.07894455
 o      2.21340701    -1.01365838    -0.36573783
 h      3.00447881    -1.10873565     0.26417381
 c     -2.64260605    -0.29377555     0.56705009
 h     -2.74915283    -0.74676324    -0.22405847
 h     -3.23657121    -0.85742822     1.38926975
 h     -3.07315759     0.63852906     0.56563760
 h     -1.90804615     1.09462161    -1.36108501
          17

 c      1.26089054    -0.19610284     0.12673519
 c      0.01888201    -0.98074505     0.21905564
 c     -1.07308412    -0.05359719     0.36702631
 c     -0.99803136     0.68573426    -1.07653670
 c     -0.47362675     1.23350239     0.25610752
 c      0.86609378     1.15144916     0.04237322
 h      0.11341526    -1.99138847     0.03451429
 h     -0.30872210     0.28808313    -1.77381150
 h     -0.93974346     2.05018846     0.74769608
 h      1.36345586     2.07257599    -0.11614404
 o      2.21517476    -1.00286392    -0.36668352
 h      3.00597695    -1.12229131     0.18758854
 c     -2.64740394    -0.27764545     0.56859474
 h     -2.72936889    -0.77633034    -0.31851736
 h     -3.20617451    -0.84827600     1.40558743
 h     -3.03279886     0.66562900     0.55037329
 h     -1.89665734     1.16751815    -1.34460712
          17

 c      1.25818274    -0.19883225     0.13176284
 c      0.01546341    -0.97796032     0.22788964
 c     -1.09384699    -0.07315125     0.36536696
 c     -0.98943238     0.67723693    -1.06549906
 c     -0.47727425     1.21757277     0.25809517
 c      0.87659068     1.16224395     0.03554394
 h      0.15135612    -1.96925495     0.02426350
 h     -0.30934336     0.27474446    -1.74717123
 h     -0.93829047     2.07337639     0.72165802
 h      1.34234892     2.01163705    -0.15840519
 o      2.21794630    -0.99174818    -0.36766566
 h      3.00681640    -1.13225888     0.11066721
 c     -2.65017780    -0.26304515     0.57225099
 h     -2.72681324    -0.82068460    -0.43621033
 h     -3.15937753    -0.83352776     1.41462960
 h     -3.00683873     0.71911376     0.53211486
 h     -1.89768223     1.24257963    -1.33775489
          17

 c      1.25351679    -0.20289892     0.13643975
 c      0.01327847    -0.97168640     0.23755979
 c     -1.11543112    -0.09382907     0.36387150
 c     -0.98248674     0.67023465    -1.05353590
 c     -0.48251768     1.20274515     0.26097060
 c      0.88807912     1.16894089     0.03001622
 h      0.18554531    -1.97576092     0.01070512
 h     -0.30188290     0.25769749    -1.73314399
 h     -0.94044375     2.10188773     0.69358037
 h      1.34822366     1.98548175    -0.21195531
 o      2.22052836    -0.98025340    -0.36946845
 h      3.02274337    -1.14012035     0.04527115
 c     -2.65140030    -0.25080556     0.57474661
 h     -2.73888708    -0.85944397    -0.53918090
 h     -3.10047703    -0.81430796     1.41739432
 h     -2.99220484     0.78748807     0.51155536
 h     -1.89780351     1.31056571    -1.33732037
          17

 c      1.24724431    -0.20791818     0.14083249
 c      0.01249714    -0.96321240     0.24786445
 c     -1.13720353    -0.11496177     0.36253461
 c     -0.97788186     0.66535081    -1.04127039
 c     -0.48897652     1.18970588     0.26498781
 c      0.89926196     1.17027358     0.02628861
 h      0.21422926    -2.00175965    -0.00416519
 h     -0.28753553     0.23737659    -1.73147567
 h     -0.94408775     2.12925003     0.66190304
 h      1.38587857     2.00400364    -0.28096337
 o      2.22219663    -0.96837294    -0.37243260
 h      3.06187171    -1.14667627    -0.00360271
 c     -2.65144413    -0.24008966     0.57443579
 h     -2.76390834    -0.88476115    -0.61194398
 h     -3.03537990    -0.79352096     1.41780060
 h     -2.98428728     0.85369785     0.49044040
 h     -1.88819165     1.36359695    -1.34082058
          17

 c      1.23981862    -0.21356555     0.14500054
 c      0.01326525    -0.95437599     0.25848644
 c     -1.15851580    -0.13585285     0.36126895
 c     -0.97554571     0.66271533    -1.02956952
 c     -0.49626761     1.17907036     0.27025914
 c      0.91038127     1.16775407     0.02402980
 h      0.23454290    -2.03219318    -0.01673468
 h     -0.27137882     0.21672449    -1.73766012
 h     -0.94755672     2.14992909     0.62621766
 h      1.44211787     2.04597645    -0.35958964
 o      2.22335395    -0.95632666    -0.37631816
 h      3.11482538    -1.14950110    -0.04014333
 c     -2.65057952    -0.22983271     0.57038129
 h     -2.80012867    -0.89414476    -0.64903110
 h     -2.97046878    -0.77507706     1.42172494
 h     -2.97973775     0.90408786     0.47091428
 h     -1.86506097     1.39671684    -1.34669372
          17

 c      1.23175944    -0.21956562     0.14898138
 c      0.01555361    -0.94676834     0.26915894
 c     -1.17864641    -0.15580870     0.35990696
 c     -0.97498523     0.66211785    -1.01930240
 c     -0.50397814     1.17124120     0.27674602
 c      0.92203707     1.16347196     0.02248812
 h      0.24423575    -2.05473800    -0.02377968
 h     -0.25947014     0.19951365    -1.74571840
 h     -0.95007503     2.16051891     0.58741903
 h      1.49999740     2.08498516    -0.43693329
 o      2.22495178    -0.94445487    -0.38074690
 h      3.16400649    -1.14452847    -0.07064571
 c     -2.64914618    -0.21941376     0.56212173
 h     -2.84562757    -0.88690793    -0.64865840
 h     -2.91086620    -0.76185159     1.43402412
 h     -2.97670257     0.93080619     0.45482294
 h     -1.82843106     1.40784910    -1.35413323
          17

 c      1.22363423    -0.22567365     0.15277366
 c      0.01910960    -0.94148709     0.27972130
 c     -1.19678248    -0.17417450     0.35821800
 c     -0.97553951     0.66315435    -1.01111070
 c     -0.51165555     1.16634324     0.28427647
 c      0.93436820     1.15871685     0.02108993
 h      0.24239328    -2.06226059    -0.02325671
 h     -0.25636177     0.18875541    -1.75063660
 h     -0.95187451     2.16023564     0.54745271
 h      1.54853995     2.10521586    -0.50426614
 o      2.22770401    -0.93302586    -0.38549953
 h      3.19582260    -1.12882959    -0.09862226
 c     -2.64768755    -0.20885554     0.54980363
 h     -2.89828964    -0.86301380    -0.61062736
 h     -2.85936633    -0.75352097     1.45496910
 h     -2.97433644     0.93109611     0.44342839
 h     -1.78141696     1.39776402    -1.36310539
          17

 c      1.21603008    -0.23166802     0.15633156
 c      0.02349928    -0.93916239     0.29010472
 c     -1.21206479    -0.19036714     0.35594045
 c     -0.97643810     0.66525205    -1.00527349
 c     -0.51882798     1.16420663     0.29256744
 c      0.94710523     1.15407811     0.01953085
 h      0.22934612    -2.05231997    -0.01430280
 h     -0.26409416     0.18595282    -1.74940926
 h     -0.95417199     2.15103989     0.50894357
 h      1.58229216     2.09985814    -0.55624537
 o      2.23186319    -0.92217535    -0.39051027
 h      3.20405062    -1.10139564    -0.12476866
 c     -2.64687736    -0.19874104     0.53420759
 h     -2.95582002    -0.82311215    -0.53633887
 h     -2.81701432    -0.74656493     1.47972754
 h     -2.97255459     0.90668849     0.43736784
 h     -1.73038638     1.37060424    -1.37469270
          17

 c      1.20951080    -0.23735063     0.15956997
 c      0.02817872    -0.93999022     0.30031313
 c     -1.22368892    -0.20390302     0.35281756
 c     -0.97678026     0.66763862    -1.00163213
 c     -0.52503850     1.16439356     0.30125327
 c      0.95977889     1.14975578     0.01768670
 h      0.20645436    -2.02668765     0.00282619
 h     -0.28200935     0.19085839    -1.74128568
 h     -0.95901774     2.13739220     0.47476297
 h      1.59907633     2.06715224    -0.58994008
 o      2.23723150    -0.91191891    -0.39580710
 h      3.18963713    -1.06289971    -0.14787790
 c     -2.64728508    -0.18994469     0.51662063
 h     -3.01615175    -0.76969321    -0.43063716
 h     -2.78429434    -0.73642300     1.50142351
 h     -2.97218051     0.86425364     0.43671388
 h     -1.68531818     1.33453601    -1.39166982
          17

 c      1.20456861    -0.24254764     0.16237527
 c      0.03256006    -0.94369046     0.31042342
 c     -1.23103714    -0.21442737     0.34862510
 c     -0.97566122     0.66946161    -0.99959882
 c     -0.52989283     1.16630037     0.30992260
 c      0.97183648     1.14570124     0.01556206
 h      0.17598634    -1.99173196     0.02662887
 h     -0.30669444     0.20133563    -1.72789695
 h     -0.96885892     2.12522797     0.44752522
 h      1.59881827     2.00848036    -0.60421156
 o      2.24313305    -0.90217702    -0.40149604
 h      3.16122854    -1.01535196    -0.16513901
 c     -2.64902420    -0.18328139     0.49891246
 h     -3.07937317    -0.71008965    -0.30626500
 h     -2.76163194    -0.71949481     1.51442003
 h     -2.97534168     0.81647277     0.44114736
 h     -1.65841225     1.30054953    -1.41841389
          17

 c      1.20157172    -0.24711645     0.16462505
 c      0.03607800    -0.94943845     0.32059856
 c     -1.23379963    -0.22174203     0.34318164
 c     -0.97265683     0.67026919    -0.99841063
 c     -0.53312609     1.16936020     0.31817063
 c      0.98264416     1.14159975     0.01332430
 h      0.14091625    -1.95907963     0.05419161
 h     -0.33205915     0.21334467    -1.71335449
 h     -0.98564569     2.11979054     0.42909568
 h      1.58364389     1.92842160    -0.60008351
 o      2.24840476    -0.89283064    -0.40777174
 h      3.13556679    -0.96136499    -0.17213804
 c     -2.65121885    -0.17897971     0.48384615
 h     -3.15305696    -0.66109531    -0.18948529
 h     -2.74925176    -0.69388124     1.51590954
 h     -2.98541910     0.78123825     0.45035653
 h     -1.65844850     1.27694077    -1.45819273
          17

 c      1.20071182    -0.25095600     0.16621686
 c      0.03827884    -0.95599053     0.33105681
 c     -1.23201276    -0.22580995     0.33635588
 c     -0.96832680     0.67049111    -0.99760874
 c     -0.53466678     1.17327655     0.32564589
 c      0.99137204     1.13672772     0.01144975
 h      0.10426555    -1.94404143     0.08168439
 h     -0.35032776     0.22162137    -1.70363595
 h     -1.00970913     2.12307247     0.42034949
 h      1.55931131     1.83645192    -0.58246869
 o      2.25182872    -0.88384650    -0.41484913
 h      3.13107991    -0.90239514    -0.16424684
 c     -2.65197214    -0.17640700     0.47427777
 h     -3.25481475    -0.64522959    -0.11144333
 h     -2.74686570    -0.65936409     1.50640046
 h     -3.00507978     0.77447674     0.46441897
 h     -1.68409834     1.26314864    -1.50862142
          17

 c      1.20196954    -0.25402562     0.16709840
 c      0.03892388    -0.96231295     0.34192235
 c     -1.22595418    -0.22670428     0.32810234
 c     -0.96389696     0.67110897    -0.99728555
 c     -0.53464139     1.17811745     0.33206326
 c      0.99679024     1.12977884     0.01096479
 h      0.06806312    -1.95826203     0.10635630
 h     -0.35487455     0.22172944    -1.70409197
 h     -1.03919847     2.13282110     0.42129025
 h      1.53767866     1.74930631    -0.56309461
 o      2.25319728    -0.87534979    -0.42271965
 h      3.15145933    -0.83775905    -0.14081179
 c     -2.65087658    -0.17527514     0.47028657
 h     -3.38780198    -0.66549545    -0.07411028
 h     -2.75354134    -0.61739706     1.48984465
 h     -3.03274207     0.79868191     0.48325697
 h     -1.72518167     1.25173323    -1.56155838
          17

 c      1.20512223    -0.25639303     0.16728516
 c      0.03800742    -0.96839461     0.35305583
 c     -1.21605121    -0.22454408     0.31850169
 c     -0.96037408     0.67284793    -0.99800368
 c     -0.53330524     1.18418507     0.33719219
 c      0.99732458     1.11912276     0.01340806
 h      0.03317322    -2.00032685     0.12869424
 h     -0.34382245     0.21275477    -1.71569488
 h     -1.07061020     2.14402717     0.43133455
 h      1.53612205     1.68859295    -0.56020338
 o      2.25361215    -0.86744587    -0.43101542
 h      3.18094440    -0.76731874    -0.10736627
 c     -2.65032573    -0.17576268     0.46968196
 h     -3.52657974    -0.70294509    -0.05534496
 h     -2.76802283    -0.57114867     1.47307519
 h     -3.06213033     0.84141653     0.50550380
 h     -1.76988355     1.23519342    -1.60787116
          17

 c      1.20978481    -0.25830900     0.16685984
 c      0.03566020    -0.97517796     0.36411508
 c     -1.20292031    -0.21948307     0.30774937
 c     -0.95810906     0.67582665    -1.00059929
 c     -0.53096378     1.19177652     0.34084951
 c      0.99215089     1.10419059     0.01965529
 h      0.00034028    -2.05671243     0.15164468
 h     -0.32090262     0.19803181    -1.73387412
 h     -1.09995501     2.15143441     0.44955067
 h      1.56471537     1.66525923    -0.58475677
 o      2.25445397    -0.86006254    -0.43922766
 h      3.20021340    -0.69359348    -0.07192171
 c     -2.65265673    -0.17739218     0.47073210
 h     -3.64624810    -0.74136730    -0.04005520
 h     -2.78918235    -0.52487730     1.46435902
 h     -3.08610120     0.88603170     0.52849390
 h     -1.80917620     1.20923608    -1.64083004
          17

 c      1.21545698    -0.26023837     0.16595263
 c      0.03208979    -0.98372650     0.37475903
 c     -1.18738457    -0.21172594     0.29612267
 c     -0.95696877     0.67973559    -1.00586176
 c     -0.52791906     1.20100198     0.34289647
 c      0.98229981     1.08645560     0.02871847
 h     -0.02931897    -2.11163457     0.17804360
 h     -0.29265270     0.18304931    -1.75152932
 h     -1.12378169     2.15132303     0.47481933
 h      1.61314809     1.66833542    -0.62618161
 o      2.25666088    -0.85300491    -0.44692423
 h      3.19737884    -0.62061637    -0.04124001
 c     -2.65889959    -0.17938306     0.47254289
 h     -3.73378133    -0.77274042    -0.02268570
 h     -2.81593297    -0.48239350     1.47062262
 h     -3.09976379     0.92008125     0.54921862
 h     -1.83748461     1.17262140    -1.65669988
          17

 c      1.22157156    -0.26278472     0.16470528
 c      0.02757381    -0.99467481     0.38474425
 c     -1.17040314    -0.20154041     0.28395392
 c     -0.95663011     0.68411835    -1.01424752
 c     -0.52442749     1.21171661     0.34322311
 c      0.96961841     1.06809120     0.03886366
 h     -0.05469161    -2.15356731     0.20938036
 h     -0.26521118     0.17293550    -1.76262528
 h     -1.13978223     2.14221930     0.50597397
 h      1.66272420     1.68001650    -0.66539864
 o      2.26066785    -0.84605220    -0.45380446
 h      3.16871152    -0.55235348    -0.01981085
 c     -2.66917741    -0.18118910     0.47488515
 h     -3.78379947    -0.79359984    -0.00185470
 h     -2.84656957    -0.44555350     1.49369227
 h     -3.10098153     0.93679568     0.56504536
 h     -1.85224987     1.12629774    -1.65438274
          17

 c      1.22753020    -0.26656925     0.16324316
 c      0.02243508    -1.00814604     0.39391576
 c     -1.15295964    -0.18926412     0.27160248
 c     -0.95670309     0.68851834    -1.02575363
 c     -0.52066918     1.22352986     0.34172608
 c      0.95560023     1.05078243     0.04884287
 h     -0.07503354    -2.17633610     0.24590591
 h     -0.24281566     0.17122657    -1.76377333
 h     -1.14709822     2.12496631     0.54196841
 h      1.69991096     1.68838004    -0.68917220
 o      2.26650098    -0.83902741    -0.45970438
 h      3.11709788    -0.49166197    -0.00974671
 c     -2.68320091    -0.18261908     0.47808660
 h     -3.79447162    -0.80244099     0.02236536
 h     -2.87833846    -0.41420610     1.52894946
 h     -3.08981383     0.93393711     0.57398447
 h     -1.85387157     1.07289415    -1.63528411
          17

 c      1.23271905    -0.27212853     0.16166505
 c      0.01699768    -1.02382103     0.40217701
 c     -1.13595958    -0.17531101     0.25942771
 c     -0.95669644     0.69251199    -1.03988630
 c     -0.51673685     1.23585180     0.33829330
 c      0.94126457     1.03560123     0.05799645
 h     -0.09010470    -2.17844690     0.28703527
 h     -0.22750744     0.17960996    -1.75435422
 h     -1.14642821     2.10247893     0.58207294
 h      1.71767282     1.68766837    -0.69119442
 o      2.27380781    -0.83187140    -0.46463041
 h      3.05162140    -0.43917232    -0.01029961
 c     -2.70046216    -0.18374886     0.48274258
 h     -3.76590166    -0.79877765     0.04927075
 h     -2.90792999    -0.38740145     1.56822242
 h     -3.06806672     0.91299569     0.57478074
 h     -1.84640679     1.01656775    -1.60362226
          17

 c      1.23651816    -0.27984359     0.16004310
 c      0.01155422    -1.04097183     0.40947145
 c     -1.12016138    -0.16017799     0.24777080
 c     -0.95594380     0.69572990    -1.05567212
 c     -0.51265083     1.24797574     0.33280243
 c      0.92735376     1.02314099     0.06603153
 h     -0.10023837    -2.16282953     0.33164466
 h     -0.21908625     0.19792170    -1.73630020
 h     -1.13982819     2.07911099     0.62602634
 h      1.71315498     1.67583477    -0.66943871
 o      2.28186286    -0.82473957    -0.46881490
 h      2.98748699    -0.39179540    -0.01706527
 c     -2.72017523    -0.18484762     0.48940895
 h     -3.70050791    -0.78336294     0.07741632
 h     -2.93241986    -0.36436895     1.60375306
 h     -3.03916900     0.87944170     0.56697624
 h     -1.83855093     0.96274190    -1.56668919
          17

 c      1.23833369    -0.28990370     0.15842808
 c      0.00636061    -1.05843667     0.41577044
 c     -1.10614381    -0.14444323     0.23694730
 c     -0.95370946     0.69795771    -1.07179896
 c     -0.50841852     1.25921429     0.32514743
 c      0.91444929     1.01359266     0.07288551
 h     -0.10644691    -2.13731558     0.37832946
 h     -0.21490563     0.22409896    -1.71396939
 h     -1.12994638     2.05938412     0.67393578
 h      1.68628313     1.65320089    -0.62455935
 o      2.28977190    -0.81801364    -0.47266198
 h      2.94250135    -0.34261264    -0.02295862
 c     -2.74103785    -0.18629753     0.49853419
 h     -3.60563349    -0.75985016     0.10355551
 h     -2.94988609    -0.34473581     1.63025991
 h     -3.00806749     0.84352992     0.55086423
 h     -1.84266148     0.91695951    -1.53360403
          17

 c      1.23767629    -0.30230012     0.15685350
 c      0.00164897    -1.07464294     0.42104895
 c     -1.09430489    -0.12874171     0.22724581
 c     -0.94974186     0.69931968    -1.08701370
 c     -0.50413538     1.26907345     0.31530866
 c      0.90293810     1.00674229     0.07872151
 h     -0.11047208    -2.11468333     0.42584041
 h     -0.20975714     0.25427883    -1.69387655
 h     -1.11869242     2.04621414     0.72568055
 h      1.63994520     1.62250599    -0.55982377
 o      2.29705803    -0.81198086    -0.47639442
 h      2.92704734    -0.28614761    -0.02392031
 c     -2.76082862    -0.18820229     0.51071119
 h     -3.49907802    -0.73895894     0.11986103
 h     -2.95958223    -0.32841048     1.64519631
 h     -2.98048369     0.81949013     0.52707067
 h     -1.86835588     0.88260158    -1.51123771
          17

 c      1.23426511    -0.31683591     0.15532882
 c     -0.00238033    -1.08793581     0.42524755
 c     -1.08488643    -0.11370524     0.21892490
 c     -0.94491036     0.70030786    -1.10056333
 c     -0.50006217     1.27737600     0.30344487
 c      0.89281404     1.00188143     0.08404321
 h     -0.11442751    -2.10927981     0.47368647
 h     -0.19692769     0.28371198    -1.68344815
 h     -1.10610670     2.03963234     0.77998687
 h      1.58190647     1.59038033    -0.48243548
 o      2.30404727    -0.80639830    -0.47972503
 h      2.93704510    -0.22555655    -0.02410240
 c     -2.77627400    -0.18950932     0.52708349
 h     -3.41258660    -0.74333850     0.11015389
 h     -2.96190313    -0.31551158     1.64842705
 h     -2.96112070     0.81956760     0.49576584
 h     -1.91383740     0.85953612    -1.50043633
          17

 c      1.22809018    -0.33314262     0.15382366
 c     -0.00562382    -1.09735074     0.42828344
 c     -1.07801145    -0.09987445     0.21220441
 c     -0.94083500     0.70145015    -1.11228687
 c     -0.49659989     1.28423855     0.28993387
 c      0.88337636     0.99764080     0.08985095
 h     -0.11978080    -2.12847289     0.52210547
 h     -0.17168345     0.30899352    -1.68806335
 h     -1.09045179     2.03708706     0.83395613
 h      1.52791448     1.56991153    -0.40537946
 o      2.31142695    -0.80065145    -0.48211070
 h      2.96051083    -0.17033431    -0.03168084
 c     -2.78503268    -0.18838486     0.54862915
 h     -3.36988772    -0.79438406     0.05813309
 h     -2.95827639    -0.30640292     1.64237078
 h     -2.95211605     0.84496822     0.45666485
 h     -1.96660504     0.84563716    -1.49771938
          17

 c      1.21940554    -0.35071969     0.15225504
 c     -0.00813713    -1.10317703     0.43016252
 c     -1.07372843    -0.08763240     0.20724579
 c     -0.93875764     0.70293952    -1.12249482
 c     -0.49418989     1.28992505     0.27531889
 c      0.87333030     0.99212148     0.09742833
 h     -0.12651392    -2.16638758     0.57076184
 h     -0.13547311     0.33016633    -1.70795306
 h     -1.06942920     2.03505107     0.88358680
 h      1.50024201     1.57978617    -0.34489147
 o      2.31970135    -0.79420823    -0.48314232
 h      2.98645286    -0.12915291    -0.05251212
 c     -2.78836986    -0.18496131     0.57369159
 h     -3.35441690    -0.87854483    -0.02586025
 h     -2.95098434    -0.30169929     1.63296488
 h     -2.95335744     0.88471935     0.41063323
 h     -2.01243011     0.83889878    -1.49939812
          17

 c      1.20868155    -0.36901246     0.15049684
 c     -0.01009781    -1.10655122     0.43105411
 c     -1.07207505    -0.07721060     0.20412077
 c     -0.93902918     0.70461813    -1.13177892
 c     -0.49323837     1.29469362     0.26020442
 c      0.86222826     0.98420877     0.10720405
 h     -0.13356306    -2.20877013     0.61778648
 h     -0.09596661     0.35012329    -1.73837651
 h     -1.04143019     2.03064252     0.92484237
 h      1.51056673     1.62952640    -0.30699893
 o      2.32904343    -0.78681583    -0.48264926
 h      3.00775113    -0.10666570    -0.08843211
 c     -2.78843039    -0.18047050     0.59872069
 h     -3.34004216    -0.96516949    -0.11471276
 h     -2.94286883    -0.30218547     1.62966035
 h     -2.96362400     0.92345263     0.36088612
 h     -2.04125565     0.83813493    -1.50325851
          17

 c      1.19655471    -0.38747911     0.14840078
 c     -0.01173081    -1.10867595     0.43122844
 c     -1.07310358    -0.06872928     0.20279662
 c     -0.94139217     0.70620660    -1.14073346
 c     -0.49405848     1.29871077     0.24514247
 c      0.85161997     0.97482756     0.11818738
 h     -0.13980098    -2.24197942     0.66043579
 h     -0.06271909     0.37210604    -1.77278123
 h     -1.00618720     2.02250099     0.95461462
 h      1.54612774     1.70511338    -0.28086992
 o      2.33931912    -0.77851888    -0.48066349
 h      3.02117206    -0.10313529    -0.13787164
 c     -2.78615808    -0.17544152     0.62068341
 h     -3.31511682    -1.03503571    -0.18882027
 h     -2.93662259    -0.30851579     1.64194701
 h     -2.98140929     0.94853509     0.31222457
 h     -2.04809721     0.84281456    -1.50840121
          17

 c      1.18378616    -0.40558239     0.14580975
 c     -0.01327968    -1.11043389     0.43096238
 c     -1.07684938    -0.06222160     0.20315376
 c     -0.94535813     0.70747979    -1.14974905
 c     -0.49677834     1.30201519     0.23053935
 c      0.84354569     0.96569944     0.12920102
 h     -0.14452231    -2.25719407     0.69614539
 h     -0.04331214     0.39804211    -1.80548432
 h     -0.96490776     2.01101793     0.97133178
 h      1.58668123     1.78355127    -0.25343613
 o      2.35009410    -0.76967413    -0.47738135
 h      3.02756417    -0.11420951    -0.19656062
 c     -2.78179315    -0.16996674     0.63793700
 h     -3.27737867    -1.08019384    -0.23832227
 h     -2.93368735    -0.32051043     1.67282949
 h     -3.00523010     0.95244343     0.26948536
 h     -2.03237528     0.85281606    -1.51488220
          17

 c      1.17121410    -0.42275831     0.14256562
 c     -0.01500323    -1.11234272     0.43048692
 c     -1.08329176    -0.05763743     0.20501337
 c     -0.95034182     0.70830861    -1.15893865
 c     -0.50127222     1.30449247     0.21660467
 c      0.83923648     0.95802803     0.13959542
 h     -0.14749823    -2.25060723     0.72308801
 h     -0.04200897     0.42827099    -1.83264097
 h     -0.92013290     1.99829412     0.97529954
 h      1.61900710     1.84819402    -0.21785707
 o      2.36060808    -0.76098239    -0.47312201
 h      3.03262889    -0.13047529    -0.25829086
 c     -2.77543363    -0.16420800     0.65022547
 h     -3.22795368    -1.09816691    -0.25881593
 h     -2.93373638    -0.33658657     1.71562301
 h     -3.03367387     0.93233502     0.23649407
 h     -1.99766521     0.86837006    -1.52364894
          17

 c      1.15968653    -0.43841397     0.13851911
 c     -0.01715989    -1.11457980     0.42996029
 c     -1.09233393    -0.05483810     0.20815918
 c     -0.95563772     0.70863022    -1.16812221
 c     -0.50716221     1.30586560     0.20334590
 c      0.83908540     0.95239271     0.14911903
 h     -0.14894858    -2.22282152     0.74042418
 h     -0.05971521     0.46181913    -1.85235585
 h     -0.87539698     1.98793579     0.96877686
 h      1.63698767     1.88998729    -0.17201989
 o      2.36987322    -0.75338656    -0.46821299
 h      3.04584749    -0.13909923    -0.31684042
 c     -2.76718839    -0.15857135     0.65811680
 h     -3.16900777    -1.08885727    -0.24853056
 h     -2.93529726    -0.35411465     1.75827217
 h     -3.06547616     0.88927202     0.21557558
 h     -1.95203768     0.89022524    -1.53672720
          17

 c      1.14997242    -0.45195965     0.13354572
 c     -0.01996918    -1.11695000     0.42943625
 c     -1.10379689    -0.05359034     0.21234895
 c     -0.96045235     0.70840391    -1.17683261
 c     -0.51388811     1.30573564     0.19062265
 c      0.84292472     0.94898663     0.15770842
 h     -0.14958690    -2.17889592     0.74859698
 h     -0.09399375     0.49666490    -1.86476481
 h     -0.83460825     1.98448952     0.95550109
 h      1.63862118     1.90471847    -0.11608904
 o      2.37716180    -0.74761408    -0.46280575
 h      3.07338045    -0.13101236    -0.36903826
 c     -2.75713144    -0.15369930     0.66242417
 h     -3.10320693    -1.05370329    -0.20733532
 h     -2.93666989    -0.37033987     1.78960757
 h     -3.09982065     0.82809934     0.20717379
 h     -1.90769621     0.91990596    -1.55726753
          17

 c      1.14266960    -0.46285272     0.12756635
 c     -0.02356337    -1.11879903     0.42881568
 c     -1.11741739    -0.05357087     0.21732463
 c     -0.96424635     0.70762107    -1.18440304
 c     -0.52082457     1.30370333     0.17827782
 c      0.85022272     0.94775657     0.16538938
 h     -0.15073878    -2.12905120     0.74980034
 h     -0.13878492     0.52990618    -1.87238272
 h     -0.80114415     1.99217404     0.93928111
 h      1.62436267     1.89130399    -0.05133133
 o      2.38256657    -0.74369536    -0.45685658
 h      3.10979945    -0.10836285    -0.41520388
 c     -2.74519759    -0.15037957     0.66404644
 h     -3.03397942    -0.99653686    -0.13734163
 h     -2.93640731    -0.38305444     1.80236128
 h     -3.13697422     0.75780561     0.20936999
 h     -1.87725273     0.95943223    -1.58846061
          17

 c      1.13814907    -0.47064267     0.12055949
 c     -0.02795324    -1.11901737     0.42781885
 c     -1.13284159    -0.05438208     0.22282387
 c     -0.96735889     0.70642391    -1.19021699
 c     -0.52739858     1.29954903     0.16631732
 c      0.86015926     0.94839197     0.17225680
 h     -0.15433758    -2.08841396     0.74817341
 h     -0.18450700     0.55803964    -1.88039064
 h     -0.77701640     2.01309725     0.92195934
 h      1.59704295     1.85180911     0.02019811
 o      2.38677917    -0.74117495    -0.45032036
 h      3.14179159    -0.08088750    -0.45606403
 c     -2.73105014    -0.14920507     0.66418468
 h     -2.96641638    -0.92685215    -0.04575554
 h     -2.93342295    -0.39086626     1.79359209
 h     -3.17898522     0.69098739     0.21778827
 h     -1.86632161     1.00963478    -1.63066207
          17

 c      1.13655529    -0.47499411     0.11255809
 c     -0.03306392    -1.11644670     0.42609259
 c     -1.14961827    -0.05558187     0.22859329
 c     -0.97113204     0.70522296    -1.19400619
 c     -0.53315279     1.29337092     0.15500791
 c      0.87157085     0.95016048     0.17848495
 h     -0.16231290    -2.07220664     0.74842309
 h     -0.22026790     0.57766732    -1.89551143
 h     -0.76265502     2.04600563     0.90220875
 h      1.56326695     1.79329075     0.09567244
 o      2.39047554    -0.73961901    -0.44323794
 h      3.15763598    -0.05763261    -0.49122632
 c     -2.71400571    -0.14961707     0.66474454
 h     -2.90889165    -0.86705250     0.04885594
 h     -2.92699974    -0.39329106     1.76460673
 h     -3.22905768     0.63989962     0.22719183
 h     -1.86991468     1.06809450    -1.67927436
          17

 c      1.13783847    -0.47569339     0.10363526
 c     -0.03885596    -1.11073391     0.42349465
 c     -1.16720521    -0.05672805     0.23439565
 c     -0.97701927     0.70457842    -1.19603230
 c     -0.53774642     1.28558428     0.14479579
 c      0.88278772     0.95163630     0.18430036
 h     -0.17520703    -2.08575364     0.75240167
 h     -0.23905261     0.58656353    -1.92206583
 h     -0.75737890     2.08662440     0.87636607
 h      1.53595080     1.73102240     0.17198158
 o      2.39404385    -0.73881924    -0.43568690
 h      3.15113033    -0.04359049    -0.51981509
 c     -2.69328953    -0.14882627     0.66829432
 h     -2.87346590    -0.85788496     0.11316559
 h     -2.91688990    -0.39080532     1.72150460
 h     -3.28806056     0.60939553     0.23486618
 h     -1.87779256     1.12952453    -1.72660883
          17

 c      1.14178141    -0.47267614     0.09388725
 c     -0.04538943    -1.10271400     0.42023652
 c     -1.18499165    -0.05743120     0.24000334
 c     -0.98564642     0.70495535    -1.19713267
 c     -0.54093301     1.27680259     0.13612341
 c      0.89169408     0.95076683     0.18982648
 h     -0.19143417    -2.11994545     0.75737219
 h     -0.24194491     0.58426835    -1.95777239
 h     -0.76002536     2.12923526     0.84047248
 h      1.53415849     1.68803528     0.24771692
 o      2.39756924    -0.73879504    -0.42772341
 h      3.12153915    -0.03957081    -0.54130364
 c     -2.66903749    -0.14423451     0.67544679
 h     -2.86704692    -0.92658415     0.12777372
 h     -2.90366088    -0.38494399     1.67630286
 h     -3.35120675     0.59443021     0.24208308
 h     -1.88123448     1.18808378    -1.76538943
          17

 c      1.14800037    -0.46609901     0.08342376
 c     -0.05272117    -1.09374228     0.41665725
 c     -1.20231968    -0.05739886     0.24516847
 c     -0.99675808     0.70660878    -1.19846114
 c     -0.54255967     1.26769359     0.12928352
 c      0.89683798     0.94624634     0.19496381
 h     -0.20834007    -2.15896785     0.75864083
 h     -0.23626378     0.57170788    -1.99467494
 h     -0.76932272     2.16830567     0.79189529
 h      1.57053446     1.67960460     0.32463083
 o      2.40084644    -0.73979179    -0.41934231
 h      3.07326058    -0.04210358    -0.55613321
 c     -2.64298384    -0.13759112     0.68269061
 h     -2.88138167    -1.04244902     0.11658102
 h     -2.88909485    -0.37843950     1.64592411
 h     -3.40969463     0.58564041     0.25181548
 h     -1.87539124     1.23904914    -1.79054020
          17

 c      1.15594775    -0.45638739     0.07237176
 c     -0.06078925    -1.08492804     0.41296646
 c     -1.21849227    -0.05646452     0.24959083
 c     -1.00967706     0.70959956    -1.20103069
 c     -0.54259275     1.25885969     0.12435461
 c      0.89881214     0.93903178     0.19977256
 h     -0.22360063    -2.18926649     0.75261535
 h     -0.23039434     0.55045204    -2.02392193
 h     -0.78402538     2.19953064     0.72997298
 h      1.63531994     1.69594102     0.40290603
 o      2.40339145    -0.74231142    -0.41044688
 h      3.01570027    -0.04284229    -0.56628920
 c     -2.61725592    -0.13165708     0.68666654
 h     -2.90446004    -1.16318963     0.10620152
 h     -2.87521923    -0.37414510     1.64457840
 h     -3.45472234     0.57514587     0.26626125
 h     -1.85889894     1.27935228    -1.79939932
          17

 c      1.16493888    -0.44419667     0.06089237
 c     -0.06940098    -1.07688819     0.40917817
 c     -1.23274220    -0.05456832     0.25291528
 c     -1.02361999     0.71382392    -1.20542052
 c     -0.54110976     1.25075352     0.12119460
 c      0.89934895     0.93116234     0.20471935
 h     -0.23574601    -2.20251487     0.73766401
 h     -0.23065065     0.52221501    -2.03911043
 h     -0.80298254     2.22038905     0.65601243
 h      1.70681339     1.71610805     0.47794219
 o      2.40461011    -0.74702016    -0.40085978
 h      2.96085788    -0.03000452    -0.57534684
 c     -2.59375453    -0.12800158     0.68662055
 h     -2.92841708    -1.26583757     0.10795309
 h     -2.86162134    -0.37240186     1.67339737
 h     -3.47999255     0.55847100     0.28603057
 h     -1.83319041     1.30774070    -1.79157965
          17

 c      1.17419359    -0.43032828     0.04919782
 c     -0.07828280    -1.06979444     0.40514666
 c     -1.24423069    -0.05170811     0.25476276
 c     -1.03776060     0.71900066    -1.21169765
 c     -0.53825715     1.24362721     0.11947234
 c      0.89986093     0.92422907     0.21034681
 h     -0.24412175    -2.19525230     0.71381250
 h     -0.24066482     0.48862163    -2.03709175
 h     -0.82523292     2.23044230     0.57298958
 h      1.76802702     1.72565781     0.54410233
 o      2.40427535    -0.75425497    -0.39045697
 h      2.91608687     0.00368700    -0.58660358
 c     -2.57420742    -0.12753251     0.68379793
 h     -2.94882260    -1.34086977     0.12468867
 h     -2.84482604    -0.37054995     1.72024725
 h     -3.48237329     0.53416708     0.31037111
 h     -1.80235055     1.32512847    -1.76906845
          17

 c      1.18289614    -0.41565165     0.03754869
 c     -0.08712766    -1.06344682     0.40060834
 c     -1.25213776    -0.04790385     0.25478345
 c     -1.05119648     0.72462077    -1.21942447
 c     -0.53421009     1.23751990     0.11873201
 c      0.90115024     0.91919844     0.21705093
 h     -0.24877315    -2.16828674     0.68237895
 h     -0.26163610     0.45106111    -2.01776262
 h     -0.85011204     2.23139876     0.48505717
 h      1.80961218     1.71827642     0.59730401
 o      2.40284297    -0.76346831    -0.37935352
 h      2.87905930     0.05195474    -0.60020516
 c     -2.55997951    -0.13090092     0.68007330
 h     -2.96304830    -1.38456540     0.15617851
 h     -2.82093023    -0.36535145     1.76963499
 h     -3.46205240     0.50320537     0.33751387
 h     -1.77337060     1.33525217    -1.73652926
          17

 c      1.19027535    -0.40103723     0.02622746
 c     -0.09561556    -1.05728240     0.39520156
 c     -1.25582388    -0.04318605     0.25271805
 c     -1.06298274     0.72993553    -1.22772140
 c     -0.52914891     1.23230384     0.11848722
 c      0.90360345     0.91665209     0.22506751
 h     -0.25042926    -2.12687265     0.64582398
 h     -0.29243790     0.41046830    -1.98390615
 h     -0.87726981     2.22669852     0.39683421
 h      1.82735062     1.69254435     0.63514746
 o      2.40104852    -0.77351030    -0.36786584
 h      2.84351948     0.09919082    -0.61349880
 c     -2.55175251    -0.13865844     0.67710135
 h     -2.96938968    -1.39546467     0.20121037
 h     -2.78770759    -0.35474304     1.80986390
 h     -3.42317092     0.46901814     0.36473938
 h     -1.75582732     1.34492620    -1.70104021
          17

 c      1.19566913    -0.38729290     0.01550863
 c     -0.10341417    -1.05034657     0.38847971
 c     -1.25499568    -0.03760815     0.24845445
 c     -1.07240650     0.73416846    -1.23548497
 c     -0.52326160     1.22780861     0.11832154
 c      0.90736201     0.91691825     0.23449818
 h     -0.25054822    -2.08130913     0.60764704
 h     -0.32943208     0.36691795    -1.94124400
 h     -0.90643367     2.22030654     0.31258855
 h      1.82021498     1.64986401     0.65655238
 o      2.39942427    -0.78331325    -0.35632258
 h      2.80614738     0.13113876    -0.62367728
 c     -2.54927012    -0.15138997     0.67611458
 h     -2.96671205    -1.37322228     0.25818078
 h     -2.74490352    -0.33798582     1.83435265
 h     -3.37493230     0.43815910     0.38821659
 h     -1.75902131     1.36190876    -1.66983932
          17

 c      1.19854921    -0.37510400     0.00564113
 c     -0.11018586    -1.04139707     0.37996452
 c     -1.24980206    -0.03127791     0.24205728
 c     -1.07948840     0.73702542    -1.24177962
 c     -0.51677111     1.22399482     0.11794858
 c      0.91236303     0.92005121     0.24530112
 h     -0.25114769    -2.04595976     0.57183325
 h     -0.36655948     0.31915303    -1.89810988
 h     -0.93687775     2.21498496     0.23570386
 h      1.79007499     1.59409370     0.66184164
 o      2.39820280    -0.79219032    -0.34495865
 h      2.76759621     0.13951480    -0.62922489
 c     -2.55129788    -0.16970978     0.67796534
 h     -2.95452298    -1.31902011     0.32496625
 h     -2.69379664    -0.31525286     1.84079405
 h     -3.33136696     0.42045429     0.40319708
 h     -1.78612992     1.38940563    -1.64632393
          17

 c      1.19852497    -0.36497604    -0.00315779
 c     -0.11564206    -1.02941645     0.36927923
 c     -1.24082209    -0.02439038     0.23375475
 c     -1.08511064     0.73898913    -1.24611759
 c     -0.50995703     1.22107031     0.11719760
 c      0.91821376     0.92568874     0.25721485
 h     -0.25398661    -2.03346839     0.54141363
 h     -0.39706678     0.26487012    -1.86353956
 h     -0.96695671     2.21117858     0.16874226
 h      1.74327270     1.53263960     0.65363534
 o      2.39738437    -0.79985206    -0.33389043
 h      2.73121720     0.12216565    -0.63021302
 c     -2.55610403    -0.19376897     0.68310933
 h     -2.93377782    -1.23815141     0.39815082
 h     -2.63671938    -0.28724872     1.83054753
 h     -3.30562555     0.42560776     0.40582027
 h     -1.83104671     1.42247815    -1.62874593
          17

 c      1.19535809    -0.35719716    -0.01070400
 c     -0.11962657    -1.01439367     0.35629017
 c     -1.22897327    -0.01724601     0.22388678
 c     -1.09032610     0.74084912    -1.24849956
 c     -0.50313386     1.21946069     0.11595582
 c      0.92387912     0.93283151     0.26960273
 h     -0.25935998    -2.04573817     0.51696204
 h     -0.41746626     0.20293632    -1.84345397
 h     -0.99420850     2.20745079     0.11385166
 h      1.69419244     1.47868917     0.63866603
 o      2.39678518    -0.80640634    -0.32309954
 h      2.70211465     0.08297798    -0.62848593
 c     -2.56225158    -0.22198628     0.69151421
 h     -2.90947298    -1.14721289     0.47129141
 h     -2.57658160    -0.25489593     1.80868829
 h     -3.29976683     0.45523993     0.39645439
 h     -1.88261708     1.45160292    -1.61341518
          17

 c      1.18900737    -0.35183912    -0.01685011
 c     -0.12211399    -0.99746832     0.34109843
 c     -1.21539577    -0.01024449     0.21283319
 c     -1.09561119     0.74299272    -1.24936940
 c     -0.49659432     1.21967004     0.11413152
 c      0.92749181     0.93980620     0.28137580
 h     -0.26595637    -2.07226718     0.49686352
 h     -0.43043141     0.13634251    -1.83791661
 h     -1.01601934     2.20196226     0.07296372
 h      1.66720569     1.45167011     0.62863311
 o      2.39604310    -0.81240769    -0.31239820
 h      2.68671422     0.03257222    -0.62808348
 c     -2.56839229    -0.24968072     0.70284652
 h     -2.89604587    -1.08726704     0.53280204
 h     -2.51625979    -0.21898382     1.78384682
 h     -3.30385587     0.49954849     0.38034558
 h     -1.93063746     1.46827058    -1.59767027
          17

 c      1.17969102    -0.34879982    -0.02150016
 c     -0.12311426    -0.98023455     0.32391753
 c     -1.20130725    -0.00382501     0.20093440
 c     -1.10084634     0.74521409    -1.24939802
 c     -0.49057081     1.22213100     0.11165577
 c      0.92746301     0.94517819     0.29156175
 h     -0.27198757    -2.09827026     0.47889728
 h     -0.44266701     0.07212355    -1.84273504
 h     -1.03038781     2.19380120     0.04762387
 h      1.68330558     1.46698281     0.63346162
 o      2.39464691    -0.81879084    -0.30142482
 h      2.69188526    -0.01292079    -0.63514293
 c     -2.57274028    -0.27042977     0.71657726
 h     -2.91547454    -1.11525325     0.57065061
 h     -2.45798280    -0.17990826     1.76630071
 h     -3.30623768     0.54424246     0.36407570
 h     -1.96836429     1.46737842    -1.58042131
          17

 c      1.16793239    -0.34784889    -0.02463665
 c     -0.12261872    -0.96411073     0.30499577
 c     -1.18781741     0.00166090     0.18843056
 c     -1.10570055     0.74697834    -1.24918917
 c     -0.48522873     1.22709626     0.10849126
 c      0.92459086     0.94925864     0.30029683
 h     -0.27610966    -2.11199110     0.46124173
 h     -0.46051365     0.01823221    -1.85300549
 h     -1.03646042     2.18363510     0.03872506
 h      1.73507049     1.51889884     0.64971608
 o      2.39212411    -0.82631980    -0.28983135
 h      2.72179693    -0.04086101    -0.65480551
 c     -2.57529174    -0.28339158     0.73125598
 h     -2.96618787    -1.22498649     0.58825962
 h     -2.40330067    -0.13798816     1.76404168
 h     -3.29997873     0.57796460     0.35261349
 h     -1.99250210     1.44722439    -1.56170412
          17

 c      1.15454500    -0.34862801    -0.02633207
 c     -0.12063027    -0.95014075     0.28459778
 c     -1.17584416     0.00602791     0.17547840
 c     -1.10985873     0.74768611    -1.24912199
 c     -0.48065264     1.23457643     0.10463617
 c      0.92123033     0.95353957     0.30837750
 h     -0.27761866    -2.10681993     0.44264425
 h     -0.48763751    -0.01909329    -1.86509758
 h     -1.03479003     2.17382104     0.04637145
 h      1.79618417     1.58741573     0.66609783
 o      2.38837090    -0.83482302    -0.27765287
 h      2.77312520    -0.05433115    -0.68542089
 c     -2.57767326    -0.29258116     0.74546730
 h     -3.02442891    -1.35710714     0.59765003
 h     -2.35394269    -0.09455598     1.77845758
 h     -3.28269644     0.59408545     0.34883755
 h     -2.00280692     1.40902627    -1.54232533
          17

 c      1.14054255    -0.35064270    -0.02672481
 c     -0.11722602    -0.93898801     0.26299551
 c     -1.16611322     0.00923843     0.16221797
 c     -1.11302024     0.74677782    -1.24932011
 c     -0.47682788     1.24432802     0.10011860
 c      0.91920851     0.95922997     0.31632395
 h     -0.27635771    -2.08099469     0.42233730
 h     -0.52485026    -0.03626250    -1.87703794
 h     -1.02729315     2.16808193     0.06992852
 h      1.84576177     1.65532134     0.67456558
 o      2.38370000    -0.84342883    -0.26532828
 h      2.83530713    -0.06814209    -0.71853254
 c     -2.58063017    -0.30055312     0.75890472
 h     -3.07409833    -1.47256224     0.60615759
 h     -2.31252453    -0.05256175     1.80384101
 h     -3.25507240     0.58975417     0.35392623
 h     -2.00218507     1.35670887    -1.52377983
          17

 c      1.12702509    -0.35328640    -0.02598025
 c     -0.11259939    -0.93091824     0.24045045
 c     -1.15913468     0.01136291     0.14881210
 c     -1.11482941     0.74376841    -1.24965761
 c     -0.47365882     1.25591606     0.09498075
 c      0.91941501     0.96690766     0.32424876
 h     -0.27268805    -2.03738481     0.40001431
 h     -0.57048898    -0.03250071    -1.88846851
 h     -1.01673423     2.17053690     0.10822586
 h      1.87308294     1.71222226     0.67182250
 o      2.37853861    -0.85139716    -0.25333676
 h      2.89633368    -0.09523295    -0.74500769
 c     -2.58394941    -0.30819007     0.77193907
 h     -3.10850879    -1.55519879     0.61693733
 h     -2.28202113    -0.01584414     1.83162955
 h     -3.22019036     0.56542590     0.36751953
 h     -1.99709695     1.29675733    -1.50826092
          17

 c      1.11509410    -0.35587902    -0.02426134
 c     -0.10706014    -0.92571695     0.21718567
 c     -1.15517888     0.01253508     0.13545535
 c     -1.11491002     0.73835628    -1.24977533
 c     -0.47104345     1.26887124     0.08926871
 c      0.92210978     0.97670182     0.33201525
 h     -0.26762057    -1.98406751     0.37594330
 h     -0.62057777    -0.01011284    -1.90085137
 h     -1.00560933     2.18390571     0.15975150
 h      1.87398442     1.75251001     0.65738249
 o      2.37320445    -0.85842896    -0.24197367
 h      2.94684936    -0.14150363    -0.75879751
 c     -2.58696450    -0.31588391     0.78510185
 h     -3.12531131    -1.59923486     0.63126359
 h     -2.26473643     0.01201597     1.85453051
 h     -3.18355883     0.52530334     0.38749778
 h     -1.99702354     1.23725596    -1.49836715
          17

 c      1.10579424    -0.35771081    -0.02171247
 c     -0.10099104    -0.92261340     0.19335749
 c     -1.15427788     0.01290696     0.12236644
 c     -1.11316383     0.73067678    -1.24914305
 c     -0.46896503     1.28288221     0.08305661
 c      0.92716216     0.98846219     0.33934720
 h     -0.26299847    -1.93487439     0.35112058
 h     -0.66887957     0.02516063    -1.91799453
 h     -0.99486958     2.20755597     0.22253376
 h      1.84812623     1.77358925     0.63225913
 o      2.36784480    -0.86459454    -0.23132092
 h      2.98122732    -0.20685422    -0.75744452
 c     -2.58880789    -0.32419533     0.79890346
 h     -3.12379004    -1.60289917     0.64964898
 h     -2.26171562     0.02842698     1.86813363
 h     -3.15333325     0.47812197     0.40956331
 h     -2.01094961     1.18522091    -1.49603201
          17

 c      1.10005684    -0.35809308    -0.01844840
 c     -0.09480073    -0.92047084     0.16906514
 c     -1.15625904     0.01261698     0.10977365
 c     -1.11020561     0.72149232    -1.24720658
 c     -0.46751331     1.29787671     0.07650787
 c      0.93411637     1.00181057     0.34586712
 h     -0.26123916    -1.90684882     0.32700192
 h     -0.70768216     0.06487364    -1.94608407
 h     -0.98354505     2.23701314     0.29366337
 h      1.79837047     1.77555105     0.59856017
 o      2.36240492    -0.87024030    -0.22124977
 h      2.99798449    -0.28662506    -0.74200832
 c     -2.58856306    -0.33397610     0.81377666
 h     -3.10390208    -1.56636858     0.67225609
 h     -2.27263406     0.03206673     1.87101536
 h     -3.13945672     0.43629808     0.42753870
 h     -2.04145562     1.14347737    -1.50101325
          17

 c      1.09863205    -0.35641390    -0.01454386
 c     -0.08894660    -0.91852106     0.14444877
 c     -1.16080343     0.01177614     0.09790511
 c     -1.10732164     0.71187885    -1.24365475
 c     -0.46680697     1.31391934     0.06991727
 c      0.94210311     1.01605476     0.35108952
 h     -0.26392942    -1.91130363     0.30419540
 h     -0.73039053     0.10155145    -1.99112715
 h     -0.96967216     2.26565938     0.36903012
 h      1.73204839     1.76249671     0.55967874
 o      2.35654711    -0.87595635    -0.21138343
 h      3.00099987    -0.37207260    -0.71765575
 c     -2.58558343    -0.34586635     0.82985898
 h     -3.06631321    -1.49217855     0.69893520
 h     -2.29582359     0.02303926     1.86467727
 h     -3.14964684     0.41025726     0.43606893
 h     -2.08254104     1.11047529    -1.51057822
          17

 c      1.10199998    -0.35219796    -0.01002618
 c     -0.08397518    -0.91710205     0.11979602
 c     -1.16750878     0.01046102     0.08699625
 c     -1.10579784     0.70254482    -1.23879348
 c     -0.46689902     1.33103094     0.06368027
 c      0.94963368     1.02995267     0.35440280
 h     -0.27010720    -1.94474144     0.28105111
 h     -0.73486915     0.13380219    -2.05334130
 h     -0.95160803     2.28726056     0.44377975
 h      1.66370465     1.74562631     0.52069123
 o      2.34957119    -0.88252254    -0.20106420
 h      3.00086370    -0.45121648    -0.69422182
 c     -2.57986322    -0.35936354     0.84664530
 h     -3.01362327    -1.38847490     0.72885376
 h     -2.32830924     0.00313438     1.85378551
 h     -3.18357723     0.40043065     0.43491020
 h     -2.12404529     1.08303894    -1.52094309
          17

 c      1.11025205    -0.34517314    -0.00488105
 c     -0.08038883    -0.91732356     0.09547719
 c     -1.17593782     0.00870340     0.07730852
 c     -1.10641003     0.69362366    -1.23364687
 c     -0.46774591     1.34906128     0.05820377
 c      0.95457633     1.04157002     0.35513907
 h     -0.27668552    -1.99229240     0.25437582
 h     -0.72391056     0.16642714    -2.12443543
 h     -0.92880295     2.29765802     0.51318925
 h      1.61583850     1.74525088     0.48781255
 o      2.34065234    -0.89063495    -0.18955656
 h      3.01144028    -0.51326929    -0.68305447
 c     -2.57172655    -0.37214573     0.86304470
 h     -2.95400463    -1.27764572     0.75934706
 h     -2.36605380    -0.02394083     1.84626325
 h     -3.23256123     0.39768470     0.42925486
 h     -2.15695883     1.05860514    -1.52886108
          17

 c      1.12297249    -0.33533468     0.00091852
 c     -0.07841283    -0.92014411     0.07179670
 c     -1.18564772     0.00648909     0.06913036
 c     -1.10944438     0.68505785    -1.22950851
 c     -0.46923735     1.36764669     0.05380647
 c      0.95519045     1.04920345     0.35288735
 h     -0.28045380    -2.03829583     0.22135639
 h     -0.70253498     0.20522420    -2.19193369
 h     -0.90196065     2.29530767     0.57343528
 h      1.60724731     1.78034197     0.46507330
 o      2.32965719    -0.90045040    -0.17663263
 h      3.03748084    -0.55608539    -0.68778299
 c     -2.56076254    -0.37958858     0.87799500
 h     -2.90709461    -1.20968546     0.78408213
 h     -2.40474337    -0.05304714     1.85192608
 h     -3.28549454     0.39143783     0.42554013
 h     -2.17567758     1.03581379    -1.53232455
          17

 c      1.13921619    -0.32297460     0.00736857
 c     -0.07790442    -0.92591370     0.04894419
 c     -1.19618235     0.00378720     0.06274064
 c     -1.11487710     0.67691359    -1.22742005
 c     -0.47122743     1.38622182     0.05064354
 c      0.95181595     1.05329132     0.34778540
 h     -0.27928228    -2.07192283     0.18047583
 h     -0.67556342     0.25329991    -2.24476398
 h     -0.87291935     2.28121152     0.62212751
 h      1.63339787     1.84634784     0.45116776
 o      2.31754097    -0.91160887    -0.16280385
 h      3.06861243    -0.58599227    -0.70063427
 c     -2.54612121    -0.37686802     0.89084446
 h     -2.89494898    -1.24053419     0.79574146
 h     -2.44102492    -0.07954080     1.87846242
 h     -3.33345152     0.37475962     0.42835425
 h     -2.17822652     1.01437779    -1.53065440
          17

 c      1.15764946    -0.30862681     0.01440971
 c     -0.07843668    -0.93439005     0.02702883
 c     -1.20702337     0.00059994     0.05834268
 c     -1.12245575     0.66940264    -1.22794923
 c     -0.47352253     1.40405396     0.04866987
 c      0.94624129     1.05598168     0.34026228
 h     -0.27225683    -2.08767736     0.13142576
 h     -0.64676114     0.31078481    -2.27554697
 h     -0.84447286     2.25870252     0.65870421
 h      1.67365116     1.92011959     0.44237313
 o      2.30562983    -0.92371840    -0.14879393
 h      3.09026022    -0.61005212    -0.71072146
 c     -2.52937442    -0.36600421     0.90099111
 h     -2.90697024    -1.34672638     0.79659591
 h     -2.47319674    -0.10169478     1.92615398
 h     -3.37067038     0.34497893     0.43989469
 h     -2.16612529     0.99493754    -1.52443905
          17

 c      1.17678570    -0.29295559     0.02193159
 c     -0.07945366    -0.94488000     0.00611676
 c     -1.21759719    -0.00303949     0.05602251
 c     -1.13168874     0.66277957    -1.23117199
 c     -0.47587950     1.42029012     0.04764161
 c      0.94002828     1.05923583     0.33071941
 h     -0.25946681    -2.08463014     0.07475213
 h     -0.61877245     0.37580178    -2.28063092
 h     -0.82011431     2.23311007     0.68468224
 h      1.71062605     1.98160896     0.43588960
 o      2.29497129    -0.93657348    -0.13511768
 h      3.09298585    -0.63233917    -0.71063266
 c     -2.51297957    -0.35215300     0.90846256
 h     -2.91933544    -1.46764020     0.79352605
 h     -2.50049561    -0.12107038     1.98568153
 h     -3.39400635     0.30241480     0.46048347
 h     -2.14451458     0.97905104    -1.51551765
          17

 c      1.19520100    -0.27666293     0.02979079
 c     -0.08039783    -0.95633096    -0.01374902
 c     -1.22732275    -0.00708902     0.05573153
 c     -1.14183957     0.65724664    -1.23671094
 c     -0.47804518     1.43404391     0.04716698
 c      0.93411278     1.06425494     0.31947503
 h     -0.24183075    -2.06617195     0.01151004
 h     -0.59310024     0.44531129    -2.25973722
 h     -0.80355048     2.21089703     0.70341037
 h      1.73468990     2.01993136     0.43010819
 o      2.28617512    -0.95011248    -0.12201000
 h      3.07401831    -0.65426564    -0.69745885
 c     -2.49824349    -0.33831937     0.91409536
 h     -2.92020753    -1.56936565     0.79047419
 h     -2.52185634    -0.14012268     2.04321731
 h     -3.40272498     0.24939363     0.48894425
 h     -2.12215027     0.96919034    -1.50689516
          17

 c      1.21167747    -0.26044306     0.03783055
 c     -0.08077734    -0.96736427    -0.03252939
 c     -1.23565259    -0.01149100     0.05728246
 c     -1.15207996     0.65292239    -1.24379258
 c     -0.47982574     1.44455971     0.04684136
 c      0.92901090     1.07166698     0.30678906
 h     -0.22095295    -2.04020800    -0.05716565
 h     -0.56979030     0.51565541    -2.21602464
 h     -0.79785619     2.19786183     0.71877523
 h      1.74143648     2.03070535     0.42409823
 o      2.27939143    -0.96435198    -0.10943583
 h      3.03678927    -0.67525242    -0.67254914
 c     -2.48557876    -0.32596629     0.91892591
 h     -2.90612546    -1.63903735     0.78903842
 h     -2.53573931    -0.16023814     2.08705427
 h     -3.39900142     0.19001452     0.52265099
 h     -2.10982675     0.96830652    -1.50218555
          17

 c      1.22527267    -0.24496051     0.04589763
 c     -0.08020029    -0.97637828    -0.05015608
 c     -1.24211269    -0.01615215     0.06037006
 c     -1.16192947     0.64990798    -1.25135277
 c     -0.48116920     1.45141484     0.04645302
 c      0.92499645     1.08171461     0.29288240
 h     -0.19879739    -2.01833405    -0.13066724
 h     -0.54677547     0.58305230    -2.15650326
 h     -0.80445196     2.19681783     0.73296299
 h      1.72955160     2.01353112     0.41730290
 o      2.27425557    -0.97937196    -0.09705645
 h      2.99129641    -0.69267940    -0.64199072
 c     -2.47482329    -0.31605383     0.92385264
 h     -2.87682311    -1.67257018     0.78986779
 h     -2.54061731    -0.18151387     2.11013776
 h     -3.38862473     0.12998384     0.55752609
 h     -2.11575269     0.97841986    -1.50426783
          17

 c      1.23532841    -0.23082753     0.05385294
 c     -0.07841600    -0.98194119    -0.06651166
 c     -1.24633559    -0.02092601     0.06461028
 c     -1.17175012     0.64838299    -1.25820968
 c     -0.48221242     1.45462058     0.04612144
 c      0.92213893     1.09428813     0.27794311
 h     -0.17695586    -2.01146698    -0.20931204
 h     -0.51936252     0.64433366    -2.09177585
 h     -0.82253575     2.20641029     0.74489400
 h      1.70033420     1.97138648     0.40950010
 o      2.26991520    -0.99531926    -0.08423217
 h      2.95355318    -0.70178844    -0.61654914
 c     -2.46539922    -0.30940864     0.92954297
 h     -2.83308817    -1.66910389     0.79330819
 h     -2.53533219    -0.20317380     2.10992530
 h     -3.38071417     0.07580579     0.58849399
 h     -2.14015877     0.99879768    -1.51390240
          17

 c      1.24144132    -0.21856999     0.06157245
 c     -0.07534808    -0.98342879    -0.08150825
 c     -1.24808023    -0.02560200     0.06958498
 c     -1.18265189     0.64857384    -1.26334622
 c     -0.48325102     1.45452921     0.04623804
 c      0.92019154     1.10880332     0.26211070
 h     -0.15589853    -2.02249131    -0.29346848
 h     -0.48151304     0.69777039    -2.03303775
 h     -0.84944432     2.22218088     0.75088293
 h      1.65893377     1.91195061     0.40107085
 o      2.26550667    -1.01228039    -0.07034910
 h      2.93826136    -0.69799207    -0.60646348
 c     -2.45661686    -0.30669186     0.93630851
 h     -2.77611743    -1.62920825     0.79962082
 h     -2.51924658    -0.22389199     2.08802103
 h     -3.38449087     0.03287959     0.61099418
 h     -2.17514241     1.02572520    -1.52977727
          17

 c      1.24342966    -0.20860642     0.06893689
 c     -0.07105249    -0.98125545    -0.09524109
 c     -1.24723713    -0.02990718     0.07487979
 c     -1.19566305     0.65063833    -1.26632350
 c     -0.48464953     1.45163918     0.04727545
 c      0.91832834     1.12396204     0.24542258
 h     -0.13513247    -2.04356960    -0.38167739
 h     -0.43045472     0.74297268    -1.98621280
 h     -0.88163058     2.23881519     0.74674759
 h      1.61726734     1.85046252     0.39372171
 o      2.26097968    -1.02996313    -0.05544958
 h      2.94598946    -0.68231130    -0.61137963
 c     -2.44815627    -0.30820565     0.94388538
 h     -2.70755481    -1.55506531     0.80896135
 h     -2.49233500    -0.24190811     2.05059362
 h     -3.40341063     0.00345531     0.62314029
 h     -2.20997464     1.05430692    -1.54974135
          17

 c      1.24131362    -0.20126883     0.07581856
 c     -0.06562320    -0.97637416    -0.10801469
 c     -1.24382287    -0.03352381     0.08010422
 c     -1.21096915     0.65465187    -1.26743815
 c     -0.48675165     1.44644069     0.04961622
 c      0.91499730     1.13771798     0.22775526
 h     -0.11406900    -2.06192807    -0.47020009
 h     -0.37106630     0.77953032    -1.94916817
 h     -0.91559380     2.25190338     0.72954698
 h      1.59560349     1.81034820     0.39130383
 o      2.25705221    -1.04765588    -0.04022672
 h      2.96395356    -0.66217483    -0.62038688
 c     -2.44025149    -0.31369385     0.95131178
 h     -2.63006058    -1.45278522     0.82107551
 h     -2.45521098    -0.25501531     2.00930172
 h     -3.43238696    -0.01348607     0.62650914
 h     -2.23589320     1.08033660    -1.57175463
          17

 c      1.23529462    -0.19684448     0.08207833
 c     -0.05914243    -0.96968869    -0.12021482
 c     -1.23796906    -0.03611222     0.08489134
 c     -1.22793744     0.66062527    -1.26732122
 c     -0.48984116     1.43933939     0.05346011
 c      0.90884662     1.14836522     0.20898740
 h     -0.09253784    -2.06663534    -0.55437966
 h     -0.31401444     0.80629671    -1.91594396
 h     -0.94845923     2.25873938     0.69830050
 h      1.61169389     1.81071381     0.39799839
 o      2.25441200    -1.06457670    -0.02539362
 h      2.97878749    -0.64590263    -0.62207669
 c     -2.43330066    -0.32192566     0.95718096
 h     -2.54841501    -1.33899777     0.83445286
 h     -2.40885676    -0.26062057     1.98046164
 h     -3.46158696    -0.02062063     0.62474820
 h     -2.24780730     1.10109445    -1.59420186
          17

 c      1.22572411    -0.19558398     0.08757803
 c     -0.05168930    -0.96182508    -0.13218266
 c     -1.22990677    -0.03733490     0.08888552
 c     -1.24558876     0.66845548    -1.26647132
 c     -0.49414548     1.43062634     0.05879924
 c      0.90052788     1.15625074     0.18948159
 h     -0.07078223    -2.05116022    -0.63000410
 h     -0.27023885     0.82204218    -1.88197472
 h     -0.97829871     2.25857393     0.65404782
 h      1.65970375     1.84631457     0.41255638
 o      2.25334730    -1.08010933    -0.01136437
 h      2.98272823    -0.63913485    -0.60973298
 c     -2.42743075    -0.32971449     0.96050908
 h     -2.46990562    -1.25322757     0.84478442
 h     -2.35414156    -0.25633009     1.97810997
 h     -3.48171226    -0.02106127     0.62171049
 h     -2.24428148     1.11545310    -1.61598747
          17

 c      1.21308011    -0.19763401     0.09220229
 c     -0.04336848    -0.95313218    -0.14415654
 c     -1.21995004    -0.03688867     0.09174095
 c     -1.26290580     0.67787566    -1.26509781
 c     -0.49980589     1.42046589     0.06544276
 c      0.89214609     1.16303147     0.17005297
 h     -0.04930157    -2.01322818    -0.69396583
 h     -0.24756122     0.82615648    -1.84573922
 h     -1.00436403     2.25269498     0.59961676
 h      1.71663249     1.89602999     0.42834212
 o      2.25377257    -1.09385418     0.00174061
 h      2.97354698    -0.64431493    -0.58135895
 c     -2.42266056    -0.33226142     0.96168889
 h     -2.39941560    -1.25275423     0.84571283
 h     -2.29233363    -0.24133327     2.00302900
 h     -3.48651666    -0.01791475     0.62035732
 h     -2.22725629     1.12384104    -1.63669185
          17

 c      1.19796101    -0.20296031     0.09587116
 c     -0.03433172    -0.94371575    -0.15625304
 c     -1.20849791    -0.03456159     0.09314740
 c     -1.27891680     0.68844151    -1.26314460
 c     -0.50680354     1.40890655     0.07307018
 c      0.88544847     1.16998004     0.15146768
 h     -0.02872534    -1.95430525    -0.74462594
 h     -0.24986314     0.81884046    -1.80824709
 h     -1.02721175     2.24432522     0.53915481
 h      1.76318086     1.94253879     0.43896962
 o      2.25528384    -1.10564552     0.01405456
 h      2.95390005    -0.66067692    -0.53908344
 c     -2.41905714    -0.32914291     0.96178602
 h     -2.33548673    -1.34067340     0.83818150
 h     -2.22649986    -0.21727057     2.04214706
 h     -3.47353867    -0.01362278     0.62230744
 h     -2.20185441     1.12823454    -1.65682167
          17

 c      1.18109977    -0.21131219     0.09854686
 c     -0.02480853    -0.93344390    -0.16844292
 c     -1.19606140    -0.03030939     0.09288688
 c     -1.29276485     0.69955950    -1.26034313
 c     -0.51493219     1.39594073     0.08131855
 c      0.88133935     1.17763485     0.13425199
 h     -0.00972120    -1.87962689    -0.78237376
 h     -0.27694462     0.80102324    -1.77234698
 h     -1.04843250     2.23794571     0.47727628
 h      1.78892871     1.97642378     0.44044522
 o      2.25713513    -1.11559615     0.02597725
 h      2.93180808    -0.68368978    -0.48934563
 c     -2.41585392    -0.32481565     0.96163363
 h     -2.28030429    -1.46069677     0.83041445
 h     -2.16139916    -0.18735792     2.07892768
 h     -3.44435849    -0.00929610     0.62777257
 h     -2.17574181     1.13194112    -1.67794023
          17

 c      1.16339620    -0.22221417     0.10024559
 c     -0.01516307    -0.92194248    -0.18049609
 c     -1.18324781    -0.02427848     0.09086445
 c     -1.30394758     0.71058929    -1.25627816
 c     -0.52386130     1.38164800     0.08988937
 c      0.88008587     1.18603810     0.11873425
 h      0.00709417    -1.79861588    -0.81053213
 h     -0.32388126     0.77420408    -1.74253554
 h     -1.06969093     2.23764431     0.41789445
 h      1.78958803     1.99350323     0.43066668
 o      2.25823536    -1.12411368     0.03815514
 h      2.92071234    -0.70486749    -0.44252880
 c     -2.41168023    -0.32250907     0.96200832
 h     -2.23816422    -1.57111157     0.82775897
 h     -2.10204251    -0.15503510     2.10101300
 h     -3.40458968    -0.00462480     0.63561568
 h     -2.15706355     1.13866209    -1.70213033
          17

 c      1.14594550    -0.23497334     0.10105250
 c     -0.00594407    -0.90866456    -0.19195036
 c     -1.17069499    -0.01677025     0.08709193
 c     -1.31272175     0.72103619    -1.25050235
 c     -0.53324006     1.36639117     0.09860732
 c      0.88150681     1.19493106     0.10510349
 h      0.02124432    -1.72446359    -0.83595266
 h     -0.37999876     0.74013730    -1.72515837
 h     -1.09138192     2.24495428     0.36338214
 h      1.76466593     1.99275254     0.40878573
 o      2.25750806    -1.13167706     0.05118374
 h      2.93382693    -0.71539751    -0.40817765
 c     -2.40508446    -0.32357636     0.96355865
 h     -2.21137371    -1.65361558     0.83199742
 h     -2.05254444    -0.12323941     2.10182569
 h     -3.36335061     0.00201482     0.64348649
 h     -2.15088718     1.15072289    -1.73036742
          17

 c      1.13004098    -0.24869759     0.10113706
 c      0.00209930    -0.89321534    -0.20228371
 c     -1.15901633    -0.00820749     0.08166643
 c     -1.32025117     0.73074265    -1.24269804
 c     -0.54275575     1.35091617     0.10737776
 c      0.88502269     1.20380351     0.09342840
 h      0.03239981    -1.67050764    -0.86717424
 h     -0.42987533     0.70014143    -1.72803698
 h     -1.11199659     2.25781353     0.31475565
 h      1.71702110     1.97595128     0.37509989
 o      2.25468454    -1.13834765     0.06506664
 h      2.97177597    -0.71399375    -0.38639642
 c     -2.39481937    -0.32851642     0.96667978
 h     -2.20045942    -1.70115160     0.84334454
 h     -2.01564664    -0.09423312     2.07962398
 h     -3.33069439     0.01294630     0.64857576
 h     -2.15670075     1.16771198    -1.76080348
          17

 c      1.11712188    -0.26234838     0.10076056
 c      0.00806230    -0.87593356    -0.21140182
 c     -1.14876762     0.00088762     0.07475244
 c     -1.32789341     0.73990396    -1.23292682
 c     -0.55209435     1.33625613     0.11608793
 c      0.88957721     1.21179839     0.08363219
 h      0.04020210    -1.64311995    -0.90867531
 h     -0.46082037     0.65449343    -1.75726446
 h     -1.12885333     2.27167568     0.27257895
 h      1.65425059     1.94906845     0.33150881
 o      2.25044639    -1.14371266     0.07923568
 h      3.02064464    -0.70773729    -0.36822098
 c     -2.38026361    -0.33744287     0.97136769
 h     -2.20494042    -1.71098854     0.86149330
 h     -1.99244667    -0.06951099     2.03677935
 h     -3.31249091     0.02955834     0.64926600
 h     -2.16966039     1.18701687    -1.78888003
          17

 c      1.10863664    -0.27485420     0.10025375
 c      0.01100318    -0.85811552    -0.21998320
 c     -1.14043023     0.00991646     0.06656658
 c     -1.33602242     0.74881867    -1.22197729
 c     -0.56087137     1.32351896     0.12455544
 c      0.89348311     1.21749696     0.07543998
 h      0.04412134    -1.63803563    -0.95642597
 h     -0.47357402     0.60360312    -1.81129992
 h     -1.13943609     2.28170938     0.23763745
 h      1.59126941     1.92511674     0.28220962
 o      2.24567594    -1.14734301     0.09311027
 h      3.06408500    -0.70454587    -0.34456199
 c     -2.36176839    -0.35017927     0.97705986
 h     -2.22366894    -1.68232098     0.88596091
 h     -1.98195952    -0.04942760     1.98008741
 h     -3.30657117     0.05058784     0.64649165
 h     -2.18402252     1.20555679    -1.80916007
          17

 c      1.10579730    -0.28528469     0.09995032
 c      0.01014166    -0.84145313    -0.22914296
 c     -1.13440847     0.01823740     0.05736371
 c     -1.34394060     0.75758988    -1.21131035
 c     -0.56862720     1.31368270     0.13255136
 c      0.89456317     1.21891430     0.06843448
 h      0.04362029    -1.64514208    -1.00105215
 h     -0.48089190     0.55012416    -1.87994517
 h     -1.14231073     2.28452228     0.21103735
 h      1.54961135     1.92458486     0.23291011
 o      2.24096761    -1.14904004     0.10636721
 h      3.09115116    -0.70895171    -0.31050679
 c     -2.34052943    -0.36632745     0.98260470
 h     -2.25481308    -1.61645224     0.91609865
 h     -1.98056821    -0.03238052     1.92164641
 h     -3.30473290     0.07230178     0.64316555
 h     -2.19552702     1.22102786    -1.81706857
          17

 c      1.10926300    -0.29303683     0.10009372
 c      0.00512438    -0.82731925    -0.23983779
 c     -1.13103820     0.02521779     0.04742677
 c     -1.35077165     0.76611062    -1.20245214
[truncated: 34,518 more chars]
