# Supplementary material for: Photochemical permutation of meta-substituted phenols
Source: Nat Commun. 2025 Aug 13;16:7502. doi: 10.1038/s41467-025-62549-5 (PMC12350626; doi:10.1038/s41467-025-62549-5)
Supplement: Supplementary file 3 — Source Data [file 41467_2025_62549_MOESM3_ESM.zip › Source data/NAMD_trajectories/trajectory040.xyz]

          17

 c      1.18565525    -0.40132494    -0.03239529
 c     -0.07117349    -1.06640081    -0.01757159
 c     -1.24294581    -0.28542800    -0.00658405
 c     -1.14001544     1.25908713     0.06045696
 c      0.20425458     1.76890560    -0.01416662
 c      1.33511571     1.02495754    -0.04106683
 h     -0.29300595    -1.99497775    -0.03539399
 h     -1.74459039     1.46098153    -0.72834041
 h      0.23400592     2.90862596     0.15526753
 h      2.33245342     1.51633984    -0.16270318
 o      2.21740112    -1.19755096     0.04127474
 h      3.03067569    -0.77532175     0.04893622
 c     -2.60368341    -0.84763670     0.01446700
 h     -2.72932888    -1.87963391    -0.10565853
 h     -3.14712253    -0.51858304     0.79361282
 h     -3.00775078    -0.50476747    -0.89588325
 h     -2.07393519     1.49173978     0.71424856
          17

 c      1.18387270    -0.40530004    -0.03801834
 c     -0.06576393    -1.05879256    -0.01637704
 c     -1.24549856    -0.28948130    -0.00989145
 c     -1.13645919     1.26350580     0.06513114
 c      0.20683575     1.77557469    -0.01506378
 c      1.33667617     1.02882920    -0.04320962
 h     -0.31569383    -2.05156570    -0.02514967
 h     -1.76312845     1.47228193    -0.72166046
 h      0.24405049     2.89632348     0.14619968
 h      2.31844112     1.52424470    -0.16642564
 o      2.21511414    -1.19975401     0.04487439
 h      3.00670690    -0.78335691     0.05917129
 c     -2.60036238    -0.85207968     0.01031228
 h     -2.73496446    -1.89539005    -0.11326895
 h     -3.17790070    -0.52917586     0.82170081
 h     -3.00935001    -0.51951074    -0.89023001
 h     -2.07456320     1.50521219     0.73882901
          17

 c      1.18328989    -0.40831659    -0.04339225
 c     -0.06174958    -1.04875407    -0.01527768
 c     -1.24729467    -0.29255977    -0.01236998
 c     -1.13497086     1.26490709     0.07085250
 c      0.20834394     1.78484245    -0.01475395
 c      1.33866401     1.03110911    -0.04583289
 h     -0.33267126    -2.13663239    -0.01618213
 h     -1.79315111     1.49790641    -0.74588656
 h      0.25776622     2.87419145     0.13284194
 h      2.30124074     1.52829063    -0.16813921
 o      2.21108792    -1.20386753     0.04840265
 h      3.02154018    -0.77057878     0.06989309
 c     -2.59532325    -0.85682048     0.00590383
 h     -2.73561590    -1.92638655    -0.11774875
 h     -3.22024337    -0.53051042     0.86390075
 h     -3.02516432    -0.52141774    -0.90248970
 h     -2.05512511     1.52469284     0.76936610
          17

 c      1.18401486    -0.41010956    -0.04851330
 c     -0.05993782    -1.03934761    -0.01430848
 c     -1.24831894    -0.29445969    -0.01398443
 c     -1.13631511     1.26378034     0.07665436
 c      0.20876937     1.79574693    -0.01338066
 c      1.34059016     1.03164988    -0.04890315
 h     -0.33659030    -2.21608256    -0.00807471
 h     -1.82471764     1.53373329    -0.78639039
 h      0.27481521     2.85089466     0.11629141
 h      2.28566427     1.53019610    -0.16832581
 o      2.20634007    -1.20941770     0.05186655
 h      3.06011864    -0.74497651     0.08099252
 c     -2.58989321    -0.86196179     0.00204336
 h     -2.73012990    -1.96336111    -0.11835295
 h     -3.26189036    -0.52880642     0.90401527
 h     -3.05276916    -0.51247591    -0.92719566
 h     -2.01529434     1.54875486     0.80341349
          17

 c      1.18608342    -0.41047801    -0.05338212
 c     -0.06063363    -1.03223828    -0.01347876
 c     -1.24866702    -0.29503986    -0.01472878
 c     -1.14090894     1.26077911     0.08161812
 c      0.20814099     1.80694214    -0.01113394
 c      1.34189208     1.03041096    -0.05237347
 h     -0.32480136    -2.27160740    -0.00075075
 h     -1.84895504     1.57484726    -0.82900055
 h      0.29489105     2.83787755     0.09794716
 h      2.27655821     1.53182467    -0.16750345
 o      2.20248293    -1.21559370     0.05531020
 h      3.09765527    -0.71995708     0.09176296
 c     -2.58527112    -0.86762760    -0.00126497
 h     -2.71780011    -1.99675627    -0.11468724
 h     -3.29415990    -0.52808206     0.93119063
 h     -3.08679413    -0.49695199    -0.95411665
 h     -1.95673632     1.57593758     0.83872493
          17

 c      1.18942303    -0.40936312    -0.05799363
 c     -0.06374174    -1.02815208    -0.01279491
 c     -1.24852911    -0.29422373    -0.01461745
 c     -1.14858679     1.25658205     0.08512721
 c      0.20651911     1.81713639    -0.00820238
 c      1.34215209     1.02751882    -0.05620319
 h     -0.29762737    -2.29504973     0.00576027
 h     -1.86099935     1.61690415    -0.86383895
 h      0.31765214     2.84464455     0.07889804
 h      2.27683705     1.53421334    -0.16599098
 o      2.20056995    -1.22181109     0.05877474
 h      3.11769653    -0.70484486     0.10149913
 c     -2.58228348    -0.87387438    -0.00433073
 h     -2.69862304    -2.01950400    -0.10691649
 h     -3.31219609    -0.53045463     0.93989102
 h     -3.12147304    -0.47932184    -0.97378624
 h     -1.88332908     1.60496829     0.87395508
          17

 c      1.19384609    -0.40687924    -0.06233333
 c     -0.06889027    -1.02728396    -0.01226391
 c     -1.24816695    -0.29200809    -0.01367775
 c     -1.15874592     1.25183487     0.08677378
 c      0.20404816     1.82569456    -0.00473524
 c      1.34126202     1.02330386    -0.06036730
 h     -0.25689890    -2.28360157     0.01138299
 h     -1.85922781     1.65639832    -0.88474056
 h      0.34217160     2.87233817     0.05937705
 h      2.28607993     1.53685009    -0.16375813
 o      2.20100720    -1.22775091     0.06227996
 h      3.11348252    -0.70399257     0.10977419
 c     -2.58135549    -0.88064091    -0.00743630
 h     -2.67329765    -2.02791427    -0.09571127
 h     -3.31390762    -0.53686582     0.92825502
 h     -3.15218419    -0.46322650    -0.98004246
 h     -1.80084106     1.63495185     0.90917469
          17

 c      1.19906688    -0.40329818    -0.06638028
 c     -0.07551140    -1.02943568    -0.01189155
 c     -1.24788295    -0.28847746    -0.01194787
 c     -1.17060698     1.24714318     0.08628689
 c      0.20101496     1.83279348    -0.00087541
 c      1.33942263     1.01826601    -0.06484620
 h     -0.20544041    -2.23829364     0.01603784
 h     -1.84400036     1.69057124    -0.88799098
 h      0.36644346     2.91254164     0.03907169
 h      2.30082303     1.53783892    -0.16049842
 o      2.20370470    -1.23329090     0.06582101
 h      3.08563553    -0.71786968     0.11649697
 c     -2.58254926    -0.88772106    -0.01077235
 h     -2.64310006    -2.02178366    -0.08213344
 h     -3.29934383    -0.54742425     0.89721570
 h     -3.17583011    -0.45132736    -0.97011608
 h     -1.71569856     1.66523144     0.94552671
          17

 c      1.20473480    -0.39900092    -0.07011336
 c     -0.08290222    -1.03391358    -0.01168312
 c     -1.24798171    -0.28381817    -0.00948092
 c     -1.18343495     1.24310689     0.08361315
 c      0.19782306     1.83897697     0.00317780
 c      1.33700355     1.01297750    -0.06960502
 h     -0.14706919    -2.16536173     0.01973574
 h     -1.81701154     1.71735989    -0.87170453
 h      0.38778652     2.95296154     0.01786831
 h      2.31626239     1.53483774    -0.15585331
 o      2.20808972    -1.23852198     0.06936229
 h      3.04208442    -0.74292892     0.12202268
 c     -2.58557699    -0.89476156    -0.01451505
 h     -2.60968993    -2.00441992    -0.06752398
 h     -3.27084914    -0.56131059     0.85072997
 h     -3.19079607    -0.44539998    -0.94411803
 h     -1.63332382     1.69473881     0.98371405
          17

 c      1.21047721    -0.39441150    -0.07351835
 c     -0.09030353    -1.03917892    -0.01165395
 c     -1.24872899    -0.27832019    -0.00635218
 c     -1.19660244     1.24033302     0.07907018
 c      0.19490584     1.84468779     0.00715688
 c      1.33438283     1.00797747    -0.07457951
 h     -0.08644131    -2.08058407     0.02279234
 h     -1.78131297     1.73561624    -0.83606656
 h      0.40371809     2.98320918    -0.00388756
 h      2.32806920     1.52604781    -0.14960300
 o      2.21299349    -1.24384741     0.07282363
 h      2.99997893    -0.77025334     0.12739204
 c     -2.58975613    -0.90132396    -0.01896166
 h     -2.57482521    -1.98248247    -0.05335176
 h     -3.23394578    -0.57628082     0.79699419
 h     -3.19700179    -0.44627801    -0.90483348
 h     -1.55731315     1.72133457     1.02242041
          17

 c      1.21595493    -0.38992101    -0.07659490
 c     -0.09708193    -1.04247174    -0.01185206
 c     -1.25032268    -0.27235051    -0.00266498
 c     -1.20946465     1.23933276     0.07343919
 c      0.19264787     1.85009564     0.01076067
 c      1.33183710     1.00369725    -0.07967588
 h     -0.02754323    -2.01410485     0.02617836
 h     -1.74191980     1.74585779    -0.78450604
 h      0.41250550     2.99699918    -0.02557323
 h      2.33352428     1.51079765    -0.14173690
 o      2.21679343    -1.24994612     0.07608050
 h      2.98345770    -0.78648306     0.13434602
 c     -2.59394625    -0.90706747    -0.02464333
 h     -2.54001956    -1.96479088    -0.04096698
 h     -3.19822216    -0.58805945     0.74973966
 h     -3.19623930    -0.45352376    -0.85794406
 h     -1.49000337     1.74195613     1.05829735
          17

 c      1.22092591    -0.38581648    -0.07936216
 c     -0.10297852    -1.04069898    -0.01235013
 c     -1.25289606    -0.26627730     0.00144756
 c     -1.22117440     1.24029079     0.06799261
 c      0.19133641     1.85510214     0.01369625
 c      1.32948138     1.00042159    -0.08478085
 h      0.02898860    -2.00061491     0.03147494
 h     -1.70677102     1.75172705    -0.72561082
 h      0.41333003     2.99219996    -0.04653940
 h      2.33200322     1.48973468    -0.13242680
 o      2.21852670    -1.25715133     0.07904092
 h      3.00592557    -0.78410365     0.14411787
 c     -2.59667917    -0.91199830    -0.03215417
 h     -2.50639640    -1.95923841    -0.03131565
 h     -3.17551474    -0.59100460     0.72611153
 h     -3.19269557    -0.46494460    -0.81224329
 h     -1.43334693     1.75357220     1.08743345
          17

 c      1.22527728    -0.38225800    -0.08185909
 c     -0.10785527    -1.03348788    -0.01312561
 c     -1.25654756    -0.26035959     0.00582716
 c     -1.23062058     1.24285801     0.06443288
 c      0.19113215     1.85936483     0.01571097
 c      1.32724898     0.99827690    -0.08977518
 h      0.08311336    -2.04392328     0.03941521
 h     -1.68695971     1.76132030    -0.67399058
 h      0.40632203     2.97058681    -0.06631359
 h      2.32506571     1.46476760    -0.12195335
 o      2.21890396    -1.26485838     0.08174354
 h      3.05395586    -0.77104390     0.15587032
 c     -2.59677310    -0.91647649    -0.04141169
 h     -2.47499858    -1.96886643    -0.02483541
 h     -3.17236082    -0.58201205     0.73678157
 h     -3.19293015    -0.47656498    -0.77866035
 h     -1.38918332     1.75408105     1.10683434
          17

 c      1.22899063    -0.37933750    -0.08413307
 c     -0.11119903    -1.02347456    -0.01400415
 c     -1.26133295    -0.25470908     0.01030503
 c     -1.23671934     1.24633525     0.06436254
 c      0.19204574     1.86228719     0.01661710
 c      1.32491900     0.99724191    -0.09454655
 h      0.12977440    -2.11336372     0.04902910
 h     -1.69333843     1.78460424    -0.64491373
 h      0.39260584     2.93794143    -0.08478882
 h      2.31616694     1.43877474    -0.11062857
 o      2.21928759    -1.27213099     0.08429717
 h      3.10360852    -0.76080332     0.16762986
 c     -2.59400223    -0.92086996    -0.05116050
 h     -2.44722350    -1.99042095    -0.02164700
 h     -3.18372122    -0.56441231     0.77647552
 h     -3.20371515    -0.48424661    -0.76648616
 h     -1.35906925     1.74268240     1.11521712
          17

 c      1.23208402    -0.37715043    -0.08622220
 c     -0.11247163    -1.01326647    -0.01479027
 c     -1.26720526    -0.24936389     0.01472210
 c     -1.23909097     1.25045623     0.06817242
 c      0.19392678     1.86302329     0.01631302
 c      1.32220575     0.99718966    -0.09900077
 h      0.16279568    -2.17881629     0.05894237
 h     -1.72867383     1.82422602    -0.64168016
 h      0.37426027     2.90400983    -0.10240325
 h      2.30976230     1.41502518    -0.09873928
 o      2.22060211    -1.27832464     0.08678479
 h      3.13790931    -0.76224919     0.17779834
 c     -2.58901938    -0.92529469    -0.05989245
 h     -2.42474117    -2.01671531    -0.02179400
 h     -3.19844476    -0.54536875     0.82965379
 h     -3.22748341    -0.48691315    -0.77780640
 h     -1.34408185     1.71994216     1.11341057
          17

 c      1.23458329    -0.37581447    -0.08814334
 c     -0.11145971    -1.00432726    -0.01534890
 c     -1.27397078    -0.24435823     0.01893617
 c     -1.23831032     1.25574859     0.07475330
 c      0.19649041     1.86064360     0.01478749
 c      1.31891854     0.99795542    -0.10306815
 h      0.17867153    -2.22330970     0.06817679
 h     -1.78477600     1.87129414    -0.65259994
 h      0.35386275     2.88063292    -0.12012986
 h      2.30964195     1.39633832    -0.08652748
 o      2.22321317    -1.28313125     0.08924206
 h      3.14891587    -0.77880505     0.18549961
 c     -2.58291420    -0.92960634    -0.06688725
 h     -2.40898134    -2.04021931    -0.02528593
 h     -3.20743565    -0.53107490     0.88157172
 h     -3.25991066    -0.48781269    -0.80603765
 h     -1.34478246     1.68784813     1.10462297
          17

 c      1.23651735    -0.37545523    -0.08989141
 c     -0.10825268    -0.99729686    -0.01560505
 c     -1.28129386    -0.23972844     0.02281084
 c     -1.23533060     1.26282807     0.08249255
 c      0.19939642     1.85459463     0.01207709
 c      1.31513492     0.99939746    -0.10670053
 h      0.17631720    -2.23918307     0.07613377
 h     -1.84933181     1.91363552    -0.66290788
 h      0.33347234     2.87644102    -0.13890678
 h      2.31704962     1.38429224    -0.07423849
 o      2.22705760    -1.28648970     0.09166326
 h      3.13571773    -0.80990649     0.19050137
 c     -2.57681455    -0.93355594    -0.07215268
 h     -2.40072771    -2.05534289    -0.03202339
 h     -3.20580579    -0.52524755     0.92233998
 h     -3.29293797    -0.49191697    -0.84070927
 h     -1.36130232     1.64980340     1.09448412
          17

 c      1.23792585    -0.37617997    -0.09144723
 c     -0.10313484    -0.99236377    -0.01552484
 c     -1.28873181    -0.23549365     0.02620290
 c     -1.23097719     1.27184013     0.09002393
 c      0.20231502     1.84520223     0.00819115
 c      1.31126903     1.00140381    -0.10986141
 h      0.15608351    -2.22388926     0.08247152
 h     -1.91196350     1.94281007    -0.66285172
 h      0.31388802     2.89099739    -0.15865133
 h      2.32990232     1.37898798    -0.06221979
 o      2.23165054    -1.28857091     0.09399739
 h      3.10433018    -0.85134314     0.19329472
 c     -2.57162478    -0.93692617    -0.07594965
 h     -2.39999504    -2.05923077    -0.04175294
 h     -3.19180870    -0.52965244     0.94631511
 h     -3.31905988    -0.50301434    -0.87256672
 h     -1.39339613     1.61011908     1.09021964
          17

 c      1.23887204    -0.37805146    -0.09278664
 c     -0.09651821    -0.98940977    -0.01510289
 c     -1.29577586    -0.23164392     0.02895705
 c     -1.22587157     1.28252251     0.09648587
 c      0.20490426     1.83363450     0.00309232
 c      1.30797159     1.00384720    -0.11251667
 h      0.11932824    -2.17850694     0.08709351
 h     -1.96549198     1.95482359    -0.64796378
 h      0.29512522     2.91515563    -0.17801255
 h      2.34380241     1.37949361    -0.05097152
 o      2.23595041    -1.28983145     0.09612786
 h      3.06980782    -0.89455559     0.19543296
 c     -2.56795313    -0.93954099    -0.07853562
 h     -2.40605695    -2.05188749    -0.05407386
 h     -3.16568028    -0.54477423     0.95085882
 h     -3.33325085    -0.52280184    -0.89544769
 h     -1.44018839     1.57266553     1.09785194
          17

 c      1.23945780    -0.38106208    -0.09388636
 c     -0.08893083    -0.98793397    -0.01436569
 c     -1.30188887    -0.22813725     0.03090797
 c     -1.22056658     1.29446247     0.10171032
 c      0.20677165     1.82135328    -0.00324435
 c      1.30593201     1.00653608    -0.11463203
 h      0.06853378    -2.10878573     0.09029761
 h     -2.00527491     1.94875253    -0.61727268
 h      0.27733841     2.93721266    -0.19523189
 h      2.35397443     1.38453179    -0.04108808
 o      2.23839678    -1.29096934     0.09786887
 h      3.05563425    -0.92755838     0.19960805
 c     -2.56612399    -0.94122365    -0.08012994
 h     -2.41751223    -2.03610957    -0.06848514
 h     -3.12915159    -0.57010137     0.93581102
 h     -3.33312224    -0.55114085    -0.90618792
 h     -1.49936431     1.53945213     1.11821304
          17

 c      1.23983088    -0.38511390    -0.09472611
 c     -0.08102995    -0.98675711    -0.01340102
 c     -1.30654176    -0.22489363     0.03189017
 c     -1.21567696     1.30719590     0.10621625
 c      0.20751074     1.80963721    -0.01078257
 c      1.30569339     1.00920218    -0.11617596
 h      0.00758436    -2.02870520     0.09317432
 h     -2.02862174     1.92574644    -0.57209001
 h      0.26111947     2.94801366    -0.20904871
 h      2.35687365     1.39298413    -0.03313877
 o      2.23789689    -1.29246131     0.09907981
 h      3.07820596    -0.94259509     0.20787255
 c     -2.56616291    -0.94180105    -0.08097916
 h     -2.43238095    -2.01715025    -0.08446960
 h     -3.08560172    -0.60401146     0.90394645
 h     -3.31872290    -0.58642473    -0.90425776
 h     -1.56638059     1.51067205     1.14591218
          17

 c      1.24017435    -0.39001774    -0.09528813
 c     -0.07353594    -0.98370219    -0.01240693
 c     -1.30925317    -0.22178389     0.03175345
 c     -1.21183462     1.32013499     0.11088152
 c      0.20677773     1.79938760    -0.01942436
 c      1.30753267     1.01152317    -0.11712407
 h     -0.05891979    -1.96431846     0.09818091
 h     -2.03490520     1.88881148    -0.51567030
 h      0.24731884     2.94262194    -0.21903898
 h      2.35102686     1.40414009    -0.02755788
 o      2.23509721    -1.29408512     0.09983686
 h      3.12692903    -0.94392279     0.21895498
 c     -2.56770689    -0.94121600    -0.08146999
 h     -2.44830005    -2.00163500    -0.10159777
 h     -3.04069150    -0.64335629     0.86246403
 h     -3.29263429    -0.62572056    -0.89183248
 h     -1.63496266     1.48598239     1.17299378
          17

 c      1.24069037    -0.39552097    -0.09555481
 c     -0.06697938    -0.97630065    -0.01165337
 c     -1.30964068    -0.21862122     0.03037895
 c     -1.20945524     1.33248935     0.11662369
 c      0.20434595     1.79108062    -0.02902677
 c      1.31140515     1.01316380    -0.11746251
 h     -0.12839952    -1.94563215     0.10864393
 h     -2.02658951     1.84321842    -0.45358332
 h      0.23682231     2.92029877    -0.22561694
 h      2.33730798     1.41780742    -0.02455945
 o      2.23159993    -1.29533755     0.10035036
 h      3.17675457    -0.94100528     0.22956225
 c     -2.56987802    -0.93973065    -0.08223755
 h     -2.46286785    -1.99536357    -0.11957292
 h     -3.00291425    -0.68317395     0.82477096
 h     -3.26037354    -0.66480312    -0.87429842
 h     -1.69867691     1.46534952     1.19315504
          17

 c      1.24160143    -0.40132974    -0.09550857
 c     -0.06167883    -0.96430999    -0.01120264
 c     -1.30747574    -0.21518255     0.02769648
 c     -1.20845298     1.34325506     0.12432898
 c      0.20012825     1.78474078    -0.03940792
 c      1.31694332     1.01382070    -0.11719147
 h     -0.20032424    -1.97715453     0.12540307
 h     -2.01104019     1.79708459    -0.39441502
 h      0.23041148     2.88440976    -0.22999951
 h      2.31881623     1.43436147    -0.02408468
 o      2.22866596    -1.29592564     0.10079370
 h      3.20859202    -0.94036004     0.23704220
 c     -2.57133994    -0.93801642    -0.08403445
 h     -2.47404909    -2.00074397    -0.13812364
 h     -2.98222583    -0.71776089     0.80885071
 h     -3.23041069    -0.69849866    -0.86042673
 h     -1.75220976     1.44905836     1.20332908
          17

 c      1.24314097    -0.40712389    -0.09513485
 c     -0.05819290    -0.95018025    -0.01078533
 c     -1.30271018    -0.21128382     0.02370283
 c     -1.20812528     1.35131920     0.13486368
 c      0.19418031     1.77991305    -0.05033925
 c      1.32351868     1.01326094    -0.11632839
 h     -0.27067853    -2.03222220     0.14532540
 h     -2.00120730     1.76078743    -0.34944203
 h      0.22869350     2.84259145    -0.23419434
 h      2.30021538     1.45464874    -0.02582580
 o      2.22695336    -1.29580453     0.10126154
 h      3.21324415    -0.94470526     0.24001309
 c     -2.57087695    -0.93685232    -0.08703637
 h     -2.48044413    -2.01575646    -0.15682242
 h     -2.98465159    -0.74398461     0.82648282
 h     -3.21218420    -0.72188717    -0.86024634
 h     -1.79181356     1.43744833     1.20323510
          17

 c      1.24550112    -0.41259995    -0.09442311
 c     -0.05721778    -0.93647157    -0.01008772
 c     -1.29546919    -0.20685189     0.01847219
 c     -1.20762151     1.35581396     0.14882150
 c      0.18669518     1.77571393    -0.06154180
 c      1.33039116     1.01136165    -0.11490713
 h     -0.33267974    -2.08286118     0.16468656
 h     -2.01016279     1.74308187    -0.32866056
 h      0.23208061     2.80621624    -0.24085447
 h      2.28626652     1.47954289    -0.02936904
 o      2.22663533    -1.29509548     0.10178303
 h      3.18938862    -0.95409094     0.23816076
 c     -2.56822773    -0.93668396    -0.09035018
 h     -2.48134093    -2.03526249    -0.17503587
 h     -3.00723800    -0.76327582     0.87142856
 h     -3.21118299    -0.73224056    -0.87924196
 h     -1.81520924     1.43074569     1.19438894
          17

 c      1.24877295    -0.41751303    -0.09336652
 c     -0.05918576    -0.92469496    -0.00892489
 c     -1.28604033    -0.20192582     0.01215034
 c     -1.20694830     1.35659261     0.16601744
 c      0.17798530     1.77113558    -0.07272371
 c      1.33692925     1.00815668    -0.11297075
 h     -0.38082213    -2.11309255     0.18114778
 h     -2.03950497     1.74544055    -0.33405594
 h      0.24074918     2.78703338    -0.25265918
 h      2.27980013     1.50910664    -0.03440517
 o      2.22741624    -1.29405948     0.10232312
 h      3.14324775    -0.96618603     0.23224425
 c     -2.56419184    -0.93758258    -0.09290988
 h     -2.47664287    -2.05325895    -0.19204496
 h     -3.04105016    -0.77890405     0.92536272
 h     -3.22496287    -0.73008272    -0.91340305
 h     -1.82141531     1.42904520     1.17939220
          17

 c      1.25291057    -0.42169334    -0.09196113
 c     -0.06413577    -0.91556146    -0.00722832
 c     -1.27486951    -0.19659759     0.00493432
 c     -1.20712548     1.35420871     0.18542195
 c      0.16845551     1.76563140    -0.08367477
 c      1.34278078     1.00386734    -0.11056577
 h     -0.41186646    -2.11613003     0.19354422
 h     -2.07730385     1.76204071    -0.35864553
 h      0.25436695     2.79051473    -0.27112584
 h      2.28034500     1.54181004    -0.04084613
 o      2.22839044    -1.29314056     0.10276207
 h      3.09081058    -0.97550932     0.22444332
 c     -2.55996783    -0.93943029    -0.09434643
 h     -2.46673402    -2.06468369    -0.20722416
 h     -3.07721142    -0.79314585     0.97133545
 h     -3.24539660    -0.71817149    -0.95193598
 h     -1.81089963     1.43240114     1.16181700
          17

 c      1.25772535    -0.42502553    -0.09020678
 c     -0.07174695    -0.90935445    -0.00500276
 c     -1.26255747    -0.19093837    -0.00294844
 c     -1.20918981     1.34943060     0.20562496
 c      0.15857869     1.75948727    -0.09434084
 c      1.34787292     0.99887035    -0.10774637
 h     -0.42433535    -2.09038561     0.20137059
 h     -2.10902478     1.78514032    -0.39247471
 h      0.27159577     2.81165092    -0.29576528
 h      2.28458326     1.57452466    -0.04873928
 o      2.22805969    -1.29298460     0.10289937
 h      3.05763635    -0.97322254     0.21832457
 c     -2.55653842    -0.94201604    -0.09482142
 h     -2.45230203    -2.06644828    -0.22019510
 h     -3.10932930    -0.80695375     0.99873743
 h     -3.26396601    -0.69981177    -0.98388322
 h     -1.78613879     1.44097241     1.14673463
          17

 c      1.26290428    -0.42739860    -0.08811090
 c     -0.08139909    -0.90608153    -0.00230568
 c     -1.24984090    -0.18494760    -0.01125130
 c     -1.21350358     1.34292270     0.22515078
 c      0.14885578     1.75351136    -0.10478838
 c      1.35226893     0.99360601    -0.10458189
 h     -0.41818787    -2.03799046     0.20461352
 h     -2.12504312     1.80850496    -0.42701348
 h      0.29003701     2.83871566    -0.32458954
 h      2.28819219     1.60339496    -0.05807878
 o      2.22535375    -1.29412335     0.10260152
 h      3.06285373    -0.95250413     0.21653032
 c     -2.55447190    -0.94503800    -0.09463423
 h     -2.43415537    -2.05789697    -0.23092940
 h     -3.13334621    -0.82048971     1.00236113
 h     -3.27462565    -0.67795470    -1.00170145
 h     -1.75202901     1.45515249     1.14135224
          17

 c      1.26804896    -0.42867475    -0.08569124
 c     -0.09220263    -0.90538000     0.00074087
 c     -1.23754948    -0.17854392    -0.01971383
 c     -1.21980858     1.33519949     0.24260076
 c      0.13975461     1.74846477    -0.11511439
 c      1.35601271     0.98848496    -0.10115683
 h     -0.39518448    -1.96591089     0.20403706
 h     -2.12101953     1.82783651    -0.45591389
 h      0.30687818     2.86009607    -0.35530625
 h      2.28762919     1.62494159    -0.06868205
 o      2.22103736    -1.29643178     0.10199393
 h      3.09689125    -0.91744360     0.21771873
 c     -2.55397050    -0.94808820    -0.09405307
 h     -2.41305617    -2.04090940    -0.23980771
 h     -3.14695878    -0.83350809     0.98079101
 h     -3.27412979    -0.65498563    -1.00163131
 h     -1.71487897     1.47553419     1.15405844
          17

 c      1.27273331    -0.42872063    -0.08297185
 c     -0.10298552    -0.90617590     0.00389427
 c     -1.22653412    -0.17160491    -0.02806900
 c     -1.22765657     1.32671089     0.25698509
 c      0.13166581     1.74476866    -0.12539187
 c      1.35904523     0.98382989    -0.09756326
 h     -0.35994275    -1.88963039     0.20201844
 h     -2.09617429     1.84029829    -0.47452898
 h      0.31959952     2.86791298    -0.38610245
 h      2.28110114     1.63684649    -0.08018027
 o      2.21687541    -1.29934210     0.10132990
 h      3.13434038    -0.87930603     0.21852863
 c     -2.55494278    -0.95067086    -0.09331332
 h     -2.38958724    -2.01962854    -0.24763348
 h     -3.14943463    -0.84549638     0.93583241
 h     -3.26163930    -0.63269232    -0.98319124
 h     -1.67926407     1.50232736     1.19006702
          17

 c      1.27656458    -0.42746471    -0.07997634
 c     -0.11233547    -0.90632436     0.00671458
 c     -1.21757343    -0.16404714    -0.03605372
 c     -1.23675265     1.31797470     0.26814713
 c      0.12488436     1.74247775    -0.13565352
 c      1.36118575     0.97984742    -0.09389252
 h     -0.32051518    -1.83684119     0.20357987
 h     -2.05217336     1.84422093    -0.47963881
 h      0.32633926     2.85852471    -0.41589812
 h      2.26886079     1.63835319    -0.09208296
 o      2.21419903    -1.30236160     0.10078994
 h      3.15619357    -0.84762888     0.21662488
 c     -2.55699402    -0.95229728    -0.09270018
 h     -2.36411982    -1.99950722    -0.25554518
 h     -3.14208047    -0.85565672     0.87320795
 h     -3.23856951    -0.61210543    -0.94903047
 h     -1.64533461     1.53418127     1.24623200
          17

 c      1.27923673    -0.42492854    -0.07672350
 c     -0.11899200    -0.90339786     0.00869651
 c     -1.21129033    -0.15590367    -0.04341871
 c     -1.24685508     1.30961257     0.27674413
 c      0.11959469     1.74132791    -0.14587771
 c      1.36214463     0.97661937    -0.09023008
 h     -0.28474877    -1.83767909     0.21484390
 h     -1.99303660     1.83927825    -0.46977221
 h      0.32603442     2.83214033    -0.44441546
 h      2.25315952     1.63041335    -0.10387630
 o      2.21363527    -1.30518693     0.10045032
 h      3.15381040    -0.82792403     0.21111568
 c     -2.55930224    -0.95267980    -0.09268643
 h     -2.33702869    -1.98544796    -0.26474745
 h     -3.12943059    -0.86280951     0.80430384
 h     -3.20885492    -0.59307891    -0.90534069
 h     -1.61025346     1.56773158     1.31169657
          17

 c      1.28056544    -0.42122725    -0.07322393
 c     -0.12246926    -0.89734430     0.00982878
 c     -1.20811458    -0.14734410    -0.04993760
 c     -1.25743723     1.30219317     0.28383434
 c      0.11585161     1.74076030    -0.15596192
 c      1.36155977     0.97411038    -0.08665223
 h     -0.25345277    -1.89326930     0.23631353
 h     -1.92581624     1.82724346    -0.44626156
 h      0.31852754     2.79269895    -0.47231625
 h      2.23793123     1.61558127    -0.11513288
 o      2.21526157    -1.30765485     0.10030890
 h      3.12636517    -0.82228761     0.20211958
 c     -2.56047262    -0.95194773    -0.09402301
 h     -2.30918068    -1.97968005    -0.27609584
 h     -3.12031319    -0.86539475     0.74721347
 h     -3.17921818    -0.57372036    -0.86221158
 h     -1.57162805     1.59873641     1.37388020
          17

 c      1.28047577    -0.41658201    -0.06947402
 c     -0.12285019    -0.89069309     0.01069420
 c     -1.20825775    -0.13865828    -0.05541548
 c     -1.26750143     1.29598619     0.29063727
 c      0.11357326     1.73992666    -0.16569371
 c      1.35907002     0.97221003    -0.08322326
 h     -0.22314126    -1.97323601     0.26151435
 h     -1.86146688     1.81324115    -0.41492722
 h      0.30466568     2.74796824    -0.50145990
 h      2.22796749     1.59743549    -0.12560515
 o      2.21866777    -1.30974355     0.10029966
 h      3.07996995    -0.82939342     0.19056490
 c     -2.55879794    -0.95065561    -0.09744507
 h     -2.28230536    -1.98094277    -0.28979995
 h     -3.12527689    -0.86201916     0.72155509
 h     -3.15817105    -0.55045146    -0.83209345
 h     -1.52899104     1.62349246     1.42300336
          17

 c      1.27896698    -0.41133450    -0.06545082
 c     -0.12030192    -0.88582251     0.01188240
 c     -1.21166853    -0.13025018    -0.05969423
 c     -1.27567344     1.29082130     0.29851047
 c      0.11256461     1.73777519    -0.17475188
 c      1.35444571     0.97082650    -0.07999579
 h     -0.19223912    -2.04769773     0.28376518
 h     -1.81424028     1.80636163    -0.38680423
 h      0.28615184     2.70869103    -0.53498710
 h      2.22733706     1.57936596    -0.13523706
 o      2.22286913    -1.31166602     0.10029330
 h      3.02928272    -0.84316116     0.17824373
 c     -2.55334135    -0.94938026    -0.10290875
 h     -2.25875403    -1.98570978    -0.30549408
 h     -3.14759500    -0.85279897     0.73421958
 h     -3.15221988    -0.52016810    -0.82432912
 h     -1.48342290     1.63943759     1.45312995
          17

 c      1.27610042    -0.40591992    -0.06111412
 c     -0.11508711    -0.88391961     0.01373115
 c     -1.21802127    -0.12262203    -0.06265399
 c     -1.28069557     1.28633631     0.30860085
 c      0.11258575     1.73338003    -0.18280232
 c      1.34774577     0.97000052    -0.07701853
 h     -0.16119755    -2.09955542     0.29909807
 h     -1.79661998     1.81626089    -0.37343649
 h      0.26478974     2.68486760    -0.57639438
 h      2.23745508     1.56315613    -0.14404591
 o      2.22631223    -1.31394301     0.10011504
 h      2.99761142    -0.85196914     0.16760490
 c     -2.54477060    -0.94819612    -0.10955393
 h     -2.24079445    -1.99019000    -0.32254112
 h     -3.17858900    -0.83992824     0.77312893
 h     -3.16120540    -0.48386496    -0.83885293
 h     -1.43678337     1.64514066     1.46173635
          17

 c      1.27201187    -0.40080388    -0.05641180
 c     -0.10764341    -0.88530423     0.01637773
 c     -1.22676847    -0.11632691    -0.06421278
 c     -1.28214959     1.28264482     0.32099499
 c      0.11343297     1.72647146    -0.18971624
 c      1.33938809     0.96994448    -0.07434695
 h     -0.13117127    -2.12114792     0.30561007
 h     -1.81116372     1.84492025    -0.37636727
 h      0.24143311     2.67968751    -0.62713929
 h      2.25611102     1.54840638    -0.15196224
 o      2.22766886    -1.31702495     0.09963778
 h      3.00438458    -0.84523927     0.16033639
 c     -2.53469245    -0.94663815    -0.11663913
 h     -2.23003281    -1.99161277    -0.34028159
 h     -3.20565960    -0.82631686     0.81948221
 h     -3.17860760    -0.44713495    -0.86697012
 h     -1.39117892     1.64021125     1.44945917
          17

 c      1.26692014    -0.39641632    -0.05128585
 c     -0.09855408    -0.88982487     0.01983878
 c     -1.23722143    -0.11188333    -0.06432544
 c     -1.28054234     1.28050200     0.33450074
 c      0.11493640     1.71765810    -0.19573585
 c      1.33005662     0.97095874    -0.07204523
 h     -0.10344980    -2.11023615     0.30260360
 h     -1.84959301     1.88409155    -0.38495193
 h      0.21592337     2.68704084    -0.68474053
 h      2.27835908     1.53331589    -0.15879346
 o      2.22715600    -1.32052754     0.09888603
 h      3.04422607    -0.82610018     0.15575841
 c     -2.52463031    -0.94407849    -0.12389105
 h     -2.22719895    -1.98863881    -0.35817727
 h     -3.21976934    -0.81428248     0.85868167
 h     -3.19639352    -0.41668004    -0.89800081
 h     -1.34869934     1.62546289     1.42051963
          17

 c      1.26110828    -0.39310568    -0.04567980
 c     -0.08846614    -0.89702467     0.02404612
 c     -1.24862161    -0.10967764    -0.06297728
 c     -1.27668947     1.28062630     0.34736183
 c      0.11687189     1.70804265    -0.20138066
 c      1.32052198     0.97328531    -0.07017554
 h     -0.07933801    -2.06861152     0.29031756
 h     -1.90019161     1.92255535    -0.38614071
 h      0.18813552     2.69602423    -0.74382291
 h      2.29852869     1.51605284    -0.16432872
 o      2.22609531    -1.32347500     0.09796367
 h      3.09404345    -0.80764369     0.15199958
 c     -2.51565417    -0.94001330    -0.13127515
 h     -2.23217364    -1.98131691    -0.37589103
 h     -3.21646181    -0.80528591     0.88211826
 h     -3.20848910    -0.39738806    -0.92380852
 h     -1.31124066     1.60336556     1.38381351
          17

 c      1.25487432    -0.39111435    -0.03954622
 c     -0.07800952    -0.90607016     0.02883481
 c     -1.26018651    -0.10989877    -0.06017579
 c     -1.27129615     1.28318623     0.35773932
 c      0.11891191     1.69870338    -0.20721607
 c      1.31148926     0.97699918    -0.06878431
 h     -0.06011863    -2.00330438     0.27022017
 h     -1.95312038     1.95195883    -0.37125133
 h      0.15866854     2.69683454    -0.79871815
 h      2.31198232     1.49571319    -0.16846766
 o      2.22560932    -1.32507981     0.09694637
 h      3.13396786    -0.80043428     0.14772751
 c     -2.50843191    -0.93414292    -0.13880535
 h     -2.24412912    -1.97082036    -0.39330599
 h     -3.19456766    -0.80010139     0.88564358
 h     -3.21149464    -0.39164220    -0.93963756
 h     -1.28017319     1.57829049     1.35368808
          17

 c      1.24849003    -0.39056435    -0.03285102
 c     -0.06775323    -0.91544180     0.03388656
 c     -1.27113516    -0.11252710    -0.05595027
 c     -1.26491686     1.28786790     0.36400088
 c      0.12064571     1.69044660    -0.21369920
 c      1.30350767     0.98196770    -0.06789226
 h     -0.04689592    -1.93039788     0.24578089
 h     -2.00137795     1.96766080    -0.33640949
 h      0.12872724     2.68338358    -0.84515900
 h      2.31608106     1.47264341    -0.17129833
 o      2.22626631    -1.32494464     0.09586825
 h      3.15323186    -0.80927205     0.14237434
 c     -2.50332912    -0.92638241    -0.14650148
 h     -2.26172824    -1.95899967    -0.41047032
 h     -3.15525480    -0.79896405     0.86840399
 h     -3.20437522    -0.39959917    -0.94361230
 h     -1.25586753     1.55525417     1.34678996
          17

 c      1.24219355    -0.39144970    -0.02557394
 c     -0.05820909    -0.92261173     0.03868973
 c     -1.28070570    -0.11736433    -0.05036236
 c     -1.25799881     1.29427446     0.36546790
 c      0.12162346     1.68377028    -0.22112706
 c      1.29692159     0.98785664    -0.06748810
 h     -0.04028468    -1.87886959     0.22297857
 h     -2.04028639     1.96784896    -0.28124028
 h      0.09974245     2.65343862    -0.88082217
 h      2.31057520     1.44838753    -0.17312974
 o      2.22818943    -1.32298344     0.09473883
 h      3.14850067    -0.83449728     0.13586518
 c     -2.50041616    -0.91689312    -0.15443504
 h     -2.28334764    -1.94776946    -0.42746768
 h     -3.10191794    -0.80159184     0.83287255
 h     -3.18828514    -0.41942138    -0.93640751
 h     -1.23765521     1.53664805     1.37189303
          17

 c      1.23621412    -0.39364112    -0.01770709
 c     -0.04983876    -0.92488854     0.04275741
 c     -1.28818066    -0.12406243    -0.04351844
 c     -1.25084777     1.30215323     0.36302258
 c      0.12140546     1.67887599    -0.22961778
 c      1.29183857     0.99417127    -0.06752606
 h     -0.04037628    -1.88067948     0.20769549
 h     -2.06720880     1.95294245    -0.20802721
 h      0.07306317     2.60822723    -0.90550626
 h      2.29770019     1.42548405    -0.17450457
 o      2.23110140    -1.31937404     0.09355271
 h      3.12306092    -0.87275754     0.12844825
 c     -2.49936934    -0.90614026    -0.16283092
 h     -2.30727355    -1.93848720    -0.44425697
 h     -3.04078895    -0.80711806     0.78614856
 h     -3.16682090    -0.44720442    -0.92147251
 h     -1.22447266     1.52059179     1.42189186
          17

 c      1.23082368    -0.39689284    -0.00925631
 c     -0.04305440    -0.92217785     0.04613202
 c     -1.29292755    -0.13214058    -0.03557213
 c     -1.24355740     1.31117647     0.35854287
 c      0.11961318     1.67565648    -0.23907536
 c      1.28812175     1.00032496    -0.06792804
 h     -0.04709621    -1.93826312     0.19969257
 h     -2.08198919     1.92566013    -0.12144442
 h      0.04971834     2.55236277    -0.92148688
 h      2.28192632     1.40712466    -0.17618536
 o      2.23420379    -1.31458471     0.09229099
 h      3.08856761    -0.91653445     0.12065338
 c     -2.49934071    -0.89491360    -0.17218815
 h     -2.33182409    -1.93160579    -0.46057039
 h     -2.98160646    -0.81409325     0.74182683
 h     -3.14643840    -0.47687660    -0.90548455
 h     -1.21523104     1.50364614     1.48021125
          17

 c      1.22636308    -0.40086658    -0.00024458
 c     -0.03829383    -0.91726118     0.04928543
 c     -1.29444218    -0.14103822    -0.02671549
 c     -1.23592847     1.32067916     0.35396112
 c      0.11598426     1.67367219    -0.24914053
 c      1.28544215     1.00573333    -0.06859603
 h     -0.05958138    -2.02100380     0.19376291
 h     -2.08806763     1.89143517    -0.02836935
 h      0.03017950     2.49391757    -0.93404165
 h      2.26894159     1.39653929    -0.17906521
 o      2.23607106    -1.30937069     0.09092718
 h      3.06661812    -0.95416623     0.11319562
 c     -2.49907205    -0.88419509    -0.18322455
 h     -2.35539967    -1.92679136    -0.47595473
 h     -2.93616046    -0.82093389     0.71877679
 h     -3.13593587    -0.50090790    -0.89770428
 h     -1.20866786     1.48359860     1.53176752
          17

 c      1.22320402    -0.40516044     0.00928524
 c     -0.03602231    -0.91296449     0.05259239
 c     -1.29238939    -0.15020945    -0.01716239
 c     -1.22741806     1.32966722     0.35084121
 c      0.11041296     1.67221846    -0.25920531
 c      1.28343536     1.00991897    -0.06943479
 h     -0.07595147    -2.09807502     0.18591173
 h     -2.09324012     1.85821610     0.06306998
 h      0.01421183     2.44346594    -0.95128480
 h      2.26353473     1.39606197    -0.18394772
 o      2.23527617    -1.30444355     0.08945718
 h      3.07895533    -0.97523219     0.10651532
 c     -2.49762857    -0.87479872    -0.19629663
 h     -2.37652638    -1.92337584    -0.48995240
 h     -2.91221347    -0.82696364     0.73044994
 h     -3.14314651    -0.51280679    -0.90610612
 h     -1.20327612     1.45981496     1.56711841
          17

 c      1.22166237    -0.40931950     0.01926854
 c     -0.03660978    -0.91099538     0.05621442
 c     -1.28664678    -0.15920628    -0.00712889
 c     -1.21735557     1.33711269     0.35024755
 c      0.10294268     1.67063420    -0.26864489
 c      1.28191689     1.01259997    -0.07037695
 h     -0.09418643    -2.15165039     0.17462846
 h     -2.10726037     1.83406799     0.14589870
 h      0.00115446     2.41031915    -0.98147492
 h      2.26713563     1.40621366    -0.19124536
 o      2.23191286    -1.29989238     0.08793075
 h      3.12374065    -0.98002704     0.10029802
 c     -2.49527118    -0.86701919    -0.21080018
 h     -2.39397010    -1.92074751    -0.50228639
 h     -2.90797515    -0.83274786     0.77168667
 h     -3.16947465    -0.51034872    -0.93135365
 h     -1.19737574     1.43259698     1.58177879
          17

 c      1.22190782    -0.41286101     0.02961921
 c     -0.04022184    -0.91219047     0.06018453
 c     -1.27734143    -0.16772546     0.00317682
 c     -1.20555492     1.34240497     0.35268463
 c      0.09371006     1.66876384    -0.27726858
 c      1.28098737     1.01371805    -0.07139758
 h     -0.11268029    -2.17373123     0.15979950
 h     -2.13483210     1.82278230     0.21663906
 h     -0.00928035     2.39692602    -1.02768809
 h      2.27693137     1.42542906    -0.20078665
 o      2.22753160    -1.29535470     0.08641880
 h      3.17686275    -0.97684773     0.09398107
 c     -2.49324489    -0.86067062    -0.22570095
 h     -2.40691024    -1.91840807    -0.51291176
 h     -2.91577969    -0.83895940     0.82378259
 h     -3.20822494    -0.49600924    -0.96564890
 h     -1.18919254     1.40267666     1.57475196
          17

 c      1.22391539    -0.41532760     0.04023240
 c     -0.04675520    -0.91686042     0.06447380
 c     -1.26486415    -0.17560583     0.01354553
 c     -1.19272055     1.34553368     0.35821755
 c      0.08292123     1.66706747    -0.28554512
 c      1.28092743     1.01339281    -0.07251024
 h     -0.13033241    -2.16202881     0.14191635
 h     -2.17090077     1.82209983     0.27466266
 h     -0.01663555     2.39740274    -1.08510443
 h      2.28741516     1.45066775    -0.21188312
 o      2.22363373    -1.29057986     0.08497360
 h      3.21569009    -0.97262713     0.08734094
 c     -2.49284851    -0.85537492    -0.24027128
 h     -2.41503729    -1.91589934    -0.52199464
 h     -2.92849608    -0.84565902     0.86888068
 h     -3.24912761    -0.47426677    -0.99834684
 h     -1.17694628     1.37102567     1.54782548
          17

 c      1.22746274    -0.41633525     0.05098804
 c     -0.05581066    -0.92492205     0.06902236
 c     -1.24985684    -0.18277709     0.02375153
 c     -1.18006859     1.34682176     0.36662688
 c      0.07089096     1.66621476    -0.29429981
 c      1.28198976     1.01184392    -0.07375167
 h     -0.14652894    -2.11848424     0.12177430
 h     -2.20481864     1.82677386     0.31992131
 h     -0.02035563     2.40223333    -1.14450290
 h      2.29293576     1.47842879    -0.22357987
 o      2.22109342    -1.28554763     0.08362937
 h      3.22798841    -0.97063977     0.08044732
 c     -2.49488573    -0.85075499    -0.25412569
 h     -2.41850744    -1.91284024    -0.52991096
 h     -2.94156636    -0.85248454     0.89564960
 h     -3.28320169    -0.44922723    -1.02109325
 h     -1.15897972     1.33882112     1.50594468
          17

 c      1.23216495    -0.41560274     0.06175418
 c     -0.06669451    -0.93580372     0.07375224
 c     -1.23317610    -0.18918866     0.03354758
 c     -1.16871844     1.34661919     0.37733961
 c      0.05805251     1.66667503    -0.30428612
 c      1.28425095     1.00931845    -0.07516605
 h     -0.16123689    -2.05053745     0.10039997
 h     -2.22694846     1.83201049     0.35222280
 h     -0.02048496     2.40320759    -1.19721763
 h      2.28951703     1.50557680    -0.23490426
 o      2.22024022    -1.28038512     0.08241277
 h      3.21042326    -0.97156819     0.07347751
 c     -2.49961394    -0.84649160    -0.26702158
 h     -2.41782157    -1.90901726    -0.53725294
 h     -2.95249928    -0.85895305     0.89837057
 h     -3.30453984    -0.42385546    -1.02922387
 h     -1.13387756     1.30733405     1.45857176
          17

 c      1.23752358    -0.41298386     0.07239323
 c     -0.07842585    -0.94811400     0.07858408
 c     -1.21584358    -0.19474058     0.04267663
 c     -1.15942365     1.34520455     0.38928547
 c      0.04490288     1.66859269    -0.31598062
 c      1.28756087     1.00604524    -0.07679713
 h     -0.17534365    -1.97520528     0.07891791
 h     -2.23138385     1.83461230     0.37167427
 h     -0.01776918     2.39519134    -1.23740828
 h      2.27560476     1.52982163    -0.24504024
 o      2.22092639    -1.27531947     0.08135089
 h      3.16739748    -0.97407968     0.06657657
 c     -2.50686475    -0.84233920    -0.27875266
 h     -2.41370926    -1.90439072    -0.54480328
 h     -2.96013940    -0.86460941     0.87516706
 h     -3.31028538    -0.39995330    -1.02134492
 h     -1.10043494     1.27757555     1.42065314
          17

 c      1.24298028    -0.40850924     0.08277293
 c     -0.08975647    -0.95931873     0.08349035
 c     -1.19898744    -0.19923521     0.05089653
 c     -1.15256461     1.34278756     0.40113547
 c      0.03193676     1.67182972    -0.32954819
 c      1.29154860     1.00221810    -0.07868711
 h     -0.19112491    -1.92305780     0.05792802
 h     -2.21592379     1.83287972     0.37905430
 h     -0.01342970     2.37605371    -1.26233378
 h      2.25217846     1.54997515    -0.25344937
 o      2.22241882    -1.27069995     0.08048093
 h      3.11270132    -0.97428775     0.05968434
 c     -2.51613404    -0.83815350    -0.28914122
 h     -2.40705665    -1.89898066    -0.55346772
 h     -2.96435955    -0.86909137     0.82729804
 h     -3.30040477    -0.37811995    -0.99889007
 h     -1.05749003     1.24997807     1.40905744
          17

 c      1.24798101    -0.40240363     0.09277965
 c     -0.09932606    -0.96671131     0.08856780
 c     -1.18377477    -0.20236403     0.05800872
 c     -1.14812674     1.33944305     0.41219738
 c      0.01960356     1.67602557    -0.34484205
 c      1.29565504     0.99799924    -0.08087649
 h     -0.21143200    -1.92697497     0.03658978
 h     -2.18181261     1.82650250     0.37584002
 h     -0.00891864     2.34636526    -1.27231204
 h      2.22257039     1.56610101    -0.25996057
 o      2.22331680    -1.26703946     0.07986492
 h      3.07072973    -0.96497444     0.05227451
 c     -2.52658681    -0.83393541    -0.29809570
 h     -2.39887817    -1.89269850    -0.56419121
 h     -2.96628176    -0.87222105     0.75974200
 h     -3.27783336    -0.35741300    -0.96617389
 h     -1.00443411     1.22504330     1.43157535
          17

 c      1.25205097    -0.39503668     0.10232423
 c     -0.10608761    -0.97033200     0.09391429
 c     -1.17132924    -0.20374237     0.06388287
 c     -1.14552208     1.33498648     0.42303890
 c      0.00827432     1.68061053    -0.36137122
 c      1.29919797     0.99353115    -0.08340122
 h     -0.23600205    -1.98774754     0.01403751
 h     -2.13424082     1.81685726     0.36400673
 h     -0.00573902     2.30939495    -1.27111461
 h      2.19193268     1.57949307    -0.26478516
 o      2.22227679    -1.26483103     0.07958703
 h      3.06490119    -0.93865970     0.04339382
 c     -2.53700188    -0.82986890    -0.30574261
 h     -2.39029769    -1.88523799    -0.57789530
 h     -2.96904269    -0.87420270     0.68289972
 h     -3.24874990    -0.33478040    -0.93063285
 h     -0.94292078     1.20459795     1.47942518
          17

 c      1.25484501    -0.38685386     0.11133725
 c     -0.10952734    -0.97298467     0.09941541
 c     -1.16260309    -0.20302031     0.06847604
 c     -1.14349306     1.32898725     0.43483940
 c     -0.00178732     1.68479114    -0.37825105
 c      1.30148473     0.98896532    -0.08629546
 h     -0.26058217    -2.07320580    -0.00809462
 h     -2.08307235     1.80750627     0.34566250
 h     -0.00529395     2.27115204    -1.26654856
 h      2.16606166     1.59221305    -0.26837104
 o      2.21958182    -1.26400140     0.07968870
 h      3.09267016    -0.89659502     0.03272173
 c     -2.54578319    -0.82628655    -0.31262474
 h     -2.38248609    -1.87613644    -0.59544674
 h     -2.97868841    -0.87588826     0.61405140
 h     -3.22178200    -0.30500587    -0.90204705
 h     -0.87738871     1.19139404     1.53513062
          17

 c      1.25616783    -0.37834967     0.11976143
 c     -0.10949805    -0.97721193     0.10485794
 c     -1.15821743    -0.20003822     0.07184086
 c     -1.14038952     1.32093488     0.44851540
 c     -0.01042592     1.68761712    -0.39427777
 c      1.30197656     0.98452294    -0.08960853
 h     -0.28076751    -2.15264190    -0.02708037
 h     -2.04160430     1.80391042     0.32256087
 h     -0.00873151     2.23945057    -1.26972831
 h      2.14953940     1.60599488    -0.27107163
 o      2.21686612    -1.26388289     0.08013081
 h      3.12962239    -0.84916835     0.02121031
 c     -2.55135283    -0.82345556    -0.31968176
 h     -2.37652013    -1.86505213    -0.61763433
 h     -3.00315772    -0.87874669     0.57350838
 h     -3.20438993    -0.26284273    -0.88904639
 h     -0.81335420     1.18762933     1.58357191
          17

 c      1.25596761    -0.37005689     0.12754918
 c     -0.10616108    -0.98420589     0.11007033
 c     -1.15835800    -0.19492954     0.07411270
 c     -1.13486994     1.31052997     0.46447461
 c     -0.01755414     1.68826207    -0.40833970
 c      1.30044247     0.98056353    -0.09342805
 h     -0.29375962    -2.20877186    -0.04086973
 h     -2.02055569     1.81070315     0.29609352
 h     -0.01687473     2.22068631    -1.29060832
 h      2.14398745     1.62095104    -0.27280424
 o      2.21553518    -1.26376585     0.08085069
 h      3.15432352    -0.80686383     0.01019856
 c     -2.55307710    -0.82123586    -0.32751679
 h     -2.37320491    -1.85213324    -0.64513399
 h     -3.04639452    -0.88395374     0.57081318
 h     -3.19775062    -0.20754006    -0.89405497
 h     -0.75571530     1.19427723     1.61551524
          17

 c      1.25430069    -0.36252059     0.13466535
 c     -0.09999547    -0.99412921     0.11493642
 c     -1.16277216    -0.18813480     0.07547888
 c     -1.12664772     1.29803091     0.48264444
 c     -0.02310456     1.68640732    -0.42005250
 c      1.29698976     0.97758598    -0.09788264
 h     -0.29803502    -2.23393203    -0.04831594
 h     -2.02035218     1.82744594     0.26852921
 h     -0.03027522     2.21559816    -1.33089394
 h      2.14769304     1.63511199    -0.27300634
 o      2.21628781    -1.26314389     0.08180552
 h      3.15599050    -0.77630975     0.00071439
 c     -2.55178554    -0.81898294    -0.33569356
 h     -2.37297769    -1.83810926    -0.67840662
 h     -3.10274540    -0.89132284     0.59548065
 h     -3.19620225    -0.14499805    -0.91230135
 h     -0.70807902     1.21115252     1.62670536
          17

 c      1.25129170    -0.35625225     0.14108689
 c     -0.09173581    -1.00652535     0.11937621
 c     -1.17085577    -0.18033837     0.07614698
 c     -1.11645885     1.28426136     0.50252628
 c     -0.02703557     1.68229696    -0.42992654
 c      1.29195302     0.97611912    -0.10311142
 h     -0.29284753    -2.22597773    -0.04894997
 h     -2.03154734     1.84822012     0.24399530
 h     -0.04913353     2.21886355    -1.38226719
 h      2.15684597     1.64525566    -0.27095351
 o      2.21927043    -1.26170804     0.08298072
 h      3.13225564    -0.76050299    -0.00668309
 c     -2.54900686    -0.81584204    -0.34330164
 h     -2.37598239    -1.82381728    -0.71749627
 h     -3.16107366    -0.89967373     0.62800053
 h     -3.19210741    -0.08444403    -0.93605994
 h     -0.67264020     1.23715062     1.61659055
          17

 c      1.24710488    -0.35166793     0.14679438
 c     -0.08224410    -1.02052650     0.12334409
 c     -1.18177780    -0.17235371     0.07632554
 c     -1.10538266     1.27023856     0.52331084
 c     -0.02938685     1.67640119    -0.43885610
 c      1.28574211     0.97655883    -0.10921826
 h     -0.27810397    -2.18695730    -0.04289668
 h     -2.04256786     1.86572328     0.22738667
 h     -0.07308755     2.22309610    -1.43241563
 h      2.16729083     1.64829210    -0.26615137
 o      2.22418493    -1.25934676     0.08439636
 h      3.08762858    -0.75898966    -0.01202486
 c     -2.54603557    -0.81110973    -0.34971349
 h     -2.38220496    -1.80944378    -0.76181346
 h     -3.21165610    -0.90777596     0.65273886
 h     -3.17994894    -0.03404233    -0.95866262
 h     -0.65001661     1.27047956     1.58803261
          17

 c      1.24193671    -0.34901838     0.15175647
 c     -0.07235951    -1.03483662     0.12685542
 c     -1.19458726    -0.16499329     0.07621586
 c     -1.09440271     1.25686254     0.54394185
 c     -0.03032559     1.66910510    -0.44760024
 c      1.27874124     0.97903194    -0.11623284
 h     -0.25468744    -2.12446697    -0.03110432
 h     -2.04503684     1.87454678     0.22272273
 h     -0.10123137     2.22229716    -1.47110625
 h      2.17578479     1.64230556    -0.25854045
 o      2.23022308    -1.25623101     0.08612972
 h      3.03459727    -0.76669097    -0.01629952
 c     -2.54367511    -0.80441231    -0.35472298
 h     -2.39152260    -1.79404975    -0.81000710
 h     -3.24835678    -0.91471229     0.66070554
 h     -3.15727001     0.00101364    -0.97580277
 h     -0.63870550     1.30897949     1.54808338
          17

 c      1.23604442    -0.34831182     0.15591025
 c     -0.06276833    -1.04748439     0.13004224
 c     -1.20827259    -0.15895987     0.07600272
 c     -1.08437278     1.24479839     0.56309743
 c     -0.03017193     1.66059024    -0.45660260
 c      1.27127336     0.98331632    -0.12408306
 h     -0.22521008    -2.05552006    -0.01594356
 h     -2.03468915     1.87191302     0.23242033
 h     -0.13236967     2.21281567    -1.49230184
 h      2.18059565     1.62702055    -0.24848985
 o      2.23598619    -1.25292266     0.08834841
 h      2.99479266    -0.77239881    -0.02196237
 c     -2.54234733    -0.79571288    -0.35841530
 h     -2.40364181    -1.77572475    -0.86001454
 h     -3.26803623    -0.91985982     0.64784224
 h     -3.12417509     0.01862983    -0.98542667
 h     -0.63435451     1.35073784     1.50893379
          17

 c      1.22977613    -0.34929557     0.15915591
 c     -0.05393228    -1.05561805     0.13319869
 c     -1.22180138    -0.15478647     0.07584783
 c     -1.07602252     1.23442055     0.57933780
 c     -0.02938179     1.65084204    -0.46599502
 c      1.26358403     0.98885881    -0.13259634
 h     -0.19446263    -2.00961589    -0.00168139
 h     -2.01082005     1.85740861     0.25716471
 h     -0.16528941     2.19315858    -1.49405847
 h      2.18169440     1.60384124    -0.23670663
 o      2.24000992    -1.25011695     0.09126798
 h      2.99043587    -0.76309478    -0.03224168
 c     -2.54220895    -0.78524980    -0.36103035
 h     -2.41799798    -1.75228545    -0.90933372
 h     -3.26982533    -0.92284907     0.61345779
 h     -3.08282788     0.01965639    -0.98752673
 h     -0.63019010     1.39487314     1.48620436
          17

 c      1.22354832    -0.35155468     0.16138557
 c     -0.04624417    -1.05656979     0.13663538
 c     -1.23418555    -0.15282722     0.07589569
 c     -1.06966714     1.22581768     0.59174288
 c     -0.02845162     1.63971005    -0.47561484
 c      1.25580788     0.99492696    -0.14154782
 h     -0.16701570    -2.01653969     0.00738423
 h     -1.97614027     1.83293028     0.29579429
 h     -0.19898020     2.16386897    -1.47809991
 h      2.18068728     1.57556794    -0.22419039
 o      2.24213070    -1.24777818     0.09493372
 h      3.02253475    -0.73782371    -0.04769740
 c     -2.54315367    -0.77348149    -0.36287830
 h     -2.43370443    -1.72213768    -0.95545659
 h     -3.25513262    -0.92363944     0.55990031
 h     -3.03729081     0.00809940    -0.98428199
 h     -0.62062987     1.44117947     1.49114653
          17

 c      1.21775905    -0.35467033     0.16252912
 c     -0.04033096    -1.05054109     0.14030906
 c     -1.24458625    -0.15325030     0.07629337
 c     -1.06477300     1.21891387     0.60063637
 c     -0.02778902     1.62697777    -0.48499779
 c      1.24795308     1.00080814    -0.15073298
 h     -0.14260473    -2.07470793     0.01145845
 h     -1.93739607     1.80315220     0.34512303
 h     -0.23292909     2.12768359    -1.44973120
 h      2.18036009     1.54579754    -0.21215173
 o      2.24355591    -1.24504728     0.09913419
 h      3.07000453    -0.70923766    -0.06490492
 c     -2.54470231    -0.76104083    -0.36434765
 h     -2.44957932    -1.68495536    -0.99634663
 h     -3.22855511    -0.92278241     0.49351683
 h     -2.99341653    -0.00850358    -0.98038163
 h     -0.60588026     1.48770175     1.52189524
          17

 c      1.21273078    -0.35828225     0.16256211
 c     -0.03685823    -1.04042213     0.14387805
 c     -1.25236851    -0.15603324     0.07719089
 c     -1.05999308     1.21351498     0.60736039
 c     -0.02767071     1.61238335    -0.49338048
 c      1.23998724     1.00590149    -0.15999781
 h     -0.11806963    -2.15283537     0.01455066
 h     -1.90583102     1.77586187     0.40021029
 h     -0.26757890     2.08948834    -1.41785700
 h      2.18360605     1.51806218    -0.20176954
 o      2.24551518    -1.24111310     0.10360868
 h      3.11147301    -0.68979981    -0.07974426
 c     -2.54588946    -0.74859942    -0.36605253
 h     -2.46422507    -1.64201158    -1.03086554
 h     -3.19949254    -0.92196574     0.42640042
 h     -2.95802646    -0.01978598    -0.98261957
 h     -0.59097964     1.52960685     1.56601369
          17

 c      1.20869844    -0.36207412     0.16148169
 c     -0.03617029    -1.02903716     0.14706769
 c     -1.25709929    -0.16098838     0.07872209
 c     -1.05377979     1.20928578     0.61336340
 c     -0.02828525     1.59566582    -0.49983270
 c      1.23199988     1.00973464    -0.16922528
 h     -0.09191035    -2.22162855     0.02001053
 h     -1.89454514     1.76012628     0.45590176
 h     -0.30453383     2.05532802    -1.39355907
 h      2.19191442     1.49492327    -0.19395220
 o      2.24869610    -1.23557786     0.10818140
 h      3.13448358    -0.68595871    -0.08947914
 c     -2.54539017    -0.73652251    -0.36902390
 h     -2.47615054    -1.59615303    -1.05907247
 h     -3.18248912    -0.92446705     0.37623059
 h     -2.93660676    -0.01614749    -0.99712707
 h     -0.58103827     1.56132135     1.61012076
          17

 c      1.20582463    -0.36573819     0.15927766
 c     -0.03829135    -1.01817409     0.14975777
 c     -1.25853083    -0.16779945     0.08097965
 c     -1.04529204     1.20607304     0.61960097
 c     -0.02986642     1.57674517    -0.50365861
 c      1.22433634     1.01194446    -0.17830524
 h     -0.06459490    -2.26455909     0.02940315
 h     -1.91023183     1.76066572     0.50922006
 h     -0.34559051     2.02977038    -1.38552562
 h      2.20429014     1.47750066    -0.18924937
 o      2.25331645    -1.22839304     0.11277439
 h      3.13435776    -0.69911390    -0.09289994
 c     -2.54226569    -0.72455566    -0.37439128
 h     -2.48394716    -1.55143397    -1.08231888
 h     -3.19081658    -0.93375501     0.35801456
 h     -2.93053631     0.00579600    -1.02473584
 h     -0.57877842     1.57862041     1.64498751
          17

 c      1.20422408    -0.36893814     0.15590438
 c     -0.04301995    -1.00884500     0.15192359
 c     -1.25658309    -0.17604027     0.08399166
 c     -1.03496298     1.20426633     0.62652427
 c     -0.03291025     1.55593258    -0.50486636
 c      1.21760729     1.01220960    -0.18710657
 h     -0.03754182    -2.27442116     0.04318195
 h     -1.94655023     1.77357938     0.55963159
 h     -0.39058313     2.01286667    -1.39462539
 h      2.21747734     1.46573306    -0.18782573
 o      2.25920588    -1.21979128     0.11740903
 h      3.11285065    -0.72670866    -0.09026879
 c     -2.53700027    -0.71208728    -0.38238274
 h     -2.48653254    -1.51234354    -1.10293384
 h     -3.22423314    -0.94958232     0.37040389
 h     -2.93676876     0.04166468    -1.05950848
 h     -0.58461010     1.57913208     1.66577009
          17

 c      1.20397547    -0.37128427     0.15124357
 c     -0.04993675    -1.00158885     0.15358667
 c     -1.25134398    -0.18513841     0.08769409
 c     -1.02402569     1.20455015     0.63437516
 c     -0.03829242     1.53387437    -0.50417006
 c      1.21256519     1.01014923    -0.19546641
 h     -0.01255811    -2.24952779     0.06132488
 h     -1.98923668     1.78999826     0.60690412
 h     -0.43647545     1.99993487    -1.41394555
 h      2.22728817     1.45909582    -0.18928680
 o      2.26574175    -1.21031932     0.12224458
 h      3.07932066    -0.76188684    -0.08380197
 c     -2.53126940    -0.69864499    -0.39225226
 h     -2.48342735    -1.48255788    -1.12327331
 h     -3.26908900    -0.96724099     0.39752574
 h     -2.95018393     0.08332706    -1.09250618
 h     -0.59732219     1.56217515     1.67110738
          17

 c      1.20508003    -0.37232053     0.14499394
 c     -0.05819573    -0.99653830     0.15478625
 c     -1.24312214    -0.19413394     0.09185855
 c     -1.01374332     1.20745849     0.64342716
 c     -0.04728048     1.51120812    -0.50258702
 c      1.20993047     1.00513714    -0.20319321
 h      0.00837126    -2.19251664     0.08395432
 h     -2.02516688     1.80202116     0.65020449
 h     -0.47919046     1.98380409    -1.43420676
 h      2.23001942     1.45740194    -0.19183696
 o      2.27179195    -1.20093593     0.12765937
 h      3.05275160    -0.79295627    -0.07851838
 c     -2.52670100    -0.68402507    -0.40326534
 h     -2.47493469    -1.46358072    -1.14449036
 h     -3.31032470    -0.98132941     0.42319106
 h     -2.96587239     0.12315168    -1.11599412
 h     -0.61455602     1.52868769     1.66292832
          17

 c      1.20642862    -0.37238770     0.13595675
 c     -0.06381742    -0.99301003     0.15556253
 c     -1.23309919    -0.19906833     0.09566665
 c     -1.00554207     1.21294674     0.65524325
 c     -0.06256127     1.48801608    -0.50207671
 c      1.21000745     0.99549890    -0.21020130
 h      0.02341538    -2.11217168     0.11528463
 h     -2.04547675     1.80524693     0.68957143
 h     -0.51692394     1.95334944    -1.44713405
 h      2.22298654     1.46290266    -0.18571210
 o      2.27685963    -1.19317181     0.13442921
 h      3.05409268    -0.80870923    -0.08171029
 c     -2.52409653    -0.66818307    -0.41564754
 h     -2.46261345    -1.45398513    -1.16628488
 h     -3.33662200    -0.98780291     0.43817250
 h     -2.98032312     0.15538230    -1.12486676
 h     -0.63398493     1.48182463     1.64768930
          17

 c      1.21021198    -0.37052477     0.12564020
 c     -0.07115659    -0.99109470     0.15623652
 c     -1.22166913    -0.20483654     0.10035171
 c     -0.99913258     1.22032613     0.66490873
 c     -0.08075786     1.46693830    -0.50080178
 c      1.21206098     0.98342066    -0.21705721
 h      0.03164742    -2.02424125     0.14343104
 h     -2.04843930     1.79998525     0.72472538
 h     -0.54599044     1.91344007    -1.45219874
 h      2.20883672     1.47218639    -0.17844602
 o      2.27906187    -1.18663642     0.14256016
 h      3.09374845    -0.80325182    -0.09747374
 c     -2.52370682    -0.65153267    -0.42800010
 h     -2.44613851    -1.45246134    -1.18491983
 h     -3.34758675    -0.98626119     0.43605697
 h     -2.99094606     0.17916821    -1.11738161
 h     -0.64802476     1.42619950     1.63975259
          17

 c      1.21260911    -0.36836050     0.11463820
 c     -0.08406578    -0.99112487     0.15538665
 c     -1.20359552    -0.21004109     0.10488309
 c     -0.99530655     1.22612682     0.67363346
 c     -0.10211806     1.44989236    -0.50046827
 c      1.21706055     0.97172965    -0.22176779
 h      0.01862981    -1.95582870     0.17195059
 h     -2.03249428     1.78661936     0.75286060
 h     -0.56225635     1.87272419    -1.44635118
 h      2.18060245     1.47603646    -0.18634235
 o      2.27922679    -1.18006588     0.15167441
 h      3.18032675    -0.79291902    -0.11741908
 c     -2.52606711    -0.63493089    -0.44032933
 h     -2.42076758    -1.44591430    -1.19385485
 h     -3.33697826    -0.97685014     0.41741257
 h     -2.99849371     0.19418771    -1.09413500
 h     -0.65032715     1.36660884     1.64474610
          17

 c      1.21677571    -0.36408889     0.10249115
 c     -0.09793619    -0.98714896     0.15449034
 c     -1.18472607    -0.21587699     0.10924460
 c     -0.99381754     1.23424197     0.68009978
 c     -0.12586044     1.43314139    -0.49848855
 c      1.22349600     0.95815021    -0.22608562
 h      0.00175890    -1.94500168     0.19796694
 h     -2.00099532     1.76339903     0.77237327
 h     -0.57156881     1.82476925    -1.43467283
 h      2.15024689     1.48591998    -0.19775334
 o      2.27986848    -1.17336247     0.16088661
 h      3.24851149    -0.78526011    -0.13193650
 c     -2.53047490    -0.61835903    -0.45236246
 h     -2.39442523    -1.43957103    -1.19647217
 h     -3.30843645    -0.95882012     0.38018836
 h     -3.00110514     0.20157883    -1.05881550
 h     -0.63776943     1.30188083     1.66706421
          17

 c      1.22239784    -0.35841590     0.08932975
 c     -0.11117453    -0.97931856     0.15354729
 c     -1.16652412    -0.22135022     0.11301723
 c     -0.99400922     1.24424651     0.68495277
 c     -0.15114651     1.41627480    -0.49444304
 c      1.23010330     0.94314228    -0.23032995
 h     -0.01850443    -1.99576846     0.22266413
 h     -1.96091474     1.73414444     0.78380050
 h     -0.57737599     1.77203840    -1.42208477
 h      2.12406520     1.50466066    -0.21155152
 o      2.28204631    -1.16637371     0.16995367
 h      3.28242574    -0.78547581    -0.13663087
 c     -2.53599185    -0.60226900    -0.46386823
 h     -2.36894980    -1.43150389    -1.19310132
 h     -3.26587717    -0.93422504     0.32878614
 h     -3.00062932     0.20623024    -1.01694551
 h     -0.61176074     1.23317181     1.70149434
          17

 c      1.22917952    -0.35232426     0.07542199
 c     -0.12184169    -0.97106131     0.15271689
 c     -1.15063639    -0.22535100     0.11583147
 c     -0.99452889     1.25538215     0.68936483
 c     -0.17697725     1.39886815    -0.48789100
 c      1.23587148     0.92754191    -0.23483336
 h     -0.04428690    -2.07557692     0.24493889
 h     -1.92457842     1.70539867     0.78883246
 h     -0.58376219     1.71787337    -1.41503059
 h      2.10567642     1.53354409    -0.22711261
 o      2.28613165    -1.15914982     0.17879860
 h      3.27698594    -0.79452864    -0.13014661
 c     -2.54122676    -0.58711906    -0.47479702
 h     -2.34604722    -1.42046158    -1.18510076
 h     -3.21769874    -0.90737723     0.27266365
 h     -3.00049935     0.21588223    -0.97594300
 h     -0.57716893     1.16276112     1.73591408
          17

 c      1.23685419    -0.34700829     0.06113599
 c     -0.12818696    -0.96583905     0.15221147
 c     -1.13864541    -0.22681336     0.11739534
 c     -0.99368401     1.26660793     0.69444396
 c     -0.20239447     1.38059690    -0.47862554
 c      1.24027851     0.91262098    -0.23991910
 h     -0.07643810    -2.15187950     0.26256644
 h     -1.90804632     1.68522686     0.79029309
 h     -0.59410369     1.66507441    -1.41882126
 h      2.09397739     1.57070109    -0.24410076
 o      2.29206643    -1.15182853     0.18744255
 h      3.23388212    -0.81116655    -0.11306313
 c     -2.54439834    -0.57308789    -0.48558721
 h     -2.32708883    -1.40609071    -1.17486068
 h     -3.17771467    -0.88549382     0.22761805
 h     -3.00448115     0.23873890    -0.94296689
 h     -0.53984254     1.09472508     1.75866398
          17

 c      1.24518355    -0.34375185     0.04689493
 c     -0.12906442    -0.96571176     0.15215127
 c     -1.13168527    -0.22496885     0.11750483
 c     -0.99034929     1.27706426     0.70102437
 c     -0.22663865     1.36132599    -0.46698946
 c      1.24321682     0.89995464    -0.24588828
 h     -0.11385117    -2.20618711     0.27395360
 h     -1.92233995     1.67880140     0.79100431
 h     -0.60959197     1.61473094    -1.43413960
 h      2.08430655     1.61125253    -0.26219447
 o      2.29925464    -1.14467426     0.19604907
 h      3.16349725    -0.83144572    -0.08858629
 c     -2.54393897    -0.55979589    -0.49706136
 h     -2.31292240    -1.38914873    -1.16569157
 h     -3.16086268    -0.87669081     0.21106677
 h     -3.01410740     0.27846224    -0.92165255
 h     -0.50477744     1.03390524     1.76250537
          17

 c      1.25394180    -0.34372063     0.03311909
 c     -0.12418336    -0.97142782     0.15255583
 c     -1.13009577    -0.21956529     0.11603489
 c     -0.98488849     1.28652432     0.70977285
 c     -0.24917753     1.34108590    -0.45396865
 c      1.24473313     0.89106108    -0.25299017
 h     -0.15441293    -2.23026004     0.27833109
 h     -1.96319119     1.68428074     0.79238455
 h     -0.62903688     1.56636026    -1.45597650
 h      2.07147498     1.64926782    -0.28093552
 o      2.30608503    -1.13826429     0.20509945
 h      3.09278775    -0.84600028    -0.06530375
 c     -2.53964717    -0.54656463    -0.50937443
 h     -2.30380177    -1.37150352    -1.16148754
 h     -3.17116068    -0.88356512     0.22791543
 h     -3.02712891     0.33085325    -0.91083932
 h     -0.47540457     0.98474473     1.74496619
          17

 c      1.26288388    -0.34768685     0.02015509
 c     -0.11416042    -0.98271155     0.15337487
 c     -1.13332395    -0.21092365     0.11293047
 c     -0.97884725     1.29524285     0.72117546
 c     -0.26963168     1.31996635    -0.44092316
 c      1.24481900     0.88699003    -0.26137409
 h     -0.19559159    -2.22169821     0.27550566
 h     -2.01437919     1.69524437     0.79478158
 h     -0.65012262     1.51907620    -1.47630933
 h      2.05198410     1.67983887    -0.29976368
 o      2.30981844    -1.13360702     0.21549328
 h      3.06752345    -0.83872947    -0.05863440
 c     -2.53288148    -0.53292361    -0.52142987
 h     -2.29960605    -1.35548296    -1.16589548
 h     -3.19761314    -0.90032733     0.26500507
 h     -3.03896404     0.38636444    -0.90673790
 h     -0.45341847     0.95057157     1.70771673
          17

 c      1.27170709    -0.35578595     0.00820324
 c     -0.10030098    -0.99850244     0.15450692
 c     -1.14013442    -0.19979173     0.10820600
 c     -0.97392314     1.30355657     0.73535248
 c     -0.28772157     1.29803892    -0.42918389
 c      1.24331728     0.88804339    -0.27105111
 h     -0.23469770    -2.18246360     0.26576537
 h     -2.05934697     1.70578768     0.79862095
 h     -0.67076573     1.47250682    -1.48773190
 h      2.02477335     1.70027220    -0.31812165
 o      2.30951009    -1.13119202     0.22761320
 h      3.10648387    -0.80284408    -0.07561159
 c     -2.52532912    -0.51866595    -0.53185330
 h     -2.30029848    -1.34248129    -1.18105720
 h     -3.22560508    -0.91856541     0.30423109
 h     -3.04525869     0.43518419    -0.90565471
 h     -0.43856098     0.93305302     1.65642418
          17

 c      1.28004933    -0.36747226    -0.00271532
 c     -0.08419436    -1.01709160     0.15579653
 c     -1.14897218    -0.18708748     0.10194770
 c     -0.97145816     1.31176420     0.75187172
 c     -0.30327710     1.27534534    -0.41975304
 c      1.23990567     0.89370066    -0.28188874
 h     -0.26932306    -2.12007109     0.25000324
 h     -2.08703146     1.71248707     0.80477973
 h     -0.68973971     1.42701196    -1.48558680
 h      1.99123747     1.71058184    -0.33556504
 o      2.30793305    -1.13017597     0.24053869
 h      3.17082954    -0.75410303    -0.10208553
 c     -2.51816405    -0.50380933    -0.53982647
 h     -2.30621194    -1.33170123    -1.20667219
 h     -3.24508894    -0.93202043     0.33269874
 h     -3.04329217     0.47033347    -0.90513599
 h     -0.42801887     0.93147813     1.60115413
          17

 c      1.28752510    -0.38173181    -0.01271767
 c     -0.06726170    -1.03607677     0.15701821
 c     -1.15828095    -0.17366290     0.09431457
 c     -0.97243867     1.32018481     0.76969711
 c     -0.31626145     1.25191790    -0.41315015
 c      1.23412598     0.90273404    -0.29363908
 h     -0.29856621    -2.05085443     0.22993705
 h     -2.09201550     1.71412785     0.81441900
 h     -0.70677119     1.38353353    -1.46868573
 h      1.95504422     1.71363543    -0.35185883
 o      2.30777631    -1.12969500     0.25333352
 h      3.22341233    -0.70900303    -0.12327753
 c     -2.51200829    -0.48861706    -0.54514816
 h     -2.31786463    -1.32014846    -1.24008208
 h     -3.25096816    -0.93712810     0.34355310
 h     -3.03221534     0.48843535    -0.90398632
 h     -0.41584323     0.94221415     1.55606042
          17

 c      1.29375688    -0.39738497    -0.02198373
 c     -0.05038417    -1.05236263     0.15789056
 c     -1.16668765    -0.16017112     0.08553996
 c     -0.97745931     1.32909145     0.78749184
 c     -0.32675738     1.22780547    -0.40936095
 c      1.22544651     0.91347400    -0.30598910
 h     -0.32506211    -2.00169821     0.20792348
 h     -2.07363384     1.71120211     0.82873443
 h     -0.72254663     1.34339950    -1.43950905
 h      1.92158257     1.71476331    -0.36703314
 o      2.31041072    -1.12933786     0.26552880
 h      3.24753600    -0.67629983    -0.13172708
 c     -2.50711788    -0.47355665    -0.54800772
 h     -2.33547676    -1.30388993    -1.27727916
 h     -3.24145389    -0.93224536     0.33411042
 h     -3.01292246     0.48965130    -0.90206032
 h     -0.39440850     0.95995734     1.53561654
          17

 c      1.29842259    -0.41332983    -0.03069033
 c     -0.03391907    -1.06318238     0.15818757
 c     -1.17307007    -0.14703616     0.07592677
 c     -0.98628536     1.33838290     0.80434718
 c     -0.33491899     1.20309344    -0.40786314
 c      1.21339882     0.92418216    -0.31861792
 h     -0.35424314    -1.99874518     0.18566539
 h     -2.03617616     1.70588562     0.84874371
 h     -0.73877383     1.30818579    -1.40418604
 h      1.89644052     1.72010848    -0.38131951
 o      2.31639193    -1.12893540     0.27693728
 h      3.23840646    -0.65983951    -0.12457699
 c     -2.50349079    -0.45921969    -0.54878142
 h     -2.35858736    -1.27957185    -1.31415166
 h     -3.21709123    -0.91717320     0.30467583
 h     -2.98799051     0.47770244    -0.90020309
 h     -0.35991729     0.98174792     1.54646172
          17

 c      1.30132132    -0.42866963    -0.03896795
 c     -0.01843525    -1.06819658     0.15784083
 c     -1.17656134    -0.13449747     0.06582696
 c     -0.99736670     1.34734108     0.82023516
 c     -0.34093372     1.17792539    -0.40775655
 c      1.19780656     0.93346783    -0.33124880
 h     -0.38628752    -2.04263909     0.16320086
 h     -1.99033588     1.70248798     0.87519993
 h     -0.75806933     1.27962911    -1.37164317
 h      1.88278750     1.73352052    -0.39492877
 o      2.32577015    -1.12841856     0.28751703
 h      3.19774603    -0.66056658    -0.10162786
 c     -2.50085035    -0.44623408    -0.54794945
 h     -2.38596546    -1.24540833    -1.34742141
 h     -3.18086195    -0.89331689     0.25863582
 h     -2.96161835     0.45992658    -0.90029853
 h     -0.31721111     1.00948620     1.58283416
          17

 c      1.30241102    -0.44276277    -0.04687586
 c     -0.00505054    -1.06936310     0.15683188
 c     -1.17654051    -0.12269929     0.05560597
 c     -1.00808346     1.35486100     0.83560304
 c     -0.34505627     1.15253512    -0.40807641
 c      1.17896919     0.94056270    -0.34367876
 h     -0.41299329    -2.10942638     0.14046890
 h     -1.95369069     1.70767761     0.90874176
 h     -0.78309178     1.25945756    -1.35075165
 h      1.87930110     1.75398950    -0.40781884
 o      2.33804549    -1.12784586     0.29737618
 h      3.13420412    -0.67597305    -0.06563151
 c     -2.49855867    -0.43508131    -0.54617047
 h     -2.41574861    -1.20156709    -1.37518654
 h     -3.13932434    -0.86454296     0.20378196
 h     -2.93904661     0.44634862    -0.90502770
 h     -0.27664250     1.04693987     1.63218409
          17

 c      1.30179672    -0.45522867    -0.05439318
 c      0.00520109    -1.06882410     0.15511130
 c     -1.17264156    -0.11177954     0.04560341
 c     -1.01584389     1.35994694     0.85082353
 c     -0.34772737     1.12728622    -0.40825246
 c      1.15761984     0.94525962    -0.35577177
 h     -0.42564034    -2.17466832     0.11839842
 h     -1.94424397     1.72838206     0.94993041
 h     -0.81469180     1.24901485    -1.34579113
 h      1.88077143     1.77627907    -0.41971107
 o      2.35180700    -1.12763852     0.30693309
 h      3.06900079    -0.69643614    -0.02494430
 c     -2.49558745    -0.42571655    -0.54448486
 h     -2.44569422    -1.15015302    -1.39718783
 h     -3.10408700    -0.83829888     0.15393156
 h     -2.92480727     0.44630036    -0.91665485
 h     -0.24770763     1.09602085     1.68275898
          17

 c      1.29970353    -0.46590007    -0.06143467
 c      0.01175268    -1.06802292     0.15263699
 c     -1.16477029    -0.10192939     0.03610401
 c     -1.01959521     1.36227707     0.86612418
 c     -0.34965252     1.10270112    -0.40837806
 c      1.13470265     0.94762489    -0.36743122
 h     -0.41950545    -2.22326600     0.09838980
 h     -1.96575591     1.76623338     0.99813951
 h     -0.85047421     1.24882081    -1.35392276
 h      1.88074878     1.79397704    -0.43032696
 o      2.36444517    -1.12888064     0.31708493
 h      3.04058973    -0.70092219     0.00396779
 c     -2.49080840    -0.41726717    -0.54428207
 h     -2.47348660    -1.09488667    -1.41486633
 h     -3.09011449    -0.82453307     0.12660841
 h     -2.92039377     0.46346230    -0.93494874
 h     -0.23608849     1.15595845     1.72647851
          17

 c      1.29646223    -0.47473377    -0.06788919
 c      0.01446574    -1.06782293     0.14939955
 c     -1.15310489    -0.09342281     0.02732857
 c     -1.02018677     1.36238618     0.88174428
 c     -0.35169428     1.07945776    -0.40902106
 c      1.11115546     0.94775750    -0.37858021
 h     -0.39341411    -2.24766783     0.08182845
 h     -2.00375145     1.81497064     1.05013907
 h     -0.88557855     1.25844511    -1.36754042
 h      1.87385263     1.80205978    -0.43958768
 o      2.37396492    -1.13241073     0.32844075
 h      3.07617303    -0.67232289     0.00918512
 c     -2.48386791    -0.40852844    -0.54640328
 h     -2.49706523    -1.04044930    -1.43108795
 h     -3.10560817    -0.82873216     0.13118186
 h     -2.92365079     0.49413083    -0.95628277
 h     -0.24362138     1.22403973     1.75880343
          17

 c      1.29247928    -0.48173815    -0.07364743
 c      0.01352639    -1.06871813     0.14541636
 c     -1.13808272    -0.08661536     0.01944501
 c     -1.01916056     1.36119494     0.89787506
 c     -0.35465688     1.05834945    -0.41082859
 c      1.08778719     0.94568539    -0.38915386
 h     -0.34854338    -2.24507927     0.06993528
 h     -2.03930839     1.86517272     1.10103307
 h     -0.91487925     1.27679814    -1.37863425
 h      1.85682381     1.79792405    -0.44767945
 o      2.38167308    -1.13708287     0.34014393
 h      3.14952005    -0.62576593     0.00239972
 c     -2.47580913    -0.39886916    -0.55027012
 h     -2.51491987    -0.99144485    -1.44921228
 h     -3.14275246    -0.84565852     0.15908077
 h     -2.93051361     0.53063628    -0.97521266
 h     -0.26892150     1.29650403     1.77823378
          17

 c      1.28815526    -0.48696547    -0.07859510
 c      0.00941639    -1.07089074     0.14072396
 c     -1.12038729    -0.08192548     0.01258478
 c     -1.01783714     1.35953749     0.91446605
 c     -0.35912934     1.04022036    -0.41427908
 c      1.06523605     0.94133722    -0.39909051
 h     -0.28788005    -2.21655502     0.06371930
 h     -2.05946145     1.90899712     1.14616989
 h     -0.93460566     1.30255542    -1.38141908
 h      1.82882399     1.78154081    -0.45504504
 o      2.38957982    -1.14127801     0.35109563
 h      3.22267807    -0.58443315    -0.00063426
 c     -2.46824903    -0.38823191    -0.55463755
 h     -2.52620279    -0.95113460    -1.47144582
 h     -3.18551815    -0.86487686     0.19327884
 h     -2.93699374     0.56556170    -0.98670585
 h     -0.30767054     1.36927491     1.78632512
          17

 c      1.28380164    -0.49051829    -0.08260721
 c      0.00292101    -1.07409804     0.13538253
 c     -1.10092482    -0.07980316     0.00685554
 c     -1.01720396     1.35799203     0.93111692
 c     -0.36542354     1.02589509    -0.41961406
 c      1.04394239     0.93453621    -0.40832586
 h     -0.21625854    -2.16818584     0.06385955
 h     -2.05825089     1.94134141     1.18195788
 h     -0.94288263     1.33446056    -1.37293477
 h      1.79156332     1.75545156    -0.46235125
 o      2.39861749    -1.14407136     0.36072208
 h      3.27482267    -0.56068757     0.00755199
 c     -2.46239041    -0.37674948    -0.55862709
 h     -2.53055979    -0.92059194    -1.49741305
 h     -3.22074150    -0.87819343     0.22027219
 h     -2.94014103     0.59372218    -0.98731608
 h     -0.35272395     1.43867345     1.78794281
          17

 c      1.27961555    -0.49253790    -0.08555886
 c     -0.00489484    -1.07742740     0.12949270
 c     -1.08077308    -0.08067171     0.00234047
 c     -1.01799058     1.35684340     0.94712282
 c     -0.37357271     1.01609580    -0.42683621
 c      1.02411655     0.92500211    -0.41679437
 h     -0.14033281    -2.11399006     0.07052172
 h     -2.03491463     1.95947870     1.20587031
 h     -0.93974524     1.37153094    -1.35288535
 h      1.74937566     1.72476807    -0.47044882
 o      2.40896241    -1.14504999     0.36879611
 h      3.29753743    -0.55891374     0.02898525
 c     -2.45882231    -0.36463540    -0.56192016
 h     -2.52790843    -0.89884876    -1.52412249
 h     -3.24074464    -0.88118962     0.23248063
 h     -2.93825329     0.61245817    -0.97539892
 h     -0.39492672     1.50215629     1.79070066
          17

 c      1.27570816    -0.49317597    -0.08734617
 c     -0.01284860    -1.07921556     0.12319883
 c     -1.06110769    -0.08483429    -0.00092339
 c     -1.02054514     1.35608694     0.96172879
 c     -0.38336270     1.01133342    -0.43569743
 c      1.00575599     0.91239881    -0.42443718
 h     -0.06715714    -2.07712016     0.08343524
 h     -1.99277542     1.96280604     1.21636316
 h     -0.92709807     1.41330140    -1.32352196
 h      1.70872783     1.69662596    -0.48030021
 o      2.42040406    -1.14408782     0.37526877
 h      3.28905745    -0.57918111     0.06301223
 c     -2.45765305    -0.35219098    -0.56453005
 h     -2.51841531    -0.88377115    -1.54729091
 h     -3.24206079    -0.87223053     0.22666583
 h     -2.93085590     0.62149928    -0.95098900
 h     -0.42562237     1.55854085     1.80214437
          17

 c      1.27215857    -0.49257798    -0.08790544
 c     -0.01995179    -1.07797712     0.11663336
 c     -1.04312232    -0.09233711    -0.00298401
 c     -1.02452588     1.35548683     0.97451019
 c     -0.39439126     1.01177786    -0.44567284
 c      0.98879105     0.89651351    -0.43121947
 h     -0.00098655    -2.07943884     0.10277237
 h     -1.93935686     1.95324730     1.21306054
 h     -0.90866095     1.46018741    -1.28960497
 h      1.67628906     1.67812020    -0.49282200
 o      2.43239246    -1.14131946     0.38023876
 h      3.25346257    -0.61771851     0.10684592
 c     -2.45861494    -0.33980925    -0.56657333
 h     -2.50261834    -0.87294959    -1.56296180
 h     -3.22429844    -0.85169165     0.20265217
 h     -2.91871349     0.62302465    -0.91568876
 h     -0.44014391     1.60699658     1.82521041
          17

 c      1.26905913    -0.49090251    -0.08721829
 c     -0.02545385    -1.07421963     0.10989393
 c     -1.02796232    -0.10283114    -0.00401063
 c     -1.02871210     1.35461217     0.98550378
 c     -0.40615830     1.01716102    -0.45597946
 c      0.97334661     0.87756434    -0.43716011
 h      0.05697970    -2.12053063     0.12958276
 h     -1.88723585     1.93629683     1.19724224
 h     -0.88950096     1.51370967    -1.25779954
 h      1.65567560     1.67271615    -0.50859567
 o      2.44375839    -1.13730865     0.38402367
 h      3.20501629    -0.66421844     0.15444258
 c     -2.46107677    -0.32795013    -0.56818982
 h     -2.48150847    -0.86422211    -1.56858805
 h     -3.19010950    -0.82199414     0.16325552
 h     -2.90384362     0.62185921    -0.87253282
 h     -0.43921879     1.64569184     1.85624743
          17

 c      1.26653445    -0.48837284    -0.08529792
 c     -0.02854441    -1.07032869     0.10317835
 c     -1.01666159    -0.11553823    -0.00429554
 c     -1.03120625     1.35280053     0.99495205
 c     -0.41819465     1.02681279    -0.46573709
 c      0.95988210     0.85639806    -0.44236301
 h      0.10479918    -2.17874929     0.16403590
 h     -1.85359930     1.92143870     1.17198798
 h     -0.87456475     1.57581488    -1.23454767
 h      1.64548416     1.67786467    -0.52756189
 o      2.45223733    -1.13331642     0.38724717
 h      3.17570110    -0.69755073     0.19511264
 c     -2.46399511    -0.31701445    -0.56964057
 h     -2.45648856    -0.85590746    -1.56353090
 h     -3.14630563    -0.78846507     0.11541084
 h     -2.88922321     0.62508116    -0.82552345
 h     -0.42714713     1.67193223     1.88786116
          17

 c      1.26474017    -0.48530976    -0.08217206
 c     -0.02840772    -1.06871864     0.09682559
 c     -1.01005361    -0.12938486    -0.00420759
 c     -1.03021367     1.34939038     1.00310197
 c     -0.43019750     1.03988761    -0.47427102
 c      0.94900795     0.83434311    -0.44702706
 h      0.13955906    -2.23183494     0.20451060
 h     -1.85381073     1.91828402     1.14060551
 h     -0.86649864     1.64680854    -1.22276108
 h      1.64089845     1.68658879    -0.54898096
 o      2.45531772    -1.13074755     0.39049871
 h      3.20208150    -0.69470930     0.21903676
 c     -2.46590563    -0.30704315    -0.57151175
 h     -2.42921747    -0.84695376    -1.54924879
 h     -3.10532344    -0.76047644     0.07164523
 h     -2.87776181     0.63984002    -0.77856369
 h     -0.40924356     1.68339781     1.91289360
          17

 c      1.26383965    -0.48211196    -0.07788074
 c     -0.02450378    -1.07092199     0.09120583
 c     -1.00865654    -0.14323646    -0.00411872
 c     -1.02523294     1.34438622     1.01023630
 c     -0.44205780     1.05563641    -0.48130803
 c      0.94116640     0.81286514    -0.45142599
 h      0.15921763    -2.26608678     0.24849677
 h     -1.88911625     1.92792436     1.10429580
 h     -0.86459097     1.72339619    -1.22016783
 h      1.63692257     1.69125068    -0.57171248
 o      2.45359056    -1.12920956     0.39354422
 h      3.27286433    -0.66191975     0.23002326
 c     -2.46525352    -0.29746400    -0.57464336
 h     -2.40137081    -0.83711909    -1.52935690
 h     -3.08325190    -0.75014777     0.04800257
 h     -2.87073939     0.66935106    -0.73422317
 h     -0.39025767     1.67896766     1.92643305
          17

 c      1.26397962    -0.47922526    -0.07246914
 c     -0.01672055    -1.07758372     0.08663683
 c     -1.01256366    -0.15610813    -0.00433962
 c     -1.01730689     1.33857152     1.01653160
 c     -0.45373156     1.07347291    -0.48686968
 c      0.93645846     0.79329968    -0.45586636
 h      0.16313211    -2.27518006     0.29343562
 h     -1.94448439     1.94128205     1.06327446
 h     -0.86597077     1.79924128    -1.22124811
 h      1.63040432     1.68621718    -0.59458550
 o      2.44966081    -1.12726048     0.39584262
 h      3.34635069    -0.62263226     0.23725521
 c     -2.46138810    -0.28751187    -0.57924539
 h     -2.37439464    -0.82710809    -1.50940953
 h     -3.08912041    -0.76449102     0.05304586
 h     -2.86708352     0.71023980    -0.69351837
 h     -0.37357029     1.65889865     1.92630823
          17

 c      1.26527899    -0.47710506    -0.06597864
 c     -0.00539980    -1.08862221     0.08335849
 c     -1.02139378    -0.16727529    -0.00508099
 c     -1.00801743     1.33277571     1.02181467
 c     -0.46509754     1.09285707    -0.49103724
 c      0.93464504     0.77671190    -0.46063931
 h      0.15184894    -2.25781414     0.33710170
 h     -2.00076061     1.94758857     1.01937141
 h     -0.86757531     1.86745224    -1.22045333
 h      1.62053124     1.66879824    -0.61668232
 o      2.44528578    -1.12401177     0.39715005
 h      3.39543897    -0.59169701     0.24543548
 c     -2.45526165    -0.27701837    -0.58413068
 h     -2.34942284    -0.81830451    -1.49582715
 h     -3.11574781    -0.79794727     0.07853928
 h     -2.86431268     0.75424116    -0.65684660
 h     -0.36073832     1.62474771     1.91316942
          17

 c      1.26780223    -0.47615891    -0.05845665
 c      0.00872121    -1.10332421     0.08151732
 c     -1.03433522    -0.17628279    -0.00644113
 c     -0.99873725     1.32738398     1.02554962
 c     -0.47591564     1.11318936    -0.49382212
 c      0.93522165     0.76380272    -0.46597305
 h      0.12693403    -2.21704063     0.37795648
 h     -2.04365828     1.94013184     0.97600924
 h     -0.86727412     1.92265083    -1.21405927
 h      1.60870985     1.63940813    -0.63754078
 o      2.44127819    -1.11912622     0.39743751
 h      3.40886397    -0.57523874     0.25596942
 c     -2.44855323    -0.26635011    -0.58759044
 h     -2.32747585    -0.81172602    -1.49358567
 h     -3.14824126    -0.83813171     0.10834542
 h     -2.86005348     0.79228569    -0.62480062
 h     -0.35117078     1.57922165     1.89057720
          17

 c      1.27152315    -0.47668581    -0.04997962
 c      0.02463007    -1.12034381     0.08111737
 c     -1.05026164    -0.18288300    -0.00841534
 c     -0.99052768     1.32234459     1.02695805
 c     -0.48585649     1.13378464    -0.49515268
 c      0.93749458     0.75482260    -0.47198854
 h      0.09092797    -2.16138552     0.41592488
 h     -2.06493197     1.91644796     0.93705051
 h     -0.86411433     1.96184518    -1.20055642
 h      1.59840783     1.60159294    -0.65733908
 o      2.43795957    -1.11255530     0.39677069
 h      3.38390529    -0.57485449     0.26887023
 c     -2.44262809    -0.25602939    -0.58854788
 h     -2.30975335    -0.80668630    -1.50384104
 h     -3.17493730    -0.87453515     0.12987516
 h     -2.85295460     0.81752924    -0.59825417
 h     -0.34206169     1.52582572     1.86481410
          17

 c      1.27629349    -0.47883717    -0.04067278
 c      0.04121185    -1.13767710     0.08192117
 c     -1.06787209    -0.18695076    -0.01091792
 c     -0.98417781     1.31734754     1.02521114
 c     -0.49453732     1.15388629    -0.49489954
 c      0.94065222     0.74953313    -0.47866690
 h      0.04697704    -2.10645889     0.45372069
 h     -2.06105448     1.87703127     0.90606544
 h     -0.85824832     1.98463852    -1.18050799
 h      1.59487498     1.56174975    -0.67702427
 o      2.43531515    -1.10445772     0.39527128
 h      3.32395211    -0.58894034     0.28339142
 c     -2.43832672    -0.24665810    -0.58680275
 h     -2.29767642    -0.80047648    -1.52352006
 h     -3.18953137    -0.90075517     0.13635562
 h     -2.84292596     0.82651739    -0.57808511
 h     -0.32923080     1.46809026     1.84352321
          17

 c      1.28183085    -0.48260611    -0.03071740
 c      0.05746469    -1.15298376     0.08342119
 c     -1.08582315    -0.18841327    -0.01380717
 c     -0.98005371     1.31198122     1.01975163
 c     -0.50154027     1.17268099    -0.49289479
 c      0.94388590     0.74731884    -0.48585532
 h     -0.00239876    -2.07233949     0.49726985
 h     -2.03255923     1.82458393     0.88596828
 h     -0.85084642     1.99329073    -1.15641157
 h      1.60403794     1.52759217    -0.69814505
 o      2.43280974    -1.09531108     0.39312847
 h      3.24151905    -0.61089891     0.29784063
 c     -2.43611678    -0.23890910    -0.58275471
 h     -2.29257675    -0.78947210    -1.54716246
 h     -3.18953822    -0.91358101     0.12520348
 h     -2.83108478     0.81937935    -0.56490389
 h     -0.30959099     1.40854924     1.83243389
          17

 c      1.28773378    -0.48782283    -0.02034918
 c      0.07260628    -1.16473245     0.08520817
 c     -1.10283383    -0.18721330    -0.01690650
 c     -0.97777779     1.30575416     1.01062406
 c     -0.50642547     1.18931535    -0.48894489
 c      0.94662411     0.74751067    -0.49334152
 h     -0.05604913    -2.07097208     0.55134333
 h     -1.98492264     1.76410107     0.87867294
 h     -0.84398411     1.99261549    -1.13253112
 h      1.62986489     1.50469792    -0.72205563
 o      2.42890720    -1.08622694     0.39064160
 h      3.16606348    -0.62416649     0.30892860
 c     -2.43621919    -0.23347372    -0.57708981
 h     -2.29530289    -0.77060261    -1.56928265
 h     -3.17502868    -0.91211686     0.09663514
 h     -2.81965654     0.79983081    -0.55888341
 h     -0.28409463     1.34844194     1.83187805
          17

 c      1.29350195    -0.49413638    -0.00986110
 c      0.08586128    -1.17317056     0.08754288
 c     -1.11776061    -0.18331101    -0.02001745
 c     -0.97600031     1.29796174     0.99851237
 c     -0.50876928     1.20296428    -0.48287672
 c      0.94878216     0.74972977    -0.50096682
 h     -0.11178630    -2.09513875     0.61264092
 h     -1.93100688     1.70353546     0.88462573
 h     -0.84026713     1.98912820    -1.11421959
 h      1.67136185     1.49314567    -0.74878518
 o      2.42131895    -1.07892359     0.38818415
 h      3.14040670    -0.60295393     0.31252322
 c     -2.43861528    -0.23097125    -0.57061436
 h     -2.30600188    -0.74223181    -1.58588430
 h     -3.14844444    -0.89778297     0.05334063
 h     -2.81179300     0.77494510    -0.55969269
 h     -0.25799276     1.28861257     1.83680121
          17

 c      1.29853951    -0.50099961     0.00038774
 c      0.09630366    -1.17954193     0.09118521
 c     -1.12965604    -0.17671344    -0.02293314
 c     -0.97251540     1.28761633     0.98444375
 c     -0.50825496     1.21301400    -0.47466934
 c      0.95076356     0.75390859    -0.50867284
 h     -0.16470884    -2.12740521     0.67158828
 h     -1.89250849     1.65372704     0.90273322
 h     -0.84191456     1.98872984    -1.10614676
 h      1.72231657     1.48795053    -0.77672093
 o      2.41019110    -1.07382786     0.38589738
 h      3.17058750    -0.54302425     0.30886700
 c     -2.44295818    -0.23173240    -0.56423027
 h     -2.32408299    -0.70439966    -1.59508896
 h     -3.11551459    -0.87534885     0.00114028
 h     -2.81102200     0.75379056    -0.56655728
 h     -0.23790708     1.23036434     1.84029164
          17

 c      1.30218150    -0.50771592     0.00998955
 c      0.10305554    -1.18490352     0.09680238
 c     -1.13782572    -0.16750740    -0.02546231
 c     -0.96523415     1.27380788     0.96937951
 c     -0.50478671     1.21930555    -0.46465074
 c      0.95319391     0.76002426    -0.51644331
 h     -0.20934542    -2.15341999     0.71926859
 h     -1.89131978     1.62424501     0.93192169
 h     -0.84950099     1.99361733    -1.10985908
 h      1.77425823     1.48275959    -0.80346865
 o      2.39862110    -1.06950370     0.38369134
 h      3.21718292    -0.47092811     0.30253391
 c     -2.44847293    -0.23538111    -0.55897370
 h     -2.34828411    -0.65871726    -1.59733283
 h     -3.08681012    -0.85463079    -0.04998832
 h     -2.82004662     0.74398846    -0.57837830
 h     -0.22871440     1.17535377     1.83694088
          17

 c      1.30375867    -0.51356092     0.01853798
 c      0.10549305    -1.18978977     0.10474113
 c     -1.14187460    -0.15588786    -0.02746134
 c     -0.95408159     1.25642946     0.95399519
 c     -0.49852417     1.22220948    -0.45359828
 c      0.95665756     0.76788524    -0.52422811
 h     -0.24164153    -2.16526677     0.75025735
 h     -1.92833156     1.61553517     0.97261431
 h     -0.86138473     2.00112858    -1.12269335
 h      1.81958520     1.47286513    -0.82686864
 o      2.38915628    -1.06479767     0.38156516
 h      3.24944161    -0.40918087     0.29677511
 c     -2.45406828    -0.24054984    -0.55591129
 h     -2.37680983    -0.60807545    -1.59536998
 h     -3.07712142    -0.85008042    -0.08702697
 h     -2.83934496     0.74757834    -0.59366735
 h     -0.23208409     1.12500304     1.82426345
          17

 c      1.30266363    -0.51791302     0.02567977
 c      0.10330860    -1.19430724     0.11507230
 c     -1.14172396    -0.14216887    -0.02885744
 c     -0.94120188     1.23620023     0.93892434
 c     -0.48978191     1.22242491    -0.44262633
 c      0.96156548     0.77709765    -0.53191310
 h     -0.25936242    -2.15992692     0.76226423
 h     -1.98109581     1.61920679     1.02397217
 h     -0.87447106     2.00584040    -1.13925026
 h      1.85306885     1.45612079    -0.84551136
 o      2.38313800    -1.05926460     0.37960460
 h      3.25439916    -0.36858805     0.29298467
 c     -2.45905003    -0.24555190    -0.55557476
 h     -2.40757724    -0.55615172    -1.59389688
 h     -3.09690583    -0.87243819    -0.10115786
 h     -2.86688762     0.76018021    -0.61033856
 h     -0.24645206     1.08009075     1.80282012
          17

 c      1.29842584    -0.52035165     0.03115805
 c      0.09651633    -1.19823108     0.12765496
 c     -1.13759450    -0.12677709    -0.02965791
 c     -0.92911318     1.21399031     0.92491696
 c     -0.47888004     1.22070502    -0.43295476
 c      0.96810828     0.78711946    -0.53932090
 h     -0.26200614    -2.13792294     0.75549091
 h     -2.02531862     1.62616213     1.08202374
 h     -0.88553534     2.00262032    -1.15389765
 h      1.87221060     1.43273741    -0.85890040
 o      2.38113943    -1.05281306     0.37789411
 h      3.22882474    -0.35315884     0.29167301
 c     -2.46396902    -0.24966776    -0.55740535
 h     -2.43858747    -0.50669718    -1.59827984
 h     -3.14102325    -0.91745586    -0.09558972
 h     -2.89925385     0.77433131    -0.62578136
 h     -0.26758474     1.04061669     1.77602032
          17

 c      1.29079010    -0.52070751     0.03484165
 c      0.08545743    -1.20099205     0.14212796
 c     -1.12997473    -0.11024919    -0.02995351
 c     -0.91969787     1.19049748     0.91266083
 c     -0.46605113     1.21769638    -0.42569739
 c      0.97623261     0.79730972    -0.54621555
 h     -0.25097918    -2.10342348     0.73276220
 h     -2.04609652     1.63044881     1.14146305
 h     -0.89214088     1.98836062    -1.16245748
 h      1.87733832     1.40491870    -0.86752753
 o      2.38315762    -1.04551493     0.37647152
 h      3.17527842    -0.36264770     0.29291180
 c     -2.47011524    -0.25315403    -0.56030850
 h     -2.46826719    -0.46274998    -1.61215939
 h     -3.19344947    -0.97028569    -0.08097763
 h     -2.93297968     0.78321324    -0.63729610
 h     -0.28931267     1.00578065     1.74975285
          17

 c      1.27977553    -0.51906832     0.03673765
 c      0.07081798    -1.20155542     0.15782398
 c     -1.11957522    -0.09323094    -0.02991004
 c     -0.91415748     1.16626928     0.90267448
 c     -0.45141844     1.21388682    -0.42170739
 c      0.98561037     0.80695316    -0.55230013
 h     -0.23014842    -2.06579282     0.70047682
 h     -2.03692479     1.62888427     1.19730014
 h     -0.89301179     1.96240870    -1.16286628
 h      1.87182673     1.37661774    -0.87298732
 o      2.38850765    -1.03768444     0.37533173
 h      3.10336402    -0.39110176     0.29619952
 c     -2.47845562    -0.25642879    -0.56354674
 h     -2.49549426    -0.42619568    -1.63523551
 h     -3.23954508    -1.01739039    -0.06673291
 h     -2.96534706     0.78240693    -0.64254757
 h     -0.30485358     0.97420913     1.73100353
          17

 c      1.26570040    -0.51572986     0.03698074
 c      0.05359272    -1.19832580     0.17371063
 c     -1.10725926    -0.07646305    -0.02974719
 c     -0.91304441     1.14174212     0.89543020
 c     -0.43501212     1.20958937    -0.42145744
 c      0.99563095     0.81528776    -0.55721901
 h     -0.20599726    -2.04106981     0.66919166
 h     -1.99675654     1.62009917     1.24542309
 h     -0.88818317     1.92653616    -1.15540701
 h      1.86212524     1.35317460    -0.87800664
 o      2.39547500    -1.03026826     0.37448453
 h      3.03547280    -0.42090729     0.29972203
 c     -2.48932884    -0.25974665    -0.56695392
 h     -2.51938503    -0.39793985    -1.66325936
 h     -3.27026495    -1.05061965    -0.05850595
 h     -2.99466701     0.77016206    -0.63983916
 h     -0.30908539     0.94464061     1.72480308
          17

 c      1.24917625    -0.51108048     0.03579325
 c      0.03481489    -1.18958345     0.18868292
 c     -1.09396530    -0.06074149    -0.02971458
 c     -0.91617030     1.11721887     0.89153061
 c     -0.41679986     1.20492386    -0.42494758
 c      1.00551175     0.82159291    -0.56060283
 h     -0.18522927    -2.04749623     0.65011009
 h     -1.92867653     1.60421317     1.28285432
 h     -0.87916410     1.88489064    -1.14288349
 h      1.85646737     1.34022612    -0.88598111
 o      2.40130334    -1.02511154     0.37401797
 h      3.00786355    -0.41940955     0.29981957
 c     -2.50258957    -0.26323980    -0.57069977
 h     -2.53919903    -0.37833312    -1.69019696
 h     -3.28115645    -1.06626863    -0.05901925
 h     -3.02035537     0.74719957    -0.62823206
 h     -0.30068116     0.91671624     1.73106969
          17

 c      1.23107132    -0.50545358     0.03342580
 c      0.01507501    -1.17485336     0.20232899
 c     -1.08064035    -0.04684653    -0.03007520
 c     -0.92254082     1.09282886     0.89162289
 c     -0.39673449     1.19981432    -0.43167716
 c      1.01461087     0.82537977    -0.56219622
 h     -0.16987356    -2.09019439     0.64612219
 h     -1.84046976     1.58337097     1.30845488
 h     -0.86902182     1.84374066    -1.13053260
 h      1.86123457     1.34146624    -0.89958713
 o      2.40446016    -1.02307672     0.37391280
 h      3.03612307    -0.37006204     0.29459757
 c     -2.51775856    -0.26700320    -0.57503170
 h     -2.55443746    -0.36739548    -1.71059632
 h     -3.27098338    -1.06384488    -0.06898911
 h     -3.04297560     0.71654143    -0.60755531
 h     -0.28214524     0.89103004     1.74454213
          17

 c      1.21241832    -0.49907923     0.03012343
 c     -0.00549463    -1.15560075     0.21512874
 c     -1.06819124    -0.03545076    -0.03109094
 c     -0.93036689     1.06844230     0.89601360
 c     -0.37484135     1.19406714    -0.44077508
 c      1.02279416     0.82659173    -0.56201430
 h     -0.15722152    -2.15337760     0.64969195
 h     -1.74655483     1.56330569     1.32456405
 h     -0.86181433     1.81027461    -1.12484129
 h      1.87683834     1.35637198    -0.91905429
 o      2.40629440    -1.02229188     0.37385335
 h      3.09012478    -0.30091149     0.28732197
 c     -2.53407706    -0.27110181    -0.58016677
 h     -2.56496889    -0.36481660    -1.72090485
 h     -3.24133253    -1.04588310    -0.08731588
 h     -3.06420116     0.68326820    -0.57830526
 h     -0.25781339     0.86839351     1.75793792
          17

 c      1.19426682    -0.49217179     0.02613191
 c     -0.02673836    -1.13402124     0.22771588
 c     -1.05744891    -0.02703355    -0.03300772
 c     -0.93722264     1.04353956     0.90432077
 c     -0.35137461     1.18757726    -0.45134808
 c      1.03049206     0.82560819    -0.56037167
 h     -0.14482808    -2.21439927     0.65182023
 h     -1.66849572     1.55504958     1.33879720
 h     -0.86069563     1.78990142    -1.13056186
 h      1.89754333     1.38024798    -0.94180516
 o      2.40825864    -1.02078521     0.37354003
 h      3.13873417    -0.24235239     0.28138042
 c     -2.55049793    -0.27542642    -0.58632597
 h     -2.57107216    -0.36990882    -1.71990856
 h     -3.19724080    -1.01892939    -0.11047843
 h     -3.08643417     0.65363357    -0.54144051
 h     -0.23182764     0.84916640     1.76514678
          17

 c      1.17754432    -0.48501812     0.02171222
 c     -0.04825177    -1.11192878     0.24042057
 c     -1.04913851    -0.02182206    -0.03604787
 c     -0.94089999     1.01745844     0.91570588
 c     -0.32697485     1.18054697    -0.46287659
 c      1.03838830     0.82304310    -0.55775606
 h     -0.13243656    -2.25644030     0.64750962
 h     -1.62649972     1.57161982     1.36108871
 h     -0.86547505     1.78353173    -1.14750153
 h      1.91545820     1.40665967    -0.96389060
 o      2.41088373    -1.01758235     0.37280875
 h      3.16653731    -0.20925682     0.27828285
 c     -2.56569779    -0.27938951    -0.59382467
 h     -2.57339623    -0.38163155    -1.70888620
 h     -3.14816967    -0.99512991    -0.13145593
 h     -3.11178108     0.63299266    -0.49819077
 h     -0.20715713     0.83309750     1.76264794
          17

 c      1.16298698    -0.47799547     0.01714533
 c     -0.06942288    -1.09058235     0.25329544
 c     -1.04384882    -0.01977242    -0.04042621
 c     -0.94091553     0.99043268     0.92985637
 c     -0.30264203     1.17346799    -0.47530638
 c      1.04709588     0.81953761    -0.55468021
 h     -0.12117559    -2.27025982     0.63539051
 h     -1.62244630     1.61528678     1.39287102
 h     -0.87219177     1.78768863    -1.17051609
 h      1.92430030     1.42982975    -0.98164101
 o      2.41416778    -1.01234616     0.37158292
 h      3.16785623    -0.20660680     0.27840955
 c     -2.57831654    -0.28177105    -0.60300923
 h     -2.57284598    -0.39872186    -1.69177143
 h     -3.10660923    -0.99135088    -0.14008845
 h     -3.14068039     0.62317297    -0.45014437
 h     -0.18533643     0.81948763     1.74966265
          17

 c      1.15112753    -0.47154036     0.01272923
 c     -0.08951461    -1.07083238     0.26623436
 c     -1.04200531    -0.02055949    -0.04635013
 c     -0.93849514     0.96394154     0.94718876
 c     -0.27950607     1.16688167    -0.48879938
 c      1.05700269     0.81565330    -0.55159284
 h     -0.11270298    -2.25223944     0.61624252
 h     -1.64040529     1.67280757     1.42478967
 h     -0.87529952     1.79724669    -1.19270885
 h      1.92087178     1.44575256    -0.99252881
 o      2.41784158    -1.00511086     0.36984111
 h      3.14246190    -0.23374101     0.28151897
 c     -2.58765771    -0.28139529    -0.61373118
 h     -2.57042343    -0.41992650    -1.67505867
 h     -3.08040760    -1.01988807    -0.12886552
 h     -3.17131325     0.62144387    -0.39962562
 h     -0.16636361     0.80742858     1.72796005
          17

 c      1.14231517    -0.46609647     0.00876837
 c     -0.10774347    -1.05319192     0.27903793
 c     -1.04385652    -0.02357153    -0.05397060
 c     -0.93516057     0.93962663     0.96789675
 c     -0.25859041     1.16116586    -0.50346525
 c      1.06822236     0.81182572    -0.54883163
 h     -0.10879602    -2.20319806     0.59218884
 h     -1.66345516     1.72738949     1.44725402
 h     -0.87008445     1.80790764    -1.20840654
 h      1.90517448     1.45249190    -0.99544106
 o      2.42133730    -0.99630560     0.36761789
 h      3.09586427    -0.28395258     0.28669557
 c     -2.59422787    -0.27828026    -0.62475861
 h     -2.56711435    -0.44422678    -1.66646598
 h     -3.06547832    -1.07620354    -0.10100412
 h     -3.20040637     0.62219376    -0.34985062
 h     -0.14849293     0.79599745     1.70162907
          17

 c      1.13674627    -0.46205938     0.00555499
 c     -0.12336246    -1.03773506     0.29141463
 c     -1.04947082    -0.02796507    -0.06332120
 c     -0.93209841     0.91854495     0.99150532
 c     -0.24066891     1.15645280    -0.51925627
 c      1.08056080     0.80832138    -0.54658727
 h     -0.11114110    -2.12910353     0.56662761
 h     -1.68096032     1.76702697     1.45570335
 h     -0.85382853     1.81722716    -1.21434661
 h      1.88028544     1.45035235    -0.99081825
 o      2.42347025    -0.98706922     0.36503792
 h      3.04417951    -0.33943280     0.29177387
 c     -2.59909062    -0.27349874    -0.63432489
 h     -2.56391154    -0.47072411    -1.67148600
 h     -3.05174383    -1.14326501    -0.06780187
 h     -3.22463125     0.61964514    -0.30450102
 h     -0.12827309     0.78440447     1.67637430
          17

 c      1.13449347    -0.45971812     0.00334018
 c     -0.13575728    -1.02381287     0.30293135
 c     -1.05872606    -0.03278643    -0.07429234
 c     -0.93013827     0.90114105     1.01710455
 c     -0.22619710     1.15262493    -0.53596056
 c      1.09348089     0.80517757    -0.54487011
 h     -0.12110165    -2.04387309     0.54468015
 h     -1.68752480     1.78496357     1.44965823
 h     -0.82608962     1.82482953    -1.20980860
 h      1.85230950     1.44217214    -0.98082948
 o      2.42213188    -0.97955343     0.36235256
 h      3.01903492    -0.36653518     0.29280322
 c     -2.60300400    -0.26826448    -0.64124180
 h     -2.56190978    -0.49800810    -1.68970871
 h     -3.03198409    -1.20477163    -0.03990356
 h     -3.24167234     0.60972382    -0.26695710
 h     -0.10177666     0.77220069     1.65772219
          17

 c      1.13551897    -0.45919968     0.00229944
 c     -0.14453288    -1.00977501     0.31297165
 c     -1.07129703    -0.03710141    -0.08664795
 c     -0.92968431     0.88741005     1.04374087
 c     -0.21528650     1.14933261    -0.55321028
 c      1.10611528     0.80217121    -0.54350950
 h     -0.13948843    -1.97226530     0.53351573
 h     -1.68111990     1.77827900     1.43104158
 h     -0.78872312     1.83250013    -1.19650780
 h      1.82987137     1.43331465    -0.96929821
 o      2.41578298    -0.97538726     0.35977770
 h      3.04435587    -0.34050139     0.28682477
 c     -2.60624054    -0.26358914    -0.64525227
 h     -2.56227795    -0.52370006    -1.71481016
 h     -3.00344753    -1.25032179    -0.02385140
 h     -3.25073914     0.59076269    -0.23962837
 h     -0.06726223     0.75955502     1.64860436
          17

 c      1.13966906    -0.46044263     0.00250370
 c     -0.14952495    -0.99355886     0.32089447
 c     -1.08666460    -0.04007620    -0.10007241
 c     -0.93058430     0.87700699     1.07063002
 c     -0.20773140     1.14602439    -0.57049103
 c      1.11745512     0.79892366    -0.54224922
 h     -0.16677642    -1.94293331     0.54046609
 h     -1.66241293     1.74730274     1.40338586
 h     -0.74571298     1.84424444    -1.17836101
 h      1.82194131     1.43019261    -0.96060009
 o      2.40592504    -0.97325001     0.35722597
 h      3.09776846    -0.28432015     0.27632729
 c     -2.60873199    -0.26031662    -0.64670776
 h     -2.56603610    -0.54487181    -1.73823614
 h     -2.96627188    -1.27462701    -0.02267697
 h     -3.25273322     0.56356424    -0.22354564
 h     -0.02734273     0.74738318     1.64823830
          17

 c      1.14668135    -0.46322097     0.00391300
 c     -0.15076595    -0.97486877     0.32652667
 c     -1.10414786    -0.04100541    -0.11422681
 c     -0.93212550     0.86925160     1.09709230
 c     -0.20312390     1.14203795    -0.58720715
 c      1.12676919     0.79519785    -0.54095848
 h     -0.20331343    -1.96300134     0.56742384
 h     -1.63535666     1.69635210     1.37176549
 h     -0.70227980     1.86568464    -1.16056072
 h      1.83359953     1.43665374    -0.95718862
 o      2.39485933    -0.97121031     0.35455853
 h      3.14597245    -0.23140403     0.26516921
 c     -2.61020851    -0.25916455    -0.64619068
 h     -2.57380829    -0.55888475    -1.75282726
 h     -2.92217820    -1.27604200    -0.03698355
 h     -3.25027961     0.53125351    -0.21814878
 h      0.01170952     0.73712225     1.65341613
          17

 c      1.15618971    -0.46718736     0.00639046
 c     -0.14860504    -0.95593784     0.33035547
 c     -1.12292237    -0.03934586    -0.12877985
 c     -0.93312083     0.86302142     1.12238075
 c     -0.20107288     1.13683333    -0.60287005
 c      1.13393999     0.79116360    -0.53979687
 h     -0.24768889    -2.00904062     0.60863809
 h     -1.60882071     1.63561556     1.34294042
 h     -0.66275159     1.90170474    -1.14731012
 h      1.86281264     1.45088567    -0.95766796
 o      2.38400255    -0.96835300     0.35176443
 h      3.17106611    -0.19945156     0.25555779
 c     -2.61027906    -0.26067676    -0.64433859
 h     -2.58570573    -0.56396993    -1.75448216
 h     -2.87392386    -1.25614469    -0.06535175
 h     -3.24755273     0.49887184    -0.22131208
 h      0.04280560     0.73028854     1.66071108
          17

 c      1.16770878    -0.47190723     0.00972535
 c     -0.14375331    -0.93933091     0.33305729
 c     -1.14201548    -0.03477147    -0.14340698
 c     -0.93203176     0.85670472     1.14564161
 c     -0.20141124     1.13032335    -0.61733069
 c      1.13935708     0.78730266    -0.53912620
 h     -0.29612870    -2.05247722     0.65604791
 h     -1.59758167     1.58191529     1.32472250
 h     -0.62825222     1.95269889    -1.13919930
 h      1.90199013     1.46665385    -0.95784535
 o      2.37413675    -0.96448276     0.34892788
 h      3.16645304    -0.19501814     0.24846539
 c     -2.60850854    -0.26502576    -0.64180080
 h     -2.60132892    -0.55946261    -1.74254015
 h     -2.82524534    -1.22066264    -0.10392960
 h     -3.24947038     0.47221542    -0.22989081
 h      0.06061617     0.72810625     1.66783276
          17

 c      1.18061021    -0.47687805     0.01365155
 c     -0.13711218    -0.92658807     0.33514365
 c     -1.16032773    -0.02718721    -0.15779203
 c     -0.92755121     0.84879580     1.16612322
 c     -0.20417947     1.12300868    -0.63080560
 c      1.14354542     0.78408780    -0.53928660
 h     -0.34418866    -2.07526102     0.70330218
 h     -1.61683305     1.55159836     1.32325716
 h     -0.59673000     2.01287958    -1.13300536
 h      1.94231724     1.47722349    -0.95340364
 o      2.36573361    -0.95978865     0.34619097
 h      3.13172981    -0.21876520     0.24416969
 c     -2.60455253    -0.27164048    -0.63920914
 h     -2.61983997    -0.54586281    -1.71986329
 h     -2.78094667    -1.18153468    -0.14543035
 h     -3.25987899     0.45557982    -0.24096873
 h      0.06305745     0.73127525     1.67400058
          17

 c      1.19410263    -0.48155470     0.01786398
 c     -0.12960307    -0.91829970     0.33693096
 c     -1.17670663    -0.01668920    -0.17163740
 c     -0.91985127     0.83914429     1.18344131
 c     -0.20939916     1.11574084    -0.64365676
 c      1.14689819     0.78177814    -0.54046580
 h     -0.38797437    -2.06910889     0.74618553
 h     -1.66819022     1.54555780     1.33975794
 h     -0.56535201     2.07284891    -1.12426102
 h      1.97672460     1.47796042    -0.94153424
 o      2.35897947    -0.95479594     0.34374894
 h      3.07230302    -0.26604737     0.24226059
 c     -2.59833600    -0.27893194    -0.63708752
 h     -2.64012704    -0.52477496    -1.69282815
 h     -2.74648664    -1.15782125    -0.17893286
 h     -3.27946539     0.44944021    -0.25311681
 h      0.05216138     0.73984063     1.67996910
          17

 c      1.20723181    -0.48539644     0.02203995
 c     -0.12205770    -0.91444440     0.33860499
 c     -1.19006105    -0.00350454    -0.18466217
 c     -0.91084632     0.82895375     1.19748355
 c     -0.21688949     1.10937117    -0.65617056
 c      1.14959023     0.78038463    -0.54268487
 h     -0.42444894    -2.03183567     0.78205390
 h     -1.73666516     1.54889804     1.37127446
 h     -0.53251416     2.12356344    -1.10969754
 h      2.00081096     1.46695573    -0.92123311
 o      2.35347599    -0.95060707     0.34188572
 h      3.00397197    -0.32277159     0.24094290
 c     -2.59019801    -0.28489151    -0.63556057
 h     -2.66108749    -0.49859302    -1.67052193
 h     -2.72610749    -1.16850368    -0.19414092
 h     -3.30526891     0.45023106    -0.26642999
 h      0.03429703     0.75326744     1.68800593
          17

 c      1.21893035    -0.48791712     0.02586233
 c     -0.11514243    -0.91456683     0.34025503
 c     -1.19947915     0.01205087    -0.19659073
 c     -0.90293180     0.81947434     1.20816060
 c     -0.22623083     1.10455141    -0.66847717
 c      1.15156988     0.77969947    -0.54582706
 h     -0.45154987    -1.96551933     0.80959701
 h     -1.80410056     1.54594141     1.41374818
 h     -0.49831330     2.15864605    -1.08804072
 h      2.01292941     1.44486815    -0.89308639
 o      2.34779456    -0.94927657     0.34104971
 h      2.95951017    -0.35919999     0.23567337
 c     -2.58091793    -0.28870795    -0.63397458
 h     -2.68185964    -0.46979603    -1.66190314
 h     -2.72026562    -1.21595401    -0.18993313
 h     -3.33231783     0.45257723    -0.28141886
 h      0.01875469     0.77082040     1.70143015
          17

 c      1.22813958    -0.48870293     0.02903654
 c     -0.10929675    -0.91777463     0.34183631
 c     -1.20431450     0.02958677    -0.20715144
 c     -0.89791066     0.81136059     1.21543052
 c     -0.23680560     1.10168095    -0.68056850
 c      1.15253818     0.77932789    -0.54967349
 h     -0.46867347    -1.87675298     0.82933958
 h     -1.85784920     1.52742977     1.46343119
 h     -0.46422481     2.17506889    -1.05982031
 h      2.01430323     1.41476805    -0.85901810
 o      2.34053867    -0.95278305     0.34173041
 h      2.97100598    -0.34650112     0.22106902
 c     -2.57152045    -0.29128178    -0.63132788
 h     -2.70160837    -0.44011221    -1.67103275
 h     -2.72573204    -1.28294676    -0.17500380
 h     -3.35570974     0.45174893    -0.29805533
 h      0.01369421     0.79207759     1.72292582
          17

 c      1.23399017    -0.48741935     0.03130985
 c     -0.10465103    -0.92260517     0.34304094
 c     -1.20423674     0.04864167    -0.21608970
 c     -0.89653902     0.80475963     1.21951969
 c     -0.24785205     1.10089847    -0.69234187
 c      1.15191989     0.77872782    -0.55394659
 h     -0.47789824    -1.77844945     0.84517548
 h     -1.89114904     1.48952715     1.51705576
 h     -0.43267292     2.17334184    -1.02700608
 h      2.00921912     1.38197802    -0.82198470
 o      2.33324614    -0.96024550     0.34391582
 h      3.02254121    -0.30128513     0.19945547
 c     -2.56298154    -0.29400628    -0.62723223
 h     -2.71893631    -0.41032626    -1.69418933
 h     -2.73811083    -1.34848589    -0.15944271
 h     -3.37184070     0.44479453    -0.31553388
 h      0.02107525     0.81706223     1.75201216
          17

 c      1.23599249    -0.48391456     0.03252938
 c     -0.10090526    -0.92696551     0.34312289
 c     -1.19926178     0.06868234    -0.22317879
 c     -0.89858173     0.79955487     1.22101093
 c     -0.25852313     1.10206221    -0.70363137
 c      1.14894924     0.77729916    -0.55837130
 h     -0.48553944    -1.69086626     0.86640012
 h     -1.90139129     1.43168213     1.57174248
 h     -0.40663546     2.15784230    -0.99272757
 h      2.00450044     1.35332126    -0.78536565
 o      2.32847338    -0.96959805     0.34725630
 h      3.07827478    -0.25801103     0.17764903
 c     -2.55602859    -0.29787998    -0.62207536
 h     -2.73178234    -0.38093224    -1.72234312
 h     -2.75350819    -1.39795105    -0.14995846
 h     -3.37886995     0.43067884    -0.33243591
 h      0.03557194     0.84569218     1.78420616
          17

 c      1.23414582    -0.47833597     0.03269879
 c     -0.09748283    -0.92874377     0.34106507
 c     -1.18975943     0.08910568    -0.22822139
 c     -0.90324222     0.79551669     1.22066360
 c     -0.26795797     1.10473471    -0.71423918
 c      1.14295235     0.77458501    -0.56277112
 h     -0.50055923    -1.63485906     0.90576979
 h     -1.88911812     1.35549780     1.62506245
 h     -0.38920847     2.13706317    -0.96094235
 h      2.00695061     1.33506458    -0.75189469
 o      2.32748753    -0.97957791     0.35144803
 h      3.11744364    -0.23599670     0.16019505
 c     -2.55102352    -0.30340969    -0.61656733
 h     -2.73804734    -0.35274711    -1.74608728
 h     -2.76887988    -1.42356034    -0.14994206
 h     -3.37685378     0.41013260    -0.34695900
 h      0.04868105     0.87724867     1.81300768
          17

 c      1.22893118    -0.47113622     0.03198407
 c     -0.09431149    -0.92725376     0.33657392
 c     -1.17642752     0.10924659    -0.23103650
 c     -0.90953061     0.79231788     1.21914758
 c     -0.27536132     1.10827781    -0.72400100
 c      1.13374972     0.77054292    -0.56715752
 h     -0.52582608    -1.61537985     0.96782035
 h     -1.85820937     1.26447148     1.67549332
 h     -0.38304714     2.12249740    -0.93573562
 h      2.01905057     1.33004935    -0.72270061
 o      2.33043801    -0.98951451     0.35623457
 h      3.13189908    -0.24241892     0.14926054
 c     -2.54791513    -0.31075615    -0.61137405
 h     -2.73624554    -0.32696536    -1.75871048
 h     -2.78192596    -1.42247495    -0.16054687
 h     -3.36774639     0.38550278    -0.35709432
 h      0.05325018     0.91046121     1.83244872
          17

 c      1.22119382    -0.46299280     0.03068017
 c     -0.09223456    -0.92348619     0.33070034
 c     -1.16022677     0.12839140    -0.23143726
 c     -0.91635465     0.78948698     1.21684179
 c     -0.28007678     1.11219681    -0.73289665
 c      1.12185024     0.76565810    -0.57171745
 h     -0.55357028    -1.61869368     1.04153779
 h     -1.81683372     1.16391614     1.72342692
 h     -0.38972774     2.12437095    -0.92010775
 h      2.03673336     1.33648636    -0.69748707
 o      2.33683742    -0.99898932     0.36136905
 h      3.12000383    -0.27833969     0.14563951
 c     -2.54627175    -0.31981610    -0.60700166
 h     -2.72578099    -0.30490961    -1.75695119
 h     -2.79104225    -1.39588487    -0.18124803
 h     -3.35514359     0.36049332    -0.36080085
 h      0.04547084     0.94395584     1.83839214
          17

 c      1.21195148    -0.45471051     0.02916672
 c     -0.09229557    -0.91871712     0.32496243
 c     -1.14228639     0.14580807    -0.22922312
 c     -0.92253774     0.78642820     1.21372301
 c     -0.28164494     1.11662029    -0.74114128
 c      1.10821999     0.76077502    -0.57671051
 h     -0.57358650    -1.62842386     1.11071956
 h     -1.77753620     1.05998728     1.77224382
 h     -0.40923421     2.14545289    -0.91491073
 h      2.05195234     1.34971070    -0.67563822
 o      2.34576768    -1.00780482     0.36664243
 h      3.08524112    -0.34014485     0.14884942
 c     -2.54538583    -0.33013895    -0.60381309
 h     -2.70696685    -0.28774938    -1.74083968
 h     -2.79555854    -1.34970203    -0.20967665
 h     -3.34341792     0.33946157    -0.35629296
 h      0.02514290     0.97672483     1.82882708
          17

 c      1.20220763    -0.44712185     0.02785724
 c     -0.09515465    -0.91373446     0.32054873
 c     -1.12378685     0.16081393    -0.22421155
 c     -0.92715697     0.78260623     1.20947518
 c     -0.27985543     1.12239633    -0.74915473
 c      1.09390601     0.75682385    -0.58238112
 h     -0.57950640    -1.63424788     1.16338419
 h     -1.75312322     0.95698576     1.82715298
 h     -0.43979511     2.17912217    -0.91898055
 h      2.05697404     1.36480316    -0.65698898
 o      2.35577186    -1.01621578     0.37199173
 h      3.03950080    -0.41675630     0.15589973
 c     -2.54441892    -0.34066947    -0.60206965
 h     -2.68095674    -0.27624034    -1.71358225
 h     -2.79641178    -1.29667331    -0.24087703
 h     -3.33606910     0.32604550    -0.34251535
 h     -0.00450409     1.00857442     1.80391280
          17

 c      1.19282739    -0.44098272     0.02714233
 c     -0.10102010    -0.90887621     0.31821397
 c     -1.10582917     0.17287609    -0.21631381
 c     -0.93024043     0.77771502     1.20396192
 c     -0.27478863     1.13060763    -0.75742029
 c      1.07981507     0.75461729    -0.58891895
 h     -0.56897375    -1.63128970     1.19292425
 h     -1.74822406     0.85517744     1.88976031
 h     -0.47823027     2.21412694    -0.93023951
 h      2.04687502     1.37810580    -0.64189410
 o      2.36449825    -1.02531334     0.37769463
 h      3.00969838    -0.48428907     0.15859577
 c     -2.54254002    -0.34954639    -0.60191354
 h     -2.64961070    -0.27046794    -1.68163941
 h     -2.79690901    -1.25765384    -0.26690910
 h     -3.33399700     0.32159497    -0.31968249
 h     -0.03709557     1.04056475     1.76608292
          17

 c      1.18448115    -0.43686931     0.02733220
 c     -0.10972247    -0.90420524     0.31838018
 c     -1.08932105     0.18171523    -0.20562263
 c     -0.93295449     0.77150359     1.19759875
 c     -0.26682490     1.14201196    -0.76634334
 c      1.06663716     0.75473108    -0.59644035
 h     -0.54235863    -1.61810735     1.19675357
 h     -1.75621062     0.75301613     1.95408478
 h     -0.52067639     2.24034933    -0.94663622
 h      2.02018392     1.38772219    -0.63101494
 o      2.36921528    -1.03657208     0.38431455
 h      3.03013454    -0.51394942     0.14478244
 c     -2.53911978    -0.35467487    -0.60313922
 h     -2.61520480    -0.26969224    -1.65438882
 h     -2.80150365    -1.25458776    -0.27959832
 h     -3.33509817     0.32457664    -0.28952345
 h     -0.06408004     1.07524486     1.71985474
          17

 c      1.17761951    -0.43510610     0.02861312
 c     -0.12076454    -0.89958663     0.32117132
 c     -1.07492064     0.18736858    -0.19247323
 c     -0.93680998     0.76354876     1.19116097
 c     -0.25661026     1.15678696    -0.77616775
 c      1.05480935     0.75743055    -0.60497598
 h     -0.50209828    -1.59590191     1.17572257
 h     -1.76587954     0.65071710     2.01032871
 h     -0.56330972     2.25146950    -0.96654116
 h      1.97891932     1.39370521    -0.62512237
 o      2.36970607    -1.04952061     0.39172483
 h      3.09702273    -0.50945898     0.11411887
 c     -2.53409546    -0.35533875    -0.60482987
 h     -2.57993488    -0.27257905    -1.64194345
 h     -2.81087394    -1.29225484    -0.27725091
 h     -3.33555943     0.33149273    -0.25498828
 h     -0.07748218     1.11609625     1.67044336
          17

 c      1.17246091    -0.43576264     0.03103849
 c     -0.13332288    -0.89464578     0.32632787
 c     -1.06305776     0.19016716    -0.17746038
 c     -0.94271478     0.75340519     1.18554923
 c     -0.24498424     1.17453033    -0.78694626
 c      1.04450107     0.76261785    -0.61446228
 h     -0.45279860    -1.56917684     1.13500671
 h     -1.76800246     0.55066798     2.05033372
 h     -0.60287055     2.24532489    -0.98885760
 h      1.92868597     1.39827095    -0.62496844
 o      2.36797630    -1.06224322     0.39903520
 h      3.17318115    -0.49875886     0.07913914
 c     -2.52801408    -0.35270351    -0.60569673
 h     -2.54546713    -0.27792837    -1.65020164
 h     -2.82000981    -1.35321560    -0.26614496
 h     -3.33162483     0.33843473    -0.21959346
 h     -0.07451455     1.16555839     1.62110125
          17

 c      1.16901665    -0.43868810     0.03454848
 c     -0.14625023    -0.88863050     0.33303602
 c     -1.05400611     0.19063543    -0.16140824
 c     -0.95057790     0.74091763     1.18174362
 c     -0.23287125     1.19436417    -0.79855128
 c      1.03563034     0.76982353    -0.62474974
 h     -0.40153721    -1.54754740     1.08610562
 h     -1.75708092     0.45616714     2.06943546
 h     -0.63710282     2.22365085    -1.01309632
 h      1.87848817     1.40585739    -0.63118774
 o      2.36548600    -1.07349616     0.40554321
 h      3.23158026    -0.49980419     0.04982862
 c     -2.52149925    -0.34841483    -0.60505404
 h     -2.51299104    -0.28523259    -1.67635928
 h     -2.82297985    -1.41500305    -0.25407136
 h     -3.32078810     0.34226631    -0.18671681
 h     -0.06045672     1.22265509     1.57174770
          17

 c      1.16716077    -0.44354415     0.03899614
 c     -0.15822252    -0.88037616     0.33994239
 c     -1.04795529     0.18937725    -0.14529535
 c     -0.95957944     0.72630558     1.18064494
 c     -0.22114479     1.21506455    -0.81070981
 c      1.02798485     0.77832505    -0.63563419
 h     -0.35678966    -1.54635643     1.04675267
 h     -1.73086032     0.37043728     2.06618011
 h     -0.66524879     2.19181978    -1.03950238
 h      1.83896874     1.42213727    -0.64421844
 o      2.36283165    -1.08278113     0.41088786
 h      3.26001597    -0.51918411     0.03103599
 c     -2.51486728    -0.34367269    -0.60309131
 h     -2.48365359    -0.29438443    -1.71037625
 h     -2.81624132    -1.46187928    -0.24620093
 h     -3.30232681     0.34124196    -0.15902685
 h     -0.04595019     1.28281451     1.52084263
          17

 c      1.16671442    -0.44983852     0.04417377
 c     -0.16815408    -0.86896582     0.34598305
 c     -1.04505687     0.18700111    -0.13015699
 c     -0.96867722     0.71000423     1.18283926
 c     -0.21050542     1.23521819    -0.82304833
 c      1.02154481     0.78745749    -0.64689374
 h     -0.32428140    -1.57915956     1.03125149
 h     -1.68976851     0.29604434     2.04198698
 h     -0.68845753     2.15818434    -1.06916323
 h      1.81807237     1.45097536    -0.66426887
 o      2.36014692    -1.08998770     0.41491893
 h      3.25447454    -0.55782931     0.02454087
 c     -2.50809821    -0.33923765    -0.60042820
 h     -2.45870623    -0.30508309    -1.74074905
 h     -2.79859077    -1.48545048    -0.24502141
 h     -3.27741184     0.33522822    -0.13811769
 h     -0.04159852     1.34002317     1.46793777
          17

 c      1.16749877    -0.45697651     0.04984320
 c     -0.17551098    -0.85498150     0.35160519
 c     -1.04544225     0.18409651    -0.11698716
 c     -0.97688002     0.69251525     1.18843740
 c     -0.20143980     1.25346259    -0.83515484
 c      1.01680752     0.79696425    -0.65832324
 h     -0.30378024    -1.64305301     1.03609456
 h     -1.63695750     0.23422656     2.00152023
 h     -0.70945593     2.13204007    -1.10380367
 h      1.81664957     1.49085813    -0.69124833
 o      2.35728044    -1.09524312     0.41763863
 h      3.21616141    -0.61341585     0.02998717
 c     -2.50093343    -0.33562743    -0.59770353
 h     -2.43929302    -0.31663136    -1.75875625
 h     -2.77033157    -1.48244239    -0.25123720
 h     -3.24895961     0.32567758    -0.12433753
 h     -0.05473054     1.38893885     1.41445357
          17

 c      1.16933632    -0.46433720     0.05577049
 c     -0.18005350    -0.84034597     0.35830849
 c     -1.04920270     0.18121935    -0.10664188
 c     -0.98324865     0.67439644     1.19695813
 c     -0.19431752     1.26881958    -0.84667920
 c      1.01469907     0.80702945    -0.66976369
 h     -0.29234210    -1.71989189     1.04523671
 h     -1.57893275     0.18367217     1.95378551
 h     -0.73074669     2.11988083    -1.14489011
 h      1.82888254     1.53491011    -0.72458782
 o      2.35368928    -1.09893798     0.41925650
 h      3.15314269    -0.67985161     0.04396849
 c     -2.49297482    -0.33318407    -0.59542809
 h     -2.42621826    -0.32805244    -1.75973596
 h     -2.73278364    -1.45347604    -0.26427925
 h     -3.22120306     0.31533251    -0.11684122
 h     -0.08877586     1.42589858     1.36320374
          17

 c      1.17203322    -0.47133883     0.06174885
 c     -0.18157502    -0.82696239     0.36733116
 c     -1.05632764     0.17885207    -0.09975111
 c     -0.98684344     0.65633487     1.20727488
 c     -0.18955033     1.28093926    -0.85744684
 c      1.01613748     0.81798964    -0.68111198
 h     -0.28776736    -1.79107703     1.04523607
 h     -1.52585938     0.13897702     1.91286910
 h     -0.75217178     2.12218537    -1.19231894
 h      1.84678485     1.57461440    -0.76317302
 o      2.34804385    -1.10187881     0.42038789
 h      3.08666945    -0.74470210     0.05680236
 c     -2.48378182    -0.33196307    -0.59396099
 h     -2.41981970    -0.33826714    -1.74306352
 h     -2.68821590    -1.40348022    -0.28225194
 h     -3.19879091     0.30746940    -0.11401547
 h     -0.14358999     1.44931673     1.31771785
          17

 c      1.17537652    -0.47745968     0.06759744
 c     -0.17994673    -0.81603959     0.37924458
 c     -1.06662680     0.17735432    -0.09666175
 c     -0.98693303     0.63904314     1.21790580
 c     -0.18759327     1.29000651    -0.86748959
 c      1.02166697     0.83008265    -0.69231124
 h     -0.28880246    -1.84435985     1.02959731
 h     -1.48895454     0.09132788     1.89481938
 h     -0.77038431     2.13394145    -1.24390446
 h      1.86382823     1.60313558    -0.80553117
 o      2.33804238    -1.10527739     0.42220662
 h      3.05433581    -0.78937237     0.05010955
 c     -2.47298562    -0.33145563    -0.59348422
 h     -2.41991327    -0.34624415    -1.71216547
 h     -2.64002758    -1.34361496    -0.30139880
 h     -3.18537918     0.30461083    -0.11434065
 h     -0.21565242     1.46016195     1.28169061
          17

 c      1.17913696    -0.48221963     0.07313985
 c     -0.17522932    -0.80808418     0.39409836
 c     -1.07967198     0.17693373    -0.09741830
 c     -0.98360620     0.62262039     1.22787122
 c     -0.18874378     1.29639946    -0.87695885
 c      1.03130363     0.84337333    -0.70333763
 h     -0.29457682    -1.87327736     0.99681109
 h     -1.47343159     0.03528294     1.90799170
 h     -0.78079300     2.14816273    -1.29621722
 h      1.87615435     1.61653244    -0.85011685
 o      2.32251626    -1.10971207     0.42547917
 h      3.07713025    -0.80589720     0.01231537
 c     -2.46041159    -0.33032320    -0.59394998
 h     -2.42582400    -0.35115047    -1.67480184
 h     -2.59269864    -1.29304476    -0.31559633
 h     -3.18228827     0.30722446    -0.11727620
 h     -0.29798520     1.46285036     1.25847091
          17

 c      1.18306974    -0.48515889     0.07818373
 c     -0.16772058    -0.80302774     0.41159650
 c     -1.09477528     0.17766601    -0.10176613
 c     -0.97807279     0.60591416     1.23729241
 c     -0.19294967     1.30041473    -0.88600773
 c      1.04452466     0.85775690    -0.71418191
 h     -0.30433632    -1.87560191     0.94836388
 h     -1.47447198    -0.02432686     1.94647515
 h     -0.77975381     2.15892256    -1.34583920
 h      1.88260966     1.61379519    -0.89558760
 o      2.30356200    -1.11443864     0.42934331
 h      3.12593901    -0.80811949    -0.04182406
 c     -2.44620918    -0.32676144    -0.59498950
 h     -2.43659430    -0.35254827    -1.64266398
 h     -2.55054278    -1.27419773    -0.31775247
 h     -3.18818839     0.31340339    -0.12342009
 h     -0.38071519     1.46593699     1.25051006
          17

 c      1.18692579    -0.48584654     0.08252915
 c     -0.15790839    -0.80029891     0.43119126
 c     -1.11099894     0.17956898    -0.10917134
 c     -0.97194005     0.58704997     1.24686463
 c     -0.19976617     1.30217629    -0.89471755
 c      1.06033845     0.87294722    -0.72481769
 h     -0.31748179    -1.85307903     0.88796731
 h     -1.48282387    -0.07666554     1.99678226
 h     -0.76558346     2.16256473    -1.39018216
 h      1.88465236     1.59667883    -0.94109668
 o      2.28371810    -1.11874095     0.43264052
 h      3.16596698    -0.80998235    -0.09258188
 c     -2.43095839    -0.31998674    -0.59583158
 h     -2.45137008    -0.35060920    -1.62816551
 h     -2.51547212    -1.29602647    -0.30485099
 h     -3.20003338     0.31988575    -0.13379485
 h     -0.45413360     1.47997001     1.25895879
          17

 c      1.19045960    -0.48390365     0.08599145
 c     -0.14635591    -0.79879002     0.45211791
 c     -1.12720386     0.18268242    -0.11887426
 c     -0.96624180     0.56470801     1.25714023
 c     -0.20842977     1.30165493    -0.90307597
 c      1.07739085     0.88845030    -0.73516016
 h     -0.33393567    -1.81275470     0.82155390
 h     -1.49115418    -0.11283636     2.04676761
 h     -0.73867649     2.15783997    -1.42785952
 h      1.88632667     1.56954432    -0.98663146
 o      2.26448481    -1.12239557     0.43474547
 h      3.17968774    -0.81779256    -0.12872641
 c     -2.41557616    -0.31115635    -0.59569557
 h     -2.46953648    -0.34612401    -1.63761590
 h     -2.48696308    -1.34451494    -0.28114865
 h     -3.21436890     0.32350736    -0.14899686
 h     -0.51383487     1.51024894     1.28370561
          17

 c      1.19343320    -0.47902192     0.08841873
 c     -0.13355366    -0.79677114     0.47344910
 c     -1.14213899     0.18711510    -0.12997488
 c     -0.96117848     0.53888203     1.26834681
 c     -0.21798005     1.29871338    -0.91097972
 c      1.09412746     0.90358846    -0.74503215
 h     -0.35491240    -1.76899681     0.75701675
 h     -1.49553723    -0.12854935     2.08837988
 h     -0.70126533     2.14575185    -1.45886161
 h      1.89371565     1.53866174    -1.03325280
 o      2.24665302    -1.12544939     0.43541848
 h      3.16120357    -0.83354420    -0.14534787
 c     -2.40111190    -0.30223972    -0.59458570
 h     -2.49011876    -0.34013688    -1.66634704
 h     -2.46413035    -1.39717732    -0.25405568
 h     -3.22821882     0.32208331    -0.16881352
 h     -0.56212823     1.55072994     1.32351695
          17

 c      1.19563012    -0.47097891     0.08970384
 c     -0.11982404    -0.79210934     0.49431561
 c     -1.15455866     0.19305430    -0.14153019
 c     -0.95653764     0.51053396     1.28048892
 c     -0.22738917     1.29314975    -0.91824424
 c      1.10908840     0.91765932    -0.75418969
 h     -0.38341443    -1.74177348     0.70196550
 h     -1.49470029    -0.12347942     2.11720085
 h     -0.65699425     2.12929421    -1.48461016
 h      1.91274925     1.51010809    -1.08269759
 o      2.23061747    -1.12806132     0.43462748
 h      3.11085459    -0.85723626    -0.14114968
 c     -2.38864197    -0.29486647    -0.59334860
 h     -2.51120753    -0.33357636    -1.70231323
 h     -2.44654607    -1.43709710    -0.22961988
 h     -3.23952303     0.31465265    -0.19225727
 h     -0.60355203     1.58791256     1.37591209
          17

 c      1.19689342    -0.45965197     0.08979298
 c     -0.10550663    -0.78335406     0.51429395
 c     -1.16336347     0.20073304    -0.15264955
 c     -0.95206941     0.48087961     1.29341989
 c     -0.23569233     1.28476145    -0.92463551
 c      1.12131843     0.93019428    -0.76245037
 h     -0.42187299    -1.74445541     0.65945960
 h     -1.48935879    -0.10035135     2.13187484
 h     -0.61019612     2.11276410    -1.50766705
 h      1.94537281     1.48672159    -1.13586884
 o      2.21638590    -1.13045652     0.43252913
 h      3.03461004    -0.88730442    -0.11831297
 c     -2.37914135    -0.29011009    -0.59307621
 h     -2.53031903    -0.32720657    -1.73347132
 h     -2.43403477    -1.45508663    -0.21156959
 h     -3.24735419     0.30142609    -0.21775288
 h     -0.64090884     1.60891099     1.43732857
          17

 c      1.19717438    -0.44502975     0.08869269
 c     -0.09138255    -0.77084658     0.53347320
 c     -1.16775216     0.21034817    -0.16257430
 c     -0.94753068     0.45105627     1.30680390
 c     -0.24211116     1.27346467    -0.92995164
 c      1.13060987     0.94106850    -0.76983306
 h     -0.46724829    -1.77089721     0.62733457
 h     -1.48219406    -0.06457715     2.13425549
 h     -0.56486201     2.10025805    -1.53076413
 h      1.98724678     1.46694877    -1.19124084
 o      2.20329234    -1.13296436     0.42964022
 h      2.94815965    -0.91965587    -0.08540507
 c     -2.37329493    -0.28859660    -0.59465075
 h     -2.54514606    -0.32171918    -1.75178470
 h     -2.42646941    -1.44758059    -0.20186574
 h     -3.25201438     0.28364799    -0.24333526
 h     -0.67467258     1.60544570     1.50376069
          17

 c      1.19655844    -0.42722165     0.08647158
 c     -0.07864460    -0.75606225     0.55206048
 c     -1.16734954     0.22195730    -0.17072972
 c     -0.94259108     0.42208688     1.32004675
 c     -0.24613128     1.25945011    -0.93414564
 c      1.13733035     0.95033267    -0.77654330
 h     -0.51136342    -1.80287853     0.60268739
 h     -1.47823478    -0.02403870     2.12991468
 h     -0.52373663     2.09366168    -1.55530287
 h      2.02982012     1.44700550    -1.24505927
 o      2.18955824    -1.13610034     0.42715238
 h      2.88348504    -0.94613303    -0.06241037
 c     -2.37133910    -0.29055636    -0.59859492
 h     -2.55402929    -0.31779779    -1.75374035
 h     -2.42371892    -1.41513046    -0.20116109
 h     -3.25494843     0.26340235    -0.26685528
 h     -0.70369785     1.57412965     1.57131130
          17

 c      1.19526696    -0.40645048     0.08323744
 c     -0.06845344    -0.74034181     0.57015186
 c     -1.16226385     0.23540723    -0.17674594
 c     -0.93680519     0.39481328     1.33234262
 c     -0.24749197     1.24326351    -0.93740613
 c      1.14204889     0.95799058    -0.78283098
 h     -0.54592877    -1.82455769     0.58424631
 h     -1.48465023     0.01206898     2.12745960
 h     -0.48818271     2.09153341    -1.58039212
 h      2.06439084     1.42369331    -1.29302565
 o      2.17304863    -1.14034141     0.42648462
 h      2.87661261    -0.95821913    -0.07327379
 c     -2.37301012    -0.29574892    -0.60507196
 h     -2.55614672    -0.31613932    -1.73987105
 h     -2.42565875    -1.36251389    -0.20871326
 h     -3.25833988     0.24329111    -0.28624634
 h     -0.72579644     1.51589438     1.63653640
          17

 c      1.19363382    -0.38303346     0.07910694
 c     -0.06167022    -0.72448680     0.58774649
 c     -1.15304672     0.25032724    -0.18044842
 c     -0.92981730     0.36964259     1.34300972
 c     -0.24610543     1.22572075    -0.94011554
 c      1.14527723     0.96391734    -0.78886908
 h     -0.56527867    -1.82696778     0.57179094
 h     -1.50821953     0.03610764     2.13432394
 h     -0.45878948     2.08992820    -1.60336072
 h      2.08466718     1.39560367    -1.33174541
 o      2.15427092    -1.14538934     0.42721666
 h      2.92005313    -0.95910236    -0.11257495
 c     -2.37762679    -0.30328092    -0.61393870
 h     -2.55161626    -0.31742513    -1.71462157
 h     -2.43220957    -1.30034166    -0.22162010
 h     -3.26432058     0.22591988    -0.29989154
 h     -0.73801216     1.43592448     1.69691052
          17

 c      1.19204336    -0.35739076     0.07422417
 c     -0.05877628    -0.70888129     0.60477000
 c     -1.14056937     0.26617925    -0.18181862
 c     -0.92176286     0.34628040     1.35196795
 c     -0.24198528     1.20771722    -0.94272105
 c      1.14739526     0.96788090    -0.79470618
 h     -0.56647686    -1.80671498     0.56533832
 h     -1.55075535     0.04484221     2.15048632
 h     -0.43600289     2.08436403    -1.62122806
 h      2.08747342     1.36303915    -1.35934944
 o      2.13555346    -1.15048938     0.42763637
 h      2.97593951    -0.95852553    -0.15423447
 c     -2.38427275    -0.31144662    -0.62481663
 h     -2.54155326    -0.32222993    -1.68660360
 h     -2.44343110    -1.24673297    -0.23371853
 h     -3.27399928     0.21325933    -0.30703843
 h     -0.73678642     1.34399940     1.75168092
          17

 c      1.19083634    -0.33006111     0.06880835
 c     -0.05982926    -0.69363958     0.62105968
 c     -1.12586447     0.28233625    -0.18093508
 c     -0.91341964     0.32381745     1.35972397
 c     -0.23522248     1.19006185    -0.94561407
 c      1.14865367     0.96958851    -0.80026030
 h     -0.54892890    -1.76459412     0.56474419
 h     -1.60736910     0.03914652     2.16774197
 h     -0.42035624     2.07144062    -1.63196180
 h      2.07277615     1.32762592    -1.37571790
 o      2.11841194    -1.15507672     0.42658244
 h      3.01820113    -0.96231961    -0.18107468
 c     -2.39201220    -0.31806024    -0.63708970
 h     -2.52788328    -0.33090676    -1.66806562
 h     -2.45949721    -1.22357628    -0.23638932
 h     -3.28684421     0.20615265    -0.30809009
 h     -0.71831049     1.25396921     1.80290404
          17

 c      1.19023822    -0.30168632     0.06317163
 c     -0.06442946    -0.67861740     0.63634676
 c     -1.10997995     0.29816034    -0.17792071
 c     -0.90588750     0.30127239     1.36690434
 c     -0.22599767     1.17338467    -0.94905841
 c      1.14916722     0.96872398    -0.80531295
 h     -0.51447504    -1.70576828     0.56945664
 h     -1.66967592     0.02168812     2.17563919
 h     -0.41243216     2.04960954    -1.63510525
 h      2.04381195     1.29206003    -1.38274004
 o      2.10342436    -1.15877563     0.42353065
 h      3.03522005    -0.97265798    -0.18620607
 c     -2.40012291    -0.32176450    -0.64974022
 h     -2.51259601    -0.34356655    -1.67119275
 h     -2.48001070    -1.24160310    -0.22470149
 h     -3.30086043     0.20425678    -0.30459131
 h     -0.67941842     1.17988808     1.85514089
          17

 c      1.19033948    -0.27297466     0.05770529
 c     -0.07169164    -0.66328320     0.65026027
 c     -1.09387702     0.31306693    -0.17292218
 c     -0.90014494     0.27838826     1.37416698
 c     -0.21460892     1.15809169    -0.95315206
 c      1.14889357     0.96497995    -0.80949980
 h     -0.46800502    -1.64155901     0.57823226
 h     -1.72940992    -0.00449405     2.16640996
 h     -0.41277475     2.01937928    -1.63196320
 h      2.00731792     1.25994343    -1.38463769
 o      2.09068730    -1.16131007     0.41829787
 h      3.02316002    -0.98996063    -0.16812183
 c     -2.40826535    -0.32301141    -0.66153586
 h     -2.49671434    -0.36011113    -1.70068225
 h     -2.50307938    -1.28963504    -0.20324151
 h     -3.31337475     0.20639210    -0.29888089
 h     -0.61942196     1.12821367     1.91175937
          17

 c      1.19112253    -0.24466280     0.05285158
 c     -0.08029665    -0.64658933     0.66236034
 c     -1.07837851     0.32656330    -0.16611965
 c     -0.89675529     0.25602128     1.38247643
 c     -0.20150338     1.14434535    -0.95780827
 c      1.14767831     0.95811258    -0.81234747
 h     -0.41753517    -1.59106134     0.58889905
 h     -1.77990278    -0.03641481     2.13616163
 h     -0.42184147     1.98323016    -1.62554179
 h      1.97292830     1.23537676    -1.38776026
 o      2.08001234    -1.16248493     0.41092590
 h      2.98314596    -1.01362131    -0.12863623
 c     -2.41637869    -0.32315511    -0.67183304
 h     -2.48018504    -0.38001248    -1.74929171
 h     -2.52590740    -1.34643362    -0.18161854
 h     -3.32190710     0.21104171    -0.29355947
 h     -0.54216116     1.09359150     1.97057942
          17

 c      1.19251610    -0.21749073     0.04907698
 c     -0.08883679    -0.62739669     0.67215675
 c     -1.06414826     0.33826709    -0.15774098
 c     -0.89584178     0.23562717     1.39300878
 c     -0.18730214     1.13208884    -0.96277127
 c      1.14550167     0.94805739    -0.81345866
 h     -0.37100109    -1.57581569     0.59881874
 h     -1.81647869    -0.07136345     2.08449093
 h     -0.43995955     1.94512770    -1.62013807
 h      1.95010401     1.22185236    -1.39864515
 o      2.07082366    -1.16221117     0.40173912
 h      2.92291655    -1.04185718    -0.07364739
 c     -2.42441732    -0.32333054    -0.68078029
 h     -2.46285114    -0.40206167    -1.80271567
 h     -2.54607703    -1.39488603    -0.16766983
 h     -3.32485941     0.21684966    -0.29096946
 h     -0.45573485     1.06465433     2.02507117
          17

 c      1.19445525    -0.19219897     0.04685490
 c     -0.09641456    -0.60588525     0.67905825
 c     -1.05168666     0.34791957    -0.14806367
 c     -0.89724087     0.21854354     1.40673102
 c     -0.17281087     1.12115281    -0.96770160
 c      1.14289140     0.93509427    -0.81285427
 h     -0.33011071    -1.60245751     0.60654841
 h     -1.83691604    -0.10718009     2.01408030
 h     -0.46713027     1.90927099    -1.62027956
 h      1.94287486     1.22055173    -1.42019853
 o      2.06175052    -1.16054813     0.39153746
 h      2.86315074    -1.07111628    -0.01608948
 c     -2.43220866    -0.32420963    -0.68883003
 h     -2.44508917    -0.42457786    -1.84746827
 h     -2.56198655    -1.42504569    -0.16571640
 h     -3.32191225     0.22300581    -0.29283530
 h     -0.36980290     1.03187230     2.06900961
          17

 c      1.19692061    -0.16954444     0.04665530
 c     -0.10270731    -0.58414877     0.68240570
 c     -1.04133834     0.35539032    -0.13740494
 c     -0.90055901     0.20568686     1.42411239
 c     -0.15900654     1.11143444    -0.97233056
 c      1.14105466     0.91993514    -0.81117679
 h     -0.29067557    -1.65451945     0.61259807
 h     -1.84233121    -0.14264875     1.93050798
 h     -0.50249682     1.87814286    -1.62902952
 h      1.94739482     1.22944034    -1.44938181
 o      2.05036433    -1.15767557     0.38161908
 h      2.84154726    -1.09660429     0.02383372
 c     -2.43945073    -0.32612572    -0.69637156
 h     -2.42768805    -0.44582695    -1.87459808
 h     -2.57274513    -1.43236869    -0.17734290
 h     -3.31408805     0.22943748    -0.30010350
 h     -0.29321550     0.99028369     2.09904420
          17

 c      1.19993058    -0.15029736     0.04893367
 c     -0.10753199    -0.56470874     0.68169854
 c     -1.03330847     0.36065731    -0.12609595
 c     -0.90506984     0.19753429     1.44502856
 c     -0.14695748     1.10303262    -0.97659802
 c      1.14143617     0.90363514    -0.80950274
 h     -0.24919915    -1.70839681     0.61799222
 h     -1.83820458    -0.17800945     1.84186160
 h     -0.54367185     1.85113679    -1.64659748
 h      1.95555626     1.24427011    -1.47937708
 o      2.03515875    -1.15364982     0.37269352
 h      2.88172504    -1.11653872     0.03599170
 c     -2.44575852    -0.32917451    -0.70364238
 h     -2.41150573    -0.46429602    -1.87993425
 h     -2.57801661    -1.41616781    -0.20215030
 h     -3.30350465     0.23679492    -0.31296293
 h     -0.23302239     0.93882974     2.11484779
          17

 c      1.20349105    -0.13516513     0.05409388
 c     -0.11074526    -0.54926166     0.67678072
 c     -1.02768207     0.36377523    -0.11445947
 c     -0.90969217     0.19416773     1.46882654
 c     -0.13765544     1.09620655    -0.98065103
 c      1.14513555     0.88739292    -0.80898542
 h     -0.20522104    -1.74703521     0.62320025
 h     -1.83405334    -0.21521478     1.75728080
 h     -0.58665954     1.82515730    -1.67048641
 h      1.96008022     1.26041459    -1.50345002
 o      2.01802441    -1.14840117     0.36403472
 h      2.95460173    -1.13273505     0.03371216
 c     -2.45071967    -0.33319027    -0.71074471
 h     -2.39719195    -0.47882443    -1.86358271
 h     -2.57800322    -1.37944770    -0.23784107
 h     -3.29283309     0.24620313    -0.33103518
 h     -0.19413598     0.87922900     2.11859532
          17

 c      1.20755104    -0.12466075     0.06240501
 c     -0.11233910    -0.53855530     0.66787512
 c     -1.02444085     0.36485391    -0.10280449
 c     -0.91339868     0.19522466     1.49455011
 c     -0.13181038     1.09120093    -0.98470888
 c      1.15261168     0.87233549    -0.81059129
 h     -0.16019030    -1.76148116     0.62815081
 h     -1.83910625    -0.25668334     1.68409821
 h     -0.62672765     1.79662348    -1.69699809
 h      1.95689409     1.27411774    -1.51712921
 o      2.00157758    -1.14205254     0.35488918
 h      3.02095111    -1.14560769     0.03124958
 c     -2.45395462    -0.33758284    -0.71766018
 h     -2.38495866    -0.48871626    -1.82997794
 h     -2.57361776    -1.33016076    -0.27963625
 h     -3.28450794     0.25876095    -0.35369648
 h     -0.17875898     0.81546408     2.11471731
          17

 c      1.21197716    -0.11895389     0.07388809
 c     -0.11246096    -0.53266068     0.65553014
 c     -1.02348921     0.36404613    -0.09141965
 c     -0.91596749     0.19970010     1.52107940
 c     -0.12969481     1.08809523    -0.98892376
 c      1.16364431     0.85933443    -0.81493691
 h     -0.11631811    -1.74859942     0.63248971
 h     -1.85531756    -0.30216130     1.62615676
 h     -0.65962889     1.76315523    -1.72279430
 h      1.94536221     1.28303941    -1.51874122
 o      1.98739426    -1.13490612     0.34504808
 h      3.05929358    -1.15429048     0.03461328
 c     -2.45517038    -0.34110636    -0.72423159
 h     -2.37434011    -0.49391642    -1.78852566
 h     -2.56677352    -1.28306782    -0.31949790
 h     -3.27993765     0.27490024    -0.38040465
 h     -0.18507362     0.75391411     2.11013068
          17

 c      1.21653288    -0.11775503     0.08822658
 c     -0.11135529    -0.53117553     0.64053544
 c     -1.02468517     0.36154048    -0.08055409
 c     -0.91829580     0.20591776     1.54701224
 c     -0.13110243     1.08675203    -0.99331490
 c      1.17740689     0.84887300    -0.82216997
 h     -0.07603998    -1.70970680     0.63576202
 h     -1.87607682    -0.34740853     1.58527013
 h     -0.68247311     1.72421729    -1.74577228
 h      1.92802914     1.28656862    -1.50948805
 o      1.97630029    -1.12737412     0.33462474
 h      3.06124566    -1.15782615     0.04508167
 c     -2.45420572    -0.34192863    -0.73007862
 h     -2.36401325    -0.49518608    -1.75353462
 h     -2.56032379    -1.25828890    -0.34706483
 h     -3.27914751     0.29395995    -0.41081716
 h     -0.20565848     0.70346091     2.11460068
          17

 c      1.22087636    -0.12028357     0.10474590
 c     -0.10929893    -0.53325046     0.62382715
 c     -1.02786581     0.35755801    -0.07040811
 c     -0.92187672     0.21194694     1.57065764
 c     -0.13542378     1.08683715    -0.99775800
 c      1.19258937     0.84097582    -0.83189316
 h     -0.04175141    -1.65105302     0.63754062
 h     -1.89225602    -0.38664791     1.56308007
 h     -0.69414409     1.68106103    -1.76540790
 h      1.91047409     1.28615864    -1.49355720
 o      1.96874426    -1.11996080     0.32388456
 h      3.02556467    -1.15552044     0.06184800
 c     -2.45109151    -0.33863063    -0.73447622
 h     -2.35203628    -0.49390804    -1.74033829
 h     -2.55677705    -1.26979395    -0.35512625
 h     -3.28110131     0.31433350    -0.44462086
 h     -0.22834996     0.67386987     2.13954381
          17

 c      1.22457963    -0.12536698     0.12249661
 c     -0.10657967    -0.53745598     0.60637651
 c     -1.03285757     0.35234555    -0.06113272
 c     -0.92777893     0.21633235     1.59058304
 c     -0.14177763     1.08787733    -1.00200336
 c      1.20757110     0.83524585    -0.84321230
 h     -0.01535769    -1.58593843     0.63765976
 h     -1.89738053    -0.41541528     1.56100055
 h     -0.69538333     1.63637885    -1.78283256
 h      1.90076790     1.28539939    -1.47778440
 o      1.96483686    -1.11323423     0.31319315
 h      2.95731657    -1.14710020     0.08262352
 c     -2.44604617    -0.33150960    -0.73663061
 h     -2.33686906    -0.49112551    -1.75625545
 h     -2.55665683    -1.31158099    -0.34568948
 h     -3.28440024     0.33411030    -0.48125706
 h     -0.24367480     0.67069693     2.19245335
          17

 c      1.22717775    -0.13164683     0.14040862
 c     -0.10353190    -0.54170142     0.58907199
 c     -1.03948448     0.34616778    -0.05284535
 c     -0.93579658     0.21864351     1.60636284
 c     -0.14916352     1.08933549    -1.00571045
 c      1.22073646     0.83106036    -0.85500381
 h      0.00247043    -1.53613199     0.63661457
 h     -1.88891459    -0.43164081     1.57953056
 h     -0.68855436     1.59375315    -1.80065658
 h      1.90713504     1.28880736    -1.46951654
 o      1.96400575    -1.10775152     0.30304778
 h      2.87281459    -1.13300797     0.10278048
 c     -2.43930878    -0.32220561    -0.73643631
 h     -2.31841302    -0.48660505    -1.79452402
 h     -2.55893489    -1.36360646    -0.32719045
 h     -3.28776778     0.35163399    -0.51982078
 h     -0.25383763     0.69044731     2.26972668
          17

 c      1.22824454    -0.13782273     0.15745404
 c     -0.10054107    -0.54385152     0.57265051
 c     -1.04758225     0.33930693    -0.04564459
 c     -0.94474041     0.21929772     1.61854614
 c     -0.15661630     1.09070831    -1.00852380
 c      1.23094593     0.82792913    -0.86638539
 h      0.01237313    -1.52502852     0.63570369
 h     -1.86787113    -0.43571527     1.61795160
 h     -0.67690556     1.55679024    -1.82221350
 h      1.93337930     1.29875917    -1.47236191
 o      1.96432432    -1.10396568     0.29416608
 h      2.80943179    -1.11456537     0.11360431
 c     -2.43103059    -0.31238360    -0.73455922
 h     -2.29775038    -0.47929279    -1.83989690
 h     -2.56242940    -1.40710982    -0.30781155
 h     -3.29014220     0.36569640    -0.55916762
 h     -0.26955137     0.72323245     2.35812569
          17

 c      1.22748021    -0.14282432     0.17275010
 c     -0.09790041    -0.54333292     0.55778205
 c     -1.05701607     0.33207678    -0.03961595
 c     -0.95327772     0.21904338     1.62798474
 c     -0.16335245     1.09163708    -1.01021002
 c      1.23784370     0.82576980    -0.87703112
 h      0.01434106    -1.55889462     0.63584774
 h     -1.83842391    -0.43050597     1.67440075
 h     -0.66332244     1.52799999    -1.84999348
 h      1.97570115     1.31306483    -1.48352347
 o      1.96312419    -1.10225958     0.28731773
 h      2.81514091    -1.09253725     0.10487796
 c     -2.42132316    -0.30314903    -0.73185470
 h     -2.27613270    -0.46838948    -1.87798140
 h     -2.56631494    -1.43041473    -0.29292190
 h     -3.29061980     0.37554234    -0.59805907
 h     -0.30023128     0.75917312     2.44295459
          17

 c      1.22479025    -0.14587245     0.18559387
 c     -0.09576560    -0.54166536     0.54519540
 c     -1.06767991     0.32481770    -0.03481659
 c     -0.96029175     0.21868997     1.63537480
 c     -0.16886504     1.09198329    -1.01080699
 c      1.24166509     0.82482364    -0.88701418
 h      0.00671061    -1.62024633     0.63619978
 h     -1.80745128    -0.42128959     1.74624737
 h     -0.64918353     1.50797075    -1.88386674
 h      2.02492601     1.32636035    -1.49622528
 o      1.96104398    -1.10302151     0.28249272
 h      2.88373761    -1.06582464     0.07819642
 c     -2.41031966    -0.29508593    -0.72899210
 h     -2.25439504    -0.45380465    -1.89934009
 h     -2.57006771    -1.42797935    -0.28540701
 h     -3.28845453     0.38086619    -0.63524441
 h     -0.34999667     0.79143311     2.51292434
          17

 c      1.22036812    -0.14656607     0.19546732
 c     -0.09434641    -0.54093618     0.53559655
 c     -1.07945433     0.31785578    -0.03124184
 c     -0.96497923     0.21896566     1.64113404
 c     -0.17292808     1.09181532    -1.01065902
 c      1.24282369     0.82536550    -0.89644853
 h     -0.01162972    -1.68508736     0.63498085
 h     -1.78263022    -0.41450629     1.83063714
 h     -0.63422381     1.49549457    -1.92053058
 h      2.07130674     1.33336336    -1.50398521
 o      1.96127878    -1.10635688     0.27903744
 h      2.96549015    -1.03486468     0.04474937
 c     -2.39819414    -0.28840673    -0.72640295
 h     -2.23286079    -0.43609669    -1.89948813
 h     -2.57338632    -1.39870840    -0.28635283
 h     -3.28314388     0.38185382    -0.66949878
 h     -0.41839018     0.81630704     2.56077401
          17

 c      1.21470980    -0.14497176     0.20202862
 c     -0.09397525    -0.54262431     0.52951996
 c     -1.09214731     0.31146281    -0.02880011
 c     -0.96709874     0.22025857     1.64546118
 c     -0.17551901     1.09131814    -1.01028952
 c      1.24167089     0.82751415    -0.90529300
 h     -0.03998067    -1.73606434     0.63085049
 h     -1.76828090    -0.41451683     1.92435863
 h     -0.61742964     1.48850644    -1.95477530
 h      2.10741880     1.33070043    -1.50275114
 o      1.96574980    -1.11197195     0.27643130
 h      3.02693168    -1.00185421     0.01288495
 c     -2.38515224    -0.28300829    -0.72433904
 h     -2.21138781    -0.41632609    -1.87807868
 h     -2.57627546    -1.34549273    -0.29523644
 h     -3.27454995     0.37923957    -0.69967027
 h     -0.50180256     0.83269674     2.58267940
          17

 c      1.20850205    -0.14157956     0.20509229
 c     -0.09501696    -0.54745358     0.52727093
 c     -1.10545399     0.30584395    -0.02730796
 c     -0.96718330     0.22237369     1.64848606
 c     -0.17672229     1.09069369    -1.01021521
 c      1.23843640     0.83119352    -0.91332907
 h     -0.07636924    -1.76371605     0.62329021
 h     -1.76220942    -0.42079037     2.02246499
 h     -0.59806212     1.48505523    -1.98147378
 h      2.12886191     1.31716620    -1.49108279
 o      1.97493042    -1.11927834     0.27436301
 h      3.05422818    -0.96927628    -0.01302246
 c     -2.37140135    -0.27839600    -0.72292472
 h     -2.18935548    -0.39598200    -1.83871372
 h     -2.57941363    -1.27619508    -0.30949864
 h     -3.26299292     0.37432712    -0.72476867
 h     -0.59441790     0.84190840     2.57803232
          17

 c      1.20245337    -0.13715682     0.20460789
 c     -0.09776921    -0.55555855     0.52892938
 c     -1.11894678     0.30114507    -0.02649763
 c     -0.96631395     0.22460817     1.65029746
 c     -0.17667165     1.09009726    -1.01080823
 c      1.23322857     0.83615096    -0.92019110
 h     -0.11830122    -1.76429472     0.61248712
 h     -1.75784438    -0.42922907     2.11764501
 h     -0.57619414     1.48384603    -1.99705657
 h      2.13423302     1.29347672    -1.46979314
 o      1.98854544    -1.12752236     0.27263068
 h      3.04358223    -0.93946071    -0.03081185
 c     -2.35710350    -0.27353613    -0.72217611
 h     -2.16553783    -0.37696753    -1.78949088
 h     -2.58486363    -1.20534734    -0.32372048
 h     -3.24925869     0.36893992    -0.74409258
 h     -0.68891372     0.84787985     2.54989032
          17

 c      1.19713892    -0.13259475     0.20065261
 c     -0.10240132    -0.56658536     0.53437068
 c     -1.13209290     0.29746353    -0.02602844
 c     -0.96563531     0.22601421     1.65074707
 c     -0.17553091     1.08961139    -1.01222803
 c      1.22602364     0.84197822    -0.92539184
 h     -0.16321694    -1.73856147     0.59920231
 h     -1.74894196    -0.43577445     2.20192722
 h     -0.55280210     1.48441449    -2.00020123
 h      2.12526456     1.26208016    -1.44172772
 o      2.00591462    -1.13591461     0.27110641
 h      2.99728726    -0.91437089    -0.03986474
 c     -2.34235530    -0.26693344    -0.72195258
 h     -2.13796602    -0.36154351    -1.74331719
 h     -2.59655510    -1.15310215    -0.32980855
 h     -3.23447782     0.36526524    -0.75736804
 h     -0.77741250     0.85759058     2.50562963
          17

 c      1.19290006    -0.12880191     0.19343696
 c     -0.10891558    -0.57965748     0.54328762
 c     -1.14428526     0.29485943    -0.02550457
 c     -0.96600585     0.22559622     1.64934488
 c     -0.17349320     1.08924167    -1.01439680
 c      1.21664264     0.84813319    -0.92834442
 h     -0.20885213    -1.69235242     0.58470397
 h     -1.73193869    -0.43828512     2.26883610
 h     -0.52966166     1.48714457    -1.99203058
 h      2.10717435     1.22699875    -1.41165732
 o      2.02592274    -1.14376895     0.26978616
 h      2.92530344    -0.89474696    -0.04189256
 c     -2.32734416    -0.25747587    -0.72181341
 h     -2.10425099    -0.35206838    -1.71537906
 h     -2.61838058    -1.13515172    -0.32118781
 h     -3.21987812     0.36555579    -0.76484878
 h     -0.85308942     0.88064674     2.45609446
          17

 c      1.18981179    -0.12664626     0.18331154
 c     -0.11710304    -0.59324265     0.55522343
 c     -1.15487851     0.29336878    -0.02450607
 c     -0.96784716     0.22259235     1.64561361
 c     -0.17079021     1.08892661    -1.01700500
 c      1.20478962     0.85399650    -0.92842281
 h     -0.25385173    -1.63854126     0.57060869
 h     -1.70580419    -0.43635936     2.31429077
 h     -0.50915725     1.49322524    -1.97598211
 h      2.08834145     1.19327076    -1.38576517
 o      2.04667618    -1.15071104     0.26895587
 h      2.85133754    -0.87754103    -0.04361198
 c     -2.31264603    -0.24559470    -0.72112993
 h     -2.06312311    -0.35036037    -1.71538348
 h     -2.64952761    -1.14910391    -0.29920337
 h     -3.20642436     0.37165319    -0.76731029
 h     -0.91199057     0.92587377     2.41068342
          17

 c      1.18771572    -0.12691678     0.17076167
 c     -0.12649443    -0.60514826     0.56964402
 c     -1.16324208     0.29300993    -0.02263504
 c     -0.97118921     0.21696195     1.63968733
 c     -0.16771964     1.08856585    -1.01956746
 c      1.19028770     0.85900617    -0.92512106
 h     -0.29868980    -1.59777257     0.55833975
 h     -1.67131277    -0.43058305     2.33658413
 h     -0.49394974     1.50446087    -1.95715068
 h      2.07759556     1.16548221    -1.36996408
 o      2.06540372    -1.15690868     0.26934531
 h      2.81466857    -0.85267288    -0.05916680
 c     -2.29912493    -0.23297723    -0.71980468
 h     -2.01650517    -0.35683388    -1.73999777
 h     -2.68380184    -1.17812472    -0.27198464
 h     -3.19441531     0.38444664    -0.76592180
 h     -0.95321123     0.99492430     2.37048529
          17

 c      1.18632610    -0.13028842     0.15637759
 c     -0.13642455    -0.61324065     0.58604168
 c     -1.16883741     0.29378062    -0.01957033
 c     -0.97583810     0.20959947     1.63231194
 c     -0.16469727     1.08808064    -1.02156423
 c      1.17351307     0.86283050    -0.91828890
 h     -0.34550049    -1.59082556     0.54832610
 h     -1.63081872    -0.42218965     2.33635279
 h     -0.48639126     1.52272342    -1.94072939
 h      2.07894947     1.14584064    -1.36721687
 o      2.08047895    -1.16252724     0.27143209
 h      2.83783853    -0.81189218    -0.09889808
 c     -2.28753454    -0.22133934    -0.71855004
 h     -1.96933593    -0.37023536    -1.77582352
 h     -2.71411369    -1.20527371    -0.24777092
 h     -3.18327370     0.40361099    -0.76206715
 h     -0.97717511     1.07956173     2.32837847
          17

 c      1.18537703    -0.13729732     0.14080366
 c     -0.14635721    -0.61695321     0.60393688
 c     -1.17129824     0.29564382    -0.01511735
 c     -0.98144080     0.20197715     1.62419570
 c     -0.16231343     1.08750363    -1.02264220
 c      1.15562788     0.86541702    -0.90824499
 h     -0.39471185    -1.62158276     0.54031402
 h     -1.58862417    -0.41339069     2.31704334
 h     -0.48774102     1.54899027    -1.92975218
 h      2.08841651     1.13363670    -1.37611044
 o      2.09335529    -1.16665606     0.27436912
 h      2.89511588    -0.76566284    -0.15199999
 c     -2.27837987    -0.21183330    -0.71832164
 h     -1.92716083    -0.38833909    -1.80870321
 h     -2.73545638    -1.21971816    -0.23180306
 h     -3.17173178     0.42781595    -0.75719288
 h     -0.98456147     1.16639445     2.27621543
          17

 c      1.18469911    -0.14832132     0.12469056
 c     -0.15611282    -0.61760995     0.62275564
 c     -1.17048833     0.29849861    -0.00924466
 c     -0.98743791     0.19571371     1.61552939
 c     -0.16134070     1.08704392    -1.02274312
 c      1.13827690     0.86685953    -0.89563155
 h     -0.44242458    -1.67350821     0.53486108
 h     -1.55139507    -0.40806218     2.28558347
 h     -0.49759467     1.58244840    -1.92355593
 h      2.09698493     1.12668089    -1.39227725
 o      2.10594210    -1.16814590     0.27695146
 h      2.95335735    -0.72948119    -0.20166060
 c     -2.27193517    -0.20504178    -0.71982041
 h     -1.89431957    -0.40880252    -1.82887933
 h     -2.74521693    -1.21613805    -0.22661218
 h     -3.15830929     0.45522062    -0.75270727
 h     -0.97644967     1.24272459     2.20972475
          17

 c      1.18419103    -0.16356088     0.10866747
 c     -0.16563154    -0.61705183     0.64181467
 c     -1.16652511     0.30215902    -0.00210575
 c     -0.99310201     0.19234548     1.60598896
 c     -0.16262615     1.08705999    -1.02204243
 c      1.12304260     0.86725772    -0.88118125
 h     -0.48313506    -1.72561899     0.53342341
 h     -1.52750373    -0.41165803     2.25183593
 h     -0.51402568     1.62045171    -1.91835336
 h      2.09594287     1.12289887    -1.41084034
 o      2.11916957    -1.16636450     0.27841617
 h      2.99483874    -0.71181056    -0.23773634
 c     -2.26823609    -0.20110440    -0.72336703
 h     -1.87351107    -0.42961677    -1.83141146
 h     -2.74274032    -1.19312713    -0.23283993
 h     -3.14181033     0.48396793    -0.74991755
 h     -0.95449125     1.29905235     2.12887618
          17

 c      1.18377042    -0.18301750     0.09331290
 c     -0.17471524    -0.61669541     0.66040180
 c     -1.15976415     0.30636522     0.00595089
 c     -0.99780657     0.19305405     1.59514930
 c     -0.16689183     1.08794391    -1.02075100
 c      1.11106245     0.86666840    -0.86557291
 h     -0.51281423    -1.76324921     0.53741532
 h     -1.52393233    -0.42848505     2.22482644
 h     -0.53436817     1.65941126    -1.90936632
 h      2.07983167     1.12095825    -1.42787974
 o      2.13330981    -1.16112772     0.27838234
 h      3.01258674    -0.71533903    -0.25577762
 c     -2.26705701    -0.19978519    -0.72895917
 h     -1.86591146    -0.44927243    -1.81528159
 h     -2.72918514    -1.15262416    -0.24950041
 h     -3.12164456     0.51251301    -0.74998127
 h     -0.92078927     1.32943259     2.03666667
          17

 c      1.18334271    -0.20647041     0.07911755
 c     -0.18299827    -0.61745607     0.67783748
 c     -1.15074860     0.31081575     0.01439123
 c     -1.00140438     0.19824323     1.58303030
 c     -0.17453322     1.08999129    -1.01893393
 c      1.10285319     0.86510839    -0.84937743
 h     -0.52947714    -1.77873624     0.54773692
 h     -1.54191706    -0.45688484     2.20718261
 h     -0.55608662     1.69593134    -1.89279755
 h      2.04702082     1.12029071    -1.44092944
 o      2.14831699    -1.15255743     0.27671388
 h      3.00532889    -0.73940505    -0.25476050
 c     -2.26790575    -0.20043353    -0.73637270
 h     -1.87118457    -0.46690244    -1.78299456
 h     -2.70794121    -1.10060968    -0.27351312
 h     -3.09793377     0.53976146    -0.75385710
 h     -0.87764316     1.33157053     1.93810966
          17

 c      1.18278826    -0.23346061     0.06645105
 c     -0.19002502    -0.61989218     0.69352207
 c     -1.14013683     0.31519735     0.02253330
 c     -1.00428649     0.20737210     1.57016843
 c     -0.18550217     1.09331653    -1.01642549
 c      1.09825807     0.86255809    -0.83303210
 h     -0.53276074    -1.76949706     0.56471349
 h     -1.57624072    -0.48810062     2.19444331
 h     -0.57734910     1.72762178    -1.86679218
 h      1.99952045     1.12101596    -1.44919498
 o      2.16389291    -1.14104954     0.27350980
 h      2.97662498    -0.78056003    -0.23682896
 c     -2.27004980    -0.20186425    -0.74525042
 h     -1.88716841    -0.48257807    -1.74101767
 h     -2.68541063    -1.04852394    -0.29871777
 h     -3.07145295     0.56505504    -0.76225229
 h     -0.82722025     1.30751272     1.83973199
          17

 c      1.18196712    -0.26329674     0.05554422
 c     -0.19532605    -0.62425366     0.70698462
 c     -1.12862648     0.31920016     0.02961429
 c     -1.00707132     0.21919707     1.55716567
 c     -0.19930914     1.09782360    -1.01282851
 c      1.09648621     0.85895002    -0.81680845
 h     -0.52369215    -1.73711335     0.58808769
 h     -1.61903485    -0.51089065     2.18007429
 h     -0.59728920     1.75354467    -1.83162922
 h      1.94277623     1.12394239    -1.45385104
 o      2.17928623    -1.12733425     0.26924534
 h      2.93803956    -0.83148661    -0.20946833
 c     -2.27263948    -0.20237615    -0.75509962
 h     -1.90944918    -0.49778337    -1.70049214
 h     -2.67083180    -1.01279022    -0.31573012
 h     -3.04350045     0.58810237    -0.77557851
 h     -0.77096760     1.26512764     1.74929922
          17

 c      1.18074196    -0.29508977     0.04648820
 c     -0.19844641    -0.63038307     0.71792199
 c     -1.11689198     0.32252115     0.03487909
 c     -1.01036922     0.23205298     1.54435813
 c     -0.21512363     1.10321860    -1.00756686
 c      1.09626389     0.85415865    -0.80078999
 h     -0.50493838    -1.68813357     0.61693040
 h     -1.66328831    -0.51611180     2.15953444
 h     -0.61606342     1.77441614    -1.78952836
 h      1.88504642     1.13054703    -1.45818213
 o      2.19292106    -1.11252818     0.26501255
 h      2.91486658    -0.87989650    -0.18929818
 c     -2.27505497    -0.20040542    -0.76509702
 h     -1.93178246    -0.51561547    -1.67608285
 h     -2.67242082    -1.00709068    -0.31587169
 h     -3.01578740     0.60897829    -0.79393652
 h     -0.70850776     1.21911410     1.67499718
          17

 c      1.17900001    -0.32781214     0.03924868
 c     -0.19892136    -0.63750655     0.72621174
 c     -1.10554244     0.32487129     0.03768507
 c     -1.01471744     0.24428010     1.53183556
 c     -0.23192135     1.10905632    -0.99997837
 c      1.09613711     0.84803778    -0.78494330
 h     -0.48139975    -1.63626376     0.64955130
 h     -1.70406349    -0.49831752     2.13113366
 h     -0.63472139     1.79254353    -1.74415139
 h      1.83530871     1.14257278    -1.46663577
 o      2.20287916    -1.09777163     0.26221659
 h      2.93840568    -0.91406618    -0.19722043
 c     -2.27724905    -0.19570267    -0.77403474
 h     -1.94876148    -0.53938140    -1.67963765
 h     -2.69104732    -1.03005578    -0.29848535
 h     -2.99033892     0.62821011    -0.81713277
 h     -0.63714557     1.18729998     1.62368488
          17

 c      1.17662527    -0.36036039     0.03368920
 c     -0.19627115    -0.64415977     0.73187273
 c     -1.09510468     0.32599183     0.03759721
 c     -1.02033858     0.25515315     1.51959633
 c     -0.24863905     1.11482748    -0.98945369
 c      1.09489509     0.84054139    -0.76935140
 h     -0.46024127    -1.60303839     0.68384994
 h     -1.73862869    -0.45579557     2.09553705
 h     -0.65477463     1.81123677    -1.69962034
 h      1.79953111     1.16088629    -1.48200120
 o      2.20944337    -1.08346226     0.26098937
 h      3.00610184    -0.93501726    -0.23318510
 c     -2.27945909    -0.18952457    -0.78105713
 h     -1.95944530    -0.56929997    -1.71108065
 h     -2.72032077    -1.06625062    -0.27142840
 h     -2.96921019     0.64666262    -0.84471846
 h     -0.55493333     1.17930243     1.59903398
          17

 c      1.17344713    -0.39162753     0.02960286
 c     -0.19020519    -0.64892956     0.73495388
 c     -1.08601744     0.32567371     0.03443582
 c     -1.02672250     0.26546846     1.50759121
 c     -0.26432430     1.12009681    -0.97560595
 c      1.09188155     0.83184487    -0.75445205
 h     -0.44812653    -1.60886082     0.71858566
 h     -1.76664292    -0.39043382     2.05534619
 h     -0.67738968     1.83349168    -1.65903460
 h      1.77801737     1.18420690    -1.50246108
 o      2.21502562    -1.06965622     0.26024049
 h      3.08315639    -0.94980660    -0.27715131
 c     -2.28175622    -0.18361696    -0.78625606
 h     -1.96715729    -0.60127631    -1.75819573
 h     -2.75258921    -1.09888062    -0.24419243
 h     -2.95388971     0.66497135    -0.87603702
 h     -0.46597276     1.18899278     1.60116342
          17

 c      1.16926155    -0.42059397     0.02674937
 c     -0.18102135    -0.65199981     0.73548825
 c     -1.07862205     0.32377334     0.02826775
 c     -1.03265189     0.27684101     1.49566278
 c     -0.27825110     1.12465537    -0.95840689
 c      1.08694609     0.82232571    -0.74099221
 h     -0.44607782    -1.65449922     0.75403682
 h     -1.79070253    -0.30759812     2.01504489
 h     -0.70250177     1.86040224    -1.62311929
 h      1.76667158     1.20916202    -1.52195314
 o      2.22162075    -1.05663870     0.25917157
 h      3.14234262    -0.96145163    -0.31355713
 c     -2.28410757    -0.17933224    -0.79025699
 h     -1.97587215    -0.62969928    -1.80579281
 h     -2.78234900    -1.11666796    -0.22360224
 h     -2.94466579     0.68280252    -0.91022211
 h     -0.38000016     1.20238771     1.62741861
          17

 c      1.16390946    -0.44640965     0.02488606
 c     -0.16959694    -0.65521763     0.73364190
 c     -1.07315873     0.32020278     0.01936739
 c     -1.03662289     0.29075583     1.48352572
 c     -0.28994713     1.12859123    -0.93820591
 c      1.08017569     0.81242332    -0.72974331
 h     -0.44938530    -1.71998194     0.79025498
 h     -1.81662422    -0.21532927     1.98071503
 h     -0.72849751     1.89047490    -1.59001884
 h      1.76036848     1.23170168    -1.53340571
 o      2.23029115    -1.04478947     0.25750473
 h      3.17096535    -0.97007913    -0.33538260
 c     -2.28656374    -0.17736558    -0.79368931
 h     -1.98798724    -0.65022423    -1.84236547
 h     -2.80641873    -1.11387776    -0.21344913
 h     -2.94045200     0.69857487    -0.94612475
 h     -0.30720512     1.20798806     1.67316461
          17

 c      1.15736141    -0.46844967     0.02379068
 c     -0.15695707    -0.66051867     0.72977676
 c     -1.06977426     0.31489564     0.00817471
 c     -1.03728110     0.30812019     1.47088909
 c     -0.29913177     1.13222526    -0.91562093
 c      1.07169888     0.80250802    -0.72126635
 h     -0.45256071    -1.78296813     0.82600931
 h     -1.85143662    -0.12169342     1.95826163
 h     -0.75274487     1.92044097    -1.55641370
 h      1.75518383     1.24847051    -1.53145002
 o      2.24146491    -1.03441377     0.25523284
 h      3.16492169    -0.97498133    -0.34053205
 c     -2.28928064    -0.17785278    -0.79702552
 h     -2.00419058    -0.66054178    -1.86127463
 h     -2.82337324    -1.08883635    -0.21517611
 h     -2.93922700     0.70993675    -0.98228633
 h     -0.25504725     1.19962992     1.73263999
          17

 c      1.14978465    -0.48633106     0.02327316
 c     -0.14402158    -0.66908498     0.72434176
 c     -1.06853507     0.30777947    -0.00474980
 c     -1.03395306     0.32908161     1.45774854
 c     -0.30562974     1.13597213    -0.89138201
 c      1.06162364     0.79281671    -0.71582956
 h     -0.45195215    -1.82882196     0.85956395
 h     -1.89781583    -0.03105120     1.94990689
 h     -0.77251255     1.94681208    -1.51902351
 h      1.74902151     1.25745743    -1.51338033
 o      2.25507371    -1.02568157     0.25249404
 h      3.12566233    -0.97532886    -0.33008808
 c     -2.29242949    -0.18051943    -0.80060791
 h     -2.02394049    -0.66019100    -1.85994647
 h     -2.83337572    -1.04321384    -0.22818265
 h     -2.93877208     0.71467547    -1.01706106
 h     -0.22770139     1.17542095     1.79970531
          17

 c      1.14156382    -0.49989947     0.02318341
 c     -0.13155832    -0.68140243     0.71776683
 c     -1.06943706     0.29877612    -0.01876875
 c     -1.02700847     0.35312856     1.44453748
 c     -0.30931881     1.14021415    -0.86620459
 c      1.05003026     0.78343530    -0.71340928
 h     -0.44569035    -1.85031576     0.88946063
 h     -1.95000504     0.05650677     1.95232410
 h     -0.78568606     1.96714018    -1.47559930
 h      1.74162885     1.25820509    -1.47919452
 o      2.27043327    -1.01863193     0.24964482
 h      3.06181022    -0.97022040    -0.30960616
 c     -2.29606924    -0.18473218    -0.80469929
 h     -2.04578788    -0.65040351    -1.83935821
 h     -2.83867599    -0.98236612    -0.24943588
 h     -2.93730791     0.71156042    -1.04885981
 h     -0.22618360     1.13651740     1.86842670
          17

 c      1.13325966    -0.50919333     0.02341148
 c     -0.12018826    -0.69748030     0.71041628
 c     -1.07240224     0.28783163    -0.03320913
 c     -1.01761004     0.37943076     1.43187121
 c     -0.31012669     1.14521203    -0.84070476
 c      1.03696680     0.77429477    -0.71370718
 h     -0.43316341    -1.84534858     0.91483018
 h     -1.99715881     0.14186482     1.95909921
 h     -0.79113526     1.98067250    -1.42530954
 h      1.73464094     1.25193647    -1.43146348
 o      2.28589958    -1.01322909     0.24756396
 h      2.99507161    -0.95825941    -0.29388590
 c     -2.30001705    -0.18945048    -0.80950047
 h     -2.06742876    -0.63429450    -1.80439583
 h     -2.84466505    -0.91619414    -0.27258487
 h     -2.93386973     0.70087570    -1.07643273
 h     -0.24817457     1.08665294     1.93375966
          17

 c      1.12550431    -0.51439314     0.02387608
 c     -0.11038641    -0.71693996     0.70256869
 c     -1.07726112     0.27496165    -0.04740568
 c     -1.00723061     0.40704582     1.42015195
 c     -0.30805767     1.15104156    -0.81534465
 c      1.02244246     0.76517732    -0.71618270
 h     -0.41485173    -1.81601215     0.93557558
 h     -2.02954234     0.22447684     1.96424491
 h     -0.78886893     1.98859953    -1.36878024
 h      1.73165955     1.24162395    -1.37504962
 o      2.29891098    -1.00946221     0.24784324
 h      2.96081629    -0.93675446    -0.30969236
 c     -2.30380702    -0.19326305    -0.81505523
 h     -2.08562944    -0.61728531    -1.76475687
 h     -2.86027726    -0.85846220    -0.28792023
 h     -2.92845245     0.68464543    -1.09913627
 h     -0.28748651     1.03215819     1.99263633
          17

 c      1.11886577    -0.51577348     0.02450226
 c     -0.10246075    -0.73893535     0.69437928
 c     -1.08372900     0.26029243    -0.06074749
 c     -0.99737991     0.43495438     1.40933542
 c     -0.30323046     1.15755717    -0.79040655
 c      1.00647112     0.75576502    -0.72015501
 h     -0.39264617    -1.76947769     0.95278529
 h     -2.04157591     0.30233914     1.96369824
 h     -0.78007522     1.99405455    -1.30794805
 h      1.73773237     1.23156499    -1.31604196
 o      2.30824669    -1.00729042     0.25127992
 h      2.97391561    -0.90348326    -0.37130709
 c     -2.30698281    -0.19487851    -0.82093342
 h     -2.09645434    -0.60700644    -1.73464648
 h     -2.89439502    -0.82096895    -0.28631763
 h     -2.92197963     0.66655513    -1.11713259
 h     -0.33398101     0.98161734     2.04534332
          17

 c      1.11377617    -0.51369659     0.02521805
 c     -0.09648705    -0.76196935     0.68578517
 c     -1.09138899     0.24407824    -0.07271657
 c     -0.98938405     0.46218426     1.39895133
 c     -0.29593402     1.16441154    -0.76600607
 c      0.98926933     0.74576843    -0.72501724
 h     -0.37050426    -1.72012983     0.96965881
 h     -2.03209207     0.37275735     1.95536278
 h     -0.76694661     2.00172566    -1.24563707
 h      1.75720293     1.22581482    -1.25936665
 o      2.31551800    -1.00634400     0.25628784
 h      3.00572264    -0.86174445    -0.45498773
 c     -2.30969639    -0.19400004    -0.82604518
 h     -2.09659272    -0.61102752    -1.72758308
 h     -2.94781972    -0.80491108    -0.26678075
 h     -2.91605547     0.65139193    -1.13140232
 h     -0.37559176     0.94385721     2.09566262
          17

 c      1.11053655    -0.50864322     0.02598806
 c     -0.09226412    -0.78391561     0.67640297
 c     -1.09970425     0.22668429    -0.08291067
 c     -0.98399951     0.48811472     1.38846956
 c     -0.28670921     1.17117080    -0.74215683
 c      0.97158384     0.73509764    -0.73045887
 h     -0.35445068    -1.68946558     0.99240728
 h     -2.00386953     0.43299586     1.93890434
 h     -0.75204511     2.01668990    -1.18468221
 h      1.79023780     1.22588868    -1.20635887
 o      2.32237613    -1.00606771     0.26094450
 h      3.02766139    -0.81771993    -0.53158201
 c     -2.31274211    -0.19156484    -0.82942008
 h     -2.08573231    -0.63214635    -1.74642588
 h     -3.01117716    -0.80154381    -0.23757374
 h     -2.91236283     0.64378697    -1.14343130
 h     -0.40311139     0.92415416     2.14727257
          17

 c      1.10931935    -0.50121509     0.02683229
 c     -0.08954588    -0.80292241     0.66571872
 c     -1.10806730     0.20854448    -0.09105425
 c     -0.98110147     0.51265571     1.37777251
 c     -0.27641838     1.17752267    -0.71887420
 c      0.95481838     0.72391572    -0.73646770
 h     -0.34953432    -1.69568607     1.02795880
 h     -1.96336970     0.48074419     1.91583900
 h     -0.73718994     2.04237124    -1.12677099
 h      1.83129034     1.22994386    -1.15505220
 o      2.32947622    -1.00596455     0.26412776
 h      3.02731481    -0.77645928    -0.58466873
 c     -2.31694404    -0.18905067    -0.83110066
 h     -2.06735707    -0.66622042    -1.78036884
 h     -3.07218642    -0.80085282    -0.20910979
 h     -2.91172921     0.64653205    -1.15461046
 h     -0.41396100     0.92204497     2.19838620
          17

 c      1.11017849    -0.49209296     0.02781170
 c     -0.08849062    -0.81889002     0.65371704
 c     -1.11586608     0.19011483    -0.09699585
 c     -0.97980297     0.53604744     1.36713810
 c     -0.26622046     1.18346468    -0.69625017
 c      0.94074050     0.71250797    -0.74312331
 h     -0.35470831    -1.73648106     1.07678531
 h     -1.92064112     0.51447669     1.88989545
 h     -0.72250487     2.07864977    -1.07175927
 h      1.87162451     1.23441656    -1.10291362
 o      2.33689953    -1.00563617     0.26529976
 h      3.00187366    -0.74141282    -0.60705961
 c     -2.32287476    -0.18767544    -0.83183835
 h     -2.04664490    -0.70566815    -1.81387541
 h     -3.12151487    -0.79626452    -0.18892398
 h     -2.91336297     0.65940538    -1.16564108
 h     -0.41075379     0.93339263     2.24151471
          17

 c      1.11304758    -0.48198775     0.02901855
 c     -0.08959948    -0.83322893     0.64106332
 c     -1.12254839     0.17183223    -0.10069077
 c     -0.97884596     0.55854228     1.35683000
 c     -0.25737890     1.18930332    -0.67443716
 c      0.93099819     0.70114108    -0.75042938
 h     -0.36373113    -1.79187638     1.13091030
 h     -1.88833413     0.53366966     1.86693502
 h     -0.70650965     2.12172514    -1.01811409
 h      1.90316123     1.23615212    -1.04891856
 o      2.34447023    -1.00477468     0.26426378
 h      2.95334176    -0.71478681    -0.59688544
 c     -2.33090942    -0.18805717    -0.83243506
 h     -2.02824776    -0.74358017    -1.83492666
 h     -3.15384822    -0.78467239    -0.18108864
 h     -2.91495582     0.67937549    -1.17635058
 h     -0.39758623     0.95363674     2.26806249
          17

 c      1.11770908    -0.47160921     0.03058668
 c     -0.09324096    -0.84733512     0.62854350
 c     -1.12767926     0.15408160    -0.10218313
 c     -0.97710632     0.58025573     1.34694858
 c     -0.25095048     1.19544459    -0.65357584
 c      0.92673886     0.69004180    -0.75827244
 h     -0.37063304    -1.84201500     1.18042793
 h     -1.87766300     0.53879517     1.85297800
 h     -0.68719845     2.16587631    -0.96405932
 h      1.92068517     1.23344342    -0.99385681
 o      2.35181833    -1.00318938     0.26114636
 h      2.88775605    -0.69726059    -0.55735177
 c     -2.34123412    -0.19028446    -0.83346962
 h     -2.01554940    -0.77519175    -1.83688334
 h     -3.16723400    -0.76543491    -0.18700338
 h     -2.91362323     0.70197160    -1.18601815
 h     -0.37807879     0.97923757     2.27175600
          17

 c      1.12377142    -0.46164418     0.03269792
 c     -0.09944340    -0.86193264     0.61667353
 c     -1.13098216     0.13717890    -0.10159590
 c     -0.97419779     0.60114874     1.33767326
 c     -0.24751676     1.20213643    -0.63375077
 c      0.92840566     0.67944664    -0.76643276
 h     -0.37203391    -1.87473759     1.21806422
 h     -1.89161551     0.53129329     1.85032969
 h     -0.66316561     2.20563469    -0.90847804
 h      1.92244146     1.22621968    -0.93980484
 o      2.35825503    -1.00092424     0.25663601
 h      2.81733835    -0.68617651    -0.50061770
 c     -2.35376268    -0.19409202    -0.83528756
 h     -2.01072524    -0.79783849    -1.81753165
 h     -3.16272754    -0.73984852    -0.20581071
 h     -2.90695986     0.72281914    -1.19389895
 h     -0.35501016     1.00776123     2.24945741
          17

 c      1.13068891    -0.45272792     0.03555877
 c     -0.10794440    -0.87716212     0.60567226
 c     -1.13235611     0.12137098    -0.09912104
 c     -0.97069320     0.62101328     1.32940115
 c     -0.24708293     1.20931133    -0.61499740
 c      0.93568478     0.66962255    -0.77459390
 h     -0.36676871    -1.88453868     1.23968350
 h     -1.92240688     0.51384506     1.85590548
 h     -0.63417134     2.23719950    -0.85121013
 h      1.91022904     1.21604874    -0.88952528
 o      2.36258482    -0.99850363     0.25241398
 h      2.76350392    -0.67168356    -0.45460381
 c     -2.36803263    -0.19895292    -0.83807046
 h     -2.01483540    -0.81076550    -1.77820206
 h     -3.14485877    -0.71125563    -0.23406788
 h     -2.89366901     0.73863900    -1.19961823
 h     -0.33022517     1.03772064     2.20103853
          17

 c      1.13785282    -0.44540827     0.03933689
 c     -0.11829331    -0.89276665     0.59554061
 c     -1.13186880     0.10685029    -0.09499743
 c     -0.96768775     0.63945772     1.32248688
 c     -0.24915044     1.21656413    -0.59733313
 c      0.94756002     0.66081965    -0.78236169
 h     -0.35518767    -1.87052714     1.24374093
 h     -1.95700839     0.49037089     1.86414299
 h     -0.60120539     2.25903719    -0.79294970
 h      1.88949947     1.20622906    -0.84590649
 o      2.36354466    -0.99684612     0.25063484
 h      2.74950902    -0.63824681    -0.45436309
 c     -2.38313592    -0.20406314    -0.84190344
 h     -2.02761599    -0.81536542    -1.72375238
 h     -3.12261999    -0.68547563    -0.26492612
 h     -2.87374819     0.74768792    -1.20335855
 h     -0.30425796     1.06864651     2.12937121
          17

 c      1.14474184    -0.44010696     0.04407621
 c     -0.12992287    -0.90816512     0.58609726
 c     -1.12973207     0.09377479    -0.08948670
 c     -0.96629413     0.65593298     1.31694646
 c     -0.25289283     1.22322757    -0.58078679
 c      0.96246488     0.65319885    -0.78931569
 h     -0.33885132    -1.83581298     1.23127574
 h     -1.98371960     0.46531681     1.87048611
 h     -0.56626988     2.27196938    -0.73497561
 h      1.86894536     1.20169874    -0.81132384
 o      2.36138171    -0.99592998     0.25111733
 h      2.77460466    -0.58611738    -0.49682767
 c     -2.39781946    -0.20832683    -0.84673036
 h     -2.04691508    -0.81593307    -1.66321658
 h     -3.10919145    -0.67041831    -0.28820003
 h     -2.84841730     0.74989021    -1.20590882
 h     -0.27574236     1.10136674     2.04030164
          17

 c      1.15101240    -0.43708548     0.04965883
 c     -0.14216546    -0.92240212     0.57691936
 c     -1.12626833     0.08228391    -0.08285956
 c     -0.96743314     0.66979965     1.31245482
 c     -0.25735627     1.22849638    -0.56541891
 c      0.97862470     0.64682709    -0.79508113
 h     -0.32056355    -1.78843258     1.20687520
 h     -1.99474613     0.44285912     1.87259813
 h     -0.53196816     2.27881755    -0.67881386
 h      1.85823986     1.20790000    -0.78704714
 o      2.35752966    -0.99468032     0.25170942
 h      2.81847315    -0.53323290    -0.54636058
 c     -2.41100696    -0.21059644    -0.85203624
 h     -2.06823886    -0.82031730    -1.60987272
 h     -3.11673298    -0.67268468    -0.29430321
 h     -2.81992092     0.74686266    -1.20864506
 h     -0.24135868     1.13799922     1.94162719
          17

 c      1.15645746    -0.43642435     0.05583565
 c     -0.15425556    -0.93405496     0.56722543
 c     -1.12188042     0.07250250    -0.07539895
 c     -0.97166260     0.68048501     1.30863222
 c     -0.26162570     1.23158053    -0.55133730
 c      0.99459162     0.64182177    -0.79936794
 h     -0.30437365    -1.74282176     1.18016766
 h     -1.98624513     0.42643630     1.87018770
 h     -0.50093866     2.28343389    -0.62589902
 h      1.86344826     1.22803702    -0.77316250
 o      2.35314105    -0.99231601     0.25095659
 h      2.86465209    -0.49365465    -0.57753169
 c     -2.42251622    -0.21029890    -0.85654947
 h     -2.08595973    -0.83814751    -1.57771325
 h     -3.14724444    -0.69188041    -0.28153088
 h     -2.79122777     0.74182128    -1.21343519
 h     -0.19784746     1.18069639     1.84019633
          17

 c      1.16093313    -0.43802066     0.06227067
 c     -0.16541170    -0.94143173     0.55595761
 c     -1.11703587     0.06453895    -0.06741380
 c     -0.97883878     0.68774770     1.30534557
 c     -0.26492825     1.23188413    -0.53870928
 c      1.00963713     0.63854053    -0.80195463
 h     -0.29471693    -1.71788769     1.16493731
 h     -1.95808922     0.41843991     1.86473653
 h     -0.47528119     2.28908105    -0.57734723
 h      1.88332956     1.26044144    -0.76913626
 o      2.34891327    -0.98858899     0.24835720
 h      2.90386929    -0.47363777    -0.57963218
 c     -2.43288634    -0.20799308    -0.85887170
 h     -2.09727857    -0.87426478    -1.57298192
 h     -3.19128743    -0.71999508    -0.25734831
 h     -2.76552976     0.73898261    -1.22233452
 h     -0.14624721     1.22900732     1.73891215
          17

 c      1.16431878    -0.44159522     0.06856452
 c     -0.17504022    -0.94355541     0.54250001
 c     -1.11225992     0.05849165    -0.05924978
 c     -0.98790546     0.69183678     1.30262316
 c     -0.26667432     1.22916021    -0.52775300
 c      1.02365847     0.63755151    -0.80266367
 h     -0.29411786    -1.72582265     1.17070863
 h     -1.91422878     0.41984190     1.85965959
 h     -0.45622540     2.29680694    -0.53396845
 h      1.91071250     1.29904721    -0.77430791
 o      2.34529392    -0.98358370     0.24392767
 h      2.93114650    -0.47478102    -0.54999046
 c     -2.44251519    -0.20522120    -0.85848682
 h     -2.10483837    -0.92320384    -1.58944136
 h     -3.23641401    -0.74706259    -0.23174524
 h     -2.74544936     0.74193682    -1.23693520
 h     -0.09401472     1.27852823     1.63761132
          17

 c      1.16650494    -0.44671412     0.07426931
 c     -0.18286072    -0.94116737     0.52751511
 c     -1.10812210     0.05446251    -0.05128209
 c     -0.99711879     0.69336245     1.30027007
 c     -0.26645194     1.22355278    -0.51870313
 c      1.03679232     0.63939801    -0.80136300
 h     -0.30170474    -1.76044476     1.19280097
 h     -1.86338692     0.42975188     1.86086141
 h     -0.44418226     2.30492151    -0.49648442
 h      1.93708206     1.33646578    -0.78787528
 o      2.34256608    -0.97760691     0.23799351
 h      2.94445226    -0.49568990    -0.49076283
 c     -2.45145331    -0.20361340    -0.85573123
 h     -2.11383026    -0.97329225    -1.61465579
 h     -3.27330014    -0.76545363    -0.21218255
 h     -2.73224075     0.75139862    -1.25749793
 h     -0.05167933     1.32291802     1.53673213
          17

 c      1.16740154    -0.45284061     0.07891714
 c     -0.18876191    -0.93610359     0.51250814
 c     -1.10520845     0.05255366    -0.04388498
 c     -1.00452226     0.69303737     1.29768022
 c     -0.26399823     1.21550014    -0.51177619
 c      1.04913570     0.64440543    -0.79797213
 h     -0.31484532    -1.80420000     1.21718651
 h     -1.81831098     0.44544479     1.87677609
 h     -0.43902917     2.30993873    -0.46572703
 h      1.95581825     1.36658055    -0.80875835
 o      2.34074677    -0.97121374     0.23122189
 h      2.94594321    -0.53131332    -0.40957418
 c     -2.45965939    -0.20412106    -0.85125956
 h     -2.12823661    -1.01394513    -1.63775907
 h     -3.29666706    -0.77069351    -0.20273004
 h     -2.72562347     0.76420621    -1.28245427
 h     -0.02799654     1.35682183     1.43903270
          17

 c      1.16697735    -0.45940389     0.08205595
 c     -0.19264521    -0.93009512     0.49886269
 c     -1.10407658     0.05283511    -0.03739881
 c     -1.00860522     0.69141536     1.29412386
 c     -0.25917463     1.20557466    -0.50715594
 c      1.06065448     0.65261992    -0.79245877
 h     -0.33108425    -1.84153076     1.23142001
 h     -1.79035164     0.46402035     1.91541870
 h     -0.44037902     2.30819889    -0.44267082
 h      1.96316138     1.38555825    -0.83560996
 o      2.33924875    -0.96535936     0.22482917
 h      2.94665869    -0.57016096    -0.32295967
 c     -2.46710642    -0.20693159    -0.84576090
 h     -2.14982559    -1.03857123    -1.65186490
 h     -3.30449630    -0.76097480    -0.20466610
 h     -2.72437342     0.77473825    -1.30881932
 h     -0.02761640     1.37722400     1.34887401
          17

 c      1.16531735    -0.46585292     0.08327651
 c     -0.19441842    -0.92433715     0.48748884
 c     -1.10519853     0.05529734    -0.03212010
 c     -1.00905779     0.68865847     1.28941813
 c     -0.25195653     1.19434513    -0.50499826
 c      1.07116431     0.66381973    -0.78483313
 h     -0.34860598    -1.86312545     1.22833094
 h     -1.78076551     0.48512950     1.97770125
 h     -0.44773346     2.29720239    -0.42832458
 h      1.95819975     1.39201612    -0.86693569
 o      2.33656835    -0.96144622     0.22057009
 h      2.97092045    -0.59329961    -0.25626922
 c     -2.47372035    -0.21172797    -0.83988400
 h     -2.17860222    -1.04435300    -1.65354832
 h     -3.29760202    -0.73677446    -0.21685990
 h     -2.72706938     0.77742068    -1.33321249
 h     -0.05089856     1.38355071     1.27104308
          17

 c      1.16263381    -0.47167908     0.08223853
 c     -0.19406528    -0.91951655     0.47886805
 c     -1.10890141     0.05980725    -0.02831000
 c     -1.00682690     0.68455835     1.28425992
 c     -0.24242860     1.18228925    -0.50544550
 c      1.08030524     0.67754243    -0.77514783
 h     -0.36608210    -1.86486699     1.20517362
 h     -1.77981629     0.51085006     2.05448824
 h     -0.46054751     2.27631175    -0.42356120
 h      1.94282032     1.38708072    -0.90129041
 o      2.33155088    -0.96041759     0.21940487
 h      3.03656565    -0.58885068    -0.22254029
 c     -2.47927046    -0.21788739    -0.83423182
 h     -2.21330627    -1.03160860    -1.64215185
 h     -3.28001556    -0.70090651    -0.23555408
 h     -2.73252974     0.76854059    -1.35278067
 h     -0.09425193     1.37764617     1.21001095
          17

 c      1.15919860    -0.47642548     0.07870948
 c     -0.19170757    -0.91586926     0.47313378
 c     -1.11531678     0.06608899    -0.02619707
 c     -1.00339674     0.67875140     1.27979814
 c     -0.23078907     1.16975068    -0.50863201
 c      1.08754101     0.69310301    -0.76348626
 h     -0.38257041    -1.84663275     1.16253402
 h     -1.77536134     0.54274010     2.13220559
 h     -0.47825884     2.24692024    -0.42895860
 h      1.92173643     1.37442661    -0.93762762
 o      2.32545643    -0.96178795     0.22044199
 h      3.12318276    -0.56746657    -0.20592991
 c     -2.48327190    -0.22452970    -0.82935469
 h     -2.25160893    -1.00377640    -1.61978893
 h     -3.25982125    -0.65870991    -0.25382818
 h     -2.73995894     0.74702064    -1.36575125
 h     -0.15022674     1.36412864     1.16939131
          17

 c      1.15530913    -0.47973603     0.07260378
 c     -0.18759412    -0.91315419     0.47007961
 c     -1.12434496     0.07374732    -0.02595788
 c     -1.00027038     0.67078419     1.27711893
 c     -0.21737462     1.15694668    -0.51465787
 c      1.09225819     0.70963658    -0.74993374
 h     -0.39769135    -1.81245481     1.10421846
 h     -1.75914485     0.58032146     2.19913497
 h     -0.50031220     2.21219554    -0.44472440
 h      1.90199816     1.35978315    -0.97575550
 o      2.32024932    -0.96474052     0.22260421
 h      3.19917498    -0.54432773    -0.18853147
 c     -2.48502246    -0.23055159    -0.82562446
 h     -2.29014954    -0.96804871    -1.59203046
 h     -3.24870619    -0.61726245    -0.26205240
 h     -2.74898527     0.71465312    -1.37174251
 h     -0.20759340     1.35087197     1.15114469
          17

 c      1.15130651    -0.48141084     0.06399746
 c     -0.18200915    -0.91054652     0.46910782
 c     -1.13564501     0.08233162    -0.02768403
 c     -0.99877321     0.66011932     1.27703940
 c     -0.20271071     1.14403686    -0.52352673
 c      1.09402448     0.72625234    -0.73458381
 h     -0.41222777    -1.77202362     1.03794566
 h     -1.72764780     0.62140961     2.24754139
 h     -0.52615722     2.17636031    -0.47076949
 h      1.89084837     1.34905361    -1.01636228
 o      2.31702320    -0.96880678     0.22539096
 h      3.24592968    -0.52776322    -0.16262977
 c     -2.48400034    -0.23486799    -0.82284934
 h     -2.32484151    -0.93576315    -1.56841073
 h     -3.25697043    -0.58223102    -0.25173735
 h     -2.75971650     0.67613849    -1.37197526
 h     -0.25305909     1.34816741     1.15482667
          17

 c      1.14758069    -0.48142665     0.05312344
 c     -0.17514435    -0.90659422     0.46924687
 c     -1.14866003     0.09141787    -0.03135182
 c     -0.99966263     0.64644264     1.28000107
 c     -0.18758819     1.13124403    -0.53508559
 c      1.09298786     0.74229388    -0.71764303
 h     -0.42895020    -1.74175945     0.97530818
 h     -1.68113106     0.66277302     2.27358044
 h     -0.55510367     2.14345860    -0.50690689
 h      1.89186180     1.34521108    -1.05988223
 o      2.31609137    -0.97374479     0.22862806
 h      3.25599336    -0.52108048    -0.12666028
 c     -2.48046407    -0.23689056    -0.81994394
 h     -2.35206905    -0.92001340    -1.56012701
 h     -3.28524810    -0.55426678    -0.22184139
 h     -2.77280972     0.63866804    -1.36925463
 h     -0.27693307     1.36404289     1.17806021
          17

 c      1.14455522    -0.47991548     0.04035183
 c     -0.16710784    -0.89971605     0.46953983
 c     -1.16267617     0.10067682    -0.03680454
 c     -1.00262071     0.63019941     1.28595438
 c     -0.17313421     1.11897765    -0.54902668
 c      1.09012825     0.75748411    -0.69957077
 h     -0.45193995    -1.73967516     0.92740723
 h     -1.62296440     0.70062511     2.27717193
 h     -0.58596767     2.11594598    -0.55298196
 h      1.90249390     1.34664978    -1.10477248
 o      2.31727393    -0.97941341     0.23226848
 h      3.22868208    -0.52479299    -0.08189192
 c     -2.47540712    -0.23691526    -0.81554403
 h     -2.37051018    -0.92844527    -1.57264203
 h     -3.32346960    -0.53004728    -0.17973259
 h     -2.78932189     0.61025394    -1.36726525
 h     -0.27966040     1.39733010     1.21792284
          17

 c      1.14266820    -0.47711448     0.02615934
 c     -0.15827739    -0.88947345     0.46978339
 c     -1.17689386     0.10990362    -0.04374794
 c     -1.00637360     0.61257668     1.29436099
 c     -0.16079474     1.10787087    -0.56496946
 c      1.08706305     0.77179519    -0.68107036
 h     -0.48215089    -1.77096544     0.89636751
 h     -1.55944341     0.73117291     2.26258724
 h     -0.61673912     2.09395832    -0.60875349
 h      1.91600259     1.34901026    -1.14723963
 o      2.31993911    -0.98579456     0.23635642
 h      3.16989340    -0.53656968    -0.03169249
 c     -2.46994097    -0.23600831    -0.80915292
 h     -2.38142750    -0.95746726    -1.59977563
 h     -3.35870046    -0.50627105    -0.13537165
 h     -2.80995007     0.59651395    -1.36886904
 h     -0.27032742     1.43749956     1.27087119
          17

 c      1.14233642    -0.47332105     0.01110062
 c     -0.14955481    -0.87706317     0.47059142
 c     -1.19048935     0.11900167    -0.05176305
 c     -1.00933408     0.59483158     1.30423021
 c     -0.15215386     1.09867143    -0.58257644
 c      1.08555470     0.78524270    -0.66290948
 h     -0.51424294    -1.82220643     0.87470516
 h     -1.49964153     0.75147747     2.23952011
 h     -0.64468802     2.07581288    -0.67364522
 h      1.92545800     1.34820890    -1.18274108
 o      2.32275981    -0.99317965     0.24109105
 h      3.09656505    -0.54853655     0.01761880
 c     -2.46502374    -0.23527569    -0.80130194
 h     -2.38693086    -0.99621896    -1.62842866
 h     -3.38119807    -0.48145004    -0.09659235
 h     -2.83388616     0.59775965    -1.37426911
 h     -0.25897345     1.47198283     1.33201854
          17

 c      1.14387874    -0.46886543    -0.00421642
 c     -0.14200993    -0.86418345     0.47265230
 c     -1.20266710     0.12793784    -0.06035406
 c     -1.01006180     0.57776702     1.31416361
 c     -0.14859799     1.09203618    -0.60163203
 c      1.08702076     0.79781698    -0.64573261
 h     -0.54046345    -1.87419444     0.85396520
 h     -1.45436227     0.76037932     2.22286814
 h     -0.66698337     2.05927753    -0.74662147
 h      1.92629021     1.34202163    -1.20758689
 o      2.32346775    -1.00244264     0.24686800
 h      3.04137318    -0.54326278     0.05633519
 c     -2.46148164    -0.23527789    -0.79294803
 h     -2.38869814    -1.03396469    -1.64680275
 h     -3.38559741    -0.45563883    -0.06805638
 h     -2.85849026     0.60924028    -1.38087181
 h     -0.25202730     1.49166928     1.39571568
          17

 c      1.14742727    -0.46407698    -0.01916570
 c     -0.13648109    -0.85207465     0.47631157
 c     -1.21271084     0.13670393    -0.06903111
 c     -1.00754471     0.56169053     1.32278953
 c     -0.15094223     1.08834777    -0.62204763
 c      1.09215667     0.80952114    -0.62996625
 h     -0.55501294    -1.91268500     0.82941186
 h     -1.43284006     0.75819043     2.22736432
 h     -0.68143919     2.04269831    -0.82629729
 h      1.91701290     1.33029239    -1.21981222
 o      2.32012449    -1.01451831     0.25390851
 h      3.03351926    -0.50258329     0.07762457
 c     -2.45996280    -0.23605736    -0.78499808
 h     -2.38786510    -1.06329566    -1.64762042
 h     -3.37026977    -0.42983219    -0.05169548
 h     -2.88028434     0.62418720    -1.38501140
 h     -0.25218861     1.49188666     1.45668739
          17

 c      1.15289630    -0.45924229    -0.03314547
 c     -0.13347625    -0.84136714     0.48159384
 c     -1.22003221     0.14529286    -0.07739528
 c     -1.00148172     0.54670744     1.32964861
 c     -0.15919505     1.08763577    -0.64380446
 c      1.10073008     0.82039540    -0.61580175
 h     -0.55497514    -1.92988249     0.79960532
 h     -1.43809405     0.74434279     2.25718678
 h     -0.68700956     2.02554464    -0.91119238
 h      1.89925954     1.31474088    -1.21962299
 o      2.31365221    -1.02867128     0.26170104
 h      3.05894191    -0.43557617     0.08677445
 c     -2.46080907    -0.23739134    -0.77813562
 h     -2.38526402    -1.08018888    -1.62779175
 h     -3.33689958    -0.40561813    -0.04699487
 h     -2.89625090     0.63666666    -1.38375072
 h     -0.25969195     1.47139198     1.51066938
          17

 c      1.16003195    -0.45458925    -0.04559587
 c     -0.13319287    -0.83221156     0.48830387
 c     -1.22421141     0.15368766    -0.08518133
 c     -0.99230529     0.53290300     1.33549195
 c     -0.17258554     1.08960990    -0.66686787
 c      1.11162980     0.83046909    -0.60320446
 h     -0.53981623    -1.92296047     0.76510233
 h     -1.46585851     0.71618055     2.30236850
 h     -0.68390914     2.00841205    -0.99998803
 h      1.87776661     1.29881898    -1.20975603
 o      2.30619303    -1.04314382     0.26952758
 h      3.08548162    -0.36814353     0.09284727
 c     -2.46392607    -0.23893794    -0.77282751
 h     -2.38157366    -1.08353597    -1.58759191
 h     -3.29073656    -0.38504658    -0.05064244
 h     -2.90456734     0.64282843    -1.37569929
 h     -0.27313589     1.43149367     1.55467816
          17

 c      1.16846061    -0.45028132    -0.05600598
 c     -0.13554261    -0.82435987     0.49608655
 c     -1.22502075     0.16185777    -0.09224749
 c     -0.98087764     0.52015633     1.34151935
 c     -0.18981571     1.09376849    -0.69112256
 c      1.12315686     0.83969187    -0.59193799
 h     -0.51105389    -1.89334166     0.72774016
 h     -1.50826407     0.67110840     2.34719735
 h     -0.67339309     1.99261443    -1.09166994
 h      1.85997178     1.28741805    -1.19550062
 o      2.29904940    -1.05665196     0.27693435
 h      3.09473136    -0.31890144     0.10105639
 c     -2.46870483    -0.24024368    -0.76937844
 h     -2.37730134    -1.07525565    -1.53049062
 h     -3.24104523    -0.37052454    -0.05579502
 h     -2.90481853     0.64108747    -1.36111277
 h     -0.28948190     1.37612183     1.58733245
          17

 c      1.17771339    -0.44640277    -0.06393322
 c     -0.14016174    -0.81711557     0.50445835
 c     -1.22242703     0.16976016    -0.09854248
 c     -0.96825778     0.50788711     1.34859558
 c     -0.20938952     1.09953767    -0.71636455
 c      1.13349325     0.84795542    -0.58167716
 h     -0.47242733    -1.84754060     0.69041586
 h     -1.55737275     0.60861930     2.37853444
 h     -0.65726963     1.97944361    -1.18544250
 h      1.85406543     1.28571926    -1.18335073
 o      2.29276038    -1.06850769     0.28368100
 h      3.08065369    -0.29715169     0.11356163
 c     -2.47412100    -0.24068790    -0.76787523
 h     -2.37257486    -1.06117328    -1.46361655
 h     -3.20002678    -0.36446258    -0.05239569
 h     -2.89801386     0.63202463    -1.34178313
 h     -0.30338496     1.31272705     1.60939274
          17

 c      1.18724875    -0.44294473    -0.06903102
 c     -0.14642282    -0.80920047     0.51284702
 c     -1.21657831     0.17734509    -0.10407739
 c     -0.95564468     0.49499842     1.35700285
 c     -0.22987938     1.10640132    -0.74234702
 c      1.14126955     0.85525689    -0.57227876
 h     -0.43017553    -1.79901639     0.65690100
 h     -1.60641257     0.53042148     2.38806113
 h     -0.63732462     1.96930204    -1.28034322
 h      1.86492086     1.29679433    -1.17758331
 o      2.28747682    -1.07840600     0.28965024
 h      3.04371072    -0.30633828     0.13099134
 c     -2.47919393    -0.23948441    -0.76785577
 h     -2.36681867    -1.05186941    -1.39785214
 h     -3.17779047    -0.36839833    -0.03127956
 h     -2.88656539     0.61834449    -1.32094112
 h     -0.30672701     1.25274469     1.62420589
          17

 c      1.19647736    -0.43979817    -0.07107401
 c     -0.15354150    -0.79883547     0.52069245
 c     -1.20778599     0.18456578    -0.10891300
 c     -0.94420009     0.48018332     1.36657252
 c     -0.25006305     1.11398188    -0.76884551
 c      1.14595239     0.86185989    -0.56402550
 h     -0.39208828    -1.76762055     0.63097157
 h     -1.64984509     0.43975176     2.37155076
 h     -0.61496244     1.96117246    -1.37473649
 h      1.89068778     1.31955293    -1.17713603
 o      2.28308370    -1.08636174     0.29482115
 h      2.98899799    -0.34511957     0.15295206
 c     -2.48357247    -0.23595666    -0.76798350
 h     -2.35882199    -1.06047372    -1.34504700
 h     -3.17562507    -0.38189445     0.00872229
 h     -2.87414104     0.60474354    -1.30306122
 h     -0.29068849     1.20871474     1.63689608
          17

 c      1.20479453    -0.43674908    -0.06997518
 c     -0.16089355    -0.78462981     0.52762768
 c     -1.19650531     0.19139307    -0.11316433
 c     -0.93451013     0.46264681     1.37702684
 c     -0.26894749     1.12204272    -0.79569572
 c      1.14774606     0.86823224    -0.55753054
 h     -0.36388410    -1.76962111     0.61452651
 h     -1.68340216     0.34069128     2.32802681
 h     -0.59124539     1.95283284    -1.46612449
 h      1.92401105     1.34942686    -1.17656649
 o      2.27906987    -1.09286092     0.29929002
 h      2.92823601    -0.40497521     0.17773394
 c     -2.48748999    -0.23020743    -0.76656915
 h     -2.34796456    -1.09410958    -1.31116918
 h     -3.18604671    -0.40232646     0.05920852
 h     -2.86506079     0.59700315    -1.29312816
 h     -0.25210360     1.18669401     1.65137101
          17

 c      1.21163293    -0.43348150    -0.06578648
 c     -0.16827795    -0.76689707     0.53357467
 c     -1.18330822     0.19784036    -0.11701334
 c     -0.92615673     0.44257213     1.38820889
 c     -0.28573730     1.13042594    -0.82277945
 c      1.14718348     0.87482523    -0.55341097
 h     -0.34597645    -1.80255958     0.60658038
 h     -1.70448270     0.23758932     2.25958772
 h     -0.56717111     1.94167600    -1.55151296
 h      1.95630410     1.38094770    -1.16978959
 o      2.27420356    -1.09919356     0.30331173
 h      2.88450184    -0.46491252     0.20161798
 c     -2.49121138    -0.22346921    -0.76255833
 h     -2.33565499    -1.14625312    -1.29254725
 h     -3.19941534    -0.42591459     0.10844301
 h     -2.86290951     0.59949103    -1.29491836
 h     -0.19822093     1.18158170     1.66792073
          17

 c      1.21655119    -0.42959961    -0.05867349
 c     -0.17570909    -0.74744309     0.53861150
 c     -1.16884621     0.20398587    -0.12070910
 c     -0.91802612     0.42072451     1.39991715
 c     -0.29979375     1.13897098    -0.84997584
 c      1.14479045     0.88192283    -0.55206392
 h     -0.33566691    -1.84769399     0.60479246
 h     -1.71294015     0.13440527     2.17166398
 h     -0.54389890     1.92560681    -1.62810351
 h      1.98082514     1.40967090    -1.15266556
 o      2.26669308    -1.10722971     0.30722363
 h      2.88882199    -0.49512268     0.21995590
 c     -2.49483829    -0.21730405    -0.75573932
 h     -2.32471058    -1.20179263    -1.28107678
 h     -3.20859509    -0.44894335     0.14697270
 h     -2.86886897     0.61194576    -1.30885521
 h     -0.14245108     1.18241876     1.68476429
          17

 c      1.21932434    -0.42466726    -0.04887174
 c     -0.18310079    -0.72821121     0.54282126
 c     -1.15380697     0.20997846    -0.12454752
 c     -0.90887193     0.39788917     1.41166667
 c     -0.31060064     1.14745544    -0.87711158
 c      1.14092279     0.88962374    -0.55362077
 h     -0.33066231    -1.88562530     0.60708611
 h     -1.71194901     0.03384716     2.07300447
 h     -0.52279420     1.90363822    -1.69394385
 h      1.99363812     1.43283170    -1.12361833
 o      2.25623941    -1.11727342     0.31110173
 h      2.94679377    -0.49124853     0.23243523
 c     -2.49842759    -0.21266551    -0.74642620
 h     -2.31766926    -1.24680845    -1.27019149
 h     -3.20975266    -0.46842440     0.16923083
 h     -2.88128798     0.62881308    -1.33137807
 h     -0.09712625     1.17963182     1.70061050
          17

 c      1.21993792    -0.41826737    -0.03665356
 c     -0.19018860    -0.71061330     0.54624040
 c     -1.13886865     0.21602308    -0.12884337
 c     -0.89762941     0.37470979     1.42274521
 c     -0.31775055     1.15556906    -0.90392205
 c      1.13573165     0.89786673    -0.55797949
 h     -0.32984971    -1.90389201     0.61197349
 h     -1.70778465    -0.06330990     1.97418576
 h     -0.50532753     1.87613742    -1.74836715
 h      1.99363494     1.44942829    -1.08336227
 o      2.24471375    -1.12764883     0.31477949
 h      3.02784942    -0.48068540     0.24258240
 c     -2.50201138    -0.20979426    -0.73517786
 h     -2.31601657    -1.27254791    -1.25631920
 h     -3.20176478    -0.48228977     0.17326840
 h     -2.89695426     0.64220638    -1.35665213
 h     -0.07034790     1.16751497     1.71541752
          17

 c      1.21850650    -0.41006696    -0.02231499
 c     -0.19656985    -0.69554370     0.54884182
 c     -1.12465773     0.22235024    -0.13390441
 c     -0.88368861     0.35165482     1.43253572
 c     -0.32095357     1.16291449    -0.93002736
 c      1.12918656     0.90643330    -0.56484247
 h     -0.33282674    -1.89665966     0.61839104
 h     -1.70686612    -0.15733616     1.88424990
 h     -0.49292203     1.84480654    -1.79221959
 h      1.98250249     1.46027869    -1.03450888
 o      2.23384904    -1.13700726     0.31817437
 h      3.10248580    -0.48520051     0.25242599
 c     -2.50551066    -0.20852597    -0.72264747
 h     -2.32021515    -1.27512555    -1.23822099
 h     -3.18580116    -0.48945801     0.16047409
 h     -2.91267409     0.64535452    -1.37888735
 h     -0.06592824     1.14388916     1.73010924
          17

 c      1.21521640    -0.39985656    -0.00616983
 c     -0.20175815    -0.68350982     0.55052488
 c     -1.11171973     0.22917956    -0.13999786
 c     -0.86723152     0.32884353     1.44077229
 c     -0.32005164     1.16903469    -0.95493966
 c      1.12108965     0.91494585    -0.57375510
 h     -0.33950339    -1.86304576     0.62553696
 h     -1.71125440    -0.24679622     1.80805483
 h     -0.48681571     1.81241417    -1.82781963
 h      1.96478946     1.46813787    -0.98118312
 o      2.22450200    -1.14478856     0.32129935
 h      3.15448538    -0.51316828     0.26227393
 c     -2.50865250    -0.20848816    -0.70955352
 h     -2.32987257    -1.25462247    -1.21635561
 h     -3.16543179    -0.49000378     0.13580664
 h     -2.92611325     0.63423764    -1.39371084
 h     -0.08386867     1.10959064     1.74630844
          17

 c      1.21030701    -0.38756481     0.01145652
 c     -0.20523917    -0.67465006     0.55111484
 c     -1.10050075     0.23668145    -0.14730422
 c     -0.84929380     0.30591349     1.44744363
 c     -0.31503174     1.17347308    -0.97812002
 c      1.11112382     0.92290319    -0.58417490
 h     -0.34998343    -1.80666842     0.63280328
 h     -1.71755753    -0.32710683     1.74706575
 h     -0.48793483     1.78221192    -1.85844769
 h      1.94744142     1.47744997    -0.92827775
 o      2.21694446    -1.15084022     0.32419983
 h      3.17649902    -0.56558965     0.27175487
 c     -2.51093011    -0.20910857    -0.69668963
 h     -2.34377369    -1.21497724    -1.19277272
 h     -3.14692972    -0.48539909     0.10820730
 h     -2.93602181     0.60783108    -1.39864632
 h     -0.12037484     1.06865489     1.76642970
          17

 c      1.20406948    -0.37326236     0.03023183
 c     -0.20651649    -0.66860642     0.55036902
 c     -1.09133350     0.24494434    -0.15587961
 c     -0.83144027     0.28211813     1.45251200
 c     -0.30605271     1.17586287    -0.99909392
 c      1.09905134     0.92981429    -0.59559350
 h     -0.36472317    -1.73677523     0.63984064
 h     -1.72032948    -0.39235945     1.70183203
 h     -0.49672687     1.75702193    -1.88720930
 h      1.93761287     1.49292342    -0.88000957
 o      2.21108742    -1.15519874     0.32693057
 h      3.16653376    -0.63970171     0.28025619
 c     -2.51166767    -0.20956480    -0.68479358
 h     -2.35980091    -1.16469067    -1.17142597
 h     -3.13859465    -0.47833789     0.08957536
 h     -2.94228994     0.56801675    -1.39332435
 h     -0.16776675     1.02886032     1.79407242
          17

 c      1.19684900    -0.35716319     0.04981977
 c     -0.20511766    -0.66434874     0.54797402
 c     -1.08442345     0.25395836    -0.16564950
 c     -0.81531177     0.25660914     1.45580725
 c     -0.29349068     1.17602042    -1.01759839
 c      1.08507047     0.93543083    -0.60765854
 h     -0.38497731    -1.66993989     0.64678431
 h     -1.71544569    -0.43792366     1.67301320
 h     -0.51291508     1.73827880    -1.91553819
 h      1.93870893     1.51683912    -0.83842520
 o      2.20646401    -1.15806499     0.32955780
 h      3.12823774    -0.72951749     0.28696291
 c     -2.51030428    -0.20888261    -0.67409935
 h     -2.37502024    -1.11719453    -1.15833650
 h     -3.14723519    -0.47132299     0.09000971
 h     -2.94609340     0.51963978    -1.37979182
 h     -0.21608957     1.00076403     1.83399173
          17

 c      1.18905564    -0.33961280     0.06987583
 c     -0.20059914    -0.66034730     0.54355729
 c     -1.07983986     0.26362498    -0.17643823
 c     -0.80205771     0.22899630     1.45724063
 c     -0.27799512     1.17398995    -1.03367559
 c      1.07005036     0.93988952    -0.62016305
 h     -0.41303169    -1.62788692     0.65432595
 h     -1.70134688    -0.46173359     1.66115330
 h     -0.53524693     1.72560849    -1.94231622
 h      1.94791813     1.54723454    -0.80340693
 o      2.20193468    -1.15989380     0.33217542
 h      3.07559909    -0.82453799     0.29066967
 c     -2.50676444    -0.20636780    -0.66387106
 h     -2.38646419    -1.08781530    -1.16008203
 h     -3.17289574    -0.46462500     0.11114830
 h     -2.95010327     0.47044629    -1.36277340
 h     -0.25837756     0.99221674     1.88987272
          17

 c      1.18118616    -0.32104833     0.09003471
 c     -0.19272357    -0.65566070     0.53679682
 c     -1.07751719     0.27378571    -0.18801153
 c     -0.79189168     0.20000456     1.45722001
 c     -0.26051835     1.17001337    -1.04764531
 c      1.05537569     0.94359042    -0.63290741
 h     -0.45035727    -1.62487334     0.66266363
 h     -1.67919994    -0.46462117     1.66631984
 h     -0.56145697     1.71726827    -1.96437369
 h      1.95822082     1.57908681    -0.77417918
 o      2.19526203    -1.16142817     0.33493248
 h      3.03978759    -0.90942113     0.28942208
 c     -2.50143125    -0.20223345    -0.65277744
 h     -2.39266035    -1.08514927    -1.17927769
 h     -3.20802618    -0.45627269     0.14546896
 h     -2.95821282     0.42980041    -1.34895231
 h     -0.29559400     1.00091664     1.96001916
          17

 c      1.17382626    -0.30192939     0.10989715
 c     -0.18183135    -0.65106374     0.52761755
 c     -1.07726511     0.28424316    -0.20009347
 c     -0.78430853     0.17137863     1.45671138
 c     -0.24227626     1.16445283    -1.05998469
 c      1.04258328     0.94695719    -0.64559602
 h     -0.49377310    -1.65444733     0.66973507
 h     -1.65299751    -0.45041421     1.68803945
 h     -0.58859031     1.71109470    -1.97800269
 h      1.96247059     1.60704583    -0.75050394
 o      2.18398197    -1.16318451     0.33801787
 h      3.05581197    -0.97262595     0.28086415
 c     -2.49482569    -0.19768528    -0.63997376
 h     -2.39433025    -1.10456686    -1.21082771
 h     -3.24237545    -0.44406481     0.18243549
 h     -2.97380593     0.40518958    -1.34401621
 h     -0.33360512     1.01536522     2.03645759
          17

 c      1.16759239    -0.28267316     0.12903448
 c     -0.16889025    -0.64833796     0.51622275
 c     -1.07878442     0.29475614    -0.21235102
 c     -0.77858242     0.14509480     1.45677797
 c     -0.22462919     1.15770968    -1.07119539
 c      1.03307733     0.95029538    -0.65783857
 h     -0.53569344    -1.69717711     0.67182665
 h     -1.62949279    -0.42576320     1.72551638
 h     -0.61357677     1.70536451    -1.98045017
 h      1.95599315     1.62729565    -0.73283930
 o      2.16843896    -1.16476537     0.34149284
 h      3.11536817    -1.01795845     0.26495626
 c     -2.48756445    -0.19404805    -0.62565378
 h     -2.39326095    -1.13335493    -1.24472802
 h     -3.26743149    -0.42689081     0.21368112
 h     -2.99694437     0.39835227    -1.34855753
 h     -0.37666731     1.02314285     2.10910868
          17

 c      1.16306351    -0.26363291     0.14701485
 c     -0.15516426    -0.64890393     0.50298615
 c     -1.08168989     0.30503664    -0.22439555
 c     -0.77402519     0.12270781     1.45814173
 c     -0.20891985     1.15015260    -1.08169285
 c      1.02796732     0.95375064    -0.66920037
 h     -0.56843262    -1.73589389     0.66577968
 h     -1.61660674    -0.39870948     1.77773656
 h     -0.63382194     1.69929179    -1.97081164
 h      1.93735657     1.63819640    -0.72202504
 o      2.15104411    -1.16558507     0.34524471
 h      3.17916549    -1.05314735     0.24459415
 c     -2.48041595    -0.19200782    -0.61076662
 h     -2.39106223    -1.15950867    -1.27156486
 h     -3.27781399    -0.40480210     0.23439212
 h     -3.02351649     0.40521016    -1.35735708
 h     -0.42526357     1.01619444     2.16969267
          17

 c      1.16074041    -0.24510878     0.16343228
 c     -0.14194974    -0.65338426     0.48839184
 c     -1.08554111     0.31477020    -0.23582129
 c     -0.77026429     0.10499518     1.46113284
 c     -0.19629023     1.14205454    -1.09171064
 c      1.02793177     0.95729455    -0.67926207
 h     -0.58666022    -1.76053709     0.64987700
 h     -1.61907627    -0.37546784     1.84259624
 h     -0.64769279     1.69323748    -1.95039617
 h      1.90848530     1.64047819    -0.71897450
 o      2.13358362    -1.16540104     0.34914414
 h      3.21937927    -1.08105396     0.22294337
 c     -2.47413366    -0.19163821    -0.59646038
 h     -2.38883863    -1.17524014    -1.28501003
 h     -3.27117210    -0.37869393     0.24293674
 h     -3.04757158     0.41943721    -1.36306032
 h     -0.47697457     0.99146859     2.21285650
          17

 c      1.16098712    -0.22735685     0.17792896
 c     -0.13042825    -0.66174371     0.47299108
 c     -1.08987835     0.32364411    -0.24625158
 c     -0.76752256     0.09185605     1.46588366
 c     -0.18749131     1.13354561    -1.10122229
 c      1.03305650     0.96070743    -0.68768559
 h     -0.58750414    -1.76678762     0.62361363
 h     -1.63444855    -0.35806709     1.91522284
 h     -0.65486397     1.68876880    -1.92273638
 h      1.87478753     1.63749059    -0.72447888
 o      2.11693952    -1.16417001     0.35310906
 h      3.22382019    -1.10182361     0.20237148
 c     -2.46922277    -0.19269683    -0.58373780
 h     -2.38730674    -1.17671818    -1.28177535
 h     -3.24802247    -0.35006797     0.24049670
 h     -3.06400714     0.43553114    -1.35981046
 h     -0.52767445     0.95012822     2.23614403
          17

 c      1.16395757    -0.21059789     0.19021053
 c     -0.12153240    -0.67345404     0.45733683
 c     -1.09425717     0.33136637    -0.25536974
 c     -0.76646893     0.08251998     1.47239375
 c     -0.18275179     1.12460149    -1.10991283
 c      1.04273919     0.96356793    -0.69426410
 h     -0.57017385    -1.75448761     0.58735648
 h     -1.65483331    -0.34575075     1.98796029
 h     -0.65642302     1.68854765    -1.89320638
 h      1.84492257     1.63526837    -0.73912078
 o      2.10150430    -1.16192591     0.35710134
 h      3.18925671    -1.11489111     0.18451870
 c     -2.46580251    -0.19479086    -0.57339607
 h     -2.38692821    -1.16324127    -1.26106767
 h     -3.21195719    -0.32090185     0.23123547
 h     -3.06973236     0.44986207    -1.34453797
 h     -0.57237364     0.89706773     2.24017142
          17

 c      1.16953822    -0.19503347     0.20005262
 c     -0.11580888    -0.68751403     0.44191604
 c     -1.09827812     0.33767036    -0.26293296
 c     -0.76778469     0.07580391     1.48033611
 c     -0.18179146     1.11509797    -1.11725573
 c      1.05585059     0.96534629    -0.69893311
 h     -0.53603223    -1.72761363     0.54221021
 h     -1.67220777    -0.33766930     2.05276001
 h     -0.65444866     1.69576601    -1.86790224
 h      1.82873127     1.64118976    -0.76328086
 o      2.08735851    -1.15874336     0.36112930
 h      3.11854432    -1.11962934     0.17027248
 c     -2.46356826    -0.19740077    -0.56606446
 h     -2.38793705    -1.13710349    -1.22448501
 h     -3.16985917    -0.29345792     0.22266024
 h     -3.06378394     0.46066851    -1.31686634
 h     -0.60576128     0.84106736     2.22938445
          17

 c      1.17733733    -0.18086405     0.20729752
 c     -0.11330465    -0.70233516     0.42710950
 c     -1.10160973     0.34231190    -0.26877681
 c     -0.77190638     0.07021122     1.48886386
 c     -0.18400307     1.10494882    -1.12271496
 c      1.07124691     0.96571436    -0.70175834
 h     -0.48921900    -1.69583331     0.48997207
 h     -1.68150671    -0.33379352     2.10341663
 h     -0.65084193     1.71281058    -1.85160978
 h      1.83231388     1.66001254    -0.79702301
 o      2.07413092    -1.15472793     0.36529316
 h      3.02277079    -1.11548427     0.15902426
 c     -2.46189677    -0.19984000    -0.56210935
 h     -2.39025818    -1.10438191    -1.17652950
 h     -3.13080356    -0.26982214     0.22476185
 h     -3.04721912     0.46793247    -1.27880055
 h     -0.62265401     0.79488327     2.21281055
          17

 c      1.18672848    -0.16828521     0.21184664
 c     -0.11355513    -0.71566094     0.41320833
 c     -1.10400168     0.34506582    -0.27281307
 c     -0.77899230     0.06413203     1.49676842
 c     -0.18869229     1.09427840    -1.12597634
 c      1.08827885     0.96488719    -0.70295008
 h     -0.43690958    -1.67599355     0.43274140
 h     -1.68075222    -0.33446445     2.13624574
 h     -0.64595535     1.73952920    -1.84573260
 h      1.85367311     1.68969900    -0.83951662
 o      2.06056613    -1.15002654     0.36991695
 h      2.92804772    -1.10180502     0.14652010
 c     -2.46018628    -0.20121723    -0.56124575
 h     -2.39340024    -1.07611426    -1.12525500
 h     -3.10212881    -0.25124192     0.24589138
 h     -3.02312107     0.47345403    -1.23458091
 h     -0.61863436     0.77270266     2.20208328
          17

 c      1.19693156    -0.15743202     0.21365249
 c     -0.11587662    -0.72505691     0.40050961
 c     -1.10528989     0.34572990    -0.27502012
 c     -0.78889904     0.05648772     1.50318335
 c     -0.19520005     1.08350132    -1.12703635
 c      1.10676080     0.96356251    -0.70288309
 h     -0.38668828    -1.68738506     0.37177631
 h     -1.67024683    -0.33984572     2.14988353
 h     -0.63831205     1.77248348    -1.84789718
 h      1.88438245     1.72221828    -0.88847878
 o      2.04448106    -1.14487751     0.37567317
 h      2.87626346    -1.07730817     0.12283065
 c     -2.45824043    -0.20055179    -0.56215527
 h     -2.39660955    -1.06728925    -1.08113524
 h     -3.08476066    -0.23789294     0.28675870
 h     -2.99656533     0.48096065    -1.19045551
 h     -0.59135100     0.78230789     2.20372547
          17

 c      1.20709754    -0.14829499     0.21271555
 c     -0.11994146    -0.72937158     0.38935065
 c     -1.10539696     0.34413909    -0.27542066
 c     -0.80105269     0.04736789     1.50818256
 c     -0.20286172     1.07323836    -1.12610490
 c      1.12656139     0.96253604    -0.70205484
 h     -0.34091119    -1.73575490     0.30712642
 h     -1.65220899    -0.34984602     2.14515698
 h     -0.62575162     1.80604373    -1.85360458
 h      1.91509208     1.74835139    -0.94052598
 o      2.02520078    -1.13956000     0.38301593
 h      2.88661370    -1.04145099     0.08137118
 c     -2.45623210    -0.19734171    -0.56294910
 h     -2.39960840    -1.08910393    -1.05168724
 h     -3.07355860    -0.22934243     0.33937532
 h     -2.97391644     0.49552633    -1.15364335
 h     -0.54241979     0.81798541     2.21236576
          17

 c      1.21639710    -0.14069812     0.20908237
 c     -0.12586112    -0.72950707     0.37991538
 c     -1.10432592     0.34018590    -0.27406466
 c     -0.81437062     0.03775043     1.51231340
 c     -0.21094284     1.06414758    -1.12344934
 c      1.14734079     0.96241367    -0.70099083
 h     -0.29651112    -1.80496220     0.23992717
 h     -1.63110029    -0.36454735     2.12539652
 h     -0.60681908     1.83435729    -1.85836935
 h      1.93907778     1.76121475    -0.99208850
 o      2.00534693    -1.13413872     0.39136995
 h      2.92674914    -0.99853710     0.03188556
 c     -2.45440766    -0.19223906    -0.56230436
 h     -2.40329361    -1.13825786    -1.03579865
 h     -3.06212708    -0.22497901     0.39236360
 h     -2.96071908     0.52125103    -1.12984728
 h     -0.47781529     0.86472123     2.21584960
          17

 c      1.22409960    -0.13438560     0.20284966
 c     -0.13368208    -0.72717717     0.37213187
 c     -1.10214799     0.33383118    -0.27103191
 c     -0.82739110     0.02878082     1.51578211
 c     -0.21864810     1.05678535    -1.11929036
 c      1.16853228     0.96352499    -0.70015552
 h     -0.25096503    -1.87163909     0.17353017
 h     -1.61395839    -0.38484435     2.09669348
 h     -0.58141639     1.85285239    -1.85900961
 h      1.95295954     1.75717866    -1.04013587
 o      1.98772350    -1.12855720     0.39990053
 h      2.96089825    -0.95520876    -0.01177088
 c     -2.45306642    -0.18660162    -0.55989593
 h     -2.40917150    -1.19874423    -1.02640549
 h     -3.04618875    -0.22411479     0.43599156
 h     -2.95891687     0.55776327    -1.12036182
 h     -0.40577080     0.90747882     2.20436554
          17

 c      1.22960299    -0.12911072     0.19416386
 c     -0.14315834    -0.72372491     0.36580427
 c     -1.09899378     0.32511810    -0.26645268
 c     -0.83857242     0.02138703     1.51828024
 c     -0.22518576     1.05152664    -1.11375382
 c      1.18941234     0.96592447    -0.69988890
 h     -0.20465363    -1.91875872     0.11192111
 h     -1.60917488    -0.41245577     2.06676401
 h     -0.55079378     1.85896889    -1.85410418
 h      1.95636143     1.73568838    -1.08262109
 o      1.97390137    -1.12280715     0.40809982
 h      2.97152209    -0.91677890    -0.04102889
 c     -2.45264125    -0.18142667    -0.55602500
 h     -2.41829815    -1.25343393    -1.01697787
 h     -3.02415188    -0.22603239     0.46396536
 h     -2.96612274     0.59914857    -1.12166856
 h     -0.33443316     0.93557251     2.17343837
          17

 c      1.23243426    -0.12468836     0.18321732
 c     -0.15381818    -0.71994620     0.36071791
 c     -1.09504390     0.31419354    -0.26052708
 c     -0.84675741     0.01610706     1.51936286
 c     -0.22983378     1.04852425    -1.10684574
 c      1.20914658     0.96940103    -0.70036119
 h     -0.15975447    -1.93741141     0.05846388
 h     -1.62235910    -0.44821098     2.04155528
 h     -0.51726893     1.85243620    -1.84408504
 h      1.95165569     1.69908458    -1.11888958
 o      1.96459831    -1.11691607     0.41573099
 h      2.95309296    -0.88690854    -0.05182526
 c     -2.45357218    -0.17705558    -0.55120584
 h     -2.43097025    -1.29052112    -1.00394410
 h     -2.99662634    -0.23002941     0.47353426
 h     -2.97773997     0.63692296    -1.12802238
 h     -0.27066450     0.94280438     2.12284480
          17

 c      1.23225017    -0.12102305     0.17024766
 c     -0.16505506    -0.71628406     0.35666390
 c     -1.09051970     0.30133084    -0.25353653
 c     -0.85159884     0.01292374     1.51884806
 c     -0.23199091     1.04768670    -1.09843240
 c      1.22680065     0.97348101    -0.70153026
 h     -0.11903008    -1.92441853     0.01563982
 h     -1.65182896    -0.48940562     2.02204447
 h     -0.48389570     1.83536312    -1.83126247
 h      1.94395497     1.65255611    -1.15019089
 o      1.96002664    -1.11090046     0.42271528
 h      2.90657054    -0.86804746    -0.04292232
 c     -2.45611268    -0.17345258    -0.54598590
 h     -2.44693717    -1.30380713    -0.98619556
 h     -2.96601035    -0.23543926     0.46547166
 h     -2.98941201     0.66366528    -1.13415923
 h     -0.21963022     0.92665887     2.05515917
          17

 c      1.22884781    -0.11813139     0.15555053
 c     -0.17618878    -0.71298476     0.35344618
 c     -1.08568038     0.28694036    -0.24583817
 c     -0.85353307     0.01127577     1.51679865
 c     -0.23121080     1.04868879    -1.08824321
 c      1.24137350     0.97748724    -0.70313095
 h     -0.08521491    -1.88057456    -0.01493160
 h     -1.68921213    -0.52962946     2.00517880
 h     -0.45407757     1.81203129    -1.81968240
 h      1.94071088     1.60353442    -1.17996549
 o      1.95992875    -1.10476032     0.42912282
 h      2.83878016    -0.86127985    -0.01591212
 c     -2.46022568    -0.17044569    -0.54095445
 h     -2.46564814    -1.29147475    -0.96429422
 h     -2.93634887    -0.24166588     0.44444494
 h     -2.99815582     0.67471657    -1.13646832
 h     -0.18447175     0.88796238     1.97502234
          17

 c      1.22219215    -0.11615780     0.13949956
 c     -0.18652041    -0.71012571     0.35091416
 c     -1.08082819     0.27156257    -0.23783918
 c     -0.85341895     0.01025505     1.51322481
 c     -0.22723094     1.05105831    -1.07594221
 c      1.25197109     0.98075457    -0.70478358
 h     -0.06066492    -1.81051099    -0.03271164
 h     -1.72440070    -0.56155657     1.98741327
 h     -0.43103199     1.78789404    -1.81433290
 h      1.94958295     1.55935198    -1.21282743
 o      1.96331278    -1.09855744     0.43530166
 h      2.76636243    -0.86493150     0.02259121
 c     -2.46557060    -0.16778104    -0.53678700
 h     -2.48640241    -1.25558881    -0.94017091
 h     -2.91316584    -0.24825944     0.41931955
 h     -3.00255343     0.66842730    -1.13315857
 h     -0.16548378     0.83135825     1.88900122
          17

 c      1.21246848    -0.11537134     0.12255444
 c     -0.19540512    -0.70749525     0.34904641
 c     -1.07631629     0.25584382    -0.22995696
 c     -0.85233181     0.00871928     1.50788133
 c     -0.22000438     1.05436703    -1.06130833
 c      1.25815466     0.98297646    -0.70627705
 h     -0.04687123    -1.72429751    -0.03904996
 h     -1.74939029    -0.57947681     1.96680783
 h     -0.41710834     1.76744307    -1.81922607
 h      1.97418676     1.52341557    -1.25145587
 o      1.96804295    -1.09257632     0.44209212
 h      2.72177772    -0.87209255     0.05754628
 c     -2.47157696    -0.16506066    -0.53411567
 h     -2.50846163    -1.20275094    -0.91729926
 h     -2.90254179    -0.25494463     0.40171812
 h     -3.00273941     0.64611814    -1.12426382
 h     -0.15852694     0.76652626     1.80572096
          17

 c      1.20015469    -0.11613838     0.10523643
 c     -0.20236216    -0.70435530     0.34808583
 c     -1.07254770     0.24049946    -0.22257685
 c     -0.85157275     0.00533861     1.50029774
 c     -0.20972244     1.05844364    -1.04446666
 c      1.26016808     0.98436603    -0.70781603
 h     -0.04357832    -1.64027186    -0.03871287
 h     -1.75948106    -0.58021357     1.94323589
 h     -0.41319577     1.75189886    -1.83494344
 h      2.01114882     1.49356339    -1.29375239
 o      1.97158737    -1.08718443     0.45045806
 h      2.74087228    -0.87326882     0.07159963
 c     -2.47762331    -0.16167243    -0.53306232
 h     -2.53124754    -1.14537303    -0.90103525
 h     -2.90877038    -0.26139394     0.40093178
 h     -3.00054111     0.61229923    -1.11185133
 h     -0.15355675     0.70858248     1.73521702
          17

 c      1.18603909    -0.11886653     0.08807985
 c     -0.20716136    -0.69941653     0.34860675
 c     -1.06995653     0.22628126    -0.21602713
 c     -0.85240164    -0.00100403     1.49004135
 c     -0.19681153     1.06342442    -1.02598397
 c      1.25874037     0.98542014    -0.70992098
 h     -0.04810260    -1.58505516    -0.04073495
 h     -1.75347509    -0.56329245     1.91803831
 h     -0.41858175     1.73883959    -1.85768669
 h      2.05217563     1.46485056    -1.33385620
 o      1.97397483    -1.08205059     0.46003497
 h      2.81609942    -0.86956670     0.06848921
 c     -2.48322740    -0.15690151    -0.53273281
 h     -2.55464447    -1.10101622    -0.89817321
 h     -2.93177327    -0.26682507     0.41767497
 h     -2.99969135     0.57491274    -1.10027500
 h     -0.13754896     0.67350995     1.68616421
          17

 c      1.17109847    -0.12392928     0.07158665
 c     -0.20965167    -0.69187431     0.35110849
 c     -1.06896616     0.21395935    -0.21058637
 c     -0.85508576    -0.01030736     1.47702048
 c     -0.18191398     1.06959625    -1.00672828
 c      1.25472089     0.98656401    -0.71310640
 h     -0.05735958    -1.58061068    -0.05367633
 h     -1.73424848    -0.53119131     1.89392498
 h     -0.43133811     1.72420704    -1.88089604
 h      2.08850409     1.43316005    -1.36553525
 o      1.97723705    -1.07641790     0.46956017
 h      2.90670935    -0.86903601     0.06628628
 c     -2.48810512    -0.15047321    -0.53148175
 h     -2.57892486    -1.08493869    -0.91405339
 h     -2.96715903    -0.27004135     0.44385443
 h     -3.00538607     0.54434232    -1.09562797
 h     -0.10536133     0.66755014     1.66246662
          17

 c      1.15632837    -0.13160388     0.05618720
 c     -0.20941879    -0.68307468     0.35519491
 c     -1.06992351     0.20428707    -0.20648332
 c     -0.85830571    -0.02108950     1.46148620
 c     -0.16585629     1.07720308    -0.98763102
 c      1.24888396     0.98796721    -0.71765843
 h     -0.07194438    -1.62335491    -0.07592404
 h     -1.70973066    -0.48961225     1.87525288
 h     -0.44894486     1.70466123    -1.89788317
 h      2.11361776     1.39661191    -1.38443444
 o      1.98275841    -1.06983293     0.47820089
 h      2.98243372    -0.87548091     0.07627537
 c     -2.49226022    -0.14317873    -0.52801763
 h     -2.60371216    -1.09816459    -0.94793651
 h     -3.00881693    -0.26998407     0.46851272
 h     -3.02192164     0.52947285    -1.10310069
 h     -0.06609169     0.68293736     1.66289877
          17

 c      1.14264656    -0.14202946     0.04221063
 c     -0.20598067    -0.67591982     0.35969974
 c     -1.07300721     0.19789486    -0.20384518
 c     -0.85993917    -0.03123335     1.44379504
 c     -0.14959725     1.08634794    -0.96951557
 c      1.24188833     0.98952202    -0.72357422
 h     -0.09455122    -1.68947956    -0.09727016
 h     -1.69239125    -0.44660004     1.86796079
 h     -0.46885405     1.67876957    -1.90366187
 h      2.12396537     1.35540192    -1.38867547
 o      1.99100609    -1.06214261     0.48561327
 h      3.02861266    -0.88875631     0.10207817
 c     -2.49619175    -0.13641187    -0.52221463
 h     -2.62724956    -1.12719222    -0.99252638
 h     -3.05112414    -0.26612260     0.48291571
 h     -3.04894246     0.53237478    -1.12293647
 h     -0.03438312     0.70663365     1.68348745
          17

 c      1.13087841    -0.15516953     0.02986692
 c     -0.19923770    -0.67294943     0.36348560
 c     -1.07814150     0.19516156    -0.20263289
 c     -0.85830879    -0.03898793     1.42441429
 c     -0.13416781     1.09697566    -0.95301162
 c      1.23427198     0.99087736    -0.73057189
 h     -0.12591875    -1.75621533    -0.10860166
 h     -1.69360945    -0.40897923     1.87725461
 h     -0.48890905     1.64718780    -1.89571708
 h      2.11904567     1.31131812    -1.37885359
 o      2.00193925    -1.05336101     0.49171580
 h      3.03978906    -0.90700051     0.14335236
 c     -2.50082561    -0.13111363    -0.51494040
 h     -2.64726776    -1.15576697    -1.03864971
 h     -3.08978051    -0.25847577     0.48216528
 h     -3.08058959     0.54770379    -1.14951307
 h     -0.02110098     0.72822301     1.71923426
          17

 c      1.12176687    -0.17079467     0.01924280
 c     -0.18956804    -0.67566411     0.36571505
 c     -1.08497082     0.19615567    -0.20261834
 c     -0.85313281    -0.04346482     1.40425115
 c     -0.12060319     1.10888312    -0.93850676
 c      1.22641236     0.99148557    -0.73811200
 h     -0.16454025    -1.80944688    -0.10520066
 h     -1.71421286    -0.37816299     1.90282180
 h     -0.50768184     1.61246788    -1.87426366
 h      2.10169680     1.26739119    -1.35809883
 o      2.01518550    -1.04361335     0.49659198
 h      3.01679710    -0.92751413     0.19741712
 c     -2.50709943    -0.12753785    -0.50742676
 h     -2.66204435    -1.17246527    -1.07893880
 h     -3.12203384    -0.24749209     0.46503464
 h     -3.10903692     0.56748495    -1.17501707
 h     -0.03134530     0.74142492     1.76476607
          17

 c      1.11596418    -0.18850700     0.01031642
 c     -0.17771672    -0.68470283     0.36579714
 c     -1.09291493     0.20066252    -0.20341361
 c     -0.84550829    -0.04448820     1.38471393
 c     -0.10985541     1.12173180    -0.92610571
 c      1.21844876     0.99066596    -0.74542819
 h     -0.20786427    -1.84197884    -0.08559246
 h     -1.74325547    -0.35120652     1.93737430
 h     -0.52480615     1.57880354    -1.84238257
 h      2.07855823     1.22759269    -1.33216249
 o      2.02990824    -1.03312564     0.50050167
 h      2.96879458    -0.94680046     0.25909586
 c     -2.51560033    -0.12554954    -0.50085823
 h     -2.67070956    -1.17135326    -1.10863111
 h     -3.14690492    -0.23396339     0.43363665
 h     -3.12803370     0.58524796    -1.19313033
 h     -0.06565230     0.74322558     1.81471487
          17

 c      1.11399668    -0.20780060     0.00298977
 c     -0.16466360    -0.70009070     0.36337999
 c     -1.10128116     0.20825478    -0.20452669
 c     -0.83700687    -0.04218663     1.36721510
 c     -0.10268628     1.13507112    -0.91561271
 c      1.21025722     0.98770888    -0.75162523
 h     -0.25309810    -1.85108531    -0.05020872
 h     -1.76710111    -0.32534311     1.97112466
 h     -0.54124822     1.55165415    -1.80591662
 h      2.05959338     1.19624036    -1.30875184
 o      2.04436116    -1.02222394     0.50393750
 h      2.92032910    -0.96040652     0.31979748
 c     -2.52642040    -0.12484903    -0.49627861
 h     -2.67314985    -1.15059932    -1.12521865
 h     -3.16557041    -0.21898431     0.39336735
 h     -3.13408537     0.59723219    -1.20029358
 h     -0.12117726     0.73325040     1.86426337
          17

 c      1.11620567    -0.22812819    -0.00287937
 c     -0.15149737    -0.72133640     0.35841958
 c     -1.10939114     0.21836665    -0.20542361
 c     -0.82899687    -0.03685493     1.35266722
 c     -0.09958353     1.14839840    -0.90659796
 c      1.20166085     0.98203554    -0.75593634
 h     -0.29765297    -1.83769342    -0.00087067
 h     -1.77635106    -0.30000055     1.99607673
 h     -0.55916588     1.53696649    -1.77245952
 h      2.05460511     1.17681514    -1.29490979
 o      2.05575661    -1.01128382     0.50751761
 h      2.91362773    -0.96374019     0.36929733
 c     -2.53914510    -0.12503807    -0.49458639
 h     -2.66987581    -1.11163167    -1.12822578
 h     -3.18163192    -0.20386781     0.35266178
 h     -3.12629427     0.60221229    -1.19561214
 h     -0.19221017     0.71378327     1.90990290
          17

 c      1.12265384    -0.24894357    -0.00747099
 c     -0.13927056    -0.74737072     0.35124068
 c     -1.11668295     0.23035225    -0.20558096
 c     -0.82248826    -0.02901389     1.34127799
 c     -0.10076158     1.16127133    -0.89860951
 c      1.19286518     0.97336883    -0.75808381
 h     -0.33965142    -1.80736479     0.05907625
 h     -1.76707349    -0.27644912     2.00725089
 h     -0.58080035     1.53979319    -1.74871943
 h      2.06698551     1.17061236    -1.29303495
 o      2.06272268    -1.00057615     0.51143178
 h      2.97032787    -0.95498046     0.40491842
 c     -2.55294870    -0.12560217    -0.49638028
 h     -2.66196885    -1.05940619    -1.11957989
 h     -3.20035844    -0.18990358     0.32136649
 h     -3.10604146     0.60129558    -1.18062728
 h     -0.27043987     0.69001928     1.95035442
          17

 c      1.13303292    -0.26973150    -0.01101634
 c     -0.12879971    -0.77636874     0.34252223
 c     -1.12276689     0.24352853    -0.20453115
 c     -0.81813140    -0.01940920     1.33256896
 c     -0.10625156     1.17342959    -0.89145533
 c      1.18461425     0.96179140    -0.75839700
 h     -0.37891051    -1.77266813     0.12448651
 h     -1.74000038    -0.25713451     2.00249431
 h     -0.60655351     1.56270935    -1.73708512
 h      2.09089622     1.17640749    -1.29956263
 o      2.06752174    -0.99025603     0.51540309
 h      3.05703123    -0.93564864     0.43257827
 c     -2.56685081    -0.12585415    -0.50154426
 h     -2.65105879    -1.00359296    -1.10460301
 h     -3.22594962    -0.17799830     0.30683152
 h     -3.07686305     0.59805895    -1.15931608
 h     -0.34589198     0.66967348     1.98721650
          17

 c      1.14665979    -0.29004894    -0.01379964
 c     -0.12043937    -0.80572268     0.33312476
 c     -1.12743554     0.25721456    -0.20191211
 c     -0.81610199    -0.00879932     1.32560093
 c     -0.11596288     1.18482933    -0.88530943
 c      1.17777464     0.94765118    -0.75753871
 h     -0.41826690    -1.75398992     0.18926053
 h     -1.69997108    -0.24534477     1.98235973
 h     -0.63389710     1.60504685    -1.73428182
 h      2.11565704     1.19141417    -1.30800203
 o      2.07295098    -0.98051055     0.51934536
 h      3.13423390    -0.90783015     0.45631533
 c     -2.58005034    -0.12490536    -0.50884929
 h     -2.63912277    -0.95920737    -1.09270837
 h     -3.25821563    -0.16852584     0.30980160
 h     -3.04424212     0.59866604    -1.13798311
 h     -0.40932817     0.66074031     2.02390795
          17

 c      1.16255649    -0.30953862    -0.01614485
 c     -0.11411981    -0.83287261     0.32371100
 c     -1.13064855     0.27076972    -0.19750510
 c     -0.81591978     0.00241812     1.31938393
 c     -0.12961113     1.19556415    -0.88053828
 c      1.17283882     0.93143996    -0.75618449
 h     -0.46246856    -1.77066404     0.24954418
 h     -1.65580722    -0.24507678     1.95042104
 h     -0.65838224     1.66347786    -1.73349400
 h      2.13159760     1.21246275    -1.31246594
 o      2.08071556    -0.97157257     0.52341912
 h      3.18139081    -0.87328075     0.47710218
 c     -2.59210536    -0.12191441    -0.51627770
 h     -2.62782242    -0.94239763    -1.09473275
 h     -3.29236840    -0.16154579     0.32443772
 h     -3.01454281     0.61078202    -1.12407255
 h     -0.45514520     0.66765106     2.06213368
          17

 c      1.17957865    -0.32790021    -0.01839713
 c     -0.10990888    -0.85689479     0.31452009
 c     -1.13250558     0.28362387    -0.19124989
 c     -0.81647575     0.01439959     1.31320290
 c     -0.14662155     1.20574882    -0.87744853
 c      1.16976235     0.91371460    -0.75487799
 h     -0.51174752    -1.82325436     0.30565077
 h     -1.61956023    -0.26077864     1.91337770
 h     -0.67562324     1.73328791    -1.72764206
 h      2.13266830     1.23670883    -1.30912358
 o      2.09174689    -0.96368023     0.52788568
 h      3.19106395    -0.83353730     0.49479009
 c     -2.60294431    -0.11673697    -0.52229757
 h     -2.61783214    -0.95896228    -1.11495382
 h     -3.32211396    -0.15700234     0.34235544
 h     -2.99256677     0.63992952    -1.12304227
 h     -0.48231451     0.68913412     2.09903484
          17

 c      1.19654570    -0.34488802    -0.02088470
 c     -0.10829025    -0.87856408     0.30565051
 c     -1.13321862     0.29528824    -0.18324449
 c     -0.81647667     0.02762498     1.30671698
 c     -0.16613532     1.21544126    -0.87614995
 c      1.16805288     0.89504535    -0.75400101
 h     -0.55902620    -1.89330177     0.35852702
 h     -1.60285072    -0.29632717     1.87896976
 h     -0.68262934     1.80949815    -1.71141019
 h      2.11665232     1.26197122    -1.29627552
 o      2.10650546    -0.95703507     0.53301624
 h      3.16312376    -0.78997013     0.50899177
 c     -2.61277600    -0.11006594    -0.52682488
 h     -2.60932777    -0.99825266    -1.14670770
 h     -3.34246070    -0.15470805     0.35631647
 h     -2.97929664     0.68494596    -1.13496694
 h     -0.49301136     0.71984517     2.12846563
          17

 c      1.21235297    -0.36036921    -0.02385624
 c     -0.10968993    -0.89889201     0.29727681
 c     -1.13309107     0.30535588    -0.17374246
 c     -0.81521750     0.04240135     1.30011500
 c     -0.18710950     1.22461224    -0.87653620
 c      1.16691649     0.87596393    -0.75376977
 h     -0.59580995    -1.96055610     0.40720405
 h     -1.60955734    -0.35230319     1.85082377
 h     -0.67818509     1.88758983    -1.68183859
 h      2.08482068     1.28699191    -1.27413595
 o      2.12492510    -0.95177976     0.53902496
 h      3.10443039    -0.74334945     0.51935701
 c     -2.62187934    -0.10263041    -0.53077578
 h     -2.60278331    -1.04257916    -1.17886561
 h     -3.35070635    -0.15432859     0.36165514
 h     -2.97245789     0.73776561    -1.15472794
 h     -0.49084065     0.75332921     2.14427246
          17

 c      1.22607500    -0.37438877    -0.02741912
 c     -0.11413560    -0.91838056     0.28958155
 c     -1.13249073     0.31350694    -0.16314014
 c     -0.81300550     0.05845508     1.29414340
 c     -0.20844179     1.23314027    -0.87831340
 c      1.16536963     0.85690102    -0.75423188
 h     -0.61655618    -2.01177618     0.44973235
 h     -1.63197995    -0.42310257     1.82581027
 h     -0.66270823     1.96396752    -1.63821748
 h      2.04170524     1.31178649    -1.24468490
 o      2.14603401    -0.94806923     0.54601436
 h      3.03375787    -0.69202021     0.52565509
 c     -2.63039369    -0.09472143    -0.53519412
 h     -2.59886250    -1.07748440    -1.20276444
 h     -3.34645621    -0.15544943     0.35643438
 h     -2.96902585     0.78803985    -1.17557856
 h     -0.47961643     0.78397588     2.14237150
          17

 c      1.23702952    -0.38718902    -0.03151366
 c     -0.12129622    -0.93707033     0.28268552
 c     -1.13181119     0.31951009    -0.15193903
 c     -0.81070785     0.07497462     1.28963624
 c     -0.22907056     1.24081564    -0.88103837
 c      1.16232647     0.83813613    -0.75528613
 h     -0.61888291    -2.04027024     0.48427628
 h     -1.65680930    -0.49821961     1.79838883
 h     -0.63791204     2.03629072    -1.58173313
 h      1.99465486     1.33797508    -1.21138707
 o      2.16762529    -0.94630697     0.55396109
 h      2.98662904    -0.62799217     0.52767817
 c     -2.63822863    -0.08633018    -0.54087711
 h     -2.59806674    -1.09427496    -1.21373263
 h     -3.33148894    -0.15766630     0.34140053
 h     -2.96685039     0.82731723    -1.19208280
 h     -0.46260892     0.80793751     2.12141362
          17

 c      1.24478486    -0.39916243    -0.03594635
 c     -0.13062745    -0.95471515     0.27663614
 c     -1.13143457     0.32321406    -0.14069018
 c     -0.80912065     0.09095231     1.28703612
 c     -0.24803830     1.24735180    -0.88416777
 c      1.15674547     0.81981943    -0.75676972
 h     -0.60273633    -2.04392682     0.50954431
 h     -1.67291181    -0.56660942     1.76542676
 h     -0.60636984     2.10361448    -1.51495428
 h      1.95215556     1.36845588    -1.17821371
 o      2.18768940    -0.94701627     0.56274163
 h      2.99310606    -0.53963000     0.52527191
 c     -2.64507279    -0.07735348    -0.54837743
 h     -2.60059393    -1.08897948    -1.21027644
 h     -3.30963571    -0.16067766     0.31999496
 h     -2.96491929     0.85046922    -1.20101787
 h     -0.44207745     0.82357962     2.08291270
          17

 c      1.24916100    -0.41078194    -0.04043385
 c     -0.14145871    -0.97084069     0.27139627
 c     -1.13170104     0.32453254    -0.12994084
 c     -0.80877100     0.10540993     1.28626895
 c     -0.26453632     1.25242376    -0.88713218
 c      1.14789613     0.80213019    -0.75862468
 h     -0.57003818    -2.02452863     0.52509438
 h     -1.67393480    -0.61957223     1.72709020
 h     -0.57095519     2.16611889    -1.44105127
 h      1.92042057     1.40555184    -1.14777709
 o      2.20709389    -0.94958709     0.57208827
 h      3.03573755    -0.43246282     0.51964636
 c     -2.65045799    -0.06767050    -0.55804690
 h     -2.60630569    -1.06138525    -1.19339281
 h     -3.28634834    -0.16435964     0.29801141
 h     -2.96312738     0.85566645    -1.20128790
 h     -0.41892551     0.83178604     2.03126097
          17

 c      1.25024588    -0.42255137    -0.04460764
 c     -0.15298718    -0.98466124     0.26679972
 c     -1.13288275     0.32343331    -0.12020229
 c     -0.80999396     0.11744900     1.28683040
 c     -0.27795173     1.25574686    -0.88942342
 c      1.13561391     0.78548521    -0.76101654
 h     -0.52496557    -1.98871123     0.53191309
 h     -1.65764907    -0.65143947     1.68587264
 h     -0.53423334     2.22425329    -1.36287167
 h      1.90029235     1.44829106    -1.11987990
 o      2.22770015    -0.95244805     0.58159192
 h      3.07915172    -0.32679760     0.51330859
 c     -2.65388931    -0.05712679    -0.56991682
 h     -2.61468095    -1.01522665    -1.16662760
 h     -3.26738874    -0.16871860     0.28207035
 h     -2.96210854     0.84430255    -1.19381803
 h     -0.39240078     0.83607508     1.97344580
          17

 c      1.24833299    -0.43493764    -0.04804538
 c     -0.16424589    -0.99491124     0.26247546
 c     -1.13516862     0.31993708    -0.11193655
 c     -0.81299483     0.12631618     1.28797162
 c     -0.28789250     1.25717852    -0.89065637
 c      1.12026598     0.77056323    -0.76425804
 h     -0.47434718    -1.95002312     0.53333572
 h     -1.62499440    -0.65956120     1.64573702
 h     -0.49806305     2.27754006    -1.28230366
 h      1.88769609     1.49168486    -1.09221084
 o      2.25027663    -0.95427134     0.59081622
 h      3.10351514    -0.23889529     0.50837354
 c     -2.65502703    -0.04547689    -0.58337659
 h     -2.62477541    -0.95953053    -1.13674698
 h     -3.25660542    -0.17360353     0.27662249
 h     -2.96329329     0.82136167    -1.18174174
 h     -0.36024731     0.84178680     1.91768571
          17

 c      1.24381287    -0.44827661    -0.05034722
 c     -0.17420108    -0.99988866     0.25782854
 c     -1.13866616     0.31412453    -0.10555823
 c     -0.81772403     0.13166193     1.28898110
 c     -0.29417478     1.25677709    -0.89056833
 c      1.10247563     0.75808252    -0.76861537
 h     -0.42660981    -1.92863737     0.53535756
 h     -1.57995727    -0.64470731     1.61181418
 h     -0.46362955     2.32388343    -1.20036592
 h      1.87694707     1.52896026    -1.06237458
 o      2.27471816    -0.95421410     0.59936138
 h      3.10208713    -0.17768917     0.50612865
 c     -2.65378947    -0.03235512    -0.59691314
 h     -2.63536203    -0.90972352    -1.11402378
 h     -3.25426192    -0.17833423     0.28131251
 h     -2.96911116     0.79582124    -1.17060006
 h     -0.32017940     0.85336911     1.87046054
          17

 c      1.23709690    -0.46268534    -0.05121710
 c     -0.18212465    -0.99835138     0.25230322
 c     -1.14341100     0.30615100    -0.10144424
 c     -0.82356665     0.13395006     1.28942156
 c     -0.29679602     1.25476441    -0.88896689
 c      1.08289943     0.74854903    -0.77417808
 h     -0.38759817    -1.94113426     0.54372553
 h     -1.53044397    -0.61238046     1.59052917
 h     -0.43175237     2.35999906    -1.11783286
 h      1.86348131     1.55425448    -1.02919713
 o      2.30052359    -0.95179816     0.60688999
 h      3.07453286    -0.14718670     0.50723264
 c     -2.65026856    -0.01749304    -0.60845184
 h     -2.64545274    -0.88377110    -1.10946372
 h     -3.25759190    -0.18169300     0.29137157
 h     -2.98282347     0.77939608    -1.16749089
 h     -0.27250567     0.87084701     1.83361773
          17

 c      1.22858179    -0.47802703    -0.05051079
 c     -0.18790247    -0.99089658     0.24587124
 c     -1.14937064     0.29625626    -0.09992138
 c     -0.82913645     0.13463955     1.28906204
 c     -0.29591988     1.25142614    -0.88567960
 c      1.06215781     0.74213392    -0.78083576
 h     -0.35717463    -1.98443904     0.55847627
 h     -1.48928661    -0.57437866     1.58979190
 h     -0.40315096     2.38261485    -1.03579726
 h      1.84484069     1.56400650    -0.99290520
 o      2.32698131    -0.94686243     0.61314355
 h      3.02447790    -0.14743049     0.51181464
 c     -2.64465123    -0.00130819    -0.61649996
 h     -2.65482992    -0.88961166    -1.12750611
 h     -3.26284866    -0.18235090     0.30052905
 h     -3.00694429     0.78144308    -1.17779973
 h     -0.22134352     0.88929035     1.80470558
          17

 c      1.21863756    -0.49394736    -0.04824241
 c     -0.19177427    -0.97968608     0.23904398
 c     -1.15644147     0.28475158    -0.10122248
 c     -0.83262373     0.13569874     1.28765293
 c     -0.29188312     1.24701853    -0.88053780
 c      1.04084462     0.73865372    -0.78830794
 h     -0.33245026    -2.03880525     0.57416657
 h     -1.47168800    -0.54640477     1.61797256
 h     -0.37853865     2.38963530    -0.95583461
 h      1.82075803     1.55732718    -0.95480831
 o      2.35310920    -0.93969314     0.61796581
 h      2.96065701    -0.17233849     0.51921952
 c     -2.63737159     0.01502694    -0.62107334
 h     -2.66366807    -0.91726534    -1.16209061
 h     -3.26691180    -0.17931348     0.30361286
 h     -3.04040699     0.80243761    -1.20091627
 h     -0.17279916     0.90213072     1.77997896
          17

 c      1.20761340    -0.50995693    -0.04455921
 c     -0.19399546    -0.96698758     0.23244926
 c     -1.16444526     0.27198703    -0.10543867
 c     -0.83292586     0.13831895     1.28509398
 c     -0.28521297     1.24171781    -0.87339371
 c      1.01953981     0.73758624    -0.79619143
 h     -0.31172731    -2.08449553     0.58503871
 h     -1.48455209    -0.53630960     1.67907873
 h     -0.35860795     2.38087738    -0.87983279
 h      1.79315631     1.53608125    -0.91691114
 o      2.37740859    -0.93141595     0.62135273
 h      2.90083644    -0.20324900     0.52716999
 c     -2.62920250     0.03043652    -0.62332060
 h     -2.67183572    -0.94867099    -1.20248523
 h     -3.26788682    -0.17213324     0.29762491
 h     -3.07773254     0.83406274    -1.23012869
 h     -0.13217885     0.90457870     1.75665221
          17

 c      1.19586910    -0.52550632    -0.03970813
 c     -0.19479695    -0.95450412     0.22660057
 c     -1.17312166     0.25832567    -0.11250082
 c     -0.83050187     0.14204885     1.28189456
 c     -0.27664122     1.23560586    -0.86415078
 c      0.99880515     0.73809573    -0.80401935
 h     -0.29484303    -2.10921947     0.58756124
 h     -1.51819464    -0.53519494     1.76680375
 h     -0.34400244     2.35842912    -0.80967798
 h      1.76622367     1.50489743    -0.88151336
 o      2.39782177    -0.92428820     0.62349253
 h      2.87242165    -0.20413886     0.53106851
 c     -2.62102862     0.04437392    -0.62462395
 h     -2.67889300    -0.96925698    -1.23973742
 h     -3.26521871    -0.16094392     0.28191501
 h     -3.11166379     0.86583675    -1.25709704
 h     -0.10247078     0.89487632     1.73340316
          17

 c      1.18383481    -0.54002954    -0.03399725
 c     -0.19445101    -0.94340047     0.22187699
 c     -1.18211934     0.24412879    -0.12217979
 c     -0.82666501     0.14566522     1.27898717
 c     -0.26710208     1.22868091    -0.85278974
 c      0.97918972     0.73910004    -0.81133664
 h     -0.28241598    -2.10739129     0.58032070
 h     -1.55545452    -0.52783466     1.86724963
 h     -0.33531511     2.32671602    -0.74691893
 h      1.74609752     1.47066210    -0.85074280
 o      2.41316455    -0.91984865     0.62452881
 h      2.88957677    -0.15106762     0.52770714
 c     -2.61357801     0.05665144    -0.62614749
 h     -2.68438361    -0.97077005    -1.26831780
 h     -3.25972286    -0.14643604     0.25811657
 h     -3.13599247     0.89004676    -1.27547700
 h     -0.08413203     0.87409243     1.71017362
          17

 c      1.17205008    -0.55296771    -0.02776189
 c     -0.19331320    -0.93442456     0.21854270
 c     -1.19099440     0.22974317    -0.13409260
 c     -0.82264787     0.14816240     1.27712775
 c     -0.25770268     1.22089275    -0.83938071
 c      0.96133250     0.73945087    -0.81777369
 h     -0.27541144    -2.07828748     0.56348457
 h     -1.58300058    -0.50423724     1.96653581
 h     -0.33310160     2.29213383    -0.69249145
 h      1.73917818     1.44059432    -0.82609422
 o      2.42442933    -0.91651235     0.62425414
 h      2.93243236    -0.07039653     0.52004505
 c     -2.60730992     0.06724781    -0.62879053
 h     -2.68802029    -0.94999853    -1.28553556
 h     -3.25356401    -0.12980457     0.22995717
 h     -3.14662694     0.90275678    -1.28181703
 h     -0.07521352     0.84565945     1.68799317
          17

 c      1.16113499    -0.56379828    -0.02134371
 c     -0.19181220    -0.92791563     0.21673546
 c     -1.19922805     0.21548683    -0.14772325
 c     -0.81940897     0.14890024     1.27665250
 c     -0.24965782     1.21221950    -0.82406996
 c      0.94618986     0.73822320    -0.82307429
 h     -0.27502995    -2.02566202     0.53865118
 h     -1.59355235    -0.46097519     2.05425170
 h     -0.33785284     2.26184610    -0.64664514
 h      1.74883989     1.41902796    -0.80829976
 o      2.43290663    -0.91212445     0.62242952
 h      2.97689532     0.00206091     0.51197739
 c     -2.60241881     0.07623455    -0.63320210
 h     -2.68978326    -0.90753319    -1.29096751
 h     -3.24991744    -0.11259072     0.20262188
 h     -3.14161794     0.90329894    -1.27525173
 h     -0.07150802     0.81490125     1.66878024
          17

 c      1.15172792    -0.57206415    -0.01507570
 c     -0.19040626    -0.92366116     0.21642058
 c     -1.20626873     0.20163285    -0.16246011
 c     -0.81769299     0.14749505     1.27756255
 c     -0.24416052     1.20278708    -0.80703864
 c      0.93513242     0.73492540    -0.82707232
 h     -0.28279164    -1.95918710     0.50916734
 h     -1.58421210    -0.39881876     2.12342865
 h     -0.34986410     2.24162831    -0.60923367
 h      1.77288377     1.40543882    -0.79768203
 o      2.43923501    -0.90558456     0.61896913
 h      3.00985139     0.04719261     0.50527912
 c     -2.59889318     0.08376690    -0.63966207
 h     -2.69003393    -0.84768256    -1.28657837
 h     -3.25196356    -0.09632603     0.18128639
 h     -3.12110818     0.89397231    -1.25724847
 h     -0.06733408     0.78804254     1.65476938
          17

 c      1.14443068    -0.57739087    -0.00926536
 c     -0.18950852    -0.92067444     0.21734110
 c     -1.21159078     0.18839607    -0.17764890
 c     -0.81794911     0.14384341     1.27971434
 c     -0.24217988     1.19296052    -0.78845151
 c      0.92964247     0.72945789    -0.82965784
 h     -0.30080371    -1.89679455     0.48055785
 h     -1.55504691    -0.32097450     2.16986287
 h     -0.36898418     2.23362748    -0.58027403
 h      1.80461180     1.39587149    -0.79450642
 o      2.44362604    -0.89654836     0.61389222
 h      3.02563446     0.05798077     0.50031101
 c     -2.59658688     0.09010484    -0.64781293
 h     -2.68971048    -0.77946425    -1.27759324
 h     -3.26132585    -0.08207016     0.16904633
 h     -3.08756007     0.88038529    -1.23173048
 h     -0.05765532     0.77024324     1.64734261
          17

 c      1.13975240    -0.57949844    -0.00418367
 c     -0.18940636    -0.91733123     0.21909276
 c     -1.21475650     0.17592613    -0.19265082
 c     -0.82011014     0.13825322     1.28296104
 c     -0.24423042     1.18329372    -0.76844242
 c      0.93077853     0.72195618    -0.83075930
 h     -0.33190783    -1.86276833     0.45955731
 h     -1.50871822    -0.23238415     2.19207662
 h     -0.39439832     2.23569108    -0.56028027
 h      1.83630863     1.38589550    -0.79895518
 o      2.44608419    -0.88508192     0.60727996
 h      3.02254563     0.03397298     0.49671320
 c     -2.59524838     0.09562692    -0.65643384
 h     -2.69055392    -0.71745804    -1.27347195
 h     -3.27699137    -0.07015455     0.16550659
 h     -3.04598632     0.87199213    -1.20521725
 h     -0.04083766     0.76339997     1.64576319
          17

 c      1.13806272    -0.57821344    -0.00006068
 c     -0.19033099    -0.91263757     0.22149860
 c     -1.21546693     0.16430467    -0.20689293
 c     -0.82345667     0.13147449     1.28709431
 c     -0.25020906     1.17434362    -0.74716082
 c      0.93879310     0.71269710    -0.83032882
 h     -0.37809901    -1.87258385     0.44973774
 h     -1.45102123    -0.13955241     2.19242751
 h     -0.42467474     2.24282704    -0.55003913
 h      1.86196932     1.37244440    -0.81095592
 o      2.44643908    -0.87160456     0.59927028
 h      3.00235544    -0.01966260     0.49351445
 c     -2.59456526     0.10068108    -0.66370130
 h     -2.69493465    -0.67859373    -1.28623318
 h     -3.29574291    -0.06032444     0.16725207
 h     -3.00300498     0.88094641    -1.18571059
 h     -0.01955695     0.76565860     1.64701988
          17

 c      1.13956366    -0.57347539     0.00291521
 c     -0.19272623    -0.90760158     0.22492452
 c     -1.21359034     0.15354174    -0.21989639
 c     -0.82669703     0.12452037     1.29155600
 c     -0.25939519     1.16649625    -0.72483876
 c      0.95307213     0.70204644    -0.82832420
 h     -0.43678455    -1.91662278     0.44795241
 h     -1.39184065    -0.05014898     2.17933887
 h     -0.45808358     2.24949112    -0.55009814
 h      1.87840364     1.35430368    -0.83011503
 o      2.44418037    -0.85711420     0.59008762
 h      2.97293722    -0.08854557     0.48865184
 c     -2.59442372     0.10519452    -0.66831392
 h     -2.70460505    -0.67136610    -1.32274309
 h     -3.31369153    -0.05207180     0.16974251
 h     -2.96347560     0.91641596    -1.17880471
 h      0.00118295     0.77311614     1.64707602
          17

 c      1.14427083    -0.56534179     0.00460462
 c     -0.19721401    -0.90429783     0.22996890
 c     -1.20917643     0.14356477    -0.23128841
 c     -0.82822523     0.11833809     1.29519660
 c     -0.27062656     1.15990910    -0.70182314
 c      0.97231983     0.69038096    -0.82469952
 h     -0.50077445    -1.97105177     0.44810839
 h     -1.34486993     0.02864621     2.16858372
 h     -0.49297610     2.25128962    -0.56040648
 h      1.88547791     1.33207460    -0.85577000
 o      2.43813363    -0.84357127     0.58010453
 h      2.95345936    -0.14295297     0.47795732
 c     -2.59519117     0.10869174    -0.67060278
 h     -2.71924376    -0.68795216    -1.37760264
 h     -3.32765455    -0.04489018     0.16912131
 h     -2.92722335     0.97674603    -1.18329192
 h      0.01681448     0.78191505     1.64236042
          17

 c      1.15199374    -0.55399513     0.00492878
 c     -0.20422682    -0.90430234     0.23706047
 c     -1.20247661     0.13422244    -0.24082018
 c     -0.82667091     0.11346152     1.29671315
 c     -0.28255327     1.15454677    -0.67856067
 c      0.99482658     0.67800921    -0.81941563
 h     -0.56239390    -2.01621735     0.44574220
 h     -1.32279824     0.09309020     2.17731077
 h     -0.52805108     2.24574583    -0.58025142
 h      1.88602123     1.30805934    -0.88714093
 o      2.42680080    -0.83324875     0.56979597
 h      2.96932408    -0.14822320     0.45596241
 c     -2.59745556     0.11095020    -0.67210173
 h     -2.73688343    -0.71208630    -1.43789440
 h     -3.33583653    -0.03842244     0.16312962
 h     -2.89074745     1.04950336    -1.19225086
 h      0.02471661     0.78933976     1.63056976
          17

 c      1.16232066    -0.53975485     0.00387912
 c     -0.21382069    -0.90832227     0.24636716
 c     -1.19395175     0.12530844    -0.24838237
 c     -0.82164249     0.10994908     1.29587585
 c     -0.29386098     1.15023934    -0.65555829
 c      1.01872722     0.66515939    -0.81246972
 h     -0.61587454    -2.04119584     0.43872671
 h     -1.32896157     0.14353325     2.20950405
 h     -0.56247419     2.23245729    -0.60839407
 h      1.88520931     1.28592067    -0.92356133
 o      2.41051871    -0.82593718     0.55933064
 h      3.01868339    -0.10934939     0.42265388
 c     -2.60150993     0.11221697    -0.67439194
 h     -2.75534163    -0.72998199    -1.49182662
 h     -3.33805436    -0.03253563     0.15135394
 h     -2.85138811     1.11963135    -1.19825659
 h      0.02437853     0.79401870     1.61085978
          17

 c      1.17462092    -0.52309708     0.00152978
 c     -0.22570714    -0.91640949     0.25783422
 c     -1.18423433     0.11658959    -0.25399110
 c     -0.81381230     0.10768951     1.29385184
 c     -0.30341534     1.14672296    -0.63333412
 c      1.04227910     0.65208825    -0.80393237
 h     -0.65754174    -2.04163715     0.42655094
 h     -1.35620550     0.18107894     2.25221970
 h     -0.59586325     2.21286485    -0.64330288
 h      1.88878879     1.26954083    -0.96463093
 o      2.39141290    -0.81953023     0.54853436
 h      3.07369683    -0.06181622     0.38421001
 c     -2.60716593     0.11294299    -0.67858102
 h     -2.77295028    -0.73346258    -1.53187282
 h     -3.33573706    -0.02733295     0.13518349
 h     -2.80887666     1.17552733    -1.19644922
 h      0.01706697     0.79586260     1.58383107
          17

 c      1.18808456    -0.50467700    -0.00194215
 c     -0.23935223    -0.92814170     0.27123776
 c     -1.17404687     0.10782913    -0.25775072
 c     -0.80428868     0.10654912     1.29210680
 c     -0.31034032     1.14367441    -0.61237147
 c      1.06416881     0.63929054    -0.79401180
 h     -0.68555708    -2.01789708     0.40978203
 h     -1.39414601     0.20587229     2.28840494
 h     -0.62815515     2.18965763    -0.68340626
 h      1.90016748     1.26100568    -1.00993141
 o      2.37134211    -0.81264532     0.53730813
 h      3.11308918    -0.02999282     0.34629350
 c     -2.61385846     0.11357454    -0.68531073
 h     -2.78863007    -0.71889565    -1.55434937
 h     -3.33162970    -0.02310204     0.11748401
 h     -2.76474062     1.21028744    -1.18472597
 h      0.00563731     0.79611713     1.55145924
          17

 c      1.20177705    -0.48533835    -0.00624187
 c     -0.25404456    -0.94263686     0.28622976
 c     -1.16410507     0.09881137    -0.25981526
 c     -0.79417423     0.10628999     1.29161786
 c     -0.31404495     1.14076627    -0.59309539
 c      1.08368336     0.62767802    -0.78315257
 h     -0.70013462    -1.97504218     0.38986796
 h     -1.43417940     0.21792619     2.30608260
 h     -0.65934416     2.16575851    -0.72725341
 h      1.91828506     1.25905480    -1.05823406
 o      2.35157598    -0.80483001     0.52573008
 h      3.12709874    -0.02392424     0.31238507
 c     -2.62083838     0.11449060    -0.69482503
 h     -2.80181674    -0.68596292    -1.55866341
 h     -3.32901061    -0.02018622     0.10177988
 h     -2.72142434     1.22106098    -1.16307220
 h     -0.00562507     0.79738322     1.51683684
          17

 c      1.21468862    -0.46608824    -0.01096901
 c     -0.26888129    -0.95842482     0.30237876
 c     -1.15503210     0.08936713    -0.26036348
 c     -0.78442419     0.10655067     1.29283029
 c     -0.31422546     1.13774097    -0.57587963
 c      1.10059697     0.61855196    -0.77208623
 h     -0.70451512    -1.92458058     0.36903806
 h     -1.47029379     0.21775346     2.29917916
 h     -0.68910462     2.14311482    -0.77345304
 h      1.93842396     1.25965027    -1.10698839
 o      2.33307882    -0.79614554     0.51401126
 h      3.11278610    -0.04605791     0.28449926
 c     -2.62736395     0.11600189    -0.70689978
 h     -2.81250113    -0.63741704    -1.54739103
 h     -3.33042243    -0.01878519     0.09088846
 h     -2.68170285     1.20862706    -1.13309428
 h     -0.01184303     0.80300489     1.48356195
          17

 c      1.22577517    -0.44802236    -0.01566307
 c     -0.28271204    -0.97334281     0.31923349
 c     -1.14729956     0.07939679    -0.25958869
 c     -0.77572315     0.10696999     1.29584942
 c     -0.31085503     1.13446029    -0.56107351
 c      1.11489218     0.61337572    -0.76175567
 h     -0.70607336    -1.88606324     0.34984527
 h     -1.49863994     0.20642030     2.26596336
 h     -0.71646501     2.12194126    -0.82041463
 h      1.95501556     1.25815376    -1.15278561
 o      2.31662032    -0.78697706     0.50246616
 h      3.07188603    -0.09425768     0.26355734
 c     -2.63283260     0.11835768    -0.72065202
 h     -2.82150361    -0.57981512    -1.52734638
 h     -3.33648884    -0.01878300     0.08556391
 h     -2.64827932     1.17788465    -1.09791494
 h     -0.00947958     0.81542417     1.45489761
          17

 c      1.23399950    -0.43219484    -0.01987950
 c     -0.29431045    -0.98502356     0.33643318
 c     -1.14120106     0.06889159    -0.25769727
 c     -0.76833067     0.10735800     1.30056186
 c     -0.30415067     1.13088806    -0.54902211
 c      1.12655193     0.61348967    -0.75313664
 h     -0.71435308    -1.88191035     0.33399020
 h     -1.51742959     0.18547364     2.20816833
 h     -0.73979006     2.10093949    -0.86615632
 h      1.96389160     1.25121026    -1.19235806
 o      2.30261638    -0.77807887     0.49153138
 h      3.01255523    -0.16084003     0.24872568
 c     -2.63679940     0.12170417    -0.73439797
 h     -2.83092348    -0.52433561    -1.51084339
 h     -3.34570728    -0.01975121     0.08413179
 h     -2.62335629     1.13915046    -1.06221324
 h      0.00161924     0.83432820     1.43321918
          17

 c      1.23839436    -0.41944736    -0.02328145
 c     -0.30303802    -0.99241605     0.35375532
 c     -1.13685486     0.05795269    -0.25490646
 c     -0.76201302     0.10775116     1.30661182
 c     -0.29450894     1.12702140    -0.54006112
 c      1.13548835     0.61984651    -0.74702288
 h     -0.73297266    -1.92013093     0.32171320
 h     -1.52761807     0.15690478     2.13125051
 h     -0.75713223     2.07828502    -0.90842253
 h      1.96318635     1.23757761    -1.22341131
 o      2.29067290    -0.77081377     0.48187271
 h      2.95529048    -0.22830278     0.23504796
 c     -2.63894261     0.12587036    -0.74592712
 h     -2.84400638    -0.48465909    -1.51376338
 h     -3.35540173    -0.02115186     0.08344347
 h     -2.60812959     1.10871404    -1.03181254
 h      0.01795028     0.85636833     1.42010464
          17

 c      1.23817461    -0.41024589    -0.02571750
 c     -0.30918793    -0.99655522     0.37097120
 c     -1.13422530     0.04679713    -0.25143184
 c     -0.75607578     0.10830799     1.31330144
 c     -0.28241930     1.12282342    -0.53449305
 c      1.14152744     0.63279425    -0.74382996
 h     -0.75523910    -1.98554162     0.31336211
 h     -1.53438758     0.12301678     2.04520539
 h     -0.76676079     2.05268108    -0.94507248
 h      1.95354224     1.21829459    -1.24515777
 o      2.27930901    -0.76715122     0.47448290
 h      2.93544384    -0.26892389     0.21115772
 c     -2.63914880     0.13005406    -0.75359556
 h     -2.86292421    -0.46863081    -1.54590479
 h     -3.36304060    -0.02259715     0.08039507
 h     -2.60259530     1.10434731    -1.01185363
 h      0.03412328     0.87680220     1.41670770
          17

 c      1.23288631    -0.40459510    -0.02726200
 c     -0.31335851    -0.99923530     0.38775700
 c     -1.13315226     0.03574360    -0.24746404
 c     -0.74947216     0.10917853     1.31962134
 c     -0.26837517     1.11819519    -0.53256572
 c      1.14437354     0.65196734    -0.74347467
 h     -0.77144233    -2.05520719     0.31027153
 h     -1.54807651     0.08590369     1.96396510
 h     -0.76762253     2.02399829    -0.97450561
 h      1.93820278     1.19658883    -1.25871140
 o      2.26783148    -0.76802301     0.47000971
 h      2.97164227    -0.27073100     0.16961431
 c     -2.63762396     0.13322697    -0.75748472
 h     -2.88586761    -0.47126611    -1.60137653
 h     -3.36712735    -0.02403075     0.07306536
 h     -2.60621657     1.13349466    -1.00381260
 h      0.04501851     0.89147345     1.42391605
          17

 c      1.22253760    -0.40210670    -0.02817783
 c     -0.31592552    -1.00182101     0.40375811
 c     -1.13338379     0.02518440    -0.24316118
 c     -0.74126288     0.11044526     1.32470380
 c     -0.25282809     1.11298945    -0.53444985
 c      1.14360530     0.67633294    -0.74537173
 h     -0.77506437    -2.11210030     0.31390723
 h     -1.58014291     0.04674483     1.90009025
 h     -0.75965136     1.99351169    -0.99599283
 h      1.92287093     1.17743881    -1.26724694
 o      2.25813790    -0.77217060     0.46787354
 h      3.03583038    -0.25538727     0.12068918
 c     -2.63472858     0.13520011    -0.75903812
 h     -2.90804399    -0.48046762    -1.66413943
 h     -3.36748067    -0.02576749     0.06109626
 h     -2.61853636     1.18628095    -1.00469971
 h      0.04719406     0.89799330     1.44224961
          17

 c      1.20764714    -0.40220839    -0.02877603
 c     -0.31699848    -1.00507231     0.41864445
 c     -1.13460235     0.01554766    -0.23865529
 c     -0.73155993     0.11203160     1.32848967
 c     -0.23621402     1.10704497    -0.54020657
 c      1.13882751     0.70439509    -0.74858775
 h     -0.76319205    -2.14683886     0.32525925
 h     -1.63253399     0.00630500     1.85691342
 h     -0.74392446     1.96387110    -1.00984702
 h      1.91447399     1.16631135    -1.27526906
 o      2.25205391    -0.77819269     0.46715539
 h      3.09488288    -0.24465377     0.07758205
 c     -2.63076078     0.13663499    -0.75987051
 h     -2.92482584    -0.48596007    -1.71929173
 h     -3.36509610    -0.02839357     0.04551483
 h     -2.63866949     1.24432839    -1.00980285
 h      0.03959571     0.89621668     1.47171577
          17

 c      1.18916633    -0.40434524    -0.02927661
 c     -0.31652484    -1.00929597     0.43213371
 c     -1.13645109     0.00725287    -0.23403861
 c     -0.72184830     0.11355938     1.33164221
 c     -0.21902837     1.10023527    -0.54975719
 c      1.13000257     0.73453572    -0.75217662
 h     -0.73527708    -2.15554973     0.34477622
 h     -1.69367492    -0.03353437     1.82905267
 h     -0.72264220     1.93883051    -1.01739425
 h      1.91805016     1.16693763    -1.28636559
 o      2.25008685    -0.78528598     0.46715427
 h      3.13130353    -0.24827990     0.04747438
 c     -2.62590906     0.13832873    -0.76116669
 h     -2.93313036    -0.48192564    -1.75733448
 h     -3.36175511    -0.03261583     0.02828018
 h     -2.66488406     1.29196215    -1.01521504
 h      0.02375014     0.88830671     1.51183031
          17

 c      1.16831493    -0.40807810    -0.02975540
 c     -0.31436397    -1.01443299     0.44400902
 c     -1.13856397     0.00067017    -0.22934068
 c     -0.71411484     0.11439518     1.33482621
 c     -0.20193514     1.09253801    -0.56287781
 c      1.11781810     0.76531611    -0.75553527
 h     -0.69238238    -2.13850736     0.37241908
 h     -1.74781541    -0.06995484     1.81007977
 h     -0.69878980     1.92258865    -1.02063491
 h      1.93326837     1.17952761    -1.30061841
 o      2.25187091    -0.79296990     0.46733382
 h      3.13820412    -0.26906486     0.03322438
 c     -2.62029543     0.14085000    -0.76362768
 h     -2.93132205    -0.46610002    -1.77363814
 h     -3.35940098    -0.03912038     0.01162036
 h     -2.69486401     1.31967275    -1.01842719
 h      0.00324865     0.87824853     1.56184812
          17

 c      1.14640344    -0.41308651    -0.03016782
 c     -0.31030042    -1.02001497     0.45412854
 c     -1.14059446    -0.00390715    -0.22452492
 c     -0.70998822     0.11388949     1.33835194
 c     -0.18589520     1.08412646    -0.57923852
 c      1.10377116     0.79553977    -0.75850333
 h     -0.63713387    -2.10050771     0.40766691
 h     -1.78336583    -0.10056548     1.79636099
 h     -0.67538280     1.91858943    -1.02152480
 h      1.95424795     1.20131479    -1.31443534
 o      2.25660443    -0.80093165     0.46728212
 h      3.11453185    -0.30639590     0.03517750
 c     -2.61403830     0.14451477    -0.76752064
 h     -2.91888622    -0.43870497    -1.76734594
 h     -3.35935513    -0.04843335    -0.00276611
 h     -2.72611347     1.32328008    -1.01805846
 h     -0.01777201     0.87039230     1.62091144
          17

 c      1.12469466    -0.41912567    -0.03039946
 c     -0.30401846    -1.02500374     0.46241652
 c     -1.14224248    -0.00627562    -0.21950939
 c     -0.71040074     0.11165012     1.34226395
 c     -0.17225270     1.07544703    -0.59847443
 c      1.08989559     0.82415096    -0.76118869
 h     -0.57406338    -2.05286599     0.44957636
 h     -1.79446326    -0.12410957     1.78669751
 h     -0.65452976     1.92807870    -1.02115351
 h      1.97299494     1.22868477    -1.32294798
 o      2.26317454    -0.80905999     0.46677860
 h      3.06477427    -0.35661368     0.05102194
 c     -2.60728589     0.14944470    -0.77266182
 h     -2.89636765    -0.40215321    -1.74121855
 h     -3.36168641    -0.06079913    -0.01433860
 h     -2.75625426     1.30282165    -1.01356290
 h     -0.03685642     0.86713103     1.68765087
          17

 c      1.10432539    -0.42597773    -0.03030761
 c     -0.29512056    -1.02768382     0.46881765
 c     -1.14328089    -0.00631988    -0.21419808
 c     -0.71553792     0.10771473     1.34654277
 c     -0.16266479     1.06720634    -0.62024092
 c      1.07836058     0.85018183    -0.76375401
 h     -0.50940412    -2.01502044     0.49724944
 h     -1.78001842    -0.14055268     1.78130450
 h     -0.63691802     1.94930572    -1.01943052
 h      1.98289091     1.25872032    -1.32230824
 o      2.26995220    -0.81762081     0.46597796
 h      3.00320897    -0.41075822     0.07334260
 c     -2.60017247     0.15560764    -0.77832873
 h     -2.86564098    -0.36152087    -1.70263026
 h     -3.36512864    -0.07614485    -0.02381556
 h     -2.78331964     1.26245040    -1.00513597
 h     -0.05461438     0.86728246     1.75932720
          17

 c      1.08628060    -0.43340365    -0.02975383
 c     -0.28333716    -1.02621929     0.47322378
 c     -1.14358012    -0.00399141    -0.20851067
 c     -0.72493120     0.10251962     1.35119859
 c     -0.15877909     1.06022560    -0.64422656
 c      1.07103413     0.87279875    -0.76628119
 h     -0.44862750    -2.00850450     0.55075470
 h     -1.74328882    -0.15113509     1.78141501
 h     -0.62213220     1.97806590    -1.01557904
 h      1.98033976     1.28965270    -1.31061680
 o      2.27442750    -0.82747876     0.46566560
 h      2.96018112    -0.45133699     0.08575337
 c     -2.59270098     0.16280235    -0.78317055
 h     -2.83022616    -0.32524583    -1.66495880
 h     -3.36761668    -0.09417702    -0.03272072
 h     -2.80624357     1.21132928    -0.99381265
 h     -0.07392062     0.86685010     1.83154718
          17

 c      1.07140023    -0.44109666    -0.02864369
 c     -0.26884431    -1.02022475     0.47555019
 c     -1.14312321     0.00073014    -0.20239777
 c     -0.73756375     0.09673696     1.35618858
 c     -0.16172179     1.05523736    -0.67014471
 c      1.06898845     0.89136497    -0.76869047
 h     -0.39278661    -2.03894607     0.61048654
 h     -1.69262015    -0.15867464     1.78958649
 h     -0.60948262     2.00920561    -1.00898230
 h      1.96522594     1.32089143    -1.28805227
 o      2.27410718    -0.83961245     0.46684854
 h      2.96819637    -0.46023845     0.06954392
 c     -2.58467145     0.17051590    -0.78539256
 h     -2.79460326    -0.30406353    -1.64597560
 h     -3.36709378    -0.11456821    -0.04269081
 h     -2.82558487     1.16438618    -0.98159879
 h     -0.09786814     0.86139565     1.89911506
          17

 c      1.06039198    -0.44866389    -0.02696439
 c     -0.25218610    -1.01133740     0.47601021
 c     -1.14199697     0.00785803    -0.19582633
 c     -0.75193816     0.09112359     1.36125004
 c     -0.17164939     1.05274313    -0.69771872
 c      1.07208108     0.90543449    -0.77070077
 h     -0.33967067    -2.08924705     0.67421502
 h     -1.64220658    -0.16796786     1.81033778
 h     -0.59870473     2.03810394    -0.99974217
 h      1.94110024     1.35315796    -1.25683176
 o      2.26939634    -0.85356018     0.46912921
 h      3.01645201    -0.44345787     0.02954963
 c     -2.57584842     0.17768853    -0.78367449
 h     -2.76144032    -0.30523179    -1.65800397
 h     -3.36217705    -0.13713025    -0.05485838
 h     -2.84375841     1.13953066    -0.97110622
 h     -0.12821788     0.84796258     1.95726670
          17

 c      1.05383999    -0.45564890    -0.02478393
 c     -0.23394417    -1.00171573     0.47512567
 c     -1.14035675     0.01737112    -0.18874750
 c     -0.76640116     0.08637103     1.36586980
 c     -0.18764859     1.05296647    -0.72664359
 c      1.07890276     0.91466629    -0.77186170
 h     -0.28784549    -2.13654925     0.73695798
 h     -1.60890205    -0.18522859     1.84947567
 h     -0.59022831     2.06159164    -0.98877261
 h      1.91505207     1.38872022    -1.22095488
 o      2.26247001    -0.86801172     0.47117359
 h      3.06844635    -0.42132601    -0.01364368
 c     -2.56628981     0.18299212    -0.77829187
 h     -2.72947963    -0.32587026    -1.69655003
 h     -3.35250359    -0.16189317    -0.06947562
 h     -2.86307777     1.14791587    -0.96404481
 h     -0.16481877     0.82585658     2.00255561
          17

 c      1.05218576    -0.46157155    -0.02222344
 c     -0.21464174    -0.99288777     0.47348229
 c     -1.13838690     0.02916953    -0.18108491
 c     -0.78005575     0.08282136     1.36965660
 c     -0.20802559     1.05586887    -0.75653804
 c      1.08723712     0.91877545    -0.77170102
 h     -0.23753860    -2.16514821     0.79349814
 h     -1.60167150    -0.21496408     1.90931929
 h     -0.58509203     2.07833850    -0.97760978
 h      1.89596995     1.43102939    -1.18507396
 o      2.25479985    -0.88210877     0.47208285
 h      3.10075160    -0.40738884    -0.04592966
 c     -2.55643096     0.18583665    -0.77085190
 h     -2.69583644    -0.35550935    -1.74496095
 h     -3.33876749    -0.18905733    -0.08589600
 h     -2.88247077     1.18468891    -0.95965183
 h     -0.20562649     0.79675154     2.03336398
          17

 c      1.05567856    -0.46596609    -0.01942781
 c     -0.19477090    -0.98565370     0.47157097
 c     -1.13627333     0.04305237    -0.17275624
 c     -0.79340011     0.08019530     1.37281360
 c     -0.23076803     1.06118230    -0.78692118
 c      1.09490044     0.91767236    -0.76997758
 h     -0.18980921    -2.16735773     0.83979633
 h     -1.61411118    -0.25643579     1.98315982
 h     -0.58467908     2.08890080    -0.96813294
 h      1.89004357     1.48257739    -1.15210211
 o      2.24708570    -0.89547149     0.47146089
 h      3.10388908    -0.40774999    -0.06095136
 c     -2.54682978     0.18661253    -0.76312099
 h     -2.65884212    -0.38362507    -1.78717603
 h     -3.32250155    -0.21885575    -0.10287169
 h     -2.89773001     1.23363878    -0.95538989
 h     -0.24702923     0.76448498     2.05023614
          17

 c      1.06430513    -0.46841707    -0.01653546
 c     -0.17479191    -0.98028734     0.46974449
 c     -1.13418673     0.05872454    -0.16369693
 c     -0.80764118     0.07773844     1.37591112
 c     -0.25393356     1.06844684    -0.81722633
 c      1.10048151     0.91173443    -0.76686188
 h     -0.14596028    -2.14103292     0.87318557
 h     -1.63231270    -0.30478106     2.05809896
 h     -0.59037633     2.09544913    -0.96227011
 h      1.89632389     1.54161166    -1.12131731
 o      2.23965984    -0.90798270     0.46919689
 h      3.07590703    -0.42443334    -0.05668103
 c     -2.53788528     0.18601603    -0.75637124
 h     -2.61839165    -0.40305548    -1.81305073
 h     -3.30564222    -0.25139233    -0.11899516
 h     -2.90472662     1.27847575    -0.94880763
 h     -0.28443243     0.73453200     2.05598952
          17

 c      1.07771757    -0.46859099    -0.01365288
 c     -0.15510197    -0.97665223     0.46820033
 c     -1.13227439     0.07581852    -0.15387035
 c     -0.82375814     0.07461398     1.37934142
 c     -0.27586786     1.07707400    -0.84683899
 c      1.10344026     0.90186717    -0.76283312
 h     -0.10731520    -2.08816685     0.89239456
 h     -1.64518461    -0.35458395     2.12214621
 h     -0.60320272     2.10106063    -0.96172632
 h      1.90767051     1.60146162    -1.08947170
 o      2.23263737    -0.91971223     0.46538780
 h      3.02013674    -0.45657354    -0.03417754
 c     -2.52977638     0.18457471    -0.75131060
 h     -2.57530818    -0.40985983    -1.81782477
 h     -3.28991350    -0.28645094    -0.13317826
 h     -2.90120871     1.30808632    -0.93840013
 h     -0.31315164     0.71294935     2.05513850
          17

 c      1.09517943    -0.46626151    -0.01083959
 c     -0.13600466    -0.97417190     0.46693116
 c     -1.13065784     0.09392077    -0.14327271
 c     -0.84218101     0.07020886     1.38321794
 c     -0.29528878     1.08645093    -0.87513866
 c      1.10371948     0.88924890    -0.75842505
 h     -0.07506353    -2.01531184     0.89802792
 h     -1.64693490    -0.40161817     2.16728815
 h     -0.62344429     2.10855945    -0.96779082
 h      1.91576256     1.65354020    -1.05352380
 o      2.22578659    -0.93099871     0.46042548
 h      2.94749898    -0.49912637     0.00103613
 c     -2.52253971     0.18255486    -0.74817401
 h     -2.53085525    -0.40251690    -1.80072806
 h     -3.27623361    -0.32327881    -0.14503287
 h     -2.88683365     1.31657400    -0.92359384
 h     -0.32978077     0.70453454     2.05207643
          17

 c      1.11555351    -0.46132035    -0.00811022
 c     -0.11771548    -0.97167081     0.46562474
 c     -1.12943514     0.11259666    -0.13193955
 c     -0.86277715     0.06432699     1.38761220
 c     -0.31130288     1.09606200    -0.90153112
 c      1.10141610     0.87505178    -0.75407488
 h     -0.04995167    -1.93562266     0.89378378
 h     -1.63569783    -0.44299124     2.18922354
 h     -0.65038045     2.11926107    -0.98127604
 h      1.91460513     1.69051051    -1.01211069
 o      2.21814385    -0.94268855     0.45524046
 h      2.88283492    -0.53915838     0.03514700
 c     -2.51613762     0.18000952    -0.74677464
 h     -2.48646864    -0.38162735    -1.76454000
 h     -3.26447914    -0.36048396    -0.15496836
 h     -2.86278478     1.30227797    -0.90454806
 h     -0.33375744     0.71070443     2.04861579
          17

 c      1.13737440    -0.45376591    -0.00545966
 c     -0.10041987    -0.96725240     0.46357361
 c     -1.12868519     0.13141292    -0.11995019
 c     -0.88491356     0.05723751     1.39269432
 c     -0.32338189     1.10556902    -0.92546960
 c      1.09665196     0.86031312    -0.75010164
 h     -0.03181575    -1.87051793     0.88777978
 h     -1.61222232    -0.47701047     2.18661219
 h     -0.68222631     2.13231393    -1.00257815
 h      1.90128503     1.70765660    -0.96555635
 o      2.20806987    -0.95613340     0.45126248
 h      2.86384838    -0.55617547     0.04686275
 c     -2.51046770     0.17684484    -0.74647499
 h     -2.44348376    -0.35029772    -1.71633135
 h     -3.25375449    -0.39620776    -0.16395732
 h     -2.83161371     1.26756239    -0.88203825
 h     -0.32795852     0.72872171     2.04309330
          17

 c      1.15902970    -0.44366643    -0.00290576
 c     -0.08432849    -0.95883341     0.45989410
 c     -1.12846915     0.14995551    -0.10743124
 c     -0.90757733     0.04956338     1.39858864
 c     -0.33131277     1.11480793    -0.94647039
 c      1.08952228     0.84590069    -0.74673262
 h     -0.01966377    -1.84360526     0.89036827
 h     -1.57952853    -0.50340029     2.16103811
 h     -0.71636349     2.14507523    -1.03177245
 h      1.87564567     1.70317430    -0.91541777
 o      2.19561548    -0.97178760     0.44894447
 h      2.90271042    -0.54487282     0.03115774
 c     -2.50534631     0.17284943    -0.74611352
 h     -2.40261422    -0.31483543    -1.66877966
 h     -3.24296062    -0.42855143    -0.17314128
 h     -2.79736173     1.21964038    -0.85740754
 h     -0.31761855     0.75309954     2.03207638
          17

 c      1.17900198    -0.43114328    -0.00049413
 c     -0.06962476    -0.94575882     0.45432353
 c     -1.12882398     0.16784242    -0.09455942
 c     -0.92949786     0.04215872     1.40509531
 c     -0.33514063     1.12371754    -0.96412404
 c      1.08006379     0.83248084    -0.74412907
 h     -0.01304212    -1.86188006     0.90497071
 h     -1.54338509    -0.52416301     2.11785818
 h     -0.74976437     2.15420011    -1.06866313
 h      1.84009127     1.67838486    -0.86409336
 o      2.18353245    -0.98856474     0.44720244
 h      2.96822448    -0.52530216     0.00798369
 c     -2.50051447     0.16760531    -0.74410940
 h     -2.36327529    -0.28417903    -1.63938881
 h     -3.23134494    -0.45607986    -0.18346950
 h     -2.76563924     1.17161237    -0.83242511
 h     -0.30848282     0.77785478     2.01283168
          17

 c      1.19606879    -0.41642376     0.00176543
 c     -0.05644097    -0.92945614     0.44760764
 c     -1.12975250     0.18472905    -0.08155627
 c     -0.94922893     0.03609039     1.41149553
 c     -0.33511692     1.13225381    -0.97810385
 c      1.06823489     0.82044916    -0.74239917
 h     -0.01248025    -1.90818108     0.92351366
 h     -1.51291411    -0.54496748     2.06721347
 h     -0.77944487     2.15675586    -1.11278601
 h      1.79981405     1.63824507    -0.81453285
 o      2.17433567    -1.00549547     0.44512668
 h      3.03021179    -0.51545510    -0.00588346
 c     -2.49564521     0.16030170    -0.73917932
 h     -2.32398814    -0.26546555    -1.64266144
 h     -3.21888227    -0.47825428    -0.19540166
 h     -2.74282430     1.14066856    -0.80881848
 h     -0.30540150     0.79806912     1.98467094
          17

 c      1.20940804    -0.39993295     0.00397754
 c     -0.04495458    -0.91194284     0.44077138
 c     -1.13122359     0.20031081    -0.06867886
 c     -0.96533826     0.03256615     1.41666457
 c     -0.33165132     1.14033638    -0.98817754
 c      1.05389162     0.80987111    -0.74161974
 h     -0.01804103    -1.95877743     0.93498105
 h     -1.49926872    -0.57515789     2.02253206
 h     -0.80283023     2.15090962    -1.16341261
 h      1.76308493     1.59178939    -0.76986865
 o      2.16932948    -1.02213098     0.44234462
 h      3.07344766    -0.52353952    -0.00357996
 c     -2.49033097     0.15000953    -0.73141378
 h     -2.28488720    -0.25818253    -1.67821041
 h     -3.20649791    -0.49574103    -0.20864831
 h     -2.73354173     1.13919836    -0.78752471
 h     -0.31158594     0.81059398     1.94912754
          17

 c      1.21862004    -0.38235241     0.00639787
 c     -0.03539219    -0.89469311     0.43453776
 c     -1.13318439     0.21433181    -0.05622276
 c     -0.97696563     0.03240936     1.41972417
 c     -0.32527874     1.14783477    -0.99422044
 c      1.03687141     0.80057074    -0.74187751
 h     -0.02883802    -1.99668699     0.93217993
 h     -1.50965729    -0.62206402     1.99317542
 h     -0.81800587     2.13616699    -1.21958420
 h      1.74019858     1.55082088    -0.73284812
 o      2.16894416    -1.03823182     0.43871251
 h      3.09184998    -0.55210128     0.01634900
 c     -2.48419037     0.13669384    -0.72225739
 h     -2.24901122    -0.25562842    -1.73122068
 h     -3.19603935    -0.51045407    -0.22211613
 h     -2.73808819     1.16413864    -0.76840317
 h     -0.32813883     0.81448394     1.90968747
          17

 c      1.22368178    -0.36459987     0.00941241
 c     -0.02796536    -0.87855899     0.42929684
 c     -1.13557391     0.22659854    -0.04452361
 c     -0.98441182     0.03526181     1.42068118
 c     -0.31665072     1.15458558    -0.99622631
 c      1.01735822     0.79252472    -0.74329138
 h     -0.04351627    -2.01264355     0.91205159
 h     -1.54091207    -0.68209456     1.97718352
 h     -0.82386767     2.11329684    -1.28018134
 h      1.73911936     1.52478312    -0.70545799
 o      2.17302746    -1.05359383     0.43415836
 h      3.08434180    -0.60071601     0.05268213
 c     -2.47701395     0.12146704    -0.71342069
 h     -2.22025079    -0.25125704    -1.78432884
 h     -3.18976631    -0.52504688    -0.23428971
 h     -2.75315804     1.19969543    -0.75084673
 h     -0.35358446     0.81153737     1.87151031
          17

 c      1.22486993    -0.34771911     0.01346902
 c     -0.02283663    -0.86397475     0.42523038
 c     -1.13832474     0.23698728    -0.03392809
 c     -0.98889869     0.03966877     1.42006537
 c     -0.30654624     1.16043607    -0.99431219
 c      0.99636550     0.78630207    -0.74595146
 h     -0.06068521    -2.00274996     0.87427991
 h     -1.58241500    -0.74211762     1.96561265
 h     -0.82015723     2.08403613    -1.34400977
 h      1.75973279     1.51468706    -0.68938811
 o      2.18090408    -1.06807465     0.42870208
 h      3.05493655    -0.66616023     0.10185287
 c     -2.46879390     0.10573235    -0.70615440
 h     -2.20137560    -0.24150246    -1.82493126
 h     -3.18929528    -0.54182786    -0.24398203
 h     -2.77454404     1.22918887    -0.73441776
 h     -0.38368188     0.80665778     1.84106181
          17

 c      1.22269470    -0.33270766     0.01897894
 c     -0.02011542    -0.85106883     0.42238929
 c     -1.14134892     0.24544407    -0.02474808
 c     -0.99183316     0.04393674     1.41826232
 c     -0.29588405     1.16530588    -0.98871870
 c      0.97573739     0.78290428    -0.74982978
 h     -0.07917042    -1.96720059     0.82047210
 h     -1.62368417    -0.78881683     1.95091090
 h     -0.80734891     2.05062286    -1.40984782
 h      1.79368124     1.51376569    -0.68657320
 o      2.19114775    -1.08176996     0.42258467
 h      3.01735128    -0.74053780     0.15664664
 c     -2.45974173     0.09051555    -0.70113531
 h     -2.19364405    -0.22534477    -1.84588413
 h     -3.19445747    -0.56165369    -0.25101923
 h     -2.79866954     1.24139318    -0.71897319
 h     -0.41238557     0.80697712     1.82514150
          17

 c      1.21785932    -0.32034687     0.02621763
 c     -0.01985729    -0.83961410     0.42069696
 c     -1.14451736     0.25198491    -0.01723101
 c     -0.99427408     0.04682755     1.41544802
 c     -0.28571840     1.16924742    -0.97980751
 c      0.95763433     0.78315225    -0.75476530
 h     -0.09825232    -1.91088907     0.75409861
 h     -1.65767925    -0.81361796     1.92943051
 h     -0.78638736     2.01521044    -1.47638471
 h      1.83004762     1.51364634    -0.69875157
 o      2.20116874    -1.09519975     0.41637292
 h      3.00225107    -0.80925302     0.20516254
 c     -2.45029491     0.07633909    -0.69857496
 h     -2.19707097    -0.20335984    -1.84433770
 h     -3.20291431    -0.58360541    -0.25635126
 h     -2.82286276     1.23072244    -0.70455046
 h     -0.43475483     0.81847081     1.82879017
          17

 c      1.21121486    -0.31108984     0.03525695
 c     -0.02206182    -0.82881796     0.41991755
 c     -1.14764548     0.25669652    -0.01155810
 c     -0.99664953     0.04794455     1.41186696
 c     -0.27719104     1.17246925    -0.96805339
 c      0.94407257     0.78732048    -0.76049025
 h     -0.11808481    -1.84583057     0.68075248
 h     -1.68067531    -0.81279819     1.90047106
 h     -0.75839796     1.97936588    -1.54204519
 h      1.85995870     1.50839556    -0.72681794
 o      2.20807460    -1.10889582     0.41057548
 h      3.04441392    -0.85836843     0.23732311
 c     -2.44105262     0.06335040    -0.69832348
 h     -2.21062613    -0.17719704    -1.82118258
 h     -3.21090298    -0.60569180    -0.26151821
 h     -2.84531199     1.19589667    -0.69123667
 h     -0.45035963     0.84137446     1.85283573
          17

 c      1.20366990    -0.30502293     0.04594769
 c     -0.02667008    -0.81713718     0.41969882
 c     -1.15049465     0.25973654    -0.00786292
 c     -0.99878802     0.04772190     1.40796794
 c     -0.27140787     1.17529505    -0.95401895
 c      0.93668183     0.79515237    -0.76666315
 h     -0.14029072    -1.79321766     0.60752243
 h     -1.69164509    -0.78656374     1.86523913
 h     -0.72452933     1.94386376    -1.60480222
 h      1.87788654     1.49510156    -0.77066635
 o      2.21188563    -1.12241143     0.40492685
 h      3.13318242    -0.89094922     0.25640143
 c     -2.43265852     0.05147069    -0.69987811
 h     -2.23219342    -0.14945649    -1.78168775
 h     -3.21452847    -0.62598085    -0.26793111
 h     -2.86518272     1.13922339    -0.67904338
 h     -0.46342598     0.86928528     1.89334692
          17

 c      1.19611764    -0.30191334     0.05795314
 c     -0.03359862    -0.80284682     0.41984268
 c     -1.15279046     0.26133861    -0.00624958
 c     -1.00019089     0.04707294     1.40426577
 c     -0.26922861     1.17806174    -0.93830362
 c      0.93652091     0.80603350    -0.77291542
 h     -0.16770374    -1.77669802     0.53965550
 h     -1.69233555    -0.73880835     1.82657925
 h     -0.68602976     1.90887313    -1.66218235
 h      1.88153110     1.47330041    -0.82936261
 o      2.21470978    -1.13493739     0.39894103
 h      3.22652156    -0.91721675     0.27003109
 c     -2.42567181     0.04045040    -0.70229552
 h     -2.25843654    -0.12367891    -1.73703983
 h     -3.21083807    -0.64349642    -0.27637857
 h     -2.88304422     1.06681986    -0.66773688
 h     -0.47952748     0.89314889     1.94363446
          17

 c      1.18943335    -0.30130476     0.07079998
 c     -0.04294632    -0.78578180     0.42059694
 c     -1.15425551     0.26181725    -0.00680069
 c     -1.00020999     0.04711004     1.40112122
 c     -0.27102040     1.18100150    -0.92147987
 c      0.94385755     0.81915594    -0.77889915
 h     -0.20153808    -1.80185871     0.47695493
 h     -1.68820048    -0.67769111     1.78925895
 h     -0.64446716     1.87436283    -1.71155425
 h      1.87185816     1.44462829    -0.90142001
 o      2.21793181    -1.14605726     0.39243882
 h      3.29545946    -0.94206897     0.28155929
 c     -2.42041382     0.02981501    -0.70418946
 h     -2.28510051    -0.10391350    -1.70464693
 h     -3.19840815    -0.65869535    -0.28681610
 h     -2.90157632     0.98924899    -0.65661876
 h     -0.50266840     0.90544434     1.99670248
          17

 c      1.18445798    -0.30262040     0.08393137
 c     -0.05511192    -0.76786840     0.42237557
 c     -1.15465022     0.26155386    -0.00956835
 c     -0.99805286     0.04903426     1.39862011
 c     -0.27648647     1.18417140    -0.90405031
 c      0.95797667     0.83360393    -0.78428908
 h     -0.23913185    -1.84960012     0.41689941
 h     -1.68930195    -0.61577780     1.75998876
 h     -0.60191037     1.84047125    -1.75058477
 h      1.85362630     1.41285157    -0.98526999
 o      2.22199330    -1.15564753     0.38544151
 h      3.32721873    -0.96637439     0.29158478
 c     -2.41678711     0.01881187    -0.70426215
 h     -2.30846721    -0.09325547    -1.70194130
 h     -3.17754300    -0.67363965    -0.29831560
 h     -2.92592230     0.92081552    -0.64440901
 h     -0.53438445     0.90191926     2.04669619
          17

 c      1.18191662    -0.30525848     0.09676232
 c     -0.07048528    -0.75140555     0.42535121
 c     -1.15380485     0.26095861    -0.01454807
 c     -0.99297027     0.05382270     1.39668137
 c     -0.28468625     1.18746481    -0.88644058
 c      0.97721731     0.84839311    -0.78871172
 h     -0.27627488    -1.89573204     0.35915417
 h     -1.70785678    -0.56637676     1.74544064
 h     -0.56093699     1.80769625    -1.77767709
 h      1.83533375     1.38352699    -1.08005621
 o      2.22683522    -1.16371987     0.37805044
 h      3.31803311    -0.98937210     0.29976977
 c     -2.41428990     0.00667389    -0.70239209
 h     -2.32718421    -0.09210781    -1.73311361
 h     -3.15015809    -0.69189833    -0.30914834
 h     -2.96184216     0.87461326    -0.62962100
 h     -0.57390352     0.88177275     2.08953021
          17

 c      1.18232114    -0.30866852     0.10873047
 c     -0.08911896    -0.73791275     0.42944957
 c     -1.15164398     0.26042824    -0.02165221
 c     -0.98497396     0.06153216     1.39540703
 c     -0.29425575     1.19068348    -0.86901446
 c      0.99946613     0.86261859    -0.79170134
 h     -0.30978277    -1.92414827     0.30531624
 h     -1.74939991    -0.53502136     1.74760818
 h     -0.52444640     1.77693656    -1.79227297
 h      1.82604480     1.36184816    -1.18593250
 o      2.23207875    -1.17036165     0.37040156
 h      3.27022178    -1.00949471     0.30542816
 c     -2.41250487    -0.00670838    -0.69987547
 h     -2.34197817    -0.09846178    -1.78504500
 h     -3.11918387    -0.71790292    -0.31716911
 h     -3.01086865     0.85427441    -0.61155586
 h     -0.61843205     0.84754231     2.12333158
          17

 c      1.18590254    -0.31240115     0.11933815
 c     -0.11063447    -0.72811741     0.43446008
 c     -1.14820939     0.26031329    -0.03069620
 c     -0.97534190     0.07103760     1.39520531
 c     -0.30370999     1.19361297    -0.85208263
 c      1.02301940     0.87575287    -0.79288828
 h     -0.33797705    -1.92705901     0.25747478
 h     -1.80642102    -0.51608953     1.76161626
 h     -0.49534690     1.74944908    -1.79497990
 h      1.82880088     1.34883847    -1.30184177
 o      2.23687674    -1.17573990     0.36265654
 h      3.19456753    -1.02414518     0.30750974
 c     -2.41157762    -0.02056195    -0.69833203
 h     -2.35392895    -0.10974361    -1.83891568
 h     -3.08730826    -0.75545440    -0.32060716
 h     -3.06755010     0.85180668    -0.59095875
 h     -0.66350624     0.80498077     2.14904932
          17

 c      1.19259247    -0.31612063     0.12817933
 c     -0.13428404    -0.72221268     0.44011045
 c     -1.14367743     0.26089836    -0.04140139
 c     -0.96599815     0.08071246     1.39639560
 c     -0.31168096     1.19606492    -0.83589593
 c      1.04705326     0.88774134    -0.79231757
 h     -0.36038150    -1.90229423     0.21752015
 h     -1.86480268    -0.50017238     1.77969874
 h     -0.47622332     1.72676947    -1.78751727
 h      1.83786346     1.34028443    -1.42199568
 o      2.23943675    -1.18017106     0.35501763
 h      3.11803195    -1.02851328     0.30424706
 c     -2.41210002    -0.03388539    -0.69882429
 h     -2.36369236    -0.12388926    -1.88021355
 h     -3.05546354    -0.80577589    -0.31896327
 h     -3.12295749     0.85463054    -0.56950602
 h     -0.70374670     0.76239315     2.17085540
          17

 c      1.20204651    -0.31957033     0.13494467
 c     -0.15907395    -0.72000310     0.44612772
 c     -1.13835910     0.26239554    -0.05341904
 c     -0.95863053     0.08914935     1.39892220
 c     -0.31702972     1.19789238    -0.82064004
 c      1.07126611     0.89871691    -0.79042759
 h     -0.37751600    -1.85195637     0.18682320
 h     -1.91270971    -0.48064557     1.79546589
 h     -0.46905771     1.71058369    -1.77245775
 h      1.84409932     1.33034946    -1.53645100
 o      2.23691949    -1.18419769     0.34773890
 h      3.08577914    -1.01460134     0.29296139
 c     -2.41474481    -0.04608742    -0.70172385
 h     -2.37157952    -0.13945313    -1.90073231
 h     -3.02223816    -0.86638490    -0.31339599
 h     -3.16935715     0.85221879    -0.54893885
 h     -0.73416430     0.72859880     2.19504971
          17

 c      1.21367720    -0.32250881     0.13941294
 c     -0.18388891    -0.72088047     0.45231152
 c     -1.13267848     0.26494165    -0.06636110
 c     -0.95432651     0.09552230     1.40257578
 c     -0.31886196     1.19900454    -0.80645675
 c      1.09537316     0.90873816    -0.78774169
 h     -0.39097327    -1.78297779     0.16574408
 h     -1.94328712    -0.45457857     1.80499744
 h     -0.47502309     1.70250035    -1.75271021
 h      1.84079541     1.31497347    -1.63510267
 o      2.22818248    -1.18821173     0.34099706
 h      3.11835444    -0.97785120     0.27220052
 c     -2.42000350    -0.05710037    -0.70688009
 h     -2.37777660    -0.15544444    -1.89744010
 h     -2.98488408    -0.93176359    -0.30626557
 h     -3.20196856     0.83795890    -0.53064206
 h     -0.75157222     0.70948317     2.22638177
          17

 c      1.22671158    -0.32467399     0.14143956
 c     -0.20757732    -0.72365273     0.45863858
 c     -1.12712377     0.26859104    -0.07981932
 c     -0.95358322     0.09969918     1.40738907
 c     -0.31651535     1.19939022    -0.79349520
 c      1.11894195     0.91774985    -0.78466149
 h     -0.40374424    -1.70920952     0.15259902
 h     -1.95391574    -0.42159116     1.80642457
 h     -0.49433457     1.70370382    -1.73073366
 h      1.82510128     1.29251817    -1.71037135
 o      2.21588893    -1.19188864     0.33471610
 h      3.17839317    -0.92645740     0.24454688
 c     -2.42803822    -0.06719441    -0.71377912
 h     -2.38247276    -0.17123098    -1.87165598
 h     -2.94100905    -0.99527630    -0.30022327
 h     -3.21889104     0.80872427    -0.51555203
 h     -0.75512270     0.70548360     2.26399871
          17

 c      1.24028744    -0.32580249     0.14094171
 c     -0.22901222    -0.72643454     0.46537349
 c     -1.12217631     0.27331125    -0.09338019
 c     -0.95642402     0.10207790     1.41368916
 c     -0.30957274     1.19913701    -0.78196734
 c      1.14145015     0.92562144    -0.78141667
 h     -0.42035361    -1.65250747     0.14242904
 h     -1.94538971    -0.38299093     1.79952406
 h     -0.52611858     1.71454885    -1.70766716
 h      1.79720275     1.26312120    -1.75778856
 o      2.20295152    -1.19472310     0.32873179
 h      3.22619497    -0.87230346     0.21387068
 c     -2.43862314    -0.07678195    -0.72159265
 h     -2.38585776    -0.18659526    -1.82938281
 h     -2.88967683    -1.05098156    -0.29746347
 h     -3.22086561     0.76435535    -0.50408239
 h     -0.74567295     0.71260064     2.30150273
          17

 c      1.25352069    -0.32565212     0.13788630
 c     -0.24724764    -0.72726998     0.47294697
 c     -1.11824271     0.27899303    -0.10664378
 c     -0.96244693     0.10331292     1.42179186
 c     -0.29789619     1.19843781    -0.77217205
 c      1.16236014     0.93217517    -0.77806070
 h     -0.44534424    -1.63512692     0.12845105
 h     -1.92214815    -0.34160872     1.78576459
 h     -0.56826988     1.73424817    -1.68281725
 h      1.75943437     1.22808053    -1.77594430
 o      2.19102972    -1.19644226     0.32292822
 h      3.24279123    -0.82383409     0.18306563
 c     -2.45114171    -0.08632695    -0.72914529
 h     -2.38796986    -0.20192538    -1.78238790
 h     -2.83162153    -1.09468651    -0.29934801
 h     -3.21154135     0.70775040    -0.49589411
 h     -0.72489726     0.72547857     2.33076619
          17

 c      1.26553678    -0.32400865     0.13228953
 c     -0.26183368    -0.72568700     0.48137455
 c     -1.11560290     0.28547365    -0.11924673
 c     -0.97075555     0.10416969     1.43170568
 c     -0.28166257     1.19757296    -0.76445408
 c      1.18114191     0.93719076    -0.77443201
 h     -0.47941571    -1.66129339     0.10885778
 h     -1.89350614    -0.30210895     1.76872148
 h     -0.61735893     1.76086440    -1.65395406
 h      1.71597471     1.18960146    -1.76687165
 o      2.18098579    -1.19697115     0.31723559
 h      3.22226235    -0.78633795     0.15405779
 c     -2.46459806    -0.09635622    -0.73500442
 h     -2.38846803    -0.21832067    -1.74779221
 h     -2.76893130    -1.12438656    -0.30626895
 h     -3.19822728     0.64545783    -0.48945720
 h     -0.69482969     0.73958678     2.34529134
          17

 c      1.27549366    -0.32070672     0.12423177
 c     -0.27291000    -0.72302426     0.48998646
 c     -1.11437336     0.29255738    -0.13087472
 c     -0.97991021     0.10546903     1.44302649
 c     -0.26137515     1.19686268    -0.75910469
 c      1.19724905     0.94039816    -0.77005197
 h     -0.51811281    -1.71326392     0.08993438
 h     -1.87428201    -0.27095069     1.75417040
 h     -0.66876734     1.79169674    -1.61835178
 h      1.67306166     1.15080387    -1.73725544
 o      2.17325523    -1.19634452     0.31160810
 h      3.16547894    -0.76307030     0.12810219
 c     -2.47764917    -0.10750300    -0.73806197
 h     -2.38679212    -0.23696802    -1.74165435
 h     -2.70453883    -1.14045322    -0.31759479
 h     -3.19213575     0.58766001    -0.48169351
 h     -0.65772617     0.75188579     2.34145410
          17

 c      1.28260945    -0.31568148     0.11388083
 c     -0.28089521    -0.72092220     0.49795839
 c     -1.11449171     0.30003024    -0.14126251
 c     -0.98830502     0.10788780     1.45507767
 c     -0.23783820     1.19660331    -0.75625409
 c      1.21009698     0.94148243    -0.76400915
 h     -0.55543802    -1.76896330     0.07980026
 h     -1.88033547    -0.25421684     1.74825685
 h     -0.71715146     1.82391646    -1.57400550
 h      1.63920349     1.11566556    -1.69986286
 o      2.16787975    -1.19468104     0.30602515
 h      3.07918295    -0.75518183     0.10563254
 c     -2.48881683    -0.12035546    -0.73844518
 h     -2.38321693    -0.25758955    -1.76737549
 h     -2.64170916    -1.14580533    -0.33169306
 h     -3.20541681     0.54492565    -0.46879559
 h     -0.61592977     0.76083003     2.31853825
          17

 c      1.28619735    -0.30903392     0.10151920
 c     -0.28623466    -0.72037477     0.50471868
 c     -1.11573307     0.30767663    -0.15019535
 c     -0.99517501     0.11155466     1.46725700
 c     -0.21209877     1.19701551    -0.75581104
 c      1.21916017     0.94015302    -0.75509014
 h     -0.58668694    -1.81319334     0.08364151
 h     -1.91696149    -0.25299888     1.75351113
 h     -0.75712899     1.85518966    -1.52043476
 h      1.62401501     1.08829703    -1.67207643
 o      2.16425036    -1.19227954     0.30055227
 h      2.97969620    -0.75963514     0.08511905
 c     -2.49710300    -0.13488726    -0.73747868
 h     -2.37960422    -0.27790637    -1.81306026
 h     -2.58359727    -1.14593922    -0.34611604
 h     -3.24346110     0.52091129    -0.44913258
 h     -0.57155310     0.76640579     2.27854703
          17

 c      1.28571144    -0.30108095     0.08757006
 c     -0.28934593    -0.72173046     0.50997094
 c     -1.11775546     0.31528999    -0.15751118
 c     -1.00112910     0.11589939     1.47916960
 c     -0.18536797     1.19822280    -0.75746694
 c      1.22431597     0.93630396    -0.74254983
 h     -0.60885031    -1.83790213     0.10350214
 h     -1.97318776    -0.26176325     1.76748651
 h     -0.78399787     1.88412810    -1.45889781
 h      1.63410840     1.07124946    -1.66677079
 o      2.16070332    -1.18986773     0.29550111
 h      2.89890835    -0.76493784     0.06041181
 c     -2.50252233    -0.15010362    -0.73659554
 h     -2.37847056    -0.29515197    -1.86176981
 h     -2.53269697    -1.14806514    -0.35808255
 h     -3.29990640     0.50882249    -0.42539752
 h     -0.52599460     0.77028316     2.22597511
          17

 c      1.28083305    -0.29238087     0.07260950
 c     -0.29062972    -0.72491671     0.51361373
 c     -1.12016686     0.32266557    -0.16308876
 c     -1.00739096     0.12003599     1.49040473
 c     -0.15891576     1.20026237    -0.76075240
 c      1.22619529     0.93014913    -0.72704533
 h     -0.62023049    -1.83990862     0.13928151
 h     -2.03124026    -0.27258783     1.78607470
 h     -0.79433875     1.91052987    -1.39217303
 h      1.66856604     1.06432616    -1.68114328
 o      2.15506104    -1.18845822     0.29143368
 h      2.87488697    -0.75356773     0.02076842
 c     -2.50579124    -0.16463317    -0.73669356
 h     -2.38176044    -0.30743924    -1.90014996
 h     -2.49045777    -1.15864693    -0.36538585
 h     -3.36182645     0.49738937    -0.40263803
 h     -0.47962876     0.77560757     2.16704482
          17

 c      1.27159272    -0.28373076     0.05733701
 c     -0.29045941    -0.72956712     0.51569011
 c     -1.12259620     0.32958451    -0.16684160
 c     -1.01491544     0.12321545     1.50045630
 c     -0.13394950     1.20310834    -0.76511129
 c      1.22601933     0.92217643    -0.71035252
 h     -0.62023791    -1.81973027     0.18931557
 h     -2.07667214    -0.27917948     1.80625789
 h     -0.78646548     1.93547419    -1.32414097
 h      1.72007231     1.06552026    -1.69982471
 o      2.14729677    -1.18786267     0.28830955
 h      2.90848438    -0.72604945    -0.03520824
 c     -2.50769756    -0.17754853    -0.73813385
 h     -2.39048036    -0.31395242    -1.92033763
 h     -2.45749287    -1.18020514    -0.36746253
 h     -3.41732091     0.47768387    -0.38523610
 h     -0.43230649     0.78580829     2.10793355
          17

 c      1.25839641    -0.27613885     0.04251942
 c     -0.28912436    -0.73499862     0.51637524
 c     -1.12474725     0.33580629    -0.16872759
 c     -1.02404385     0.12509749     1.50889789
 c     -0.11150004     1.20668462    -0.76996077
 c      1.22510567     0.91301980    -0.69431025
 h     -0.60963804    -1.78210132     0.25040802
 h     -2.10101184    -0.27783740     1.82644996
 h     -0.76067922     1.96130878    -1.25928431
 h      1.77991090     1.07257021    -1.70705455
 o      2.13940919    -1.18665478     0.28521003
 h      2.96507511    -0.70194304    -0.09477424
 c     -2.50879824    -0.18865736    -0.74086916
 h     -2.40482568    -0.31465870    -1.91913427
 h     -2.43409845    -1.20998555    -0.36574722
 h     -3.45841732     0.44501791    -0.37581148
 h     -0.38492828     0.80251012     2.05259831
          17

 c      1.24188571    -0.27074408     0.02893901
 c     -0.28673805    -0.74005581     0.51597517
 c     -1.12642798     0.34107453    -0.16876441
 c     -1.03446386     0.12584103     1.51549691
 c     -0.09233468     1.21086486    -0.77473449
 c      1.22455691     0.90337152    -0.68028939
 h     -0.59121761    -1.73791830     0.31771642
 h     -2.10094423    -0.26708836     1.84605975
 h     -0.71920512     1.99146384    -1.20208490
 h      1.84100346     1.08363456    -1.69265957
 o      2.13286353    -1.18375424     0.28129127
 h      3.01642492    -0.69518366    -0.14599470
 c     -2.50939791    -0.19830385    -0.74454909
 h     -2.42432707    -0.31008493    -1.89734213
 h     -2.42048053    -1.24183551    -0.36290395
 h     -3.48091233     0.39823691    -0.37534459
 h     -0.34087838     0.82418694     2.00211203
          17

 c      1.22277104    -0.26867917     0.01733957
 c     -0.28317792    -0.74300864     0.51485983
 c     -1.12755964     0.34513479    -0.16703341
 c     -1.04532834     0.12600518     1.52011819
 c     -0.07692124     1.21549280    -0.77893160
 c      1.22516194     0.89392432    -0.66917853
 h     -0.57020254    -1.70552419     0.38547172
 h     -2.07757079    -0.24735974     1.86530177
 h     -0.66556349     2.02979569    -1.15626737
 h      1.89843986     1.09737807    -1.65191897
 o      2.12822337    -1.17870216     0.27608534
 h      3.04807648    -0.71045415    -0.18241458
 c     -2.50960160    -0.20704110    -0.74856819
 h     -2.44790089    -0.30124670    -1.86004232
 h     -2.41655200    -1.26932976    -0.36168237
 h     -3.48384319     0.33885376    -0.38339370
 h     -0.30555325     0.84701370     1.95610954
          17

 c      1.20173564    -0.27089626     0.00835417
 c     -0.27823408    -0.74209101     0.51325163
 c     -1.12817665     0.34776545    -0.16367285
 c     -1.05542218     0.12637723     1.52255928
 c     -0.06546911     1.22047013    -0.78218067
 c      1.22736886     0.88528980    -0.66146287
 h     -0.55230137    -1.70464315     0.44951471
 h     -2.03666935    -0.22101797     1.88548053
 h     -0.60327245     2.07910707    -1.12395379
 h      1.94922843     1.11295839    -1.58414063
 o      2.12556628    -1.17143745     0.26939804
 h      3.05364419    -0.74737424    -0.20130718
 c     -2.50931521    -0.21542939    -0.75205588
 h     -2.47390742    -0.28960566    -1.81748128
 h     -2.42165783    -1.28787983    -0.36418728
 h     -3.46964409     0.27070827    -0.39799996
 h     -0.28434104     0.86692469     1.91447079
          17

 c      1.17941224    -0.27798432     0.00241753
 c     -0.27201549    -0.73693095     0.51107922
 c     -1.12842259     0.34881671    -0.15886366
 c     -1.06327653     0.12784698     1.52243840
 c     -0.05800250     1.22590472    -0.78429697
 c      1.23124302     0.87787771    -0.65722569
 h     -0.53881351    -1.73998493     0.50924946
 h     -1.98932183    -0.19251744     1.90964094
 h     -0.53451878     2.13911859    -1.10507171
 h      1.99234454     1.13012834    -1.49193417
 o      2.12470662    -1.16217438     0.26123957
 h      3.03157548    -0.80275872    -0.20246056
 c     -2.50815003    -0.22398916    -0.75395965
 h     -2.50043422    -0.27681221    -1.78470234
 h     -2.43445541    -1.29555762    -0.37162940
 h     -3.44505201     0.19998101    -0.41531153
 h     -0.28082339     0.88116918     1.87793739
          17

 c      1.15641180    -0.29003860    -0.00031468
 c     -0.26504008    -0.72904854     0.50823286
 c     -1.12853653     0.34823755    -0.15281062
 c     -1.06739563     0.13126013     1.51918332
 c     -0.05436217     1.23219608    -0.78529055
 c      1.23637755     0.87176823    -0.65608683
 h     -0.52568500    -1.79560906     0.56501582
 h     -1.95027940    -0.16771719     1.94270049
 h     -0.46005586     2.20537595    -1.09747776
 h      2.02946709     1.14954676    -1.38122071
 o      2.12514862    -1.15138852     0.25186277
 h      2.98583530    -0.87079199    -0.18874085
 c     -2.50532090    -0.23320195    -0.75351210
 h     -2.52585439    -0.26406471    -1.77624918
 h     -2.45292046    -1.29336062    -0.38426112
 h     -3.42171657     0.13482887    -0.42945281
 h     -0.29581483     0.88903485     1.84795984
          17

 c      1.13337569    -0.30664220    -0.00000415
 c     -0.25784063    -0.72055868     0.50481585
 c     -1.12881883     0.34607541    -0.14572428
 c     -1.06693558     0.13712003     1.51226030
 c     -0.05412360     1.23993680    -0.78531282
 c      1.24180175     0.86664160    -0.65720177
 h     -0.50838683    -1.85003515     0.61547582
 h     -1.93052299    -0.15123714     1.98890414
 h     -0.38050614     2.27042705    -1.09778723
 h      2.06600280     1.17320713    -1.26091308
 o      2.12576074    -1.13984559     0.24192942
 h      2.93087157    -0.94223954    -0.16877678
 c     -2.49985994    -0.24337336    -0.75096364
 h     -2.54906650    -0.25160253    -1.79621606
 h     -2.47446751    -1.28535472    -0.40132831
 h     -3.41341474     0.08339634    -0.43391621
 h     -0.32684065     0.89226054     1.82640531
          17

 c      1.11101738    -0.32696089     0.00289573
 c     -0.25073755    -0.71314846     0.50109900
 c     -1.12957983     0.34246139    -0.13781655
 c     -1.06248051     0.14527675     1.50161432
 c     -0.05655844     1.24969200    -0.78457769
 c      1.24610612     0.86186243    -0.65951799
 h     -0.48481401    -1.88793130     0.65837299
 h     -1.92844666    -0.14349317     2.04677379
 h     -0.29766210     2.32645459    -1.10235871
 h      2.11011506     1.20419421    -1.14025070
 o      2.12439283    -1.12851086     0.23269617
 h      2.89762874    -1.00551106    -0.16002119
 c     -2.49137408    -0.25430988    -0.74757396
 h     -2.56900107    -0.23916134    -1.83480030
 h     -2.49630508    -1.27837089    -0.42116515
 h     -3.42748005     0.05016012    -0.42509093
 h     -0.36791769     0.89540304     1.81540791
          17

 c      1.09010076    -0.34988704     0.00771444
 c     -0.24389137    -0.70794142     0.49743399
 c     -1.13109279     0.33759312    -0.12930813
 c     -1.05578016     0.15500724     1.48776811
 c     -0.06071741     1.26181175    -0.78329389
 c      1.24806309     0.85681450    -0.66228083
 h     -0.45505883    -1.90128247     0.69172728
 h     -1.93217419    -0.14144756     2.10810007
 h     -0.21478390     2.36750123    -1.10798582
 h      2.16654518     1.24434641    -1.02380877
 o      2.11901728    -1.11805649     0.22543066
 h      2.91599819    -1.05448809    -0.17957278
 c     -2.48061021    -0.26524717    -0.74467829
 h     -2.58432889    -0.22671513    -1.87639499
 h     -2.51603752    -1.28028568    -0.44172699
 h     -3.45806517     0.03414198    -0.40471348
 h     -0.41045754     0.90542241     1.81719393
          17

 c      1.07133895    -0.37415572     0.01365371
 c     -0.23742111    -0.70562081     0.49422099
 c     -1.13356532     0.33171921    -0.12043930
 c     -1.04863449     0.16550650     1.47149483
 c     -0.06558545     1.27633885    -0.78161844
 c      1.24733763     0.85129856    -0.66522733
 h     -0.42059789    -1.88744550     0.71428373
 h     -1.92946605    -0.14173982     2.16266804
 h     -0.13610871     2.39053443    -1.11225760
 h      2.22965974     1.29109350    -0.91030592
 o      2.11057842    -1.10864570     0.21997703
 h      2.97082453    -1.09232139    -0.22152045
 c     -2.46898226    -0.27533263    -0.74305611
 h     -2.59376024    -0.21454883    -1.90794730
 h     -2.53210872    -1.29647878    -0.46160604
 h     -3.49114919     0.03118473    -0.37792182
 h     -0.44646527     0.92888296     1.83320117
          17

 c      1.05532132    -0.39844439     0.01987835
 c     -0.23146167    -0.70648062     0.49186410
 c     -1.13712110     0.32512255    -0.11147921
 c     -1.04207513     0.17644860     1.45365609
 c     -0.07022453     1.29298417    -0.77962487
 c      1.24435454     0.84553377    -0.66821348
 h     -0.38386161    -1.84812933     0.72571175
 h     -1.91291787    -0.14232842     2.20227535
 h     -0.06612591     2.39574088    -1.11373029
 h      2.28624310     1.33804927    -0.79770858
 o      2.10159171    -1.10055943     0.21542230
 h      3.02448323    -1.12118881    -0.26789015
 c     -2.45779607    -0.28417030    -0.74292233
 h     -2.59635779    -0.20299082    -1.92156292
 h     -2.54362966    -1.32651719    -0.48081164
 h     -3.51360632     0.03680330    -0.34994660
 h     -0.47279213     0.96704274     1.86214657
          17

 c      1.04249991    -0.42147001     0.02559335
 c     -0.22614151    -0.71033315     0.49068127
 c     -1.14179043     0.31809814    -0.10272788
 c     -1.03628735     0.18817211     1.43523339
 c     -0.07386492     1.31112963    -0.77728564
 c      1.23964601     0.83985806    -0.67092759
 h     -0.34817220    -1.79017124     0.72701884
 h     -1.87992116    -0.14251151     2.22178744
 h     -0.00889747     2.38658192    -1.11203285
 h      2.32385628     1.37855144    -0.68682595
 o      2.09380149    -1.09425845     0.21122025
 h      3.05325875    -1.14046501    -0.30689564
 c     -2.44794822    -0.29191990    -0.74411215
 h     -2.59166581    -0.19222507    -1.91410260
 h     -2.54991307    -1.36433324    -0.50046176
 h     -3.51704250     0.04729693    -0.32464914
 h     -0.49184996     1.01390896     1.89887738
          17

 c      1.03316503    -0.44206865     0.03010039
 c     -0.22152307    -0.71627634     0.49078428
 c     -1.14751118     0.31092663    -0.09451022
 c     -1.03100525     0.20133271     1.41721982
 c     -0.07596001     1.32984553    -0.77446843
 c      1.23352885     0.83453826    -0.67292985
 h     -0.31778674    -1.72794850     0.72133671
 h     -1.83137306    -0.14255233     2.21897154
 h      0.03253980     2.36976591    -1.10794927
 h      2.33489793     1.40782893    -0.58077570
 o      2.08811113    -1.09018622     0.20720166
 h      3.04761602    -1.14917052    -0.33335157
 c     -2.43992996    -0.29902667    -0.74622042
 h     -2.57978299    -0.18218820    -1.88662085
 h     -2.55035880    -1.40163620    -0.52177819
 h     -3.49767594     0.05983953    -0.30445042
 h     -0.50799301     1.06014474     1.93597559
          17

 c      1.02740696    -0.45926469     0.03284235
 c     -0.21756592    -0.72254530     0.49199141
 c     -1.15413845     0.30385243    -0.08716611
 c     -1.02583023     0.21649106     1.40039521
 c     -0.07621914     1.34795764    -0.77095196
 c      1.22612827     0.82974270    -0.67376697
 h     -0.29752850    -1.68478014     0.71449005
 h     -1.77098418    -0.14353803     2.19452559
 h      0.05662632     2.35469407    -1.10334879
 h      2.31641744     1.42326262    -0.48348432
 o      2.08492956    -1.08868457     0.20338400
 h      3.00607084    -1.14683905    -0.34582337
 c     -2.43385904    -0.30594645    -0.74862707
 h     -2.56146485    -0.17241876    -1.84459976
 h     -2.54465802    -1.43123726    -0.54538946
 h     -3.45555163     0.07241855    -0.29050473
 h     -0.52427864     1.09786469     1.96640201
          17

 c      1.02509551    -0.47234050     0.03344058
 c     -0.21418048    -0.72721109     0.49396732
 c     -1.16145938     0.29707639    -0.08103877
 c     -1.02028599     0.23397867     1.38513833
 c     -0.07460342     1.36424622    -0.76648668
 c      1.21747494     0.82556438    -0.67304053
 h     -0.29133130    -1.68439509     0.71301298
 h     -1.70536519    -0.14765760     2.15272069
 h      0.06330012     2.35137475    -1.10060642
 h      2.26900282     1.42406304    -0.39875113
 o      2.08423858    -1.08995803     0.19992876
 h      2.93356790    -1.13370874    -0.34610399
 c     -2.42946977    -0.31304682    -0.75046143
 h     -2.53818968    -0.16178523    -1.79863390
 h     -2.53297274    -1.44860601    -0.57119593
 h     -3.39438155     0.08397684    -0.28260905
 h     -0.54171504     1.12257352     1.98503598
          17

 c      1.02588946    -0.48089825     0.03172491
 c     -0.21134841    -0.72996766     0.49665202
 c     -1.16920480     0.29076105    -0.07645856
 c     -1.01377758     0.25396743     1.37132632
 c     -0.07126868     1.37781420    -0.76091884
 c      1.20754604     0.82202724    -0.67044843
 h     -0.30017354    -1.72971428     0.71883072
 h     -1.64418035    -0.15877846     2.10212065
 h      0.05334132     2.36630764    -1.10124716
 h      2.19632226     1.41118595    -0.32969265
 o      2.08534985    -1.09405048     0.19730291
 h      2.84487022    -1.11081108    -0.34192081
 c     -2.42609244    -0.32063503    -0.75070887
 h     -2.51191845    -0.14828031    -1.76357031
 h     -2.51598323    -1.45220974    -0.59849768
 h     -3.32204485     0.09488136    -0.27874775
 h     -0.55972549     1.13311806     1.98909638
          17

 c      1.02924846    -0.48488747     0.02775533
 c     -0.20913568    -0.73244779     0.50033516
 c     -1.17704500     0.28503002    -0.07371541
 c     -1.00570294     0.27650793     1.35843173
 c     -0.06650690     1.38842853    -0.75431629
 c      1.19622180     0.81904759    -0.66584446
 h     -0.32168396    -1.79912469     0.72824022
 h     -1.59850066    -0.18231979     2.05418361
 h      0.02762293     2.39859820    -1.10452163
 h      2.10565962     1.38779605    -0.27803079
 o      2.08657420    -1.10088431     0.19660587
 h      2.76970496    -1.07931104    -0.35222879
 c     -2.42271122    -0.32896128    -0.74873892
 h     -2.48433882    -0.12959870    -1.75267794
 h     -2.49484552    -1.44355197    -0.62614234
 h     -3.25084351     0.10754960    -0.27460531
 h     -0.57661272     1.13128328     1.97823337
          17

 c      1.03442596    -0.48457897     0.02182079
 c     -0.20757829    -0.73647099     0.50524895
 c     -1.18457573     0.27996125    -0.07303026
 c     -0.99589088     0.30126867     1.34598286
 c     -0.06076762     1.39650289    -0.74697421
 c      1.18316425     0.81634682    -0.65934854
 h     -0.35181621    -1.86726052     0.73677317
 h     -1.57553477    -0.22214028     2.01722165
 h     -0.01270689     2.44026485    -1.10738338
 h      2.00924994     1.36033246    -0.24279614
 o      2.08612519    -1.11042585     0.19916612
 h      2.73902637    -1.03829108    -0.40073419
 c     -2.41822483    -0.33803413    -0.74502226
 h     -2.45627682    -0.10496148    -1.76827468
 h     -2.47108474    -1.42728935    -0.65267575
 h     -3.19522011     0.12614999    -0.26433920
 h     -0.58967381     1.12178404     1.95482662
          17

 c      1.04053427    -0.48051533     0.01439499
 c     -0.20662323    -0.74303414     0.51137232
 c     -1.19132470     0.27558962    -0.07453259
 c     -0.98503558     0.32705712     1.33400941
 c     -0.05472667     1.40274621    -0.73929625
 c      1.16773826     0.81337871    -0.65146934
 h     -0.38646970    -1.91718360     0.74182469
 h     -1.57347997    -0.27512001     1.99024761
 h     -0.06546207     2.48054564    -1.10596185
 h      1.92493495     1.33935798    -0.21882938
 o      2.08467537    -1.12255408     0.20439614
 h      2.74484391    -0.98732326    -0.48147862
 c     -2.41197140    -0.34727458    -0.74095221
 h     -2.42822836    -0.07637545    -1.79993218
 h     -2.44639348    -1.41103156    -0.67661133
 h     -3.16507869     0.15351327    -0.24421516
 h     -0.59510708     1.11249960     1.92442537
          17

 c      1.04674039    -0.47351664     0.00609529
 c     -0.20613794    -0.75236544     0.51848184
 c     -1.19679034     0.27192898    -0.07823349
 c     -0.97445945     0.35187003     1.32277925
 c     -0.04930200     1.40782818    -0.73166778
 c      1.14935422     0.80951009    -0.64300565
 h     -0.42213375    -1.94024539     0.74246009
 h     -1.58385415    -0.33080507     1.96599931
 h     -0.12723377     2.51005042    -1.09703979
 h      1.87177100     1.33713868    -0.19789863
 o      2.08419028    -1.13667419     0.21013026
 h      2.75735779    -0.93217526    -0.56396566
 c     -2.40415772    -0.35539475    -0.73775546
 h     -2.40107416    -0.04755978    -1.83295869
 h     -2.42235183    -1.40366367    -0.69684450
 h     -3.15982778     0.18686561    -0.21661514
 h     -0.58834331     1.11357144     1.89521746
          17

 c      1.05241221    -0.46467842    -0.00233853
 c     -0.20593737    -0.76418686     0.52623141
 c     -1.20049482     0.26899882    -0.08400575
 c     -0.96540663     0.37374354     1.31243309
 c     -0.04558926     1.41223552    -0.72438540
 c      1.12842884     0.80468503    -0.63445960
 h     -0.45599766    -1.93352275     0.73878225
 h     -1.59788743    -0.37709568     1.93829147
 h     -0.19389154     2.52263279    -1.07873170
 h      1.85810961     1.35925667    -0.17578392
 o      2.08568650    -1.15195313     0.21468109
 h      2.75941467    -0.88059495    -0.62575988
 c     -2.39561604    -0.36094082    -0.73595045
 h     -2.37603096    -0.02217843    -1.85583588
 h     -2.40019629    -1.41133001    -0.71295901
 h     -3.17106092     0.21840696    -0.18872899
 h     -0.56591489     1.13312789     1.87459422
          17

 c      1.05711927    -0.45529465    -0.01008226
 c     -0.20579446    -0.77784345     0.53419380
 c     -1.20202165     0.26684017    -0.09159716
 c     -0.95851254     0.39166500     1.30318998
 c     -0.04472708     1.41624202    -0.71762732
 c      1.10680602     0.79986642    -0.62561464
 h     -0.48607490    -1.89866716     0.73165124
 h     -1.60973043    -0.40470135     1.90482334
 h     -0.26128217     2.51572115    -1.05058313
 h      1.87541174     1.39902087    -0.15746866
 o      2.08929814    -1.16757470     0.21710889
 h      2.74605570    -0.83873360    -0.65653877
 c     -2.38723387    -0.36311637    -0.73559039
 h     -2.35434506    -0.00293418    -1.86212469
 h     -2.38080651    -1.43330040    -0.72513148
 h     -3.18938761     0.24000145    -0.16787046
 h     -0.52850240     1.17106315     1.86400163
          17

 c      1.06057392    -0.44672137    -0.01629771
 c     -0.20541576    -0.79225689     0.54187367
 c     -1.20102714     0.26551869    -0.10066213
 c     -0.95373474     0.40572541     1.29548408
 c     -0.04771419     1.41987214    -0.71144169
 c      1.08679863     0.79648963    -0.61600752
 h     -0.51171998    -1.84266874     0.72276801
 h     -1.61655817    -0.40818070     1.86644426
 h     -0.32588712     2.49030246    -1.01348414
 h      1.90786434     1.44386438    -0.15142431
 o      2.09476343    -1.18281348     0.21692165
 h      2.71808127    -0.81094758    -0.65295794
 c     -2.37966575    -0.36203767    -0.73655708
 h     -2.33711947     0.00865334    -1.84988715
 h     -2.36483923    -1.46214988    -0.73376733
 h     -3.20785750     0.24618355    -0.15889944
 h     -0.48164795     1.21833968     1.85831237
          17

 c      1.06257679    -0.44022088    -0.02022149
 c     -0.20436870    -0.80575998     0.54870908
 c     -1.19724473     0.26511901    -0.11079289
 c     -0.95064330     0.41657856     1.28966975
 c     -0.05522580     1.42281819    -0.70574392
 c      1.07022362     0.79580801    -0.60542880
 h     -0.53477921    -1.77999611     0.71497254
 h     -1.61796316    -0.38562112     1.82603819
 h     -0.38547883     2.45112015    -0.96956496
 h      1.94225246     1.48312322    -0.16322763
 o      2.10165770    -1.19707610     0.21392835
 h      2.67937961    -0.80003081    -0.61598016
 c     -2.37331123    -0.35839913    -0.73862960
 h     -2.32522647     0.01232624    -1.82115745
 h     -2.35277004    -1.48810504    -0.73927819
 h     -3.22224138     0.23453880    -0.16402720
 h     -0.43287610     1.26309127     1.85054198
          17

 c      1.06299302    -0.43680806    -0.02125613
 c     -0.20201723    -0.81610529     0.55410324
 c     -1.19049924     0.26573253    -0.12155336
 c     -0.94867354     0.42499466     1.28574530
 c     -0.06747653     1.42436316    -0.70032716
 c      1.05815650     0.79869822    -0.59395045
 h     -0.56070636    -1.73285141     0.71221769
 h     -1.61578891    -0.33852845     1.78803398
 h     -0.43979849     2.40686354    -0.92199547
 h      1.97009570     1.51006649    -0.19467959
 o      2.10939736    -1.20998625     0.20830120
 h      2.63727146    -0.80639599    -0.55161316
 c     -2.36835464    -0.35309741    -0.74141387
 h     -2.31920547     0.00929592    -1.78213896
 h     -2.34480934    -1.50309478    -0.74208130
 h     -3.23061595     0.20522931    -0.18323553
 h     -0.38874972     1.29588973     1.83566901
          17

 c      1.06178201    -0.43711468    -0.01905588
 c     -0.19776239    -0.82134503     0.55759655
 c     -1.18073584     0.26743857    -0.13252008
 c     -0.94715989     0.43179346     1.28329422
 c     -0.08418322     1.42344504    -0.69491053
 c      1.05103717     0.80565828    -0.58178401
 h     -0.59613451    -1.72136219     0.71793417
 h     -1.61461622    -0.27226109     1.75841345
 h     -0.49082423     2.36916027    -0.87438709
 h      1.98653431     1.52118321    -0.24502983
 o      2.11704469    -1.22158561     0.20085909
 h      2.60530555    -0.82503119    -0.47516741
 c     -2.36476814    -0.34706766    -0.74426912
 h     -2.31913106     0.00248535    -1.74360849
 h     -2.34081258    -1.50244610    -0.74265214
 h     -3.23334628     0.16067756    -0.21444362
 h     -0.35377276     1.31120487     1.81143816
          17

 c      1.05910290    -0.44130405    -0.01360126
 c     -0.19175061    -0.82138947     0.55915929
 c     -1.16805775     0.27027497    -0.14331799
 c     -0.94527540     0.43788944     1.28154826
 c     -0.10470683     1.41902276    -0.68924141
 c      1.04880597     0.81679037    -0.56918025
 h     -0.64095947    -1.74566365     0.73200075
 h     -1.62226790    -0.19606029     1.74455949
 h     -0.54152221     2.34863066    -0.82964592
 h      1.98938935     1.51547470    -0.31192486
 o      2.12303035    -1.23261740     0.19337665
 h      2.60664390    -0.84089189    -0.41579198
 c     -2.36226051    -0.34120703    -0.74641374
 h     -2.32457859    -0.00386407    -1.71956118
 h     -2.34022754    -1.48516819    -0.74153979
 h     -3.23359529     0.10549444    -0.25338421
 h     -0.33029639     1.30710759     1.77786924
          17

 c      1.05545851    -0.44907268    -0.00523310
 c     -0.18508417    -0.81790864     0.55921229
 c     -1.15276161     0.27419459    -0.15363279
 c     -0.94218042     0.44405547     1.27958891
 c     -0.12834977     1.41064844    -0.68319181
 c      1.05093208     0.83175478    -0.55639721
 h     -0.68620405    -1.78696195     0.75069134
 h     -1.64789830    -0.12010191     1.75342185
 h     -0.59285974     2.34892788    -0.78904467
 h      1.97932446     1.49451137    -0.39181592
 o      2.12577920    -1.24403523     0.18753146
 h      2.66288024    -0.83663739    -0.39935272
 c     -2.36021817    -0.33616394    -0.74739846
 h     -2.33487420    -0.00618248    -1.72139691
 h     -2.34204594    -1.45404623    -0.73934164
 h     -3.23774909     0.04615730    -0.29372299
 h     -0.31835428     1.28503850     1.73680568
          17

 c      1.05172121    -0.45971619     0.00540426
 c     -0.17917476    -0.81277234     0.55834756
 c     -1.13535976     0.27902428    -0.16319947
 c     -0.93765957     0.45030912     1.27677186
 c     -0.15452102     1.39872485    -0.67675082
 c      1.05631877     0.84972475    -0.54369770
 h     -0.72151733    -1.82539672     0.76969787
 h     -1.69508491    -0.04888142     1.78684673
 h     -0.64203178     2.36457168    -0.75264925
 h      1.96111702     1.46316550    -0.48031086
 o      2.12575895    -1.25536123     0.18254471
 h      2.76147972    -0.81896555    -0.41109089
 c     -2.35781627    -0.33197247    -0.74766349
 h     -2.34940517    -0.00424732    -1.74997334
 h     -2.34476770    -1.41590637    -0.73666732
 h     -3.25396667    -0.01039802    -0.32847064
 h     -0.31498237     1.25022065     1.69185531
          17

 c      1.04894659    -0.47223559     0.01750750
 c     -0.17523617    -0.80729833     0.55712411
 c     -1.11658392     0.28444266    -0.17177997
 c     -0.93271282     0.45565811     1.27304370
 c     -0.18257940     1.38420947    -0.66995618
 c      1.06323861     0.86940203    -0.53129911
 h     -0.74012688    -1.84843651     0.78586320
 h     -1.75608278     0.02110365     1.83823750
 h     -0.68424819     2.38522055    -0.72047958
 h      1.94494682     1.43005175    -0.57327882
 o      2.12472504    -1.26545898     0.17675080
 h      2.86920832    -0.80649195    -0.42133519
 c     -2.35448303    -0.32788130    -0.74835478
 h     -2.36745835    -0.00119883    -1.79495137
 h     -2.34650267    -1.38125305    -0.73411076
 h     -3.28713936    -0.05927504    -0.35301278
 h     -0.31335919     1.21223211     1.64847425
          17

 c      1.04814025    -0.48550001     0.03026916
 c     -0.17413835    -0.80228301     0.55599225
 c     -1.09736779     0.28996079    -0.17914191
 c     -0.92913650     0.45873840     1.26874579
 c     -0.21161541     1.36822380    -0.66287757
 c      1.06964026     0.88929504    -0.51924888
 h     -0.73907925    -1.85015714     0.79727816
 h     -1.81663708     0.09510621     1.89611342
 h     -0.71555306     2.40106446    -0.69301495
 h      1.94392202     1.40514098    -0.66880545
 o      2.12393654    -1.27380279     0.16938939
 h      2.96173506    -0.80926362    -0.41471218
 c     -2.35038542    -0.32271916    -0.75053311
 h     -2.38789328    -0.00087201    -1.84232842
 h     -2.34534065    -1.36143582    -0.73218832
 h     -3.33371825    -0.09894617    -0.36722215
 h     -0.30349986     1.18364322     1.61315452
          17

 c      1.05008614    -0.49841415     0.04298744
 c     -0.17636369    -0.79813376     0.55525665
 c     -1.07881495     0.29489598    -0.18504497
 c     -0.92843500     0.45875334     1.26439510
 c     -0.24041574     1.35189361    -0.65565372
 c      1.07411155     0.90834324    -0.50745313
 h     -0.71839626    -1.82931452     0.80302841
 h     -1.86427008     0.17508079     1.94988550
 h     -0.73409135     2.40536537    -0.67102436
 h      1.96428649     1.39328948    -0.76710194
 o      2.12402372    -1.28038480     0.16038527
 h      3.02609576    -0.82974271    -0.38698442
 c     -2.34631087    -0.31569079    -0.75477466
 h     -2.40919264    -0.00580168    -1.88076804
 h     -2.33985011    -1.36271927    -0.73127865
 h     -3.38319471    -0.12988134    -0.37406234
 h     -0.27721999     1.17391996     1.59045042
          17

 c      1.05523651    -0.51001687     0.05512054
 c     -0.18193349    -0.79487724     0.55503493
 c     -1.06214750     0.29836455    -0.18923960
 c     -0.93097578     0.45609879     1.26076053
 c     -0.26755846     1.33631985    -0.64852642
 c      1.07661573     0.92625472    -0.49602931
 h     -0.68083636    -1.78894932     0.80319291
 h     -1.89143687     0.25957251     1.99215238
 h     -0.74007469     2.39490860    -0.65528740
 h      1.99806300     1.39088873    -0.86625770
 o      2.12526151    -1.28544520     0.14996206
 h      3.05616345    -0.86673347    -0.33896568
 c     -2.34313905    -0.30694666    -0.76125175
 h     -2.42973618    -0.01683650    -1.90339686
 h     -2.32938166    -1.38182462    -0.73166791
 h     -3.42416319    -0.15273818    -0.37684989
 h     -0.23524712     1.18205611     1.57979937
          17

 c      1.06366555    -0.51949635     0.06629576
 c     -0.19031303    -0.79201860     0.55520868
 c     -1.04861133     0.29933527    -0.19147938
 c     -0.93604976     0.45209255     1.25875335
 c     -0.29153274     1.32251307    -0.64182980
 c      1.07793216     0.94308843    -0.48544660
 h     -0.63246267    -1.73786057     0.79928320
 h     -1.89506929     0.34521359     2.01859042
 h     -0.73543253     2.36998672    -0.64645593
 h      2.03013125     1.39105001    -0.96035429
 o      2.12768362    -1.28936160     0.13849244
 h      3.05059954    -0.91694621    -0.27413718
 c     -2.34149045    -0.29740101    -0.76986334
 h     -2.44804321    -0.03343346    -1.90752489
 h     -2.31411539    -1.40839295    -0.73362976
 h     -3.44828304    -0.16780957    -0.37790721
 h     -0.18712983     1.19807369     1.57664453
          17

 c      1.07509700    -0.52616934     0.07628971
 c     -0.20038809    -0.78834308     0.55538834
 c     -1.03933512     0.29677450    -0.19155519
 c     -0.94255385     0.44817313     1.25910553
 c     -0.31086889     1.31121957    -0.63592524
 c      1.07880136     0.95880938    -0.47626471
 h     -0.58321158    -1.69294891     0.79497732
 h     -1.87555175     0.42790479     2.02749254
 h     -0.72359620     2.33463334    -0.64504895
 h      2.04815808     1.38886818    -1.04241633
 o      2.13095305    -1.29265890     0.12650124
 h      3.01474472    -0.97466306    -0.19875208
 c     -2.34164193    -0.28816948    -0.78026669
 h     -2.46296089    -0.05396749    -1.89436592
 h     -2.29494567    -1.43120957    -0.73742061
 h     -3.45111758    -0.17516767    -0.37843495
 h     -0.14418755     1.21106669     1.57613298
          17

 c      1.08900054    -0.52946489     0.08498972
 c     -0.21074441    -0.78213578     0.55500406
 c     -1.03516769     0.28987698    -0.18936482
 c     -0.94942623     0.44543779     1.26216796
 c     -0.32429566     1.30267253    -0.63109703
 c      1.07966060     0.97321524    -0.46891443
 h     -0.54462345    -1.67689058     0.79571377
 h     -1.83635598     0.50353347     2.01977274
 h     -0.70933624     2.29689538    -0.65152985
 h      2.04539562     1.38226342    -1.10695795
 o      2.13389705    -1.29610778     0.11474557
 h      2.96785696    -1.02993850    -0.12318872
 c     -2.34353872    -0.28020404    -0.79184052
 h     -2.47386749    -0.07589880    -1.86936244
 h     -2.27326192    -1.44217122    -0.74323121
 h     -3.43188505    -0.17485168    -0.37865843
 h     -0.11463078     1.21379932     1.57496083
          17

 c      1.10471452    -0.52891354     0.09234638
 c     -0.22040086    -0.77255049     0.55371691
 c     -1.03654277     0.27831855    -0.18500111
 c     -0.95567070     0.44455858     1.26782675
 c     -0.33092183     1.29645284    -0.62744546
 c      1.08070171     0.98601265    -0.46364273
 h     -0.52245400    -1.70242456     0.80459687
 h     -1.78452448     0.56862299     1.99965487
 h     -0.69815648     2.26780630    -0.66644813
 h      2.01965529     1.37110796    -1.15061896
 o      2.13402691    -1.30076136     0.10413695
 h      2.95070228    -1.06793907    -0.06071647
 c     -2.34679081    -0.27419583    -0.80365619
 h     -2.48089127    -0.09592831    -1.84262206
 h     -2.25072197    -1.43722071    -0.75114918
 h     -3.39342943    -0.16693131    -0.37780045
 h     -0.10266418     1.20307934     1.57137153
          17

 c      1.12151003    -0.52412770     0.09834076
 c     -0.22921025    -0.76086030     0.55180765
 c     -1.04342392     0.26241353    -0.17880143
 c     -0.96024137     0.44576690     1.27544260
 c     -0.33043056     1.29173756    -0.62484305
 c      1.08192903     0.99688272    -0.46050572
 h     -0.51283483    -1.75783288     0.81835694
 h     -1.73151535     0.62124655     1.97570529
 h     -0.69460870     2.25703717    -0.69050259
 h      1.97223193     1.35656313    -1.17222460
 o      2.12943494    -1.30731230     0.09501136
 h      2.99583601    -1.07961557    -0.01583460
 c     -2.35065437    -0.27056169    -0.81462252
 h     -2.48492594    -0.11046473    -1.82757694
 h     -2.22905837    -1.41612988    -0.76111387
 h     -3.34262459    -0.15144040    -0.37380934
 h     -0.10887134     1.17906505     1.56474300
          17

 c      1.13859652    -0.51480709     0.10298052
 c     -0.23732063    -0.74938686     0.54990628
 c     -1.05533936     0.24308802    -0.17131364
 c     -0.96210205     0.44879000     1.28389942
 c     -0.32323161     1.28789413    -0.62300540
 c      1.08313754     1.00549789    -0.45932175
 h     -0.50882222    -1.81939504     0.83069343
 h     -1.69247305     0.66191133     1.96046318
 h     -0.69995170     2.26635407    -0.72413575
 h      1.90791190     1.34098584    -1.17330149
 o      2.12207727    -1.31536510     0.08688053
 h      3.07576290    -1.07366795     0.01969498
 c     -2.35410833    -0.26938686    -0.82399494
 h     -2.48704595    -0.11664473    -1.83532152
 h     -2.20988765    -1.38238728    -0.77285835
 h     -3.29037531    -0.12820737    -0.36313286
 h     -0.13016456     1.14504005     1.55539751
          17

 c      1.15519781    -0.50082665     0.10629731
 c     -0.24469473    -0.74004383     0.54857315
 c     -1.07146667     0.22169359    -0.16319613
 c     -0.96078677     0.45288948     1.29203802
 c     -0.31042676     1.28480069    -0.62163453
 c      1.08383345     1.01147265    -0.45955394
 h     -0.50569882    -1.86826852     0.83691367
 h     -1.68047652     0.69273355     1.96531152
 h     -0.71139371     2.28776950    -0.76670004
 h      1.83605608     1.32834308    -1.15946318
 o      2.11486584    -1.32429572     0.07941675
 h      3.14787047    -1.06188589     0.05123790
 c     -2.35618580    -0.27032711    -0.83197098
 h     -2.48755967    -0.11339847    -1.86685934
 h     -2.19449393    -1.34338687    -0.78590063
 h     -3.24908031    -0.09683273    -0.34155357
 h     -0.15900753     1.10782590     1.54476000
          17

 c      1.17065975    -0.48233396     0.10833335
 c     -0.25108126    -0.73400116     0.54817388
 c     -1.09072617     0.19975081    -0.15509744
 c     -0.95721386     0.45713845     1.29937785
 c     -0.29355769     1.28258732    -0.62051957
 c      1.08317755     1.01428991    -0.46017539
 h     -0.50117003    -1.89399442     0.83483952
 h     -1.69746228     0.71408651     1.99194897
 h     -0.72388335     2.30900740    -0.81617430
 h      1.77161278     1.32478904    -1.14206695
 o      2.10937115    -1.33367943     0.07257917
 h      3.18946898    -1.05093461     0.07938790
 c     -2.35654761    -0.27255808    -0.83951066
 h     -2.48587748    -0.10150942    -1.91221346
 h     -2.18365110    -1.31013732    -0.79965857
 h     -3.22631940    -0.05748624    -0.30726774
 h     -0.18302585     1.07801169     1.53562280
          17

 c      1.18449634    -0.45978954     0.10913658
 c     -0.25612763    -0.73180766     0.54888945
 c     -1.11188059     0.17870616    -0.14753661
 c     -0.95349533     0.46075184     1.30626039
 c     -0.27433024     1.28129745    -0.61955716
 c      1.08028042     1.01335302    -0.45984923
 h     -0.49433521    -1.89235616     0.82414510
 h     -1.73327427     0.72324111     2.03146479
 h     -0.73237121     2.31957737    -0.86973089
 h      1.73197682     1.33784806    -1.13620575
 o      2.10613118    -1.34313691     0.06641245
 h      3.19244300    -1.04416465     0.10325693
 c     -2.35580796    -0.27492247    -0.84744715
 h     -2.48124090    -0.08275203    -1.95759285
 h     -2.17778888    -1.29465237    -0.81369570
 h     -3.21997372    -0.01242944    -0.26419294
 h     -0.18833395     1.06740270     1.53151178
          17

 c      1.19636911    -0.43395763     0.10877156
 c     -0.25947553    -0.73346257     0.55072893
 c     -1.13364170     0.15975256    -0.14081927
 c     -0.95143043     0.46345871     1.31339106
 c     -0.25445568     1.28080034    -0.61873904
 c      1.07516718     1.00837888    -0.45785911
 h     -0.48509956    -1.86380353     0.80584290
 h     -1.77408049     0.71709595     2.07220611
 h     -0.73297567     2.31313735    -0.92444725
 h      1.72584247     1.37173231    -1.14978765
 o      2.10512575    -1.35223782     0.06096631
 h      3.15612044    -1.04334085     0.12180153
 c     -2.35510680    -0.27645206    -0.85602800
 h     -2.47324675    -0.05909642    -1.99175118
 h     -2.17778321    -1.30399192    -0.82796663
 h     -3.22150036     0.03378538    -0.22088169
 h     -0.16898255     1.08170181     1.53424078
          17

 c      1.20603885    -0.40586896     0.10733966
 c     -0.26080766    -0.73834362     0.55351974
 c     -1.15476131     0.14373667    -0.13502151
 c     -0.95141594     0.46572976     1.32149957
 c     -0.23556446     1.28084024    -0.61813347
 c      1.06940043     0.99983026    -0.45486851
 h     -0.47413028    -1.81385316     0.78224317
 h     -1.80881542     0.69433454     2.10543941
 h     -0.72332258     2.28744719    -0.97778201
 h      1.74556088     1.42234676    -1.17455250
 o      2.10591403    -1.36053309     0.05626812
 h      3.08588188    -1.04884697     0.13427705
 c     -2.35542719    -0.27693908    -0.86510103
 h     -2.46195027    -0.03231792    -2.00794273
 h     -2.18559214    -1.33518854    -0.84281537
 h     -3.22264664     0.07603378    -0.18625443
 h     -0.13327212     1.11549226     1.54222745
          17

 c      1.21332783    -0.37676578     0.10499578
 c     -0.25983937    -0.74501303     0.55688967
 c     -1.17409439     0.13115479    -0.13002930
 c     -0.95289101     0.46832895     1.33109323
 c     -0.21908972     1.28106735    -0.61784755
 c      1.06520999     0.98870920    -0.45218255
 h     -0.46324986    -1.75539235     0.75726094
 h     -1.83056463     0.65551422     2.12623995
 h     -0.70270412     2.24388725    -1.02793772
 h      1.77604054     1.48002829    -1.19486827
 o      2.10742839    -1.36770567     0.05228467
 h      2.99722373    -1.05822816     0.14086499
 c     -2.35734483    -0.27689488    -0.87437017
 h     -2.44781458    -0.00382287    -2.00369146
 h     -2.20352450    -1.37724938    -0.85867508
 h     -3.21859556     0.11021996    -0.16682817
 h     -0.09674011     1.15738173     1.55235709
          17

 c      1.21811294    -0.34803594     0.10195979
 c     -0.25628441    -0.75110011     0.56028651
 c     -1.19064944     0.12220836    -0.12561249
 c     -0.95516699     0.47175312     1.34231594
 c     -0.20610058     1.28099278    -0.61795381
 c      1.06442553     0.97612125    -0.45081499
 h     -0.45589186    -1.71060322     0.73643761
 h     -1.83596753     0.60251598     2.13278828
 h     -0.67234543     2.18733855    -1.07438501
 h      1.80515779     1.53532454    -1.19897561
 o      2.10751194    -1.37384526     0.04884159
 h      2.92360011    -1.06278286     0.14400234
 c     -2.36111122    -0.27706041    -0.88346818
 h     -2.43163051     0.02551958    -1.98043359
 h     -2.23290766    -1.41760549    -0.87578685
 h     -3.20790509     0.13380367    -0.16618398
 h     -0.07253777     1.19725409     1.56227954
          17

 c      1.22035481    -0.32114324     0.09852766
 c     -0.24993291    -0.75398134     0.56316570
 c     -1.20363891     0.11688873    -0.12150855
 c     -0.95770660     0.47608397     1.35495945
 c     -0.19713411     1.27990574    -0.61839473
 c      1.06809841     0.96316054    -0.45133215
 h     -0.45599259    -1.70393407     0.72509163
 h     -1.82473910     0.53806948     2.12592790
 h     -0.63566252     2.12621819    -1.11861626
 h      1.82600435     1.58130958    -1.18121688
 o      2.10341065    -1.37945586     0.04561943
 h      2.90864771    -1.04832324     0.14848616
 c     -2.36674311    -0.27807172    -0.89191700
 h     -2.41440393     0.05567556    -1.94357947
 h     -2.27355654    -1.44646601    -0.89415040
 h     -3.19174234     0.14579617    -0.18519592
 h     -0.06837163     1.22870269     1.57090730
          17

 c      1.22015261    -0.29756583     0.09507965
 c     -0.24097281    -0.75265592     0.56534788
 c     -1.21252197     0.11506228    -0.11748703
 c     -0.96004784     0.48108077     1.36850816
 c     -0.19214048     1.27688699    -0.61893041
 c      1.07649357     0.95098043    -0.45402275
 h     -0.46386536    -1.74104305     0.72448257
 h     -1.79981298     0.46528572     2.10928898
 h     -0.59784727     2.07147298    -1.16457447
 h      1.83563497     1.61353438    -1.14036506
 o      2.09501635    -1.38427298     0.04255180
 h      2.95428252    -1.01449395     0.15513126
 c     -2.37403129    -0.28041165    -0.89911702
 h     -2.39714244     0.08781152    -1.90241919
 h     -2.32400672    -1.45794445    -0.91362127
 h     -3.17354256     0.14681170    -0.22205980
 h     -0.08721349     1.24866841     1.57808719
          17

 c      1.21776115    -0.27873034     0.09206067
 c     -0.23009910    -0.74836363     0.56706781
 c     -1.21702319     0.11651394    -0.11337728
 c     -0.96170159     0.48630171     1.38216077
 c     -0.19067555     1.27109244    -0.61926125
 c      1.08920859     0.94077539    -0.45900229
 h     -0.47449092    -1.80209459     0.73136952
 h     -1.76769703     0.38693998     2.08952281
 h     -0.56384361     2.03283936    -1.21715052
 h      1.83399079     1.62977942    -1.07822646
 o      2.08491524    -1.38703242     0.03992214
 h      3.01942327    -0.97832781     0.15923440
 c     -2.38251194    -0.28444943    -0.90451952
 h     -2.38051249     0.12419282    -1.86829104
 h     -2.38192410    -1.44992657    -0.93402782
 h     -3.15919797     0.13937123    -0.27196885
 h     -0.12820630     1.25691491     1.58435401
          17

 c      1.21352324    -0.26588866     0.08991722
 c     -0.21811797    -0.74288495     0.56864921
 c     -1.21713317     0.12095200    -0.10906345
 c     -0.96223966     0.49116916     1.39491556
 c     -0.19224034     1.26223157    -0.61938315
 c      1.10531212     0.93356496    -0.46617296
 h     -0.48170981    -1.86189689     0.74171259
 h     -1.73752045     0.30450693     2.07533269
 h     -0.53547707     2.01336675    -1.27796072
 h      1.82388882     1.63055627    -0.99930237
 o      2.07511995    -1.38676779     0.03794912
 h      3.07184541    -0.95335600     0.15720842
 c     -2.39145094    -0.29034386    -0.90802857
 h     -2.36461770     0.16665884    -1.84975637
 h     -2.44445991    -1.42411399    -0.95528427
 h     -3.15712675     0.12816873    -0.32711159
 h     -0.18670900     1.25627333     1.59096241
          17

 c      1.20778930    -0.25992805     0.08899763
 c     -0.20565217    -0.73739361     0.57032376
 c     -1.21310490     0.12800699    -0.10447317
 c     -0.96170215     0.49489025     1.40586481
 c     -0.19640635     1.25073430    -0.61983287
 c      1.12339659     0.92981150    -0.47509204
 h     -0.48136282    -1.90334025     0.75270985
 h     -1.71688277     0.21806927     2.07376262
 h     -0.51108259     2.00796262    -1.34245829
 h      1.81212738     1.62072280    -0.91113823
 o      2.06656057    -1.38306693     0.03671255
 h      3.09653644    -0.94547434     0.14778987
 c     -2.39995077    -0.29772202    -0.91024608
 h     -2.34932073     0.21405634    -1.84764700
 h     -2.50863730    -1.38658747    -0.97754006
 h     -3.17641085     0.11922903    -0.37861678
 h     -0.25381764     1.25368226     1.60011180
          17

 c      1.20088224    -0.26118974     0.08945444
 c     -0.19311013    -0.73243534     0.57223364
 c     -1.20543802     0.13723659    -0.09957659
 c     -0.96099043     0.49626092     1.41457665
 c     -0.20265100     1.23741879    -0.62148041
 c      1.14156703     0.92904118    -0.48491010
 h     -0.47145549    -1.91769210     0.76276988
 h     -1.70657734     0.12847729     2.08552908
 h     -0.48816119     2.00790577    -1.40229711
 h      1.81072457     1.61137112    -0.82396486
 o      2.05956554    -1.37587935     0.03622136
 h      3.08823732    -0.95606976     0.13096160
 c     -2.40733668    -0.30535818    -0.91202819
 h     -2.33484890     0.26149691    -1.85563992
 h     -2.57194792    -1.34805865    -1.00137879
 h     -3.22133304     0.11690754    -0.42107782
 h     -0.31717657     1.26049683     1.61501665
          17

 c      1.19310795    -0.26941191     0.09120980
 c     -0.18074489    -0.72816696     0.57447492
 c     -1.19483323     0.14813387    -0.09437824
 c     -0.96141197     0.49387384     1.42117034
 c     -0.21023014     1.22312609    -0.62515777
 c      1.15773697     0.92997371    -0.49465939
 h     -0.45154820    -1.90192448     0.77110501
 h     -1.70077291     0.03955430     2.10502351
 h     -0.46553018     2.00560074    -1.44961892
 h      1.83409098     1.61735692    -0.74699562
 o      2.05410717    -1.36541227     0.03645128
 h      3.04759748    -0.98373580     0.10732716
 c     -2.41357416    -0.31133407    -0.91382085
 h     -2.32192504     0.30255049    -1.86541876
 h     -2.63294265    -1.32146586    -1.02783422
 h     -3.28633441     0.12098072    -0.45535458
 h     -0.36626105     1.28801501     1.63889962
          17

 c      1.18477488    -0.28381429     0.09400478
 c     -0.16870161    -0.72448536     0.57711555
 c     -1.18212124     0.16013881    -0.08889953
 c     -0.96357495     0.48706105     1.42614542
 c     -0.21822159     1.20859041    -0.63145721
 c      1.17063843     0.93161776    -0.50382938
 h     -0.42246074    -1.85745621     0.77757993
 h     -1.69232769    -0.04289010     2.12482156
 h     -0.44362088     1.99630857    -1.47925681
 h      1.88764718     1.64529558    -0.68239246
 o      2.04973234    -1.35215256     0.03735183
 h      2.98234211    -1.02400504     0.07795473
 c     -2.41919222    -0.31393668    -0.91563730
 h     -2.31143404     0.33181232    -1.87061459
 h     -2.69071719    -1.31527331    -1.05776340
 h     -3.35856855     0.12776849    -0.48566431
 h     -0.40015562     1.33753680     1.67246324
          17

 c      1.17620367    -0.30322975     0.09747803
 c     -0.15703041    -0.72097644     0.58017540
 c     -1.16818579     0.17265876    -0.08315421
 c     -0.96711710     0.47637003     1.43020001
 c     -0.22562750     1.19442830    -0.64068782
 c      1.18048339     0.93408918    -0.51237305
 h     -0.38644514    -1.79094065     0.78293993
 h     -1.67656416    -0.11350774     2.13912660
 h     -0.42396636     1.97811111    -1.48911418
 h      1.96039388     1.68564512    -0.62635829
 o      2.04517500    -1.33697778     0.03885780
 h      2.91350590    -1.06764055     0.04414762
 c     -2.42493592    -0.31255544    -0.91742387
 h     -2.30407429     0.34610944    -1.86791192
 h     -2.74306093    -1.32753805    -1.09070922
 h     -3.42484054     0.13339742    -0.51540049
 h     -0.42694819     1.39731711     1.71261583
          17

 c      1.16773019    -0.32619623     0.10121888
 c     -0.14566964    -0.71669421     0.58357367
 c     -1.15389935     0.18509582    -0.07713072
 c     -0.97134976     0.46292617     1.43398578
 c     -0.23144381     1.18111676    -0.65287672
 c      1.18813814     0.93788065    -0.52020389
 h     -0.34769056    -1.71684608     0.78947118
 h     -1.65185919    -0.16877238     2.14462629
 h     -0.40872646     1.95172774    -1.48012982
 h      2.03467534     1.72289152    -0.57586175
 o      2.03806051    -1.32115972     0.04098017
 h      2.88027776    -1.10071034     0.00596440
 c     -2.43151753    -0.30764630    -0.91921468
 h     -2.30014586     0.34469729    -1.85690466
 h     -2.78587771    -1.34830272    -1.12456585
 h     -3.47557301     0.13546260    -0.54581507
 h     -0.45547278     1.45143658     1.75445022
          17

 c      1.15968187    -0.35101648     0.10480568
 c     -0.13446891    -0.71001521     0.58708626
 c     -1.14007654     0.19688047    -0.07080003
 c     -0.97568460     0.44779134     1.43791281
 c     -0.23470790     1.16892042    -0.66774419
 c      1.19422538     0.94310722    -0.52707375
 h     -0.31239235    -1.65899317     0.80168687
 h     -1.61908827    -0.20736508     2.14034496
 h     -0.40044152     1.92079939    -1.45655435
 h      2.09662161     1.74585764    -0.53055266
 o      2.02682596    -1.30571353     0.04391211
 h      2.91010696    -1.11542091    -0.03950548
 c     -2.43944060    -0.30013300    -0.92102408
 h     -2.29940214     0.32922461    -1.83996040
 h     -2.81482755    -1.36667012    -1.15647478
 h     -3.50532957     0.13309346    -0.57648107
 h     -0.49080132     1.48762474     1.79359867
          17

 c      1.15230611    -0.37579760     0.10783511
 c     -0.12340956    -0.69939010     0.59048978
 c     -1.12743975     0.20751839    -0.06415590
 c     -0.97965082     0.43183515     1.44209227
 c     -0.23455901     1.15778944    -0.68465618
 c      1.19896200     0.94948436    -0.53271232
 h     -0.28647008    -1.64151825     0.82489291
 h     -1.58120252    -0.23038062     2.12754413
 h     -0.40192139     1.89244056    -1.42634204
 h      2.13811699     1.74914306    -0.49146378
 o      2.01355189    -1.29092381     0.04767962
 h      2.97493560    -1.11837776    -0.09265484
 c     -2.44890658    -0.29101600    -0.92269673
 h     -2.30090308     0.30372235    -1.82231037
 h     -2.82690003    -1.37498641    -1.18379975
 h     -3.51232538     0.12665118    -0.60591410
 h     -0.53445157     1.49889038     1.82701288
          17

 c      1.14570777    -0.39854376     0.10993376
 c     -0.11295701    -0.68518731     0.59401832
 c     -1.11659186     0.21664192    -0.05726715
 c     -0.98280776     0.41583671     1.44634283
 c     -0.23031875     1.14735340    -0.70268093
 c      1.20230679     0.95652333    -0.53692612
 h     -0.27129927    -1.66691635     0.85985958
 h     -1.54311279    -0.24166125     2.10985321
 h     -0.41604408     1.87669917    -1.40016998
 h      2.15544256     1.73143843    -0.45997278
 o      2.00136048    -1.27719601     0.05198237
 h      3.03309341    -1.11674405    -0.14884976
 c     -2.45977784    -0.28125847    -0.92387064
 h     -2.30295698     0.27418704    -1.81169171
 h     -2.82087778    -1.36955272    -1.20454390
 h     -3.49830997     0.11763162    -0.63187351
 h     -0.58559159     1.48266036     1.85289979
          17

 c      1.13983362    -0.41734500     0.11077194
 c     -0.10398908    -0.66983669     0.59850604
 c     -1.10799718     0.22403043    -0.05030575
 c     -0.98471904     0.40052484     1.45021196
 c     -0.22159940     1.13724396    -0.72096191
 c      1.20407541     0.96364390    -0.53962723
 h     -0.26380947    -1.71364763     0.90078845
 h     -1.51142351    -0.24788290     2.09315586
 h     -0.44491763     1.88232136    -1.38677421
 h      2.14827124     1.69432497    -0.43735914
 o      1.99232722    -1.26527783     0.05648835
 h      3.06177101    -1.11311969    -0.20307975
 c     -2.47149938    -0.27168718    -0.92415151
 h     -2.30346862     0.24690364    -1.81613935
 h     -2.79722965    -1.35022573    -1.21741927
 h     -3.46916392     0.10886254    -0.65138889
 h     -0.64174172     1.44024973     1.87070305
          17

 c      1.13450485    -0.43060808     0.11009298
 c     -0.09735484    -0.65590434     0.60489914
 c     -1.10196833     0.22959287    -0.04354123
 c     -0.98506835     0.38638163     1.45307224
 c     -0.20847872     1.12768143    -0.73925397
 c      1.20393908     0.97016699    -0.54083214
 h     -0.26042456    -1.75786601     0.94034467
 h     -1.49309160    -0.25719006     2.08408141
 h     -0.48794692     1.90962688    -1.38656004
 h      2.11993066     1.64219463    -0.42453591
 o      1.98764318    -1.25596036     0.06094981
 h      3.05262561    -1.10799143    -0.25174012
 c     -2.48296325    -0.26278919    -0.92348753
 h     -2.30095399     0.22563843    -1.83950008
 h     -2.75794314    -1.32021617    -1.22189709
 h     -3.43565558     0.10476758    -0.66074831
 h     -0.69888915     1.37751320     1.88151033
          17

 c      1.12951379    -0.43726965     0.10774477
 c     -0.09360937    -0.64509035     0.61387881
 c     -1.09865625     0.23335104    -0.03732232
 c     -0.98392351     0.37317117     1.45434392
 c     -0.19162546     1.11959054    -0.75791347
 c      1.20131258     0.97522051    -0.54066390
 h     -0.25879728    -1.78467880     0.97329599
 h     -1.49253034    -0.27544697     2.08640055
 h     -0.54046399     1.94908011    -1.39184506
 h      2.07903751     1.58309214    -0.42168730
 o      1.98788015    -1.24981769     0.06520318
 h      3.00494612    -1.10130112    -0.29254889
 c     -2.49255485    -0.25453646    -0.92239646
 h     -2.29560903     0.21020006    -1.87812016
 h     -2.70634049    -1.28616718    -1.21836507
 h     -3.41206477     0.11083608    -0.65599890
 h     -0.75142086     1.30649097     1.88902183
          17

 c      1.12474794    -0.43694193     0.10370582
 c     -0.09294379    -0.63830117     0.62578176
 c     -1.09804720     0.23543187    -0.03205609
 c     -0.98190407     0.35960423     1.45368836
 c     -0.17219544     1.11403372    -0.77733633
 c      1.19523176     0.97766266    -0.53935749
 h     -0.25764204    -1.78728015     0.99677275
 h     -1.50913551    -0.30260328     2.09792015
 h     -0.59512461     1.98801096    -1.39372909
 h      2.04137926     1.52937885    -0.42790157
 o      1.99292775    -1.24705383     0.06919420
 h      2.92416233    -1.09275943    -0.32494276
 c     -2.49877480    -0.24634097    -0.92164885
 h     -2.28925238     0.19810541    -1.92279733
 h     -2.64661479    -1.25769561    -1.20819358
 h     -3.40940627     0.13094389    -0.63476445
 h     -0.79277725     1.24577740     1.90040816
          17

 c      1.12024662    -0.42995733     0.09812062
 c     -0.09518569    -0.63589712     0.64061023
 c     -1.09998034     0.23605015    -0.02817109
 c     -0.97991865     0.34399750     1.45109729
 c     -0.15163225     1.11172548    -0.79760269
 c      1.18465591     0.97631940    -0.53720392
 h     -0.25635308    -1.76429334     1.00967094
 h     -1.53810173    -0.33344369     2.11179426
 h     -0.64446172     2.01659636    -1.38669231
 h      2.02691644     1.49482536    -0.44164124
 o      2.00169383    -1.24749790     0.07311774
 h      2.82553643    -1.08115309    -0.35251458
 c     -2.50114339    -0.23717577    -0.92170566
 h     -2.28424773     0.18704113    -1.96364343
 h     -2.58288068    -1.24474075    -1.19313504
 h     -3.42677189     0.16360994    -0.59876334
 h     -0.81787913     1.21363393     1.92401675
          17

 c      1.11613247    -0.41728100     0.09134153
 c     -0.09983427    -0.63778402     0.65802982
 c     -1.10418941     0.23547354    -0.02606952
 c     -0.97867822     0.32583260     1.44717807
 c     -0.13155752     1.11294526    -0.81849537
 c      1.16970865     0.97076170    -0.53437539
 h     -0.25488989    -1.71892526     1.01245268
 h     -1.57343090    -0.36147885     2.12060833
 h     -0.68238430     2.02936412    -1.36898963
 h      2.04570273     1.48543866    -0.46268569
 o      2.01183028    -1.25079697     0.07772070
 h      2.73965117    -1.06245568    -0.38824236
 c     -2.50025713    -0.22612789    -0.92257720
 h     -2.28255238     0.17585905    -1.99324180
 h     -2.51833091    -1.25211094    -1.17388362
 h     -3.45243585     0.20206503    -0.55386868
 h     -0.82596795     1.21360968     1.96203536
          17

 c      1.11247819    -0.40030860     0.08394675
 c     -0.10613022    -0.64328953     0.67734864
 c     -1.11035077     0.23398253    -0.02607352
 c     -0.97855856     0.30621953     1.44319275
 c     -0.11369531     1.11763248    -0.83964085
 c      1.15258077     0.96176234    -0.53088403
 h     -0.25395764    -1.66034742     1.00760221
 h     -1.61007332    -0.38168833     2.11902656
 h     -0.70468508     2.02464535    -1.34165934
 h      2.08700314     1.49416322    -0.49248799
 o      2.02074732    -1.25656273     0.08413565
 h      2.69902954    -1.03030679    -0.45218527
 c     -2.49700516    -0.21306388    -0.92406787
 h     -2.28536361     0.16446104    -2.00743731
 h     -2.45557149    -1.27550645    -1.14930211
 h     -3.47308587     0.23834941    -0.50723221
 h     -0.82004463     1.23178755     2.00726598
          17

 c      1.10927030    -0.38066423     0.07669403
 c     -0.11315315    -0.65089731     0.69750225
 c     -1.11811584     0.23183928    -0.02837449
 c     -0.97975860     0.28679326     1.44043085
 c     -0.09966764     1.12546395    -0.86059826
 c      1.13639710     0.95065297    -0.52680313
 h     -0.25537547    -1.60651359     1.00045544
 h     -1.64461131    -0.39125169     2.10438519
 h     -0.70939979     2.00411999    -1.30781373
 h      2.13056238     1.50870607    -0.53155721
 o      2.02830552    -1.26385195     0.09210072
 h      2.69755928    -0.98702644    -0.54303682
 c     -2.49200049    -0.19862887    -0.92588481
 h     -2.29309419     0.15349822    -2.00524819
 h     -2.39754925    -1.30418571    -1.11765246
 h     -3.47957545     0.26641648    -0.46483178
 h     -0.80407155     1.25026436     2.04946534
          17

 c      1.10649769    -0.36010839     0.07042769
 c     -0.11994132    -0.65832225     0.71716608
 c     -1.12711998     0.22928032    -0.03300645
 c     -0.98239358     0.26888734     1.43970601
 c     -0.09062565     1.13582133    -0.88083479
 c      1.12372237     0.93868942    -0.52240519
 h     -0.26195986    -1.58328892     0.99864635
 h     -1.67535926    -0.38944750     2.07649590
 h     -0.69760434     1.97324138    -1.27249634
 h      2.16058175     1.51945591    -0.57838533
 o      2.03587196    -1.27115321     0.09986519
 h      2.70576845    -0.94490143    -0.63597526
 c     -2.48552330    -0.18376999    -0.92755481
 h     -2.30538354     0.14422528    -1.98889415
 h     -2.34756887    -1.32701323    -1.07825908
 h     -3.46752863     0.28277980    -0.43072350
 h     -0.78150796     1.25646280     2.08098208
          17

 c      1.10419604    -0.34045044     0.06598891
 c     -0.12574452    -0.66386078     0.73526164
 c     -1.13697895     0.22653802    -0.03985775
 c     -0.98648273     0.25343326     1.44127519
 c     -0.08684430     1.14764527    -0.89962063
 c      1.11601598     0.92697601    -0.51818062
 h     -0.27531177    -1.60896640     1.00696184
 h     -1.70249658    -0.37747291     2.03740115
 h     -0.67477945     1.94251162    -1.24281816
 h      2.16870829     1.52085919    -0.63031555
 o      2.04411980    -1.27717853     0.10598564
 h      2.70588641    -0.91412745    -0.71063857
 c     -2.47765792    -0.16939820    -0.92836114
 h     -2.32111635     0.13846788    -1.96402603
 h     -2.30863873    -1.33608550    -1.03199130
 h     -3.43639459     0.28616754    -0.40707251
 h     -0.75513642     1.24393031     2.09771831
          17

 c      1.10241686    -0.32340375     0.06414375
 c     -0.13031350    -0.66810354     0.75147581
 c     -1.14727189     0.22387129    -0.04870885
 c     -0.99190064     0.24107560     1.44492177
 c     -0.08756274     1.15934968    -0.91598456
 c      1.11366642     0.91655634    -0.51482065
 h     -0.29286142    -1.67449720     1.02190214
 h     -1.72830953    -0.35833330     1.99114374
 h     -0.65137097     1.92784047    -1.22746964
 h      2.15224780     1.51038691    -0.68445037
 o      2.05305650    -1.28108301     0.10970248
 h      2.69200197    -0.90001030    -0.75684818
 c     -2.46836925    -0.15629802    -0.92740996
 h     -2.33861518     0.13846387    -1.93939106
 h     -2.28298286    -1.32742256    -0.98089367
 h     -3.38894601     0.27725453    -0.39410216
 h     -0.72719453     1.21074627     2.09839720
          17

 c      1.10118052    -0.31042803     0.06552748
 c     -0.13378059    -0.67305826     0.76593145
 c     -1.15751188     0.22157880    -0.05926430
 c     -0.99835398     0.23219100     1.45004286
 c     -0.09148497     1.16927303    -0.92894631
 c      1.11622666     0.90837612    -0.51312094
 h     -0.30954020    -1.75382222     1.03596498
 h     -1.75712530    -0.33647692     1.94316596
 h     -0.63834792     1.94487257    -1.23384588
 h      2.11272787     1.48782127    -0.73822216
 o      2.06244547    -1.28237927     0.11069877
 h      2.66372932    -0.90470499    -0.77071351
 c     -2.45745761    -0.14510839    -0.92391555
 h     -2.35619029     0.14620745    -1.92447380
 h     -2.27185094    -1.30067908    -0.92768017
 h     -3.33159186     0.25875605    -0.38963416
 h     -0.69933197     1.15865229     2.08413384
          17

 c      1.10045688    -0.30257171     0.07058414
 c     -0.13637057    -0.68035820     0.77868405
 c     -1.16712560     0.21999445    -0.07116577
 c     -1.00549289     0.22672595     1.45574084
 c     -0.09785487     1.17679486    -0.93799914
 c      1.12263733     0.90306804    -0.51378449
 h     -0.32126446    -1.82479091     1.04377889
 h     -1.79401684    -0.31650887     1.89887563
 h     -0.63732925     1.99602516    -1.26311211
 h      2.05598963     1.45542034    -0.79001751
 o      2.07196796    -1.28086580     0.10896270
 h      2.62355672    -0.92827296    -0.75248689
 c     -2.44446879    -0.13623610    -0.91770129
 h     -2.37285208     0.16220806    -1.92471289
 h     -2.27541106    -1.25916885    -0.87532352
 h     -3.27496006     0.23565866    -0.38843870
 h     -0.67216596     1.09342434     2.05877268
          17

 c      1.10018546    -0.30033729     0.07949372
 c     -0.13830192    -0.69079883     0.78965354
 c     -1.17546572     0.21947265    -0.08398990
 c     -1.01322938     0.22392241     1.46092365
 c     -0.10675426     1.18269073    -0.94326632
 c      1.13127670     0.90066330    -0.51717952
 h     -0.32585245    -1.87462129     1.04299876
 h     -1.84181214    -0.30095813     1.86169978
 h     -0.63904635     2.06683690    -1.30923686
 h      1.99351196     1.41879956    -0.84029558
 o      2.08117197    -1.27663131     0.10486980
 h      2.57725714    -0.96821967    -0.70792023
 c     -2.42878703    -0.12967417    -0.90951327
 h     -2.38846660     0.18456247    -1.93786080
 h     -2.29263246    -1.21049238    -0.82665715
 h     -3.23277961     0.21468097    -0.38268384
 h     -0.64430776     1.02593384     2.02972975
          17

 c      1.10031957    -0.30363515     0.09211666
 c     -0.13977713    -0.70455934     0.79871818
 c     -1.18185742     0.22036289    -0.09724331
 c     -1.02203992     0.22228152     1.46441064
 c     -0.11832889     1.18815239    -0.94515926
 c      1.13997060     0.90044807    -0.52313867
 h     -0.32255737    -1.89753907     1.03319883
 h     -1.89839808    -0.28884929     1.83225359
 h     -0.63308487     2.13806894    -1.36354711
 h      1.94280788     1.38728698    -0.89300887
 o      2.08924311    -1.27015209     0.09955672
 h      2.53694483    -1.01745167    -0.65417959
 c     -2.41015362    -0.12478439    -0.90061296
 h     -2.40315572     0.20945696    -1.95572301
 h     -2.32140386    -1.16689983    -0.78386159
 h     -3.21606336     0.20169762    -0.36567556
 h     -0.61154095     0.97146128     2.00775436
          17

 c      1.10087626    -0.31188133     0.10799075
 c     -0.14095886    -0.72141617     0.80577798
 c     -1.18566407     0.22297056    -0.11037077
 c     -1.03274630     0.22026552     1.46525016
 c     -0.13229658     1.19402455    -0.94409403
 c      1.14651248     0.90130667    -0.53103166
 h     -0.31163274    -1.89258228     1.01506070
 h     -1.95736269    -0.27677365     1.80946238
 h     -0.61382861     2.19516478    -1.41841052
 h      1.92135965     1.37036318    -0.95466034
 o      2.09475502    -1.26234356     0.09538179
 h      2.52440045    -1.06301775    -0.62699141
 c     -2.38930397    -0.12034649    -0.89193338
 h     -2.41672312     0.23264971    -1.96912379
 h     -2.35936312    -1.14264865    -0.74801861
 h     -3.22500973     0.19842497    -0.33741795
 h     -0.56898718     0.94282426     2.00230128
          17

 c      1.10195378    -0.32418642     0.12638342
 c     -0.14193963    -0.74077276     0.81077035
 c     -1.18635143     0.22751304    -0.12278212
 c     -1.04571606     0.21737907     1.46325523
 c     -0.14798173     1.20071779    -0.94043799
 c      1.14981148     0.90256875    -0.54037974
 h     -0.29426443    -1.86339687     0.99011769
 h     -2.01125129    -0.26126214     1.79209831
 h     -0.58021519     2.22955645    -1.46809870
 h      1.93323858     1.36958282    -1.02755568
 o      2.09651986    -1.25394192     0.09450873
 h      2.55735454    -1.09579976    -0.65796280
 c     -2.36785566    -0.11533195    -0.88373560
 h     -2.42858596     0.25071707    -1.97137553
 h     -2.40494480    -1.14600114    -0.71954672
 h     -3.24900900     0.20264320    -0.30470966
 h     -0.51751401     0.94013108     2.01389028
          17

 c      1.10366912    -0.33950387     0.14639559
 c     -0.14272729    -0.76149070     0.81365591
 c     -1.18353119     0.23409063    -0.13388435
 c     -1.06046222     0.21419683     1.45895348
 c     -0.16446674     1.20833569    -0.93453460
 c      1.15018838     0.90431176    -0.55133586
 h     -0.27279863    -1.82007006     0.96084456
 h     -2.05425260    -0.24027275     1.77940031
 h     -0.53407695     2.23724063    -1.50856804
 h      1.96595632     1.37694657    -1.10486968
 o      2.09548021    -1.24483632     0.09574154
 h      2.62017316    -1.12134235    -0.72457073
 c     -2.34762927    -0.10978867    -0.87586256
 h     -2.43799719     0.26164884    -1.95933313
 h     -2.45670969    -1.17215494    -0.69941306
 h     -3.27478626     0.21124617    -0.27564306
 h     -0.46584740     0.95186285     2.03418601
          17

 c      1.10606046    -0.35669517     0.16708964
 c     -0.14323831    -0.78165277     0.81439296
 c     -1.17699217     0.24268343    -0.14311326
 c     -1.07606171     0.21149741     1.45296474
 c     -0.18070443     1.21676332    -0.92670713
 c      1.14838488     0.90677281    -0.56429805
 h     -0.25092966    -1.78188442     0.93070676
 h     -2.08320428    -0.21342219     1.77104442
 h     -0.47902180     2.21773015    -1.53732964
 h      2.00280307     1.38274490    -1.17592429
 o      2.09341624    -1.23500191     0.09679827
 h      2.68524712    -1.14504979    -0.78694728
 c     -2.33023490    -0.10467211    -0.86803012
 h     -2.44430832     0.26495709    -1.93337309
 h     -2.51165811    -1.20711777    -0.68910104
 h     -3.29221483     0.22199850    -0.25582065
 h     -0.42465654     0.96533250     2.05346625
          17

 c      1.10904328    -0.37458801     0.18759280
 c     -0.14335426    -0.79879691     0.81297591
 c     -1.16673896     0.25315948    -0.14997804
 c     -1.09157328     0.20980042     1.44566057
 c     -0.19559622     1.22567520    -0.91721661
 c      1.14487509     0.90994605    -0.57944159
 h     -0.23295206    -1.77484311     0.90325031
 h     -2.09771937    -0.18171866     1.76703094
 h     -0.41990304     2.17400514    -1.55382135
 h      2.03161216     1.38072727    -1.23230890
 o      2.09152194    -1.22480572     0.09652621
 h      2.73584066    -1.16702118    -0.82362276
 c     -2.31689088    -0.10107810    -0.85992668
 h     -2.44720834     0.26159631    -1.89729971
 h     -2.56536829    -1.23694752    -0.68943228
 h     -3.29535865     0.23364838    -0.24787988
 h     -0.40168683     0.97218085     2.06497861
          17

 c      1.11242209    -0.39204279     0.20715298
 c     -0.14310086    -0.81144468     0.80958773
 c     -1.15303099     0.26527725    -0.15411330
 c     -1.10613899     0.20939158     1.43717414
 c     -0.20806186     1.23447617    -0.90616575
 c      1.13983401     0.91359841    -0.59663396
 h     -0.22148178    -1.81400803     0.87986001
 h     -2.10009179    -0.14726565     1.76765625
 h     -0.36248967     2.11330507    -1.56043979
 h      2.04560260     1.36824107    -1.26930255
 o      2.09049841    -1.21477121     0.09460736
 h      2.76441292    -1.18542407    -0.82706172
 c     -2.30829572    -0.09981975    -0.85116436
 h     -2.44689607     0.25383856    -1.85822126
 h     -2.61332559    -1.25241513    -0.70003682
 h     -3.28177454     0.24567761    -0.25213671
 h     -0.40095552     0.96831547     2.06514767
          17

 c      1.11591313    -0.40801679     0.22516348
 c     -0.14272702    -0.82052601     0.80461958
 c     -1.13640114     0.27867836    -0.15531056
 c     -1.11898388     0.21042972     1.42747975
 c     -0.21713035     1.24224987    -0.89337665
 c      1.13328744     0.91737383    -0.61550235
 h     -0.21625283    -1.88676423     0.85923679
 h     -2.09496738    -0.11294698     1.77349480
 h     -0.31285271     2.04783918    -1.56391671
 h      2.04195727     1.34510294    -1.28526672
 o      2.09080510    -1.20544488     0.09109720
 h      2.76825898    -1.19822104    -0.79637187
 c     -2.30456499    -0.10136906    -0.84128231
 h     -2.44402628     0.24488537    -1.82553137
 h     -2.65180508    -1.24921724    -0.71955940
 h     -3.25203874     0.25827003    -0.26701276
 h     -0.42331458     0.95274728     2.05281458
          17

 c      1.11916974    -0.42163641     0.24117547
 c     -0.14252713    -0.82816477     0.79845705
 c     -1.11763675     0.29287443    -0.15351035
 c     -1.12949669     0.21293624     1.41642879
 c     -0.22207384     1.24793555    -0.87841050
 c      1.12520048     0.92084141    -0.63547136
 h     -0.21584813    -1.96680097     0.83976460
 h     -2.08830501    -0.08191403     1.78519083
 h     -0.27613875     1.99275708    -1.57504715
 h      2.02103726     1.31290474    -1.28120267
 o      2.09270311    -1.19733025     0.08628433
 h      2.74822381    -1.20363298    -0.73506955
 c     -2.30523177    -0.10586035    -0.82999308
 h     -2.43923023     0.23780720    -1.80781733
 h     -2.67823813    -1.22714301    -0.74595532
 h     -3.21001284     0.27261164    -0.28897206
 h     -0.46658599     0.92716088     2.02899496
          17

 c      1.12183628    -0.43226399     0.25489169
 c     -0.14269040    -0.83602273     0.79137540
 c     -1.09772752     0.30724361    -0.14876499
 c     -1.13747010     0.21665292     1.40374608
 c     -0.22252718     1.25096356    -0.86103882
 c      1.11545854     0.92348758    -0.65574026
 h     -0.21913898    -2.03325651     0.82074747
 h     -2.08527178    -0.05683757     1.80283777
 h     -0.25535868     1.95864300    -1.60304136
 h      1.98680233     1.27491310    -1.26101874
 o      2.09604437    -1.19082528     0.08086011
 h      2.71114344    -1.20034946    -0.65371019
 c     -2.30927461    -0.11303541    -0.81760222
 h     -2.43243146     0.23401628    -1.80835956
 h     -2.69154700    -1.18986808    -0.77666133
 h     -3.16351469     0.29147017    -0.31227153
 h     -0.52484407     0.89653716     1.99750674
          17

 c      1.12362540    -0.43953578     0.26613645
 c     -0.14327628    -0.84495859     0.78357131
 c     -1.07778838     0.32105211    -0.14120162
 c     -1.14338725     0.22085547     1.38900815
 c     -0.21848939     1.25186556    -0.84194456
 c      1.10375911     0.92468703    -0.67523748
 h     -0.22546070    -2.07453397     0.80215495
 h     -2.08791827    -0.03926450     1.82509375
 h     -0.25147900     1.94420533    -1.64695121
 h      1.94820540     1.23626668    -1.23225120
 o      2.09974443    -1.18616749     0.07642969
 h      2.67726721    -1.18772091    -0.57780053
 c     -2.31519282    -0.12217544    -0.80515625
 h     -2.42276407     0.23261734    -1.82314868
 h     -2.69274984    -1.14561922    -0.80879213
 h     -3.12381312     0.31948577    -0.32952204
 h     -0.58741881     0.87040503     1.96620541
          17

 c      1.12436246    -0.44333307     0.27481010
 c     -0.14425181    -0.85524030     0.77520598
 c     -1.05895373     0.33351292    -0.13101980
 c     -1.14836882     0.22437984     1.37172145
 c     -0.21029756     1.25195786    -0.82266272
 c      1.08958070     0.92372136    -0.69266648
 h     -0.23447962    -2.08569578     0.78423331
 h     -2.09454580    -0.02952816     1.84880204
 h     -0.26410033     1.93967665    -1.69579902
 h      1.91969896     1.20362458    -1.20582018
 o      2.10155680    -1.18348143     0.07562121
 h      2.68361888    -1.16506707    -0.54922270
 c     -2.32134910    -0.13201247    -0.79395913
 h     -2.40928794     0.23138939    -1.84373636
 h     -2.68560270    -1.10779462    -0.83962855
 h     -3.10116313     0.36142913    -0.33458438
 h     -0.64020730     0.86220759     1.94670902
          17

 c      1.12394708    -0.44367169     0.28085451
 c     -0.14555666    -0.86671562     0.76642296
 c     -1.04225229     0.34387620    -0.11853859
 c     -1.15342498     0.22627595     1.35184797
 c     -0.19870560     1.25257291    -0.80483518
 c      1.07266832     0.91995933    -0.70686905
 h     -0.24612944    -2.06638814     0.76727759
 h     -2.10130076    -0.02716467     1.86965645
 h     -0.29156571     1.93532867    -1.73666396
 h      1.91591411     1.18278419    -1.19189697
 o      2.10074146    -1.18292301     0.07913306
 h      2.74273539    -1.13050303    -0.57919992
 c     -2.32664305    -0.14069776    -0.78480906
 h     -2.39162960     0.22822296    -1.86166385
 h     -2.67598039    -1.09252917    -0.86734183
 h     -3.09760956     0.41755646    -0.32686139
 h     -0.67297986     0.88188118     1.94804410
          17

 c      1.12233140    -0.44065490     0.28423749
 c     -0.14712364    -0.87882968     0.75734256
 c     -1.02850147     0.35153729    -0.10426712
 c     -1.15863795     0.22671411     1.33054255
 c     -0.18498643     1.25469606    -0.78969815
 c      1.05410859     0.91313354    -0.71743345
 h     -0.26066507    -2.02075548     0.75153024
 h     -2.10429107    -0.03137529     1.88338485
 h     -0.33114048     1.92524782    -1.76000513
 h      1.93961530     1.17490019    -1.19272346
 o      2.09959813    -1.18444589     0.08449251
 h      2.81879434    -1.08503277    -0.62858508
 c     -2.33090671    -0.14642478    -0.77777313
 h     -2.37007754     0.22183815    -1.87097071
 h     -2.66848346    -1.10984116    -0.89093517
 h     -3.10600562     0.48103337    -0.31171383
 h     -0.68710277     0.92564335     1.96732673
          17

 c      1.11958922    -0.43456914     0.28494214
 c     -0.14881741    -0.89048048     0.74804907
 c     -1.01824286     0.35613421    -0.08894851
 c     -1.16342898     0.22675185     1.30987715
 c     -0.17091687     1.25895358    -0.77796050
 c      1.03660323     0.90331940    -0.72474323
 h     -0.27892087    -1.95936297     0.73715356
 h     -2.10082591    -0.04129669     1.88669255
 h     -0.37946917     1.90715326    -1.76052032
 h      1.97825921     1.17622318    -1.20205780
 o      2.10001595    -1.18769634     0.08973641
 h      2.88099121    -1.03293826    -0.66621193
 c     -2.33464701    -0.14851436    -0.77261497
 h     -2.34540216     0.21184359    -1.86872655
 h     -2.66294171    -1.15473939    -0.90883446
 h     -3.11671855     0.54159494    -0.29621405
 h     -0.69137479     0.97909752     1.99227072
          17

 c      1.11593556    -0.42593654     0.28296679
 c     -0.15036060    -0.89979832     0.73859247
 c     -1.01172265     0.35757541    -0.07354932
 c     -1.16723585     0.22741466     1.29192589
 c     -0.15853006     1.26565829    -0.76983628
 c      1.02331357     0.89064712    -0.72939493
 h     -0.30288239    -1.90181241     0.72415484
 h     -2.08991153    -0.05617467     1.87781232
 h     -0.43307631     1.88150045    -1.73663050
 h      2.01502300     1.18166968    -1.21206428
 o      2.10266176    -1.19216894     0.09405626
 h      2.91587383    -0.97871198    -0.67916835
 c     -2.33848047    -0.14748153    -0.76911179
 h     -2.31866072     0.19860951    -1.85489920
 h     -2.65590337    -1.21112103    -0.91843573
 h     -3.12280116     0.59034870    -0.28577129
 h     -0.69366080     1.02827994     2.01114650
          17

 c      1.11167619    -0.41547086     0.27833291
 c     -0.15131538    -0.90441293     0.72900017
 c     -1.00892157     0.35599641    -0.05919077
 c     -1.16970502     0.22933505     1.27832408
 c     -0.14962351     1.27477425    -0.76508406
 c      1.01666879     0.87520718    -0.73183494
 h     -0.33595004    -1.87367671     0.71232242
 h     -2.07249156    -0.07557855     1.85681997
 h     -0.48893872     1.85108817    -1.69034218
 h      2.03779547     1.18720783    -1.21758769
 o      2.10754202    -1.19729331     0.09720114
 h      2.91911457    -0.92625769    -0.66345259
 c     -2.34274226    -0.14426631    -0.76698977
 h     -2.29100592     0.18319317    -1.83232095
 h     -2.64435836    -1.26251935    -0.91740064
 h     -3.12084134     0.62159086    -0.28344908
 h     -0.69840997     1.06425640     2.01695015
          17

 c      1.10715007    -0.40398371     0.27109339
 c     -0.15132343    -0.90300407     0.71927297
 c     -1.00962126     0.35168572    -0.04702263
 c     -1.17060160     0.23284747     1.27020300
 c     -0.14518483     1.28579159    -0.76300426
 c      1.01777470     0.85720115    -0.73235126
 h     -0.38043891    -1.88857225     0.70149852
 h     -2.05153810    -0.09964609     1.82576436
 h     -0.54533590     1.82121335    -1.62780346
 h      2.04070465     1.19021200    -1.21631825
 o      2.11436279    -1.20249190     0.09916301
 h      2.89085321    -0.87894092    -0.61912454
 c     -2.34743175    -0.13975765    -0.76580564
 h     -2.26345143     0.16726876    -1.80664963
 h     -2.62716790    -1.29747420    -0.90459615
 h     -3.11023569     0.63272764    -0.29036620
 h     -0.70751190     1.08254883     2.00685487
          17

 c      1.10269266    -0.39230250     0.26134613
 c     -0.15052566    -0.89660828     0.70937152
 c     -1.01348235     0.34500867    -0.03805442
 c     -1.16972896     0.23812142     1.26816225
 c     -0.14503519     1.29762523    -0.76244100
 c      1.02628754     0.83711467    -0.73115741
 h     -0.43307366    -1.93310437     0.69199434
 h     -2.03175428    -0.12921888     1.78843651
 h     -0.60297654     1.79981957    -1.55972788
 h      2.02311387     1.18927796    -1.20799610
 o      2.12259084    -1.20725761     0.10014785
 h      2.83558053    -0.83906893    -0.54999162
 c     -2.35229376    -0.13472253    -0.76498511
 h     -2.23664602     0.15282818    -1.78555639
 h     -2.60473813    -1.30973347    -0.88011299
 h     -3.09269245     0.62403216    -0.30600473
 h     -0.72123836     1.08192735     1.98110759
          17

 c      1.09859658    -0.38123942     0.24926208
 c     -0.14949149    -0.88734120     0.69924022
 c     -1.02010842     0.33633891    -0.03297557
 c     -1.16697964     0.24514233     1.27220917
 c     -0.14796334     1.30876118    -0.76199941
 c      1.04064837     0.81572685    -0.72843119
 h     -0.48616513    -1.98187449     0.68435084
 h     -2.01831075    -0.16553177     1.74942331
 h     -0.66522189     1.79612342    -1.49913615
 h      1.98916178     1.18430692    -1.19411140
 o      2.13125208    -1.21133076     0.10076622
 h      2.76592415    -0.80538912    -0.46677537
 c     -2.35685186    -0.12984177    -0.76406116
 h     -2.21089299     0.14145133    -1.77626989
 h     -2.57844859    -1.29728923    -0.84497305
 h     -3.07237339     0.59890587    -0.32813410
 h     -0.73844642     1.06422545     1.94282767
          17

 c      1.09506759    -0.37158524     0.23511018
 c     -0.14884025    -0.87683123     0.68883433
 c     -1.02908141     0.32602081    -0.03202744
 c     -1.16255971     0.25348486     1.28170133
 c     -0.15244341     1.31778496    -0.76067025
 c      1.05851163     0.79392591    -0.72427749
 h     -0.53231362    -2.01560626     0.67891476
 h     -2.01436265    -0.20906601     1.71250604
 h     -0.73470689     1.81625094    -1.45428982
 h      1.94812239     1.17704335    -1.17819436
 o      2.13858783    -1.21508808     0.10232742
 h      2.70858553    -0.76706699    -0.39184689
 c     -2.36035390    -0.12569841    -0.76301370
 h     -2.18664062     0.13341007    -1.78204314
 h     -2.55031953    -1.26213132    -0.80088151
 h     -3.05639914     0.56444202    -0.35256640
 h     -0.75600957     1.03555871     1.89888105
          17

 c      1.09221599    -0.36408424     0.21924050
 c     -0.14909627    -0.86593832     0.67812365
 c     -1.03996419     0.31437645    -0.03498195
 c     -1.15724470     0.26197121     1.29530463
[truncated: 34,518 more chars]
