# Supplementary material for: Photochemical permutation of meta-substituted phenols
Source: Nat Commun. 2025 Aug 13;16:7502. doi: 10.1038/s41467-025-62549-5 (PMC12350626; doi:10.1038/s41467-025-62549-5)
Supplement: Supplementary file 3 — Source Data [file 41467_2025_62549_MOESM3_ESM.zip › Source data/NAMD_trajectories/trajectory041.xyz]

          17

 c      1.14728489    -0.40982389    -0.04952612
 c     -0.11648450    -1.04223492     0.01743314
 c     -1.22845226    -0.26413240     0.00451282
 c     -1.12370012     1.27458666     0.05269312
 c      0.24542440     1.84128064     0.02020658
 c      1.31028392     1.04108181    -0.04094489
 h     -0.10523292    -2.12615266     0.08551680
 h     -1.61114764     1.58649264    -0.93412674
 h      0.33129221     3.08468553     0.09197637
 h      2.47161856     1.43212540     0.07603573
 o      2.16060001    -1.22571131    -0.00660797
 h      2.97335863    -0.71787970     0.20964829
 c     -2.57284039    -0.94825350     0.01112013
 h     -2.46825849    -1.91611169     0.08491717
 h     -3.24641994    -0.49379269     0.70737669
 h     -3.02577294    -0.94695507    -1.16206242
 h     -1.74861780     1.76822455     0.76096720
          17

 c      1.14515739    -0.41348593    -0.05539516
 c     -0.11035773    -1.03764987     0.01862428
 c     -1.23240230    -0.26819948     0.00128939
 c     -1.11952396     1.28030490     0.05568097
 c      0.24776445     1.84805128     0.01898742
 c      1.31333870     1.04479805    -0.04268534
 h     -0.12745748    -2.15056603     0.09679517
 h     -1.62230922     1.59119152    -0.90641101
 h      0.33882674     3.06369963     0.08401258
 h      2.44675207     1.43855134     0.06869057
 o      2.15936859    -1.22723394    -0.00301379
 h      2.93588368    -0.73583065     0.21857307
 c     -2.57052051    -0.95040594     0.00620426
 h     -2.47288521    -1.94828132     0.08112676
 h     -3.27072235    -0.50967886     0.72302966
 h     -3.01792549    -0.96379322    -1.13776592
 h     -1.76207721     1.77952349     0.78754361
          17

 c      1.14352157    -0.41566729    -0.06137529
 c     -0.10366091    -1.03393305     0.01968384
 c     -1.23815959    -0.27138357    -0.00118226
 c     -1.11624525     1.28556367     0.05722579
 c      0.24872124     1.85775252     0.01825610
 c      1.31971135     1.04676881    -0.04398707
 h     -0.15023735    -2.16772591     0.10748592
 h     -1.63384857     1.59823068    -0.87602658
 h      0.34533298     3.01435274     0.07326748
 h      2.39734091     1.43839912     0.05750390
 o      2.15840990    -1.22946104     0.00053465
 h      2.91155378    -0.75047455     0.22883627
 c     -2.56811783    -0.94951788    -0.00110860
 h     -2.47256623    -2.01699567     0.08620823
 h     -3.29847825    -0.52395953     0.73667541
 h     -3.00546327    -0.97367301    -1.09303298
 h     -1.77707354     1.78932564     0.81939914
          17

 c      1.14254714    -0.41629688    -0.06742789
 c     -0.09697385    -1.03156150     0.02065647
 c     -1.24522918    -0.27355509    -0.00287565
 c     -1.11428518     1.29049474     0.05813819
 c      0.24846435     1.86925797     0.01791241
 c      1.32829362     1.04692214    -0.04493762
 h     -0.17171983    -2.17184257     0.11706224
 h     -1.64702560     1.60897954    -0.84652100
 h      0.35113910     2.94703527     0.06038692
 h      2.33330650     1.43412958     0.04344804
 o      2.15703622    -1.23279988     0.00381899
 h      2.91187844    -0.75500955     0.24390297
 c     -2.56584221    -0.94791133    -0.00967151
 h     -2.46944164    -2.09331776     0.09774830
 h     -3.32394690    -0.53890326     0.74377995
 h     -2.99122848    -0.97627825    -1.03517204
 h     -1.78810701     1.79397078     0.85084909
          17

 c      1.14246690    -0.41533832    -0.07349052
 c     -0.09091008    -1.03063418     0.02156936
 c     -1.25302068    -0.27462912    -0.00378660
 c     -1.11388450     1.29515818     0.05909121
 c      0.24720355     1.88041683     0.01781304
 c      1.33708810     1.04505643    -0.04568003
 h     -0.19016117    -2.16092119     0.12519943
 h     -1.66328177     1.62465863    -0.82121343
 h      0.35754212     2.88271824     0.04642035
 h      2.27325408     1.43145666     0.02814101
 o      2.15536563    -1.23715315     0.00685176
 h      2.93484099    -0.75070887     0.26342983
 c     -2.56367801    -0.94730213    -0.01793987
 h     -2.46495960    -2.15594160     0.11316829
 h     -3.34268253    -0.55575303     0.74152544
 h     -2.98053158    -0.97208272    -0.97770943
 h     -1.79144117     1.79119369     0.87780629
          17

 c      1.14354422    -0.41280325    -0.07948217
 c     -0.08603762    -1.03088392     0.02242196
 c     -1.26092718    -0.27455243    -0.00393436
 c     -1.11515201     1.29956785     0.06050311
 c      0.24505837     1.88819499     0.01780961
 c      1.34350707     1.04077604    -0.04638395
 h     -0.20421280    -2.13679874     0.13187640
 h     -1.68347187     1.64587805    -0.80205898
 h      0.36725874     2.85227068     0.03239345
 h      2.24222766     1.43923695     0.01346121
 o      2.15419082    -1.24200544     0.00986934
 h      2.96702688    -0.74548975     0.28337165
 c     -2.56128642    -0.94860369    -0.02405805
 h     -2.45988590    -2.19361065     0.13013466
 h     -3.35211517    -0.57464587     0.72918131
 h     -2.98131962    -0.96222479    -0.94006045
 h     -1.78528617     1.78016095     0.89807896
          17

 c      1.14601335    -0.40880581    -0.08531287
 c     -0.08279543    -1.03168969     0.02317522
 c     -1.26839595    -0.27329661    -0.00336249
 c     -1.11815464     1.30372429     0.06248521
 c      0.24212690     1.89047852     0.01782838
 c      1.34588031     1.03395092    -0.04713274
 h     -0.21316184    -2.10515955     0.13746731
 h     -1.70720357     1.67225633    -0.78891497
 h      0.38262922     2.87627429     0.01842683
 h      2.25536579     1.46329896     0.00017307
 o      2.15429336    -1.24684071     0.01312345
 h      2.99458685    -0.74702837     0.29933421
 c     -2.55826048    -0.95227796    -0.02665578
 h     -2.45465077    -2.20148145     0.14661839
 h     -3.35179645    -0.59471692     0.70811539
 h     -3.00029026    -0.94777350    -0.93802719
 h     -1.76956858     1.76123225     0.91125742
          17

 c      1.15002243    -0.40361278    -0.09089383
 c     -0.08143234    -1.03212527     0.02374593
 c     -1.27497741    -0.27086007    -0.00213765
 c     -1.12294943     1.30761290     0.06485995
 c      0.23876771     1.88817049     0.01785347
 c      1.34487304     1.02536904    -0.04787674
 h     -0.21708093    -2.07507690     0.14278194
 h     -1.73279299     1.70238683    -0.77976273
 h      0.40190393     2.94091233     0.00399603
 h      2.30196295     1.49850082    -0.01260515
 o      2.15608876    -1.25134237     0.01675833
 h      3.00900495    -0.75940692     0.30857638
 c     -2.55467870    -0.95856062    -0.02604047
 h     -2.44947742    -2.17868663     0.16093619
 h     -3.34356414    -0.61419822     0.68164684
 h     -3.03588396    -0.92930926    -0.96945171
 h     -1.74576415     1.73580357     0.91868057
          17

 c      1.15561500    -0.39763206    -0.09614284
 c     -0.08200613    -1.03115935     0.02402218
 c     -1.28035566    -0.26727772    -0.00034844
 c     -1.12951813     1.31118703     0.06722945
 c      0.23551554     1.88374229     0.01782377
 c      1.34239463     1.01638312    -0.04855679
 h     -0.21665456    -2.05676317     0.14889274
 h     -1.75787405     1.73419387    -0.77168045
 h      0.42045378     3.01492900    -0.01084082
 h      2.35813553     1.53314208    -0.02584909
 o      2.15959599    -1.25539704     0.02079403
 h      3.00771765    -0.78304533     0.31031184
 c     -2.55107129    -0.96739542    -0.02394240
 h     -2.44432957    -2.12807225     0.17186872
 h     -3.33150224    -0.63054244     0.65460062
 h     -3.07861972    -0.90772469    -1.01694748
 h     -1.71683109     1.70623483     0.92354125
          17

 c      1.16274190    -0.39135427    -0.10098619
 c     -0.08444857    -1.02807069     0.02391465
 c     -1.28436476    -0.26263114     0.00189511
 c     -1.13768885     1.31436239     0.06906395
 c      0.23278878     1.87909088     0.01763250
 c      1.34002867     1.00819270    -0.04917462
 h     -0.21252689    -2.05681809     0.15659580
 h     -1.78019042     1.76544275    -0.76184057
 h      0.43442054     3.07448402    -0.02546508
 h      2.40481276     1.55756062    -0.03972849
 o      2.16445514    -1.25907641     0.02512791
 h      2.99397816    -0.81510632     0.30570336
 c     -2.54787865    -0.97819518    -0.02221661
 h     -2.43870364    -2.05809632     0.17903166
 h     -3.32116449    -0.64077173     0.63231912
 h     -3.11835628    -0.88467910    -1.06283098
 h     -1.68694488     1.67563565     0.93079869
          17

 c      1.17128069    -0.38528589    -0.10535958
 c     -0.08863521    -1.02283078     0.02341753
 c     -1.28698485    -0.25704877     0.00446468
 c     -1.14715270     1.31704909     0.06983859
 c      0.23080818     1.87519068     0.01716746
 c      1.33869220     1.00163083    -0.04977022
 h     -0.20469803    -2.07389740     0.16578935
 h     -1.79815583     1.79416092    -0.74810808
 h      0.44168029     3.10699048    -0.03919052
 h      2.43141462     1.56642780    -0.05386100
 o      2.16991376    -1.26263983     0.02952783
 h      2.97722420    -0.84964496     0.29798118
 c     -2.54533369    -0.98947687    -0.02222819
 h     -2.43118411    -1.98664129     0.18379732
 h     -3.31752763    -0.64233268     0.61897187
 h     -3.14820586    -0.86222622    -1.09580309
 h     -1.66053309     1.64719206     0.94613138
          17

 c      1.18105114    -0.37988441    -0.10920846
 c     -0.09438109    -1.01604670     0.02261872
 c     -1.28831804    -0.25069208     0.00721856
 c     -1.15758460     1.31922401     0.06926765
 c      0.22963548     1.87241145     0.01632777
 c      1.33881892     0.99721057    -0.05039350
 h     -0.19277749    -2.09954231     0.17543656
 h     -1.81112858     1.81890759    -0.72931251
 h      0.44138996     3.10728038    -0.05146764
 h      2.43348718     1.55778544    -0.06766364
 o      2.17492511    -1.26647980     0.03366673
 h      2.97167219    -0.87872107     0.29189991
 c     -2.54375005    -0.99867808    -0.02486738
 h     -2.41902507    -1.94242408     0.19031403
 h     -3.32236079    -0.63435295     0.61577584
 h     -3.16440282    -0.84243503    -1.11011857
 h     -1.64055416     1.62304615     0.97340066
          17

 c      1.19182372    -0.37549748    -0.11248788
 c     -0.10138908    -1.00854411     0.02165286
 c     -1.28855214    -0.24372882     0.01000819
 c     -1.16874616     1.32097538     0.06754141
 c      0.22921493     1.87074906     0.01502807
 c      1.34050181     0.99516353    -0.05109152
 h     -0.17675400    -2.12317183     0.18415184
 h     -1.81953673     1.83895733    -0.70540429
 h      0.43357546     3.07489139    -0.06193314
 h      2.41084031     1.53215695    -0.08053739
 o      2.17865361    -1.27087955     0.03729233
 h      2.98846142    -0.89652946     0.29106046
 c     -2.54360747    -1.00337517    -0.03051325
 h     -2.39950019    -1.95031773     0.20338369
 h     -3.33326540    -0.61833192     0.62068857
 h     -3.16532488    -0.82713144    -1.10365042
 h     -1.62718550     1.60350845     1.01195451
          17

 c      1.20332086    -0.37231895    -0.11516377
 c     -0.10922965    -1.00101498     0.02064954
 c     -1.28792776    -0.23630627     0.01268906
 c     -1.18044230     1.32244734     0.06534255
 c      0.22938875     1.86985132     0.01320647
 c      1.34347892     0.99541184    -0.05190184
 h     -0.15737556    -2.13625138     0.19078620
 h     -1.82493456     1.85444735    -0.67756025
 h      0.41908364     3.01380232    -0.07049656
 h      2.36756341     1.49254979    -0.09198802
 o      2.18115000    -1.27573352     0.04043599
 h      3.02512030    -0.90404145     0.29463184
 c     -2.54514787    -1.00363756    -0.03869386
 h     -2.37389509    -2.00447601     0.22199802
 h     -3.34532642    -0.59748174     0.62996246
 h     -3.15105244    -0.81762796    -1.07707262
 h     -1.61832843     1.58744005     1.05649626
          17

 c      1.21521989    -0.37038176    -0.11721574
 c     -0.11736981    -0.99388327     0.01970645
 c     -1.28672638    -0.22854935     0.01513341
 c     -1.19239424     1.32372930     0.06361526
 c      0.22988292     1.86883746     0.01084720
 c      1.34696428     0.99748356    -0.05283979
 h     -0.13603839    -2.13388772     0.19470568
 h     -1.82992427     1.86644701    -0.64812353
 h      0.39990824     2.93462645    -0.07760052
 h      2.31396528     1.44531557    -0.10181408
 o      2.18322319    -1.28065531     0.04334902
 h      3.06765625    -0.90722243     0.29839895
 c     -2.54813981    -1.00152048    -0.04822280
 h     -2.34762836    -2.07582183     0.23956395
 h     -3.35347212    -0.57542960     0.63994628
 h     -3.12366104    -0.81449050    -1.03429676
 h     -1.61131229     1.57333830     1.09972322
          17

 c      1.22716375    -0.36959365    -0.11863997
 c     -0.12523010    -0.98728820     0.01887976
 c     -1.28525877    -0.22057337     0.01723781
 c     -1.20419017     1.32479845     0.06328939
 c      0.23027861     1.86597809     0.00802464
 c      1.34943674     1.00045122    -0.05387242
 h     -0.11450830    -2.11502647     0.19587710
 h     -1.83773347     1.87675634    -0.62015800
 h      0.37969992     2.85851682    -0.08473613
 h      2.26912816     1.40100199    -0.11042490
 o      2.18572849    -1.28529008     0.04627385
 h      3.10177288    -0.91179410     0.29840188
 c     -2.55200073    -0.99889891    -0.05765722
 h     -2.32606623    -2.13890859     0.25012755
 h     -3.35392056    -0.55528435     0.64801895
 h     -3.08824778    -0.81722119    -0.98416386
 h     -1.60415420     1.56010958     1.13512570
          17

 c      1.23877975    -0.36980391    -0.11945368
 c     -0.13225138    -0.98107907     0.01817739
 c     -1.28383333    -0.21249546     0.01892220
 c     -1.21537047     1.32555684     0.06508253
 c      0.23005169     1.85879436     0.00492998
 c      1.34895925     1.00316162    -0.05490882
 h     -0.09462508    -2.08244294     0.19491416
 h     -1.85126117     1.88721847    -0.59648151
 h      0.36334105     2.81627191    -0.09473840
 h      2.25734994     1.37196640    -0.11892868
 o      2.18918468    -1.28944313     0.04933962
 h      3.11882959    -0.92093603     0.29258527
 c     -2.55580972    -0.99690854    -0.06531130
 h     -2.31261880    -2.17942932     0.25053505
 h     -3.34467292    -0.53926168     0.65275940
 h     -3.05409957    -0.82377671    -0.94253260
 h     -1.59586069     1.54726978     1.15835368
          17

 c      1.24970296    -0.37087745    -0.11970207
 c     -0.13795817    -0.97479941     0.01755179
 c     -1.28271543    -0.20445044     0.02012324
 c     -1.22558541     1.32592310     0.06937439
 c      0.22882157     1.84581733     0.00173077
 c      1.34477706     1.00496427    -0.05588915
 h     -0.07799305    -2.04277257     0.19311730
 h     -1.87181780     1.89868021    -0.57848162
 h      0.35371308     2.82798762    -0.11006749
 h      2.28965813     1.36397499    -0.12801470
 o      2.19372936    -1.29307201     0.05256471
 h      3.11647425    -0.93529877     0.28075426
 c     -2.55843004    -0.99620386    -0.06937774
 h     -2.30894618    -2.19100127     0.23976714
 h     -3.32554387    -0.52862181     0.65379037
 h     -3.03308054    -0.83085979    -0.92988166
 h     -1.58625863     1.53488368     1.16751191
          17

 c      1.25960545    -0.37273007    -0.11946056
 c     -0.14200220    -0.96772465     0.01690118
 c     -1.28209303    -0.19660626     0.02078886
 c     -1.23469971     1.32590597     0.07615261
 c      0.22654820     1.82859069    -0.00167701
 c      1.33844776     1.00607104    -0.05689300
 h     -0.06568686    -2.00587308     0.19239196
 h     -1.89835685     1.91030078    -0.56552171
 h      0.34898172     2.87959782    -0.12980500
 h      2.35066901     1.37187521    -0.13661746
 o      2.19912805    -1.29626986     0.05587463
 h      3.09845217    -0.95326138     0.26428453
 c     -2.55915856    -0.99700926    -0.06900731
 h     -2.31538128    -2.17210786     0.21824731
 h     -3.29813709    -0.52364290     0.65168443
 h     -3.03165379    -0.83645465    -0.95755179
 h     -1.57580156     1.52348561     1.16317386
          17

 c      1.26822816    -0.37530268    -0.11882198
 c     -0.14417263    -0.95908699     0.01610227
 c     -1.28206032    -0.18916596     0.02087609
 c     -1.24275877     1.32560775     0.08503582
 c      0.22328395     1.81015605    -0.00557344
 c      1.33240643     1.00693112    -0.05806030
 h     -0.05816681    -1.98205592     0.19478986
 h     -1.92785579     1.91984484    -0.55544145
 h      0.34565395     2.94026138    -0.15078306
 h      2.41510746     1.38701979    -0.14286365
 o      2.20474586    -1.29926698     0.05911095
 h      3.07496815    -0.97091276     0.24593277
 c     -2.55825708    -0.99901055    -0.06534549
 h     -2.33100761    -2.12538633     0.18766613
 h     -3.26584338    -0.52352502     0.64805085
 h     -3.04453093    -0.84190152    -1.01524477
 h     -1.56550885     1.51403884     1.14853242
          17

 c      1.27539224    -0.37852509    -0.11787553
 c     -0.14435657    -0.94851166     0.01508550
 c     -1.28263277    -0.18235081     0.02034945
 c     -1.24986681     1.32515884     0.09534345
 c      0.21898218     1.79291005    -0.01018338
 c      1.32848793     1.00776350    -0.05948145
 h     -0.05563048    -1.97697157     0.20158541
 h     -1.95652888     1.92470225    -0.54568266
 h      0.34146033     2.98674230    -0.17037141
 h      2.46443565     1.40322637    -0.14542222
 o      2.20963024    -1.30239953     0.06206756
 h      3.06130458    -0.98261915     0.22919676
 c     -2.55644402    -1.00139978    -0.06067963
 h     -2.35336527    -2.05932633     0.15115437
 h     -3.23358458    -0.52638175     0.64553263
 h     -3.06111709    -0.84958760    -1.08133687
 h     -1.55699241     1.50789950     1.12960719
          17

 c      1.28098932    -0.38229343    -0.11668843
 c     -0.14248478    -0.93633589     0.01390064
 c     -1.28377962    -0.17637199     0.01918430
 c     -1.25608231     1.32464136     0.10620702
 c      0.21355326     1.77823434    -0.01562442
 c      1.32769380     1.00857343    -0.06118392
 h     -0.05846635    -1.98796452     0.21249406
 h     -1.98101853     1.92286293    -0.53423880
 h      0.33538930     3.00700758    -0.18713230
 h      2.48888123     1.41717194    -0.14372918
 o      2.21301133    -1.30593986     0.06460652
 h      3.06987602    -0.98390720     0.21643460
 c     -2.55433792    -1.00272291    -0.05715800
 h     -2.37790509    -1.99207278     0.11355826
 h     -3.20690395    -0.52964801     0.64729418
 h     -3.07340372    -0.86051003    -1.13794596
 h     -1.55234576     1.50667039     1.11479188
          17

 c      1.28497068    -0.38645596    -0.11529453
 c     -0.13853010    -0.92344794     0.01270182
 c     -1.28544861    -0.17140257     0.01737579
 c     -1.26139677     1.32406099     0.11679881
 c      0.20695588     1.76678799    -0.02193950
 c      1.33039304     1.00927435    -0.06315663
 h     -0.06714252    -2.00606992     0.22585431
 h     -1.99911014     1.91344943    -0.52012322
 h      0.32710458     2.99638524    -0.20045439
 h      2.48464880     1.42737665    -0.13777242
 o      2.21500140    -1.30985698     0.06677336
 h      3.09911587    -0.97544436     0.20702141
 c     -2.55245034    -1.00070832    -0.05632532
 h     -2.39826309    -1.95259533     0.08079299
 h     -3.19032532    -0.53111122     0.65577862
 h     -3.07736065    -0.87419786    -1.17466754
 h     -1.55354560     1.51175752     1.11255157
          17

 c      1.28734696    -0.39081442    -0.11369109
 c     -0.13254834    -0.91084683     0.01167422
 c     -1.28756403    -0.16755278     0.01494760
 c     -1.26579338     1.32337888     0.12669045
 c      0.19924331     1.75872732    -0.02912283
 c      1.33646366     1.00974901    -0.06536709
 h     -0.08170852    -2.02119782     0.23951174
 h     -2.01003109     1.89687839    -0.50348852
 h      0.31663404     2.95489867    -0.21026929
 h      2.45211604     1.43363875    -0.12792674
 o      2.21649157    -1.31385042     0.06873104
 h      3.13502703    -0.96246044     0.19839375
 c     -2.55114997    -0.99348041    -0.05888967
 h     -2.40969241    -1.96473781     0.05661968
 h     -3.18575998    -0.53008696     0.67128366
 h     -3.07169453    -0.88929911    -1.18680459
 h     -1.56134913     1.52360369     1.12728520
          17

 c      1.28819698    -0.39514349    -0.11184221
 c     -0.12470915    -0.89932881     0.01097400
 c     -1.28999785    -0.16484969     0.01195636
 c     -1.26929858     1.32255615     0.13608335
 c      0.19056542     1.75372748    -0.03711689
 c      1.34527593     1.00983332    -0.06776357
 h     -0.10152847    -2.02572186     0.25155463
 h     -2.01452069     1.87482135    -0.48556177
 h      0.30434527     2.88710727    -0.21711578
 h      2.39605373     1.43719252    -0.11490366
 o      2.21841308    -1.31759907     0.07061467
 h      3.16278742    -0.95056599     0.18834759
 c     -2.55047093    -0.98177375    -0.06461359
 h     -2.41308957    -2.02045554     0.04000481
 h     -3.19206696    -0.52776077     0.69144578
 h     -3.05684084    -0.90398733    -1.17360004
 h     -1.57456293     1.54111376     1.15658657
          17

 c      1.28768119    -0.39921816    -0.10968743
 c     -0.11530550    -0.88938232     0.01070389
 c     -1.29254717    -0.16324088     0.00849158
 c     -1.27195179     1.32155240     0.14564683
 c      0.18112516     1.75079962    -0.04577202
 c      1.35553342     1.00922286    -0.07027117
 h     -0.12535140    -2.01560420     0.26064036
 h     -2.01471466     1.85000625    -0.46842830
 h      0.29118017     2.80443562    -0.22262379
 h      2.32769132     1.44167405    -0.09973505
 o      2.22132200    -1.32089481     0.07247987
 h      3.17326593    -0.94339513     0.17585658
 c     -2.55029598    -0.96812186    -0.07266814
 h     -2.41231487    -2.08988126     0.02812332
 h     -3.20583791    -0.52648853     0.71194089
 h     -3.03469007    -0.91630849    -1.13778845
 h     -1.59056248     1.56192327     1.19303179
          17

 c      1.28605187    -0.40284352    -0.10715501
 c     -0.10474535    -0.88117727     0.01090543
 c     -1.29493648    -0.16261542     0.00467104
 c     -1.27375084     1.32030214     0.15613639
 c      0.17108970     1.74799619    -0.05477310
 c      1.36514589     1.00733989    -0.07280265
 h     -0.15153268    -1.99047360     0.26612078
 h     -2.01368059     1.82575194    -0.45457955
 h      0.27910563     2.72891643    -0.23035970
 h      2.26671804     1.45450800    -0.08356989
 o      2.22534859    -1.32365394     0.07431628
 h      3.16381542    -0.94227018     0.16087554
 c     -2.55051463    -0.95465685    -0.08189452
 h     -2.41020800    -2.14812830     0.01915168
 h     -3.22277065    -0.52866479     0.72792140
 h     -3.00907526    -0.92449409    -1.08672830
 h     -1.60648572     1.58327686     1.22835590
          17

 c      1.28364615    -0.40589576    -0.10417724
 c     -0.09352358    -0.87456695     0.01155159
 c     -1.29684136    -0.16282321     0.00063137
 c     -1.27467809     1.31873241     0.16810415
 c      0.16052796     1.74263433    -0.06363464
 c      1.37174736     1.00343209    -0.07530423
 h     -0.17830704    -1.95364558     0.26815199
 h     -2.01442096     1.80515772    -0.44613685
 h      0.27110141     2.69096337    -0.24586327
 h      2.23600905     1.48563200    -0.06707104
 o      2.23021512    -1.32591374     0.07606899
 h      3.13804342    -0.94616959     0.14403599
 c     -2.55085629    -0.94259889    -0.09072617
 h     -2.40808982    -2.18178923     0.01220668
 h     -3.23893430    -0.53586421     0.73539958
 h     -2.98677242    -0.92719570    -1.03460523
 h     -1.62003180     1.60275966     1.25623802
          17

 c      1.28085138    -0.40837369    -0.10070418
 c     -0.08217341    -0.86909799     0.01253929
 c     -1.29792985    -0.16369035    -0.00348426
 c     -1.27480921     1.31681663     0.18177332
 c      0.14955447     1.73319156    -0.07201318
 c      1.37430781     0.99732123    -0.07777781
 h     -0.20412515    -1.91213248     0.26780224
 h     -2.01855362     1.79016588    -0.44390394
 h      0.26892784     2.70747785    -0.27294829
 h      2.24349702     1.53870731    -0.05013736
 o      2.23522647    -1.32785308     0.07765782
 h      3.10610961    -0.95141934     0.12638971
 c     -2.55076730    -0.93256546    -0.09723156
 h     -2.40642090    -2.18528130     0.00679953
 h     -3.25153859    -0.54851513     0.73207815
 h     -2.97740550    -0.92367009    -1.00211055
 h     -1.62966152     1.61859864     1.27300529
          17

 c      1.27806381    -0.41041244    -0.09671023
 c     -0.07121294    -0.86409560     0.01369881
 c     -1.29790370    -0.16502772    -0.00753511
 c     -1.27439388     1.31460990     0.19702302
 c      0.13855971     1.72102557    -0.08009672
 c      1.37383903     0.99000347    -0.08019792
 h     -0.22799481    -1.87578258     0.26694827
 h     -2.02549153     1.78104855    -0.44681264
 h      0.27050347     2.76179466    -0.30911566
 h      2.27419711     1.60414258    -0.03293690
 o      2.23936575    -1.32978565     0.07900726
 h      3.08339627    -0.95197187     0.10897508
 c     -2.54973744    -0.92484998    -0.09999169
 h     -2.40523673    -2.15754686     0.00260338
 h     -3.25932114    -0.56588696     0.71775508
 h     -2.98870634    -0.91373628    -1.00606736
 h     -1.63454044     1.62969508     1.27740254
          17

 c      1.27566792    -0.41221746    -0.09219338
 c     -0.06112333    -0.85892586     0.01484991
 c     -1.29652770    -0.16663356    -0.01138499
 c     -1.27380629     1.31223539     0.21343881
 c      0.12808097     1.70866210    -0.08835880
 c      1.37192608     0.98298036    -0.08247285
 h     -0.24946637    -1.85423854     0.26760088
 h     -2.03283145     1.77668331    -0.45226193
 h      0.27193418     2.82374371    -0.34848050
 h      2.30718440     1.66693009    -0.01644070
 o      2.24179070    -1.33198402     0.08008897
 h      3.08277169    -0.94249166     0.09217113
 c     -2.54791116    -0.91952183    -0.09942889
 h     -2.40426495    -2.10106756    -0.00058392
 h     -3.26279356    -0.58615643     0.69450794
 h     -3.01889065    -0.89750555    -1.04371284
 h     -1.63450725     1.63561234     1.27035825
          17

 c      1.27402690    -0.41397229    -0.08717219
 c     -0.05238751    -0.85339439     0.01590282
 c     -1.29365988    -0.16830018    -0.01490224
 c     -1.27340045     1.30982166     0.23038313
 c      0.11858059     1.69791716    -0.09717335
 c      1.36960934     0.97747495    -0.08449991
 h     -0.26790812    -1.85215072     0.27070489
 h     -2.03758675     1.77531598    -0.45709328
 h      0.27029960     2.87160228    -0.38629618
 h      2.32836738     1.71551192    -0.00181539
 o      2.24254339    -1.33437533     0.08092764
 h      3.10340074    -0.92348288     0.07562857
 c     -2.54598079    -0.91628824    -0.09750387
 h     -2.40278899    -2.02316734    -0.00281161
 h     -3.26433486    -0.60654774     0.66652742
 h     -3.05784323    -0.87553087    -1.09618442
 h     -1.63015729     1.63664532     1.25505860
          17

 c      1.27346225    -0.41577942    -0.08168031
 c     -0.04552482    -0.84794765     0.01691886
 c     -1.28927934    -0.16982893    -0.01796050
 c     -1.27337214     1.30742930     0.24704627
 c      0.11038594     1.68970907    -0.10673490
 c      1.36733886     0.97424712    -0.08620356
 h     -0.28170125    -1.86661207     0.27543006
 h     -2.03734416     1.77526484    -0.45851915
 h      0.26408672     2.89425919    -0.41982142
 h      2.33096490     1.74337386     0.01000728
 o      2.24247880    -1.33654377     0.08154807
 h      3.13185217    -0.90133236     0.05910976
 c     -2.54457139    -0.91413920    -0.09629834
 h     -2.39918751    -1.93950283    -0.00380106
 h     -3.26780067    -0.62369922     0.63935478
 h     -3.09509351    -0.84907133    -1.14486349
 h     -1.62297876     1.63395356     1.23717871
          17

 c      1.27421271    -0.41764110    -0.07575901
 c     -0.04101898    -0.84344159     0.01806122
 c     -1.28349100    -0.17104311    -0.02043906
 c     -1.27369412     1.30501362     0.26251009
 c      0.10369088     1.68438926    -0.11710331
 c      1.36520524     0.97365073    -0.08753994
 h     -0.28851215    -1.88964753     0.27976309
 h     -2.03087864     1.77532522    -0.45464121
 h      0.25275298     2.88735385    -0.44772776
 h      2.31296867     1.74783473     0.01839288
 o      2.24253397    -1.33804389     0.08194577
 h      3.15363792    -0.88322006     0.04293038
 c     -2.54409244    -0.91105647    -0.09734470
 h     -2.39032485    -1.87684503    -0.00259354
 h     -3.27714925    -0.63445288     0.61829887
 h     -3.12356846    -0.81992005    -1.17818531
 h     -1.61528014     1.62952395     1.22456401
          17

 c      1.27638349    -0.41946046    -0.06945116
 c     -0.03917345    -0.84074281     0.01949996
 c     -1.27650157    -0.17179428    -0.02222791
 c     -1.27415457     1.30246237     0.27592870
 c      0.09855736     1.68195954    -0.12823899
 c      1.36307543     0.97567197    -0.08849348
 h     -0.28635734    -1.91270709     0.28163796
 h     -2.01833248     1.77493752    -0.44463651
 h      0.23639629     2.85075555    -0.46967679
 h      2.27578591     1.72924407     0.02300608
 o      2.24330733    -1.33859610     0.08210192
 h      3.15987356    -0.87387485     0.02769101
 c     -2.54489268    -0.90478733    -0.10151542
 h     -2.37253221    -1.86317435     0.00210863
 h     -3.29424059    -0.63693658     0.60639592
 h     -3.13930281    -0.79004160    -1.19059452
 h     -1.60949213     1.62555098     1.22525535
          17

 c      1.27990551    -0.42105478    -0.06279865
 c     -0.04000359    -0.84048171     0.02135442
 c     -1.26858312    -0.17196759    -0.02323759
 c     -1.27447914     1.29970526     0.28685594
 c      0.09491492     1.68209176    -0.13999854
 c      1.36057386     0.97989083    -0.08908188
 h     -0.27435887    -1.92945704     0.27961385
 h     -2.00120932     1.77425325    -0.42880850
 h      0.21568057     2.78831346    -0.48642922
 h      2.22461827     1.69139347     0.02393501
 o      2.24500823    -1.33811544     0.08200431
 h      3.14809203    -0.87503040     0.01392376
 c     -2.54712500    -0.89510552    -0.10890946
 h     -2.34611442    -1.90049139     0.00974363
 h     -3.31733333    -0.63120150     0.60331842
 h     -3.14052034    -0.76121858    -1.18058412
 h     -1.60680778     1.62315080     1.24372266
          17

 c      1.28452687    -0.42217842    -0.05584319
 c     -0.04321916    -0.84297832     0.02367808
 c     -1.26005100    -0.17150106    -0.02340681
 c     -1.27443526     1.29679926     0.29549256
 c      0.09255659     1.68395722    -0.15207630
 c      1.35692335     0.98536498    -0.08937711
 h     -0.25292096    -1.93664079     0.27304587
 h     -1.98227662     1.77415106    -0.40856833
 h      0.19196241     2.70978996    -0.50065875
 h      2.17040726     1.64313012     0.02201728
 o      2.24747519    -1.33670584     0.08166358
 h      3.12193971    -0.88545120     0.00181646
 c     -2.55060235    -0.88402706    -0.11891214
 h     -2.31697864    -1.96259479     0.01715405
 h     -3.34162063    -0.61888911     0.60610738
 h     -3.12730353    -0.73481774    -1.14993427
 h     -1.60622563     1.62139589     1.27802599
          17

 c      1.28983108    -0.42256900    -0.04862925
 c     -0.04826925    -0.84823503     0.02646014
 c     -1.25125628    -0.17040107    -0.02270545
 c     -1.27382724     1.29389282     0.30257625
 c      0.09114781     1.68593982    -0.16388441
 c      1.35079218     0.99057815    -0.08953088
 h     -0.22362551    -1.93421821     0.26206648
 h     -1.96526682     1.77612573    -0.38622910
 h      0.16740709     2.63414852    -0.51849377
 h      2.13156903     1.59955626     0.01918732
 o      2.25015924    -1.33466948     0.08113122
 h      3.09139915    -0.90071822    -0.00908564
 c     -2.55496694    -0.87360175    -0.13048933
 h     -2.29189965    -2.02220877     0.02103152
 h     -3.36126663    -0.60232215     0.61092535
 h     -3.10203492    -0.71160204    -1.10434764
 h     -1.60511840     1.61783345     1.32101495
          17

 c      1.29528649    -0.42200812    -0.04120674
 c     -0.05443430    -0.85593730     0.02962991
 c     -1.24256554    -0.16873762    -0.02113282
 c     -1.27245676     1.29113608     0.30901816
 c      0.09028767     1.68573716    -0.17451444
 c      1.34076121     0.99392704    -0.08971888
 h     -0.18901010    -1.92543229     0.24753535
 h     -1.95411651     1.78186115    -0.36437846
 h      0.14441570     2.58840486    -0.55010351
 h      2.12843863     1.57698744     0.01780305
 o      2.25219641    -1.33247173     0.08051104
 h      3.07154905    -0.91376245    -0.02006818
 c     -2.55966909    -0.86501676    -0.14226344
 h     -2.27549946    -2.06291694     0.01928699
 h     -3.37137964    -0.58372511     0.61452221
 h     -3.07053661    -0.69126233    -1.05532617
 h     -1.60065631     1.60989025     1.36413210
          17

 c      1.30031187    -0.42038072    -0.03363334
 c     -0.06093637    -0.86547576     0.03306946
 c     -1.23433377    -0.16663213    -0.01871511
 c     -1.27017046     1.28865186     0.31557727
 c      0.08965601     1.68188055    -0.18324836
 c      1.32683333     0.99493483    -0.08994146
 h     -0.15217869    -1.91659324     0.23090505
 h     -1.95171648     1.79240792    -0.34480281
 h      0.12392749     2.58997427    -0.60373743
 h      2.16546439     1.57911667     0.01820184
 o      2.25286278    -1.33051584     0.07992225
 h      3.07522713    -0.91851506    -0.03264849
 c     -2.56382761    -0.85888721    -0.15245699
 h     -2.27029880    -2.07698414     0.01089798
 h     -3.36902533    -0.56485851     0.61486007
 h     -3.04270798    -0.67171376    -1.02126471
 h     -1.59075532     1.59585352     1.40033142
          17

 c      1.30435875    -0.41769034    -0.02597505
 c     -0.06705291    -0.87606455     0.03664617
 c     -1.22688044    -0.16424588    -0.01550174
 c     -1.26695829     1.28657308     0.32269088
 c      0.08903977     1.67544264    -0.19040574
 c      1.31095177     0.99448972    -0.08997607
 h     -0.11618712    -1.91565380     0.21383373
 h     -1.95873060     1.80731716    -0.32749883
 h      0.10512017     2.62686553    -0.67565016
 h      2.22499428     1.59416216     0.01805378
 o      2.25226212    -1.32880787     0.07940134
 h      3.10195693    -0.91531090    -0.04699955
 c     -2.56646083    -0.85554208    -0.15938180
 h     -2.27737711    -2.06183971    -0.00442964
 h     -3.35347753    -0.54690015     0.61120555
 h     -3.02900281    -0.64956838    -1.02134271
 h     -1.57428643     1.57511852     1.42512095
          17

 c      1.30698683    -0.41403236    -0.01830118
 c     -0.07220463    -0.88701935     0.04026567
 c     -1.22046631    -0.16177020    -0.01156093
 c     -1.26297749     1.28507356     0.33044691
 c      0.08817998     1.66879355    -0.19704653
 c      1.29549596     0.99367397    -0.08959582
 h     -0.08343346    -1.92884895     0.19751013
 h     -1.97336534     1.82444130    -0.31060853
 h      0.08744983     2.67237007    -0.75345375
 h      2.28455863     1.60844538     0.01489782
 o      2.25128417    -1.32698799     0.07887092
 h      3.13838369    -0.91027025    -0.06146659
 c     -2.56720591    -0.85487653    -0.16275531
 h     -2.29662840    -2.01873333    -0.02633751
 h     -3.32620698    -0.53034886     0.60415186
 h     -3.03176989    -0.62348920    -1.05977177
 h     -1.55095305     1.54807743     1.43663640
          17

 c      1.30790221    -0.40956976    -0.01067396
 c     -0.07598682    -0.89807132     0.04391209
 c     -1.21527669    -0.15942495    -0.00698256
 c     -1.25847485     1.28433546     0.33864953
 c      0.08675412     1.66377135    -0.20412717
 c      1.28221979     0.99312735    -0.08868743
 h     -0.05553389    -1.95695094     0.18213197
 h     -1.99226951     1.84064145    -0.29136902
 h      0.07123681     2.70628201    -0.82597964
 h      2.32876306     1.61380577     0.00750667
 o      2.25088812    -1.32467005     0.07822125
 h      3.16947684    -0.90965477    -0.07390578
 c     -2.56651542    -0.85609241    -0.16411660
 h     -2.32651140    -1.95374258    -0.05370250
 h     -3.29077797    -0.51489785     0.59565034
 h     -3.04327218    -0.59637307    -1.12095157
 h     -1.52115947     1.51595765     1.43562141
          17

 c      1.30695746    -0.40452193    -0.00313869
 c     -0.07814839    -0.90941898     0.04763233
 c     -1.21141367    -0.15746251    -0.00188719
 c     -1.25367704     1.28447448     0.34689645
 c      0.08446151     1.66136196    -0.21224423
 c      1.27217910     0.99311027    -0.08723128
 h     -0.03368056    -1.99466467     0.16709417
 h     -2.01183765     1.85284996    -0.26727687
 h      0.05705913     2.71821648    -0.88629315
 h      2.34961017     1.60689610    -0.00436016
 o      2.25166409    -1.32162043     0.07737828
 h      3.18544649    -0.91685279    -0.08280439
 c     -2.56504119    -0.85764563    -0.16557967
 h     -2.36342771    -1.88110983    -0.08452790
 h     -3.25240925    -0.49941315     0.58880044
 h     -3.05396855    -0.57250097    -1.18418881
 h     -1.48594672     1.48069153     1.42563408
          17

 c      1.30413302    -0.39915029     0.00428112
 c     -0.07857202    -0.92146496     0.05148156
 c     -1.20888674    -0.15617021     0.00357262
 c     -1.24871371     1.28548453     0.35462964
 c      0.08108514     1.66195965    -0.22171771
 c      1.26590440     0.99367639    -0.08526175
 h     -0.01887183    -2.03375777     0.15166241
 h     -2.02920255     1.85887449    -0.23680091
 h      0.04536838     2.70414792    -0.93074686
 h      2.34407392     1.58724559    -0.02042546
 o      2.25376970    -1.31776415     0.07632179
 h      3.18279985    -0.93227862    -0.08758433
 c     -2.56330103    -0.85715002    -0.16883243
 h     -2.40151493    -1.82668703    -0.11621515
 h     -3.21682319    -0.48229625     0.58704843
 h     -3.05781284    -0.55473549    -1.23459660
 h     -1.44687646     1.44471300     1.41319026
          17

 c      1.29951804    -0.39373538     0.01158409
 c     -0.07727542    -0.93451527     0.05548401
 c     -1.20760227    -0.15586086     0.00922178
 c     -1.24359805     1.28723765     0.36123165
 c      0.07652062     1.66556069    -0.23268055
 c      1.26348399     0.99475497    -0.08284571
 h     -0.01179910    -2.06666330     0.13544809
 h     -2.04276659     1.85778768    -0.19960732
 h      0.03637740     2.66384649    -0.95795272
 h      2.31287357     1.55635894    -0.04015444
 o      2.25694621    -1.31316575     0.07509080
 h      3.16415958    -0.95376822    -0.08867979
 c     -2.56162224    -0.85202422    -0.17483057
 h     -2.43523567    -1.81981667    -0.14686734
 h     -3.18850233    -0.46237429     0.59271260
 h     -3.05222840    -0.54408071    -1.26407637
 h     -1.40565243     1.41051074     1.40686378
          17

 c      1.29329684    -0.38855065     0.01878829
 c     -0.07441158    -0.94862739     0.05962513
 c     -1.20735667    -0.15683779     0.01487925
 c     -1.23825373     1.28953008     0.36627931
 c      0.07078876     1.67179651    -0.24507739
 c      1.26449721     0.99613154    -0.08007473
 h     -0.01266864    -2.08839661     0.11848429
 h     -2.05245021     1.85003788    -0.15653200
 h      0.03000604     2.60034749    -0.96877982
 h      2.26114076     1.51794561    -0.06287027
 o      2.26049878    -1.30803083     0.07379528
 h      3.13866685    -0.97669175    -0.08769991
 c     -2.55998289    -0.84178620    -0.18375632
 h     -2.46409493    -1.86498696    -0.17635474
 h     -3.16934189    -0.43986034     0.60557773
 h     -3.03689378    -0.54006773    -1.26946926
 h     -1.36343783     1.37996311     1.41420142
          17

 c      1.28574030    -0.38383855     0.02592534
 c     -0.07025810    -0.96358104     0.06386045
 c     -1.20784860    -0.15934903     0.02037867
 c     -1.23254018     1.29212039     0.36988167
 c      0.06403716     1.67982548    -0.25854232
 c      1.26780155     0.99734365    -0.07705274
 h     -0.02114359    -2.09711438     0.10110294
 h     -2.05977133     1.83738014    -0.10941730
 h      0.02578410     2.52126751    -0.96773969
 h      2.20094933     1.47907297    -0.08792933
 o      2.26335548    -1.30268017     0.07261444
 h      3.12116790    -0.99454831    -0.08736682
 c     -2.55822272    -0.82856002    -0.19522826
 h     -2.49096470    -1.93547673    -0.20466766
 h     -3.15855111    -0.41663680     0.62254164
 h     -3.01306303    -0.54114369    -1.25144640
 h     -1.32039190     1.35393337     1.43739144
          17

 c      1.27719686    -0.37979398     0.03303166
 c     -0.06519606    -0.97889114     0.06812926
 c     -1.20871964    -0.16355766     0.02558845
 c     -1.22624115     1.29472685     0.37276096
 c      0.05652560     1.68814215    -0.27215050
 c      1.27135804     0.99758879    -0.07385050
 h     -0.03639382    -2.09422306     0.08377693
 h     -2.06760959     1.82254861    -0.06073189
 h      0.02271414     2.44132044    -0.96586231
 h      2.15360412     1.45110886    -0.11527124
 o      2.26452378    -1.29739125     0.07172037
 h      3.12518178    -1.00173584    -0.09026691
 c     -2.55632411    -0.81472310    -0.20844062
 h     -2.51733387    -2.00195872    -0.23090943
 h     -3.15368114    -0.39560329     0.63862730
 h     -2.98364179    -0.54480534    -1.21490223
 h     -1.27605923     1.33255880     1.47170127
          17

 c      1.26806841    -0.37657130     0.04013968
 c     -0.05967448    -0.99383428     0.07237002
 c     -1.20960231    -0.16952705     0.03042541
 c     -1.21908638     1.29703817     0.37592658
 c      0.04857709     1.69464296    -0.28428941
 c      1.27284136     0.99601849    -0.07044393
 h     -0.05722181    -2.08433421     0.06696524
 h     -2.07928409     1.80848778    -0.01286199
 h      0.01934038     2.38202782    -0.98222163
 h      2.14295671     1.44615605    -0.14612324
 o      2.26386294    -1.29216292     0.07113661
 h      3.15095915    -0.99755117    -0.09658165
 c     -2.55424191    -0.80182453    -0.22209381
 h     -2.54292603    -2.04673367    -0.25406139
 h     -3.15200759    -0.37957997     0.64873346
 h     -2.95389399    -0.54726889    -1.17076739
 h     -1.23018358     1.31581655     1.50850160
          17

 c      1.25877418    -0.37432442     0.04727113
 c     -0.05416089    -1.00752720     0.07653531
 c     -1.21016138    -0.17721803     0.03485591
 c     -1.21089293     1.29878180     0.38026212
 c      0.04047715     1.69772961    -0.29350735
 c      1.27149810     0.99264836    -0.06681397
 h     -0.08226808    -2.07460341     0.05096313
 h     -2.09686029     1.79723570     0.03272725
 h      0.01447626     2.35930791    -1.03401703
 h      2.17416854     1.46629411    -0.18170407
 o      2.26214336    -1.28673710     0.07072504
 h      3.18480658    -0.98594112    -0.10387763
 c     -2.55168407    -0.79085038    -0.23437568
 h     -2.56677893    -2.06164810    -0.27346479
 h     -3.15147690    -0.37050784     0.64904045
 h     -2.93183695    -0.54312314    -1.13713318
 h     -1.18307113     1.30375361     1.53945048
          17

 c      1.24972115    -0.37323110     0.05442992
 c     -0.04908955    -1.01912924     0.08059874
 c     -1.21012145    -0.18649558     0.03888726
 c     -1.20173943     1.29979689     0.38632738
 c      0.03240956     1.69777012    -0.30017626
 c      1.26870056     0.98861179    -0.06317637
 h     -0.11021516    -2.07255890     0.03582623
 h     -2.11958418     1.78910830     0.07587902
 h      0.00799555     2.36664165    -1.11701434
 h      2.22762435     1.50046243    -0.22034488
 o      2.26030927    -1.28084364     0.07032350
 h      3.21084807    -0.97150022    -0.10929344
 c     -2.54824533    -0.78247410    -0.24352312
 h     -2.58781684    -2.04408587    -0.28882166
 h     -3.15110251    -0.36912234     0.63774108
 h     -2.92564412    -0.52664740    -1.13326498
 h     -1.13544344     1.29640914     1.55873634
          17

 c      1.24128890    -0.37345568     0.06159673
 c     -0.04484100    -1.02816133     0.08454267
 c     -1.20927616    -0.19714040     0.04255697
 c     -1.19199059     1.30004734     0.39436246
 c      0.02452797     1.69632172    -0.30612711
 c      1.26618312     0.98522755    -0.05991771
 h     -0.13974976    -2.08246507     0.02150864
 h     -2.14381145     1.78285364     0.11733629
 h      0.00033260     2.38417600    -1.20980250
 h      2.27971084     1.53519835    -0.25822034
 o      2.25898402    -1.27433434     0.06983724
 h      3.21878591    -0.95715678    -0.11099904
 c     -2.54394397    -0.77686871    -0.24916545
 h     -2.60502883    -1.99518123    -0.30010276
 h     -3.15109719    -0.37487238     0.61535215
 h     -2.93702186    -0.49590270    -1.16399026
 h     -1.08815008     1.29369272     1.56352109
          17

 c      1.23381462    -0.37508545     0.06872967
 c     -0.04176043    -1.03472827     0.08833171
 c     -1.20749499    -0.20886282     0.04592205
 c     -1.18215156     1.29957352     0.40435307
 c      0.01701566     1.69461809    -0.31301893
 c      1.26497492     0.98339288    -0.05740039
 h     -0.16922074    -2.10274443     0.00818908
 h     -2.16453884     1.77657534     0.15796246
 h     -0.00822130     2.39622832    -1.29292165
 h      2.31529213     1.56142217    -0.29171831
 o      2.25838732    -1.26719194     0.06925167
 h      3.20513414    -0.94390916    -0.10841675
 c     -2.53939219    -0.77348277    -0.25273761
 h     -2.61761239    -1.92038737    -0.30762450
 h     -3.15291167    -0.38593017     0.58469223
 h     -2.95898830    -0.45478578    -1.21467177
 h     -1.04192820     1.29532444     1.55380389
          17

 c      1.22756871    -0.37808678     0.07577083
 c     -0.04016189    -1.03941579     0.09190028
 c     -1.20474157    -0.22131667     0.04905084
 c     -1.17268917     1.29842817     0.41605766
 c      0.01006009     1.69325843    -0.32180936
 c      1.26544919     0.98355130    -0.05589253
 h     -0.19645546    -2.12712324    -0.00354943
 h     -2.17727500     1.76865568     0.19821628
 h     -0.01758772     2.39469171    -1.35497380
 h      2.32718808     1.57440800    -0.31829871
 o      2.25835293    -1.25952356     0.06862638
 h      3.17294133    -0.93088879    -0.10215437
 c     -2.53523920    -0.77105953    -0.25619026
 h     -2.62535406    -1.83241368    -0.31240115
 h     -3.15907591    -0.39935387     0.55040005
 h     -2.98207848    -0.40961216    -1.26573210
 h     -0.99719438     1.30082114     1.53245140
          17

 c      1.22272524    -0.38229231     0.08265523
 c     -0.04028158    -1.04297181     0.09516828
 c     -1.20108816    -0.23411115     0.05202295
 c     -1.16391968     1.29663391     0.42898645
 c      0.00380611     1.69241858    -0.33291356
 c      1.26757689     0.98579324    -0.05557137
 h     -0.21909836    -2.14821573    -0.01288057
 h     -2.17928134     1.75826019     0.23803013
 h     -0.02778458     2.37642455    -1.39063899
 h      2.31330013     1.57233826    -0.33644861
 o      2.25831780    -1.25157884     0.06809489
 h      3.13203502    -0.91508090    -0.09403190
 c     -2.53173860    -0.76750868    -0.26094673
 h     -2.62934912    -1.75542895    -0.31661092
 h     -3.17254164    -0.41163460     0.51782785
 h     -2.99925651    -0.36579176    -1.30353634
 h     -0.95379331     1.30951799     1.50539966
          17

 c      1.21933308    -0.38740819     0.08931839
 c     -0.04221086    -1.04604407     0.09806737
 c     -1.19670874    -0.24681631     0.05493386
 c     -1.15596491     1.29416292     0.44241340
 c     -0.00167379     1.69202222    -0.34638363
 c      1.27104378     0.98991488    -0.05652545
 h     -0.23516623    -2.16040325    -0.01903588
 h     -2.17013352     1.74549792     0.27690546
 h     -0.03886325     2.34118325    -1.39847749
 h      2.27529378     1.55560925    -0.34564505
 o      2.25740533    -1.24375542     0.06784785
 h      3.09783339    -0.89132547    -0.08683989
 c     -2.52880261    -0.76016071    -0.26770486
 h     -2.63226167    -1.72168366    -0.32341954
 h     -3.19532192    -0.41977723     0.49126027
 h     -3.00646268    -0.32707674    -1.32120500
 h     -0.91076777     1.32064657     1.48127010
          17

 c      1.21729410    -0.39303321     0.09570111
 c     -0.04585149    -1.04906330     0.10055967
 c     -1.19184767    -0.25896147     0.05789722
 c     -1.14872050     1.29092941     0.45554963
 c     -0.00638082     1.69179044    -0.36194389
 c      1.27519400     0.99541279    -0.05872470
 h     -0.24342993    -2.16102018    -0.02153102
 h     -2.15190079     1.73142649     0.31406089
 h     -0.05092298     2.29102751    -1.38046161
 h      2.21923985     1.52719186    -0.34672176
 o      2.25491338    -1.23645720     0.06804405
 h      3.08377857    -0.85476025    -0.08293226
 c     -2.52643710    -0.74780063    -0.27663642
 h     -2.63592239    -1.74605918    -0.33504500
 h     -3.22696047    -0.42245215     0.47224415
 h     -3.00176334    -0.29575292    -1.31656137
 h     -0.86653851     1.33344996     1.46910037
          17

 c      1.21636252    -0.39868919     0.10174907
 c     -0.05090689    -1.05221078     0.10264693
 c     -1.18679291    -0.27004893     0.06103771
 c     -1.14179390     1.28679992     0.46790040
 c     -0.01036271     1.69119069    -0.37886414
 c      1.27882482     1.00141221    -0.06194428
 h     -0.24356602    -2.15058381    -0.02028138
 h     -2.12901126     1.71795924     0.34859646
 h     -0.06423430     2.23096663    -1.34350127
 h      2.15797918     1.49394826    -0.34278535
 o      2.25104600    -1.22978080     0.06868064
 h      3.08978827    -0.80595966    -0.08214913
 c     -2.52506599    -0.73217567    -0.28759895
 h     -2.63881985    -1.80766346    -0.35111987
 h     -3.26397904    -0.42033583     0.45928363
 h     -2.98481367    -0.27274185    -1.29091522
 h     -0.81996200     1.34718635     1.47400391
          17

 c      1.21617516    -0.40387130     0.10740869
 c     -0.05690737    -1.05541041     0.10437421
 c     -1.18188138    -0.27959808     0.06447293
 c     -1.13448694     1.28163590     0.47952673
 c     -0.01366081     1.68932021    -0.39568742
 c      1.28003770     1.00663106    -0.06569197
 h     -0.23616668    -2.13277119    -0.01564359
 h     -2.10743130     1.70753086     0.37971558
 h     -0.07957022     2.17041647    -1.30280167
 h      2.11292909     1.46758206    -0.34007902
 o      2.24685305    -1.22344079     0.06960978
 h      3.10299313    -0.75202088    -0.08205422
 c     -2.52520505    -0.71595966    -0.30009248
 h     -2.63857755    -1.87469257    -0.37012843
 h     -3.30087737    -0.41540657     0.44910579
 h     -2.95698511    -0.25736060    -1.24923769
 h     -0.77173575     1.36093434     1.49400976
          17

 c      1.21629624    -0.40812333     0.11262571
 c     -0.06326251    -1.05834700     0.10582690
 c     -1.17750239    -0.28718976     0.06829759
 c     -1.12598744     1.27536451     0.49091065
 c     -0.01624352     1.68491682    -0.41012109
 c      1.27687743     1.00978315    -0.06939057
 h     -0.22260843    -2.11409302    -0.00838104
 h     -2.09267968     1.70231297     0.40699556
 h     -0.09870745     2.12321884    -1.28340284
 h      2.10673297     1.46040531    -0.34582897
 o      2.24346014    -1.21705214     0.07067817
 h      3.10953838    -0.70169828    -0.08013252
 c     -2.52702455    -0.70112739    -0.31314685
 h     -2.63419921    -1.92548889    -0.39092053
 h     -3.33203709    -0.40984824     0.43844222
 h     -2.92208123    -0.24645033    -1.20159702
 h     -0.72458519     1.37346962     1.52167313
          17

 c      1.21625937    -0.41111559     0.11734887
 c     -0.06933915    -1.06057156     0.10711437
 c     -1.17407547    -0.29249087     0.07258032
 c     -1.11574493     1.26804065     0.50260319
 c     -0.01802781     1.67699866    -0.42011414
 c      1.26909441     1.01055611    -0.07296189
 h     -0.20468036    -2.10250845     0.00051955
 h     -2.08714519     1.70313290     0.43055431
 h     -0.12398136     2.10042950    -1.30781738
 h      2.14275737     1.47411259    -0.36128510
 o      2.24161950    -1.21034965     0.07180215
 h      3.10132708    -0.66150257    -0.07497826
 c     -2.53018895    -0.68906204    -0.32528673
 h     -2.62591542    -1.94909735    -0.41292345
 h     -3.35325406    -0.40532658     0.42511900
 h     -2.88683097    -0.23326125    -1.16437721
 h     -0.68201209     1.38343793     1.54850413
          17

 c      1.21561594    -0.41267997     0.12153389
 c     -0.07455690    -1.06174795     0.10833799
 c     -1.17200365    -0.29526664     0.07736966
 c     -1.10372873     1.25985967     0.51499868
 c     -0.01910795     1.66585373    -0.42592515
 c      1.25850836     1.00973925    -0.07695496
 h     -0.18399034    -2.10431362     0.01021818
 h     -2.08868366     1.70887439     0.45095282
 h     -0.15544785     2.09901171    -1.37187900
 h      2.20095975     1.49816089    -0.38012774
 o      2.24165448    -1.20323633     0.07297017
 h      3.07658951    -0.63461684    -0.06633876
 c     -2.53404888    -0.68082795    -0.33491701
 h     -2.61456388    -1.94105737    -0.43592271
 h     -3.36241198    -0.40274470     0.40832066
 h     -2.85879597    -0.20879783    -1.15618781
 h     -0.64696622     1.38963293     1.56809569
          17

 c      1.21399728    -0.41278002     0.12513991
 c     -0.07847625    -1.06193664     0.10955883
 c     -1.17161285    -0.29539137     0.08269922
 c     -1.09036252     1.25110855     0.52827331
 c     -0.01985250     1.65267805    -0.42969618
 c      1.24728608     1.00824367    -0.08196452
 h     -0.16154564    -2.12055695     0.02038679
 h     -2.09189245     1.71696430     0.46891846
 h     -0.18977858     2.10610886    -1.44977280
 h      2.25807636     1.52091839    -0.39531573
 o      2.24348085    -1.19579050     0.07423165
 h      3.03927688    -0.62059514    -0.05493960
 c     -2.53816955    -0.67678823    -0.34146517
 h     -2.60122911    -1.90107277    -0.45986767
 h     -3.35965861    -0.40220818     0.38856217
 h     -2.84060318    -0.16888548    -1.18447499
 h     -0.62118358     1.39118382     1.57706298
          17

 c      1.21116327    -0.41146517     0.12812576
 c     -0.08083992    -1.06164406     0.11079515
 c     -1.17310063    -0.29286023     0.08858214
 c     -1.07627972     1.24208417     0.54238175
 c     -0.02069434     1.63854988    -0.43339468
 c      1.23695354     1.00660020    -0.08832187
 h     -0.13792218    -2.14622654     0.03120255
 h     -2.09080475     1.72449525     0.48512303
 h     -0.22295076     2.11076145    -1.51811061
 h      2.29895976     1.53531256    -0.40277709
 o      2.24659766    -1.18830188     0.07569227
 h      2.99902659    -0.61476270    -0.04239765
 c     -2.54251963    -0.67614526    -0.34602550
 h     -2.58712307    -1.83310472    -0.48488874
 h     -3.34745255    -0.40302079     0.36768380
 h     -2.82791471    -0.11962071    -1.23781048
 h     -0.60498483     1.38765325     1.57498680
          17

 c      1.20702902    -0.40884240     0.13045145
 c     -0.08157458    -1.06156090     0.11205045
 c     -1.17650686    -0.28780014     0.09499723
 c     -1.06212973     1.23302161     0.55705340
 c     -0.02199405     1.62413904    -0.43814749
 c      1.22841968     1.00501144    -0.09613297
 h     -0.11373323    -2.17314870     0.04297933
 h     -2.08098558     1.72916524     0.50009933
 h     -0.25203352     2.10694173    -1.56354677
 h      2.31597795     1.53816949    -0.40100149
 o      2.25015303    -1.18127212     0.07749829
 h      2.96999817    -0.60834852    -0.03094418
 c     -2.54701191    -0.67719838    -0.35035524
 h     -2.57358062    -1.74779236    -0.51176785
 h     -3.33041192    -0.40375154     0.34875197
 h     -2.81495026    -0.07178035    -1.29718944
 h     -0.59717793     1.37910229     1.56432660
          17

 c      1.20168094    -0.40505357     0.13208147
 c     -0.08078804    -1.06224283     0.11333990
 c     -1.18169759    -0.28047753     0.10188118
 c     -1.04849032     1.22405463     0.57178298
 c     -0.02403657     1.60981023    -0.44445121
 c      1.22217704     1.00348805    -0.10536522
 h     -0.08984771    -2.19367437     0.05584030
 h     -2.06046394     1.72976197     0.51423324
 h     -0.27528899     2.09207923    -1.58012480
 h      2.30633870     1.52869565    -0.39003737
 o      2.25333439    -1.17516897     0.07977295
 h      2.96457593    -0.59269893    -0.02238191
 c     -2.55124475    -0.67755419    -0.35574921
 h     -2.56194278    -1.66650425    -0.54307959
 h     -3.31449494    -0.40259262     0.33549123
 h     -2.79845256    -0.03380955    -1.34770656
 h     -0.59497118     1.36613541     1.55043260
          17

 c      1.19537909    -0.40025110     0.13298672
 c     -0.07875782    -1.06394039     0.11469859
 c     -1.18836645    -0.27129410     0.10913035
 c     -1.03581667     1.21520899     0.58587031
 c     -0.02704950     1.59572565    -0.45240532
 c      1.21837907     1.00191611    -0.11589021
 h     -0.06730606    -2.20278499     0.06962735
 h     -2.02996979     1.72635861     0.52776776
 h     -0.29190624     2.06568595    -1.56640072
 h      2.27087152     1.50781447    -0.37100513
 o      2.25598899    -1.16994781     0.08252968
 h      2.98350634    -0.56724472    -0.01668390
 c     -2.55471413    -0.67429109    -0.36266813
 h     -2.55308812    -1.62012327    -0.58413959
 h     -3.30514644    -0.39817459     0.33089900
 h     -2.77761106    -0.01018902    -1.38074689
 h     -0.59418470     1.34983353     1.54101234
          17

 c      1.18852780    -0.39458109     0.13314388
 c     -0.07589177    -1.06656737     0.11617771
 c     -1.19606030    -0.26076088     0.11660839
 c     -1.02434424     1.20643056     0.59860920
 c     -0.03118958     1.58187074    -0.46177451
 c      1.21676431     1.00003806    -0.12748395
 h     -0.04714952    -2.19873704     0.08396372
 h     -1.99290744     1.72039652     0.54080591
 h     -0.30199829     2.02893704    -1.52463945
 h      2.21472303     1.47847388    -0.34610831
 o      2.25865648    -1.16500412     0.08568332
 h      3.01556584    -0.54046853    -0.01218685
 c     -2.55713412    -0.66562252    -0.37104431
 h     -2.54705425    -1.62761672    -0.63940910
 h     -3.30513924    -0.39047028     0.33553745
 h     -2.75302954    -0.00221753    -1.39241329
 h     -0.59031093     1.33141695     1.54392598
          17

 c      1.18161752    -0.38818183     0.13253067
 c     -0.07266707    -1.06972460     0.11783680
 c     -1.20423024    -0.24945643     0.12415608
 c     -1.01394980     1.19764527     0.60963333
 c     -0.03648159     1.56800486    -0.47187304
 c      1.21643340     0.99735186    -0.13980286
 h     -0.03027644    -2.18315503     0.09836340
 h     -1.95498903     1.71461137     0.55334539
 h     -0.30710378     1.98518530    -1.46221123
 h      2.14993018     1.44685960    -0.31891810
 o      2.26198229    -1.15965303     0.08914231
 h      3.04725106    -0.52228948    -0.00709322
 c     -2.55852090    -0.65270719    -0.38097385
 h     -2.54371047    -1.67365258    -0.70492935
 h     -3.31365573    -0.38099477     0.34680196
 h     -2.72610863    -0.00878088    -1.38228854
 h     -0.58048821     1.31167812     1.56318592
          17

 c      1.17516727    -0.38119467     0.13111700
 c     -0.06957139    -1.07273902     0.11973362
 c     -1.21230499    -0.23798684     0.13159664
 c     -1.00414149     1.18882659     0.61916216
 c     -0.04271101     1.55355254    -0.48129523
 c      1.21564505     0.99300356    -0.15239046
 h     -0.01733386    -2.16093715     0.11234985
 h     -1.92299275     1.71249770     0.56539722
 h     -0.31134367     1.94129584    -1.39495370
 h      2.09794336     1.42364974    -0.29425948
 o      2.26633477    -1.15345597     0.09286010
 h      3.06925078    -0.51882282    -0.00030613
 c     -2.55908736    -0.63805270    -0.39258029
 h     -2.54312868    -1.72813872    -0.77072054
 h     -3.32713317    -0.37213302     0.35972770
 h     -2.69885817    -0.02653882    -1.35349561
 h     -0.56495005     1.29070099     1.59611437
          17

 c      1.16968190    -0.37379832     0.12886133
 c     -0.06704957    -1.07474675     0.12191166
 c     -1.21976260    -0.22693834     0.13874057
 c     -0.99433773     1.18006443     0.62787720
 c     -0.04935956     1.53756656    -0.48779685
 c      1.21238155     0.98603005    -0.16485025
 h     -0.00864426    -2.13959242     0.12557629
 h     -1.90224328     1.71698499     0.57717918
 h     -0.32241084     1.90834601    -1.34889095
 h      2.08330777     1.42120757    -0.27615146
 o      2.27174920    -1.14627422     0.09684008
 h      3.07762411    -0.53155746     0.00850796
 c     -2.55909253    -0.62370146    -0.40541325
 h     -2.54517173    -1.76950211    -0.82820156
 h     -3.34109533    -0.36616884     0.36874663
 h     -2.67391728    -0.04924615    -1.31415435
 h     -0.54640545     1.26822827     1.63488237
          17

 c      1.16560091    -0.36627970     0.12571736
 c     -0.06542016    -1.07488851     0.12438995
 c     -1.22619626    -0.21680187     0.14539262
 c     -0.98427945     1.17162607     0.63659783
 c     -0.05592996     1.51922332    -0.48937929
 c      1.20624661     0.97624911    -0.17713665
 h     -0.00423416    -2.12711230     0.13793725
 h     -1.89387876     1.72878532     0.58925196
 h     -0.34838862     1.89641769    -1.34795249
 h      2.11185615     1.44310199    -0.26439369
 o      2.27795446    -1.13826033     0.10113278
 h      3.07369756    -0.55769249     0.01900645
 c     -2.55869589    -0.61118878    -0.41825895
 h     -2.54941009    -1.78696228    -0.87226503
 h     -3.35175710    -0.36462787     0.36928307
 h     -2.65446766    -0.06672678    -1.27912831
 h     -0.52817480     1.24420365     1.67070127
          17

 c      1.16319431    -0.35917415     0.12165761
 c     -0.06469341    -1.07261576     0.12716801
 c     -1.23139498    -0.20783786     0.15136452
 c     -0.97423581     1.16390470     0.64608581
 c     -0.06269724     1.49883727    -0.48648878
 c      1.19908087     0.96464668    -0.18950168
 h     -0.00399838    -2.12829633     0.14963536
 h     -1.89425398     1.74584892     0.60245288
 h     -0.38904706     1.90354166    -1.38871551
 h      2.16345980     1.47983243    -0.25550077
 o      2.28438035    -1.12986861     0.10583595
 h      3.06447252    -0.59026191     0.03019202
 c     -2.55790860    -0.60178914    -0.42951494
 h     -2.55526780    -1.77638923    -0.90040875
 h     -3.35684023    -0.36806906     0.35865613
 h     -2.64351685    -0.06639969    -1.26734501
 h     -0.51283137     1.21899079     1.69689999
          17

 c      1.16224008    -0.35373402     0.11677364
 c     -0.06407888    -1.06789811     0.13026173
 c     -1.23552474    -0.19976347     0.15653745
 c     -0.96497025     1.15706671     0.65705211
 c     -0.07052501     1.47786070    -0.48178896
 c      1.19294729     0.95274987    -0.20231368
 h     -0.00781499    -2.14183871     0.16129968
 h     -1.89696193     1.76470206     0.61768141
 h     -0.43562405     1.91752892    -1.44469713
 h      2.21352257     1.51880514    -0.24636225
 o      2.29023995    -1.12178901     0.11108218
 h      3.06214462    -0.61914244     0.04047964
 c     -2.55663191    -0.59610352    -0.43839041
 h     -2.56213655    -1.73763519    -0.91189043
 h     -3.35581005    -0.37606689     0.33655193
 h     -2.64236847    -0.04096983    -1.28902619
 h     -0.50178187     1.19336695     1.70999939
          17

 c      1.16068799    -0.35407926     0.11165458
 c     -0.05977151    -1.06106687     0.13380054
 c     -1.23990574    -0.19014305     0.16105043
 c     -0.95807975     1.14976770     0.67076112
 c     -0.07960646     1.45841006    -0.47900171
 c      1.18819396     0.94292266    -0.21651213
 h     -0.01516987    -2.16101329     0.17551883
 h     -1.89461801     1.78326414     0.63589967
 h     -0.47873287     1.92785116    -1.48952088
 h      2.24690617     1.55135163    -0.23417630
 o      2.29512840    -1.11461203     0.11700316
 h      3.07814928    -0.63592673     0.04794247
 c     -2.55448511    -0.59354572    -0.44599133
 h     -2.56949352    -1.67410861    -0.90789037
 h     -3.34941871    -0.38691873     0.30552904
 h     -2.64994507     0.00490716    -1.33515283
 h     -0.49556200     1.16887418     1.71014957
          17

 c      1.16259108    -0.35524310     0.10604156
 c     -0.05824488    -1.05424254     0.13777553
 c     -1.24297326    -0.18416127     0.16499626
 c     -0.95245864     1.14474836     0.68337224
 c     -0.09046290     1.44154937    -0.47655516
 c      1.18658964     0.93428445    -0.23122370
 h     -0.02668435    -2.17705315     0.18435785
 h     -1.88596834     1.79839110     0.65875535
 h     -0.51413080     1.92879138    -1.51620661
 h      2.25649280     1.57290846    -0.22179993
 o      2.29797472    -1.10847024     0.12370513
 h      3.11621782    -0.63661024     0.05165816
 c     -2.55180889    -0.59252093    -0.45296512
 h     -2.57605043    -1.59564822    -0.89060170
 h     -3.34520542    -0.39943977     0.26840257
 h     -2.66218455     0.05989745    -1.38619884
 h     -0.49025459     1.14227374     1.70502895
          17

 c      1.16777921    -0.35739142     0.09961566
 c     -0.05913329    -1.04789309     0.14212131
 c     -1.24479432    -0.18143063     0.16800870
 c     -0.94846516     1.14254670     0.69535973
 c     -0.10350017     1.42727439    -0.47496045
 c      1.18832361     0.92702496    -0.24648161
 h     -0.04190162    -2.18396266     0.18902040
 h     -1.86991799     1.80744679     0.68633486
 h     -0.54071945     1.91535095    -1.52024429
 h      2.23947357     1.58202591    -0.20739602
 o      2.29985060    -1.10314780     0.13116079
 h      3.16219041    -0.62881242     0.05292456
 c     -2.54842066    -0.59074307    -0.46043455
 h     -2.58122309    -1.52010489    -0.86823110
 h     -3.34732411    -0.41143819     0.23032951
 h     -2.67684856     0.11262533    -1.42705011
 h     -0.48407852     1.11495584     1.69723084
          17

 c      1.17557906    -0.36490022     0.09412246
 c     -0.06317184    -1.04447490     0.14606277
 c     -1.24318500    -0.18023540     0.17038518
 c     -0.94637724     1.13864468     0.70791538
 c     -0.11640041     1.41762444    -0.47659609
 c      1.19183595     0.92576375    -0.26185474
 h     -0.06244996    -2.17916266     0.19160594
 h     -1.84529099     1.81320776     0.71578711
 h     -0.55319811     1.89808722    -1.49494687
 h      2.19304150     1.56932960    -0.20804338
 o      2.30092173    -1.09706063     0.13924300
 h      3.21658190    -0.62002561     0.05350401
 c     -2.54429068    -0.58565638    -0.46850988
 h     -2.58305599    -1.47394328    -0.85024873
 h     -3.35698975    -0.42068574     0.19707337
 h     -2.69271925     0.15729729    -1.44942212
 h     -0.47533444     1.09265216     1.68561408
          17

 c      1.18683100    -0.37176573     0.08762142
 c     -0.07083252    -1.04113725     0.15016526
 c     -1.23922412    -0.18307329     0.17112474
 c     -0.94549142     1.13845883     0.72007818
 c     -0.13162095     1.40871019    -0.47826602
 c      1.19842491     0.92531022    -0.27703993
 h     -0.08550539    -2.16243183     0.18995393
 h     -1.81778903     1.81185921     0.74769509
 h     -0.55711235     1.86784641    -1.44896507
 h      2.12496648     1.54568220    -0.21174416
 o      2.30289041    -1.09107395     0.14772323
 h      3.24624157    -0.61785644     0.05586969
 c     -2.53962497    -0.57463314    -0.47669889
 h     -2.58349775    -1.48226813    -0.85217216
 h     -3.37708417    -0.42720987     0.17000045
 h     -2.70718944     0.18692275    -1.44919363
 h     -0.46282499     1.07241649     1.67496831
          17

 c      1.20081501    -0.37753814     0.07999582
 c     -0.08142519    -1.03764694     0.15432778
 c     -1.23316819    -0.18934333     0.17019754
 c     -0.94547967     1.14167302     0.73158056
 c     -0.14863387     1.40002787    -0.47924546
 c      1.20651662     0.92467735    -0.29200938
 h     -0.11064876    -2.13740716     0.18449047
 h     -1.79255734     1.80616570     0.78201436
 h     -0.55639168     1.82797831    -1.39057609
 h      2.04913154     1.51975707    -0.21763348
 o      2.30637133    -1.08530964     0.15659996
 h      3.24534869    -0.62440208     0.06051979
 c     -2.53472068    -0.55838655    -0.48528040
 h     -2.58205759    -1.53611439    -0.87128116
 h     -3.40531775    -0.43078172     0.14929217
 h     -2.71879965     0.19978477    -1.42638762
 h     -0.44444506     1.05438281     1.66946387
          17

 c      1.21661601    -0.38189952     0.07118895
 c     -0.09404072    -1.03361275     0.15841961
 c     -1.22535909    -0.19824055     0.16767571
 c     -0.94578592     1.14771275     0.74231043
 c     -0.16649722     1.39077532    -0.47822557
 c      1.21362208     0.92236902    -0.30685006
 h     -0.13763070    -2.11036764     0.17570092
 h     -1.77596129     1.80014088     0.81881294
 h     -0.55838647     1.78548380    -1.33534150
 h      1.98944225     1.50776500    -0.22376499
 o      2.31153114    -1.08006254     0.16591354
 h      3.21562011    -0.63844692     0.06722830
 c     -2.53017483    -0.53965499    -0.49486114
 h     -2.57767551    -1.60446992    -0.89602020
 h     -3.43631685    -0.43207614     0.13307229
 h     -2.72643002     0.19673988    -1.38414309
 h     -0.41948131     1.03869646     1.67058729
          17

 c      1.23324724    -0.38469010     0.06121792
 c     -0.10762108    -1.02866106     0.16229637
 c     -1.21628053    -0.20882332     0.16369326
 c     -0.94575729     1.15591127     0.75239229
 c     -0.18398842     1.37997440    -0.47346504
 c      1.21723447     0.91684714    -0.32174383
 h     -0.16631790    -2.08880626     0.16399211
 h     -1.77347469     1.79742893     0.85824821
 h     -0.57326482     1.75006850    -1.30460928
 h      1.97017587     1.52798109    -0.22744264
 o      2.31799895    -1.07580513     0.17575542
 h      3.16734986    -0.65514785     0.07485711
 c     -2.52654968    -0.52097899    -0.50540087
 h     -2.56994508    -1.66190879    -0.91768576
 h     -3.46359064    -0.43213282     0.11889596
 h     -2.72973294     0.18215989    -1.32978050
 h     -0.38921655     1.02574981     1.67654870
          17

 c      1.24974818    -0.38595174     0.05019173
 c     -0.12102866    -1.02271346     0.16582100
 c     -1.20659787    -0.22007348     0.15840836
 c     -0.94492906     1.16574085     0.76216191
 c     -0.20019235     1.36704217    -0.46394302
 c      1.21698418     0.90815998    -0.33673436
 h     -0.19652396    -2.07861298     0.14959215
 h     -1.78683821     1.79909636     0.90021458
 h     -0.60786123     1.72781761    -1.31223124
 h      1.99134491     1.58162315    -0.22816015
 o      2.32467232    -1.07326980     0.18629382
 h      3.12221985    -0.66455560     0.08085956
 c     -2.52409635    -0.50437667    -0.51598290
 h     -2.55922931    -1.69458513    -0.93234082
 h     -3.48165404    -0.43187870     0.10503166
 h     -2.72997513     0.16577162    -1.27668425
 h     -0.35654009     1.01623355     1.68350742
          17

 c      1.26525951    -0.38591620     0.03830972
 c     -0.13311701    -1.01624108     0.16887466
 c     -1.19715184    -0.23094359     0.15197941
 c     -0.94324110     1.17694026     0.77208647
 c     -0.21512575     1.35232251    -0.45062449
 c      1.21456351     0.89818037    -0.35163438
 h     -0.22772796    -2.08108614     0.13262231
 h     -1.81274112     1.80274874     0.94382847
 h     -0.65834414     1.71507311    -1.34980859
 h      2.02972336     1.64985840    -0.22871832
 o      2.33005102    -1.07332541     0.19775139
 h      3.10782382    -0.65364445     0.08156833
 c     -2.52265116    -0.49169743    -0.52505852
 h     -2.54629415    -1.69636813    -0.93892561
 h     -3.48721276    -0.43191954     0.09095124
 h     -2.73050271     0.16283485    -1.24375480
 h     -0.32488847     1.01094137     1.68752871
          17

 c      1.27908409    -0.38492816     0.02582821
 c     -0.14279844    -1.01025739     0.17134876
 c     -1.18888195    -0.24039622     0.14455446
 c     -0.94099287     1.18944019     0.78266212
 c     -0.22938935     1.33664751    -0.43568068
 c      1.21158926     0.88894114    -0.36625344
 h     -0.25886087    -2.09236596     0.11336847
 h     -1.84445459     1.80402401     0.98733739
 h     -0.71408053     1.70332561    -1.39580856
 h      2.06356435     1.71287812    -0.23227610
 o      2.33385794    -1.07619884     0.21019516
 h      3.13176159    -0.61900780     0.07557766
 c     -2.52184434    -0.48421828    -0.53139721
 h     -2.53203953    -1.66573515    -0.93785825
 h     -3.47950256    -0.43249448     0.07731910
 h     -2.73450105     0.18617948    -1.24569023
 h     -0.29723018     1.01050187     1.68600198
          17

 c      1.29074553    -0.38338801     0.01302619
 c     -0.14913299    -1.00600072     0.17313427
 c     -1.18267404    -0.24747574     0.13627340
 c     -0.93864179     1.20320511     0.79430189
 c     -0.24349652     1.32070295    -0.42106326
 c      1.20886178     0.88183935    -0.38050571
 h     -0.28837691    -2.10588118     0.09247858
 h     -1.87477562     1.79889065     1.02859324
 h     -0.76564553     1.68621621    -1.43201705
 h      2.08095009     1.75853586    -0.24075131
 o      2.33758316    -1.08107439     0.22338343
 h      3.17243485    -0.57320786     0.06618330
 c     -2.52150007    -0.48160056    -0.53529906
 h     -2.51735822    -1.60510367    -0.93064827
 h     -3.46031173    -0.43346152     0.06586896
 h     -2.74076233     0.23309947    -1.27908500
 h     -0.27543326     1.01518413     1.67823829
          17

 c      1.30001566    -0.38173752     0.00018625
 c     -0.15144902    -1.00452403     0.17411958
 c     -1.17916916    -0.25141578     0.12726894
 c     -0.93663577     1.21813731     0.80724410
 c     -0.25769908     1.30488336    -0.40808848
 c      1.20660693     0.87768625    -0.39436415
 h     -0.31454025    -2.11548881     0.07091157
 h     -1.89811036     1.78501072     1.06565105
 h     -0.80723955     1.66080833    -1.44793102
 h      2.07696680     1.78093669    -0.25500431
 o      2.34275234    -1.08690010     0.23697092
 h      3.20587627    -0.53145916     0.05797538
 c     -2.52158058    -0.48197641    -0.53817548
 h     -2.50305125    -1.52248323    -0.92052082
 h     -3.43384799    -0.43428728     0.05923414
 h     -2.74473361     0.28802720    -1.32671534
 h     -0.25995625     1.02479353     1.66556192
          17

 c      1.30687868    -0.38043049    -0.01241639
 c     -0.14947624    -1.00639953     0.17419152
 c     -1.17858560    -0.25175328     0.11767162
 c     -0.93532673     1.23405242     0.82149511
 c     -0.27208027     1.28936519    -0.39754225
 c      1.20474983     0.87684782    -0.40780126
 h     -0.33571779    -2.11735495     0.04972444
 h     -1.91133639     1.76203996     1.09716970
 h     -0.83595580     1.62648785    -1.43896403
 h      2.05068216     1.77808124    -0.27526611
 o      2.35008626    -1.09288080     0.25066530
 h      3.21907525    -0.50353097     0.05420247
 c     -2.52188082    -0.48273363    -0.54114201
 h     -2.48963749    -1.43534026    -0.91410388
 h     -3.40608098    -0.43416279     0.06055122
 h     -2.74291844     0.33588624    -1.37213039
 h     -0.24976339     1.03864913     1.65110091
          17

 c      1.31145578    -0.37987599    -0.02452842
 c     -0.14341004    -1.01159617     0.17323581
 c     -1.18062036    -0.24839294     0.10762291
 c     -0.93491363     1.25067968     0.83681941
 c     -0.28663939     1.27417403    -0.38978449
 c      1.20301440     0.87927019    -0.42076255
 h     -0.35059824    -2.11054999     0.02985178
 h     -1.91409579     1.73146934     1.12263605
 h     -0.85101235     1.58408631    -1.40472382
 h      2.00410700     1.75111106    -0.30132276
 o      2.35965302    -1.09847545     0.26423802
 h      3.20811044    -0.49403448     0.05660082
 c     -2.52209559    -0.48075164    -0.54435515
 h     -2.47692732    -1.37277507    -0.92288757
 h     -3.38299158    -0.43237877     0.07248356
 h     -2.73418402     0.36752466    -1.40504360
 h     -0.24252982     1.05567062     1.63922824
          17

 c      1.31393383    -0.38038030    -0.03593282
 c     -0.13384875    -1.01950766     0.17114389
 c     -1.18448551    -0.24158812     0.09728787
 c     -0.93536105     1.26765699     0.85279354
 c     -0.30128562     1.25920874    -0.38472694
 c      1.20085252     0.88436788    -0.43317600
 h     -0.35836905    -2.09702800     0.01191785
 h     -1.90898060     1.69634534     1.14250201
 h     -0.85380281     1.53570363    -1.34893288
 h      1.94304987     1.70545052    -0.33243695
 o      2.37107341    -1.10336107     0.27751934
 h      3.17553584    -0.50347255     0.06558817
 c     -2.52208243    -0.47350468    -0.54739659
 h     -2.46414973    -1.36111412    -0.95819043
 h     -3.36808473    -0.42880796     0.09568424
 h     -2.71902050     0.37896752    -1.42023286
 h     -0.23535772     1.07463516     1.63446491
          17

 c      1.31452243    -0.38212135    -0.04645540
 c     -0.12162200    -1.02908903     0.16783060
 c     -1.18906543    -0.23185046     0.08685665
 c     -0.93630321     1.28453279     0.86892877
 c     -0.31572648     1.24422781    -0.38168306
 c      1.19721314     0.89077551    -0.44498907
 h     -0.35886335    -2.08127811    -0.00388812
 h     -1.90149210     1.66082462     1.15821638
 h     -0.84896966     1.48506154    -1.28110667
 h      1.87974002     1.65392873    -0.36710762
 o      2.38353676    -1.10750767     0.29043035
 h      3.13060070    -0.52749970     0.07990743
 c     -2.52188387    -0.46136888    -0.55045794
 h     -2.45186372    -1.39485626    -1.01765362
 h     -3.36096899    -0.42405242     0.12775735
 h     -2.69882417     0.37000061    -1.41593782
 h     -0.22603511     1.09459327     1.63994672
          17

 c      1.31344702    -0.38516137    -0.05595961
 c     -0.10760359    -1.03907185     0.16325274
 c     -1.19313481    -0.21984148     0.07653154
 c     -0.93705434     1.30080988     0.88482108
 c     -0.32929064     1.22883391    -0.37918755
 c      1.19036156     0.89619046    -0.45618629
 h     -0.35259261    -2.06942230    -0.01781336
 h     -1.89897033     1.62930581     1.17192032
 h     -0.84609266     1.43791846    -1.21892608
 h      1.83481103     1.61925523    -0.40321604
 o      2.39568891    -1.11134465     0.30305142
 h      3.09123454    -0.55466226     0.09569195
 c     -2.52163161    -0.44690654    -0.55432134
 h     -2.44232058    -1.44490585    -1.08617906
 h     -3.35809276    -0.41908689     0.16365049
 h     -2.67565510     0.34358797    -1.39349465
 h     -0.21424621     1.11521853     1.65619000
          17

 c      1.31096975    -0.38949679    -0.06433148
 c     -0.09259527    -1.04824626     0.15741058
 c     -1.19555560    -0.20627977     0.06650933
 c     -0.93686948     1.31605724     0.90027345
 c     -0.34098118     1.21257985    -0.37526357
 c      1.17862329     0.89829573    -0.46669222
 h     -0.34048520    -2.06734676    -0.03029994
 h     -1.90763596     1.60510963     1.18554875
 h     -0.85872172     1.40104406    -1.18566165
 h      1.82846389     1.62415075    -0.43963820
 o      2.40581252    -1.11570753     0.31561708
 h      3.08118021    -0.56763437     0.10671480
 c     -2.52149801    -0.43255583    -0.55925456
 h     -2.43738486    -1.48715765    -1.14948219
 h     -3.35484375    -0.41477326     0.19723436
 h     -2.65232898     0.30644438    -1.35838769
 h     -0.20178883     1.13679548     1.68105845
          17

 c      1.30741549    -0.39511256    -0.07146703
 c     -0.07730435    -1.05576324     0.15032487
 c     -1.19540365    -0.19187091     0.05696694
 c     -0.93536485     1.33002536     0.91535025
 c     -0.35028325     1.19532228    -0.36883638
 c      1.16225107     0.89694223    -0.47629891
 h     -0.32330984    -2.07813339    -0.04150632
 h     -1.92881140     1.58946039     1.19968118
 h     -0.89470848     1.37822463    -1.19409342
 h      1.85858469     1.66655186    -0.47745986
 o      2.41300006    -1.12094632     0.32819261
 h      3.11131658    -0.55775244     0.10970135
 c     -2.52156049    -0.42023466    -0.56458303
 h     -2.43778618    -1.50910097    -1.19887800
 h     -3.34747815    -0.41161909     0.22301184
 h     -2.63256739     0.27049266    -1.32216488
 h     -0.19162560     1.15984897     1.71091078
          17

 c      1.30317472    -0.40196995    -0.07728415
 c     -0.06235655    -1.06131889     0.14201038
 c     -1.19202818    -0.17725466     0.04804122
 c     -0.93272469     1.34265871     0.93031091
 c     -0.35797302     1.17744558    -0.36091660
 c      1.14325517     0.89392637    -0.48487665
 h     -0.30120170    -2.10036618    -0.05091576
 h     -1.95777366     1.58171120     1.21322139
 h     -0.94652709     1.36765291    -1.23269362
 h      1.90296662     1.72232926    -0.51737599
 o      2.41800965    -1.12621050     0.34039016
 h      3.16607697    -0.53647631     0.10893946
 c     -2.52171597    -0.41164985    -0.56893198
 h     -2.44347246    -1.50576418    -1.22990042
 h     -3.33408809    -0.40980672     0.23721722
 h     -2.62056662     0.25226706    -1.30192442
 h     -0.18658361     1.18473632     1.74199868
          17

 c      1.29866586    -0.40995249    -0.08174667
 c     -0.04827688    -1.06510223     0.13247919
 c     -1.18506402    -0.16296875     0.03980708
 c     -0.92952219     1.35401241     0.94543268
 c     -0.36543929     1.15956155    -0.35342322
 c      1.12355143     0.89085702    -0.49245994
 h     -0.27378742    -2.12880197    -0.05740365
 h     -1.98653102     1.58047102     1.22425488
 h     -0.99916147     1.36527176    -1.27914639
 h      1.94121136     1.76988966    -0.55832206
 o      2.42210455    -1.13036769     0.35171130
 h      3.22200113    -0.52054957     0.11081645
 c     -2.52176224    -0.40786217    -0.57122701
 h     -2.45397377    -1.47634431    -1.24057547
 h     -3.31488737    -0.40934877     0.23842968
 h     -2.61931091     0.26434825    -1.31066454
 h     -0.18845023     1.21144807     1.77140472
          17

 c      1.29428646    -0.41884117    -0.08487391
 c     -0.03544530    -1.06757587     0.12177225
 c     -1.17442512    -0.14944581     0.03227310
 c     -0.92641188     1.36416664     0.96084868
 c     -0.37375992     1.14222080    -0.34778742
 c      1.10436124     0.88849867    -0.49914095
 h     -0.24077629    -2.15677705    -0.05969128
 h     -2.00754790     1.58449528     1.23111281
 h     -1.04090008     1.36802157    -1.31642958
 h      1.96167540     1.79753594    -0.59854589
 o      2.42609715    -1.13273954     0.36183795
 h      3.26312669    -0.52004421     0.11914037
 c     -2.52152105    -0.40837546    -0.57190427
 h     -2.46853850    -1.42312677    -1.23081553
 h     -3.29226569    -0.41021363     0.22797320
 h     -2.62887830     0.30353348    -1.34388555
 h     -0.19760608     1.23960288     1.79747778
          17

 c      1.29038425    -0.42832614    -0.08673354
 c     -0.02406715    -1.06925774     0.10998627
 c     -1.16030144    -0.13704705     0.02539544
 c     -0.92393440     1.37318164     0.97647789
 c     -0.38351250     1.12588396    -0.34472936
 c      1.08640150     0.88702868    -0.50499825
 h     -0.20246297    -2.17849145    -0.05678025
 h     -2.01588624     1.59297656     1.23289364
 h     -1.06542298     1.37425850    -1.33539871
 h      1.95899883     1.80043838    -0.63641034
 o      2.43030552    -1.13309250     0.37063351
 h      3.28179580    -0.53837280     0.13508240
 c     -2.52078831    -0.41138735    -0.57245311
 h     -2.48610085    -1.35234840    -1.20319818
 h     -3.27061625    -0.41228861     0.20994881
 h     -2.64705856     0.35478931    -1.38432403
 h     -0.21301141     1.26853065     1.81995664
          17

 c      1.28724708    -0.43803510    -0.08742779
 c     -0.01417331    -1.07058704     0.09728130
 c     -1.14315162    -0.12611947     0.01910594
 c     -0.92243726     1.38107901     0.99202919
 c     -0.39487581     1.11098166    -0.34448061
 c      1.07007921     0.88630463    -0.51007785
 h     -0.15989475    -2.19026564    -0.04815526
 h     -2.00987007     1.60554152     1.22952641
 h     -1.07035250     1.38326913    -1.33238297
 h      1.93153279     1.77769787    -0.67064217
 o      2.43467413    -1.13150857     0.37809306
 h      3.27671007    -0.57426720     0.15793752
 c     -2.51925178    -0.41459132    -0.57395253
 h     -2.50520917    -1.27707489    -1.16536314
 h     -3.25553921    -0.41524061     0.19048690
 h     -2.67102524     0.40379084    -1.41633662
 h     -0.23241704     1.29738391     1.83985902
          17

 c      1.28510345    -0.44756225    -0.08707997
 c     -0.00564353    -1.07185885     0.08387569
 c     -1.12367393    -0.11705476     0.01334662
 c     -0.92202837     1.38782991     1.00705293
 c     -0.40769851     1.09795888    -0.34696489
 c      1.05553757     0.88596506    -0.51438562
 h     -0.11479778    -2.19099231    -0.03380490
 h     -1.99121085     1.62223735     1.22167219
 h     -1.05607758     1.39499776    -1.30739650
 h      1.88055195     1.73141607    -0.70048007
 o      2.43875109    -1.12836155     0.38433393
 h      3.25318531    -0.62208166     0.18524582
 c     -2.51657444    -0.41527386    -0.57625717
 h     -2.52427765    -1.22053362    -1.13284211
 h     -3.25195318    -0.41849217     0.17577835
 h     -2.69811965     0.44154016    -1.43094929
 h     -0.25281585     1.32526025     1.85907541
          17

 c      1.28412822    -0.45649254    -0.08582258
 c      0.00175790    -1.07319287     0.07003506
 c     -1.10275040    -0.11031109     0.00809407
 c     -0.92251910     1.39334404     1.02103473
 c     -0.42149065     1.08726063    -0.35183714
 c      1.04255621     0.88536552    -0.51785795
 h     -0.06938304    -2.18222136    -0.01414119
 h     -1.96497441     1.64359470     1.21057798
 h     -1.02558736     1.41024336    -1.26396894
 h      1.81130280     1.66767869    -0.72611298
 o      2.44151450    -1.12437758     0.38961858
 h      3.22581447    -0.67076222     0.21240567
 c     -2.51256364    -0.41076095    -0.57826402
 h     -2.54250871    -1.20973797    -1.12475179
 h     -3.26157352    -0.42143336     0.16934850
 h     -2.72594256     0.46340660    -1.42443089
 h     -0.27117953     1.35132772     1.87959351
          17

 c      1.28444282    -0.46442236    -0.08378973
 c      0.00834193    -1.07453180     0.05605416
 c     -1.08136783    -0.10636356     0.00336302
 c     -0.92340417     1.39746783     1.03352244
 c     -0.43536502     1.07922644    -0.35837713
 c      1.03031151     0.88336430    -0.52027501
 h     -0.02606731    -2.16796305     0.01016472
 h     -1.93893729     1.67067376     1.19781761
 h     -0.98526844     1.43142026    -1.21044059
 h      1.73583155     1.59930761    -0.74983646
 o      2.44138623    -1.12055602     0.39432363
 h      3.21830486    -0.70510170     0.23319980
 c     -2.50733787    -0.40048312    -0.57952173
 h     -2.55988692    -1.24964692    -1.14526083
 h     -3.28164620    -0.42371436     0.17061085
 h     -2.75232521     0.46781480    -1.39642783
 h     -0.28533077     1.37491320     1.90250581
          17

 c      1.28609886    -0.47098298    -0.08111598
 c      0.01445007    -1.07569778     0.04222886
 c     -1.06054602    -0.10559766    -0.00082438
 c     -0.92400380     1.40001821     1.04424922
 c     -0.44802484     1.07389819    -0.36534323
 c      1.01721618     0.87817628    -0.52113286
 h      0.01286822    -2.15388134     0.03841529
 h     -1.92129549     1.70477428     1.18480903
 h     -0.94568279     1.46378736    -1.16141061
 h      1.67508499     1.54786932    -0.77777395
 o      2.43731916    -1.11752344     0.39869186
 h      3.24657865    -0.71610821     0.24386438
 c     -2.50141027    -0.38657731    -0.58076961
 h     -2.57536299    -1.31593806    -1.17881389
 h     -3.30602435    -0.42535614     0.17588551
 h     -2.77545612     0.45596628    -1.34938845
 h     -0.29454257     1.39550507     1.92729986
          17

 c      1.28904265    -0.47588621    -0.07793366
 c      0.02041793    -1.07653970     0.02882957
 c     -1.04129451    -0.10819770    -0.00449134
 c     -0.92381122     1.40087560     1.05319469
 c     -0.45807470     1.07094139    -0.37122454
 c      1.00173353     0.86818153    -0.51980011
 h      0.04557382    -2.14549787     0.07007908
 h     -1.91662547     1.74646558     1.17225176
 h     -0.91894361     1.51513710    -1.13431366
 h      1.64982404     1.53453540    -0.81828025
 o      2.43014692    -1.11494360     0.40261119
 h      3.29786775    -0.71045590     0.24672852
 c     -2.49541020    -0.37174459    -0.58249018
 h     -2.58717192    -1.38144750    -1.20887726
 h     -3.32758599    -0.42666799     0.18073419
 h     -2.79441175     0.43260491    -1.28919744
 h     -0.29949643     1.41269139     1.95193233
          17

 c      1.29309546    -0.47899214    -0.07435896
 c      0.02655903    -1.07713553     0.01610041
 c     -1.02457766    -0.11408409    -0.00773407
 c     -0.92279751     1.40009504     1.06053934
 c     -0.46482136     1.07011294    -0.37531401
 c      0.98429043     0.85383737    -0.51634733
 h      0.07072872    -2.14579676     0.10472426
 h     -1.92294576     1.79436117     1.15999947
 h     -0.91026383     1.58946464    -1.13640753
 h      1.65868382     1.55785610    -0.87226325
 o      2.42161644    -1.11214298     0.40585535
 h      3.34620633    -0.70038560     0.24632030
 c     -2.48969639    -0.35827641    -0.58425108
 h     -2.59407660    -1.42938180    -1.22644997
 h     -3.34042070    -0.42813658     0.18191971
 h     -2.81023511     0.40756846    -1.22629200
 h     -0.30167410     1.42611382     1.97361893
          17

 c      1.29797733    -0.48032479    -0.07048683
 c      0.03315087    -1.07789848     0.00428643
 c     -1.01125409    -0.12291861    -0.01071103
 c     -0.92136336     1.39792810     1.06652439
 c     -0.46866342     1.07187753    -0.37834155
 c      0.96703820     0.83745674    -0.51178580
 h      0.08746504    -2.15380860     0.14164467
 h     -1.93311910     1.84491154     1.14757537
 h     -0.91376159     1.67952897    -1.15716150
 h      1.68104211     1.59614993    -0.93017350
 o      2.41306661    -1.10871304     0.40830628
 h      3.37311924    -0.69388657     0.24565309
 c     -2.48417551    -0.34821149    -0.58499318
 h     -2.59556150    -1.45140810    -1.22817821
 h     -3.34092643    -0.43036040     0.17823087
 h     -2.82677206     0.39581049    -1.17492557
 h     -0.30261664     1.43546887     1.98978603
          17

 c      1.30334781    -0.48002726    -0.06639967
 c      0.04040571    -1.07947321    -0.00634188
 c     -1.00198006    -0.13413120    -0.01362167
 c     -0.92003928     1.39472882     1.07130871
 c     -0.47045163     1.07702400    -0.38147805
 c      0.95194747     0.82126832    -0.50724623
 h      0.09533557    -2.16539876     0.17953163
 h     -1.93900975     1.89353647     1.13476222
 h     -0.91994969     1.77130492    -1.17993382
 h      1.69883570     1.62967580    -0.98136629
 o      2.40523862    -1.10452925     0.40995575
 h      3.37031474    -0.69427048     0.24608267
 c     -2.47849781    -0.34304723    -0.58381292
 h     -2.59157728    -1.44413489    -1.21370569
 h     -3.32806768    -0.43399098     0.17052328
 h     -2.84846475     0.41062532    -1.14671265
 h     -0.30339434     1.44052981     1.99875266
          17

 c      1.30882676    -0.47831827    -0.06217347
 c      0.04843359    -1.08250187    -0.01549431
 c     -0.99712402    -0.14695698    -0.01668709
 c     -0.91924683     1.39083398     1.07490436
 c     -0.47092128     1.08594748    -0.38541362
 c      0.94021015     0.80677480    -0.50354007
 h      0.09440542    -2.17548123     0.21653878
 h     -1.93459296     1.93600568     1.12179105
 h     -0.92213771     1.85244772    -1.19296773
 h      1.70283632     1.64752071    -1.01897752
 o      2.39842005    -1.09965662     0.41086792
 h      3.33725478    -0.70167431     0.24785841
 c     -2.47258399    -0.34286118    -0.58081048
 h     -2.58235515    -1.40761912    -1.18453832
 h     -3.30333211    -0.43962480     0.16148773
 h     -2.87457229     0.45180916    -1.14163217
 h     -0.30436235     1.44116534     2.00006437
          17

 c      1.31400135    -0.47546447    -0.05787856
 c      0.05720672    -1.08741493    -0.02289182
 c     -0.99673489    -0.16051421    -0.02013100
 c     -0.91921228     1.38648693     1.07718374
 c     -0.47059202     1.09846409    -0.39029308
 c      0.93242591     0.79493110    -0.50117644
 h      0.08533416    -2.18001238     0.25066680
 h     -1.91700973     1.96928170     1.10922921
 h     -0.91702756     1.91502462    -1.19058659
 h      1.68986448     1.64502285    -1.03948474
 o      2.39245604    -1.09433304     0.41117456
 h      3.28093636    -0.71334069     0.25017336
 c     -2.46671209    -0.34627056    -0.57689973
 h     -2.56845437    -1.34594562    -1.14434361
 h     -3.27058063    -0.44763207     0.15532448
 h     -2.89834973     0.50569634    -1.14970684
 h     -0.30513179     1.43733790     1.99454037
          17

 c      1.31842928    -0.47176132    -0.05357896
 c      0.06653911    -1.09431958    -0.02830253
 c     -1.00055979    -0.17390780    -0.02415971
 c     -0.91995389     1.38179896     1.07792440
 c     -0.46980130     1.11394783    -0.39592997
 c      0.92878800     0.78633688    -0.50044327
 h      0.06933809    -2.17703954     0.28020580
 h     -1.88657191     1.99192564     1.09780359
 h     -0.90359977     1.95493807    -1.17124018
 h      1.66021438     1.62120609    -1.04160225
 o      2.38658787    -1.08903616     0.41110799
 h      3.21844624    -0.72255749     0.25061836
 c     -2.46105603    -0.35117183    -0.57283605
 h     -2.55110407    -1.27003989    -1.10065730
 h     -3.23546912    -0.45803737     0.15714645
 h     -2.91268688     0.55668925    -1.16019280
 h     -0.30470808     1.42907805     1.98404829
          17

 c      1.32164874    -0.46750434    -0.04933681
 c      0.07608540    -1.10297418    -0.03157310
 c     -1.00808095    -0.18632181    -0.02894048
 c     -0.92126782     1.37672371     1.07687231
 c     -0.46871452     1.13148493    -0.40195190
 c      0.92913269     0.78127262    -0.50142287
 h      0.04803866    -2.16702233     0.30407888
 h     -1.84661459     2.00439717     1.08826547
 h     -0.88243212     1.97126530    -1.13625253
 h      1.61691881     1.57809879    -1.02602208
 o      2.37946711    -1.08450273     0.41102342
 h      3.17674038    -0.71843626     0.24486494
 c     -2.45549323    -0.35492913    -0.56851191
 h     -2.53270684    -1.20197642    -1.06748822
 h     -3.20380705    -0.47057651     0.17156056
 h     -2.91347365     0.59385707    -1.16587465
 h     -0.30180223     1.41643610     1.97100174
          17

 c      1.32319949    -0.46294810    -0.04522462
 c      0.08536456    -1.11282335    -0.03265429
 c     -1.01855587    -0.19706973    -0.03458222
 c     -0.92270324     1.37103692     1.07381855
 c     -0.46729805     1.14992660    -0.40782242
 c      0.93285564     0.77957122    -0.50391183
 h      0.02324098    -2.15273828     0.32206423
 h     -1.80331127     2.00934044     1.08130632
 h     -0.85573668     1.96662106    -1.08983182
 h      1.56675357     1.52201103    -0.99634101
 o      2.37027005    -1.08129076     0.41122280
 h      3.17493375    -0.69311369     0.22961715
 c     -2.44986029    -0.35464322    -0.56290824
 h     -2.51653640    -1.17199721    -1.06381128
 h     -3.17905808    -0.48487493     0.20032192
 h     -2.89946760     0.61127888    -1.16281229
 h     -0.29530471     1.39944234     1.95762360
          17

 c      1.32267214    -0.45827284    -0.04133312
 c      0.09380593    -1.12308634    -0.03161043
 c     -1.03105926    -0.20560913    -0.04112039
 c     -0.92358369     1.36435337     1.06866702
 c     -0.46526643     1.16782252    -0.41276341
 c      0.93871610     0.78033196    -0.50723714
 h     -0.00331912    -2.13876447     0.33482679
 h     -1.76488259     2.01143976     1.07752671
 h     -0.82798064     1.94871768    -1.04008939
 h      1.52276671     1.46668241    -0.96120488
 o      2.36010364    -1.07911368     0.41164057
 h      3.20162599    -0.65247748     0.20767615
 c     -2.44436554    -0.34923660    -0.55534143
 h     -2.50434813    -1.19269858    -1.09816009
 h     -3.16094994    -0.50054597     0.24072099
 h     -2.87142187     0.60708037    -1.14936075
 h     -0.28478789     1.37810756     1.94522081
          17

 c      1.31978493    -0.45360197    -0.03775244
 c      0.10080868    -1.13290787    -0.02859406
 c     -1.04454344    -0.21155186    -0.04851218
 c     -0.92317636     1.35624901     1.06146302
 c     -0.46205881     1.18333990    -0.41569022
 c      0.94477787     0.78178216    -0.51016995
 h     -0.03017162    -2.13029136     0.34362016
 h     -1.73925338     2.01596198     1.07745616
 h     -0.80641852     1.93189507    -0.99984693
 h      1.50539818     1.43484518    -0.93528157
 o      2.35093481    -1.07721317     0.41198272
 h      3.23101689    -0.60992044     0.18544226
 c     -2.43962100    -0.34081515    -0.54654709
 h     -2.49531520    -1.24253067    -1.15686088
 h     -3.14652189    -0.51707982     0.28642468
 h     -2.83175564     0.58312625    -1.12588491
 h     -0.27078970     1.35247890     1.93382983
          17

 c      1.31444301    -0.44907314    -0.03453287
 c      0.10578802    -1.14155941    -0.02378471
 c     -1.05793004    -0.21468303    -0.05664136
 c     -0.92101612     1.34650127     1.05237780
 c     -0.45703553     1.19460132    -0.41549623
 c      0.94936601     0.78237646    -0.51166165
 h     -0.05609913    -2.13127363     0.34961767
 h     -1.73035027     2.02579028     1.08155025
 h     -0.79923880     1.93345329    -0.98332249
 h      1.53169935     1.44556935    -0.93062799
 o      2.34415061    -1.07499391     0.41201271
 h      3.24499991    -0.57574014     0.16794817
 c     -2.43620180    -0.33242094    -0.53749367
 h     -2.48829819    -1.29305388    -1.21983523
 h     -3.13229271    -0.53370441     0.32993260
 h     -2.78487098     0.54566736    -1.09540609
 h     -0.25469558     1.32272987     1.92243291
          17

 c      1.30675553    -0.44490626    -0.03165319
 c      0.10819340    -1.14861440    -0.01732107
 c     -1.07019179    -0.21496899    -0.06532134
 c     -0.91713649     1.33527304     1.04168487
 c     -0.45004256     1.20082220    -0.41192789
 c      0.95278508     0.78276283    -0.51209334
 h     -0.07988578    -2.14268635     0.35318284
 h     -1.73590353     2.03914677     1.09002563
 h     -0.80940430     1.96023778    -0.99583823
 h      1.59552572     1.49146428    -0.94210398
 o      2.34037832    -1.07212320     0.41159804
 h      3.23573461    -0.55526771     0.15787291
 c     -2.43433654    -0.32660657    -0.52838526
 h     -2.48283324    -1.32712397    -1.27340099
 h     -3.11587723    -0.54945245     0.36482353
 h     -2.73764218     0.50681790    -1.06482593
 h     -0.23829747     1.28922418     1.90956561
          17

 c      1.29702051    -0.44137463    -0.02903129
 c      0.10751983    -1.15398481    -0.00927867
 c     -1.08039764    -0.21253293    -0.07430770
 c     -0.91197102     1.32303444     1.02974126
 c     -0.44171638     1.20291543    -0.40602785
 c      0.95671876     0.78493732    -0.51265028
 h     -0.10010362    -2.16214364     0.35368189
 h     -1.74919439     2.05056330     1.10261217
 h     -0.83114963     2.00115273    -1.02852299
 h      1.67483679     1.54839319    -0.95478914
 o      2.33966820    -1.06846347     0.41067815
 h      3.20274051    -0.54993418     0.15601621
 c     -2.43391044    -0.32549032    -0.51877613
 h     -2.47886335    -1.33730309    -1.31033879
 h     -3.09657424    -0.56340336     0.38694337
 h     -2.69861956     0.48389028    -1.04465385
 h     -0.22330084     1.25250534     1.89393767
          17

 c      1.28567580    -0.43871642    -0.02656443
 c      0.10334496    -1.15780524     0.00029366
 c     -1.08774360    -0.20760307    -0.08332629
 c     -0.90607658     1.31031786     1.01695452
 c     -0.43300037     1.20244227    -0.39935193
 c      0.96258591     0.79031922    -0.51411662
 h     -0.11524242    -2.18512309     0.34997808
 h     -1.76273997     2.05390329     1.11849787
 h     -0.85535540     2.03893521    -1.06731105
 h      1.75105847     1.59757029    -0.95805606
 o      2.34155069    -1.06407921     0.40927044
 h      3.15215938    -0.55732747     0.16131377
 c     -2.43477948    -0.33035416    -0.50832624
 h     -2.47647770    -1.32146485    -1.32721011
 h     -3.07538719    -0.57501340     0.39490620
 h     -2.67419804     0.49041355    -1.04312976
 h     -0.21095627     1.21322485     1.87484572
          17

 c      1.27323050    -0.43707148    -0.02416585
 c      0.09539077    -1.16026537     0.01131711
 c     -1.09161009    -0.20045759    -0.09210795
 c     -0.89994105     1.29753400     1.00374303
 c     -0.42464321     1.20062941    -0.39323285
 c      0.97116417     0.79940442    -0.51671890
 h     -0.12410595    -2.20677456     0.34114490
 h     -1.77078245     2.04461161     1.13651846
 h     -0.87495160     2.06114130    -1.10134746
 h      1.81336179     1.62937352    -0.94727674
 o      2.34493546    -1.05935359     0.40753177
 h      3.09866726    -0.56960469     0.17006648
 c     -2.43705962    -0.34075365    -0.49765996
 h     -2.47583398    -1.28061387    -1.32284021
 h     -3.05496134    -0.58444630     0.39043379
 h     -2.66483226     0.52342132    -1.05766562
 h     -0.20185690     1.17205313     1.85235516
          17

 c      1.26021121    -0.43644235    -0.02179402
 c      0.08357326    -1.16148182     0.02364429
 c     -1.09165260    -0.19139839    -0.10042327
 c     -0.89391327     1.28491162     0.99050163
 c     -0.41707815     1.19822287    -0.38864482
 c      0.98278314     0.81205523    -0.52033126
 h     -0.12618412    -2.22330217     0.32692858
 h     -1.77011574     2.02048287     1.15542767
 h     -0.88592125     2.06152419    -1.12432440
 h      1.85616258     1.63995868    -0.92133976
 o      2.34811493    -1.05507193     0.40580285
 h      3.06574500    -0.57254098     0.17551914
 c     -2.44088676    -0.35481753    -0.48816763
 h     -2.47719393    -1.21866607    -1.29837049
 h     -3.03944775    -0.59270113     0.37843501
 h     -2.66711236     0.56671948    -1.07692770
 h     -0.19589345     1.12958403     1.82729247
          17

 c      1.24713335    -0.43668052    -0.01947142
 c      0.06802845    -1.16143270     0.03704682
 c     -1.08787676    -0.18075427    -0.10809972
 c     -0.88818154     1.27249259     0.97757945
 c     -0.41046274     1.19563792    -0.38628401
 c      0.99746195     0.82772983    -0.52462001
 h     -0.12182471    -2.23265465     0.30787475
 h     -1.76019176     1.98172085     1.17415685
 h     -0.88660017     2.03820181    -1.13332307
 h      1.87711457     1.62883398    -0.88103741
 o      2.34964985    -1.05193703     0.40437800
 h      3.07195608    -0.55368820     0.17186455
 c     -2.44606667    -0.37027276    -0.48100030
 h     -2.48100567    -1.14391669    -1.25910125
 h     -3.03382071    -0.60135605     0.36613018
 h     -2.67769252     0.60435945    -1.08990777
 h     -0.19234287     1.08627677     1.80106977
          17

 c      1.23448791    -0.43749171    -0.01728989
 c      0.04910997    -1.15994178     0.05122459
 c     -1.08064575    -0.16890974    -0.11501940
 c     -0.88274023     1.26013842     0.96525759
 c     -0.40471901     1.19307510    -0.38660714
 c      1.01490629     0.84556150    -0.52910095
 h     -0.11222039    -2.23474604     0.28522305
 h     -1.74319463     1.93087307     1.19209412
 h     -0.87717380     1.99241327    -1.12804111
 h      1.87680536     1.59833899    -0.82857226
 o      2.34976251    -1.04964068     0.40307963
 h      3.10919628    -0.51748231     0.16126825
 c     -2.45211326    -0.38472611    -0.47619846
 h     -2.48800392    -1.07197715    -1.21833945
 h     -3.04209237    -0.61187630     0.36042691
 h     -2.69440597     0.62648394    -1.08987974
 h     -0.19009302     1.04244222     1.77535715
          17

 c      1.22272316    -0.43848551    -0.01538883
 c      0.02737462    -1.15670457     0.06583368
 c     -1.07062115    -0.15632937    -0.12111178
 c     -0.87734769     1.24753890     0.95372757
 c     -0.39952784     1.19052683    -0.38977301
 c      1.03436663     0.86430843    -0.53314403
 h     -0.09923832    -2.23131120     0.26066832
 h     -1.72410230     1.87267301     1.20938954
 h     -0.85984702     1.92858225    -1.11110493
 h      1.86033423     1.55481156    -0.76775567
 o      2.34969813    -1.04721991     0.40145237
 h      3.15311237    -0.47950720     0.15075142
 c     -2.45853329    -0.39561474    -0.47224905
 h     -2.49925380    -1.02631679    -1.19967992
 h     -3.06490857    -0.62480164     0.36427246
 h     -2.71590398     0.62869952    -1.07391426
 h     -0.18796406     0.99832234     1.75166377
          17

 c      1.21222296    -0.43924836    -0.01391796
 c      0.00355111    -1.15136458     0.08052511
 c     -1.05866503    -0.14355657    -0.12634736
 c     -0.87154097     1.23427072     0.94308288
 c     -0.39427317     1.18768218    -0.39548316
 c      1.05436347     0.88220157    -0.53597988
 h     -0.08511962    -2.22529103     0.23603431
 h     -1.71007594     1.81327798     1.22710656
 h     -0.83974504     1.85548806    -1.08954698
 h      1.84077721     1.51105295    -0.70425011
 o      2.35038187    -1.04394406     0.39917252
 h      3.18463802    -0.45204716     0.14548273
 c     -2.46507280    -0.40121345    -0.46720670
 h     -2.51558438    -1.02494010    -1.22362855
 h     -3.09864938    -0.63954846     0.37523224
 h     -2.74131470     0.61055017    -1.04170018
 h     -0.18502485     0.95425451     1.73096750
          17

 c      1.20329377    -0.43941336    -0.01300140
 c     -0.02150699    -1.14364538     0.09498210
 c     -1.04574338    -0.13117543    -0.13072528
 c     -0.86481810     1.21996281     0.93336219
 c     -0.38799257     1.18384299    -0.40282056
 c      1.07258797     0.89696872    -0.53684923
 h     -0.07213103    -2.21965127     0.21294171
 h     -1.70808223     1.75828246     1.24673261
 h     -0.82588705     1.78716321    -1.07641831
 h      1.84085636     1.48676662    -0.64421591
 o      2.35215973    -1.03949080     0.39611068
 h      3.19426766    -0.44099269     0.14762423
 c     -2.47179875    -0.40225042    -0.46107693
 h     -2.53607126    -1.06037651    -1.28224207
 h     -3.13701718    -0.65496384     0.38779034
 h     -2.77026637     0.57500232    -0.99508065
 h     -0.18077712     0.91084718     1.71355300
          17

 c      1.19615921    -0.43872157    -0.01270724
 c     -0.04686823    -1.13350478     0.10894288
 c     -1.03287556    -0.11975245    -0.13426431
 c     -0.85698226     1.20451309     0.92466631
 c     -0.37959411     1.17823697    -0.41050964
 c      1.08706307     0.90682231    -0.53540359
 h     -0.06232090    -2.21597974     0.19261372
 h     -1.72097577     1.71015310     1.26880156
 h     -0.82916501     1.73899465    -1.08771601
 h      1.87997514     1.49755078    -0.59003169
 o      2.35495009    -1.03384465     0.39227360
 h      3.17973917    -0.44730997     0.15718118
 c     -2.47890288    -0.40102332    -0.45522414
 h     -2.55815384    -1.11044409    -1.34904555
 h     -3.17328485    -0.66999912     0.39649169
 h     -2.80330472     0.52898722    -0.93841907
 h     -0.17514348     0.86905595     1.69912811
          17

 c      1.19096075    -0.43705805    -0.01303065
 c     -0.07155652    -1.12122815     0.12220488
 c     -1.02111187    -0.10976783    -0.13700783
 c     -0.84835634     1.18815440     0.91726009
 c     -0.36860918     1.17095651    -0.41802026
 c      1.09817576     0.91192108    -0.53181475
 h     -0.05745831    -2.21370330     0.17591432
 h     -1.74529748     1.66748134     1.29172589
 h     -0.85393975     1.71635557    -1.12958869
 h      1.95086787     1.53790994    -0.53928271
 o      2.35829708    -1.02726636     0.38778080
 h      3.14525479    -0.46748913     0.17235186
 c     -2.48637163    -0.39983662    -0.45044115
 h     -2.57938992    -1.15768631    -1.40332820
 h     -3.20180972    -0.68417258     0.39776306
 h     -2.84266188     0.48436522    -0.87902770
 h     -0.16831801     0.83011597     1.68712477
          17

 c      1.18777351    -0.43442811    -0.01390430
 c     -0.09458584    -1.10739727     0.13461801
 c     -1.01149483    -0.10154125    -0.13904633
 c     -0.83961972     1.17129616     0.91151313
 c     -0.35566484     1.16327904    -0.42621967
 c      1.10795719     0.91369414    -0.52629927
 h     -0.05904882    -2.21050996     0.16352545
 h     -1.77336728     1.62693454     1.31228202
 h     -0.89250799     1.71037624    -1.19064930
 h      2.02810464     1.58895639    -0.49024185
 o      2.36125311    -1.02038148     0.38288756
 h      3.10339457    -0.49215063     0.18917886
 c     -2.49386342    -0.40061333    -0.44674172
 h     -2.59817405    -1.19237884    -1.43456803
 h     -3.21877800    -0.69779781     0.39052696
 h     -2.89238713     0.45629423    -0.82573920
 h     -0.16058517     0.79537592     1.67700280
          17

 c      1.18662028    -0.43090845    -0.01522233
 c     -0.11500990    -1.09275999     0.14607528
 c     -1.00498971    -0.09517223    -0.14053768
 c     -0.83147048     1.15432983     0.90771911
 c     -0.34186385     1.15669714    -0.43637849
 c      1.11809596     0.91339169    -0.51894917
 h     -0.06828240    -2.20361232     0.15609003
 h     -1.79722392     1.58562494     1.32715468
 h     -0.93228600     1.70870470    -1.25332803
 h      2.09094525     1.63515427    -0.44353333
 o      2.36231739    -1.01423543     0.37798814
 h      3.07620610    -0.50525454     0.20158343
 c     -2.50096761    -0.40442954    -0.44407086
 h     -2.61357270    -1.20966139    -1.43865441
 h     -3.22248278    -0.71200085     0.37618046
 h     -2.95534080     0.45479384    -0.78421009
 h     -0.15216684     0.76611067     1.66843552
          17

 c      1.18747209    -0.42660972    -0.01686333
 c     -0.13198872    -1.07807079     0.15650442
 c     -1.00239279    -0.09053583    -0.14170017
 c     -0.82440667     1.13754290     0.90595877
 c     -0.32814441     1.15220928    -0.44923510
 c      1.12944592     0.91177701    -0.50984238
 h     -0.08589954    -2.19101199     0.15423826
 h     -1.81114971     1.54214724     1.33407932
 h     -0.96337040     1.70325087    -1.30464713
 h      2.12845541     1.66779951    -0.40059252
 o      2.36021793    -1.00977032     0.37341258
 h      3.08307198    -0.49266641     0.20477304
 c     -2.50766768    -0.41093901    -0.44281383
 h     -2.62503960    -1.20752357    -1.41507742
 h     -3.21337767    -0.72852525     0.35827942
 h     -3.02813101     0.47585561    -0.75343759
 h     -0.14311917     0.74335692     1.66137247
          17

 c      1.19024075    -0.42165649    -0.01870615
 c     -0.14486218    -1.06394738     0.16585720
 c     -1.00424344    -0.08733753    -0.14278539
 c     -0.81866188     1.12111469     0.90606369
 c     -0.31516154     1.15027390    -0.46488901
 c      1.14225508     0.90931682    -0.49910819
 h     -0.11206130    -2.17229014     0.15854011
 h     -1.81248223     1.49660013     1.33224843
 h     -0.97992399     1.69043302    -1.33764326
 h      2.13632314     1.68277268    -0.36277001
 o      2.35537275    -1.00681583     0.36910843
 h      3.11782122    -0.45847708     0.20045658
 c     -2.51432369    -0.41878595    -0.44355221
 h     -2.63230441    -1.18630040    -1.36625246
 h     -3.19391149    -0.74936595     0.34200770
 h     -3.10167667     0.50571363    -0.72884247
 h     -0.13329876     0.72780062     1.65600643
          17

 c      1.19477295    -0.41619254    -0.02063223
 c     -0.15321094    -1.05076125     0.17409416
 c     -1.01076040    -0.08520316    -0.14404567
 c     -0.81420225     1.10513051     0.90764288
 c     -0.30335167     1.15093993    -0.48298527
 c      1.15637506     0.90633428    -0.48693703
 h     -0.14630104    -2.14889075     0.16945753
 h     -1.80175776     1.45034116     1.32237265
 h     -0.97921235     1.66965111    -1.34969723
 h      2.11423863     1.67874595    -0.33110083
 o      2.34938253    -1.00443174     0.36481135
 h      3.15675230    -0.41952959     0.19408307
 c     -2.52124726    -0.42641243    -0.44650999
 h     -2.63553753    -1.14964804    -1.29880212
 h     -3.16783948    -0.77632176     0.33326756
 h     -3.16669327     0.53112752    -0.70661192
 h     -0.12241093     0.71973699     1.65266714
          17

 c      1.20084573    -0.41040086    -0.02252059
 c     -0.15689098    -1.03858583     0.18116611
 c     -1.02180701    -0.08377412    -0.14570386
 c     -0.81072596     1.08958879     0.91013225
 c     -0.29295671     1.15393801    -0.50285478
 c      1.17131899     0.90303410    -0.47358349
 h     -0.18758664    -2.12388880     0.18733712
 h     -1.78280734     1.40578180     1.30668018
 h     -0.96096983     1.64246255    -1.34151470
 h      2.06532289     1.65688338    -0.30615578
 o      2.34360299    -1.00188664     0.36035828
 h      3.18102830    -0.38958898     0.18967996
 c     -2.52851515    -0.43221887    -0.45104160
 h     -2.63585858    -1.10731984    -1.22679327
 h     -3.13867797    -0.81039833     0.33697887
 h     -3.21681650     0.54352417    -0.68476021
 h     -0.11013897     0.71910551     1.65166821
          17

 c      1.20816437    -0.40451378    -0.02424750
 c     -0.15603990    -1.02724002     0.18699992
 c     -1.03689059    -0.08277664    -0.14793303
 c     -0.80767883     1.07441307     0.91285926
 c     -0.28396146     1.15870857    -0.52353408
 c      1.18616333     0.89938663    -0.45939627
 h     -0.23445899    -2.10107904     0.21243951
 h     -1.76258891     1.36612934     1.28877232
 h     -0.92778993     1.61267099    -1.31747652
 h      1.99750330     1.62218680    -0.28761001
 o      2.33881614    -0.99887337     0.35572739
 h      3.18168393    -0.37570510     0.18909529
 c     -2.53605591    -0.43433380    -0.45524326
 h     -2.63593840    -1.07819380    -1.17457189
 h     -3.10789653    -0.85106772     0.35479135
 h     -3.24869933     0.53852389    -0.66257489
 h     -0.09632291     0.72557260     1.65314815
          17

 c      1.21636898    -0.39881139    -0.02569112
 c     -0.15106091    -1.01644305     0.19150053
 c     -1.05519613    -0.08204000    -0.15084925
 c     -0.80437260     1.05949954     0.91514820
 c     -0.27595935     1.16437783    -0.54367393
 c      1.19933167     0.89486385    -0.44489058
 h     -0.28511518    -2.08332900     0.24495047
 h     -1.74970016     1.33476886     1.27291782
 h     -0.88652975     1.58707626    -1.28716710
 h      1.92638952     1.58657030    -0.27332603
 o      2.33537007    -0.99540333     0.35099064
 h      3.15725106    -0.37979094     0.19270338
 c     -2.54382233    -0.43114253    -0.45667028
 h     -2.63898755    -1.08351388    -1.16765200
 h     -3.07449373    -0.89593262     0.38386941
 h     -3.26143566     0.51501527    -0.64004108
 h     -0.08111667     0.73861642     1.65696307
          17

 c      1.22505077    -0.39362867    -0.02673416
 c     -0.14259776    -1.00601293     0.19457803
 c     -1.07564983    -0.08146235    -0.15451828
 c     -0.80028952     1.04481417     0.91648332
 c     -0.26807945     1.16975803    -0.56148905
 c      1.20859951     0.88828613    -0.43080504
 h     -0.33727461    -2.07087669     0.28487620
 h     -1.75063184     1.31412935     1.26251800
 h     -0.84929921     1.57587559    -1.26628862
 h      1.87571956     1.57069366    -0.25862925
 o      2.33322854    -0.99176741     0.34629304
 h      3.11281975    -0.39916551     0.19970123
 c     -2.55197396    -0.42321844    -0.45467462
 h     -2.64520154    -1.12367538    -1.20652308
 h     -3.03645293    -0.94127950     0.41809304
 h     -3.25664018     0.47529513    -0.61757626
 h     -0.06505236     0.75756819     1.66267109
          17

 c      1.23377005    -0.38939617    -0.02725632
 c     -0.13149801    -0.99597495     0.19619400
 c     -1.09702052    -0.08096075    -0.15898242
 c     -0.79543306     1.03048182     0.91665601
 c     -0.25939695     1.17363635    -0.57524250
 c      1.21224678     0.87876852    -0.41788209
 h     -0.38793615    -2.06088732     0.33181072
 h     -1.76556952     1.30461822     1.25857359
 h     -0.82909360     1.58958717    -1.27120586
 h      1.86439701     1.59299739    -0.23892495
 o      2.33185236    -0.98862565     0.34186525
 h      3.06180938    -0.42505343     0.20786693
 c     -2.56061187    -0.41345404    -0.45058533
 h     -2.65196406    -1.17681463    -1.26681240
 h     -2.99248142    -0.98306979     0.45046042
 h     -3.23954922     0.42621548    -0.59613836
 h     -0.04899605     0.78159385     1.66959479
          17

 c      1.24207704    -0.38667899    -0.02712539
 c     -0.11874335    -0.98651698     0.19640183
 c     -1.11803680    -0.08043645    -0.16428783
 c     -0.79036138     1.01677752     0.91576728
 c     -0.24996594     1.17549819    -0.58445203
 c      1.21076676     0.86758803    -0.40638961
 h     -0.43342594    -2.04875981     0.38475495
 h     -1.78807058     1.30464013     1.25966515
 h     -0.82807447     1.63088675    -1.30488397
 h      1.88671011     1.64771621    -0.21539659
 o      2.33012918    -0.98708188     0.33802842
 h      3.02699974    -0.44142494     0.21347180
 c     -2.56924644    -0.40512148    -0.44563795
 h     -2.65730463    -1.22219834    -1.32543328
 h     -2.94284983    -1.01779267     0.47500788
 h     -3.22064335     0.38056855    -0.57751530
 h     -0.03404393     0.80965817     1.67690128
          17

 c      1.24955225    -0.38608830    -0.02622074
 c     -0.10534494    -0.97786487     0.19535787
 c     -1.13747334    -0.07975404    -0.17049199
 c     -0.78585822     1.00403154     0.91409181
 c     -0.24104730     1.17581834    -0.59019992
 c      1.20603666     0.85757163    -0.39623321
 h     -0.46989594    -2.03009707     0.44218577
 h     -1.80903974     1.31163406     1.26332964
 h     -0.83477457     1.69148394    -1.35319747
 h      1.92175037     1.71114354    -0.19340269
 o      2.32710179    -0.98816662     0.33506411
 h      3.02881162    -0.43347511     0.21340433
 c     -2.57678552    -0.40098006    -0.44035280
 h     -2.66061202    -1.24845620    -1.36930086
 h     -2.88940057    -1.04304208     0.48784685
 h     -3.21479912     0.35548087    -0.56402699
 h     -0.02138981     0.84053176     1.68365878
          17

 c      1.25584747    -0.38807016    -0.02448922
 c     -0.09222912    -0.97018101     0.19330063
 c     -1.15420434    -0.07873095    -0.17765395
 c     -0.78260234     0.99254066     0.91193614
 c     -0.23408824     1.17544621    -0.59396830
 c      1.19960848     0.85109561    -0.38735754
 h     -0.49399030    -2.00207157     0.50233975
 h     -1.82076698     1.32309862     1.26731354
 h     -0.83565898     1.75943061    -1.39845619
 h      1.95282936     1.76322510    -0.17711593
 o      2.32338864    -0.99174740     0.33298326
 h      3.06248847    -0.40528123     0.20890387
 c     -2.58234740    -0.40259559    -0.43498064
 h     -2.66195930    -1.25091539    -1.39235200
 h     -2.83516163    -1.05793570     0.48761228
 h     -3.23265910     0.36218549    -0.55675022
 h     -0.01215712     0.87283669     1.68889786
          17

 c      1.26069882    -0.39273430    -0.02198752
 c     -0.08013811    -0.96352009     0.19051223
 c     -1.16724922    -0.07713777    -0.18581900
 c     -0.78103648     0.98252476     0.90956304
 c     -0.23006616     1.17508031    -0.59685335
 c      1.19237695     0.84943713    -0.37978454
 h     -0.50336726    -1.96389468     0.56355870
 h     -1.81869055     1.33711200     1.27006761
 h     -0.82240197     1.82517343    -1.42846580
 h      1.97108016     1.79312575    -0.16842620
 o      2.32071741    -0.99683988     0.33162010
 h      3.10502011    -0.37470684     0.20394622
 c     -2.58620956    -0.40958809    -0.42994844
 h     -2.66162981    -1.22870023    -1.39239997
 h     -2.78388861    -1.06349550     0.47573814
 h     -3.27024439     0.39459622    -0.55373156
 h     -0.00718964     0.90510098     1.69173671
          17

 c      1.26391479    -0.39980289    -0.01888822
 c     -0.06956441    -0.95781996     0.18727232
 c     -1.17583766    -0.07471196    -0.19500439
 c     -0.78136754     0.97411504     0.90715940
 c     -0.22946556     1.17516775    -0.59952165
 c      1.18481970     0.85290526    -0.37350886
 h     -0.49701347    -1.91679164     0.62459971
 h     -1.80160387     1.35252480     1.27080239
 h     -0.79176160     1.88254129    -1.43684499
 h      1.97269245     1.79652303    -0.16781304
 o      2.32049268    -1.00265397     0.33085226
 h      3.13738340    -0.35617750     0.20149816
 c     -2.58942444    -0.42021163    -0.42586698
 h     -2.66003308    -1.18357280    -1.37000631
 h     -2.73961193    -1.06288569     0.45662925
 h     -3.31362561     0.43534610    -0.55122340
 h     -0.00684044     0.93581184     1.69155034
          17

 c      1.26537045    -0.40866875    -0.01545319
 c     -0.06073120    -0.95290843     0.18381085
 c     -1.17948008    -0.07119342    -0.20518143
 c     -0.78359093     0.96735056     0.90481321
 c     -0.23239674     1.17595431    -0.60234529
 c      1.17717160     0.86105793    -0.36845104
 h     -0.47538916    -1.86376718     0.68490587
 h     -1.77148150     1.36908732     1.26947777
 h     -0.74386236     1.92803276    -1.42122089
 h      1.95691415     1.77326841    -0.17500091
 o      2.32343099    -1.00881100     0.33062968
 h      3.14998902    -0.35668402     0.20287558
 c     -2.59284928    -0.43242050    -0.42324062
 h     -2.65786709    -1.12035398    -1.32932989
 h     -2.70606681    -1.06120737     0.43732314
 h     -3.35015763     0.46885232    -0.54597704
 h     -0.01080365     0.96346904     1.68812627
          17

 c      1.26503008    -0.41852652    -0.01198694
 c     -0.05361336    -0.94852968     0.18027114
 c     -1.17801374    -0.06637450    -0.21625317
 c     -0.78749886     0.96217261     0.90249208
 c     -0.23865611     1.17751614    -0.60546718
 c      1.16943244     0.87284399    -0.36448554
 h     -0.44039196    -1.80916965     0.74478659
 h     -1.73331936     1.38762367     1.26684088
 h     -0.68122647     1.96042783    -1.38222831
 h      1.92583957     1.72703962    -0.18909805
 o      2.32967570    -1.01520588     0.33093638
 h      3.14054594    -0.37765415     0.20825394
 c     -2.59681292    -0.44417129    -0.42200932
 h     -2.65639708    -1.04878870    -1.28113233
 h     -2.68595489    -1.06425776     0.42571271
 h     -3.37236246     0.48576805    -0.53600129
 h     -0.01804775     0.98663628     1.68174921
          17

 c      1.26299128    -0.42852830    -0.00878633
 c     -0.04800599    -0.94441494     0.17671011
 c     -1.17161152    -0.06014767    -0.22803927
 c     -0.79270085     0.95842423     0.90004170
 c     -0.24772663     1.17971950    -0.60877027
 c      1.16121628     0.88662140    -0.36151560
 h     -0.39496907    -1.75776699     0.80525264
 h     -1.69461835     1.41011531     1.26438452
 h     -0.60861659     1.98135409    -1.32367155
 h      1.88599209     1.66691261    -0.20831614
 o      2.33883548    -1.02195287     0.33177462
 h      3.11317745    -0.41568684     0.21687911
 c     -2.60121155    -0.45337831    -0.42094057
 h     -2.65767388    -0.98538538    -1.24668188
 h     -2.68032862    -1.07603273     0.42690745
 h     -3.37703598     0.48199741    -0.52036070
 h     -0.02689452     1.00399889     1.67318800
          17

 c      1.25952723    -0.43791482    -0.00610286
 c     -0.04363198    -0.94040626     0.17316837
 c     -1.16075564    -0.05253435    -0.24028037
 c     -0.79872789     0.95589333     0.89724294
 c     -0.25877767     1.18210330    -0.61179645
 c      1.15150511     0.90009054    -0.35955158
 h     -0.34235255    -1.71324412     0.86714301
 h     -1.66363518     1.43922410     1.26387959
 h     -0.53307437     1.99687536    -1.25336767
 h      1.85114819     1.60977964    -0.22957477
 o      2.34986404    -1.02948326     0.33318147
 h      3.08023424    -0.46107485     0.22682958
 c     -2.60568609    -0.45839072    -0.41779777
 h     -2.66402255    -0.94853667    -1.25293988
 h     -2.68849611    -1.09658572     0.44003704
 h     -3.36402777     0.45739567    -0.49882603
 h     -0.03529672     1.01443122     1.66355112
          17

 c      1.25509684    -0.44609886    -0.00412558
 c     -0.04023936    -0.93657570     0.16979483
 c     -1.14618628    -0.04369032    -0.25265729
 c     -0.80525162     0.95443735     0.89394971
 c     -0.27077886     1.18380472    -0.61377166
 c      1.13874092     0.91059503    -0.35868652
 h     -0.28535265    -1.67679438     0.92970554
 h     -1.64611680     1.47679038     1.26625826
 h     -0.46295326     2.01868980    -1.18292126
 h      1.84149511     1.57800265    -0.24915327
 o      2.36099623    -1.03863846     0.33524843
 h      3.06358523    -0.49667670     0.23484202
 c     -2.60981254    -0.45932592    -0.41155638
 h     -2.67614040    -0.94237670    -1.30708271
 h     -2.70837747    -1.12240666     0.45896432
 h     -3.33610335     0.41570880    -0.47163822
 h     -0.04132695     1.01706920     1.65399976
          17

 c      1.25029725    -0.45269865    -0.00298527
 c     -0.03762592    -0.93323545     0.16692263
 c     -1.12884998    -0.03390643    -0.26481217
 c     -0.81227340     0.95413106     0.89023592
 c     -0.28281655     1.18394079    -0.61401322
 c      1.12214309     0.91653307    -0.35886570
 h     -0.22631634    -1.64700907     0.98977930
 h     -1.64249608     1.52197293     1.27051208
 h     -0.40494445     2.06001368    -1.12317644
 h      1.86865789     1.58350258    -0.26559888
 o      2.37052079    -1.05016009     0.33803659
 h      3.08315661    -0.50665964     0.23794160
 c     -2.61308805    -0.45825240    -0.40359464
 h     -2.69226557    -0.95377208    -1.38582165
 h     -2.73695169    -1.14860923     0.47593873
 h     -3.29996865     0.36569905    -0.43952690
 h     -0.04378729     1.01136857     1.64537153
          17

 c      1.24577814    -0.45752012    -0.00277139
 c     -0.03560283    -0.93081041     0.16500702
 c     -1.10984852    -0.02361756    -0.27636777
 c     -0.82006377     0.95528228     0.88641749
 c     -0.29435821     1.18260752    -0.61256597
 c      1.10306312     0.91844338    -0.35978637
 h     -0.16760807    -1.62126309     1.04258123
 h     -1.64836539     1.57087801     1.27386537
 h     -0.36162023     2.12398935    -1.07690101
 h      1.92017076     1.61515883    -0.28090055
 o      2.37833131    -1.06359842     0.34139051
 h      3.13336161    -0.49442289     0.23668731
 c     -2.61466201    -0.45778899    -0.39574508
 h     -2.71003066    -0.96844449    -1.46136079
 h     -2.77067991    -1.17085720     0.48456774
 h     -3.26746596     0.32233138    -0.40373062
 h     -0.04269602     0.99716467     1.63786996
          17

 c      1.24216007    -0.46051660    -0.00354126
 c     -0.03395433    -0.92967027     0.16447496
 c     -1.09036002    -0.01339539    -0.28694159
 c     -0.82891129     0.95828193     0.88293311
 c     -0.30509979     1.18124033    -0.61016229
 c      1.08383720     0.91775361    -0.36116352
 h     -0.11191050    -1.59733283     1.08345859
 h     -1.65757136     1.61813763     1.27314281
 h     -0.33314743     2.19907255    -1.03911810
 h      1.97288567     1.65343417    -0.29721516
 o      2.38554163    -1.07765043     0.34500532
 h      3.18982995    -0.47725545     0.23416947
 c     -2.61344282    -0.46017831    -0.38918205
 h     -2.72773856    -0.97794209    -1.51642221
 h     -2.80592414    -1.18643412     0.48108657
 h     -3.25302741     0.30357609    -0.36537885
 h     -0.03938013     0.97476107     1.63100325
          17

 c      1.23996900    -0.46176244    -0.00531735
 c     -0.03242358    -0.93001572     0.16559680
 c     -1.07154195    -0.00390621    -0.29615926
 c     -0.83893273     0.96342992     0.88019275
 c     -0.31473828     1.18169941    -0.60758078
 c      1.06632761     0.91556264    -0.36286698
 h     -0.06211325    -1.57428733     1.10932635
 h     -1.66491431     1.65882306     1.26601462
 h     -0.31959605     2.26893381    -1.00423390
 h      2.00966053     1.68455927    -0.31517125
 o      2.39303922    -1.09123055     0.34861774
 h      3.23258086    -0.46907326     0.23289769
 c     -2.60899453    -0.46632763    -0.38460910
 h     -2.74431275    -0.97823331    -1.54276705
 h     -2.83933835    -1.19467790     0.46460617
 h     -3.26314348     0.31785164    -0.32495698
 h     -0.03611558     0.94502048     1.62383573
          17

 c      1.23958549    -0.46143505    -0.00808459
 c     -0.03072350    -0.93183365     0.16842088
 c     -1.05444226     0.00416433    -0.30367015
 c     -0.85003141     0.97083344     0.87847296
 c     -0.32296435     1.18543636    -0.60531366
 c      1.05168967     0.91253995    -0.36487298
 h     -0.02099991    -1.55270129     1.11937139
 h     -1.66728214     1.68955077     1.25150057
 h     -0.32102689     2.32123100    -0.96950894
 h      2.02161997     1.70152282    -0.33440666
 o      2.40113928    -1.10370730     0.35204783
 h      3.25164670    -0.47658286     0.23411301
 c     -2.60215801    -0.47524679    -0.38245208
 h     -2.75896467    -0.96777369    -1.53749419
 h     -2.86825641    -1.19698892     0.43695287
 h     -3.28913754     0.35532831    -0.28352029
 h     -0.03551520     0.90940000     1.61543009
          17

 c      1.24121835    -0.45979624    -0.01178971
 c     -0.02856261    -0.93489321     0.17275041
 c     -1.03993386     0.01021050    -0.30916872
 c     -0.86192991     0.98036818     0.87786245
 c     -0.32952791     1.19326916    -0.60357469
 c      1.04056945     0.90911993    -0.36720756
 h      0.00907187    -1.53458766     1.11527968
 h     -1.66387092     1.70892336     1.23000367
 h     -0.33708919     2.34922814    -0.93462799
 h      2.00546880     1.70152407    -0.35420324
 o      2.40973932    -1.11478848     0.35518015
 h      3.24469514    -0.50119237     0.23811503
 c     -2.59426522    -0.48502443    -0.38289342
 h     -2.77109092    -0.94658840    -1.50138870
 h     -2.89106836    -1.19650739     0.40230589
 h     -3.31609285     0.39826251    -0.24350709
 h     -0.03992390     0.86989464     1.60528382
          17

 c      1.24490548    -0.45717465    -0.01633789
 c     -0.02567740    -0.93876256     0.17814581
 c     -1.02866583     0.01380710    -0.31242108
 c     -0.87420491     0.99166719     0.87824086
 c     -0.33428436     1.20538237    -0.60236274
 c      1.03323102     0.90560579    -0.36992112
 h      0.02643424    -1.52324149     1.10118149
 h     -1.65622556     1.71776936     1.20321786
 h     -0.36693272     2.35086370    -0.90071440
 h      1.96172210     1.68449179    -0.37377341
 o      2.41838627    -1.12447538     0.35795718
 h      3.21595441    -0.53982742     0.24438152
 c     -2.58625312    -0.49387089    -0.38584510
 h     -2.78049953    -0.91627076    -1.43951349
 h     -2.90737968    -1.19748735     0.36650376
 h     -3.33276076     0.43274154    -0.20767684
 h     -0.05097288     0.82888095     1.59362192
          17

 c      1.25053638    -0.45394817    -0.02158581
 c     -0.02186147    -0.94285520     0.18397233
 c     -1.02103450     0.01477944    -0.31329264
 c     -0.88630892     1.00412919     0.87928707
 c     -0.33721369     1.22130155    -0.60148996
 c      1.02952936     0.90214060    -0.37307922
 h      0.03027527    -1.52285420     1.08307372
 h     -1.64827289     1.71931242     1.17397811
 h     -0.40928417     2.32844697    -0.86988043
 h      1.89482757     1.65322657    -0.39238383
 o      2.42616693    -1.13314300     0.36039622
 h      3.17789530    -0.58370965     0.25129110
 c     -2.57847512    -0.50033087    -0.39065595
 h     -2.78812528    -0.88089505    -1.36410034
 h     -2.91765183    -1.20414816     0.33564491
 h     -3.33328703     0.45095341    -0.17819085
 h     -0.06932059     0.78886464     1.58149436
          17

 c      1.25788888    -0.45051880    -0.02733772
 c     -0.01698202    -0.94653877     0.18954654
 c     -1.01718515     0.01321620    -0.31176782
 c     -0.89761914     1.01698029     0.88052850
 c     -0.33840554     1.23980647    -0.60058374
 c      1.02873405     0.89853532    -0.37674975
 h      0.02061820    -1.53749603     1.06710718
 h     -1.64590471     1.71884447     1.14585665
 h     -0.46270237     2.28969796    -0.84525261
 h      1.81517623     1.61525926    -0.40952205
 o      2.43161942    -1.14160848     0.36260671
 h      3.15258616    -0.61735993     0.25585061
 c     -2.57078573    -0.50317140    -0.39561164
 h     -2.79741305    -0.84840242    -1.29856726
 h     -2.92227625    -1.21902558     0.31403068
 h     -3.31566021     0.44958060    -0.15639151
 h     -0.09455764     0.75217930     1.57070502
          17

 c      1.26667146    -0.44727464    -0.03335423
 c     -0.01098818    -0.94932259     0.19439052
 c     -1.01703891     0.00942006    -0.30794816
 c     -0.90758540     1.02945176     0.88144495
 c     -0.33799470     1.25889311    -0.59909778
 c      1.02931292     0.89400210    -0.38096968
 h     -0.00186167    -1.56925921     1.05666931
 h     -1.65523853     1.72204317     1.12225377
 h     -0.52629257     2.24899331    -0.83109596
 h      1.74179130     1.58581378    -0.42526865
 o      2.43339809    -1.15066543     0.36470542
 h      3.16116823    -0.62619398     0.25510682
 c     -2.56268296    -0.50149618    -0.39811184
 h     -2.81473298    -0.82925807    -1.27389822
 h     -2.92070591    -1.24175092     0.30256524
 h     -3.28047807     0.42855396    -0.14272121
 h     -0.12526581     0.72073688     1.56362953
          17

 c      1.27656186    -0.44456475    -0.03937337
 c     -0.00393675    -0.95104407     0.19843919
 c     -1.02032091     0.00381628    -0.30201693
 c     -0.91597962     1.04106846     0.88160844
 c     -0.33609493     1.27616192    -0.59641036
 c      1.02925973     0.88728404    -0.38571291
 h     -0.03586350    -1.61645028     1.05010673
 h     -1.67943121     1.73190239     1.10519461
 h     -0.60054448     2.22425215    -0.83210911
 h      1.69892550     1.58607203    -0.44060847
 o      2.43173632    -1.16005459     0.36660733
 h      3.20068325    -0.61305836     0.24956349
 c     -2.55381485    -0.49549760    -0.39681794
 h     -2.84364054    -0.82753240    -1.30370818
 h     -2.91147962    -1.26930248     0.29888793
 h     -3.23086953     0.39119152    -0.13641901
 h     -0.15928410     0.69589012     1.56290738
          17

 c      1.28723342    -0.44271998    -0.04512975
 c      0.00396567    -0.95190492     0.20199277
 c     -1.02658765    -0.00314477    -0.29418875
 c     -0.92305244     1.05183400     0.88078189
 c     -0.33295332     1.28999227    -0.59209453
 c      1.02771999     0.87809428    -0.39097521
 h     -0.07916782    -1.67353426     1.04155418
 h     -1.71632190     1.74662845     1.09476483
 h     -0.68563017     2.22476536    -0.85077276
 h      1.69754059     1.62590528    -0.45634069
 o      2.42816664    -1.16868862     0.36805767
 h      3.24835733    -0.59459099     0.24267874
 c     -2.54439104    -0.48692676    -0.39321342
 h     -2.87829769    -0.83558674    -1.36795325
 h     -2.89302207    -1.29733533     0.29890450
 h     -3.17362604     0.34569483    -0.13498197
 h     -0.19427443     0.67846227     1.57091283
          17

 c      1.29836685    -0.44207402    -0.05036998
 c      0.01235298    -0.95232571     0.20545912
 c     -1.03526086    -0.01104873    -0.28467903
 c     -0.92938804     1.06209721     0.87892731
 c     -0.32932355     1.30042801    -0.58617042
 c      1.02593751     0.86824903    -0.39690929
 h     -0.12848646    -1.73306328     1.02421483
 h     -1.75951406     1.76091668     1.08968985
 h     -0.77666296     2.24201324    -0.88470730
 h      1.72430578     1.68988838    -0.47137202
 o      2.42407062    -1.17567353     0.36884085
 h      3.28432819    -0.58477657     0.23748274
 c     -2.53448679    -0.47835367    -0.38971487
 h     -2.90931289    -0.84328575    -1.43763572
 h     -2.86446313    -1.32151302     0.29841173
 h     -3.12076386     0.30698335    -0.13358753
 h     -0.22849666     0.66901206     1.58901529
          17

 c      1.30964922    -0.44290511    -0.05487712
 c      0.02074610    -0.95274917     0.20912336
 c     -1.04564693    -0.01951948    -0.27369600
 c     -0.93558203     1.07224701     0.87617403
 c     -0.32638345     1.30841535    -0.57898453
 c      1.02568504     0.86015151    -0.40371570
 h     -0.17981628    -1.78796804     0.99315314
 h     -1.80164780     1.76908668     1.08827134
 h     -0.86371850     2.25904521    -0.92806901
 h      1.75948710     1.75421021    -0.48381459
 o      2.42025104    -1.18057829     0.36884282
 h      3.29824974    -0.59056426     0.23555383
 c     -2.52360910    -0.47232738    -0.38813465
 h     -2.93018961    -0.84434531    -1.49359771
 h     -2.82608979    -1.33849028     0.29423482
 h     -3.08769937     0.29416731    -0.12569278
 h     -0.26138725     0.66821733     1.61689606
          17

 c      1.32075231    -0.44534910    -0.05849520
 c      0.02863166    -0.95351065     0.21305831
 c     -1.05694894    -0.02819306    -0.26143488
 c     -0.94202543     1.08250918     0.87278968
 c     -0.32523048     1.31473126    -0.57092425
 c      1.02808881     0.85539775    -0.41149657
 h     -0.22905002    -1.83296768     0.94630307
 h     -1.83689213     1.76722562     1.08891322
 h     -0.93689287     2.26278389    -0.97482768
 h      1.79013052     1.80238722    -0.49251629
 o      2.41705556    -1.18332735     0.36803321
 h      3.28727911    -0.61360405     0.23732184
 c     -2.51153938    -0.47019009    -0.38938151
 h     -2.93768500    -0.83601422    -1.52638008
 h     -2.77942704    -1.34658924     0.28481528
 h     -3.08289239     0.31680364    -0.10738131
 h     -0.29352389     0.67703963     1.65234267
          17

 c      1.33130386    -0.44934479    -0.06114332
 c      0.03553320    -0.95478401     0.21713129
 c     -1.06829280    -0.03669585    -0.24807220
 c     -0.94886617     1.09291115     0.86913670
 c     -0.32658934     1.31970799    -0.56228869
 c      1.03362256     0.85468570    -0.42023230
 h     -0.27252069    -1.86513962     0.88430826
 h     -1.86189660     1.75379185     1.09027802
 h     -0.98929082     2.24673016    -1.02030772
 h      1.80991978     1.82614402    -0.49719043
 o      2.41444786    -1.18413782     0.36645531
 h      3.25496530    -0.65130433     0.24225870
 c     -2.49916313    -0.47121255    -0.39344877
 h     -2.93049390    -0.81766815    -1.53230345
 h     -2.72711116    -1.34624573     0.27041701
 h     -3.09948146     0.36354301    -0.08172936
 h     -0.32600297     0.69648596     1.69171332
          17

 c      1.34087640    -0.45462601    -0.06281693
 c      0.04106203    -0.95656173     0.22104077
 c     -1.07877754    -0.04463735    -0.23376317
 c     -0.95605500     1.10333101     0.86560328
 c     -0.33078428     1.32335266    -0.55328726
 c      1.04233952     0.85808485    -0.42980119
 h     -0.30741830    -1.88413875     0.81000896
 h     -1.87599229     1.72950291     1.09133625
 h     -1.01721326     2.20914841    -1.06128480
 h      1.81649706     1.82247549    -0.49811787
 o      2.41190210    -1.18356627     0.36423989
 h      3.21290352    -0.69611999     0.24867203
 c     -2.48781466    -0.47362564    -0.39987183
 h     -2.90855299    -0.78999434    -1.51132528
 h     -2.67263811    -1.34012548     0.25305846
 h     -3.12372842     0.41365873    -0.05548196
 h     -0.35966698     0.72714702     1.73082673
          17

 c      1.34900834    -0.46074293    -0.06358268
 c      0.04495312    -0.95863943     0.22435647
 c     -1.08753596    -0.05162545    -0.21864422
 c     -0.96338672     1.11355638     0.86252541
 c     -0.33778320     1.32547243    -0.54405393
 c      1.05399082     0.86520604    -0.43999580
 h     -0.33214878    -1.89238245     0.72791125
 h     -1.88130641     1.69708714     1.09143927
 h     -1.01970326     2.15141873    -1.09586122
 h      1.81016398     1.79206196    -0.49596792
 o      2.40826527    -1.18255879     0.36162129
 h      3.18281661    -0.73479621     0.25345743
 c     -2.47841581    -0.47584166    -0.40810060
 h     -2.87319715    -0.75480832    -1.46709538
 h     -2.61991934    -1.33271268     0.23606133
 h     -3.14502421     0.45112302    -0.03409400
 h     -0.39457787     0.76882026     1.76587703
          17

 c      1.35525392    -0.46709377    -0.06357272
 c      0.04708711    -0.96061169     0.22657166
 c     -1.09379870    -0.05730334    -0.20283641
 c     -0.97052202     1.12333651     0.86012074
 c     -0.34720748     1.32571713    -0.53462022
 c      1.06799826     0.87520555    -0.45053305
 h     -0.34661565    -1.89510223     0.64354156
 h     -1.88280963     1.66092888     1.09040621
 h     -0.99860803     2.07757840    -1.12377150
 h      1.79424417     1.73968065    -0.49176384
 o      2.40228731    -1.18209886     0.35886123
 h      3.18800438    -0.75409244     0.25335232
 c     -2.47125785    -0.47671903    -0.41730067
 h     -2.82809004    -0.71545695    -1.40928559
 h     -2.57264345    -1.32900849     0.22291144
 h     -3.15761473     0.46718111    -0.02060278
 h     -0.42982518     0.82036817     1.79412990
          17

 c      1.35923936    -0.47296332    -0.06297884
 c      0.04747792    -0.96193070     0.22719010
 c     -1.09696096    -0.06139857    -0.18644574
 c     -0.97704753     1.13245619     0.85845451
 c     -0.35828654     1.32355418    -0.52482087
 c      1.08329272     0.88663773    -0.46106631
 h     -0.35215100    -1.89964793     0.56241738
 h     -1.88765240     1.62626235     1.08847499
 h     -0.95935326     1.99479384    -1.14745192
 h      1.77704446     1.67641667    -0.48687964
 o      2.39417599    -1.18236010     0.35604595
 h      3.22859786    -0.75437890     0.24821943
 c     -2.46601366    -0.47547512    -0.42580946
 h     -2.78054519    -0.67749199    -1.35770360
 h     -2.53371385    -1.33244874     0.21552014
 h     -3.15912175     0.45830509    -0.01626997
 h     -0.46358315     0.87981166     1.81433940
          17

 c      1.36070856    -0.47759269    -0.06203248
 c      0.04620149    -0.96209829     0.22584795
 c     -1.09663396    -0.06376848    -0.16955689
 c     -0.98265372     1.14085470     0.85746401
 c     -0.36982503     1.31825421    -0.51415746
 c      1.09814034     0.89732714    -0.47121673
 h     -0.35066673    -1.91320093     0.48865328
 h     -1.90286233     1.59759001     1.08587940
 h     -0.91162580     1.91372328    -1.17366423
 h      1.77416893     1.62169611    -0.48283750
 o      2.38564294    -1.18279547     0.35309087
 h      3.28062884    -0.74799728     0.24087585
 c     -2.46188945    -0.47170913    -0.43103421
 h     -2.74064481    -0.64797931    -1.34185062
 h     -2.50508752    -1.34338544     0.21297589
 h     -3.14940042     0.42457559    -0.02108763
 h     -0.49335164     0.94462304     1.82687178
          17

 c      1.35955335    -0.48028769    -0.06096513
 c      0.04329065    -0.96095980     0.22240452
 c     -1.09266520    -0.06442423    -0.15222118
 c     -0.98740047     1.14873907     0.85704996
 c     -0.38041755     1.30910721    -0.50184539
 c      1.11055131     0.90494228    -0.48064139
 h     -0.34320228    -1.93927245     0.42399556
 h     -1.93171954     1.57687900     1.08213886
 h     -0.86727677     1.84608329    -1.21311479
 h      1.80428329     1.59712347    -0.48070021
 o      2.37830978    -1.18295764     0.34992461
 h      3.32086068    -0.74556820     0.23385787
 c     -2.45825066    -0.46573918    -0.43122419
 h     -2.71370130    -0.63089366    -1.38058689
 h     -2.48789916    -1.35947869     0.21199470
 h     -3.13054313     0.36959086    -0.03361116
 h     -0.51639272     1.01216734     1.83345894
          17

 c      1.35581979    -0.48052886    -0.05996497
 c      0.03870673    -0.95887792     0.21692250
 c     -1.08515656    -0.06352750    -0.13445633
 c     -0.99183876     1.15656314     0.85718835
 c     -0.38908179     1.29602250    -0.48747518
 c      1.11984445     0.90866526    -0.48907486
 h     -0.32918879    -1.97560875     0.36819847
 h     -1.97160589     1.56309454     1.07580206
 h     -0.83339988     1.79754800    -1.27303428
 h      1.87132692     1.60737283    -0.48079432
 o      2.37307095    -1.18270409     0.34653225
 h      3.33644138    -0.75206624     0.22840841
 c     -2.45499216    -0.45888771    -0.42765252
 h     -2.69453225    -0.62351920    -1.45862302
 h     -2.48250450    -1.37732207     0.20857646
 h     -3.10824990     0.30189342    -0.05013918
 h     -0.53036100     1.08016036     1.83647903
          17

 c      1.34970465    -0.47802446    -0.05914938
 c      0.03244855    -0.95660969     0.20957047
 c     -1.07450697    -0.06136897    -0.11627808
 c     -0.99680806     1.16486390     0.85799709
 c     -0.39565216     1.27987261    -0.47184476
 c      1.12727493     0.90957070    -0.49627850
 h     -0.30728844    -2.01558962     0.32027514
 h     -2.01557805     1.55356185     1.06510888
 h     -0.80797320     1.76349800    -1.34764782
 h      1.95730609     1.63600310    -0.48342244
 o      2.37017818    -1.18207331     0.34292195
 h      3.32323921    -0.76836932     0.22479526
 c     -2.45166922    -0.45315513    -0.42323762
 h     -2.67539122    -0.62068338    -1.54484106
 h     -2.48843635    -1.39375851     0.19931886
 h     -3.09398517     0.23668476    -0.06384103
 h     -0.53398201     1.14691944     1.83787672
          17

 c      1.34155005    -0.47270366    -0.05855887
 c      0.02469442    -0.95502040     0.20054895
 c     -1.06142009    -0.05832712    -0.09773405
 c     -1.00307751     1.17411320     0.85973065
 c     -0.40031597     1.26196318    -0.45662907
 c      1.13449793     0.90902259    -0.50202953
 h     -0.27677483    -2.05152715     0.27938631
 h     -2.05584332     1.54567056     1.04889772
 h     -0.78520339     1.73492992    -1.42180597
 h      2.04000303     1.66438189    -0.48902475
 o      2.36932040    -1.18121075     0.33910933
 h      3.28445155    -0.79228849     0.22249367
 c     -2.44708777    -0.45057741    -0.42045492
 h     -2.65218555    -0.61860719    -1.61625474
 h     -2.50443899    -1.40665952     0.18201125
 h     -3.10360810     0.19270547    -0.06607144
 h     -0.52747065     1.21127737     1.83822964
          17

 c      1.33181904    -0.46469808    -0.05816450
 c      0.01586775    -0.95486079     0.19007210
 c     -1.04683656    -0.05481748    -0.07890845
 c     -1.01110038     1.18466643     0.86270398
 c     -0.40311836     1.24344663    -0.44342962
 c      1.14254443     0.90785558    -0.50615644
 h     -0.23823080    -2.07723088     0.24502932
 h     -2.08628791     1.53775293     1.02703099
 h     -0.76126138     1.70502737    -1.48141174
 h      2.10457736     1.68131498    -0.49783490
 o      2.36952942    -1.18040588     0.33513948
 h      3.23230672    -0.81808184     0.21992758
 c     -2.44043366    -0.45204603    -0.42055490
 h     -2.62383434    -0.61518654    -1.66088061
 h     -2.52862601    -1.41541932     0.15585558
 h     -3.14522243     0.17870727    -0.05311418
 h     -0.51247270     1.27228952     1.83656820
          17

 c      1.32105375    -0.45431678    -0.05788622
 c      0.00661156    -0.95665897     0.17837294
 c     -1.03182381    -0.05125732    -0.05990407
 c     -1.02093910     1.19676004     0.86716369
 c     -0.40391356     1.22520072    -0.43333095
 c      1.15182187     0.90647754    -0.50855091
 h     -0.19349933    -2.08919342     0.21690287
 h     -2.10354529     1.52924986     1.00034575
 h     -0.73504379     1.67038428    -1.51776300
 h      2.14337011     1.68179918    -0.50981186
 o      2.36906546    -1.18016874     0.33113179
 h      3.19040989    -0.83560304     0.21399186
 c     -2.43239843    -0.45667079    -0.42348446
 h     -2.59060287    -0.60938314    -1.67374474
 h     -2.55877244    -1.42104119     0.12146173
 h     -3.20813516     0.18521920    -0.03121204
 h     -0.49160967     1.32900522     1.83103855
          17

 c      1.30982725    -0.44200292    -0.05762056
 c     -0.00229590    -0.96066613     0.16570331
 c     -1.01747602    -0.04804830    -0.04081753
 c     -1.03227682     1.21050122     0.87315700
 c     -0.40248355     1.20790262    -0.42688261
 c      1.16233017     0.90508108    -0.50916479
 h     -0.14532316    -2.08703574     0.19475142
 h     -2.10741902     1.52062895     0.97040993
 h     -0.70715324     1.63000260    -1.52710300
 h      2.15336052     1.66446479    -0.52471976
 o      2.36605450    -1.18103022     0.32724430
 h      3.18438937    -0.83408842     0.20097205
 c     -2.42438147    -0.46288429    -0.42861691
 h     -2.55335094    -0.60072026    -1.65416945
 h     -2.59266768    -1.42570604     0.08061136
 h     -3.27315893     0.19683954    -0.01031996
 h     -0.46789315     1.38045560     1.81989844
          17

 c      1.29869889    -0.42828723    -0.05726590
 c     -0.01005005    -0.96680583     0.15232466
 c     -1.00482497    -0.04556217    -0.02171704
 c     -1.04444803     1.22584101     0.88045831
 c     -0.39863092     1.19207838    -0.42416214
 c      1.17377212     0.90373356    -0.50800602
 h     -0.09691199    -2.07376183     0.17827120
 h     -2.10117649     1.51330599     0.93923696
 h     -0.67919267     1.58449574    -1.50961871
 h      2.13493894     1.63046308    -0.54221335
 o      2.36025837    -1.18287608     0.32344724
 h      3.21456019    -0.81335632     0.18047962
 c     -2.41740385    -0.46942637    -0.43528179
 h     -2.51339633    -0.58905148    -1.60544260
 h     -2.62833581    -1.43202364     0.03579844
 h     -3.32544253     0.20302963     0.00238901
 h     -0.44420923     1.42581053     1.80231231
          17

 c      1.28819256    -0.41376637    -0.05672817
 c     -0.01593406    -0.97463694     0.13849721
 c     -0.99475117    -0.04412692    -0.00263015
 c     -1.05649631     1.24255918     0.88857814
 c     -0.39221258     1.17808181    -0.42476895
 c      1.18552179     0.90233802    -0.50512893
 h     -0.05143397    -2.05578533     0.16705332
 h     -2.09145946     1.50950633     0.90893591
 h     -0.65362524     1.53594385    -1.46960975
 h      2.09248858     1.58385252    -0.56198195
 o      2.35311841    -1.18492223     0.31946627
 h      3.25550661    -0.78433637     0.15642071
 c     -2.41191732    -0.47548485    -0.44260381
 h     -2.47253707    -0.57461378    -1.53683151
 h     -2.66401156    -1.44210583    -0.01040912
 h     -3.35671909     0.19881096     0.00325328
 h     -0.42291712     1.46457761     1.77876107
          17

 c      1.27878454    -0.39911001    -0.05591010
 c     -0.01941499    -0.98340522     0.12447536
 c     -0.98790575    -0.04400426     0.01644982
 c     -1.06734414     1.26029312     0.89684547
 c     -0.38312301     1.16601416    -0.42772338
 c      1.19644205     0.90048003    -0.50060364
 h     -0.01143583    -2.04197743     0.16058926
 h     -2.08681837     1.51181511     0.88126477
 h     -0.63404430     1.48827354    -1.41708418
 h      2.03681700     1.53336868    -0.58413804
 o      2.34602013    -1.18640466     0.31501563
 h      3.28350244    -0.75784441     0.13313390
 c     -2.40800263    -0.48059202    -0.44902715
 h     -2.43285046    -0.55824505    -1.46750559
 h     -2.69793841    -1.45673119    -0.05598789
 h     -3.36339375     0.18270024    -0.00905803
 h     -0.40552588     1.49676010     1.75113817
          17

 c      1.27089326    -0.38506012    -0.05470001
 c     -0.02020727    -0.99227640     0.11051161
 c     -0.98466683    -0.04537305     0.03554442
 c     -1.07613945     1.27863072     0.90450884
 c     -0.37125127     1.15565977    -0.43135415
 c      1.20468059     0.89726476    -0.49445042
 h      0.02155924    -2.04076602     0.15824435
 h     -2.09405083     1.52223821     0.85734145
 h     -0.62555230     1.44753160    -1.36948749
 h      1.98777798     1.49437319    -0.61010434
 o      2.33967749    -1.18684110     0.30991063
 h      3.28619310    -0.74025302     0.11346958
 c     -2.40559189    -0.48457501    -0.45216200
 h     -2.39572733    -0.54123550    -1.42736364
 h     -2.72819132    -1.47507995    -0.09979314
 h     -3.34509617     0.15544675    -0.03428443
 h     -0.39244384     1.52292553     1.72261015
          17

 c      1.26486490    -0.37243819    -0.05295890
 c     -0.01826781    -1.00070446     0.09687490
 c     -0.98513541    -0.04832587     0.05466772
 c     -1.08262038     1.29722021     0.91081390
 c     -0.35652406     1.14660372    -0.43364418
 c      1.20814520     0.89167654    -0.48660789
 h      0.04691716    -2.05588746     0.15912944
 h     -2.11405140     1.54125661     0.83785288
 h     -0.63403591     1.42031888    -1.34796695
 h      1.96879304     1.48487565    -0.64318797
 o      2.33428488    -1.18598873     0.30406167
 h      3.26021477    -0.73419174     0.09883144
 c     -2.40456386    -0.48764332    -0.45020577
 h     -2.36065435    -0.52402252    -1.44039103
 h     -2.75272030    -1.49522031    -0.14146777
 h     -3.30478255     0.12002694    -0.07045301
 h     -0.38294800     1.54414376     1.69722109
          17

 c      1.26095433    -0.36217091    -0.05050527
 c     -0.01374452    -1.00864207     0.08387512
 c     -0.98916482    -0.05288818     0.07380187
 c     -1.08713797     1.31581790     0.91507566
 c     -0.33922967     1.13865003    -0.43352662
 c      1.20628672     0.88396214    -0.47721763
 h      0.06437155    -2.08419862     0.16191052
 h     -2.14119974     1.56773151     0.82348135
 h     -0.66223261     1.40908235    -1.36231431
 h      1.98599678     1.50962943    -0.68534462
 o      2.32964272    -1.18381561     0.29746887
 h      3.20931293    -0.73910823     0.08924910
 c     -2.40442950    -0.49048678    -0.44426070
 h     -2.32677051    -0.50554073    -1.49818763
 h     -2.76962001    -1.51491461    -0.18103807
 h     -3.25064208     0.08285444    -0.11309220
 h     -0.37563218     1.56173514     1.67912086
          17

 c      1.25931119    -0.35525413    -0.04712698
 c     -0.00694688    -1.01638633     0.07186316
 c     -0.99640545    -0.05904342     0.09286442
 c     -1.09027962     1.33426673     0.91677942
 c     -0.32038039     1.13208150    -0.43176533
 c      1.20071782     0.87614269    -0.46698887
 h      0.07377662    -2.11786773     0.16481751
 h     -2.16691381     1.59966170     0.81491069
 h     -0.70543607     1.40950048    -1.40062327
 h      2.02121494     1.55376597    -0.73253467
 o      2.32508922    -1.18056251     0.29025785
 h      3.14554455    -0.75039754     0.08283383
 c     -2.40385569    -0.49421183    -0.43746661
 h     -2.29518995    -0.48518945    -1.57095181
 h     -2.77746956    -1.53213372    -0.21852174
 h     -3.19890691     0.05554997    -0.15468996
 h     -0.36939340     1.57683759     1.67142395
          17

 c      1.25997088    -0.35257077    -0.04264502
 c      0.00165780    -1.02426303     0.06119712
 c     -1.00633248    -0.06673352     0.11169313
 c     -1.09245246     1.35246261     0.91567183
 c     -0.30148836     1.12733730    -0.42987335
 c      1.19345307     0.87050752    -0.45689131
 h      0.07526739    -2.14846606     0.16596080
 h     -2.18359294     1.63498415     0.81248205
 h     -0.75400837     1.41466121    -1.44197190
 h      2.05286647     1.59868738    -0.77747043
 o      2.31937655    -1.17684741     0.28274176
 h      3.09135776    -0.75792029     0.07487768
 c     -2.40091163    -0.50012177    -0.43260618
 h     -2.26785460    -0.46365529    -1.63412082
 h     -2.77564527    -1.54533822    -0.25368577
 h     -3.17170560     0.05349214    -0.18667613
 h     -0.36446900     1.59000176     1.67513608
          17

 c      1.26284133    -0.35462526    -0.03700290
 c      0.01146202    -1.03242114     0.05220145
 c     -1.01826148    -0.07585588     0.13007593
 c     -1.09369926     1.37032823     0.91177826
 c     -0.28407693     1.12468953    -0.42891243
 c      1.18588532     0.86851700    -0.44769548
 h      0.06941281    -2.16972306     0.16369213
 h     -2.18657441     1.67198797     0.81594298
 h     -0.79877265     1.41922478    -1.47055759
 h      2.06794875     1.63231919    -0.81403517
 o      2.31115514    -1.17347683     0.27534302
 h      3.07204993    -0.74936937     0.05926279
 c     -2.39457684    -0.50878864    -0.43109469
 h     -2.24607802    -0.44223441    -1.67453095
 h     -2.76453462    -1.55387643    -0.28595276
 h     -3.18067815     0.08448051    -0.20559235
 h     -0.36271561     1.60107922     1.68883591
          17

 c      1.26768143    -0.36133798    -0.03033398
 c      0.02176848    -1.04077857     0.04513860
 c     -1.03138859    -0.08626033     0.14779606
 c     -1.09373405     1.38777728     0.90534055
 c     -0.26944249     1.12420823    -0.42929467
 c      1.17885559     0.87066027    -0.43982713
 h      0.05718558    -2.17846975     0.15684631
 h     -2.17455945     1.70948030     0.82441393
 h     -0.83324619     1.42012035    -1.47817428
 h      2.06095045     1.64886629    -0.83834451
 o      2.30052719    -1.17064995     0.26818922
 h      3.09128423    -0.72344438     0.03509749
 c     -2.38589123    -0.51917105    -0.43309255
 h     -2.23030971    -0.42232521    -1.68672085
 h     -2.74558420    -1.55845020    -0.31446340
 h     -3.21370004     0.13819882    -0.21567158
 h     -0.36687532     1.60947597     1.70931470
          17

 c      1.27408302    -0.37198908    -0.02297274
 c      0.03184722    -1.04903509     0.04019287
 c     -1.04487177    -0.09775820     0.16466512
 c     -1.09206257     1.40467648     0.89671451
 c     -0.25859703     1.12583120    -0.43098229
 c      1.17287538     0.87661943    -0.43339163
 h      0.03980966    -2.17472441     0.14482257
 h     -2.14950624     1.74691661     0.83648600
 h     -0.85359169     1.41591316    -1.46207747
 h      2.03091527     1.64661022    -0.84836491
 o      2.28928340    -1.16780972     0.26099960
 h      3.12736081    -0.69256042     0.00861983
 c     -2.37666836    -0.52944559    -0.43828350
 h     -2.22039217    -0.40518568    -1.66964385
 h     -2.72114680    -1.56122404    -0.33825274
 h     -3.24979083     0.19601648    -0.22275419
 h     -0.37939081     1.61452098     1.73268299
          17

 c      1.28145246    -0.38533072    -0.01540593
 c      0.04099342    -1.05669513     0.03746530
 c     -1.05791477    -0.11013430     0.18053546
 c     -1.08809834     1.42082040     0.88627651
 c     -0.25223100     1.12940642    -0.43364263
 c      1.16819084     0.88547132    -0.42822825
 h      0.01856139    -2.16156444     0.12757322
 h     -2.11628033     1.78453330     0.85039227
 h     -0.85828963     1.40631912    -1.42336159
 h      1.98027100     1.62696060    -0.84373860
 o      2.27935362    -1.16449332     0.25350281
 h      3.15778675    -0.66933243    -0.01352716
 c     -2.36819390    -0.53809830    -0.44627482
 h     -2.21571824    -0.39173413    -1.62565112
 h     -2.69407315    -1.56528412    -0.35645074
 h     -3.27438063     0.24328763    -0.23025138
 h     -0.40147587     1.61572865     1.75536006
          17

 c      1.28901472    -0.39979726    -0.00819245
 c      0.04857592    -1.06310238     0.03697746
 c     -1.06982778    -0.12316154     0.19530090
 c     -1.08128566     1.43593863     0.87435499
 c     -0.25062465     1.13468832    -0.43665826
 c      1.16466497     0.89582520    -0.42392558
 h     -0.00544500    -2.14473159     0.10549190
 h     -2.08166759     1.82328817     0.86424431
 h     -0.84846559     1.39216001    -1.36697278
 h      1.91559535     1.59516191    -0.82636730
 o      2.27213195    -1.16069268     0.24563121
 h      3.16993461    -0.66060187    -0.02757686
 c     -2.36115323    -0.54423726    -0.45645490
 h     -2.21507148    -0.38221534    -1.56161922
 h     -2.66706974    -1.57339298    -0.36847368
 h     -3.28065100     0.27156225    -0.23939293
 h     -0.43268636     1.61289638     1.77472458
          17

 c      1.29586942    -0.41373609    -0.00187995
 c      0.05407035    -1.06754552     0.03868772
 c     -1.08006591    -0.13661545     0.20888802
 c     -1.07128457     1.44975611     0.86118962
 c     -0.25349237     1.14129845    -0.43899487
 c      1.16152928     0.90582391    -0.41976377
 h     -0.03141823    -2.13133739     0.07917279
 h     -2.05222317     1.86430016     0.87626520
 h     -0.82922041     1.37573690    -1.30334372
 h      1.84989354     1.56248211    -0.80184925
 o      2.26854224    -1.15675753     0.23747977
 h      3.15955327    -0.66843167    -0.03227153
 c     -2.35594359    -0.54762105    -0.46762563
 h     -2.21613345    -0.37555301    -1.49201936
 h     -2.64207682    -1.58648674    -0.37422470
 h     -3.26672223     0.27686558    -0.25019246
 h     -0.47091232     1.60609369     1.78947447
          17

 c      1.30110977    -0.42562737     0.00307058
 c      0.05706666    -1.06948724     0.04251565
 c     -1.08824948    -0.15028312     0.22123977
 c     -1.05818755     1.46210246     0.84693294
 c     -0.25983729     1.14868939    -0.43904182
 c      1.15729372     0.91317546    -0.41469587
 h     -0.05881312    -2.12714707     0.04913280
 h     -2.03144618     1.90777200     0.88485630
 h     -0.81130341     1.36123989    -1.25035923
 h      1.80336832     1.54730886    -0.78025135
 o      2.26907276    -1.15325947     0.22924774
 h      3.12904904    -0.69123307    -0.02834914
 c     -2.35287477    -0.54866389    -0.47772034
 h     -2.21497545    -0.36861475    -1.44147787
 h     -2.62003080    -1.60291291    -0.37428531
 h     -3.23384945     0.25835144    -0.26192714
 h     -0.51270948     1.59560207     1.79972184
          17

 c      1.30398952    -0.43429021     0.00634830
 c      0.05724728    -1.06883041     0.04835244
 c     -1.09416311    -0.16396695     0.23230016
 c     -1.04260072     1.47300370     0.83170909
 c     -0.26817582     1.15624629    -0.43492076
 c      1.15060330     0.91595143    -0.40781330
 h     -0.08691414    -2.13348538     0.01578409
 h     -2.01830752     1.95215386     0.88847692
 h     -0.80901116     1.35365111    -1.22989733
 h      1.79366460     1.56640961    -0.77086801
 o      2.27358383    -1.15092845     0.22122881
 h      3.08865406    -0.72329571    -0.01887119
 c     -2.35207937    -0.54827878    -0.48447869
 h     -2.20700206    -0.35731275    -1.43667925
 h     -2.60112756    -1.61909770    -0.36994263
 h     -3.18628977     0.21824198    -0.27313114
 h     -0.55394764     1.58182959     1.80671738
          17

 c      1.30409823    -0.43903709     0.00782879
 c      0.05436420    -1.06599323     0.05604365
 c     -1.09773834    -0.17749258     0.24201017
 c     -1.02548522     1.48268327     0.81571830
 c     -0.27754166     1.16364716    -0.42586277
 c      1.14183017     0.91411828    -0.39922472
 h     -0.11443670    -2.14640314    -0.02021633
 h     -2.00849111     1.99440579     0.88561041
 h     -0.82899973     1.35466729    -1.25192721
 h      1.81775357     1.61689915    -0.77180215
 o      2.28100906    -1.15064165     0.21383581
 h      3.05906416    -0.75356493    -0.00995904
 c     -2.35304875    -0.54745889    -0.48754185
 h     -2.19068893    -0.34139105    -1.48212652
 h     -2.58529815    -1.63117856    -0.36290446
 h     -3.13281219     0.16325096    -0.28123064
 h     -0.59066300     1.56521401     1.81209541
          17

 c      1.30148574    -0.43969505     0.00756096
 c      0.04825601    -1.06170895     0.06536684
 c     -1.09904568    -0.19071982     0.25030808
 c     -1.00789485     1.49148899     0.79934808
 c     -0.28813859     1.17103915    -0.41320470
 c      1.13271107     0.90926300    -0.38982587
 h     -0.13964147    -2.15900664    -0.05762830
 h     -1.99701621     2.03109417     0.87498427
 h     -0.86247282     1.36067606    -1.30326098
 h      1.85622074     1.67906910    -0.77254652
 o      2.28963040    -1.15319942     0.20749432
 h      3.06568937    -0.76870354    -0.00905472
 c     -2.35425396    -0.54722633    -0.48896829
 h     -2.16938474    -0.32590148    -1.55490650
 h     -2.57250278    -1.63644552    -0.35488116
 h     -3.08916693     0.10691754    -0.28206476
 h     -0.61979706     1.54616228     1.81683474
          17

 c      1.29665383    -0.43651295     0.00572007
 c      0.03891015    -1.05674434     0.07603226
 c     -1.09830616    -0.20353280     0.25712901
 c     -0.99080080     1.49981124     0.78324429
 c     -0.30043312     1.17866378    -0.39926619
 c      1.12473407     0.90303474    -0.38040821
 h     -0.16085364    -2.16466500    -0.09467287
 h     -1.98021581     2.05942579     0.85587875
 h     -0.89524175     1.36689424    -1.36136789
 h      1.89149827     1.73442462    -0.76446687
 o      2.29867600    -1.15859366     0.20222601
 h      3.11355204    -0.76539963    -0.01787610
 c     -2.35351999    -0.54885748    -0.49122409
 h     -2.14813646    -0.31611472    -1.62847302
 h     -2.56276988    -1.63411098    -0.34730818
 h     -3.07657962     0.06805154    -0.27028906
 h     -0.63949611     1.52509768     1.82053016
          17

 c      1.29040356    -0.43006522     0.00257028
 c      0.02654300    -1.05172187     0.08770947
 c     -1.09589338    -0.21580961     0.26241379
 c     -0.97503380     1.50802472     0.76830520
 c     -0.31430127     1.18655223    -0.38615173
 c      1.11861891     0.89660686    -0.37142101
 h     -0.17693399    -2.15899604    -0.12936852
 h     -1.95658477     2.07781707     0.82833910
 h     -0.91753684     1.37050759    -1.40890043
 h      1.91349015     1.77190805    -0.74357316
 o      2.30893017    -1.16586968     0.19756020
 h      3.17927019    -0.75357213    -0.03063527
 c     -2.34951606    -0.55292565    -0.49579148
 h     -2.13100213    -0.31478741    -1.68558624
 h     -2.55617453    -1.62569778    -0.34120955
 h     -3.10679223     0.05702843    -0.24325054
 h     -0.64895506     1.50258499     1.82151568
          17

 c      1.28362987    -0.42118631    -0.00155429
 c      0.01166148    -1.04706040     0.10006253
 c     -1.09232241    -0.22738760     0.26612050
 c     -0.96126475     1.51644441     0.75558491
 c     -0.32899910     1.19450933    -0.37554230
 c      1.11450902     0.89081115    -0.36309034
 h     -0.18750387    -2.14055162    -0.15991864
 h     -1.92702077     2.08615321     0.79325924
 h     -0.92492169     1.37060066    -1.43600401
 h      1.91761085     1.78618020    -0.70901320
 o      2.32122202    -1.17395445     0.19299658
 h      3.23706728    -0.74390439    -0.04123666
 c     -2.34305691    -0.55830147    -0.50286297
 h     -2.12045932    -0.32270993    -1.71738798
 h     -2.55287294    -1.61486042    -0.33713037
 h     -3.16741472     0.06426646    -0.20576245
 h     -0.64808389     1.47942276     1.81771942
          17

 c      1.27714924    -0.41089768    -0.00627042
 c     -0.00492171    -1.04297478     0.11277851
 c     -1.08824814    -0.23802950     0.26822821
 c     -0.94995620     1.52527693     0.74612145
 c     -0.34343591     1.20219104    -0.36877741
 c      1.11220704     0.88628824    -0.35552370
 h     -0.19297767    -2.11092829    -0.18505515
 h     -1.89489923     2.08593910     0.75235279
 h     -0.91645011     1.36734869    -1.43829771
 h      1.90271682     1.77559205    -0.66170933
 o      2.33570512    -1.18205245     0.18821518
 h      3.27198820    -0.74222646    -0.04646311
 c     -2.33596695    -0.56326180    -0.51188379
 h     -2.11765756    -0.33952962    -1.72028170
 h     -2.55310937    -1.60616830    -0.33516097
 h     -3.23518803     0.07309073    -0.16675880
 h     -0.63724659     1.45664660     1.80766486
          17

 c      1.27160422    -0.40031023    -0.01117484
 c     -0.02212470    -1.03949369     0.12559183
 c     -1.08445510    -0.24740068     0.26873720
 c     -0.94128649     1.53456845     0.74071870
 c     -0.35643223     1.20919096    -0.36679064
 c      1.11128233     0.88348533    -0.34873872
 h     -0.19448433    -2.07470636    -0.20435338
 h     -1.86589739     2.08026307     0.70798675
 h     -0.89349132     1.36152807    -1.41555372
 h      1.87056365     1.74173265    -0.60385817
 o      2.35201490    -1.18963283     0.18305215
 h      3.27858675    -0.75038438    -0.04540622
 c     -2.32968114    -0.56670058    -0.52213072
 h     -2.12272279    -0.36400592    -1.69449630
 h     -2.55700496    -1.60323037    -0.33512041
 h     -3.29243881     0.07258469    -0.13364861
 h     -0.61711505     1.43546321     1.79117238
          17

 c      1.26743726    -0.39051746    -0.01587585
 c     -0.03868313    -1.03649869     0.13830384
 c     -1.08181432    -0.25506818     0.26766608
 c     -0.93513041     1.54418923     0.73972892
 c     -0.36688225     1.21511881    -0.36984427
 c      1.11102828     0.88248104    -0.34263831
 h     -0.19366208    -2.03900696    -0.21843522
 h     -1.84690047     2.07317772     0.66287854
 h     -0.85969297     1.35440404    -1.37218066
 h      1.82688461     1.69077666    -0.53901367
 o      2.36943617    -1.19639995     0.17746982
 h      3.25881536    -0.76715543    -0.03885736
 c     -2.32507724    -0.56832662    -0.53274604
 h     -2.13475361    -0.39388567    -1.64475190
 h     -2.56418317    -1.60712455    -0.33684429
 h     -3.32947636     0.05826410    -0.11100668
 h     -0.58856947     1.41714435     1.76965660
          17

 c      1.26490755    -0.38249829    -0.02002280
 c     -0.05329316    -1.03382383     0.15077568
 c     -1.08119945    -0.26053386     0.26504313
 c     -0.93120306     1.55391069     0.74291007
 c     -0.37378061     1.21964852    -0.37714625
 c      1.11028197     0.88266763    -0.33698271
 h     -0.19226449    -2.01199595    -0.22875373
 h     -1.84336746     2.06815543     0.61984863
 h     -0.82191252     1.34792341    -1.31963576
 h      1.78388340     1.63641171    -0.47217946
 o      2.38685623    -1.20234211     0.17157086
 h      3.22286624    -0.78765106    -0.02947996
 c     -2.32275343    -0.56849186    -0.54243774
 h     -2.15145461    -0.42564054    -1.58296847
 h     -2.57356013    -1.61612875    -0.34036031
 h     -3.34196107     0.02945972    -0.10131725
 h     -0.55259663     1.40289025     1.74600901
          17

 c      1.26412613    -0.37705489    -0.02332772
 c     -0.06480213    -1.03143450     0.16286884
 c     -1.08336122    -0.26330873     0.26089569
 c     -0.92931740     1.56354173     0.74943693
 c     -0.37615644     1.22252261    -0.38659489
 c      1.10736243     0.88262649    -0.33148170
 h     -0.19163566    -1.99999395    -0.23663574
 h     -1.85621957     2.06634329     0.58192108
 h     -0.79113634     1.34499470    -1.27902438
 h      1.76110261     1.60074089    -0.40853858
 o      2.40262248    -1.20782289     0.16562849
 h      3.19131563    -0.80190169    -0.02229037
 c     -2.32321623    -0.56795232    -0.54917938
 h     -2.16876887    -0.45456471    -1.53135736
 h     -2.58350605    -1.62691936    -0.34581671
 h     -3.32901161    -0.01232050    -0.10558887
 h     -0.51024456     1.39370552     1.72394521
          17

 c      1.26509228    -0.37480629    -0.02557172
 c     -0.07240279    -1.02957805     0.17436290
 c     -1.08877373    -0.26301915     0.25525224
 c     -0.92950194     1.57298111     0.75812029
 c     -0.37325371     1.22358688    -0.39539009
 c      1.10095536     0.88114607    -0.32608530
 h     -0.19234548    -2.00453888    -0.24197039
 h     -1.88110633     2.06631286     0.55250545
 h     -0.77957538     1.34886210    -1.27546403
 h      1.77497831     1.60224420    -0.35000161
 o      2.41492200    -1.21343374     0.15999130
 h      3.18899844    -0.79727690    -0.02316740
 c     -2.32678669    -0.56757377    -0.55066878
 h     -2.18193431    -0.47634235    -1.51742298
 h     -2.59224212    -1.63629961    -0.35326545
 h     -3.29308430    -0.06372240    -0.12323816
 h     -0.46280518     1.39039175     1.70674601
          17

 c      1.26772473    -0.37618502    -0.02660579
 c     -0.07576961    -1.02872310     0.18494489
 c     -1.09749109    -0.25951081     0.24816652
 c     -0.93185616     1.58214013     0.76777117
 c     -0.36528549     1.22298030    -0.40208360
 c      1.09168795     0.87892166    -0.32101476
 h     -0.19424456    -2.02194272    -0.24279068
 h     -1.91085592     2.06552986     0.53501399
 h     -0.79076680     1.36039355    -1.31644293
 h      1.82027874     1.63561032    -0.29488649
 o      2.42326149    -1.21924685     0.15473197
 h      3.22146467    -0.77049895    -0.03331467
 c     -2.33312510    -0.56807093    -0.54633131
 h     -2.18910271    -0.48985625    -1.55152843
 h     -2.59820438    -1.64244959    -0.36249026
 h     -3.24192734    -0.11873211    -0.15106043
 h     -0.41227812     1.39368793     1.69584381
          17

 c      1.27188823    -0.38136334    -0.02636365
 c     -0.07508500    -1.02930358     0.19428883
 c     -1.10908056    -0.25288926     0.23974095
 c     -0.93632337     1.59084965     0.77746991
 c     -0.35372465     1.22122274    -0.40751643
 c      1.08163963     0.87781828    -0.31635138
 h     -0.19678554    -2.04569630    -0.23620169
 h     -1.93857739     2.06191985     0.53207730
 h     -0.81548987     1.37658986    -1.38261560
 h      1.87597829     1.67937224    -0.24262565
 o      2.42888566    -1.22449048     0.14954627
 h      3.26802657    -0.73272579    -0.04774857
 c     -2.34075442    -0.57012642    -0.53849029
 h     -2.19291109    -0.49709569    -1.61471429
 h     -2.60024097    -1.64528990    -0.37300370
 h     -3.19254096    -0.16707069    -0.18158443
 h     -0.36175613     1.40437685     1.69023529
          17

 c      1.27739895    -0.39016880    -0.02487780
 c     -0.07094902    -1.03149967     0.20214281
 c     -1.12268003    -0.24347402     0.23012422
 c     -0.94258129     1.59883945     0.78659525
 c     -0.34045802     1.21895746    -0.41309865
 c      1.07276668     0.87907363    -0.31193714
 h     -0.19931488    -2.06940834    -0.21966839
 h     -1.95943612     2.05455063     0.54500488
 h     -0.84132385     1.39324296    -1.44875337
 h      1.92384524     1.71590752    -0.19465214
 o      2.43323962    -1.22829381     0.14410506
 h      3.30568295    -0.69743063    -0.06097839
 c     -2.34722830    -0.57463368    -0.53054430
 h     -2.19714080    -0.50036162    -1.67988785
 h     -2.59770698    -1.64614413    -0.38416012
 h     -3.17216767    -0.19442042    -0.20331031
 h     -0.31522542     1.42313991     1.68721428
          17

 c      1.28401082    -0.40209885    -0.02227635
 c     -0.06420837    -1.03518335     0.20837017
 c     -1.13713410    -0.23169899     0.21950806
 c     -0.95007592     1.60577587     0.79473534
 c     -0.32714920     1.21673040    -0.41960549
 c      1.06644647     0.88291161    -0.30750910
 h     -0.20123787    -2.08853478    -0.19175192
 h     -1.97122801     2.04368482     0.57366676
 h     -0.85954689     1.40716945    -1.49820847
 h      1.95353604     1.73606757    -0.15274067
 o      2.43718434    -1.23013202     0.13823000
 h      3.32130930    -0.67312327    -0.06983572
 c     -2.35075686    -0.58211587    -0.52489215
 h     -2.20422255    -0.50117354    -1.72863574
 h     -2.59057256    -1.64721567    -0.39520310
 h     -3.20128068    -0.19092682    -0.20843217
 h     -0.27679639     1.45024251     1.68375209
          17

 c      1.29140510    -0.41642256    -0.01876090
 c     -0.05576664    -1.03997494     0.21295478
 c     -1.15115401    -0.21801101     0.20812796
 c     -0.95810777     1.61130772     0.80160931
 c     -0.31512913     1.21494093    -0.42720350
 c      1.06360118     0.88888434    -0.30278199
 h     -0.20211619    -2.10095293    -0.15225796
 h     -1.97448937     2.03064713     0.61661940
 h     -0.86545892     1.41644543    -1.52291139
 h      1.96043378     1.73644910    -0.11822239
 o      2.44107368    -1.22981503     0.13187408
 h      3.31042083    -0.66348570    -0.07316396
 c     -2.35233027    -0.59180392    -0.52212521
 h     -2.21505253    -0.50049140    -1.75193321
 h     -2.57947662    -1.65105580    -0.40525529
 h     -3.26855668    -0.16244744    -0.20173744
 h     -0.24983151     1.48528754     1.67760261
          17

 c      1.29919287    -0.43230694    -0.01457666
 c     -0.04643717    -1.04532190     0.21598756
 c     -1.16349733    -0.20280555     0.19624181
 c     -0.96591269     1.61509905     0.80701958
 c     -0.30540739     1.21384477    -0.43573108
 c      1.06477903     0.89621188    -0.29748915
 h     -0.20175015    -2.10699035    -0.10207184
 h     -1.97239823     2.01763749     0.67137718
 h     -0.85710177     1.42006860    -1.52028214
 h      1.94362639     1.71711647    -0.09183844
 o      2.44489232    -1.22743312     0.12509049
 h      3.27507528    -0.66826219    -0.07131989
 c     -2.35443857    -0.60223543    -0.52190303
 h     -2.22958280    -0.49894627    -1.74670689
 h     -2.56556604    -1.65981959    -0.41336807
 h     -3.34522066    -0.12379574    -0.19331867
 h     -0.23630394     1.52714301     1.66784081
          17

 c      1.30692945    -0.44891986    -0.00998424
 c     -0.03686226    -1.05056438     0.21764313
 c     -1.17312375    -0.18641260     0.18408910
 c     -0.97276655     1.61686332     0.81080588
 c     -0.29863525     1.21355112    -0.44483342
 c      1.07008362     0.90394642    -0.29142721
 h     -0.20024521    -2.10916498    -0.04283244
 h     -1.97006195     2.00733257     0.73487276
 h     -0.83457882     1.41779661    -1.49164114
 h      1.90558393     1.68111447    -0.07357914
 o      2.44822778    -1.22339933     0.11803963
 h      3.22442150    -0.68259285    -0.06629466
 c     -2.35893383    -0.61226713    -0.52381269
 h     -2.24731232    -0.49688225    -1.71388334
 h     -2.55010947    -1.67443101    -0.41865433
 h     -3.40955812    -0.08723836    -0.18972711
 h     -0.23639272     1.57401676     1.65502781
          17

 c      1.31414126    -0.46549190    -0.00523769
 c     -0.02749458    -1.05501043     0.21814424
 c     -1.17928044    -0.16911532     0.17185543
 c     -0.97817797     1.61642182     0.81279326
 c     -0.29500989     1.21400298    -0.45390676
 c      1.07897136     0.91093838    -0.28453191
 h     -0.19799793    -2.11143771     0.02354524
 h     -1.97252264     2.00204746     0.80402981
 h     -0.80035415     1.41034005    -1.44267630
 h      1.85364749     1.63571925    -0.06212023
 o      2.45013976    -1.21856635     0.11101988
 h      3.17682356    -0.69514180    -0.06222177
 c     -2.36669591    -0.62130081    -0.52734636
 h     -2.26743848    -0.49427169    -1.65859540
 h     -2.53412463    -1.69402708    -0.42044610
 h     -3.45055150    -0.06020933    -0.19354063
 h     -0.24825517     1.62364907     1.64119346
          17

 c      1.32036657    -0.48132692    -0.00057155
 c     -0.01863782    -1.05806641     0.21771677
 c     -1.18152145    -0.15118065     0.15965633
 c     -0.98212962     1.61377492     0.81278268
 c     -0.29414393     1.21494375    -0.46187019
 c      1.08999753     0.91564153    -0.27699357
 h     -0.19550828    -2.11762681     0.09541854
 h     -1.98184694     2.00261034     0.87599106
 h     -0.76050961     1.39995329    -1.38585316
 h      1.80275291     1.59493053    -0.05371688
 o      2.44939344    -1.21411049     0.10441459
 h      3.15611746    -0.68998996    -0.06453490
 c     -2.37796995    -0.62916681    -0.53156278
 h     -2.28874630    -0.49045836    -1.59218817
 h     -2.51827110    -1.71601044    -0.41843183
 h     -3.46392128    -0.04678136    -0.20510960
 h     -0.26812824     1.67361578     1.62956059
          17

 c      1.32520407    -0.49578696     0.00380337
 c     -0.01052174    -1.05941313     0.21656539
 c     -1.17968362    -0.13287760     0.14754100
 c     -0.98514039     1.60912165     0.81064824
 c     -0.29501704     1.21589562    -0.46693762
 c      1.10092002     0.91612072    -0.26930546
 h     -0.19302355    -2.12924124     0.17169942
 h     -1.99560383     2.00780723     0.94765815
 h     -0.72586080     1.39105086    -1.34288371
 h      1.77478114     1.57919089    -0.04176980
 o      2.44571280    -1.21065557     0.09839779
 h      3.17157399    -0.66069271    -0.07526910
 c     -2.39262428    -0.63600030    -0.53481772
 h     -2.30941524    -0.48374936    -1.53442270
 h     -2.50300546    -1.73677023    -0.41275125
 h     -3.44929772    -0.04889093    -0.22354391
 h     -0.29113545     1.72166483     1.62370068
          17

 c      1.32834479    -0.50829540     0.00770141
 c     -0.00336610    -1.05911630     0.21490270
 c     -1.17383895    -0.11447966     0.13550939
 c     -0.98799154     1.60279842     0.80651183
 c     -0.29638064     1.21628793    -0.46712785
 c      1.11001990     0.91112748    -0.26190966
 h     -0.19026315    -2.14411896     0.25150978
 h     -2.00842993     2.01500088     1.01517819
 h     -0.70844610     1.38905500    -1.33869582
 h      1.78434393     1.60241798    -0.02099688
 o      2.44047319    -1.20769629     0.09276549
 h      3.20662983    -0.61942172    -0.09039202
 c     -2.41020591    -0.64213489    -0.53511072
 h     -2.32721797    -0.47163444    -1.50946777
 h     -2.48880270    -1.75272441    -0.40399226
 h     -3.40960891    -0.06657455    -0.24683328
 h     -0.31291068     1.76584153     1.62599106
          17

 c      1.32958077    -0.51838579     0.01096758
 c      0.00260827    -1.05755828     0.21300625
 c     -1.16424325    -0.09626249     0.12353385
 c     -0.99132991     1.59520340     0.80087000
 c     -0.29777106     1.21584666    -0.46210930
 c      1.11760342     0.90150765    -0.25464404
 h     -0.18650063    -2.15715182     0.33347750
 h     -2.01503739     2.02133383     1.07416716
 h     -0.71063798     1.39599862    -1.37979232
 h      1.82241200     1.65522287     0.00615912
 o      2.43540301    -1.20447100     0.08723099
 h      3.23903845    -0.58266549    -0.10458001
 c     -2.42974061    -0.64791062    -0.53160400
 h     -2.34077330    -0.45333478    -1.52877766
 h     -2.47628130    -1.76129452    -0.39301774
 h     -3.35260555    -0.09700269    -0.27134308
 h     -0.33118515     1.80423958     1.63612881
          17

 c      1.32881735    -0.52574610     0.01348326
 c      0.00720826    -1.05523565     0.21123668
 c     -1.15129764    -0.07850504     0.11157324
 c     -0.99546601     1.58675151     0.79454815
 c     -0.29974020     1.21473931    -0.45387440
 c      1.12500315     0.88932445    -0.24699702
 h     -0.18093640    -2.16250204     0.41539320
 h     -2.01221342     2.02459251     1.12045123
 h     -0.72243219     1.40882997    -1.44620916
 h      1.86837873     1.71518036     0.03268598
 o      2.43166879    -1.20058577     0.08162671
 h      3.25484749    -0.56070483    -0.11451144
 c     -2.44935953    -0.65361067    -0.52571610
 h     -2.35078249    -0.43247372    -1.57934281
 h     -2.46617170    -1.76157069    -0.38068686
 h     -3.29440901    -0.13205906    -0.29101714
 h     -0.34604212     1.83470855     1.65099787
          17

 c      1.32609270    -0.53024228     0.01516813
 c      0.01030473    -1.05256982     0.20999979
 c     -1.13552390    -0.06148743     0.09958045
 c     -1.00040666     1.57782634     0.78849179
 c     -0.30289480     1.21322785    -0.44491931
 c      1.13310409     0.87637622    -0.23862034
 h     -0.17306203    -2.15562508     0.49448756
 h     -1.99937986     2.02354645     1.15075367
 h     -0.73240534     1.42344900    -1.51266178
 h      1.90697098     1.76428650     0.05314970
 o      2.42984288    -1.19598741     0.07590104
 h      3.24841089    -0.55757529    -0.11884859
 c     -2.46621507    -0.65979709    -0.51995134
 h     -2.35932745    -0.41477494    -1.63797904
 h     -2.45915295    -1.75458682    -0.36763081
 h     -3.26148781    -0.15639565    -0.29736166
 h     -0.35879392     1.85497660     1.66608089
          17

 c      1.32158746    -0.53193104     0.01597830
 c      0.01185729    -1.04980431     0.20968885
 c     -1.11753165    -0.04549232     0.08752099
 c     -1.00595635     1.56871678     0.78353479
 c     -0.30737996     1.21145899    -0.43703882
 c      1.14212928     0.86389715    -0.22941653
 h     -0.16285171    -2.13429778     0.56800481
 h     -1.97851150     2.01804524     1.16314912
 h     -0.73374437     1.43727606    -1.56240169
 h      1.93054540     1.79239610     0.06483247
 o      2.43000491    -1.19085181     0.07008843
 h      3.22043467    -0.57258393    -0.11776332
 c     -2.47774040    -0.66695267    -0.51630531
 h     -2.36852305    -0.40463679    -1.68671517
 h     -2.45564253    -1.74343070    -0.35410564
 h     -3.27750831    -0.15503183    -0.28335170
 h     -0.37068377     1.86310202     1.67722940
          17

 c      1.31561923    -0.53105934     0.01590301
 c      0.01192405    -1.04696811     0.21063355
 c     -1.09798049    -0.03081315     0.07539469
 c     -1.01176822     1.55955751     0.78024061
 c     -0.31295079     1.20949436    -0.43131566
 c      1.15189049     0.85274553    -0.21944954
 h     -0.15080898    -2.09890506     0.63376896
 h     -1.95402822     2.00911917     1.15735431
 h     -0.72362217     1.44917955    -1.58705366
 h      1.93630181     1.79479984     0.06680514
 o      2.43170621    -1.18559823     0.06431563
 h      3.17838981    -0.59998857    -0.11303052
 c     -2.48399639    -0.67408467    -0.51545582
 h     -2.37986410    -0.40443112    -1.71534344
 h     -2.45566153    -1.73300699    -0.33991153
 h     -3.33659547    -0.13098043    -0.25073532
 h     -0.38222475     1.85787112     1.68178902
          17

 c      1.30862411    -0.52803984     0.01496044
 c      0.01065147    -1.04387072     0.21305575
 c     -1.07756671    -0.01776218     0.06324258
 c     -1.01735375     1.55029199     0.77882647
 c     -0.31913526     1.20738720    -0.42835990
 c      1.16197727     0.84353801    -0.20887781
 h     -0.13793691    -2.05242734     0.69068008
 h     -1.93264671     1.99908275     1.13483620
 h     -0.70158356     1.45891912    -1.58354782
 h      1.92436045     1.77032634     0.05922959
 o      2.43383019    -1.18101316     0.05883699
 h      3.13879342    -0.62713244    -0.10857076
 c     -2.48704657    -0.67915757    -0.51707470
 h     -2.39415642    -0.41503376    -1.71919168
 h     -2.45893748    -1.72841183    -0.32451716
 h     -3.41077958    -0.10125222    -0.20837678
 h     -0.39311238     1.83897422     1.67901377
          17

 c      1.30112561    -0.52339255     0.01319098
 c      0.00825061    -1.04011962     0.21703220
 c     -1.05702054    -0.00666562     0.05113999
 c     -1.02214349     1.54068445     0.77917126
 c     -0.32532964     1.20522330    -0.42842656
 c      1.17180347     0.83662959    -0.19793949
 h     -0.12565005    -2.00024200     0.73913304
 h     -1.92245572     1.99128331     1.09843434
 h     -0.66871514     1.46690810    -1.55251015
 h      1.89746279     1.72116730     0.04323279
 o      2.43477191    -1.17816735     0.05400115
 h      3.12469114    -0.63615900    -0.10987090
 c     -2.48869201    -0.68074709    -0.52054468
 h     -2.41166956    -0.43616165    -1.69755114
 h     -2.46512222    -1.73209661    -0.30750314
 h     -3.47640236    -0.07972999    -0.16471153
 h     -0.40239086     1.80701936     1.67009979
          17

 c      1.29368784    -0.51766155     0.01064854
 c      0.00496811    -1.03518544     0.22248124
 c     -1.03709009     0.00215932     0.03917857
 c     -1.02570861     1.53042849     0.78092096
 c     -0.33082734     1.20310371    -0.43136443
 c      1.18051083     0.83193090    -0.18698122
 h     -0.11558734    -1.94943316     0.78116319
 h     -1.93010570     1.98886811     1.05116977
 h     -0.62757903     1.47441960    -1.49865762
 h      1.86225218     1.65458331     0.02127134
 o      2.43367824    -1.17753381     0.04997262
 h      3.14660876    -0.61865389    -0.11950117
 c     -2.48991525    -0.67854125    -0.52509810
 h     -2.43222880    -0.46632907    -1.65386600
 h     -2.47385407    -1.74209828    -0.28906937
 h     -3.52048678    -0.07307463    -0.12527943
 h     -0.40869071     1.76346408     1.65803259
          17

 c      1.28685918    -0.51135577     0.00739744
 c      0.00105815    -1.02855620     0.22921138
 c     -1.01852024     0.00844550     0.02743308
 c     -1.02809913     1.51934417     0.78364018
 c     -0.33481043     1.20105234    -0.43640039
 c      1.18675757     0.82860381    -0.17650385
 h     -0.10928252    -1.90712269     0.81985308
 h     -1.95657322     1.99267554     0.99492309
 h     -0.58259841     1.48436075    -1.43311915
 h      1.83191713     1.58613011    -0.00231075
 o      2.43136237    -1.17832590     0.04652368
 h      3.18865109    -0.58652258    -0.13380369
 c     -2.49118077    -0.67306898    -0.52958177
 h     -2.45522455    -0.50262101    -1.59762529
 h     -2.48464752    -1.75302993    -0.27012969
 h     -3.53717715    -0.08318872    -0.09340978
 h     -0.41054411     1.71044569     1.64714879
          17

 c      1.28112076    -0.50495803     0.00352046
 c     -0.00323638    -1.01996851     0.23705245
 c     -1.00203639     0.01202621     0.01592069
 c     -1.02995610     1.50750640     0.78689176
 c     -0.33636727     1.19886274    -0.44189444
 c      1.18869467     0.82505496    -0.16711442
 h     -0.10776945    -1.87796196     0.85773043
 h     -1.99530104     2.00014240     0.93066716
 h     -0.54015473     1.50250626    -1.37608881
 h      1.82672470     1.53971029    -0.02187721
 o      2.42910182    -1.17942256     0.04331560
 h      3.22781090    -0.55709133    -0.14741219
 c     -2.49268377    -0.66527906    -0.53221486
 h     -2.47974935    -0.54080314    -1.54672398
 h     -2.49677022    -1.75880948    -0.25191645
 h     -3.52463386    -0.10932876    -0.07101652
 h     -0.40695905     1.65043464     1.64207423
          17

 c      1.27684351    -0.49899662    -0.00086696
 c     -0.00768535    -1.00958349     0.24599948
 c     -0.98833539     0.01287599     0.00457665
 c     -1.03216644     1.49516874     0.79027374
 c     -0.33468724     1.19607869    -0.44572883
 c      1.18500988     0.82027192    -0.15920657
 h     -0.11133897    -1.86225734     0.89502091
 h     -2.03536824     2.00669148     0.86006902
 h     -0.50659691     1.53712660    -1.35221758
 h      1.86189262     1.53236949    -0.03437171
 o      2.42767281    -1.18009172     0.04012455
 h      3.24937488    -0.54130996    -0.15688224
 c     -2.49438165    -0.65614837    -0.53087003
 h     -2.50513797    -0.57680336    -1.52449654
 h     -2.50921265    -1.75500470    -0.23545144
 h     -3.48403157    -0.14884404    -0.05872656
 h     -0.39836209     1.58581150     1.64595244
          17

 c      1.27426262    -0.49409018    -0.00561020
 c     -0.01205625    -0.99795962     0.25623446
 c     -0.97807012     0.01110922    -0.00672636
 c     -1.03538152     1.48258917     0.79351593
 c     -0.32945116     1.19251746    -0.44702219
 c      1.17650884     0.81552386    -0.15271167
 h     -0.11960645    -1.85638615     0.92935338
 h     -2.06644472     2.00802602     0.78630713
 h     -0.48382440     1.59255751    -1.37070618
 h      1.92892552     1.55465368    -0.04225657
 o      2.42733324    -1.17999804     0.03684862
 h      3.24727837    -0.54356437    -0.16079430
 c     -2.49586774    -0.64640526    -0.52453812
 h     -2.53139511    -0.60918337    -1.54355219
 h     -2.52072616    -1.73999267    -0.22118397
 h     -3.42059033    -0.19674489    -0.05512232
 h     -0.38740700     1.51870327     1.65885826
          17

 c      1.27347614    -0.49084991    -0.01052969
 c     -0.01609933    -0.98585241     0.26800700
 c     -0.97180458     0.00695620    -0.01813412
 c     -1.03980176     1.46990243     0.79652592
 c     -0.32090197     1.18884078    -0.44706380
 c      1.16533823     0.81315890    -0.14742696
 h     -0.13177645    -1.85503859     0.95715075
 h     -2.08163145     2.00141498     0.71357395
 h     -0.46860500     1.66247766    -1.41454040
 h      2.00462010     1.58384868    -0.04939634
 o      2.42796042    -1.17910352     0.03347904
 h      3.22196350    -0.56335627    -0.15926127
 c     -2.49617623    -0.63666244    -0.51466338
 h     -2.55834670    -0.63861389    -1.59203144
 h     -2.52989143    -1.71521941    -0.20891607
 h     -3.34674290    -0.24431403    -0.05488823
 h     -0.37870172     1.45123644     1.67778728
          17

 c      1.27444140    -0.48969590    -0.01544473
 c     -0.01954589    -0.97399833     0.28148892
 c     -0.96994765     0.00076186    -0.02979023
 c     -1.04524050     1.45707100     0.79928600
 c     -0.30951131     1.18610443    -0.44769999
 c      1.15338831     0.81476538    -0.14327116
 h     -0.14690884    -1.85343114     0.97534835
 h     -2.07803628     1.98593139     0.64621776
 h     -0.45688220     1.73505301    -1.45940111
 h      2.06981285     1.60372309    -0.05778304
 o      2.42904010    -1.17768395     0.03010728
 h      3.18062100    -0.59516825    -0.15400226
 c     -2.49355210    -0.62775555    -0.50426296
 h     -2.58498502    -0.66500853    -1.64619642
 h     -2.53524659    -1.68494435    -0.19794411
 h     -3.28543035    -0.27812987    -0.04663128
 h     -0.37739155     1.38579947     1.69826816
          17

 c      1.27695879    -0.49072874    -0.02018888
 c     -0.02212416    -0.96297112     0.29668968
 c     -0.97267878    -0.00700633    -0.04183380
 c     -1.05126829     1.44389063     0.80172750
 c     -0.29582226     1.18510161    -0.45004414
 c      1.14195524     0.82084416    -0.14024585
 h     -0.16409550    -1.84850588     0.98242193
 h     -2.05652965     1.96236084     0.58805689
 h     -0.44601978     1.80035170    -1.48880779
 h      2.11346579     1.60695074    -0.06786534
 o      2.42953343    -1.17644365     0.02696360
 h      3.13944777    -0.62678106    -0.14892279
 c     -2.48602983    -0.62046639    -0.49622800
 h     -2.61004189    -0.68712111    -1.68714068
 h     -2.53555085    -1.65548925    -0.18719774
 h     -3.26255541    -0.28450645    -0.01618930
 h     -0.38766010     1.32495222     1.71620409
          17

 c      1.28066763    -0.49370085    -0.02461418
 c     -0.02359050    -0.95310050     0.31342664
 c     -0.97987654    -0.01577871    -0.05438737
 c     -1.05730170     1.43001803     0.80369164
 c     -0.28046411     1.18620535    -0.45445006
 c      1.13195065     0.83107956    -0.13836329
 h     -0.18257464    -1.83936355     0.97873368
 h     -2.02158287     1.93318519     0.54182138
 h     -0.43464029     1.85214192    -1.49473148
 h      2.13023853     1.59172705    -0.07937675
 o      2.42801468    -1.17643611     0.02439304
 h      3.12163842    -0.64078842    -0.14970020
 c     -2.47357324    -0.61460075    -0.49172615
 h     -2.63234052    -0.70350157    -1.70450612
 h     -2.53015659    -1.63357982    -0.17538518
 h     -3.28123901    -0.26130122     0.03827121
 h     -0.41190295     1.27108154     1.72896617
          17

 c      1.28507004    -0.49807353    -0.02859110
 c     -0.02376837    -0.94443036     0.33132284
 c     -0.99108673    -0.02493234    -0.06752878
 c     -1.06263893     1.41500268     0.80496385
 c     -0.26415996     1.18945803    -0.46081627
 c      1.12404348     0.84461237    -0.13761500
 h     -0.20182386    -1.82733518     0.96650105
 h     -1.98119156     1.90263610     0.50860212
 h     -0.42215420     1.88716834    -1.47454415
 h      2.11854914     1.55952188    -0.09173831
 o      2.42382569    -1.17821770     0.02257994
 h      3.13922227    -0.62841182    -0.15936356
 c     -2.45836155    -0.60908016    -0.48997634
 h     -2.65079879    -0.71301585    -1.69437873
 h     -2.51923723    -1.62362940    -0.16141210
 h     -3.31847676    -0.21919915     0.10188237
 h     -0.45048206     1.22602115     1.73581645
          17

 c      1.28958091    -0.50313193    -0.03200637
 c     -0.02257796    -0.93672613     0.34982902
 c     -1.00554736    -0.03384892    -0.08125586
 c     -1.06653811     1.39834771     0.80530934
 c     -0.24768640     1.19466522    -0.46878030
 c      1.11862551     0.86021276    -0.13796669
 h     -0.22163140    -1.81574881     0.94946632
 h     -1.94602465     1.87638005     0.48752795
 h     -0.40856391     1.90458609    -1.42923948
 h      2.08048439     1.51460809    -0.10418978
 o      2.41802631    -1.18114383     0.02130353
 h      3.17793431    -0.60084872    -0.17439305
 c     -2.44261037    -0.60308803    -0.48965691
 h     -2.66459726    -0.71495667    -1.65738110
 h     -2.50360685    -1.62543077    -0.14504216
 h     -3.35105424    -0.17038474     0.15852157
 h     -0.50171446     1.19072116     1.73810157
          17

 c      1.29359661    -0.50812629    -0.03475644
 c     -0.02004924    -0.92956534     0.36829146
 c     -1.02224111    -0.04196026    -0.09545824
 c     -1.06845924     1.37965791     0.80442363
 c     -0.23179441     1.20140735    -0.47774093
 c      1.11559637     0.87632952    -0.13936628
 h     -0.24204926    -1.80903747     0.93205248
 h     -1.92640008     1.86004312     0.47639544
 h     -0.39456077     1.90636461    -1.36345982
 h      2.02382375     1.46503065    -0.11582627
 o      2.41223740    -1.18422470     0.02020874
 h      3.21515814    -0.57534650    -0.18905938
 c     -2.42769260    -0.59648532    -0.48955508
 h     -2.67359417    -0.70915182    -1.59849376
 h     -2.48432933    -1.63442010    -0.12717839
 h     -3.36599443    -0.12328839     0.19854513
 h     -0.56198714     1.16500262     1.73940522
          17

 c      1.29656596    -0.51239278    -0.03674159
 c     -0.01632776    -0.92252994     0.38607627
 c     -1.03996719    -0.04876525    -0.10990901
 c     -1.06843318     1.35886613     0.80180912
 c     -0.21710283     1.20893099    -0.48673508
 c      1.11399699     0.89103832    -0.14175600
 h     -0.26306816    -1.81087064     0.91796207
 h     -1.92724647     1.85648286     0.47358140
 h     -0.38193099     1.89895919    -1.28701882
 h      1.96583881     1.42441000    -0.12565249
 o      2.40759243    -1.18685548     0.01905978
 h      3.23604316    -0.56307091    -0.19950647
 c     -2.41432981    -0.58953896    -0.48839652
 h     -2.67903710    -0.69623523    -1.52840198
 h     -2.46251087    -1.64420211    -0.10945276
 h     -3.35788469    -0.08304247     0.21762538
 h     -0.62630374     1.14756434     1.74523917
          17

 c      1.29805709    -0.51542851    -0.03786649
 c     -0.01168412    -0.91543000     0.40269689
 c     -1.05742529    -0.05382715    -0.12427590
 c     -1.06717885     1.33633797     0.79682608
 c     -0.20400286     1.21597239    -0.49430402
 c      1.11197370     0.90216610    -0.14507097
 h     -0.28404887    -1.82196221     0.90885374
 h     -1.94523084     1.86393969     0.47944415
 h     -0.37414395     1.89562919    -1.21650170
 h      1.93342226     1.41115814    -0.13278385
 o      2.40465317    -1.18881679     0.01775596
 h      3.23434372    -0.56867039    -0.20403706
 c     -2.40281225    -0.58257718    -0.48461525
 h     -2.68442103    -0.67792065    -1.46478498
 h     -2.43929594    -1.64913248    -0.09356424
 h     -3.32547549    -0.05269551     0.21461554
 h     -0.68968967     1.13654063     1.76122270
          17

 c      1.29780014    -0.51693326    -0.03804498
 c     -0.00649736    -0.90840371     0.41785357
 c     -1.07329820    -0.05676544    -0.13814407
 c     -1.06573322     1.31268406     0.78911507
 c     -0.19270201     1.22092926    -0.49883997
 c      1.10830529     0.90825672    -0.14921674
 h     -0.30337876    -1.83928311     0.90415454
 h     -1.97143114     1.87720209     0.49530608
 h     -0.37591997     1.91456194    -1.17138961
 h      1.94534212     1.43728885    -0.13678223
 o      2.40352269    -1.19014666     0.01629916
 h      3.21022763    -0.59202548    -0.20260810
 c     -2.39315235    -0.57585279    -0.47663624
 h     -2.69506423    -0.65663155    -1.42851871
 h     -2.41590411    -1.64569508    -0.08080489
 h     -3.27021958    -0.03376537     0.19064783
 h     -0.74897368     1.13053860     1.78944465
          17

 c      1.29570672    -0.51682470    -0.03720403
 c     -0.00119425    -0.90181897     0.43137043
 c     -1.08631878    -0.05726362    -0.15104829
 c     -1.06501275     1.28849333     0.77901603
 c     -0.18356438     1.22303171    -0.49984530
 c      1.10435975     0.90970301    -0.15405584
 h     -0.31878040    -1.85747194     0.90210336
 h     -1.99629175     1.89030334     0.52152510
 h     -0.38954948     1.96513462    -1.15942571
 h      1.98966809     1.49490136    -0.13778040
 o      2.40382636    -1.19112772     0.01479778
 h      3.17032447    -0.62829293    -0.19690544
 c     -2.38537838    -0.56964703    -0.46406095
 h     -2.71407379    -0.63411955    -1.43015724
 h     -2.39363562    -1.63291714    -0.07178514
 h     -3.19662761    -0.02585780     0.14953273
 h     -0.80319978     1.12917242     1.82581798
          17

 c      1.29188690    -0.51520836    -0.03528699
 c      0.00382308    -0.89607979     0.44310965
 c     -1.09533925    -0.05509841    -0.16253131
 c     -1.06568038     1.26425225     0.76749803
 c     -0.17736490     1.22329033    -0.49854626
 c      1.10275316     0.90796871    -0.15943289
 h     -0.32803046    -1.87112573     0.90099863
 h     -2.01267215     1.89832344     0.55672961
 h     -0.41136598     2.03644953    -1.16899047
 h      2.03926647     1.56509739    -0.13629833
 o      2.40456123    -1.19238734     0.01351010
 h      3.12999032    -0.66632944    -0.19104967
 c     -2.37964338    -0.56443364    -0.44860350
 h     -2.73818838    -0.61091147    -1.46027093
 h     -2.37385142    -1.61240856    -0.06625276
 h     -3.11448834    -0.02494257     0.09935826
 h     -0.85222508     1.13245153     1.86172409
          17

 c      1.28665096    -0.51232019    -0.03225934
 c      0.00822969    -0.89147383     0.45292450
 c     -1.09944838    -0.05017852    -0.17222339
 c     -1.06817801     1.24038907     0.75574631
 c     -0.17490696     1.22345002    -0.49663308
 c      1.10530081     0.90439554    -0.16522459
 h     -0.32957477    -1.87642479     0.89990073
 h     -2.01669559     1.89801905     0.59813289
 h     -0.43482557     2.10895911    -1.18299057
 h      2.07445268     1.63210269    -0.13300947
 o      2.40416728    -1.19486427     0.01283859
 h      3.11227024    -0.68953901    -0.19148314
 c     -2.37560322    -0.56100746    -0.43336852
 h     -2.76049997    -0.58749312    -1.49961216
 h     -2.35793185    -1.58820721    -0.06301121
 h     -3.04216766    -0.02022130     0.05446338
 h     -0.89536137     1.13989001     1.88821533
          17

 c      1.28047955    -0.50845689    -0.02811921
 c      0.01180050    -0.88809613     0.46065176
 c     -1.09810505    -0.04258821    -0.17989833
 c     -1.07273101     1.21730403     0.74483122
 c     -0.17655265     1.22481022    -0.49524696
 c      1.11263845     0.89997824    -0.17137450
 h     -0.32285230    -1.87182869     0.89881714
 h     -2.00768167     1.88794939     0.64211140
 h     -0.45474333     2.16771902    -1.18998040
 h      2.08590062     1.68608300    -0.12858928
 o      2.40161385    -1.19908737     0.01304432
 h      3.13106392    -0.68792923    -0.20236772
 c     -2.37211288    -0.56041133    -0.42148880
 h     -2.77530723    -0.56490874    -1.53223134
 h     -2.34718155    -1.56626547    -0.06000404
 h     -3.00391139     0.00567202     0.03271604
 h     -0.93111324     1.15019205     1.89901166
          17

 c      1.27396463    -0.50391884    -0.02290387
 c      0.01441871    -0.88581933     0.46611632
 c     -1.09121342    -0.03261146    -0.18547922
 c     -1.07930598     1.19535476     0.73557933
 c     -0.18210943     1.22802378    -0.49492262
 c      1.12450426     0.89550542    -0.17789194
 h     -0.30840819    -1.85827044     0.89866880
 h     -1.98799165     1.86855267     0.68467700
 h     -0.46826410     2.20447771    -1.18461483
 h      2.07084656     1.72141108    -0.12366536
 o      2.39755558    -1.20443973     0.01391071
 h      3.17333113    -0.67024664    -0.22019234
 c     -2.36872331    -0.56275212    -0.41460343
 h     -2.77951641    -0.54449068    -1.54885254
 h     -2.34265785    -1.55319987    -0.05473223
 h     -3.01001786     0.06122517     0.04102223
 h     -0.95748217     1.16142698     1.89148743
          17

 c      1.26773912    -0.49898991    -0.01668404
 c      0.01608214    -0.88429508     0.46912953
 c     -1.07913733    -0.02073481    -0.18901319
 c     -1.08757199     1.17481327     0.72853860
 c     -0.19093347     1.23326517    -0.49579634
 c      1.14002908     0.89163965    -0.18482722
 h     -0.28785106    -1.83907419     0.90119905
 h     -1.96296601     1.84231602     0.72188978
 h     -0.47436274     2.21579834    -1.16545224
 h      2.03052752     1.73532516    -0.11880716
 o      2.39334085    -1.20988928     0.01501026
 h      3.21515963    -0.65228391    -0.23800605
 c     -2.36670582    -0.56626966    -0.41230510
 h     -2.77209836    -0.52757868    -1.54548813
 h     -2.34502596    -1.55374539    -0.04519193
 h     -3.04515038     0.13204178     0.06794397
 h     -0.97226183     1.17135156     1.86674090
          17

 c      1.26241897    -0.49392415    -0.00955934
 c      0.01688953    -0.88300579     0.46949540
 c     -1.06266294    -0.00764464    -0.19065203
 c     -1.09692694     1.15582991     0.72393887
 c     -0.20208575     1.24036152    -0.49774416
 c      1.15791760     0.88885574    -0.19224215
 h     -0.26358786    -1.81938887     0.90875435
 h     -1.94057506     1.81376457     0.75035051
 h     -0.47342297     2.20188473    -1.13372495
 h      1.96965951     1.72796334    -0.11446447
 o      2.38987429    -1.21474236     0.01604041
 h      3.23995314    -0.64462235    -0.25075731
 c     -2.36740904    -0.56897519    -0.41340582
 h     -2.75364127    -0.51528827    -1.52211469
 h     -2.35451207    -1.56761784    -0.03108360
 h     -3.08846612     0.19696426     0.09853368
 h     -0.97320531     1.17775850     1.82957832
          17

 c      1.25856336    -0.48892242    -0.00166137
 c      0.01699367    -0.88140925     0.46705660
 c     -1.04288056     0.00580749    -0.19063761
 c     -1.10665205     1.13846220     0.72165374
 c     -0.21446058     1.24878794    -0.50040697
 c      1.17649734     0.88723105    -0.20019683
 h     -0.23820004    -1.80458078     0.92366496
 h     -1.92987126     1.78851595     0.76775118
 h     -0.46726185     2.16709449    -1.09343434
 h      1.89754039     1.70407786    -0.11074388
 o      2.38750558    -1.21868932     0.01686971
 h      3.24029057    -0.65176651    -0.25601385
 c     -2.37122331    -0.56992197    -0.41664401
 h     -2.72642123    -0.50829097    -1.48288082
 h     -2.37083405    -1.58896837    -0.01423195
 h     -3.12678138     0.24223483     0.12339452
 h     -0.95813038     1.17890188     1.78834489
          17

 c      1.25665305    -0.48411154     0.00683858
 c      0.01653437    -0.87916990     0.46179291
 c     -1.02102769     0.01867921    -0.18929012
 c     -1.11620807     1.12282859     0.72127748
 c     -0.22685712     1.25751853    -0.50311736
 c      1.19368252     0.88612317    -0.20877235
 h     -0.21361113    -1.79767049     0.94710758
 h     -1.93762131     1.77081165     0.77322472
 h     -0.45955828     2.12206887    -1.05250284
 h      1.82979261     1.67623971    -0.10688523
 o      2.38617438    -1.22169573     0.01750437
 h      3.21566224    -0.67382480    -0.25341598
 c     -2.37775395    -0.56902033    -0.42055548
 h     -2.69473544    -0.50661869    -1.43765819
 h     -2.39314841    -1.60937913     0.00229540
 h     -3.15357594     0.26156318     0.13782029
 h     -0.92512126     1.17395702     1.75357773
          17

 c      1.25706823    -0.47955985     0.01573043
 c      0.01560551    -0.87633889     0.45391826
 c     -0.99835487     0.03003063    -0.18699194
 c     -1.12550400     1.10930340     0.72244803
 c     -0.23802901     1.26489192    -0.50483680
 c      1.20716876     0.88410520    -0.21811140
 h     -0.19063288    -1.79741498     0.97801747
 h     -1.96466805     1.76076654     0.76733939
 h     -0.45610802     2.08555469    -1.02367919
 h      1.78686345     1.66547603    -0.10074384
 o      2.38542317    -1.22398947     0.01809227
 h      3.17230724    -0.70667675    -0.24475208
 c     -2.38618623    -0.56654330    -0.42331796
 h     -2.66473653    -0.50959216    -1.40304809
 h     -2.42013785    -1.62140599     0.01547168
 h     -3.16592291     0.25311156     0.13964501
 h     -0.87317648     1.16321986     1.73404904
          17

 c      1.26005035    -0.47533971     0.02478413
 c      0.01429389    -0.87331976     0.44388673
 c     -0.97604025     0.03900914    -0.18415308
 c     -1.13481747     1.09852569     0.72529360
 c     -0.24686645     1.26912846    -0.50448580
 c      1.21543563     0.88010007    -0.22832794
 h     -0.16930734    -1.79892646     1.01306165
 h     -2.00544561     1.75417390     0.75196605
 h     -0.46300839     2.07847222    -1.02069347
 h      1.78245713     1.68828740    -0.09010273
 o      2.38426581    -1.22614882     0.01897510
 h      3.12543580    -0.74057094    -0.23483286
 c     -2.39564584    -0.56283034    -0.42315330
 h     -2.64225773    -0.51625930    -1.39755415
 h     -2.45017651    -1.62049879     0.02316853
 h     -3.16300060     0.21790447     0.12829025
 h     -0.80368788     1.14779144     1.73132565
          17

 c      1.26565771    -0.47157695     0.03377655
 c      0.01274554    -0.87066172     0.43229700
 c     -0.95515562     0.04491429    -0.18115039
 c     -1.14439389     1.09115905     0.73051683
 c     -0.25280198     1.26988785    -0.50189925
 c      1.21878675     0.87504860    -0.23924618
 h     -0.14961177    -1.79627726     1.04777007
 h     -2.05118342     1.74520185     0.73006558
 h     -0.48179711     2.10566253    -1.04689518
 h      1.81104752     1.73733937    -0.07611701
 o      2.38123684    -1.22909009     0.02068735
 h      3.09871623    -0.76049316    -0.23153992
 c     -2.40552952    -0.55819052    -0.41953967
 h     -2.62884889    -0.52630441    -1.42784087
 h     -2.48147356    -1.60556891     0.02454690
 h     -3.14626980     0.16002310     0.10501477
 h     -0.72187941     1.12912425     1.73842566
          17

 c      1.27374296    -0.46839257     0.04250057
 c      0.01120037    -0.86885875     0.41977046
 c     -0.93665869     0.04726823    -0.17826633
 c     -1.15416173     1.08760457     0.73893127
 c     -0.25593331     1.26874604    -0.49812749
 c      1.21859670     0.87114938    -0.25043555
 h     -0.13188097    -1.78487355     1.07792746
 h     -2.09363195     1.72920113     0.70522827
 h     -0.50785800     2.15010609    -1.09133879
 h      1.85617322     1.79004487    -0.06302003
 o      2.37542374    -1.23343671     0.02361439
 h      3.10818145    -0.75657276    -0.24045362
 c     -2.41535824    -0.55305100    -0.41394068
 h     -2.62125984    -0.53996606    -1.48153261
 h     -2.51220081    -1.57908664     0.02016175
 h     -3.12146347     0.08851723     0.07429836
 h     -0.63618140     1.10891915     1.74487562
          17

 c      1.28395878    -0.46579291     0.05075451
 c      0.00998871    -0.86824486     0.40686105
 c     -0.92139034     0.04590196    -0.17566285
 c     -1.16373947     1.08786142     0.75095643
 c     -0.25665595     1.26763939    -0.49447491
 c      1.21613829     0.87014508    -0.26147766
 h     -0.11684309    -1.76256996     1.10052515
 h     -2.12704573     1.70392087     0.68112680
 h     -0.53495302     2.19058195    -1.13957652
 h      1.90370051     1.82792814    -0.05481421
 o      2.36769859    -1.23875617     0.02753805
 h      3.14277154    -0.73649560    -0.25767243
 c     -2.42409027    -0.54826693    -0.40902210
 h     -2.61546508    -0.55693655    -1.53850557
 h     -2.54065182    -1.54700601     0.01185578
 h     -3.10221376     0.02014054     0.04597629
 h     -0.55578904     1.08912149     1.74238310
          17

 c      1.29578295    -0.46361894     0.05833206
 c      0.00951006    -0.86896189     0.39400039
 c     -0.91005548     0.04100783    -0.17339449
 c     -1.17255044     1.09154271     0.76645928
 c     -0.25541085     1.26780757    -0.49182545
 c      1.21231122     0.87286703    -0.27206104
 h     -0.10548064    -1.72989266     1.11425901
 h     -2.14866868     1.66954309     0.66112554
 h     -0.55846091     2.21322561    -1.18127257
 h      1.94480508     1.84134472    -0.05398191
 o      2.35977378    -1.24416125     0.03193308
 h      3.17903253    -0.71578019    -0.27454528
 c     -2.42989206    -0.54501539    -0.40755521
 h     -2.60917249    -0.57610177    -1.58280818
 h     -2.56544068    -1.51808029     0.00245255
 h     -3.10997159    -0.02276681     0.03442768
 h     -0.48855157     1.07178016     1.72696091
          17

 c      1.30855243    -0.46156265     0.06502086
 c      0.01019763    -0.87095004     0.38146233
 c     -0.90317303     0.03311911    -0.17144870
 c     -1.17990691     1.09796875     0.78485203
 c     -0.25265952     1.26974188    -0.49060718
 c      1.20776429     0.87943265    -0.28195354
 h     -0.09886811    -1.68991548     1.11980282
 h     -2.15868745     1.62833342     0.64804043
 h     -0.57564409     2.21156175    -1.21064372
 h      1.97451639     1.82701375    -0.06173738
 o      2.35296142    -1.24906512     0.03640739
 h      3.20043478    -0.70538897    -0.28468748
 c     -2.43160260    -0.54360801    -0.41114088
 h     -2.60162984    -0.59604438    -1.60548530
 h     -2.58567698    -1.50147820    -0.00497573
 h     -3.15701553    -0.02837627     0.04690463
 h     -0.43997549     1.05885197     1.69864348
          17

 c      1.32150763    -0.45921769     0.07060759
 c      0.01246679    -0.87395059     0.36934150
 c     -0.90102480     0.02302497    -0.16979185
 c     -1.18508114     1.10628399     0.80525040
 c     -0.24889615     1.27339283    -0.49092782
 c      1.20299155     0.88945972    -0.29097343
 h     -0.09802297    -1.64792903     1.11991923
 h     -2.16009870     1.58415918     0.64393923
 h     -0.58514582     2.18404711    -1.22511784
 h      1.99050045     1.78583247    -0.07840811
 o      2.34800559    -1.25324777     0.04076972
 h      3.19976455    -0.71039014    -0.28506521
 c     -2.43030362    -0.54285023    -0.41933806
 h     -2.59286067    -0.61543392    -1.60341235
 h     -2.60087733    -1.50243453    -0.00845077
 h     -3.22902495    -0.00701934     0.07334141
 h     -0.41276733     1.05199341     1.66073322
          17

 c      1.33384775    -0.45614552     0.07488868
 c      0.01664868    -0.87755630     0.35757361
 c     -0.90364276     0.01164472    -0.16839406
 c     -1.18743380     1.11559175     0.82658887
 c     -0.24461899     1.27831716    -0.49265263
 c      1.19831753     0.90215699    -0.29899369
 h     -0.10374593    -1.61052212     1.11901455
 h     -2.15825908     1.54170313     0.64996338
 h     -0.58679072     2.13284082    -1.22473244
 h      1.99305952     1.72238847    -0.10352953
 o      2.34521354    -1.25673969     0.04498341
 h      3.17676831    -0.73160762    -0.27524716
 c     -2.42794895    -0.54158761    -0.43065234
 h     -2.58335424    -0.63313962    -1.57822012
 h     -2.61052156    -1.51890705    -0.00828284
 h     -3.30192610     0.02409545     0.09830777
 h     -0.40626421     1.05231354     1.61938286
          17

 c      1.34480069    -0.45194923     0.07768556
 c      0.02291742    -0.88134690     0.34605129
 c     -0.91082085    -0.00010082    -0.16722490
 c     -1.18665106     1.12510170     0.84764777
 c     -0.24024868     1.28371624    -0.49537144
 c      1.19375768     0.91630627    -0.30597562
 h     -0.11637621    -1.58369928     1.12154404
 h     -2.15943826     1.50531609     0.66638781
 h     -0.58194578     2.06412915    -1.21275718
 h      1.98650988     1.64582409    -0.13566526
 o      2.34445723    -1.25978390     0.04916257
 h      3.13773985    -0.76598857    -0.25731697
 c     -2.42588607    -0.53958974    -0.44343518
 h     -2.57415800    -0.64840267    -1.53660568
 h     -2.61385951    -1.54307633    -0.00673245
 h     -3.35914507     0.05319188     0.11170772
 h     -0.41552877     1.06013431     1.58360724
          17

 c      1.35370475    -0.44634612     0.07886146
 c      0.03121776    -0.88507274     0.33482451
 c     -0.92213521    -0.01139337    -0.16622798
 c     -1.18301989     1.13425394     0.86704604
 c     -0.23600395     1.28839380    -0.49825881
 c      1.18879869     0.93023586    -0.31200330
 h     -0.13539785    -1.57054301     1.12945196
 h     -2.16821156     1.47783080     0.69307676
 h     -0.57444852     1.98941659    -1.19745632
 h      1.98148037     1.57079292    -0.17225991
 o      2.34501385    -1.26289213     0.05362565
 h      3.09753249    -0.80543788    -0.23668415
 c     -2.42472106    -0.53714245    -0.45591101
 h     -2.56708580    -0.66126887    -1.49160153
 h     -2.61028703    -1.56588609    -0.00651399
 h     -3.39239864     0.07411060     0.10884154
 h     -0.43088908     1.07488293     1.56493556
          17

 c      1.36009314    -0.43921894     0.07833366
 c      0.04121219    -0.88874309     0.32422615
 c     -0.93697106    -0.02158707    -0.16529021
 c     -1.17740273     1.14274719     0.88342694
 c     -0.23182319     1.29081993    -0.49998564
 c      1.18243527     0.94209897    -0.31723405
 h     -0.15907239    -1.57017499     1.14056897
 h     -2.18510876     1.46002176     0.72994705
 h     -0.57124040     1.92537167    -1.19319116
 h      1.99428856     1.51471372    -0.21047191
 o      2.34552960    -1.26683018     0.05890103
 h      3.07957040    -0.83689972    -0.22210781
 c     -2.42457296    -0.53453452    -0.46614565
 h     -2.56462165    -0.67301384    -1.46194539
 h     -2.59975308    -1.58036684    -0.00962195
 h     -3.39832757     0.08397201     0.08816652
 h     -0.44059304     1.09539001     1.57461415
          17

 c      1.36375968    -0.43062772     0.07607803
 c      0.05228619    -0.89253463     0.31477997
 c     -0.95455429    -0.03024209    -0.16422054
 c     -1.17060536     1.15043871     0.89601560
 c     -0.22760877     1.28975014    -0.49920908
 c      1.17411928     0.95075247    -0.32171843
 h     -0.18450829    -1.57900556     1.14968743
 h     -2.20648712     1.45107680     0.77685772
 h     -0.57961817     1.88686542    -1.21478731
 h      2.03579956     1.48769776    -0.24944112
 o      2.34490379    -1.27208736     0.06538309
 h      3.10145681    -0.85092480    -0.22016232
 c     -2.42533607    -0.53190725    -0.47266106
 h     -2.56876671    -0.68552352    -1.46407214
 h     -2.58287287    -1.58274699    -0.01691036
 h     -3.37651876     0.08186946     0.05010900
 h     -0.43840625     1.12065014     1.61712565
          17

 c      1.36478081    -0.42078480     0.07212792
 c      0.06362795    -0.89662729     0.30698479
 c     -0.97398749    -0.03711870    -0.16275927
 c     -1.16276125     1.15725152     0.90508874
 c     -0.22385171     1.28524165    -0.49577436
 c      1.16490747     0.95635071    -0.32535830
 h     -0.20825903    -1.59293323     1.15119160
 h     -2.22646950     1.44951759     0.83306156
 h     -0.60018610     1.87499435    -1.26354347
 h      2.09801784     1.48546597    -0.29067563
 o      2.34361952    -1.27818526     0.07283369
 h      3.15389282    -0.85289188    -0.22731895
 c     -2.42686925    -0.52942720    -0.47554517
 h     -2.57907169    -0.69918980    -1.49894418
 h     -2.56087339    -1.57248018    -0.02806556
 h     -3.32941265     0.06882807    -0.00297350
 h     -0.42896738     1.15002661     1.68548286
          17

 c      1.36348340    -0.41002530     0.06657247
 c      0.07435407    -0.90109683     0.30115228
 c     -0.99429636    -0.04212846    -0.16062537
 c     -1.15357160     1.16318226     0.91169074
 c     -0.22172253     1.27852566    -0.49092194
 c      1.15683300     0.95967867    -0.32812766
 h     -0.22705128    -1.60884824     1.14106550
 h     -2.23911396     1.45383444     0.89682378
 h     -0.62557743     1.87812792    -1.32471709
 h      2.16117195     1.49701793    -0.33518991
 o      2.34304941    -1.28417398     0.08066566
 h      3.21200898    -0.85511858    -0.23453801
 c     -2.42886095    -0.52746935    -0.47655203
 h     -2.59245356    -0.71212524    -1.55154279
 h     -2.53552786    -1.55209119    -0.04168283
 h     -3.26416736     0.04907553    -0.06596156
 h     -0.42268761     1.18252511     1.76524960
          17

 c      1.36036834    -0.39878852     0.05955641
 c      0.08363584    -0.90588066     0.29734972
 c     -1.01449026    -0.04527102    -0.15757314
 c     -1.14283360     1.16831024     0.91700259
 c     -0.22241327     1.27091604    -0.48612299
 c      1.15159367     0.96141877    -0.33017014
 h     -0.23832215    -1.62520141     1.11766335
 h     -2.23983021     1.46271190     0.96542678
 h     -0.64729895     1.88400201    -1.38092056
 h      2.20828254     1.51337834    -0.38224659
 o      2.34416346    -1.28933096     0.08843078
 h      3.25634675    -0.86574713    -0.23511778
 c     -2.43034297    -0.52670527    -0.47809917
 h     -2.60518433    -0.72192506    -1.60383535
 h     -2.50908809    -1.52697947    -0.05535355
 h     -3.19639932     0.03275687    -0.12968815
 h     -0.42791000     1.21642900     1.84199106
          17

 c      1.35601733    -0.38759564     0.05127884
 c      0.09080061    -0.91077588     0.29540588
 c     -1.03361692    -0.04659141    -0.15342474
 c     -1.13059532     1.17276895     0.92199286
 c     -0.22668797     1.26329285    -0.48235220
 c      1.15010118     0.96204083    -0.33173736
 h     -0.24054977    -1.64214211     1.08175926
 h     -2.22608840     1.47506233     1.03544304
 h     -0.65993062     1.88514825    -1.42036023
 h      2.22955020     1.52918941    -0.43012640
 o      2.34730075    -1.29324467     0.09589961
 h      3.27700702    -0.88768443    -0.22600261
 c     -2.42948695    -0.52816326    -0.48248075
 h     -2.61431826    -0.72710197    -1.64318911
 h     -2.48413948    -1.50467322    -0.06587342
 h     -3.15131763     0.03741256    -0.18159944
 h     -0.44817964     1.24958227     1.90500144
          17

 c      1.35101424    -0.37701999     0.04198865
 c      0.09540179    -0.91543654     0.29493900
 c     -1.05079123    -0.04616191    -0.14807129
 c     -1.11705997     1.17670876     0.92733808
 c     -0.23481609     1.25613191    -0.48005850
 c      1.15256156     0.96190727    -0.33312576
 h     -0.23345019    -1.66156686     1.03631679
 h     -2.19767096     1.49006479     1.10313901
 h     -0.66118575     1.87821036    -1.43701058
 h      2.22092379     1.54163462    -0.47690697
 o      2.35232762    -1.29572879     0.10300324
 h      3.27153619    -0.92034476    -0.20684328
 c     -2.42492109    -0.53250058    -0.49110099
 h     -2.61783865    -0.72726597    -1.66316630
 h     -2.46332768    -1.49280518    -0.06989818
 h     -3.14837912     0.07743957    -0.21354921
 h     -0.48292416     1.27980071     1.94775820
          17

 c      1.34589749    -0.36765099     0.03197549
 c      0.09724528    -0.91938121     0.29540794
 c     -1.06522605    -0.04408192    -0.14145303
 c     -1.10247662     1.18026928     0.93341571
 c     -0.24663343     1.24962213    -0.47929490
 c      1.15861343     0.96132785    -0.33463788
 h     -0.21797446    -1.68698114     0.98592460
 h     -2.15672873     1.50723151     1.16487316
 h     -0.65106825     1.86251100    -1.42903893
 h      2.18256901     1.54966052    -0.52086937
 o      2.35868225    -1.29679777     0.10981589
 h      3.24442207    -0.96032262    -0.17968048
 c     -2.41766684    -0.53869075    -0.50383591
 h     -2.61442883    -0.72287087    -1.66210188
 h     -2.44899765    -1.49580484    -0.06524414
 h     -3.17876241     0.14486409    -0.22973635
 h     -0.52856061     1.30512267     1.96752107
          17

 c      1.34114350    -0.36004916     0.02155434
 c      0.09634989    -0.92206925     0.29622083
 c     -1.07631003    -0.04049303    -0.13354129
 c     -1.08709767     1.18355542     0.94026642
 c     -0.26160722     1.24371970    -0.47976836
 c      1.16738700     0.96051600    -0.33654050
 h     -0.19585817    -1.72260968     0.93549526
 h     -2.10772777     1.52650078     1.21743177
 h     -0.63149696     1.83956023    -1.39824296
 h      2.11876571     1.55407049    -0.56087762
 o      2.36523351    -1.29670478     0.11659531
 h      3.20939559    -1.00093832    -0.14953672
 c     -2.40996756    -0.54495775    -0.51960737
 h     -2.60350834    -0.71496934    -1.64228003
 h     -2.44285675    -1.51200200    -0.05234878
 h     -3.21871335     0.21745319    -0.23928157
 h     -0.57908179     1.32396529     1.96534019
          17

 c      1.33716795    -0.35468736     0.01104257
 c      0.09284732    -0.92309733     0.29691368
 c     -1.08368760    -0.03560026    -0.12433625
 c     -1.07120297     1.18660780     0.94750446
 c     -0.27888022     1.23812155    -0.48077112
 c      1.17748338     0.95945263    -0.33899105
 h     -0.16865370    -1.77118378     0.88818763
 h     -2.05706968     1.54831850     1.25829173
 h     -0.60650182     1.81362533    -1.35094930
 h      2.03904543     1.55853378    -0.59709198
 o      2.37020362    -1.29593471     0.12379348
 h      3.19072441    -1.03248143    -0.12453102
 c     -2.40339951    -0.55029377    -0.53696504
 h     -2.58552793    -0.70516678    -1.61049123
 h     -2.44575784    -1.53424494    -0.03448478
 h     -3.25093664     0.27760360    -0.24838361
 h     -0.62626436     1.33533757     1.94677851
          17

 c      1.33432113    -0.35188823     0.00073347
 c      0.08689659    -0.92244279     0.29729383
 c     -1.08729408    -0.02968403    -0.11387700
 c     -1.05516147     1.18938349     0.95424803
 c     -0.29731643     1.23218541    -0.48105377
 c      1.18699646     0.95772596    -0.34193385
 h     -0.13694656    -1.83123112     0.84385305
 h     -2.01196616     1.57354921     1.28574284
 h     -0.58252183     1.79294778    -1.29970026
 h      1.95888775     1.57092537    -0.63202060
 o      2.37202400    -1.29489153     0.13177976
 h      3.20989760    -1.04741273    -0.11142260
 c     -2.39861029    -0.55441796    -0.55409690
 h     -2.56220848    -0.69575041    -1.57933638
 h     -2.45768128    -1.55373019    -0.01635504
 h     -3.26708339     0.31598929    -0.26014009
 h     -0.66013995     1.33911013     1.92267363
          17

 c      1.33285763    -0.35179720    -0.00912186
 c      0.07870469    -0.92053512     0.29740045
 c     -1.08734560    -0.02310221    -0.10225441
 c     -1.03945946     1.19179835     0.95928994
 c     -0.31565152     1.22497681    -0.47894022
 c      1.19394979     0.95463780    -0.34510006
 h     -0.10070720    -1.89639275     0.79969632
 h     -1.97836354     1.60302382     1.29878436
 h     -0.56738971     1.78945743    -1.26226718
 h      1.89540958     1.60185280    -0.67038979
 o      2.37096584    -1.29345155     0.14038216
 h      3.26018822    -1.04767798    -0.10827874
 c     -2.39566361    -0.55726430    -0.56893052
 h     -2.53610219    -0.68951917    -1.56614905
 h     -2.47790947    -1.56336471    -0.00243803
 h     -3.26409249     0.32866312    -0.27602145
 h     -0.67076501     1.33597743     1.90753694
          17

 c      1.33289724    -0.35442730    -0.01831486
 c      0.06862248    -0.91807354     0.29732595
 c     -1.08429448    -0.01629693    -0.08961274
 c     -1.02459026     1.19387831     0.96176412
 c     -0.33286135     1.21584442    -0.47321878
 c      1.19730944     0.94994556    -0.34835597
 h     -0.06039443    -1.95775120     0.75254748
 h     -1.95863678     1.63676562     1.29688864
 h     -0.56637083     1.81230597    -1.25171084
 h      1.85601762     1.65608538    -0.71497045
 o      2.36863437    -1.29120962     0.14909076
 h      3.31483528    -1.04062895    -0.10768974
 c     -2.39441201    -0.55879083    -0.57987001
 h     -2.50886618    -0.68865945    -1.58453875
 h     -2.50526848    -1.55908918     0.00399419
 h     -3.24178308     0.31481639    -0.29663024
 h     -0.65184417     1.32653309     1.91246921
          17

 c      1.33440250    -0.35971698    -0.02667249
 c      0.05719676    -0.91577028     0.29707746
 c     -1.07877092    -0.00980749    -0.07613509
 c     -1.01084155     1.19590813     0.96193743
 c     -0.34845574     1.20527975    -0.46425791
 c      1.19739242     0.94450810    -0.35208518
 h     -0.01758060    -2.00700275     0.70059641
 h     -1.95064105     1.67339504     1.27998909
 h     -0.57853283     1.85805703    -1.26382478
 h      1.83375357     1.72507194    -0.76201002
 o      2.36638687    -1.28790484     0.15750963
 h      3.35196229    -1.03184669    -0.10396460
 c     -2.39469265    -0.55907138    -0.58683770
 h     -2.47980090    -0.69327608    -1.63249539
 h     -2.53834204    -1.54003066     0.00131356
 h     -3.20234170     0.27633285    -0.32180228
 h     -0.60421160     1.31020439     1.93632675
          17

 c      1.33718113    -0.36751339    -0.03406253
 c      0.04514098    -0.91418849     0.29654529
 c     -1.07153160    -0.00425554    -0.06202666
 c     -0.99822043     1.19835759     0.96110772
 c     -0.36224686     1.19474342    -0.45358458
 c      1.19500571     0.93970913    -0.35694465
 h      0.02518720    -2.03840976     0.64380702
 h     -1.94897080     1.71027736     1.24883024
 h     -0.59917144     1.91277420    -1.28233254
 h      1.81721763     1.79331901    -0.80402088
 o      2.36493500    -1.28347181     0.16544216
 h      3.36066717    -1.02404317    -0.09450552
 c     -2.39611819    -0.55840679    -0.59121531
 h     -2.44721627    -0.70159406    -1.69370168
 h     -2.57566926    -1.50847213    -0.01026147
 h     -3.15150478     0.21914437    -0.35028850
 h     -0.53541739     1.28595815     1.96657589
          17

 c      1.34090235    -0.37750729    -0.04040733
 c      0.03326806    -0.91368419     0.29553049
 c     -1.06341405    -0.00027938    -0.04750057
 c     -0.98656398     1.20165983     0.96074187
 c     -0.37400771     1.18574972    -0.44269718
 c      1.19073411     0.93659712    -0.36343231
 h      0.06483641    -2.04948139     0.58360574
 h     -1.94739618     1.74435402     1.20532134
 h     -0.62394251     1.96237930    -1.29259266
 h      1.79869995     1.84784190    -0.83479874
 o      2.36449029    -1.27797873     0.17283675
 h      3.33860558    -1.01795129    -0.07894292
 c     -2.39763807    -0.55746791    -0.59486602
 h     -2.41052338    -0.71142766    -1.74998003
 h     -2.61599479    -1.46992019    -0.02855307
 h     -3.10141229     0.15638427    -0.37907852
 h     -0.45586970     1.25388541     1.98861417
          17

 c      1.34511906    -0.38919426    -0.04569049
 c      0.02241410    -0.91438863     0.29378348
 c     -1.05528147     0.00156389    -0.03276592
 c     -0.97564189     1.20607171     0.96187939
 c     -0.38342059     1.17939053    -0.43261514
 c      1.18487260     0.93562222    -0.37175546
 h      0.09822906    -2.04116271     0.52242373
 h     -1.94088934     1.77306334     1.15255813
 h     -0.65004169     1.99747802    -1.28633998
 h      1.77487504     1.88092536    -0.85096034
 o      2.36482377    -1.27160966     0.17976432
 h      3.29104797    -1.01259350    -0.05877219
 c     -2.39730684    -0.55744399    -0.59953568
 h     -2.37052943    -0.72104831    -1.78862259
 h     -2.65857980    -1.43276297    -0.04956685
 h     -3.07270808     0.11056862    -0.40308508
 h     -0.37543791     1.21561767     1.99215202
          17

 c      1.34929438    -0.40188940    -0.04995288
 c      0.01336145    -0.91618301     0.29103810
 c     -1.04794727     0.00089989    -0.01802409
 c     -0.96517758     1.21163815     0.96501715
 c     -0.39017166     1.17627574    -0.42393068
 c      1.17754638     0.93672156    -0.38187370
 h      0.12259006    -2.01805280     0.46327794
 h     -1.92663134     1.79495074     1.09456084
 h     -0.67584311     2.01314669    -1.26046365
 h      1.74534003     1.88935089    -0.85151833
 o      2.36513797    -1.26471019     0.18644809
 h      3.23299397    -1.00455781    -0.03782355
 c     -2.39312753    -0.55936652    -0.60647166
 h     -2.32874395    -0.72934706    -1.80296772
 h     -2.70332413    -1.40629773    -0.06851910
 h     -3.08523694     0.10360389    -0.41813363
 h     -0.30203205     1.17382788     1.97229803
          17

 c      1.35283369    -0.41478239    -0.05328394
 c      0.00676200    -0.91866882     0.28704579
 c     -1.04208297    -0.00238391    -0.00347303
 c     -0.95484305     1.21819768     0.97018358
 c     -0.39403972     1.17655273    -0.41689970
 c      1.16877580     0.93943450    -0.39354785
 h      0.13592984    -1.98856483     0.40933082
 h     -1.90425322     1.80995459     1.03589816
 h     -0.70052820     2.00793334    -1.21540920
 h      1.71176734     1.87369138    -0.83745246
 o      2.36400141    -1.25784585     0.19328319
 h      3.19033891    -0.98712550    -0.02254894
 c     -2.38509013    -0.56257137    -0.61583799
 h     -2.28670243    -0.73581151    -1.79130258
 h     -2.75009690    -1.39654474    -0.08215421
 h     -3.13556511     0.13415309    -0.42675483
 h     -0.24131202     1.13165190     1.92868988
          17

 c      1.35512252    -0.42700490    -0.05581664
 c      0.00306771    -0.92120972     0.28161697
 c     -1.03815573    -0.00810597     0.01068201
 c     -0.94428760     1.22541238     0.97702071
 c     -0.39492720     1.17988628    -0.41144831
 c      1.15845463     0.94293075    -0.40634444
 h      0.13735210    -1.96415556     0.36332495
 h     -1.87565973     1.81945104     0.98126232
 h     -0.72413603     1.98374707    -1.15478152
 h      1.67801217     1.83877843    -0.81182212
 o      2.36021922    -1.25160689     0.20062707
 h      3.18616759    -0.95355430    -0.01860063
 c     -2.37509644    -0.56534138    -0.62674871
 h     -2.24558492    -0.74047740    -1.75646647
 h     -2.79723766    -1.40250606    -0.09096434
 h     -3.20000786     0.18146145    -0.43590663
 h     -0.19648705     1.09220920     1.86477732
          17

 c      1.35557989    -0.43770571    -0.05772465
 c      0.00250654    -0.92317785     0.27466599
 c     -1.03641905    -0.01582017     0.02422463
 c     -0.93323733     1.23283265     0.98483132
 c     -0.39281460     1.18539474    -0.40710776
 c      1.14627068     0.94594991    -0.41961354
 h      0.12690011    -1.95609581     0.32698260
 h     -1.84447578     1.82602426     0.93501695
 h     -0.74819849     1.94688759    -1.08609023
 h      1.65089865     1.79514325    -0.78019526
 o      2.35446152    -1.24605180     0.20838456
 h      3.21473102    -0.90601777    -0.02413798
 c     -2.36512814    -0.56662498    -0.63776338
 h     -2.20591187    -0.74404831    -1.70662894
 h     -2.84097566    -1.41725623    -0.09867245
 h     -3.25723305     0.22705462    -0.45072808
 h     -0.16767275     1.05812046     1.78773530
          17

 c      1.35373096    -0.44615108    -0.05920645
 c      0.00512369    -0.92440440     0.26622833
 c     -1.03693775    -0.02490614     0.03694255
 c     -0.92167111     1.24001105     0.99261012
 c     -0.38764857     1.19161896    -0.40296885
 c      1.13168584     0.94683935    -0.43254215
 h      0.10487886    -1.96983250     0.30077219
 h     -1.81499752     1.83286272     0.90080743
 h     -0.77689440     1.90928043    -1.02155868
 h      1.64044396     1.75908550    -0.75017981
 o      2.34867530    -1.24073117     0.21613429
 h      3.25002602    -0.85478740    -0.03191429
 c     -2.35659454    -0.56611615    -0.64710921
 h     -2.16698728    -0.74826930    -1.65636632
 h     -2.87675589    -1.43254247    -0.10956639
 h     -3.29510948     0.26071557    -0.47348812
 h     -0.15078938     1.03088455     1.70866066
          17

 c      1.34927310    -0.45183136    -0.06045521
 c      0.01079261    -0.92546331     0.25643011
 c     -1.03962288    -0.03469611     0.04865963
 c     -0.90997971     1.24665755     0.99916635
 c     -0.37932082     1.19682981    -0.39793677
 c      1.11427192     0.94417537    -0.44446475
 h      0.07161418    -2.00139743     0.28427448
 h     -1.79079268     1.84282105     0.88136786
 h     -0.81702099     1.88604188    -0.97559696
 h      1.65607004     1.74561341    -0.72790427
 o      2.34442654    -1.23519609     0.22353218
 h      3.27121848    -0.80938392    -0.03595326
 c     -2.35045026    -0.56374516    -0.65295708
 h     -2.12654305    -0.75592527    -1.62430530
 h     -2.90088304    -1.44212254    -0.12651959
 h     -3.30794385     0.27781586    -0.50471749
 h     -0.13700052     1.01012453     1.64160745
          17

 c      1.34211972    -0.45452961    -0.06162917
 c      0.01912884    -0.92742656     0.24545143
 c     -1.04424893    -0.04459192     0.05927476
 c     -0.89882638     1.25269106     1.00346725
 c     -0.36809699     1.19999589    -0.39152203
 c      1.09446958     0.93787528    -0.45528221
 h      0.02823070    -2.04010478     0.27665324
 h     -1.77357899     1.85752606     0.87854077
 h     -0.87276484     1.88513300    -0.95590031
 h      1.69800176     1.75529261    -0.71322499
 o      2.34250168    -1.22915678     0.23039616
 h      3.26841995    -0.77547205    -0.03316955
 c     -2.34722920    -0.55952053    -0.65428442
 h     -2.08229205    -0.76922600    -1.62277710
 h     -2.91133381    -1.44274642    -0.15040751
 h     -3.29371500     0.27684234    -0.54396536
 h     -0.11557179     0.99394342     1.59973357
          17

 c      1.33243075    -0.45432052    -0.06283822
 c      0.02941073    -0.93136080     0.23351556
 c     -1.05045301    -0.05412700     0.06877600
 c     -0.88855536     1.25807349     1.00513428
 c     -0.35521590     1.20149140    -0.38434819
 c      1.07380544     0.92919270    -0.46534822
 h     -0.02268183    -2.07438588     0.27681370
 h     -1.76296243     1.87699157     0.89332616
 h     -0.93856074     1.89953542    -0.95739392
 h      1.75505302     1.77392140    -0.70116598
 o      2.34306904    -1.22243933     0.23665261
 h      3.23991722    -0.75530966    -0.02268466
 c     -2.34682319    -0.55366761    -0.65173497
 h     -2.03527309    -0.78733848    -1.64724608
 h     -2.90799307    -1.43412167    -0.18018622
 h     -3.25313939     0.25858832    -0.59004902
 h     -0.08143212     0.98133965     1.58922844
          17

 c      1.32061997    -0.45151492    -0.06414722
 c      0.04060705    -0.93800671     0.22088656
 c     -1.05774811    -0.06296027     0.07721597
 c     -0.87878490     1.26263789     1.00460891
 c     -0.34260870     1.20239005    -0.37751018
 c      1.05417897     0.91955211    -0.47501334
 h     -0.07730283    -2.09563664     0.28345014
 h     -1.75683980     1.89976505     0.92581026
 h     -1.00201533     1.91547984    -0.96919248
 h      1.81284104     1.78584010    -0.68730590
 o      2.34576543    -1.21498579     0.24231482
 h      3.19088039    -0.74783415    -0.00551796
 c     -2.34837788    -0.54666193    -0.64713456
 h     -1.99014575    -0.80669974    -1.68150076
 h     -2.89275860    -1.41882196    -0.21315459
 h     -3.19043871     0.22685561    -0.64118739
 h     -0.03993953     0.97417003     1.60683989
          17

 c      1.30732333    -0.44658685    -0.06558409
 c      0.05148678    -0.94769941     0.20785990
 c     -1.06556463    -0.07084793     0.08467524
 c     -0.86877397     1.26617657     1.00278943
 c     -0.33214196     1.20357296    -0.37185032
 c      1.03723924     0.90990142    -0.48445092
 h     -0.13129841    -2.09933555     0.29514561
 h     -1.75196634     1.92330211     0.97500778
 h     -1.05187712     1.92258220    -0.98260814
 h      1.86028480     1.78135104    -0.66973810
 o      2.34961817    -1.20696289     0.24752039
 h      3.13491835    -0.74730081     0.01491470
 c     -2.35034863    -0.53920714    -0.64235649
 h     -1.95201400    -0.82355982    -1.71010299
 h     -2.86957061    -1.40219111    -0.24533468
 h     -3.11572523     0.19072013    -0.69545864
 h     -0.00219714     0.97576019     1.64384265
          17

 c      1.29332929    -0.44009995    -0.06715019
 c      0.06076363    -0.96038894     0.19474415
 c     -1.07330577    -0.07761973     0.09123345
 c     -0.85796394     1.26861361     1.00064036
 c     -0.32523698     1.20552727    -0.36782406
 c      1.02418780     0.90073363    -0.49369702
 h     -0.18053410    -2.08499413     0.31051589
 h     -1.74459777     1.94444694     1.03873721
 h     -1.08118121     1.91579199    -0.99270797
 h      1.89071650     1.75647879    -0.64842306
 o      2.35300560    -1.19889473     0.25257157
 h      3.09514689    -0.74178139     0.03238072
 c     -2.35052709    -0.53240336    -0.63869899
 h     -1.92422853    -0.83545619    -1.72357338
 h     -2.84395368    -1.39146126    -0.27220485
 h     -3.04734540     0.16712618    -0.75218747
 h      0.02193236     0.98844667     1.69081248
          17

 c      1.27948287    -0.43264425    -0.06883260
 c      0.06726104    -0.97565282     0.18183157
 c     -1.08038991    -0.08316219     0.09695522
 c     -0.84615243     1.27004597     0.99903879
 c     -0.32278496     1.20843730    -0.36560863
 c      1.01573596     0.89224915    -0.50270259
 h     -0.22171925    -2.05605245     0.32840200
 h     -1.73127133     1.96001475     1.11362793
 h     -1.08689634     1.89388031    -0.99732105
 h      1.90113244     1.71118543    -0.62434648
 o      2.35437120    -1.19136870     0.25776139
 h      3.09328616    -0.71856290     0.04089955
 c     -2.34667982    -0.52758667    -0.63669064
 h     -1.90799623    -0.84137331    -1.71787261
 h     -2.82152901    -1.39305407    -0.29003881
 h     -3.00637136     0.17638565    -0.81350427
 h      0.02669291     1.01265106     1.73975551
          17

 c      1.26657673    -0.42480198    -0.07061136
 c      0.07008898    -0.99267667     0.16935832
 c     -1.08627190    -0.08740851     0.10189378
 c     -0.83342282     1.27069071     0.99873562
 c     -0.32511004     1.21224739    -0.36518174
 c      1.01204821     0.88443853    -0.51135498
 h     -0.25307875    -2.01994088     0.34815868
 h     -1.70957486     1.96737682     1.19534065
 h     -1.06930860     1.85828085    -0.99637393
 h      1.89188429     1.64856701    -0.59907039
 o      2.35370877    -1.18414933     0.26296650
 h      3.12643837    -0.67880843     0.04147397
 c     -2.33830300    -0.52507101    -0.63638738
 h     -1.90260465    -0.84154050    -1.69302193
 h     -2.80590250    -1.40876652    -0.29735702
 h     -2.99796663     0.22316873    -0.88092271
 h      0.01044153     1.04705203     1.78458031
          17

 c      1.25524648    -0.41715418    -0.07245364
 c      0.06878984    -1.01027302     0.15746362
 c     -1.09047377    -0.09033611     0.10609597
 c     -0.82004540     1.27082299     1.00030691
 c     -0.33189862     1.21663728    -0.36629857
 c      1.01264001     0.87705457    -0.51948617
 h     -0.27490907    -1.98764321     0.36999871
 h     -1.67871827     1.96494673     1.27899783
 h     -1.03235824     1.81307894    -0.99222429
 h      1.86757809     1.57531506    -0.57453339
 o      2.35230552    -1.17625298     0.26774263
 h      3.17134327    -0.63648862     0.04062374
 c     -2.32704655    -0.52371220    -0.63788601
 h     -1.90567207    -0.83726816    -1.65262179
 h     -2.79754769    -1.43406629    -0.29531803
 h     -3.00722299     0.28947902    -0.94941047
 h     -0.02486752     1.08892870     1.82126728
          17

 c      1.24590137    -0.41030375    -0.07430516
 c      0.06335854    -1.02708440     0.14618347
 c     -1.09263544    -0.09196642     0.10959668
 c     -0.80642890     1.27072716     1.00405640
 c     -0.34211047     1.22093901    -0.36836050
 c      1.01624712     0.86950947    -0.52689812
 h     -0.28930064    -1.97125765     0.39502407
 h     -1.63988074     1.95249214     1.35969537
 h     -0.98492548     1.76592324    -0.99103962
 h      1.83912446     1.50295133    -0.55280736
 o      2.35129824    -1.16683593     0.27174021
 h      3.20738385    -0.60407121     0.04367861
 c     -2.31505937    -0.52230680    -0.64106319
 h     -1.91314557    -0.83103832    -1.60445192
 h     -2.79460229    -1.46039709    -0.28671189
 h     -3.01755389     0.35380048    -1.01073746
 h     -0.07388432     1.13445729     1.84834314
          17

 c      1.23871937    -0.40488498    -0.07608723
 c      0.05406846    -1.04205157     0.13553939
 c     -1.09255279    -0.09236024     0.11241353
 c     -0.79310634     1.27064490     1.00989405
 c     -0.35403405     1.22412552    -0.37029159
 c      1.02086572     0.86088968    -0.53343244
 h     -0.29825466    -1.97867542     0.42423263
 h     -1.59636218     1.93129815     1.43303738
 h     -0.94119188     1.72833818    -1.00401876
 h      1.82440679     1.44753734    -0.53551599
 o      2.35124331    -1.15547712     0.27480571
 h      3.22348928    -0.58785666     0.05305866
 c     -2.30407903    -0.52018002    -0.64517497
 h     -1.91912662    -0.82685186    -1.56124038
 h     -2.79454689    -1.47912001    -0.27458230
 h     -3.01947388     0.40253074    -1.05863552
 h     -0.12794464     1.17910344     1.86764423
          17

 c      1.23369063    -0.40154400    -0.07769920
 c      0.04124127    -1.05485450     0.12569675
 c     -1.09019089    -0.09161175     0.11454578
 c     -0.78067864     1.27071302     1.01728809
 c     -0.36589074     1.22520774    -0.37087008
 c      1.02456203     0.85051633    -0.53905336
 h     -0.30150612    -2.00877230     0.45669949
 h     -1.55346075     1.90414240     1.49566070
 h     -0.91501305     1.71133356    -1.04343551
 h      1.84013376     1.42274154    -0.52313280
 o      2.35224496    -1.14210130     0.27692922
 h      3.21614930    -0.58917207     0.06904956
 c     -2.29536259    -0.51693042    -0.64903769
 h     -1.91681891    -0.82979944    -1.53831384
 h     -2.79537072    -1.48399592    -0.26143496
 h     -3.00903959     0.42910626    -1.08964808
 h     -0.17590599     1.21830520     1.88453900
          17

 c      1.23066781    -0.40090017    -0.07902153
 c      0.02523205    -1.06585395     0.11701746
 c     -1.08567871    -0.08983965     0.11597533
 c     -0.76964662     1.27091435     1.02546688
 c     -0.37689990     1.22404161    -0.36980973
 c      1.02691844     0.83886921    -0.54382502
 h     -0.29683825    -2.05251792     0.48896677
 h     -1.51776437     1.87486662     1.54559564
 h     -0.90862748     1.71610291    -1.11031122
 h      1.88571758     1.42850156    -0.51541445
 o      2.35403372    -1.12693211     0.27821100
 h      3.18821015    -0.60517180     0.09030271
 c     -2.28956144    -0.51236378    -0.65185446
 h     -1.90211418    -0.84333801    -1.54478123
 h     -2.79599925    -1.47183807    -0.24899682
 h     -2.98535990     0.43115504    -1.10232293
 h     -0.20674842     1.24838809     1.90590515
          17

 c      1.22940285    -0.40347116    -0.07993311
 c      0.00658282    -1.07564734     0.10993881
 c     -1.07929385    -0.08718175     0.11666397
 c     -0.76018744     1.27110795     1.03388883
 c     -0.38733288     1.22139526    -0.36816643
 c      1.02901761     0.82743071    -0.54781351
 h     -0.28234322    -2.09852930     0.51644748
 h     -1.49564572     1.84736877     1.58220754
 h     -0.91239022     1.73321960    -1.19015874
 h      1.94349987     1.45229467    -0.51243414
 o      2.35587077    -1.11054706     0.27886909
 h      3.15042223    -0.62801911     0.11370958
 c     -2.28652205    -0.50665829    -0.65394580
 h     -1.87707311    -0.86613523    -1.57545778
 h     -2.79638328    -1.44241224    -0.23815510
 h     -2.94952887     0.40917718    -1.09669451
 h     -0.21349229     1.26719979     1.93537918
          17

 c      1.22956399    -0.40956213    -0.08035002
 c     -0.01390215    -1.08472588     0.10482350
 c     -1.07144424    -0.08379065     0.11654918
 c     -0.75210653     1.27114887     1.04260283
 c     -0.39754774     1.21814973    -0.36733659
 c      1.03205778     0.81765703    -0.55106594
 h     -0.25788065    -2.13739288     0.53515401
 h     -1.49134215     1.82430368     1.60560243
 h     -0.91590121     1.75191329    -1.26489014
 h      1.99472210     1.48051724    -0.51443177
 o      2.35642708    -1.09393646     0.27924567
 h      3.12344763    -0.64403070     0.13436429
 c     -2.28541244    -0.50032408    -0.65633042
 h     -1.84815347    -0.89312261    -1.61568914
 h     -2.79754466    -1.39835433    -0.22885603
 h     -2.90485470     0.36702888    -1.07459359
 h     -0.19547463     1.27405571     1.96977262
          17

 c      1.23073544    -0.41916824    -0.08026866
 c     -0.03521251    -1.09337281     0.10188362
 c     -1.06264130    -0.07982557     0.11555053
 c     -0.74504925     1.27098754     1.05212942
 c     -0.40752559     1.21486278    -0.36828161
 c      1.03666946     0.81045794    -0.55361373
 h     -0.22511422    -2.16310558     0.54255825
 h     -1.50554585     1.80625921     1.61587544
 h     -0.91334466     1.76517447    -1.32165815
 h      2.02746604     1.50392846    -0.52138180
 o      2.35432965    -1.07816696     0.27968080
 h      3.12948309    -0.63921846     0.14772753
 c     -2.28494625    -0.49411134    -0.65978703
 h     -1.82196124    -0.91900215    -1.65152136
 h     -2.80163317    -1.34513091    -0.21991041
 h     -2.85832915     0.31429220    -1.04089994
 h     -0.15717670     1.26940179     2.00081877
          17

 c      1.23240790    -0.43191651    -0.07979772
 c     -0.05623939    -1.10167149     0.10116273
 c     -1.05345671    -0.07544151     0.11358650
 c     -0.73873866     1.27067118     1.06305662
 c     -0.41694434     1.21179503    -0.37143676
 c      1.04296838     0.80618250    -0.55545818
 h     -0.18697986    -2.17312063     0.53779700
 h     -1.53530502     1.79193457     1.61285096
 h     -0.90276713     1.76954809    -1.35354269
 h      2.03611329     1.51744359    -0.53295152
 o      2.34970919    -1.06353074     0.28026164
 h      3.16821497    -0.61308482     0.15383758
 c     -2.28339089    -0.48920039    -0.66438879
 h     -1.80330374    -0.93999166    -1.67393162
 h     -2.81175415    -1.29043045    -0.20892435
 h     -2.82272323     0.26961266    -1.00505118
 h     -0.10552227     1.25456605     2.01971718
          17

 c      1.23398107    -0.44708538    -0.07915845
 c     -0.07587293    -1.10951051     0.10254002
 c     -1.04446340    -0.07077854     0.11059400
 c     -0.73306317     1.27027743     1.07572059
 c     -0.42532827     1.20901864    -0.37682818
 c      1.05072526     0.80472821    -0.55656263
 h     -0.14712883    -2.16827076     0.52168900
 h     -1.57511351     1.77906636     1.59650114
 h     -0.88453804     1.76395077    -1.35793913
 h      2.01946851     1.51900008    -0.54861243
 o      2.34426513    -1.04958668     0.28089241
 h      3.21609923    -0.57793726     0.15627313
 c     -2.27883970    -0.48714060    -0.66966306
 h     -1.79518228    -0.95387504    -1.67841227
 h     -2.83103959    -1.24211707    -0.19294885
 h     -2.81455680     0.25787687    -0.97911191
 h     -0.04780981     1.23149959     2.02015862
          17

 c      1.23480280    -0.46370184    -0.07865107
 c     -0.09308194    -1.11655477     0.10574189
 c     -1.03616738    -0.06596005     0.10654703
 c     -0.72805021     1.26984507     1.09006607
 c     -0.43212366     1.20646407    -0.38414116
 c      1.05942900     0.80562233    -0.55685940
 h     -0.10940841    -2.15293659     0.49672878
 h     -1.61844241     1.76543199     1.56759894
 h     -0.86061650     1.74916660    -1.33575139
 h      1.98010657     1.50920129    -0.56775261
 o      2.33972246    -1.03598614     0.28154779
 h      3.25060903    -0.54526858     0.15793810
 c     -2.27055323    -0.48845636    -0.67535553
 h     -1.79902709    -0.95981158    -1.66390842
 h     -2.86075524    -1.20491457    -0.17023405
 h     -2.84023091     0.29000602    -0.96822763
 h      0.00942629     1.20247016     1.99922512
          17

 c      1.23424433    -0.48067538    -0.07860254
 c     -0.10699321    -1.12222327     0.11036566
 c     -1.02896063    -0.06109584     0.10146125
 c     -0.72381512     1.26933450     1.10563015
 c     -0.43669975     1.20388520    -0.39268328
 c      1.06821763     0.80803330    -0.55626313
 h     -0.07728433    -2.13505124     0.46689341
 h     -1.65908650     1.74951302     1.52812330
 h     -0.83464749     1.72824680    -1.29204575
 h      1.92516317     1.49202721    -0.58983319
 o      2.33720033    -1.02271812     0.28231314
 h      3.25958781    -0.52117190     0.16010592
 c     -2.25994503    -0.49168876    -0.68164208
 h     -1.81453373    -0.95850784    -1.63271672
 h     -2.89847264    -1.17817062    -0.14210696
 h     -2.88648655     0.34940511    -0.96640108
 h      0.06108845     1.16978548     1.95733767
          17

 c      1.23179706    -0.49693259    -0.07930870
 c     -0.11696584    -1.12578537     0.11594746
 c     -1.02312078    -0.05628493     0.09537714
 c     -0.72052838     1.26862114     1.12159308
 c     -0.43830285     1.20075640    -0.40125877
 c      1.07575072     0.81072282    -0.55467006
 h     -0.05328770    -2.12471918     0.43682046
 h     -1.69209786     1.73077905     1.48127738
 h     -0.81263719     1.70768539    -1.23790208
 h      1.86776084     1.47624487    -0.61474293
 o      2.33725861    -1.00999529     0.28332637
 h      3.23954512    -0.50747624     0.16297248
 c     -2.24939260    -0.49490884    -0.68822605
 h     -1.83918774    -0.95277070    -1.59147511
 h     -2.93830279    -1.15721761    -0.11291558
 h     -2.93445943     0.41187347    -0.96609793
 h      0.10406510     1.13556435     1.89800933
          17

 c      1.22716887    -0.51154433    -0.08097567
 c     -0.12261044    -1.12668344     0.12209649
 c     -1.01883423    -0.05161933     0.08834251
 c     -0.71840191     1.26751312     1.13688037
 c     -0.43605187     1.19621065    -0.40815611
 c      1.08031944     0.81214277    -0.55193817
 h     -0.03891124    -2.13021498     0.41016136
 h     -1.71436208     1.70973454     1.43120816
 h     -0.80319015     1.69815352    -1.19103974
 h      1.82571476     1.47501917    -0.64336250
 o      2.33991964    -0.99817209     0.28473367
 h      3.19421425    -0.50243577     0.16594325
 c     -2.24105427    -0.49667926    -0.69394750
 h     -1.86786050    -0.94826198    -1.55239341
 h     -2.97336320    -1.13690142    -0.08788470
 h     -2.97129868     0.46137060    -0.96358975
 h      0.13774388     1.10148712     1.82745986
          17

 c      1.22034993    -0.52383850    -0.08367055
 c     -0.12374118    -1.12494141     0.12861876
 c     -1.01621918    -0.04719906     0.08040970
 c     -0.71765986     1.26577996     1.15032575
 c     -0.42921798     1.18938619    -0.41181636
 c      1.08067715     0.81112740    -0.54793319
 h     -0.03514145    -2.15300095     0.38811676
 h     -1.72494440     1.68785289     1.38254894
 h     -0.81442243     1.71058637    -1.16845172
 h      1.81194650     1.49837836    -0.67727690
 o      2.34452108    -0.98779216     0.28668199
 h      3.13599569    -0.49954682     0.16738257
 c     -2.23654731    -0.49591175    -0.69718432
 h     -1.89386772    -0.95294594    -1.53146021
 h     -2.99815439    -1.11386921    -0.07104711
 h     -2.99044609     0.49007687    -0.95797847
 h      0.16416596     1.06854250     1.75373886
          17

 c      1.21162147    -0.53346252    -0.08730207
 c     -0.12035080    -1.12124346     0.13550049
 c     -1.01533045    -0.04315860     0.07165005
 c     -0.71843443     1.26315808     1.16088135
 c     -0.41786399     1.18030902    -0.41215203
 c      1.07704389     0.80785450    -0.54273880
 h     -0.04279838    -2.18665025     0.36970458
 h     -1.72524614     1.66744151     1.33987026
 h     -0.84661650     1.74609246    -1.17121149
 h      1.82300967     1.54221318    -0.71636488
 o      2.34961477    -0.97969647     0.28934153
 h      3.08731660    -0.48578520     0.16412627
 c     -2.23672708    -0.49193951    -0.69684390
 h     -1.91302142    -0.97251235    -1.53926626
 h     -3.00962008    -1.08702815    -0.06430360
 h     -2.98926716     0.49510995    -0.94961193
 h      0.18707226     1.03712142     1.68516001
          17

 c      1.20151143    -0.54034790    -0.09165324
 c     -0.11267136    -1.11658464     0.14277891
 c     -1.01613859    -0.03967799     0.06216947
 c     -0.72058026     1.25933409     1.16782002
 c     -0.40301318     1.17010494    -0.41056786
 c      1.07070723     0.80358381    -0.53675985
 h     -0.06208745    -2.22084949     0.35333903
 h     -1.71883007     1.65140343     1.30711892
 h     -0.89036163     1.79359333    -1.18414006
 h      1.84407155     1.59120065    -0.75742975
 o      2.35368357    -0.97472340     0.29285472
 h      3.06987063    -0.44682532     0.15256340
 c     -2.24149623    -0.48487916    -0.69328786
 h     -1.92713100    -1.00454707    -1.57111795
 h     -3.00740527    -1.05733798    -0.06718837
 h     -2.96769322     0.47676657    -0.93936501
 h      0.20950789     1.00752349     1.62829803
          17

 c      1.19073399    -0.54460708    -0.09644791
 c     -0.10124713    -1.11187557     0.15044325
 c     -1.01850321    -0.03696150     0.05210994
 c     -0.72356273     1.25393814     1.17081615
 c     -0.38604725     1.16015028    -0.40860350
 c      1.06295678     0.79961314    -0.53054068
 h     -0.09207332    -2.24602108     0.33800514
 h     -1.71057604     1.64280270     1.28717008
 h     -0.93373357     1.83960683    -1.19126758
 h      1.86148585     1.63059495    -0.79610403
 o      2.35671242    -0.97269438     0.29710028
 h      3.08070950    -0.38382457     0.13288265
 c     -2.25001283    -0.47550575    -0.68796049
 h     -1.94137139    -1.04021378    -1.61151341
 h     -2.99397752    -1.02768981    -0.07683004
 h     -2.92821603     0.43861895    -0.92866866
 h      0.23145799     0.98054306     1.58681947
          17

 c      1.18014527    -0.54645116    -0.10139780
 c     -0.08693556    -1.10775326     0.15841458
 c     -1.02216343    -0.03520122     0.04164304
 c     -0.72662316     1.24658893     1.16986201
 c     -0.36825925     1.15148062    -0.40723920
 c      1.05471007     0.79680519    -0.52458477
 h     -0.13067624    -2.25562417     0.32353161
 h     -1.70487810     1.64415167     1.28159397
 h     -0.96759303     1.87480892    -1.18342775
 h      1.86721358     1.65125313    -0.82872648
 o      2.35989595    -0.97238471     0.30166194
 h      3.09741851    -0.31418530     0.10981084
 c     -2.26092747    -0.46488422    -0.68236157
 h     -1.95990607    -1.07060902    -1.64558705
 h     -2.97468973    -1.00284477    -0.08801425
 h     -2.87725678     0.38946156    -0.92014879
 h      0.24978770     0.95762883     1.56202876
          17

 c      1.17068593    -0.54614924    -0.10622214
 c     -0.07083300    -1.10454837     0.16656406
 c     -1.02674738    -0.03453580     0.03096516
 c     -0.72915135     1.23700466     1.16514423
 c     -0.35078632     1.14472955    -0.40695032
 c      1.04660465     0.79560498    -0.51929285
 h     -0.17503418    -2.24670656     0.31044260
 h     -1.70336054     1.65652943     1.29061993
 h     -0.98624965     1.89439998    -1.15728440
 h      1.85783227     1.64903331    -0.85284278
 o      2.36414539    -0.97256528     0.30609185
 h      3.10200340    -0.25497030     0.08842568
 c     -2.27236460    -0.45444922    -0.67747626
 h     -1.98461428    -1.08985655    -1.66394859
 h     -2.95700560    -0.98869561    -0.09394351
 h     -2.82741908     0.34660403    -0.91873579
 h      0.26022525     0.94035024     1.55396020
          17

 c      1.16328702    -0.54400300    -0.11065899
 c     -0.05415221    -1.10229407     0.17473402
 c     -1.03179176    -0.03501583     0.02029271
 c     -0.73096539     1.22510320     1.15697699
 c     -0.33464214     1.14021573    -0.40788938
 c      1.03911203     0.79613377    -0.51495062
 h     -0.22199410    -2.21994257     0.29975776
 h     -1.70366019     1.67896501     1.31316496
 h     -0.98670908     1.89688269    -1.11310839
 h      1.83316729     1.62347394    -0.86718890
 o      2.36974485    -0.97241497     0.31003910
 h      3.08670858    -0.21638881     0.07216686
 c     -2.28222370    -0.44613192    -0.67358843
 h     -2.01555509    -1.09513331    -1.66227620
 h     -2.94772915    -0.98984313    -0.08871755
 h     -2.79640307     0.33491091    -0.93179249
 h      0.25934253     0.92974239     1.56199441
          17

 c      1.15876001    -0.54033014    -0.11447147
 c     -0.03806748    -1.10072386     0.18275065
 c     -1.03676761    -0.03658823     0.00985627
 c     -0.73231651     1.21102168     1.14578945
 c     -0.32068844     1.13798723    -0.40997788
 c      1.03253756     0.79820515    -0.51170490
 h     -0.26868584    -2.17968387     0.29283479
 h     -1.70044644     1.70855389     1.34685450
 h     -0.96834101     1.88349567    -1.05373943
 h      1.79604041     1.57749996    -0.87186285
 o      2.37656405    -0.97147585     0.31325545
 h      3.05106096    -0.20266818     0.06287739
 c     -2.28952306    -0.44121109    -0.67053076
 h     -2.05145588    -1.08617334    -1.64015557
 h     -2.94924468    -1.00623563    -0.07077433
 h     -2.79464620     0.36918097    -0.96390633
 h      0.24552274     0.92597022     1.58500185
          17

 c      1.15769417    -0.53546545    -0.11744428
 c     -0.02355226    -1.09928188     0.19042921
 c     -1.04113259    -0.03910129    -0.00011089
 c     -0.73369879     1.19505935     1.13212349
 c     -0.30950142     1.13777069    -0.41289103
 c      1.02689355     0.80124606    -0.50950028
 h     -0.31315055    -2.13374301     0.29122454
 h     -1.68786290     1.74125505     1.38815068
 h     -0.93356179     1.85887073    -0.98482939
 h      1.75328953     1.51836394    -0.86901841
 o      2.38419281    -0.96962424     0.31560077
 h      3.00000764    -0.21265435     0.06083223
 c     -2.29539280    -0.43883100    -0.66824420
 h     -2.08997890    -1.06523394    -1.60085625
 h     -2.95860077    -1.03230749    -0.04382576
 h     -2.81424749     0.43556462    -1.00952754
 h      0.21909113     0.92830761     1.62132018
          17

 c      1.16038220    -0.52977462    -0.11937553
 c     -0.01126804    -1.09723029     0.19757967
 c     -1.04442136    -0.04232629    -0.00939847
 c     -0.73563111     1.17759257     1.11661840
 c     -0.30114197     1.13881509    -0.41596610
 c      1.02171073     0.80418989    -0.50798789
 h     -0.35471977    -2.09199408     0.29647400
 h     -1.66167789     1.77287332     1.43269157
 h     -0.88964627     1.83301026    -0.91594365
 h      1.71743702     1.45902781    -0.86396229
 o      2.39191515    -0.96718737     0.31709428
 h      2.94442134    -0.23804623     0.06401123
 c     -2.30179993    -0.43708925    -0.66654708
 h     -2.12795932    -1.03757068    -1.55217336
 h     -2.97032772    -1.05983008    -0.01419048
 h     -2.84058132     0.50788518    -1.05737223
 h      0.18192178     0.93530154     1.66869759
          17

 c      1.16679084    -0.52367213    -0.12007256
 c     -0.00156900    -1.09392711     0.20402586
 c     -1.04632852    -0.04598986    -0.01784334
 c     -0.73849180     1.15899834     1.09999823
 c     -0.29499689     1.13976918    -0.41818771
 c      1.01610797     0.80564803    -0.50655703
 h     -0.39347429    -2.06301787     0.30982984
 h     -1.62036060     1.79985770     1.47577113
 h     -0.85002923     1.82295596    -0.86074877
 h      1.70550273     1.41636486    -0.86489588
 o      2.39865255    -0.96512358     0.31799441
 h      2.90197335    -0.26066336     0.06693132
 c     -2.31025078    -0.43433751    -0.66464823
 h     -2.16172516    -1.01202514    -1.50737247
 h     -2.97958320    -1.08132997     0.01235446
 h     -2.86375384     0.56724121    -1.09825590
 h      0.13664677     0.94501557     1.72412762
          17

 c      1.17659440    -0.51762218    -0.11935882
 c      0.00536567    -1.08916277     0.20963988
 c     -1.04675078    -0.04981588    -0.02534085
 c     -0.74242005     1.13960202     1.08306409
 c     -0.29024851     1.13919825    -0.41864156
 c      1.00968717     0.80478415    -0.50479614
 h     -0.42865615    -2.05014754     0.33186542
 h     -1.56530992     1.81983768     1.51287041
 h     -0.82888150     1.84701528    -0.83165276
 h      1.72855066     1.40099396    -0.87762007
 o      2.40332093    -0.96467231     0.31870200
 h      2.89133427    -0.25832967     0.06234487
 c     -2.32155811    -0.42933750    -0.66134479
 h     -2.18793660    -0.99945790    -1.48263157
 h     -2.98350780    -1.09168352     0.03200405
 h     -2.87907585     0.60397456    -1.12670332
 h      0.08579237     0.95529294     1.78365229
          17

 c      1.18926420    -0.51209917    -0.11709175
 c      0.00941263    -1.08325678     0.21437095
 c     -1.04578684    -0.05356909    -0.03184269
 c     -0.74730160     1.11965174     1.06665488
 c     -0.28707770     1.13705723    -0.41739734
 c      1.00357639     0.80211103    -0.50305038
 h     -0.45754969    -2.05037788     0.36221625
 h     -1.50060695     1.83197406     1.54022848
 h     -0.82736562     1.90756683    -0.82934942
 h      1.77952879     1.40776717    -0.89897298
 o      2.40584450    -0.96593226     0.31926032
 h      2.91578698    -0.22793367     0.04935266
 c     -2.33589965    -0.42150109    -0.65596654
 h     -2.20516762    -1.00623031    -1.48719747
 h     -2.98131842    -1.08828520     0.04308501
 h     -2.88487958     0.61419180    -1.13979973
 h      0.03139685     0.96395970     1.84243771
          17

 c      1.20415636    -0.50750739    -0.11318736
 c      0.01053618    -1.07682580     0.21824333
 c     -1.04370990    -0.05708215    -0.03735698
 c     -0.75283868     1.09933157     1.05156756
 c     -0.28668662     1.13500253    -0.41545678
 c      0.99979306     0.79883233    -0.50211633
 h     -0.47622308    -2.05707794     0.39963879
 h     -1.43245212     1.83715515     1.55535669
 h     -0.83294127     1.98698234    -0.84335703
 h      1.83996764     1.42328033    -0.92024771
 o      2.40727217    -0.96758621     0.31923473
 h      2.96095775    -0.19005903     0.03535852
 c     -2.35288742    -0.41121394    -0.64916046
 h     -2.21476043    -1.02827871    -1.51490313
 h     -2.97410822    -1.07088457     0.04591772
 h     -2.88123405     0.59751799    -1.13626446
 h     -0.02464619     0.96875873     1.89520317
          17

 c      1.22053956    -0.50410998    -0.10763937
 c      0.00889905    -1.07048268     0.22132719
 c     -1.04093477    -0.06025345    -0.04195880
 c     -0.75866047     1.07878036     1.03844932
 c     -0.29000259     1.13489695    -0.41384960
 c      0.99994131     0.79591447    -0.50262698
 h     -0.48119889    -2.06348754     0.44235532
 h     -1.36829026     1.83793430     1.55729881
 h     -0.83321352     2.06434106    -0.86261548
 h      1.89363930     1.43678795    -0.93421010
 o      2.40876469    -0.96836518     0.31823401
 h      3.01071697    -0.16560971     0.02769972
 c     -2.37169675    -0.39946971    -0.64236887
 h     -2.21964031    -1.05513717    -1.55035253
 h     -2.96474480    -1.04162145     0.04281181
 h     -2.86973337     0.55681339    -1.11643183
 h     -0.08003667     0.96731776     1.93716119
          17

 c      1.23758654    -0.50199372    -0.10052871
 c      0.00491922    -1.06467256     0.22370830
 c     -1.03797866    -0.06302233    -0.04579430
 c     -0.76442946     1.05810498     1.02772108
 c     -0.29708063     1.13789646    -0.41324943
 c      1.00473962     0.79390038    -0.50487187
 h     -0.47056601    -2.06467381     0.48845826
 h     -1.31562645     1.83801033     1.54649856
 h     -0.82187766     2.12538637    -0.88006084
 h      1.93081740     1.44254475    -0.93704602
 o      2.41115062    -0.96767170     0.31613358
 h      3.05444007    -0.16569955     0.03001354
 c     -2.39114007    -0.38738383    -0.63684237
 h     -2.22276829    -1.07733779    -1.57968812
 h     -2.95775910    -1.00511512     0.03815979
 h     -2.85428539     0.49987470    -1.08328219
 h     -0.13192470     0.95738177     1.96501580
          17

 c      1.25438335    -0.50106225    -0.09202549
 c     -0.00075272    -1.05963509     0.22546758
 c     -1.03540936    -0.06533524    -0.04907118
 c     -0.76992752     1.03742852     1.01958249
 c     -0.30723435     1.14442684    -0.41403496
 c      1.01411831     0.79303358    -0.50885952
 h     -0.44427354    -2.05808855     0.53624463
 h     -1.28067535     1.84108313     1.52422725
 h     -0.79739935     2.16248599    -0.89196636
 h      1.94709391     1.43842128    -0.92757175
 o      2.41496708    -0.96545656     0.31302309
 h      3.08656942    -0.19347944     0.04299830
 c     -2.40963704    -0.37632793    -0.63312275
 h     -2.22655833    -1.08904454    -1.59436924
 h     -2.95867172    -0.96785592     0.03800692
 h     -2.84285025     0.44300897    -1.04443678
 h     -0.17722191     0.93715296     1.97743143
          17

 c      1.26997991    -0.50105001    -0.08238320
 c     -0.00729843    -1.05541204     0.22666604
 c     -1.03378518    -0.06711785    -0.05204045
 c     -0.77511408     1.01697659     1.01407115
 c     -0.31931873     1.15435896    -0.41638815
 c      1.02742615     0.79334135    -0.51438904
 h     -0.40399260    -2.04356703     0.58449059
 h     -1.26719810     1.84923659     1.49177447
 h     -0.76109103     2.17270731    -0.89672607
 h      1.94205749     1.42482254    -0.90646250
 o      2.42050053    -0.96207426     0.30914435
 h      3.10584372    -0.24630074     0.06527894
 c     -2.42532741    -0.36827585    -0.63089496
 h     -2.23286377    -1.08752329    -1.59042974
 h     -2.97212963    -0.93604839     0.04810249
 h     -2.84822421     0.41241427    -1.01284171
 h     -0.21307317     0.90565434     1.97503561
          17

 c      1.28348186    -0.50155766    -0.07192321
 c     -0.01381095    -1.05186389     0.22732922
 c     -1.03358757    -0.06826504    -0.05496756
 c     -0.78014997     0.99715072     1.01110178
 c     -0.33196145     1.16709995    -0.42031360
 c      1.04355918     0.79461632    -0.52107301
 h     -0.35276949    -2.02311971     0.63269165
 h     -1.27592800     1.86158843     1.44997175
 h     -0.71626315     2.15717933    -0.89444379
 h      1.91934005     1.40469417    -0.87612407
 o      2.42768116    -0.95827616     0.30487510
 h      3.11642385    -0.31558335     0.09345188
 c     -2.43690989    -0.36491943    -0.62947361
 h     -2.24298988    -1.07241083    -1.56733353
 h     -2.99938235    -0.91256459     0.07070154
 h     -2.88095003     0.42989167    -0.99911346
 h     -0.23717643     0.86299566     1.96021947
          17

 c      1.29417627    -0.50210602    -0.06101101
 c     -0.01939139    -1.04871492     0.22743916
 c     -1.03515705    -0.06865063    -0.05809627
 c     -0.78537757     0.97852205     1.01044214
 c     -0.34371011     1.18154674    -0.42557352
 c      1.06096395     0.79632247    -0.52832386
 h     -0.29444830    -2.00033038     0.68115349
 h     -1.30475413     1.87411739     1.39950199
 h     -0.66822065     2.12222640    -0.88746807
 h      1.88796686     1.38447166    -0.84102506
 o      2.43585955    -0.95525042     0.30072265
 h      3.13054918    -0.38582695     0.12190318
 c     -2.44489998    -0.36566268    -0.62868516
 h     -2.25753485    -1.04581801    -1.52791203
 h     -3.03717913    -0.89574820     0.10278855
 h     -2.93597161     0.48797623    -0.99949888
 h     -0.24789044     0.81042530     1.93680542
          17

 c      1.30164870    -0.50219779    -0.05003159
 c     -0.02326265    -1.04566536     0.22695599
 c     -1.03866877    -0.06814755    -0.06162612
 c     -0.79124869     0.96172737     1.01168596
 c     -0.35311892     1.19594036    -0.43156795
 c      1.07763595     0.79753167    -0.53537573
 h     -0.23287608    -1.97901040     0.73066561
 h     -1.34949976     1.88089444     1.34171369
 h     -0.62445412     2.08174797    -0.88169124
 h      1.86325636     1.37485805    -0.80762079
 o      2.44387928    -0.95433345     0.29720665
 h      3.16659201    -0.43885002     0.14444983
 c     -2.45114346    -0.36820102    -0.62835963
 h     -2.27611243    -1.01319672    -1.47951771
 h     -3.07919410    -0.88129776     0.13760559
 h     -2.99720424     0.55971123    -1.00225734
 h     -0.24438355     0.75017771     1.90928817
          17

 c      1.30582757    -0.50138509    -0.03936815
 c     -0.02486848    -1.04255180     0.22588629
 c     -1.04414693    -0.06665918    -0.06570208
 c     -0.79819820     0.94731091     1.01432413
 c     -0.35888657     1.20792883    -0.43731094
 c      1.09156645     0.79721393    -0.54150473
 h     -0.17122417    -1.96132852     0.78159895
 h     -1.40497790     1.87597340     1.27920616
 h     -0.59362299     2.05718380    -0.88696047
 h      1.86197953     1.38771507    -0.78200673
 o      2.45117059    -0.95607889     0.29456561
 h      3.23163653    -0.46833922     0.15895083
 c     -2.45743929    -0.37024689    -0.62749255
 h     -2.29713881    -0.98430839    -1.43540068
 h     -3.11866578    -0.86509321     0.16790604
 h     -3.05112593     0.62306947    -0.99933298
 h     -0.22712977     0.68532980     1.88137379
          17

 c      1.30694417    -0.49934817    -0.02937108
 c     -0.02390431    -1.03944397     0.22436070
 c     -1.05148865    -0.06416440    -0.07040630
 c     -0.80649566     0.93556999     1.01789948
 c     -0.36019379     1.21556827    -0.44190198
 c      1.10187511     0.79509529    -0.54643227
 h     -0.11187181    -1.94666548     0.83294030
 h     -1.46602678     1.85501197     1.21580211
 h     -0.58157118     2.06638563    -0.91193097
 h      1.88915946     1.42639134    -0.76546869
 o      2.45856018    -0.95995823     0.29270340
 h      3.30911374    -0.48432465     0.16811448
 c     -2.46503314    -0.36997638    -0.62451690
 h     -2.31836282    -0.97156204    -1.41242133
 h     -3.15031691    -0.84471662     0.18833019
 h     -3.09011106     0.66615921    -0.98765904
 h     -0.19862589     0.61984860     1.85448719
          17

 c      1.30548521    -0.49595825    -0.02031662
 c     -0.02028380    -1.03658461     0.22264574
 c     -1.06047454    -0.06075404    -0.07575340
 c     -0.81615365     0.92646111     1.02208978
 c     -0.35701739     1.21884928    -0.44537408
 c      1.10923633     0.79209077    -0.55036821
 h     -0.05676740    -1.93223513     0.88215201
 h     -1.52832648     1.81618588     1.15606702
 h     -0.58716697     2.10605671    -0.95450444
 h      1.93296160     1.48085673    -0.75418796
 o      2.46718695    -0.96525818     0.29146502
 h      3.37614245    -0.49853645     0.17492740
 c     -2.47453751    -0.36640377    -0.61846309
 h     -2.33887456    -0.98206337    -1.42035165
 h     -3.17107181    -0.81961466     0.19628994
 h     -3.11061944     0.68387045    -0.96691706
 h     -0.16356949     0.55859044     1.82766842
          17

 c      1.30215432    -0.49127374    -0.01239121
 c     -0.01409592    -1.03423002     0.22107286
 c     -1.07076498    -0.05662293    -0.08169719
 c     -0.82694741     0.91961597     1.02663304
 c     -0.34991234     1.21932871    -0.44859869
 c      1.11484512     0.78957423    -0.55362026
 h     -0.00772608    -1.91485458     0.92601617
 h     -1.58893677     1.76043418     1.10468659
 h     -0.60432272     2.15603250    -1.00301831
 h      1.97657930     1.53621197    -0.74381265
 o      2.47759671    -0.97153981     0.29074912
 h      3.41785983    -0.51694466     0.18078378
 c     -2.48595178    -0.35979545    -0.60991326
 h     -2.36040078    -1.01024676    -1.45216415
 h     -3.18019161    -0.79085485     0.19213216
 h     -3.11157322     0.67514658    -0.93808350
 h     -0.12794137     0.50677095     1.79908320
          17

 c      1.29780473    -0.48548536    -0.00570576
 c     -0.00557877    -1.03252112     0.21994534
 c     -1.08190135    -0.05203247    -0.08814816
 c     -0.83850693     0.91445202     1.03121097
 c     -0.33959798     1.21857294    -0.45244864
 c      1.11957722     0.78865375    -0.55636621
 h      0.03359238    -1.89243932     0.96171437
 h     -1.64658861     1.69117575     1.06587852
 h     -0.62661856     2.19722653    -1.04589906
 h      2.00793463     1.58089852    -0.73194231
 o      2.48970440    -0.97858431     0.29048781
 h      3.42837573    -0.54079021     0.18594873
 c     -2.49884763    -0.35117507    -0.60043981
 h     -2.38543818    -1.04312329    -1.49108015
 h     -3.17936010    -0.76102373     0.17916500
 h     -3.09389485     0.64223157    -0.90308852
 h     -0.09752114     0.46899030     1.76770481
          17

 c      1.29335294    -0.47885111    -0.00031977
 c      0.00489883    -1.03143637     0.21947402
 c     -1.09332740    -0.04727341    -0.09499368
 c     -0.85041621     0.91031447     1.03541188
 c     -0.32679720     1.21755483    -0.45743145
 c      1.12389473     0.79000974    -0.55865421
 h      0.06586986    -1.86466301     0.98759139
 h     -1.70165466     1.61354908     1.04294256
 h     -0.64913218     2.21835277    -1.07586026
 h      2.02076164     1.60823164    -0.71788952
 o      2.50292544    -0.98632330     0.29063419
 h      3.40937575    -0.56803605     0.18998746
 c     -2.51245318    -0.34167000    -0.59156657
 h     -2.41533954    -1.06930118    -1.52245538
 h     -3.17276358    -0.73420751     0.16363430
 h     -3.06124845     0.59189658    -0.86525317
 h     -0.07667990     0.44837315     1.73406482
          17

 c      1.28969442    -0.47164201     0.00373831
 c      0.01686218    -1.03079811     0.21974416
 c     -1.10442369    -0.04263504    -0.10211296
 c     -0.86231240     0.90661069     1.03876164
 c     -0.31223479     1.21675435    -0.46373598
 c      1.12798513     0.79395344    -0.56044615
 h      0.08829025    -1.83302438     1.00354310
 h     -1.75556544     1.53325344     1.03805090
 h     -0.66838967     2.21452839    -1.08939671
 h      2.01301775     1.61539201    -0.70197858
 o      2.51616016    -0.99487471     0.29117912
 h      3.37110310    -0.59315744     0.19170103
 c     -2.52555285    -0.33258809    -0.58431033
 h     -2.45019348    -1.08185959    -1.53754356
 h     -3.16648300    -0.71548765     0.15391770
 h     -3.02194317     0.53870093    -0.83019275
 h     -0.06771322     0.44614780     1.70019587
          17

 c      1.28762771    -0.46410285     0.00645791
 c      0.02976557    -1.03029776     0.22069936
 c     -1.11454289    -0.03837874    -0.10938470
 c     -0.87401851     0.90293100     1.04076826
 c     -0.29664722     1.21632728    -0.47133683
 c      1.13184268     0.80046517    -0.56164102
 h      0.10061507    -1.80064289     1.01116298
 h     -1.80957295     1.45518610     1.05220111
 h     -0.68206846     2.18518772    -1.08568375
 h      1.98594927     1.60276310    -0.68515519
 o      2.52772022    -1.00463003     0.29218363
 h      3.33421324    -0.60610340     0.18876926
 c     -2.53654951    -0.32584233    -0.57899741
 h     -2.48927344    -1.07762039    -1.53253176
 h     -3.16614246    -0.70918880     0.15764942
 h     -2.99019450     0.50751789    -0.80610963
 h     -0.07046630     0.46156548     1.66933194
          17

 c      1.28778281    -0.45642814     0.00784043
 c      0.04303550    -1.02953217     0.22214705
 c     -1.12304046    -0.03471669    -0.11668568
 c     -0.88569559     0.89911908     1.04095631
 c     -0.28074876     1.21615633    -0.48003264
 c      1.13523337     0.80914906    -0.56208177
 h      0.10316599    -1.77180186     1.01359559
 h     -1.86326861     1.38242705     1.08520356
 h     -0.68906842     2.13343803    -1.06626704
 h      1.94447618     1.57439354    -0.66889203
 o      2.53582903    -1.01610717     0.29375792
 h      3.32252089    -0.59499539     0.17822555
 c     -2.54426593    -0.32337864    -0.57530225
 h     -2.53130415    -1.05634788    -1.50738390
 h     -3.17346620    -0.71626994     0.17741785
 h     -2.97994250     0.52325729    -0.80017046
 h     -0.08207808     0.49203623     1.64562068
          17

 c      1.29056729    -0.44875895     0.00790355
 c      0.05611669    -1.02807002     0.22381255
 c     -1.12931325    -0.03179802    -0.12388692
 c     -0.89789630     0.89522747     1.03891293
 c     -0.26513233     1.21577483    -0.48940264
 c      1.13755998     0.81911529    -0.56155848
 h      0.09670313    -1.75104510     1.01480358
 h     -1.91386730     1.31622543     1.13562588
 h     -0.69023821     2.06694399    -1.03569666
 h      1.89870473     1.53949441    -0.65524030
 o      2.54013110    -1.02924024     0.29587823
 h      3.33955450    -0.55768620     0.15945227
 c     -2.54919338    -0.32503060    -0.57271946
 h     -2.57462704    -1.02095163    -1.46592402
 h     -3.18519815    -0.73334159     0.20917618
 h     -2.99094739     0.58445867    -0.81112816
 h     -0.09719718     0.53364044     1.63365920
          17

 c      1.29615968    -0.44121585     0.00670109
 c      0.06851546    -1.02556577     0.22546213
 c     -1.13286443    -0.02971138    -0.13086172
 c     -0.91137656     0.89135390     1.03440652
 c     -0.25011002     1.21422447    -0.49871728
 c      1.13779001     0.82893874    -0.55982978
 h      0.08223909    -1.74173040     1.01803293
 h     -1.95693480     1.25679758     1.20069581
 h     -0.68984216     1.99963423    -1.00269006
 h      1.86476450     1.51323453    -0.64676507
 o      2.54192990    -1.04307613     0.29827010
 h      3.36456621    -0.50653205     0.13595611
 c     -2.55302024    -0.32838761    -0.57059728
 h     -2.61765056    -0.97845088    -1.41713472
 h     -3.19562508    -0.75454082     0.24520459
 h     -3.01098975     0.66447234    -0.83040671
 h     -0.10961762     0.58234261     1.63728998
          17

 c      1.30453658    -0.43396043     0.00435076
 c      0.07982845    -1.02188338     0.22704825
 c     -1.13336314    -0.02851131    -0.13750198
 c     -0.92668297     0.88745722     1.02759266
 c     -0.23563607     1.21012835    -0.50698429
 c      1.13493866     0.83714594    -0.55670974
 h      0.06094945    -1.74456642     1.02406065
 h     -1.98798426     1.20416279     1.27634775
 h     -0.69631354     1.95094839    -0.97967958
 h      1.85927602     1.51140179    -0.64579115
 o      2.54262285    -1.05647805     0.30057993
 h      3.37660115    -0.45692163     0.11246056
 c     -2.55711446    -0.33076495    -0.56772607
 h     -2.65975421    -0.94049458    -1.37619337
 h     -3.19964411    -0.77413163     0.27807293
 h     -3.02940296     0.73801906    -0.84978822
 h     -0.11565907     0.63556013     1.65740599
          17

 c      1.31549334    -0.42724748     0.00105018
 c      0.08974646    -1.01713778     0.22876092
 c     -1.13065809    -0.02825382    -0.14372580
 c     -0.94381064     0.88331626     1.01916527
 c     -0.22172754     1.20252816    -0.51348417
 c      1.12928161     0.84334676    -0.55222230
 h      0.03429009    -1.75719478     1.03060356
 h     -2.00387049     1.15853677     1.35755747
 h     -0.71753184     1.93614150    -0.97653027
 h      1.88540113     1.53728215    -0.65280642
 o      2.54299595    -1.06858791     0.30251561
 h      3.36515040    -0.41977035     0.09257851
 c     -2.56203872    -0.33016369    -0.56264061
 h     -2.70189175    -0.91995757    -1.36035170
 h     -3.19418364    -0.78789444     0.30270193
 h     -3.04073787     0.79061170    -0.86407136
 h     -0.11685375     0.69257263     1.69020804
          17

 c      1.32865751    -0.42141982    -0.00293661
 c      0.09804655    -1.01161338     0.23093025
 c     -1.12475163    -0.02900728    -0.14947786
 c     -0.96223672     0.87867039     1.01024759
 c     -0.20929593     1.19202912    -0.51849357
 c      1.12269091     0.84848249    -0.54664080
 h      0.00413172    -1.77524395     1.03352028
 h     -2.00350606     1.12030595     1.43893782
 h     -0.75124688     1.95275342    -0.99189030
 h      1.92909473     1.57855373    -0.66587106
 o      2.54333410    -1.07885938     0.30386956
 h      3.32823545    -0.40105624     0.07847752
 c     -2.56786455    -0.32580871    -0.55480862
 h     -2.74488067    -0.92153109    -1.37623136
 h     -3.17832821    -0.79338594     0.31675830
 h     -3.04294185     0.81574003    -0.87027225
 h     -0.11876002     0.75319775     1.72811905
          17

 c      1.34349988    -0.41684511    -0.00731569
 c      0.10459252    -1.00562644     0.23386359
 c     -1.11576688    -0.03083220    -0.15473237
 c     -0.98121191     0.87338079     1.00208260
 c     -0.20004001     1.18040581    -0.52302044
 c      1.11745270     0.85374340    -0.54033224
 h     -0.02734322    -1.79401442     1.02873990
 h     -1.98799776     1.08984172     1.51537745
 h     -0.78582426     1.98470678    -1.01598082
 h      1.97241530     1.61977890    -0.68202853
 o      2.54357331    -1.08703623     0.30452157
 h      3.27005366    -0.40230463     0.07091550
 c     -2.57458921    -0.31824133    -0.54527959
 h     -2.78661643    -0.93742287    -1.41309703
 h     -3.15309721    -0.78987965     0.32051102
 h     -3.03572181     0.81150281    -0.86668715
 h     -0.12727076     0.81636676     1.76263423
          17

 c      1.35934080    -0.41383925    -0.01180012
 c      0.10934037    -0.99941524     0.23772935
 c     -1.10393479    -0.03376000    -0.15949939
 c     -0.99999618     0.86747090     0.99574700
 c     -0.19549883     1.16933591    -0.52801710
 c      1.11533799     0.85987578    -0.53361235
 h     -0.05794734    -1.80979464     1.01363358
 h     -1.96048545     1.06734413     1.58257738
 h     -0.80991060     2.01634861    -1.03949601
 h      2.00283523     1.65059104    -0.69864705
 o      2.54330941    -1.09322841     0.30447228
 h      3.20103821    -0.41953507     0.06879973
 c     -2.58211949    -0.30850951    -0.53580487
 h     -2.82302098    -0.95560394    -1.45352103
 h     -3.12130905    -0.77842931     0.31675558
 h     -3.01995930     0.77925321    -0.85260052
 h     -0.14597372     0.87992544     1.78673110
          17

 c      1.37536649    -0.41260417    -0.01613749
 c      0.11233662    -0.99308589     0.24251596
 c     -1.08958858    -0.03778242    -0.16382102
 c     -1.01794988     0.86107343     0.99198616
 c     -0.19650982     1.15988537    -0.53408717
 c      1.11737620     0.86718053    -0.52670035
 h     -0.08581466    -1.82054176     0.98754241
 h     -1.92586373     1.05276021     1.63748421
 h     -0.81692081     2.03781840    -1.05681986
 h      2.01388505     1.66593745    -0.71379537
 o      2.54173374    -1.09807638     0.30391012
 h      3.13905111    -0.44085495     0.06823541
 c     -2.59003649    -0.29759758    -0.52790534
 h     -2.85066212    -0.96726325    -1.48398944
 h     -3.08739811    -0.76196296     0.31080515
 h     -2.99800612     0.72438084    -0.82862782
 h     -0.17541559     0.94123090     1.79594497
          17

 c      1.39068836    -0.41317859    -0.02013033
 c      0.11370856    -0.98660091     0.24803683
 c     -1.07315539    -0.04284096    -0.16775791
 c     -1.03455953     0.85436826     0.99114947
 c     -0.20312596     1.15255701    -0.54152648
 c      1.12385698     0.87566016    -0.51972456
 h     -0.10965829    -1.82615436     0.95178175
 h     -1.89039613     1.04576457     1.67859765
 h     -0.80462818     2.04425169    -1.06541880
 h      2.00354619     1.66449280    -0.72621530
 o      2.53783405    -1.10266771     0.30319626
 h      3.10602834    -0.44809271     0.06290579
 c     -2.59749029    -0.28663281    -0.52255074
 h     -2.86767078    -0.96786409    -1.49690382
 h     -3.05663191    -0.74486217     0.30976215
 h     -2.97480244     0.65938450    -0.79769733
 h     -0.21326335     0.99771942     1.78851988
          17

 c      1.40446159    -0.41540263    -0.02364888
 c      0.11365307    -0.97979128     0.25396222
 c     -1.05515005    -0.04881142    -0.17137643
 c     -1.04947152     0.84752477     0.99316967
 c     -0.21468722     1.14741782    -0.55038669
 c      1.13434485     0.88506790    -0.51273242
 h     -0.12894509    -1.82851576     0.90936594
 h     -1.86109862     1.04575882     1.70603661
 h     -0.77413195     2.03453004    -1.06501742
 h      1.97353961     1.64799532    -0.73537632
 o      2.53130351    -1.10757120     0.30252402
 h      3.11282758    -0.43250506     0.04961294
 c     -2.60324997    -0.27745760    -0.51996987
 h     -2.87351533    -0.95592816    -1.48919803
 h     -3.03334058    -0.73139349     0.31999179
 h     -2.95931280     0.60785292    -0.76613150
 h     -0.25458174     1.04741651     1.76541955
          17

 c      1.41601016    -0.41891243    -0.02663344
 c      0.11242892    -0.97239786     0.25988202
 c     -1.03617046    -0.05549068    -0.17474029
 c     -1.06255332     0.84064696     0.99758768
 c     -0.22993726     1.14413793    -0.56047450
 c      1.14768728     0.89483032    -0.50567503
 h     -0.14392793    -1.83118516     0.86441028
 h     -1.84472435     1.05185774     1.72115917
 h     -0.72961751     2.01134481    -1.05757789
 h      1.93001565     1.62190133    -0.74187049
 o      2.52312212    -1.11206804     0.30161783
 h      3.14905711    -0.40716714     0.03310845
 c     -2.60605059    -0.27247620    -0.51959941
 h     -2.86870106    -0.93223936    -1.46130903
 h     -3.01903761    -0.72348443     0.34350831
 h     -2.96265824     0.59963105    -0.74172487
 h     -0.29214634     1.08948108     1.73037113
          17

 c      1.42486984    -0.42317873    -0.02908546
 c      0.11034588    -0.96417260     0.26540928
 c     -1.01688103    -0.06259655    -0.17790610
 c     -1.07394380     0.83374063     1.00367355
 c     -0.24716862     1.14192044    -0.57129381
 c      1.16205312     0.90390593    -0.49835373
 h     -0.15539358    -1.83836019     0.82105817
 h     -1.84632466     1.06284430     1.72564308
 h     -0.67866146     1.98256531    -1.04801791
 h      1.88495556     1.59682907    -0.74821694
 o      2.51469061    -1.11511512     0.30007118
 h      3.19641701    -0.39147184     0.02065914
 c     -2.60548787    -0.27247999    -0.52059263
 h     -2.85481029    -0.90010687    -1.41749990
 h     -3.01220702    -0.71992111     0.37658700
 h     -2.98787383     0.64452493    -0.72612851
 h     -0.31728707     1.12460797     1.68944766
          17

 c      1.43075871    -0.42758285    -0.03104904
 c      0.10773185    -0.95504902     0.27030386
 c     -0.99799099    -0.06978203    -0.18092735
 c     -1.08399026     0.82674927     1.01069169
 c     -0.26445229     1.13946101    -0.58202310
 c      1.17520297     0.91083690    -0.49039715
 h     -0.16406886    -1.85299500     0.78213290
 h     -1.86775441     1.07710229     1.72034452
 h     -0.63167556     1.96215766    -1.04463542
 h      1.85508031     1.58800434    -0.75925880
 o      2.50708680    -1.11617494     0.29766231
 h      3.24068791    -0.39750800     0.01689936
 c     -2.60231293    -0.27534545    -0.52200074
 h     -2.83497126    -0.86647739    -1.36751412
 h     -3.00977147    -0.71772365     0.41192489
 h     -3.02466499     0.71949057    -0.71332437
 h     -0.32217272     1.15472716     1.64929349
          17

 c      1.43354299    -0.43151174    -0.03258576
 c      0.10488775    -0.94530498     0.27454843
 c     -0.98024281    -0.07666523    -0.18386494
 c     -1.09299490     0.81969394     1.01823736
 c     -0.28009156     1.13538503    -0.59177693
 c      1.18540143     0.91448864    -0.48149436
 h     -0.17000686    -1.87497808     0.74831647
 h     -1.90691187     1.09261463     1.70471911
 h     -0.59814796     1.96538777    -1.05631394
 h      1.85267491     1.60694938    -0.77949585
 o      2.50097594    -1.11522172     0.29436538
 h      3.27332820    -0.42949888     0.02350072
 c     -2.59736123    -0.27804883    -0.52225349
 h     -2.81424951    -0.84256511    -1.32772975
 h     -3.00864900    -0.71400032     0.44185586
 h     -3.06016370     0.79524035    -0.69789054
 h     -0.30367751     1.18145339     1.61403684
          17

 c      1.43322644    -0.43444812    -0.03374881
 c      0.10207298    -0.93557893     0.27831383
 c     -0.96439373    -0.08287641    -0.18678252
 c     -1.10093820     0.81281512     1.02636273
 c     -0.29315407     1.12935446    -0.60023704
 c      1.19242951     0.91509470    -0.47185449
 h     -0.17249486    -1.90087937     0.71855221
 h     -1.95832743     1.10717415     1.67731782
 h     -0.58093970     1.99604873    -1.08536815
 h      1.87427447     1.64970317    -0.80766986
 o      2.49666438    -1.11257354     0.29029097
 h      3.29051597    -0.48604863     0.03996259
 c     -2.59100869    -0.27830141    -0.51954122
 h     -2.79817114    -0.84018679    -1.31589212
 h     -3.00660167    -0.70700497     0.46062392
 h     -3.08601160     0.85309736    -0.67804264
 h     -0.26613562     1.20427679     1.58357251
          17

 c      1.42996712    -0.43601216    -0.03456909
 c      0.09951858    -0.92670631     0.28184545
 c     -0.95116912    -0.08809428    -0.18973039
 c     -1.10747920     0.80653378     1.03533322
 c     -0.30343977     1.12248317    -0.60788673
 c      1.19715184     0.91398058    -0.46218429
 h     -0.17054333    -1.92553429     0.69125508
 h     -2.01481418     1.11875061     1.63693028
 h     -0.57636681     2.04156599    -1.12485513
 h      1.90547252     1.70036126    -0.83694625
 o      2.49405462    -1.10881831     0.28566037
 h      3.29354060    -0.56098070     0.06387800
 c     -2.58353087    -0.27528414    -0.51325627
 h     -2.78871474    -0.86185612    -1.33656578
 h     -3.00248601    -0.69638463     0.46542718
 h     -3.09794379     0.88400269    -0.65415955
 h     -0.21963103     1.22067362     1.55537811
          17

 c      1.42410324    -0.43596349    -0.03505022
 c      0.09743580    -0.91949338     0.28535309
 c     -0.94119944    -0.09205214    -0.19273481
 c     -1.11219521     0.80126349     1.04528727
 c     -0.31099008     1.11634361    -0.61546580
 c      1.20042430     0.91249079    -0.45323063
 h     -0.16346877    -1.94412829     0.66533559
 h     -2.06922411     1.12584856     1.58352047
 h     -0.57950226     2.08432178    -1.16484331
 h      1.93313955     1.74367200    -0.86019990
 o      2.49247748    -1.10481111     0.28080850
 h      3.29111987    -0.64311930     0.09077150
 c     -2.57534315    -0.26962483    -0.50455907
 h     -2.78314323    -0.89723683    -1.37598999
 h     -2.99626081    -0.68311916     0.45668279
 h     -3.09409744     0.88462887    -0.62745007
 h     -0.17535743     1.22792067     1.52746296
          17

 c      1.41615930    -0.43418692    -0.03516842
 c      0.09599248    -0.91454100     0.28894685
 c     -0.93495747    -0.09453505    -0.19579742
 c     -1.11478569     0.79726139     1.05608663
 c     -0.31583294     1.11209291    -0.62349919
 c      1.20270296     0.91153846    -0.44553949
 h     -0.15120691    -1.95363923     0.64060874
 h     -2.11562713     1.12772448     1.51857503
 h     -0.58694646     2.11135909    -1.19779136
 h      1.94956516     1.77011152    -0.87272437
 o      2.49062140    -1.10155759     0.27614313
 h      3.30045398    -0.71802430     0.11469913
 c     -2.56674983    -0.26244016    -0.49526591
 h     -2.77764496    -0.93248980    -1.41552127
 h     -2.98897789    -0.66948164     0.43791959
 h     -3.07418907     0.85538617    -0.59950818
 h     -0.14209663     1.22456565     1.49964681
          17

 c      1.40679766    -0.43067154    -0.03487967
 c      0.09527485    -0.91214056     0.29261219
 c     -0.93270988    -0.09538159    -0.19888766
 c     -1.11514667     0.79457897     1.06733412
 c     -0.31797526     1.11030109    -0.63221485
 c      1.20410996     0.91164880    -0.43945264
 h     -0.13437180    -1.95351921     0.61779989
 h     -2.14985585     1.12444583     1.44498809
 h     -0.59678457     2.11594002    -1.21945159
 h      1.95142281     1.77518194    -0.87218539
 o      2.48723960    -1.09972075     0.27194767
 h      3.33659557    -0.77595519     0.13145744
 c     -2.55771938    -0.25473848    -0.48692845
 h     -2.76979346    -0.95758730    -1.44197703
 h     -2.98267644    -0.65892051     0.41528849
 h     -3.03967430     0.80061462    -0.57232595
 h     -0.12491515     1.21086223     1.47338765
          17

 c      1.39671358    -0.42547906    -0.03413345
 c      0.09525856    -0.91222323     0.29620738
 c     -0.93448150    -0.09449349    -0.20193311
 c     -1.11338082     0.79307158     1.07844132
 c     -0.31743903     1.11103656    -0.64159709
 c      1.20454273     0.91305559    -0.43514679
 h     -0.11418212    -1.94592003     0.59838637
 h     -2.16972147     1.11684605     1.36673800
 h     -0.60807295     2.09630324    -1.22823887
 h      1.93842550     1.75808127    -0.85809128
 o      2.48242466    -1.09920980     0.26819859
 h      3.39336556    -0.81867466     0.14161897
 c     -2.54782605    -0.24760856    -0.48061059
 h     -2.75860080    -0.96704932    -1.44863478
 h     -2.97984376    -0.65545589     0.39607574
 h     -2.99492113     0.73102214    -0.54842951
 h     -0.12492672     1.18868744     1.45130356
          17

 c      1.38654365    -0.41872852    -0.03287677
 c      0.09581084    -0.91436907     0.29948080
 c     -0.94003704    -0.09184740    -0.20481322
 c     -1.10980987     0.79242257     1.08868800
 c     -0.31426992     1.11392792    -0.65141468
 c      1.20370318     0.91570275    -0.43263694
 h     -0.09229616    -1.93549861     0.58435927
 h     -2.17508290     1.10643102     1.28846632
 h     -0.62068270     2.05498019    -1.22492931
 h      1.91308162     1.72149332    -0.83172033
 o      2.47730885    -1.09961628     0.26472951
 h      3.44882419    -0.85257164     0.14794507
 c     -2.53625062    -0.24277387    -0.47679289
 h     -2.74398513    -0.95871702    -1.43349845
 h     -2.98216960    -0.66222544     0.38578680
 h     -2.94912132     0.66764053    -0.53084286
 h     -0.13912440     1.16136952     1.43688075
          17

 c      1.37682903    -0.41060137    -0.03105012
 c      0.09671744    -0.91791141     0.30211616
 c     -0.94888103    -0.08750477    -0.20735946
 c     -1.10498616     0.79217729     1.09727747
 c     -0.30850265     1.11814947    -0.66119225
 c      1.20102813     0.91913992    -0.43173295
 h     -0.07050165    -1.92839826     0.57783227
 h     -2.16781319     1.09523398     1.21499673
 h     -0.63563386     1.99928516    -1.21308776
 h      1.88167313     1.67267977    -0.79663199
 o      2.47285987    -1.10066275     0.26142352
 h      3.48429197    -0.88135241     0.15225580
 c     -2.52199024    -0.24266079    -0.47527973
 h     -2.72645257    -0.93316980    -1.39836451
 h     -2.98920009    -0.67971340     0.38532527
 h     -2.91578255     0.64034360    -0.52234270
 h     -0.16027276     1.13342229     1.43429513
          17

 c      1.36800388    -0.40135507    -0.02858553
 c      0.09770835    -0.92216337     0.30380882
 c     -0.96027193    -0.08161656    -0.20936130
 c     -1.09959836     0.79182096     1.10342204
 c     -0.30009587     1.12240443    -0.67016770
 c      1.19557075     0.92239485    -0.43198793
 h     -0.05024767    -1.92998791     0.58041455
 h     -2.15161868     1.08561134     1.15081390
 h     -0.65582463     1.94203240    -1.19974173
 h      1.85583240     1.62501348    -0.75928028
 o      2.46948225    -1.10221393     0.25822940
 h      3.49040825    -0.90575804     0.15514683
 c     -2.50470747    -0.24856033    -0.47528955
 h     -2.70716204    -0.89443023    -1.34951552
 h     -2.99822608    -0.70525868     0.39102106
 h     -2.90315989     0.66623471    -0.52378862
 h     -0.17812367     1.10976037     1.44794181
          17

 c      1.36038288    -0.39135054    -0.02540564
 c      0.09848452    -0.92669870     0.30435224
 c     -0.97326596    -0.07441915    -0.21057481
 c     -1.09412722     0.79093823     1.10650192
 c     -0.28893357     1.12517592    -0.67740960
 c      1.18613455     0.92417134    -0.43281100
 h     -0.03223378    -1.94205187     0.59250440
 h     -2.13160500     1.08001874     1.09961071
 h     -0.68607140     1.89921779    -1.19427351
 h      1.85123758     1.59589650    -0.72769782
 o      2.46707909    -1.10419587     0.25513510
 h      3.46607232    -0.92488302     0.15645145
 c     -2.48536433    -0.25860484    -0.47555935
 h     -2.68849988    -0.85160364    -1.29989298
 h     -3.00551922    -0.73439121     0.39732714
 h     -2.90519372     0.72848141    -0.53343095
 h     -0.18386121     1.09395770     1.48106972
          17

 c      1.35414424    -0.38108925    -0.02141915
 c      0.09876611    -0.93149535     0.30368765
 c     -0.98680545    -0.06622000    -0.21073671
 c     -1.08840236     0.78939717     1.10628554
 c     -0.27512909     1.12553499    -0.68232224
 c      1.17218271     0.92383749    -0.43392752
 h     -0.01640426    -1.96158120     0.61295700
 h     -2.11335673     1.08073397     1.06396262
 h     -0.72977732     1.88106593    -1.20282473
 h      1.87735043     1.59543463    -0.70604865
 o      2.46506812    -1.10657209     0.25216403
 h      3.41829853    -0.93669602     0.15537605
 c     -2.46526707    -0.26935120    -0.47435579
 h     -2.67468941    -0.81896929    -1.26986413
 h     -3.00767918    -0.76261953     0.39938833
 h     -2.91065054     0.79686021    -0.54843057
 h     -0.17630784     1.08631608     1.53356739
          17

 c      1.34932242    -0.37121276    -0.01652435
 c      0.09835303    -0.93682095     0.30188895
 c     -0.99980098    -0.05736984    -0.20958026
 c     -1.08163752     0.78739114     1.10303681
 c     -0.25953901     1.12384983    -0.68515975
 c      1.15483112     0.92226822    -0.43567280
 h     -0.00235928    -1.98237623     0.63942685
 h     -2.10124276     1.08942131     1.04531217
 h     -0.78336297     1.88390441    -1.22249935
 h      1.92629727     1.61644931    -0.69102327
 o      2.46227136    -1.10937492     0.24939609
 h      3.36417897    -0.93778289     0.15025764
 c     -2.44536569    -0.27817637    -0.47021806
 h     -2.67001133    -0.80893677    -1.27821839
 h     -3.00242709    -0.78656613     0.39428099
 h     -2.91215951     0.85011977    -0.56614048
 h     -0.16311004     1.08384536     1.60079367
          17

 c      1.34581005    -0.36240946    -0.01063510
 c      0.09716656    -0.94298727     0.29910658
 c     -1.01117998    -0.04821754    -0.20685911
 c     -1.07304443     0.78531917     1.09737630
 c     -0.24373367     1.12131740    -0.68677141
 c      1.13627288     0.92103434    -0.43854488
 h      0.01020183    -1.99792674     0.66911400
 h     -2.09652600     1.10658084     1.04423932
 h     -0.83686102     1.89548008    -1.24438074
 h      1.97992087     1.64328845    -0.67681648
 o      2.45704517    -1.11273635     0.24698069
 h      3.32914423    -0.92326233     0.13846341
 c     -2.42663187    -0.28440897    -0.46349524
 h     -2.67375943    -0.82011846    -1.32400202
 h     -2.98892859    -0.80439629     0.38131732
 h     -2.90646654     0.87772389    -0.58431906
 h     -0.15505008     1.08230668     1.67506547
          17

 c      1.34335475    -0.35527483    -0.00371949
 c      0.09525069    -0.95015964     0.29551052
 c     -1.01993916    -0.03907758    -0.20237773
 c     -1.06234917     0.78366036     1.09005178
 c     -0.22946017     1.11908474    -0.68800555
 c      1.11866843     0.92130511    -0.44277043
 h      0.02127068    -2.00351428     0.69945151
 h     -2.09665989     1.13117379     1.06060045
 h     -0.87993524     1.90487954    -1.26034345
 h      2.02257056     1.66378621    -0.65995423
 o      2.44843673    -1.11674313     0.24503901
 h      3.32907255    -0.88961430     0.11806434
 c     -2.41021583    -0.28874933    -0.45625836
 h     -2.67979414    -0.83989996    -1.38744347
 h     -2.96791727    -0.81592643     0.36193538
 h     -2.89266170     0.87562407    -0.60107964
 h     -0.16037777     1.07805485     1.74824562
          17

 c      1.34156928    -0.35021101     0.00417304
 c      0.09274375    -0.95827610     0.29124947
 c     -1.02523154    -0.03023535    -0.19602327
 c     -1.04984963     0.78290095     1.08180669
 c     -0.21825953     1.11792122    -0.68945583
 c      1.10375288     0.92358950    -0.44827300
 h      0.03052318    -1.99707571     0.72855796
 h     -2.09646022     1.16075884     1.09330127
 h     -0.90545945     1.90595234    -1.26568358
 h      2.04491858     1.67172509    -0.63955754
 o      2.43739550    -1.12112679     0.24348068
 h      3.35127477    -0.83990546     0.09078551
 c     -2.39701639    -0.29197613    -0.45072877
 h     -2.68169705    -0.85678057    -1.44813443
 h     -2.94174626    -0.82267601     0.33947671
 h     -2.87122337     0.84350854    -0.61491839
 h     -0.18289952     1.06867883     1.81342942
          17

 c      1.33997982    -0.34740945     0.01290842
 c      0.08984423    -0.96703890     0.28642066
 c     -1.02646460    -0.02197657    -0.18778683
 c     -1.03620713     0.78348394     1.07333860
 c     -0.21130695     1.11824611    -0.69145309
 c      1.09281911     0.92787520    -0.45477734
 h      0.03739827    -1.97933058     0.75552292
 h     -2.09025800     1.19211645     1.13999488
 h     -0.90989470     1.89660761    -1.25874816
 h      2.04284579     1.66521630    -0.61628059
 o      2.42574318    -1.12532639     0.24205483
 h      3.37039685    -0.78256304     0.06108489
 c     -2.38738501    -0.29453430    -0.44852450
 h     -2.67543326    -0.86464992    -1.49320074
 h     -2.91416868    -0.82772882     0.31877489
 h     -2.84396262     0.78431065    -0.62483594
 h     -0.22228791     1.05297175     1.86565584
          17

 c      1.33808681    -0.34688352     0.02227708
 c      0.08677823    -0.97594146     0.28104811
 c     -1.02337950    -0.01461263    -0.17777322
 c     -1.02222784     0.78576493     1.06526050
 c     -0.20927925     1.12017737    -0.69407496
 c      1.08666206     0.93378066    -0.46190186
 h      0.04120138    -1.95355803     0.78059155
 h     -2.07374525     1.22202051     1.19706238
 h     -0.89296802     1.87788648    -1.24029766
 h      2.01630612     1.64543600    -0.59162625
 o      2.41485380    -1.12879652     0.24052952
 h      3.36876262    -0.72611408     0.03318493
 c     -2.38108079    -0.29683373    -0.45060192
 h     -2.65912560    -0.86147025    -1.51632321
 h     -2.88940875    -0.83493987     0.30499125
 h     -2.81474141     0.70578475    -0.63070648
 h     -0.27480658     1.03077610     1.90234463
          17

 c      1.33541660    -0.34851013     0.03200571
 c      0.08376904    -0.98433512     0.27507931
 c     -1.01609411    -0.00847754    -0.16620477
 c     -1.00872753     0.78998042     1.05802615
 c     -0.21217506     1.12349329    -0.69709988
 c      1.08539175     0.94061213    -0.46921856
 h      0.04121657    -1.92493856     0.80515060
 h     -2.04501081     1.24787235     1.25990720
 h     -0.85803058     1.85410147    -1.21358436
 h      1.96966308     1.61669147    -0.56769692
 o      2.40545959    -1.13114040     0.23875840
 h      3.33912897    -0.67691407     0.00997010
 c     -2.37730414    -0.29981930    -0.45718682
 h     -2.63233857    -0.84770016    -1.51560049
 h     -2.87047555    -0.84725092     0.30144259
 h     -2.79093655     0.62394141    -0.63401405
 h     -0.33383808     1.00283196     1.92383952
          17

 c      1.33156494    -0.35206850     0.04177226
 c      0.08101073    -0.99156695     0.26842561
 c     -1.00510498    -0.00388509    -0.15341992
 c     -0.99645145     0.79623632     1.05184098
 c     -0.21915135     1.12751624    -0.69992425
 c      1.08817607     0.94730318    -0.47628763
 h      0.03682821    -1.89912441     0.83123083
 h     -2.00486447     1.26813391     1.32345465
 h     -0.81315702     1.83403101    -1.18510742
 h      1.91361758     1.58776982    -0.54708731
 o      2.39781599    -1.13212915     0.23668326
 h      3.28197308    -0.63883297    -0.00706061
 c     -2.37476851    -0.30532667    -0.46763381
 h     -2.59572139    -0.82576132    -1.49281637
 h     -2.85780950    -0.86502212     0.30762368
 h     -2.78431398     0.56476112    -0.63832663
 h     -0.39041854     0.97052478     1.93391535
          17

 c      1.32623342    -0.35728091     0.05122780
 c      0.07865060    -0.99718308     0.26106272
 c     -0.99124448    -0.00106706    -0.13985831
 c     -0.98597830     0.80452516     1.04663797
 c     -0.22858691     1.13107487    -0.70156855
 c      1.09314496     0.95233608    -0.48269136
 h      0.02765435    -1.88009105     0.86032738
 h     -1.95670873     1.28265604     1.38280875
 h     -0.77113931     1.83144983    -1.16472807
 h      1.86674890     1.57318545    -0.53249875
 o      2.39176857    -1.13173640     0.23434571
 h      3.20441560    -0.61266368    -0.01801682
 c     -2.37215495    -0.31505065    -0.48056944
 h     -2.55105741    -0.80048383    -1.45445022
 h     -2.84960276    -0.88601887     0.31937468
 h     -2.80583916     0.55191892    -0.64698914
 h     -0.43441571     0.93535739     1.93943778
          17

 c      1.31925389    -0.36385580     0.06002735
 c      0.07677417    -1.00109953     0.25315091
 c     -0.97558529    -0.00013794    -0.12602054
 c     -0.97756260     0.81477409     1.04224269
 c     -0.23873944     1.13300163    -0.70107465
 c      1.09808291     0.95412197    -0.48810984
 h      0.01368232    -1.86842376     0.89203850
 h     -1.90601990     1.29278123     1.43392310
 h     -0.74389732     1.85963703    -1.16158624
 h      1.84922966     1.58877854    -0.52570109
 o      2.38669675    -1.13024178     0.23193300
 h      3.12109985    -0.59437452    -0.02541984
 c     -2.36907058    -0.32826310    -0.49429119
 h     -2.50147629    -0.78007582    -1.41415225
 h     -2.84330072    -0.90705021     0.33100182
 h     -2.85362862     0.58206324    -0.65836992
 h     -0.45693722     0.89815543     1.94775383
          17

 c      1.31059804    -0.37152932     0.06786422
 c      0.07538933    -1.00360999     0.24507208
 c     -0.95932187    -0.00110773    -0.11240334
 c     -0.97098674     0.82688033     1.03871019
 c     -0.24876209     1.13325651    -0.69826331
 c      1.10210086     0.95220147    -0.49239851
 h     -0.00464298    -1.86147636     0.92366353
 h     -1.85930149     1.30113270     1.47419521
 h     -0.73274639     1.91861709    -1.17588394
 h      1.86517274     1.63764451    -0.52659635
 o      2.38155733    -1.12831902     0.22981342
 h      3.05340082    -0.57364778    -0.03482626
 c     -2.36602227    -0.34209162    -0.50676040
 h     -2.45092939    -0.77579924    -1.39332856
 h     -2.83677761    -0.92551190     0.33728698
 h     -2.91366048     0.62951698    -0.66768421
 h     -0.45330853     0.85866335     1.96203679
          17

 c      1.30040186    -0.38006637     0.07448327
 c      0.07440866    -1.00523453     0.23734544
 c     -0.94365157    -0.00389749    -0.09944008
 c     -0.96558236     0.84067905     1.03651153
 c     -0.25870832     1.13315019    -0.69380799
 c      1.10603642     0.94769824    -0.49555685
 h     -0.02644692    -1.85522303     0.95118412
 h     -1.82256134     1.31094812     1.50272115
 h     -0.72919476     1.99272625    -1.19832293
 h      1.89858827     1.70492653    -0.53376591
 o      2.37551031    -1.12668907     0.22836196
 h      3.01909674    -0.53949779    -0.05200826
 c     -2.36360797    -0.35398323    -0.51619677
 h     -2.40191953    -0.79635359    -1.41035166
 h     -2.82883816    -0.94005595     0.33462738
 h     -2.97196329     0.67086094    -0.67204997
 h     -0.42450095     0.81635597     1.97861333
          17

 c      1.28901717    -0.38921922     0.07966575
 c      0.07364391    -1.00653887     0.23049275
 c     -0.92967282    -0.00831961    -0.08746983
 c     -0.96046380     0.85588835     1.03632721
 c     -0.26868015     1.13424806    -0.68851154
 c      1.11093305     0.94217189    -0.49765168
 h     -0.05057636    -1.84622966     0.97076926
 h     -1.79974789     1.32508975     1.51995710
 h     -0.72470309     2.06327672    -1.21843173
 h      1.93074461     1.77140190    -0.54549901
 o      2.36884107    -1.12527781     0.22755487
 h      3.01703592    -0.49389358    -0.07633848
 c     -2.36222559    -0.36308319    -0.52269667
 h     -2.35442302    -0.83893499    -1.46145460
 h     -2.81938675    -0.95075625     0.32166691
 h     -3.01947645     0.69267746    -0.67102805
 h     -0.37597548     0.77181688     1.98940870
          17

 c      1.27702814    -0.39869405     0.08321187
 c      0.07282408    -1.00801370     0.22493178
 c     -0.91833081    -0.01405074    -0.07674422
 c     -0.95481487     0.87212292     1.03870662
 c     -0.27846024     1.13760550    -0.68287172
 c      1.11716270     0.93677530    -0.49877666
 h     -0.07580950    -1.83277756     0.97988632
 h     -1.79173563     1.34513518     1.52691247
 h     -0.71489161     2.11707643    -1.22933871
 h      1.95015011     1.82327967    -0.56021298
 o      2.36263474    -1.12326854     0.22699155
 h      3.03177400    -0.45104417    -0.10100156
 c     -2.36191365    -0.36982879    -0.52801187
 h     -2.30868033    -0.89133280    -1.52461753
 h     -2.80939199    -0.95908118     0.29943304
 h     -3.05114981     0.68891384    -0.66535631
 h     -0.31534644     0.72727054     1.98650106
          17

 c      1.26517908    -0.40815153     0.08493981
 c      0.07163308    -1.01000691     0.22091416
 c     -0.91039527    -0.02062782    -0.06744938
 c     -0.94806777     0.88896493     1.04388949
 c     -0.28760860     1.14367603    -0.67706342
 c      1.12450795     0.93218254    -0.49903206
 h     -0.10106837    -1.81524262     0.97784867
 h     -1.79624742     1.37098737     1.52441577
 h     -0.69871387     2.14708209    -1.22773649
 h      1.95193119     1.85281226    -0.57654797
 o      2.35783146    -1.11992770     0.22628941
 h      3.04871212    -0.42418592    -0.11929220
 c     -2.36236489    -0.37489217    -0.53390852
 h     -2.26640424    -0.94162627    -1.57924430
 h     -2.80064058    -0.96772817     0.27094744
 h     -3.06453573     0.65794928    -0.65625607
 h     -0.25042345     0.68610644     1.96490716
          17

 c      1.25425428    -0.41722984     0.08469557
 c      0.06975741    -1.01267643     0.21849233
 c     -0.90644294    -0.02747145    -0.05971990
 c     -0.93994408     0.90602430     1.05177665
 c     -0.29561127     1.15241496    -0.67101991
 c      1.13242436     0.92872010    -0.49851294
 h     -0.12561993    -1.79611546     0.96601547
 h     -1.80869042     1.40113830     1.51295682
 h     -0.67709979     2.15099187    -1.21285337
 h      1.93535879     1.85653859    -0.59338556
 o      2.35493941    -1.11493211     0.22524864
 h      3.05919868    -0.42022390    -0.12735525
 c     -2.36308577    -0.37880348    -0.54149089
 h     -2.22970370    -0.98205601    -1.61343566
 h     -2.79521993    -0.98013729     0.24031688
 h     -3.05931204     0.60151337    -0.64530497
 h     -0.18798716     0.65208593     1.92326717
          17

 c      1.24496593    -0.42557626     0.08236434
 c      0.06693928    -1.01595990     0.21751334
 c     -0.90684158    -0.03393464    -0.05364280
 c     -0.93041749     0.92296587     1.06194375
 c     -0.30195125     1.16333312    -0.66447518
 c      1.14018784     0.92643209    -0.49729963
 h     -0.14924121    -1.77976901     0.94769917
 h     -1.82345295     1.43334327     1.49307665
 h     -0.65237021     2.13071595    -1.18604867
 h      1.90262323     1.83437271    -0.60989954
 o      2.35410327    -1.10832398     0.22383947
 h      3.05988337    -0.44032162    -0.12408678
 c     -2.36346536    -0.38216262    -0.55122602
 h     -2.20032761    -1.00834161    -1.62219562
 h     -2.79467413    -0.99944976     0.21123797
 h     -3.03799365     0.52545401    -0.63453323
 h     -0.13303828     0.62863925     1.86360472
          17

 c      1.23787178    -0.43287933     0.07788087
 c      0.06301964    -1.01959534     0.21766330
 c     -0.91173880    -0.03936967    -0.04925455
 c     -0.91966873     0.93952725     1.07366497
 c     -0.30610756     1.17544749    -0.65694272
 c      1.14690531     0.92502736    -0.49544028
 h     -0.17222743    -1.77169352     0.92749129
 h     -1.83512464     1.46533037     1.46586389
 h     -0.62834959     2.09332342    -1.15127666
 h      1.85905230     1.79014069    -0.62575838
 o      2.35513706    -1.10046664     0.22218958
 h      3.05235741    -0.48051271    -0.11099767
 c     -2.36268525    -0.38605831    -0.56301816
 h     -2.17946113    -1.01852436    -1.60495547
 h     -2.79912385    -1.02713728     0.18542311
 h     -3.00806203     0.44218643    -0.62652253
 h     -0.08820329     0.61826358     1.79088309
          17

 c      1.23332792    -0.43889757     0.07123855
 c      0.05794515    -1.02323476     0.21859386
 c     -0.92105582    -0.04320132    -0.04652845
 c     -0.90806879     0.95554071     1.08595770
 c     -0.30752075     1.18717967    -0.64765816
 c      1.15141837     0.92371867    -0.49291134
 h     -0.19503836    -1.77682124     0.90966564
 h     -1.83937315     1.49533334     1.43320939
 h     -0.61078698     2.05280547    -1.11604853
 h      1.81445175     1.73346599    -0.64164680
 o      2.35743994    -1.09207991     0.22061590
 h      3.04445608    -0.53107389    -0.09274193
 c     -2.35954701    -0.39234234    -0.57626538
 h     -2.16757192    -1.01265710    -1.56471336
 h     -2.80701487    -1.06218481     0.16209915
 h     -2.98445850     0.37286976    -0.62415328
 h     -0.05312533     0.62199952     1.71246910
          17

 c      1.23147646    -0.44347654     0.06249267
 c      0.05172442    -1.02662480     0.22010161
 c     -0.93447781    -0.04499787    -0.04535840
 c     -0.89617159     0.97093903     1.09766848
 c     -0.30563486     1.19651270    -0.63565158
 c      1.15223926     0.92111302    -0.48956018
 h     -0.21757521    -1.79726325     0.89608572
 h     -1.83349793     1.52240912     1.39776630
 h     -0.60688766     2.02888426    -1.09092201
 h      1.78403871     1.68113401    -0.66004010
 o      2.35994395    -1.08420837     0.21962784
 h      3.05104520    -0.57706069    -0.07715021
 c     -2.35280081    -0.40296095    -0.58995305
 h     -2.16395637    -0.99367452    -1.50905135
 h     -2.81577642    -1.10151375     0.13901013
 h     -2.98564118     0.34084126    -0.62952152
 h     -0.02408125     0.63917075     1.63733478
          17

 c      1.23224167    -0.44656407     0.05176403
 c      0.04438048    -1.02972854     0.22221834
 c     -0.95144533    -0.04452670    -0.04553737
 c     -0.88462578     0.98571519     1.10764190
 c     -0.30021991     1.20198544    -0.62026911
 c      1.14796519     0.91572075    -0.48514955
 h     -0.23863933    -1.83099740     0.88524087
 h     -1.81678293     1.54664887     1.36269915
 h     -0.62163632     2.03591370    -1.08370565
 h      1.78381571     1.65130209    -0.68484498
 o      2.36162784    -1.07774445     0.21967845
 h      3.08611419    -0.60604313    -0.07121833
 c     -2.34259220    -0.41790669    -0.60264372
 h     -2.16585623    -0.96956194    -1.45308797
 h     -2.82282456    -1.14126873     0.11395569
 h     -3.01656360     0.35080474    -0.64268892
 h      0.00522860     0.66763798     1.57446312
          17

 c      1.23531803    -0.44823383     0.03924538
 c      0.03595215    -1.03267934     0.22512324
 c     -0.97117257    -0.04176923    -0.04675199
 c     -0.87391703     0.99981082     1.11496323
 c     -0.29183843     1.20390895    -0.60184218
 c      1.13842948     0.90731892    -0.47969515
 h     -0.25618721    -1.87273431     0.87339893
 h     -1.79069983     1.56932145     1.33132303
 h     -0.65257075     2.06887497    -1.09175440
 h      1.81741035     1.64767398    -0.71755417
 o      2.36261860    -1.07272546     0.22073088
 h      3.14586937    -0.61938753    -0.07418491
 c     -2.33098639    -0.43457081    -0.61234164
 h     -2.16796048    -0.95477047    -1.42150824
 h     -2.82623900    -1.17799212     0.08572583
 h     -3.06234834     0.38373236    -0.66215301
 h      0.04071208     0.70494304     1.53042290
          17

 c      1.24018358    -0.44870840     0.02520390
 c      0.02654124    -1.03562440     0.22897157
 c     -0.99269529    -0.03687660    -0.04860337
 c     -0.86403725     1.01299338     1.11912297
 c     -0.28175692     1.20386599    -0.58143939
 c      1.12512552     0.89727019    -0.47372599
 h     -0.26815337    -1.91613446     0.85670661
 h     -1.75878108     1.59286331     1.30669537
 h     -0.69100096     2.10923427    -1.10474767
 h      1.87139374     1.65582504    -0.75413196
 o      2.36410307    -1.06860929     0.22236861
 h      3.21040662    -0.62762011    -0.07934831
 c     -2.32031693    -0.45003275    -0.61728117
 h     -2.16489360    -0.96318574    -1.43811627
 h     -2.82503838    -1.20930657     0.05434686
 h     -3.10495368     0.41761223    -0.68605045
 h      0.08376611     0.74978802     1.50775985
          17

 c      1.24617734    -0.44834792     0.00996899
 c      0.01635322    -1.03859544     0.23377872
 c     -1.01492195    -0.03010118    -0.05064047
 c     -0.85441493     1.02489427     1.12001375
 c     -0.27143757     1.20338643    -0.56012472
 c      1.11014540     0.88717135    -0.46799156
 h     -0.27314957    -1.95572619     0.83263085
 h     -1.72573264     1.62041166     1.29120087
 h     -0.72781016     2.14028196    -1.11302335
 h      1.92768410     1.65886750    -0.78823512
 o      2.36721646    -1.06496669     0.22422467
 h      3.26097720    -0.63895546    -0.08101408
 c     -2.31191015    -0.46330963    -0.61797066
 h     -2.15622574    -0.99244605    -1.50110809
 h     -2.81926477    -1.23431367     0.02104511
 h     -3.13316090     0.43868741    -0.71252138
 h      0.12970503     0.80215822     1.50532071
          17

 c      1.25260698    -0.44760811    -0.00608586
 c      0.00570050    -1.04145986     0.23939113
 c     -1.03669998    -0.02175346    -0.05240156
 c     -0.84427043     1.03522950     1.11781898
 c     -0.26224133     1.20346876    -0.53865442
 c      1.09533683     0.87802332    -0.46312790
 h     -0.27075626    -1.98789787     0.80040017
 h     -1.69556065     1.65459893     1.28617498
 h     -0.75640061     2.15246759    -1.11074028
 h      1.97290857     1.64680283    -0.81488130
 o      2.37255747    -1.06162836     0.22610834
 h      3.28711328    -0.65665747    -0.07660787
 c     -2.30621950    -0.47503055    -0.61699938
 h     -2.14541640    -1.02668935    -1.58495045
 h     -2.80991646    -1.25374241    -0.01203522
 h     -3.14191882     0.44036330    -0.73977552
 h      0.17036865     0.86200237     1.51983995
          17

 c      1.25883922    -0.44698461    -0.02256140
 c     -0.00502139    -1.04392349     0.24550599
 c     -1.05691637    -0.01218977    -0.05346010
 c     -0.83308760     1.04403088     1.11290855
 c     -0.25533925     1.20466557    -0.51749712
 c      1.08214706     0.87024868    -0.45957781
 h     -0.26153172    -2.01126963     0.76089105
 h     -1.66952021     1.69594658     1.29163547
 h     -0.77282811     2.14210786    -1.09534274
 h      1.99932681     1.61601123    -0.83118562
 o      2.38019739    -1.05859374     0.22796451
 h      3.28609527    -0.68043470    -0.06607529
 c     -2.30337660    -0.48586085    -0.61688630
 h     -2.13524587    -1.05249620    -1.66513153
 h     -2.79873263    -1.26979761    -0.04228181
 h     -3.13001156     0.42032491    -0.76625473
 h      0.19795443     0.92809836     1.54735828
          17

 c      1.26435365    -0.44696045    -0.03904778
 c     -0.01536900    -1.04555204     0.25171034
 c     -1.07460612    -0.00181376    -0.05346039
 c     -0.82083142     1.05172827     1.10578130
 c     -0.25164054     1.20720272    -0.49689482
 c      1.07165101     0.86388894    -0.45761556
 h     -0.24687578    -2.02675875     0.71629867
 h     -1.64559661     1.74203874     1.30622365
 h     -0.77540560     2.10967601    -1.06670587
 h      2.00336163     1.56691002    -0.83594956
 o      2.38969640    -1.05598604     0.22985195
 h      3.26255780    -0.70725144    -0.05154376
 c     -2.30333248    -0.49605785    -0.61925160
 h     -2.12682731    -1.06333271    -1.72705124
 h     -2.78778541    -1.28557252    -0.06712881
 h     -3.09905831     0.37925040    -0.79082924
 h      0.20733106     0.99783816     1.58392748
          17

 c      1.26876595    -0.44795683    -0.05513903
 c     -0.02489797    -1.04581331     0.25753211
 c     -1.08903732     0.00892149    -0.05213970
 c     -0.80786273     1.05904847     1.09701654
 c     -0.25166535     1.21097447    -0.47686422
 c      1.06451212     0.85871925    -0.45736150
 h     -0.22877684    -2.03732502     0.66964642
 h     -1.62006957     1.78827117     1.32742939
 h     -0.76485920     2.05951345    -1.02709291
 h      1.98488736     1.50279241    -0.82943059
 o      2.40000662    -1.05408360     0.23197503
 h      3.23010928    -0.73104106    -0.03778420
 c     -2.30576666    -0.50578330    -0.62492265
 h     -2.12029576    -1.05727038    -1.76358707
 h     -2.77880893    -1.30388536    -0.08472005
 h     -3.05394706     0.32121247    -0.81309930
 h      0.19673686     1.06760236     1.62594924
          17

 c      1.27182299    -0.45029202    -0.07045064
 c     -0.03321560    -1.04417109     0.26250707
 c     -1.09976363     0.01951931    -0.04933807
 c     -0.79473924     1.06681389     1.08720563
 c     -0.25535459     1.21540943    -0.45712263
 c      1.06082151     0.85425954    -0.45875170
 h     -0.20941436    -2.04705010     0.62407754
 h     -1.58975516     1.82957752     1.35203272
 h     -0.74536852     2.00109106    -0.98212171
 h      1.94807124     1.43002541    -0.81369989
 o      2.40950647    -1.05332531     0.23469511
 h      3.21110329    -0.74297454    -0.03225629
 c     -2.30992846    -0.51554959    -0.63407312
 h     -2.11529807    -1.03487327    -1.77203022
 h     -2.77251540    -1.32590708    -0.09458029
 h     -3.00450009     0.25555203    -0.83399007
 h      0.16767546     1.13338913     1.67059063
          17

 c      1.27338326    -0.45414489    -0.08464586
 c     -0.04003507    -1.04024829     0.26625610
 c     -1.10664387     0.02946088    -0.04499997
 c     -0.78205131     1.07577122     1.07689862
 c     -0.26191074     1.21931619    -0.43698213
 c      1.05984521     0.84969758    -0.46145404
 h     -0.19068846    -2.05937016     0.58203450
 h     -1.55344315     1.86193711     1.37660733
 h     -0.72596407     1.95069932    -0.94219807
 h      1.90392694     1.35920175    -0.79363221
 o      2.41686186    -1.05403551     0.23829586
 h      3.22347796    -0.73631441    -0.04113783
 c     -2.31450547    -0.52650878    -0.64623826
 h     -2.11107040    -0.99840830    -1.75286584
 h     -2.76842366    -1.35047910    -0.09786372
 h     -2.96698440     0.19875453    -0.85648628
 h      0.12433752     1.19133243     1.71601079
          17

 c      1.27340082    -0.45955015    -0.09745718
 c     -0.04520217    -1.03399782     0.26853820
 c     -1.10983466     0.03823363    -0.03916352
 c     -0.77031444     1.08648357     1.06658190
 c     -0.26998017     1.22115549    -0.41550362
 c      1.05988354     0.84386282    -0.46480873
 h     -0.17390970    -2.07515250     0.54474651
 h     -1.51233106     1.88324619     1.39797432
 h     -0.71889492     1.92845348    -0.92102677
 h      1.87247496     1.30549801    -0.77760467
 o      2.42231754    -1.05597783     0.24257032
 h      3.26066937    -0.71383280    -0.06255458
 c     -2.31797421    -0.54002686    -0.66036987
 h     -2.10615620    -0.95208345    -1.71049341
 h     -2.76535912    -1.37473082    -0.09693440
 h     -2.95985517     0.17004278    -0.88475993
 h      0.07265224     1.23806378     1.76138686
          17

 c      1.27193302    -0.46644761    -0.10868751
 c     -0.04867329    -1.02575527     0.26924874
 c     -1.10975551     0.04535028    -0.03192934
 c     -0.75988151     1.09926370     1.05669056
 c     -0.27854376     1.22029186    -0.39235445
 c      1.05898915     0.83566796    -0.46809331
 h     -0.15983607    -2.09205879     0.51238190
 h     -1.46986489     1.89370199     1.41358239
 h     -0.73036759     1.94401015    -0.92592297
 h      1.87549052     1.28331447    -0.77436024
 o      2.42715868    -1.05852850     0.24694698
 h      3.30004919    -0.68493124    -0.08860079
 c     -2.31985490    -0.55616985    -0.67509120
 h     -2.09774181    -0.90290231    -1.65604584
 h     -2.76214240    -1.39554427    -0.09456180
 h     -2.98923780     0.17548851    -0.91938948
 h      0.01896006     1.27098285     1.80674102
          17

 c      1.26915091    -0.47474652    -0.11819841
 c     -0.05047050    -1.01612687     0.26837542
 c     -1.10703458     0.05036416    -0.02342128
 c     -0.75088443     1.11415596     1.04767752
 c     -0.28759014     1.21791215    -0.36855400
 c      1.05682580     0.82509364    -0.47121313
 h     -0.14893303    -2.10574413     0.48464532
 h     -1.43127124     1.89586966     1.42183717
 h     -0.75367205     1.98600481    -0.94939751
 h      1.91549852     1.29457748    -0.78487949
 o      2.43240692    -1.06113932     0.25090686
 h      3.32329370    -0.65795780    -0.11211207
 c     -2.32133564    -0.57301264    -0.68869003
 h     -2.08073179    -0.86100779    -1.61105742
 h     -2.75797031    -1.41078642    -0.09326726
 h     -3.04259023     0.20126560    -0.95477347
 h     -0.03130405     1.28818452     1.85217341
          17

 c      1.26533329    -0.48434175    -0.12590259
 c     -0.05065635    -1.00580170     0.26595344
 c     -1.10242988     0.05290319    -0.01376299
 c     -0.74323452     1.13095752     1.04008051
 c     -0.29743189     1.21593765    -0.34580418
 c      1.05495627     0.81328539    -0.47477437
 h     -0.14158807    -2.11183653     0.46129489
 h     -1.40278096     1.89432162     1.42233529
 h     -0.77736889     2.03450846    -0.97722081
 h      1.97217852     1.32768017    -0.80153921
 o      2.43848546    -1.06347497     0.25411760
 h      3.32154849    -0.63786240    -0.12889056
 c     -2.32414235    -0.58812308    -0.69911898
 h     -2.04823539    -0.83649358    -1.60304551
 h     -2.75253299    -1.41984406    -0.09494457
 h     -3.10206587     0.22863550    -0.98420002
 h     -0.07448350     1.28838936     1.89696652
          17

 c      1.26084665    -0.49508410    -0.13176100
 c     -0.04933476    -0.99539774     0.26204716
 c     -1.09672221     0.05271342    -0.00307655
 c     -0.73670596     1.14928878     1.03454956
 c     -0.30798515     1.21582389    -0.32564052
 c      1.05503307     0.80158975    -0.47939685
 h     -0.13818147    -2.10745254     0.44235171
 h     -1.39037148     1.89450766     1.41578920
 h     -0.79356800     2.07441572    -0.99833079
 h      2.02311748     1.36881203    -0.81617200
 o      2.44534355    -1.06538942     0.25641451
 h      3.29349330    -0.62657383    -0.13742526
 c     -2.32921476    -0.60009259    -0.70573305
 h     -1.99766766    -0.83179761    -1.64155825
 h     -2.74614259    -1.42381265    -0.10045478
 h     -3.15457792     0.24474223    -1.00365585
 h     -0.10893996     1.27114113     1.93913007
          17

 c      1.25611172    -0.50674835    -0.13578173
 c     -0.04666205    -0.98537973     0.25675113
 c     -1.09062451     0.04969465     0.00849196
 c     -0.73109955     1.16873350     1.03183563
 c     -0.31874264     1.21833045    -0.30923331
 c      1.05788139     0.79102057    -0.48537997
 h     -0.13908126    -2.09195238     0.42810460
 h     -1.39796216     1.90072395     1.40338605
 h     -0.79872583     2.09745991    -1.00665316
 h      2.05457710     1.40801374    -0.82391869
 o      2.45253362    -1.06692865     0.25780205
 h      3.24429767    -0.62300303    -0.13889428
 c     -2.33617667    -0.60864446    -0.71034190
 h     -1.93657592    -0.84079485    -1.70594715
 h     -2.73978240    -1.42539577    -0.10936604
 h     -3.19249138     0.24297460    -1.01160963
 h     -0.13475023     1.23713813     1.97558943
          17

 c      1.25156799    -0.51901357    -0.13802259
 c     -0.04285624    -0.97602990     0.25019403
 c     -1.08473042     0.04392836     0.02073662
 c     -0.72641396     1.18899668     1.03271847
 c     -0.32900161     1.22365224    -0.29740713
 c      1.06362764     0.78223013    -0.49274215
 h     -0.14462921    -2.06716974     0.41905616
 h     -1.42563215     1.91401210     1.38586309
 h     -0.79213994     2.10024062    -0.99978113
 h      2.06045758     1.43914577    -0.82271816
 o      2.45917498    -1.06839976     0.25851456
 h      3.18644939    -0.62198405    -0.13808512
 c     -2.34400959    -0.61387107    -0.71521675
 h     -1.87659359    -0.85643078    -1.76934106
 h     -2.73475701    -1.42817829    -0.12035195
 h     -3.21192529     0.22091345    -1.00802999
 h     -0.15314644     1.18845991     2.00290363
          17

 c      1.24764644    -0.53145512    -0.13859891
 c     -0.03820010    -0.96745424     0.24254002
 c     -1.07948836     0.03570178     0.03337917
 c     -0.72290530     1.20995474     1.03783132
 c     -0.33805276     1.23152185    -0.29058447
 c      1.07197781     0.77557348    -0.50131260
 h     -0.15513092    -2.03725337     0.41586336
 h     -1.46910366     1.93165622     1.36323586
 h     -0.77501515     2.08291671    -0.97807851
 h      2.03958041     1.45877188    -0.81226143
 o      2.46401860    -1.07041357     0.25905135
 h      3.13900142    -0.61366099    -0.14386838
 c     -2.35174849    -0.61597056    -0.72167847
 h     -1.82667583    -0.87409937    -1.81482501
 h     -2.73201779    -1.43531556    -0.13214085
 h     -3.21184445     0.17925890    -0.99396708
 h     -0.16589125     1.12850614     2.01819016
          17

 c      1.24475618    -0.54354755    -0.13769507
 c     -0.03303800    -0.95963805     0.23399002
 c     -1.07520248     0.02551160     0.04607804
 c     -0.72098599     1.23155776     1.04741341
 c     -0.34525242     1.24120766    -0.28862695
 c      1.08234495     0.77112450    -0.51078004
 h     -0.17081516    -2.00791404     0.41923669
 h     -1.52111450     1.94880489     1.33553037
 h     -0.75047962     2.04946815    -0.94499394
 h      1.99452552     1.46578468    -0.79351719
 o      2.46610385    -1.07355818     0.25988465
 h      3.11736387    -0.58881203    -0.16440455
 c     -2.35857224    -0.61544103    -0.73008373
 h     -1.79218490    -0.89102619    -1.83469978
 h     -2.73155356    -1.44819464    -0.14444840
 h     -3.19450507     0.12210774    -0.97164458
 h     -0.17471905     1.06160878     2.01994952
          17

 c      1.24328516    -0.55468749    -0.13556984
 c     -0.02776753    -0.95257906     0.22478911
 c     -1.07206023     0.01403196     0.05844510
 c     -0.72105213     1.25369503     1.06113597
 c     -0.34997329     1.25141454    -0.29064239
 c      1.09381213     0.76861785    -0.52069808
 h     -0.19167479    -1.98472354     0.42971348
 h     -1.57372915     1.96074775     1.30366905
 h     -0.72435061     2.00941672    -0.90853885
 h      1.93217028     1.46217731    -0.76880938
 o      2.46568165    -1.07771477     0.26086475
 h      3.11863532    -0.54985735    -0.19754445
 c     -2.36355765    -0.61332413    -0.74010452
 h     -1.77598436    -0.90534080    -1.82666000
 h     -2.73226456    -1.46590277    -0.15825166
 h     -3.16738049     0.05837262    -0.94482529
 h     -0.18095704     0.99244963     2.00856525
          17

 c      1.24359805    -0.56424063    -0.13254226
 c     -0.02283062    -0.94646865     0.21524513
 c     -1.07016935     0.00203847     0.07006477
 c     -0.72335135     1.27613667     1.07811842
 c     -0.35152308     1.26023228    -0.29492546
 c      1.10500384     0.76730881    -0.53047062
 h     -0.21712513    -1.97078832     0.44724631
 h     -1.62024200     1.96435668     1.26974924
 h     -0.70569458     1.97920248    -0.88246571
 h      1.86531613     1.45499633    -0.74213654
 o      2.46382987    -1.08214042     0.26131046
 h      3.12738909    -0.50951241    -0.23225212
 c     -2.36538135    -0.61128001    -0.75095656
 h     -1.77914720    -0.91568285    -1.79175408
 h     -2.73242350    -1.48586976    -0.17519435
 h     -3.14551307     0.00299347    -0.91883484
 h     -0.18539830     0.92546752     1.98634178
          17

 c      1.24599958    -0.57161730    -0.12895527
 c     -0.01869215    -0.94178945     0.20574267
 c     -1.06958301    -0.00969403     0.08052337
 c     -0.72792464     1.29854813     1.09712390
 c     -0.34932590     1.26567919    -0.29948125
 c      1.11410241     0.76589655    -0.53939354
 h     -0.24563567    -1.96533569     0.47079103
 h     -1.65619433     1.95850459     1.23676041
 h     -0.70400900     1.97661956    -0.88171210
 h      1.81273794     1.45772770    -0.71885528
 o      2.46148724    -1.08614540     0.26060604
 h      3.13072679    -0.47983285    -0.25821225
 c     -2.36256156    -0.61111876    -0.76163723
 h     -1.80067659    -0.92137584    -1.73443007
 h     -2.73037623    -1.50513980    -0.19660908
 h     -3.14828036    -0.02703719    -0.89875262
 h     -0.18841362     0.86438206     1.95700857
          17

 c      1.25066113    -0.57636228    -0.12512441
 c     -0.01578699    -0.93921605     0.19672495
 c     -1.07029865    -0.02049508     0.08944628
 c     -0.73458430     1.32050898     1.11681898
 c     -0.34353868     1.26710907    -0.30329603
 c      1.11953936     0.76305536    -0.54688883
 h     -0.27472778    -1.96451597     0.49825631
 h     -1.67981495     1.94398139     1.20808613
 h     -0.72136691     2.00492543    -0.90930915
 h      1.79135511     1.48459692    -0.70316808
 o      2.45918363    -1.08936286     0.25842903
 h      3.12251148    -0.46772218    -0.26960579
 c     -2.35489939    -0.61353191    -0.77110307
 h     -1.83592674    -0.92334677    -1.66477577
 h     -2.72508264    -1.52145605    -0.22278826
 h     -3.18345192    -0.02557640    -0.88585307
 h     -0.19022659     0.81205101     1.92489122
          17

 c      1.25753452    -0.57823245    -0.12128704
 c     -0.01443247    -0.93938789     0.18863445
 c     -1.07224922    -0.02985059     0.09651908
 c     -0.74289600     1.34150566     1.13598109
 c     -0.33522775     1.26558698    -0.30674117
 c      1.12118795     0.75871575    -0.55280981
 h     -0.30147824    -1.96368878     0.52695913
 h     -1.69223841     1.92329082     1.18695849
 h     -0.74995188     2.04863669    -0.95281370
 h      1.80230735     1.53595976    -0.69484336
 o      2.45712453    -1.09172319     0.25472201
 h      3.10210360    -0.47518416    -0.26478244
 c     -2.34450807    -0.61740491    -0.77792955
 h     -1.87403676    -0.92590607    -1.60265172
 h     -2.71638340    -1.53376059    -0.25273937
 h     -3.23724719    -0.00307372    -0.87769636
 h     -0.19122580     0.77063063     1.89402859
          17

 c      1.26629966    -0.57720481    -0.11757976
 c     -0.01475539    -0.94271046     0.18184427
 c     -1.07530460    -0.03740521     0.10147820
 c     -0.75217582     1.36093419     1.15360488
 c     -0.32570818     1.26255895    -0.31052773
 c      1.12027345     0.75424526    -0.55734367
 h     -0.32320298    -1.95941123     0.55426917
 h     -1.69755016     1.90036597     1.17594758
 h     -0.77953531     2.08904340    -0.99695278
 h      1.83185493     1.59613727    -0.69050407
 o      2.45523879    -1.09343391     0.24967044
 h      3.07365454    -0.49956149    -0.24597726
 c     -2.33452358    -0.62074589    -0.77999443
 h     -1.89848605    -0.93741085    -1.57743064
 h     -2.70504028    -1.54228137    -0.28429776
 h     -3.28878923     0.02529588    -0.87185025
 h     -0.19209225     0.74178807     1.86761539
          17

 c      1.27637214    -0.57342096    -0.11405479
 c     -0.01666482    -0.94925659     0.17661659
 c     -1.07926798    -0.04293844     0.10410823
 c     -0.76156328     1.37815055     1.16892598
 c     -0.31607285     1.25900703    -0.31503259
 c      1.11818448     0.75120579    -0.56069576
 h     -0.33796430    -1.95038029     0.57813652
 h     -1.70216982     1.87995306     1.17661089
 h     -0.80270670     2.11388234    -1.03156649
 h      1.86507671     1.64756010    -0.68718144
 o      2.45312340    -1.09503893     0.24374694
 h      3.04695665    -0.53261901    -0.22000932
 c     -2.32695037    -0.62207136    -0.77607249
 h     -1.89948584    -0.96314208    -1.60748364
 h     -2.69255291    -1.54850948    -0.31445930
 h     -3.32334494     0.04886967    -0.86710518
 h     -0.19360818     0.72675067     1.84800116
          17

 c      1.28697785    -0.56711354    -0.11071708
 c     -0.01987979    -0.95874687     0.17308856
 c     -1.08386513    -0.04634457     0.10426030
 c     -0.77022514     1.39259962     1.18139455
 c     -0.30714358     1.25544370    -0.32029782
 c      1.11591088     0.75061673    -0.56297971
 h     -0.34483572    -1.93761637     0.59742007
 h     -1.71282710     1.86637132     1.18943285
 h     -0.81524220     2.11720456    -1.05155344
 h      1.89221741     1.67888131    -0.68333787
 o      2.45002661    -1.09742493     0.23770592
 h      3.03749746    -0.56059369    -0.19811813
 c     -2.32162992    -0.62131503    -0.76777269
 h     -1.88546657    -0.99573119    -1.67730798
 h     -2.68067410    -1.55482467    -0.34008969
 h     -3.33366168     0.06216208    -0.86281223
 h     -0.19627503     0.72607696     1.83696138
          17

 c      1.29727888    -0.55854307    -0.10756370
 c     -0.02399337    -0.97057497     0.17126436
 c     -1.08874904    -0.04762723     0.10186850
 c     -0.77767171     1.40398091     1.19062238
 c     -0.29953083     1.25208460    -0.32616897
 c      1.11406552     0.75294060    -0.56423770
 h     -0.34399035    -1.92428339     0.61207857
 h     -1.73318326     1.86187438     1.21403865
 h     -0.81522416     2.09722215    -1.05514522
 h      1.90814496     1.68480914    -0.67842810
 o      2.44530778    -1.10136863     0.23219926
 h      3.05876173    -0.57163270    -0.18972102
 c     -2.31756302    -0.61913774    -0.75783005
 h     -1.87045214    -1.02282172    -1.75733732
 h     -2.67069530    -1.56340868    -0.35891864
 h     -3.31758378     0.06315024    -0.85848998
 h     -0.19997047     0.73937782     1.83592987
          17

 c      1.30649877    -0.54796437    -0.10460717
 c     -0.02854506    -0.98387208     0.17101877
 c     -1.09351875    -0.04689762     0.09695829
 c     -0.78397922     1.41232826     1.19634934
 c     -0.29365272     1.24893057    -0.33235989
 c      1.11298810     0.75822800    -0.56446850
 h     -0.33659489    -1.91515890     0.62317389
 h     -1.76135413     1.86578258     1.24937295
 h     -0.80260971     2.05523732    -1.04305322
 h      1.91087363     1.66434916    -0.67246877
 o      2.43932651    -1.10675837     0.22715419
 h      3.10772363    -0.56829719    -0.19246853
 c     -2.31400278    -0.61616106    -0.74815686
 h     -1.86289770    -1.03647316    -1.82646425
 h     -2.66294076    -1.57498540    -0.37012160
 h     -3.27670342     0.05232068    -0.85386529
 h     -0.20384990     0.76528778     1.84602955
          17

 c      1.31400018    -0.53562813    -0.10187083
 c     -0.03309332    -0.99763320     0.17213593
 c     -1.09774142    -0.04437144     0.08965153
 c     -0.78969014     1.41791935     1.19846004
 c     -0.28968304     1.24572906    -0.33841328
 c      1.11278029     0.76618471    -0.56363640
 h     -0.32441243    -1.91546973     0.63246518
 h     -1.79085242     1.87524493     1.29360027
 h     -0.77962139     1.99601446    -1.01885849
 h      1.90109189     1.62010001    -0.66587485
 o      2.43329710    -1.11281677     0.22198693
 h      3.16687976    -0.56380821    -0.19581757
 c     -2.31039608    -0.61300095    -0.73970196
 h     -1.86604504    -1.03352098    -1.87365506
 h     -2.65678180    -1.58829219    -0.37416554
 h     -3.21674026     0.03292335    -0.84905500
 h     -0.20663325     0.80185448     1.86781040
          17

 c      1.31931759    -0.52181218    -0.09936507
 c     -0.03728312    -1.01092031     0.17439554
 c     -1.10097682    -0.04035745     0.08016631
 c     -0.79547595     1.42108533     1.19703397
 c     -0.28742963     1.24183601    -0.34356230
 c      1.11323736     0.77613016    -0.56166356
 h     -0.30908796    -1.92893244     0.64145196
 h     -1.81396065     1.88684467     1.34398605
 h     -0.75197705     1.92937879    -0.99060671
 h      1.88299554     1.55894319    -0.65953275
 o      2.42834149    -1.11887951     0.21623288
 h      3.21907201    -0.56920103    -0.19136126
 c     -2.30601126    -0.61049438    -0.73282261
 h     -1.88039019    -1.01352630    -1.89383945
 h     -2.65108893    -1.60059621    -0.37222541
 h     -3.14909866     0.01214225    -0.84482733
 h     -0.20724747     0.84726333     1.90067587
          17

 c      1.32217306    -0.50685956    -0.09706497
 c     -0.04088886    -1.02307317     0.17767212
 c     -1.10280254    -0.03524036     0.06881132
 c     -0.80183038     1.42206331     1.19238703
 c     -0.28623197     1.23612691    -0.34659892
 c      1.11368453     0.78689805    -0.55841515
 h     -0.29148475    -1.95577618     0.65026197
 h     -1.82462772     1.89777588     1.39705350
 h     -0.72997691     1.87136523    -0.97234915
 h      1.86619062     1.49349568    -0.65503199
 o      2.42508594    -1.12460761     0.20970160
 h      3.25371233    -0.58956286    -0.17551441
 c     -2.29974041    -0.60976437    -0.72754450
 h     -1.90499232    -0.97754333    -1.88527120
 h     -2.64481134    -1.60881060    -0.36559103
 h     -3.09134669     0.00175114    -0.84273870
 h     -0.20552072     0.90045662     1.94221225
          17

 c      1.32248108    -0.49121614    -0.09489486
 c     -0.04379599    -1.03379209     0.18197159
 c     -1.10283798    -0.02946423     0.05597931
 c     -0.80893143     1.42096140     1.18506925
 c     -0.28523800     1.22745115    -0.34621787
 c      1.11294115     0.79692978    -0.55370427
 h     -0.27161764    -1.99226963     0.65729643
 h     -1.81974334     1.90628562     1.44895426
 h     -0.72531529     1.83910519    -0.98011362
 h      1.86615288     1.44132963    -0.65475533
 o      2.42367480    -1.12989670     0.20239544
 h      3.26647696    -0.62531214    -0.14827133
 c     -2.29057518    -0.61180196    -0.72371482
 h     -1.93773964    -0.92783781    -1.84894659
 h     -2.63738342    -1.61057759    -0.35527741
 h     -3.06088785     0.01391370    -0.84429190
 h     -0.20243211     0.96109670     1.98794030
          17

 c      1.32033895    -0.47546309    -0.09271878
 c     -0.04592999    -1.04304466     0.18737422
 c     -1.10077521    -0.02351981     0.04213914
 c     -0.81664873     1.41781213     1.17579700
 c     -0.28429250     1.21585109    -0.34220011
 c      1.11001130     0.80503278    -0.54739127
 h     -0.24918959    -2.03223878     0.65999404
 h     -1.79934116     1.91173314     1.49591013
 h     -0.74089713     1.83669858    -1.01796944
 h      1.89629278     1.41634611    -0.66092702
 o      2.42380115    -1.13482012     0.19445417
 h      3.25891720    -0.67315806    -0.11225270
 c     -2.27876055    -0.61649189    -0.72108052
 h     -1.97496537    -0.86823821    -1.79004821
 h     -2.62885021    -1.60500711    -0.34185218
 h     -3.06142573     0.05060701    -0.84872656
 h     -0.19968044     1.02881594     2.03189619
          17

 c      1.31600608    -0.46031610    -0.09034305
 c     -0.04719189    -1.05089737     0.19393828
 c     -1.09642918    -0.01792599     0.02781130
 c     -0.82462002     1.41264265     1.16532032
 c     -0.28424514     1.20285837    -0.33586587
 c      1.10532604     0.81137099    -0.53957685
 h     -0.22416686    -2.06929978     0.65600143
 h     -1.76640771     1.91457611     1.53467422
 h     -0.76746581     1.85168154    -1.07255491
 h      1.95337988     1.41731194    -0.67349989
 o      2.42462855    -1.13965861     0.18615581
 h      3.23999408    -0.72586036    -0.07256469
 c     -2.26601597    -0.62230203    -0.71900171
 h     -2.01080523    -0.80464515    -1.72172947
 h     -2.61977099    -1.59290813    -0.32548240
 h     -3.08073869     0.10058034    -0.85246265
 h     -0.19886576     1.10236418     2.06786848
          17

 c      1.30987798    -0.44655316    -0.08754285
 c     -0.04743772    -1.05738278     0.20163028
 c     -1.08978384    -0.01320802     0.01352660
 c     -0.83234177     1.40551023     1.15426677
 c     -0.28609890     1.19029552    -0.32892234
 c      1.10057667     0.81711052    -0.53062250
 h     -0.19701727    -2.09847418     0.64396037
 h     -1.72649672     1.91632767     1.56297414
 h     -0.79341057     1.86876252    -1.12639155
 h      2.01909617     1.43192221    -0.68980380
 o      2.42471573    -1.14492231     0.17789825
 h      3.22769780    -0.77226203    -0.03629028
 c     -2.25443350    -0.62719983    -0.71585437
 h     -2.03719346    -0.74451756    -1.66935356
 h     -2.61100316    -1.57648416    -0.30617950
 h     -3.10354627     0.14939934    -0.85150861
 h     -0.20075373     1.17928527     2.09070590
          17

 c      1.30244396    -0.43489907    -0.08410386
 c     -0.04649267    -1.06243173     0.21030186
 c     -1.08099397    -0.00988510    -0.00020532
 c     -0.83926561     1.39651256     1.14304266
 c     -0.29040755     1.17953295    -0.32263869
 c      1.09738971     0.82337720    -0.52095579
 h     -0.16866677    -2.11694942     0.62376412
 h     -1.68694475     1.91934259     1.57977850
 h     -0.81121515     1.87809054    -1.16742187
 h      2.07500403     1.44866279    -0.70649804
 o      2.42251167    -1.15110052     0.17000376
 h      3.24179158    -0.80177988    -0.00915268
 c     -2.24554522    -0.62961051    -0.70948129
 h     -2.04700557    -0.69349349    -1.66303581
 h     -2.60346034    -1.55873707    -0.28407489
 h     -3.11956799     0.18687311    -0.84320283
 h     -0.20492588     1.25611577     2.09715301
          17

 c      1.29421828    -0.42591800    -0.07985729
 c     -0.04417643    -1.06584773     0.21969869
 c     -1.07034138    -0.00846170    -0.01291142
 c     -0.84492651     1.38580434     1.13182888
 c     -0.29723362     1.17147571    -0.31781068
 c      1.09670180     0.83086991    -0.51092695
 h     -0.14034858    -2.12433513     0.59649277
 h     -1.65537191     1.92618926     1.58507939
 h     -0.81745479     1.87499940    -1.18939042
 h      2.10947091     1.46081566    -0.72091572
 o      2.41768334    -1.15813617     0.16243101
 h      3.28350259    -0.81325375     0.00922075
 c     -2.23982270    -0.62878688    -0.69964926
 h     -2.04037251    -0.65220207    -1.70826087
 h     -2.59792477    -1.54281976    -0.25953930
 h     -3.12360671     0.20762798    -0.82628001
 h     -0.20980312     1.32890389     2.08619335
          17

 c      1.28567932    -0.41994402    -0.07469777
 c     -0.04032724    -1.06730691     0.22948402
 c     -1.05818619    -0.00941027    -0.02418123
 c     -0.84910278     1.37364108     1.12065854
 c     -0.30626313     1.16668807    -0.31491915
 c      1.09881187     0.83989512    -0.50076637
 h     -0.11343523    -2.12267323     0.56419514
 h     -1.63757673     1.93850400     1.57905679
 h     -0.81140237     1.85814967    -1.18999561
 h      2.11704517     1.46546109    -0.73129547
 o      2.41131563    -1.16547864     0.15490526
 h      3.33280698    -0.81425504     0.02321488
 c     -2.23690571    -0.62446291    -0.68863434
 h     -2.02415855    -0.61973968    -1.77896667
 h     -2.59478920    -1.53116767    -0.23332081
 h     -3.11375222     0.20964943    -0.80052680
 h     -0.21291385     1.39385290     2.05905196
          17

 c      1.27725252    -0.41705580    -0.06858785
 c     -0.03482383    -1.06639526     0.23927538
 c     -1.04493026    -0.01313220    -0.03370191
 c     -0.85193204     1.36042921     1.10951829
 c     -0.31690097     1.16542889    -0.31420753
 c      1.10354707     0.85043086    -0.49057608
 h     -0.08926482    -2.11610987     0.52952542
 h     -1.63579615     1.95580674     1.56118184
 h     -0.79429730     1.82864797    -1.16996577
 h      2.09681594     1.46224549    -0.73671916
 o      2.40463966    -1.17261769     0.14723343
 h      3.36848968    -0.81235583     0.03609354
 c     -2.23625962    -0.61664590    -0.67873292
 h     -2.00528003    -0.59637950    -1.84670925
 h     -2.59367253    -1.52444586    -0.20687747
 h     -3.09050779     0.19353059    -0.76661092
 h     -0.21130980     1.44786199     2.01891947
          17

 c      1.26932530    -0.41707731    -0.06155838
 c     -0.02760784    -1.06271426     0.24870098
 c     -1.03097702    -0.01988597    -0.04127350
 c     -0.85388814     1.34671417     1.09839250
 c     -0.32832028     1.16757402    -0.31562186
 c      1.11032522     0.86212939    -0.48031967
 h     -0.06896841    -2.10984268     0.49518879
 h     -1.64843778     1.97517795     1.53018493
 h     -0.76950563     1.79039825    -1.13361980
 h      2.05211436     1.45314879    -0.73724128
 o      2.39837931    -1.17927561     0.13935856
 h      3.37820125    -0.81178783     0.04903826
 c     -2.23734636    -0.60577788    -0.67109085
 h     -1.98822304    -0.58253974    -1.89451812
 h     -2.59332197    -1.52122878    -0.18248061
 h     -3.05728595     0.16297355    -0.72599704
 h     -0.20209709     1.48890334     1.97040097
          17

 c      1.26227685    -0.41960039    -0.05370404
 c     -0.01870304    -1.05606929     0.25746603
 c     -1.01670214    -0.02970093    -0.04680983
 c     -0.85562030     1.33308811     1.08724840
 c     -0.33945946     1.17244998    -0.31861546
 c      1.11808370     0.87426407    -0.46979331
 h     -0.05333454    -2.10813894     0.46330625
 h     -1.67127337     1.99212502     1.48499202
 h     -0.74339973     1.75149036    -1.09087808
 h      1.99176381     1.44328607    -0.73443013
 o      2.39276417    -1.18536395     0.13130325
 h      3.35802252    -0.81396170     0.06201004
 c     -2.23940778    -0.59285747    -0.66596862
 h     -1.97571591    -0.57806425    -1.91451140
 h     -2.59201727    -1.51880621    -0.16280776
 h     -3.02192928     0.12618609    -0.68072279
 h     -0.18308561     1.51615908     1.91861685
          17

 c      1.25650894    -0.42403190    -0.04517490
 c     -0.00822699    -1.04666807     0.26539741
 c     -1.00245128    -0.04231360    -0.05033361
 c     -0.85774000     1.32008690     1.07603810
 c     -0.34903456     1.17872440    -0.32197520
 c      1.12518300     0.88566991    -0.45858250
 h     -0.04274762    -2.11222969     0.43505502
 h     -1.69908276     2.00196333     1.42573935
 h     -0.72589446     1.72517894    -1.05895945
 h      1.93160760     1.44211879    -0.73220601
 o      2.38759419    -1.19095065     0.12312970
 h      3.31134783    -0.81789737     0.07437755
 c     -2.24126169    -0.57939742    -0.66321254
 h     -1.96960565    -0.58220419    -1.90388270
 h     -2.58819706    -1.51449067    -0.15025912
 h     -2.99766205     0.09654097    -0.63266591
 h     -0.15358033     1.52978530     1.86797436
          17

 c      1.25246009    -0.42967394    -0.03616073
 c      0.00360752    -1.03518521     0.27244208
 c     -0.98856149    -0.05716361    -0.05196109
 c     -0.86064145     1.30813261     1.06474691
 c     -0.35584857     1.18480937    -0.32428348
 c      1.12971431     0.89493037    -0.44612246
 h     -0.03717838    -2.11967308     0.41084432
 h     -1.72698826     2.00095871     1.35420767
 h     -0.72714824     1.72535349    -1.05676691
 h      1.89130643     1.46203098    -0.73650333
 o      2.38217509    -1.19629728     0.11491866
 h      3.24997616    -0.81956336     0.08524626
 c     -2.24161189    -0.56695666    -0.66256562
 h     -1.97120778    -0.59375540    -1.86310790
 h     -2.58092968    -1.50664543    -0.14637522
 h     -2.99868628     0.08810629    -0.58241203
 h     -0.11512267     1.53040593     1.82110493
          17

 c      1.25057852    -0.43582067    -0.02687164
 c      0.01649820    -1.02263263     0.27863329
 c     -0.97538169    -0.07345836    -0.05186998
 c     -0.86441220     1.29750681     1.05342822
 c     -0.35952245     1.18997941    -0.32535049
 c      1.13067760     0.90119833    -0.43209681
 h     -0.03619712    -2.12577921     0.39079980
 h     -1.75134835     1.98700192     1.27368959
 h     -0.74898605     1.75411065    -1.08810234
 h      1.88092847     1.50949432    -0.75086960
 o      2.37528524    -1.20192199     0.10674438
 h      3.19493840    -0.81089902     0.09387016
 c     -2.24007386    -0.55617823    -0.66362347
 h     -1.98108886    -0.61120726    -1.79645311
 h     -2.57012843    -1.49516249    -0.15150246
 h     -3.02822288     0.10483079    -0.52979041
 h     -0.07168701     1.51871732     1.77868737
          17

 c      1.25125144    -0.44182015    -0.01752276
 c      0.03006516    -1.01013141     0.28405391
 c     -0.96327548    -0.09026327    -0.05027328
 c     -0.86885146     1.28831813     1.04216084
 c     -0.36065729     1.19469440    -0.32659987
 c      1.12880723     0.90496610    -0.41686826
 h     -0.03903134    -2.12586587     0.37512810
 h     -1.77033069     1.95991891     1.18856405
 h     -0.78282635     1.79876852    -1.13722063
 h      1.89148947     1.57651982    -0.77150749
 o      2.36578016    -1.20842250     0.09863697
 h      3.16741600    -0.78283376     0.10029755
 c     -2.23763044    -0.54647973    -0.66538723
 h     -1.99830335    -0.63300344    -1.71476631
 h     -2.55660109    -1.48143870    -0.16466771
 h     -3.07397301     0.13722406    -0.47656148
 h     -0.02895094     1.49550341     1.74026118
          17

 c      1.25472971    -0.44706713    -0.00832988
 c      0.04386903    -0.99870216     0.28880914
 c     -0.95260564    -0.10658979    -0.04741903
 c     -0.87355826     1.28047058     1.03095754
 c     -0.36010969     1.19961679    -0.32967097
 c      1.12560602     0.90749874    -0.40121211
 h     -0.04468262    -2.11695487     0.36421355
 h     -1.78423204     1.92150247     1.10375349
 h     -0.81794938     1.84407452    -1.18515189
 h      1.90621833     1.64723051    -0.79031313
 o      2.35391781    -1.21584719     0.09059157
 h      3.16811238    -0.73558954     0.10526990
 c     -2.23579802    -0.53681625    -0.66586711
 h     -2.01933603    -0.65828052    -1.63968735
 h     -2.54198249    -1.46806253    -0.18359449
 h     -3.11909210     0.17211305    -0.42670788
 h      0.00707312     1.46190415     1.70531141
          17

 c      1.26108280    -0.45098301     0.00049551
 c      0.05744518    -0.98911539     0.29300575
 c     -0.94370457    -0.12148827    -0.04359718
 c     -0.87803999     1.27367011     1.01971495
 c     -0.35852315     1.20502092    -0.33555613
 c      1.12227631     0.90991386    -0.38582657
 h     -0.05208308    -2.09859773     0.35855884
 h     -1.79543584     1.87520289     1.02411696
 h     -0.84674727     1.87969080    -1.21964171
 h      1.91285772     1.70819142    -0.80040782
 o      2.34130979    -1.22353485     0.08263870
 h      3.17787362    -0.68131396     0.10906581
 c     -2.23583565    -0.52622115    -0.66236545
 h     -2.03848547    -0.68800254    -1.60189534
 h     -2.52848828    -1.45837496    -0.20491756
 h     -3.15134382     0.20001585    -0.38437383
 h      0.03134477     1.41960200     1.67397286
          17

 c      1.27017063    -0.45302963     0.00875929
 c      0.07035035    -0.98179311     0.29673186
 c     -0.93683042    -0.13413457    -0.03912759
 c     -0.88183171     1.26749543     1.00822638
 c     -0.35629865     1.21083634    -0.34461186
 c      1.11954226     0.91289964    -0.37117788
 h     -0.06026863    -2.07311280     0.35869615
 h     -1.80772434     1.82531342     0.95386317
 h     -0.86488311     1.90013064    -1.23489575
 h      1.90551524     1.75127181    -0.79775163
 o      2.32957381    -1.23074393     0.07485161
 h      3.17853898    -0.63386749     0.11129252
 c     -2.23827706    -0.51408063    -0.65340672
 h     -2.05276148    -0.72319573    -1.61884054
 h     -2.51840891    -1.45566863    -0.22487405
 h     -3.16434845     0.21593140    -0.35248152
 h      0.04063663     1.37079000     1.64726835
          17

 c      1.28161366    -0.45274666     0.01630068
 c      0.08220904    -0.97676352     0.30003650
 c     -0.93212223    -0.14388816    -0.03432696
 c     -0.88464635     1.26151604     0.99621104
 c     -0.35366875     1.21680871    -0.35675046
 c      1.11779723     0.91678389    -0.35753666
 h     -0.06853678    -2.04537137     0.36513282
 h     -1.82476075     1.77576460     0.89625781
 h     -0.87030640     1.90316265    -1.22935256
 h      1.88270746     1.77264390    -0.78061874
 o      2.31978151    -1.23702145     0.06730877
 h      3.16127982    -0.60269385     0.11141018
 c     -2.24281579    -0.50061856    -0.64042002
 h     -2.06554019    -0.75961733    -1.67405739
 h     -2.51337817    -1.46168154    -0.24058772
 h     -3.15619319     0.21824941    -0.33236428
 h      0.03392411     1.31796711     1.62708405
          17

 c      1.29478207    -0.44978797     0.02300318
 c      0.09274388    -0.97370370     0.30291604
 c     -0.92958568    -0.15032667    -0.02948370
 c     -0.88652410     1.25540849     0.98332232
 c     -0.35072999     1.22257810    -0.37153994
 c      1.11720237     0.92161638    -0.34502320
 h     -0.07651608    -2.02186852     0.37831609
 h     -1.84825094     1.72906823     0.85376004
 h     -0.86279365     1.88905083    -1.20462973
 h      1.84596608     1.77180446    -0.74903431
 o      2.31252611    -1.24221288     0.06007229
 h      3.12522490    -0.59243665     0.10904029
 c     -2.24884641    -0.48682936    -0.62592154
 h     -2.08149443    -0.78945470    -1.73786222
 h     -2.51380556    -1.47505849    -0.25112483
 h     -3.12859202     0.20813669    -0.32383348
 h      0.01240968     1.26360657     1.61601051
          17

 c      1.30882911    -0.44395917     0.02880022
 c      0.10177644    -0.97211011     0.30531782
 c     -0.92910634    -0.15325240    -0.02484972
 c     -0.88787138     1.24900849     0.96916984
 c     -0.34740538     1.22764115    -0.38818372
 c      1.11767114     0.92715920    -0.33360769
 h     -0.08400601    -2.00864070     0.39856973
 h     -1.87700515     1.68604538     0.82823480
 h     -0.84434391     1.86098633    -1.16597100
 h      1.79977795     1.75182042    -0.70478226
 o      2.30799475    -1.24642887     0.05317817
 h      3.07593864    -0.60319601     0.10410555
 c     -2.25571890    -0.47404788    -0.61171578
 h     -2.10283142    -0.80664017    -1.78917491
 h     -2.51898744    -1.49146103    -0.25724561
 h     -3.08738096     0.18993774    -0.32506521
 h     -0.02091570     1.20979546     1.61697887
          17

 c      1.32278136    -0.43524869     0.03367357
 c      0.10919051    -0.97155617     0.30716660
 c     -0.93047221    -0.15267383    -0.02064114
 c     -0.88931122     1.24228132     0.95341018
 c     -0.34333670     1.23121309    -0.40540573
 c      1.11876047     0.93276397    -0.32306537
 h     -0.09055477    -2.00848937     0.42590992
 h     -1.90755965     1.64643242     0.82085648
 h     -0.82044397     1.82658324    -1.12389678
 h      1.75265948     1.72095125    -0.65192429
 o      2.30590054    -1.25009064     0.04662634
 h      3.02588044    -0.62948343     0.09698608
 c     -2.26253618    -0.46377900    -0.59888896
 h     -2.12974218    -0.80806765    -1.81716813
 h     -2.52773831    -1.50540408    -0.26027382
 h     -3.04382520     0.17227103    -0.33218828
 h     -0.06242915     1.15801814     1.63246716
          17

 c      1.33568363    -0.42385080     0.03764861
 c      0.11488689    -0.97187005     0.30840477
 c     -0.93339313    -0.14877836    -0.01704076
 c     -0.89141464     1.23524804     0.93592415
 c     -0.33780036     1.23212731    -0.42140875
 c      1.11957196     0.93723397    -0.31295007
 h     -0.09510095    -2.01938650     0.45975742
 h     -1.93567066     1.60972517     0.83171444
 h     -0.80112838     1.79896856    -1.09517169
 h      1.71820455     1.69446638    -0.59706754
 o      2.30539968    -1.25398343     0.04037428
 h      2.99474527    -0.65910047     0.08862558
 c     -2.26808540    -0.45757620    -0.58820710
 h     -2.16139398    -0.79275349    -1.81726860
 h     -2.53897449    -1.51224663    -0.26116770
 h     -3.01397300     0.16774934    -0.33951525
 h     -0.10962296     1.10930429     1.66314401
          17

 c      1.34677558    -0.41018581     0.04079244
 c      0.11877736    -0.97309506     0.30902314
 c     -0.93751619    -0.14191076    -0.01419523
 c     -0.89449784     1.22791116     0.91701221
 c     -0.33001617     1.22922827    -0.43442699
 c      1.11903096     0.93914579    -0.30278294
 h     -0.09611465    -2.03556013     0.49877651
 h     -1.95762630     1.57569283     0.85945750
 h     -0.79749831     1.79223087    -1.09697840
 h      1.71182263     1.69110740    -0.54707756
 o      2.30546145    -1.25892425     0.03436610
 h      3.00234642    -0.67834015     0.08006761
 c     -2.27145650    -0.45648978    -0.58013887
 h     -2.19635489    -0.76116104    -1.78866455
 h     -2.55200252    -1.50940632    -0.26013278
 h     -3.01080092     0.18691461    -0.34221764
 h     -0.16231005     1.06473344     1.70646767
          17

 c      1.35563295    -0.39492843     0.04321674
 c      0.12082095    -0.97531026     0.30906586
 c     -0.94245244    -0.13255422    -0.01220934
 c     -0.89862619     1.22021423     0.89746473
 c     -0.32004245     1.22243895    -0.44402747
 c      1.11688116     0.93811614    -0.29251987
 h     -0.09214800    -2.05021982     0.54103989
 h     -1.97098540     1.54453677     0.90124123
 h     -0.81136303     1.80898926    -1.13222778
 h      1.73915862     1.71847627    -0.50356643
 o      2.30592185    -1.26486720     0.02860767
 h      3.05097409    -0.68628370     0.07127898
 c     -2.27300931    -0.46020167    -0.57457499
 h     -2.23267655    -0.71509910    -1.73407324
 h     -2.56660575    -1.49688811    -0.25658049
 h     -3.03268165     0.22829960    -0.33999113
 h     -0.22197001     1.02583335     1.75648367
          17

 c      1.36218944    -0.37901064     0.04507203
 c      0.12106356    -0.97847697     0.30861256
 c     -0.94782555    -0.12130454    -0.01115511
 c     -0.90376181     1.21206177     0.87841643
 c     -0.30901562     1.21300409    -0.45137106
 c      1.11425307     0.93554384    -0.28262250
 h     -0.08232740    -2.05783512     0.58442029
 h     -1.97489803     1.51687758     0.95299986
 h     -0.83247693     1.83751581    -1.18658397
 h      1.78941523     1.76437347    -0.46214599
 o      2.30770270    -1.27083456     0.02316697
 h      3.12208296    -0.69592489     0.06121093
 c     -2.27415773    -0.46706567    -0.57073750
 h     -2.26802476    -0.65800471    -1.66166344
 h     -2.58306561    -1.47729902    -0.24927780
 h     -3.06558379     0.27915955    -0.33597950
 h     -0.28971912     0.99440875     1.80536841
          17

 c      1.36664227    -0.36354993     0.04652658
 c      0.11966367    -0.98237252     0.30775221
 c     -0.95332490    -0.10882957    -0.01109786
 c     -0.90988691     1.20337365     0.86107656
 c     -0.29826979     1.20244713    -0.45796358
 c      1.11275829     0.93347063    -0.27355738
 h     -0.06656072    -2.05523768     0.62700133
 h     -1.97016178     1.49369001     1.00993143
 h     -0.84862850     1.86373327    -1.24268762
 h      1.84565718     1.80986217    -0.41841186
 o      2.31179331    -1.27585232     0.01809813
 h      3.19363641    -0.71941314     0.04909901
 c     -2.27626277    -0.47500926    -0.56714531
 h     -2.30021050    -0.59507000    -1.58880202
 h     -2.60211043    -1.45526771    -0.23669543
 h     -3.09529923     0.32574476    -0.33289677
 h     -0.36470412     0.97198593     1.84569057
          17

 c      1.36933247    -0.34972271     0.04774007
 c      0.11688918    -0.98658818     0.30655799
 c     -0.95872869    -0.09583545    -0.01210886
 c     -0.91703754     1.19413538     0.84648982
 c     -0.28875779     1.19192362    -0.46487040
 c      1.11360432     0.93349278    -0.26554459
 h     -0.04551088    -2.04186583     0.66739976
 h     -1.95905387     1.47620527     1.06704398
 h     -0.85197408     1.87848866    -1.28875395
 h      1.89478481     1.84139857    -0.37083234
 o      2.31868777    -1.27936468     0.01341871
 h      3.25036273    -0.76182106     0.03488190
 c     -2.28006606    -0.48224112    -0.56159064
 h     -2.32826780    -0.53189784    -1.54305271
 h     -2.62462762    -1.43607208    -0.21764105
 h     -3.11314628     0.35894974    -0.33158480
 h     -0.44372712     0.95930405     1.87213960
          17

 c      1.37065032    -0.33861497     0.04883781
 c      0.11309537    -0.99055776     0.30506527
 c     -0.96388741    -0.08303322    -0.01425043
 c     -0.92528630     1.18442726     0.83538562
 c     -0.28101506     1.18220249    -0.47267011
 c      1.11743469     0.93656744    -0.25860827
 h     -0.02045491    -2.01963683     0.70501242
 h     -1.94493110     1.46577047     1.11961326
 h     -0.83896915     1.87744174    -1.31857220
 h      1.92913002     1.85223794    -0.31996708
 o      2.32840914    -1.28117368     0.00912463
 h      3.28429081    -0.82262786     0.01897039
 c     -2.28577024    -0.48769586    -0.55233241
 h     -2.35284078    -0.47138637    -1.54694504
 h     -2.65107963    -1.42367784    -0.19203225
 h     -3.11541866     0.37437173    -0.33140343
 h     -0.52169929     0.95606780     1.88242459
          17

 c      1.37097750    -0.33108495     0.04988688
 c      0.10869455    -0.99361300     0.30325711
 c     -0.96869075    -0.07109840    -0.01755041
 c     -0.93472198     1.17443062     0.82809636
 c     -0.27524561     1.17377259    -0.48157602
 c      1.12443738     0.94309857    -0.25265182
 h      0.00693887    -1.99249566     0.74015941
 h     -1.93165364     1.46366418     1.16347928
 h     -0.80898517     1.85951105    -1.32975196
 h      1.94512104     1.84047373    -0.26735958
 o      2.34059535    -1.28134761     0.00520505
 h      3.29380159    -0.89758456     0.00199244
 c     -2.29343290    -0.49100618    -0.54009135
 h     -2.37413848    -0.41446609    -1.59330298
 h     -2.68088892    -1.41919893    -0.16132800
 h     -3.10173721     0.37103151    -0.33088884
 h     -0.59237085     0.96092753     1.87765408
          17

 c      1.37066404    -0.32766082     0.05087703
 c      0.10411688    -0.99508879     0.30107402
 c     -0.97305931    -0.06063559    -0.02199969
 c     -0.94544269     1.16441777     0.82452105
 c     -0.27135744     1.16687906    -0.49148668
 c      1.13442168     0.95296269    -0.24749443
 h      0.03490725    -1.96539685     0.77394006
 h     -1.92290725     1.47087073     1.19520273
 h     -0.76368106     1.82622210    -1.32299188
 h      1.94246933     1.80789452    -0.21492004
 o      2.35444899    -1.28018745     0.00165474
 h      3.28448962    -0.97943018    -0.01542327
 c     -2.30312352    -0.49212311    -0.52721667
 h     -2.39108673    -0.36416705    -1.65468815
 h     -2.71218664    -1.42068965    -0.12833156
 h     -3.07427042     0.35072945    -0.32827184
 h     -0.64912704     0.97163421     1.86238254
          17

 c      1.37003057    -0.32849146     0.05171173
 c      0.09976644    -0.99448537     0.29846636
 c     -0.97695116    -0.05214851    -0.02756464
 c     -0.95755458     1.15472866     0.82415017
 c     -0.26893631     1.16146383    -0.50192139
 c      1.14678893     0.96543796    -0.24290153
 h      0.06187694    -1.94260461     0.80760158
 h     -1.92146511     1.48780612     1.21216757
 h     -0.70731812     1.78227937    -1.30286383
 h      1.92469559     1.76036319    -0.16447775
 o      2.36858990    -1.27818481    -0.00150604
 h      3.27147032    -1.05856499    -0.03297937
 c     -2.31470195    -0.49133920    -0.51563335
 h     -2.40291788    -0.32462999    -1.70808456
 h     -2.74216862    -1.42434082    -0.09648533
 h     -3.03814404     0.31860666    -0.32162011
 h     -0.68587790     0.98541246     1.84408347
          17

 c      1.36937771    -0.33336372     0.05221709
 c      0.09598904    -0.99162953     0.29547761
 c     -0.98035684    -0.04600702    -0.03419009
 c     -0.97115970     1.14572641     0.82621921
 c     -0.26720046     1.15703146    -0.51185555
 c      1.16040155     0.97909413    -0.23865525
 h      0.08657537    -1.92592774     0.84156992
 h     -1.92847369     1.51402599     1.21268236
 h     -0.64756826     1.73707769    -1.27992307
 h      1.90091186     1.70934154    -0.11702733
 o      2.38121216    -1.27583882    -0.00420848
 h      3.27705778    -1.12596295    -0.05111143
 c     -2.32759453    -0.48944448    -0.50642362
 h     -2.40982511    -0.29888381    -1.74090938
 h     -2.76789046    -1.42623399    -0.06902661
 h     -3.00251364     0.28452060    -0.30853251
 h     -0.69808496     0.99964623     1.83126505
          17

 c      1.36898297    -0.34176763     0.05216961
 c      0.09305658    -0.98672423     0.29229773
 c     -0.98328820    -0.04242826    -0.04179301
 c     -0.98630833     1.13773817     0.83003546
 c     -0.26508644     1.15262359    -0.51966696
 c      1.17353886     0.99183847    -0.23467733
 h      0.10791455    -1.91412436     0.87480106
 h     -1.94303211     1.54799861     1.19611024
 h     -0.59505711     1.70503719    -1.27165623
 h      1.88676722     1.67221036    -0.07148696
 o      2.39119693    -1.27335888    -0.00636715
 h      3.31362677    -1.17805486    -0.07054571
 c     -2.34079281    -0.48764242    -0.50019538
 h     -2.41271105    -0.28844236    -1.74758182
 h     -2.78702438    -1.42364233    -0.04836999
 h     -2.98010580     0.26282072    -0.28585833
 h     -0.68388994     1.01274527     1.82971290
          17

 c      1.36908808    -0.35300907     0.05133822
 c      0.09116861    -0.98025003     0.28923700
 c     -0.98577244    -0.04146953    -0.05024557
 c     -1.00290528     1.13100421     0.83532203
 c     -0.26173950     1.14737866    -0.52385812
 c      1.18448945     1.00161705    -0.23106034
 h      0.12484836    -1.90394962     0.90505258
 h     -1.96235844     1.58713476     1.16301296
 h     -0.55828822     1.69909835    -1.29445212
 h      1.89803869     1.66530585    -0.02465552
 o      2.39908551    -1.27070762    -0.00798125
 h      3.36870336    -1.21619231    -0.09077295
 c     -2.35334935    -0.48693141    -0.49728167
 h     -2.41288949    -0.29365106    -1.72648450
 h     -2.79829795    -1.41562926    -0.03579754
 h     -2.98132952     0.26574165    -0.25083655
 h     -0.64512055     1.02462285     1.83873609
          17

 c      1.36989761    -0.36633674     0.04952265
 c      0.09045888    -0.97279951     0.28664132
 c     -0.98785156    -0.04303612    -0.05935476
 c     -1.02061725     1.12566920     0.84224114
 c     -0.25713428     1.14155936    -0.52450028
 c      1.19284551     1.00768945    -0.22775598
 h      0.13638466    -1.89191935     0.92980221
 h     -1.98260041     1.62817363     1.11524468
 h     -0.53686494     1.71864040    -1.34692926
 h      1.93587320     1.69003542     0.02471928
 o      2.40616036    -1.26790465    -0.00913592
 h      3.41953694    -1.24161461    -0.11006067
 c     -2.36513354    -0.48718216    -0.49755885
 h     -2.41193755    -0.31391056    -1.67920905
 h     -2.80163809    -1.40318287    -0.03133616
 h     -3.00544176     0.29260927    -0.20429720
 h     -0.58752662     1.03629120     1.85126851
          17

 c      1.37158132    -0.38102236     0.04657198
 c      0.09099821    -0.96493683     0.28480463
 c     -0.98958039    -0.04688322    -0.06886480
 c     -1.03886896     1.12179718     0.85105226
 c     -0.25185277     1.13642298    -0.52316444
 c      1.19963676     1.01072796    -0.22433667
 h      0.14171555    -1.87566052     0.94714990
 h     -1.99993176     1.66780660     1.05586779
 h     -0.52412418     1.75076170    -1.41057138
 h      1.98521451     1.73230907     0.07279399
 o      2.41336868    -1.26507475    -0.00992064
 h      3.44980689    -1.25427779    -0.12672385
 c     -2.37674567    -0.48721543    -0.50022081
 h     -2.41167606    -0.34750313    -1.61204929
 h     -2.79811160    -1.38901991    -0.03373084
 h     -3.04162913     0.33035301    -0.15187888
 h     -0.51962412     1.04900218     1.85806291
          17

 c      1.37427226    -0.39638292     0.04238465
 c      0.09279110    -0.95711110     0.28390803
 c     -0.99101339    -0.05261655    -0.07849110
 c     -1.05693764     1.11937965     0.86176412
 c     -0.24645957     1.13315703    -0.52146138
 c      1.20608088     1.01167619    -0.22028041
 h      0.14034760    -1.85456449     0.95637382
 h     -2.01145409     1.70326384     0.98884753
 h     -0.51410758     1.78240032    -1.46639398
 h      2.02920338     1.77608687     0.11388638
 o      2.42112432    -1.26236702    -0.01038549
 h      3.45241164    -1.25381185    -0.13976936
 c     -2.38875035    -0.48579464    -0.50369028
 h     -2.41417250    -0.39119379    -1.53966859
 h     -2.78965641    -1.37706497    -0.04055925
 h     -3.07825489     0.36448175    -0.10109392
 h     -0.45067303     1.06368233     1.85186507
          17

 c      1.37805874    -0.41179267     0.03690399
 c      0.09577708    -0.94961244     0.28398912
 c     -0.99218624    -0.05971106    -0.08796361
 c     -1.07407747     1.11833286     0.87402142
 c     -0.24130298     1.13241513    -0.52037086
 c      1.21289226     1.01113245    -0.21524326
 h      0.13216973    -1.82994435     0.95817465
 h     -2.01562762     1.73269043     0.91861082
 h     -0.50354851     1.80549882    -1.50253694
 h      2.05709998     1.81055241     0.14378328
 o      2.42938134    -1.25990885    -0.01052685
 h      3.42810433    -1.24007309    -0.14909145
 c     -2.40132731    -0.48217813    -0.50554007
 h     -2.42154132    -0.44061886    -1.48816762
 h     -2.77853120    -1.37152457    -0.04864525
 h     -3.10766353     0.38525032    -0.05851098
 h     -0.38894918     1.08082544     1.82912657
          17

 c      1.38297402    -0.42669363     0.03011644
 c      0.09983824    -0.94255934     0.28493817
 c     -0.99310165    -0.06755017    -0.09706092
 c     -1.08962198     1.11850275     0.88716541
 c     -0.23656357     1.13437457    -0.52032121
 c      1.22030620     1.00935664    -0.20909050
 h      0.11744711    -1.80486999     0.95466471
 h     -2.01227775     1.75527487     0.84957776
 h     -0.49111683     1.81627423    -1.51335553
 h      2.06396595     1.82989999     0.16027462
 o      2.43760466    -1.25780424    -0.01026642
 h      3.38589798    -1.21312045    -0.15580827
 c     -2.41439474    -0.47602315    -0.50332845
 h     -2.43536394    -0.49277200    -1.48510934
 h     -2.76656687    -1.37555566    -0.05485921
 h     -3.12604573     0.38777426    -0.02881636
 h     -0.34072962     1.10060404     1.78995904
          17

 c      1.38898369    -0.44058939     0.02205290
 c      0.10480925    -0.93592711     0.28652781
 c     -0.99372100    -0.07547227    -0.10562412
 c     -1.10306471     1.11968543     0.90033693
 c     -0.23231203     1.13886812    -0.52137189
 c      1.22824077     1.00639000    -0.20184779
 h      0.09674718    -1.78359423     0.94899666
 h     -2.00236361     1.77116578     0.78574963
 h     -0.47666225     1.81382735    -1.49742492
 h      2.04880953     1.83176783     0.16273428
 o      2.44467549    -1.25618315    -0.00941807
 h      3.34466969    -1.17255323    -0.16283104
 c     -2.42781705    -0.46731545    -0.49690596
 h     -2.45602640    -0.54709976    -1.53129772
 h     -2.75453774    -1.38984831    -0.05716301
 h     -3.13237443     0.37089807    -0.01456104
 h     -0.30967786     1.12300513     1.73760214
          17

 c      1.39596173    -0.45302951     0.01279259
 c      0.11048757    -0.92963914     0.28849336
 c     -0.99397693    -0.08281200    -0.11355558
 c     -1.11414166     1.12164639     0.91255351
 c     -0.22852585     1.14544310    -0.52328059
 c      1.23637086     1.00210226    -0.19367511
 h      0.07084443    -1.77028151     0.94442643
 h     -1.98766722     1.78128496     0.73042243
 h     -0.46096963     1.79973339    -1.45692264
 h      2.01375321     1.81661041     0.15191621
 o      2.44924753    -1.25528583    -0.00771912
 h      3.32786205    -1.11646839    -0.17444711
 c     -2.44144808    -0.45675097    -0.48852856
 h     -2.48265291    -0.60149234    -1.59904495
 h     -2.74203341    -1.41174343    -0.05539904
 h     -3.12807095     0.33688419    -0.01588371
 h     -0.29623135     1.14794632     1.67799374
          17

 c      1.40366136    -0.46359160     0.00246479
 c      0.11663154    -0.92370667     0.29065150
 c     -0.99380741    -0.08893838    -0.12081220
 c     -1.12291203     1.12412936     0.92275476
 c     -0.22506899     1.15332784    -0.52542445
 c      1.24409521     0.99613704    -0.18488223
 h      0.04072649    -1.76722114     0.94293614
 h     -1.97050991     1.78710478     0.68602505
 h     -0.44596236     1.77878597    -1.39864419
 h      1.96445246     1.78834785     0.13020663
 o      2.45109802    -1.25537382    -0.00506767
 h      3.34255185    -1.04320521    -0.19263962
 c     -2.45495318    -0.44579705    -0.48054095
 h     -2.51371138    -0.65157489    -1.66063162
 h     -2.72803468    -1.43586088    -0.05104417
 h     -3.11773547     0.29214922    -0.02997800
 h     -0.29693815     1.17541181     1.61942442
          17

 c      1.41171879    -0.47190025    -0.00875419
 c      0.12295045    -0.91833085     0.29298534
 c     -0.99318687    -0.09328892    -0.12738827
 c     -1.12977161     1.12685387     0.92987714
 c     -0.22164841     1.16132633    -0.52663063
 c      1.25043899     0.98777645    -0.17596840
 h      0.00777459    -1.77355743     0.94425781
 h     -1.95354286     1.79042445     0.65401894
 h     -0.43518609     1.76060132    -1.33603975
 h      1.91129928     1.75607606     0.10211375
 o      2.45172793    -1.25638985    -0.00171433
 h      3.36992186    -0.95661974    -0.21407044
 c     -2.46756443    -0.43640023    -0.47456204
 h     -2.54759104    -0.69317483    -1.70001937
 h     -2.71176640    -1.45612865    -0.04608206
 h     -3.11053468     0.24836055    -0.05033562
 h     -0.30441662     1.20563459     1.57168896
          17

 c      1.41970265    -0.47769922    -0.02064537
 c      0.12910745    -0.91387707     0.29561908
 c     -0.99213705    -0.09540233    -0.13329160
 c     -1.13525548     1.12952114     0.93304447
 c     -0.21782577     1.16784495    -0.52522098
 c      1.25407812     0.97589944    -0.16759864
 h     -0.02607584    -1.78564574     0.94615784
 h     -1.93957576     1.79314609     0.63487209
 h     -0.43375567     1.75970273    -1.28871547
 h      1.86928696     1.73478508     0.07395644
 o      2.45296978    -1.25793671     0.00194729
 h      3.38654577    -0.86569261    -0.23335936
 c     -2.47809790    -0.43059318    -0.47174091
 h     -2.58276023    -0.72337428    -1.71013482
 h     -2.69317420    -1.46773615    -0.04198990
 h     -3.11950601     0.22081298    -0.06758394
 h     -0.30964509     1.23914156     1.54380458
          17

 c      1.42716244    -0.48094598    -0.03294917
 c      0.13475207    -0.91074399     0.29870509
 c     -0.99071495    -0.09495488    -0.13852028
 c     -1.13959001     1.13187160     0.93187164
 c     -0.21326787     1.17156672    -0.51992687
 c      1.25388773     0.95955013    -0.16035192
 h     -0.05846679    -1.79875426     0.94574013
 h     -1.93131677     1.79701646     0.62816397
 h     -0.44563101     1.78804469    -1.27176492
 h      1.85179011     1.73902171     0.05087872
 o      2.45601837    -1.25952150     0.00559811
 h      3.37889356    -0.77991276    -0.24648448
 c     -2.48565038    -0.42965306    -0.47265895
 h     -2.61767619    -0.74050707    -1.68915469
 h     -2.67292788    -1.46823279    -0.03924365
 h     -3.15374085     0.21956006    -0.07498839
 h     -0.30731183     1.27622890     1.54036430
          17

 c      1.43365498    -0.48189242    -0.04536706
 c      0.13956844    -0.90923007     0.30231406
 c     -0.98899251    -0.09179526    -0.14305038
 c     -1.14237753     1.13380311     0.92662900
 c     -0.20816815     1.17254480    -0.51117065
 c      1.24987588     0.93914208    -0.15437644
 h     -0.08701896    -1.80881552     0.94073155
 h     -1.93086082     1.80320700     0.63288513
 h     -0.46890293     1.84255681    -1.28079604
 h      1.85977764     1.76906669     0.03286552
 o      2.46141413    -1.26068213     0.00902928
 h      3.34311028    -0.70689348    -0.25132649
 c     -2.49049558    -0.43327316    -0.47696498
 h     -2.65073911    -0.74409737    -1.63909634
 h     -2.65222077    -1.45793920    -0.03714524
 h     -3.20835074     0.24000289    -0.07439630
 h     -0.29996400     1.31592620     1.55934424
          17

 c      1.43876501    -0.48111384    -0.05756782
 c      0.14331034    -0.90945205     0.30637583
 c     -0.98705333    -0.08595635    -0.14684452
 c     -1.14284408     1.13545476     0.91804164
 c     -0.20318780     1.17200545    -0.50056977
 c      1.24314457     0.91660360    -0.14950215
 h     -0.10976633    -1.81345020     0.93017582
 h     -1.93896947     1.81172986     0.64786970
 h     -0.49649136     1.90762898    -1.29774542
 h      1.88217758     1.80937362     0.01622937
 o      2.46920493    -1.26102913     0.01212443
 h      3.28229105    -0.65162736    -0.24739417
 c     -2.49375199    -0.43997042    -0.48357289
 h     -2.68058807    -0.73514964    -1.56669741
 h     -2.63256035    -1.43990070    -0.03378971
 h     -3.26833031     0.26810923    -0.07291601
 h     -0.29579630     1.35560874     1.59389665
          17

 c      1.44212122    -0.47946551    -0.06919953
 c      0.14581497    -0.91131134     0.31066526
 c     -0.98500595    -0.07764462    -0.14987154
 c     -1.14035481     1.13718653     0.90694493
 c     -0.19900376     1.17125616    -0.48956765
 c      1.23495028     0.89420077    -0.14559763
 h     -0.12547768    -1.81234877     0.91461825
 h     -1.95455011     1.82104420     0.67206179
 h     -0.52121170     1.96787998    -1.30685040
 h      1.90658321     1.84215795    -0.00202176
 o      2.47900620    -1.26032228     0.01486243
 h      3.20562244    -0.61540768    -0.23588123
 c     -2.49636794    -0.44796553    -0.49092150
 h     -2.70706231    -0.71703159    -1.48654332
 h     -2.61553790    -1.41933346    -0.02625776
 h     -3.31961190     0.29128888    -0.07634988
 h     -0.30314260     1.39172952     1.63595274
          17

 c      1.44340236    -0.47797993    -0.07990831
 c      0.14700370    -0.91449585     0.31481705
 c     -0.98299642    -0.06722112    -0.15211792
 c     -1.13469563     1.13948810     0.89409856
 c     -0.19607822     1.17122150    -0.47901009
 c      1.22620853     0.87378095    -0.14266852
 h     -0.13385268    -1.80731558     0.89601482
 h     -1.97477562     1.82827773     0.70437736
 h     -0.53819069     2.01343149    -1.29957293
 h      1.92478873     1.85559230    -0.02292684
 o      2.48998880    -1.25863615     0.01734957
 h      3.12880119    -0.59357820    -0.22013924
 c     -2.49862138    -0.45553741    -0.49678209
 h     -2.73288695    -0.69647939    -1.42446342
 h     -2.60251568    -1.40217071    -0.01137637
 h     -3.35340892     0.30214278    -0.08727896
 h     -0.32716846     1.42077911     1.67855395
          17

 c      1.44235220    -0.47771952    -0.08936803
 c      0.14687335    -0.91851596     0.31836676
 c     -0.98120257    -0.05517444    -0.15358071
 c     -1.12606815     1.14286012     0.88016444
 c     -0.19464855     1.17248431    -0.46929997
 c      1.21749687     0.85666771    -0.14079994
 h     -0.13556873    -1.80200063     0.87741644
 h     -1.99586591     1.83007301     0.74329929
 h     -0.54475994     2.03921684    -1.27283074
 h      1.93262488     1.84398883    -0.04622645
 o      2.50098063    -1.25649568     0.01982628
 h      3.07243589    -0.57396833    -0.20563134
 c     -2.50020855    -0.46133187    -0.49868803
 h     -2.76361903    -0.68167496    -1.41039248
 h     -2.59432317    -1.39268771     0.01280287
 h     -3.36555471     0.29771594    -0.10577233
 h     -0.36932031     1.43992156     1.71667470
          17

 c      1.43884071    -0.47960354    -0.09731721
 c      0.14547036    -0.92279449     0.32082769
 c     -0.97980894    -0.04208460    -0.15424443
 c     -1.11497095     1.14770592     0.86573406
 c     -0.19476064     1.17538327    -0.46056890
 c      1.20914963     0.84368986    -0.14010330
 h     -0.13206845    -1.80103709     0.86229473
 h     -2.01411503     1.82360089     0.78655929
 h     -0.53993466     2.04364869    -1.22707166
 h      1.92879503     1.80619969    -0.07100997
 o      2.51099655    -1.25451152     0.02250383
 h      3.05303365    -0.54336937    -0.19709672
 c     -2.50095781    -0.46502351    -0.49606580
 h     -2.80076336    -0.67537064    -1.45115540
 h     -2.59114576    -1.39156977     0.04559686
 h     -3.35528614     0.27839139    -0.13017147
 h     -0.42783900     1.44728462     1.74739719
          17

 c      1.43295591    -0.48424797    -0.10358766
 c      0.14284174    -0.92683157     0.32180610
 c     -0.97899150    -0.02858712    -0.15407187
 c     -1.10208625     1.15425413     0.85133017
 c     -0.19627515     1.18001558    -0.45272764
 c      1.20128318     0.83512590    -0.14069408
 h     -0.12499136    -1.80832528     0.85341725
 h     -2.02675787     1.80730889     0.83110549
 h     -0.52429845     2.02843704    -1.16575413
 h      1.91455120     1.74503707    -0.09603043
 o      2.51992067    -1.25248230     0.02528972
 h      3.07113231    -0.50236546    -0.19400177
 c     -2.50124331    -0.46737868    -0.49089938
 h     -2.83707517    -0.67380145    -1.52216711
 h     -2.59261154    -1.39595962     0.08355647
 h     -3.32504060     0.24757429    -0.15751687
 h     -0.49836727     1.44204732     1.77002545
          17

 c      1.42502145    -0.49186602    -0.10811137
 c      0.13898428    -0.93039661     0.32111744
 c     -0.97892409    -0.01533829    -0.15302438
 c     -1.08819018     1.16251340     0.83737074
 c     -0.19883107     1.18610922    -0.44539688
 c      1.19372899     0.83055468    -0.14268310
 h     -0.11547565    -1.82499559     0.85165377
 h     -2.03252874     1.78129015     0.87332096
 h     -0.50044993     1.99994192    -1.09620079
 h      1.89456690     1.66814046    -0.11986630
 o      2.52831031    -1.24941292     0.02785489
 h      3.11402615    -0.46530546    -0.19159134
 c     -2.50126159    -0.46959501    -0.48551866
 h     -2.86378935    -0.67319790    -1.59472953
 h     -2.59794719    -1.40124161     0.12172333
 h     -3.28146328     0.21227983    -0.18365775
 h     -0.57459158     1.42444202     1.78629677
          17

 c      1.41550643    -0.50225936    -0.11091251
 c      0.13383287    -0.93361539     0.31882960
 c     -0.97977605    -0.00297527    -0.15108821
 c     -1.07405121     1.17227588     0.82415046
 c     -0.20179209     1.19279764    -0.43777450
 c      1.18589703     0.82870905    -0.14615793
 h     -0.10389511    -1.84853495     0.85556335
 h     -2.03191072     1.74732191     0.90939151
 h     -0.47374225     1.97167598    -1.03115627
 h      1.87873665     1.58949417    -0.14116363
 o      2.53672697    -1.24439046     0.02992025
 h      3.16716530    -0.44635602    -0.18552740
 c     -2.50046989    -0.47300444    -0.48148171
 h     -2.87577759    -0.67203999    -1.65082120
 h     -2.60617130    -1.40311357     0.15527943
 h     -3.23665131     0.18399388    -0.20320820
 h     -0.64922952     1.39555099     1.80021440
          17

 c      1.40492454    -0.51490701    -0.11209542
 c      0.12730418    -0.93687873     0.31520165
 c     -0.98169368     0.00791822    -0.14829017
 c     -1.06030388     1.18318115     0.81192523
 c     -0.20431380     1.19863465    -0.42872423
 c      1.17678809     0.82766431    -0.15114137
 h     -0.09025604    -1.87391922     0.86215947
 h     -2.02706036     1.70861525     0.93577328
 h     -0.45170949     1.96403496    -0.98779416
 h      1.88216272     1.52788245    -0.15907854
 o      2.54547250    -1.23698539     0.03136141
 h      3.21941244    -0.45295198    -0.17364035
 c     -2.49781514    -0.47887982    -0.47971172
 h     -2.87117336    -0.67014063    -1.68148526
 h     -2.61629672    -1.39885446     0.18065573
 h     -3.20579197     0.17665310    -0.21057898
 h     -0.71553475     1.35676663     1.81662548
          17

 c      1.39378495    -0.52911177    -0.11183160
 c      0.11935790    -0.94065976     0.31057301
 c     -0.98478014     0.01682529    -0.14469735
 c     -1.04735771     1.19481595     0.80111182
 c     -0.20577529     1.20262984    -0.41761021
 c      1.16573982     0.82584082    -0.15756286
 h     -0.07479590    -1.89576702     0.86819377
 h     -2.02129875     1.66926432     0.94969651
 h     -0.43938462     1.99205144    -0.97800583
 h      1.91655411     1.49627593    -0.17348824
 o      2.55459337    -1.22722420     0.03218754
 h      3.26360396    -0.48602926    -0.15565281
 c     -2.49270184    -0.48773408    -0.48057132
 h     -2.84995515    -0.66786543    -1.68300803
 h     -2.62748545    -1.38778737     0.19600602
 h     -3.19722165     0.19784195    -0.20342918
 h     -0.76880160     1.30922189     1.83842097
          17

 c      1.38258065    -0.54412180    -0.11034503
 c      0.11003641    -0.94536132     0.30527080
 c     -0.98908333     0.02330638    -0.14040557
 c     -1.03543359     1.20678061     0.79244346
 c     -0.20622913     1.20564304    -0.40526932
 c      1.15357916     0.82306934    -0.16530325
 h     -0.05830960    -1.91006210     0.87114831
 h     -2.01812545     1.63346726     0.94955081
 h     -0.43450556     2.04866191    -0.99692533
 h      1.97680257     1.49035371    -0.18438831
 o      2.56388275    -1.21551777     0.03251280
 h      3.29670534    -0.54099781    -0.13276923
 c     -2.48570260    -0.49868818    -0.48379964
 h     -2.81322158    -0.66588298    -1.65515209
 h     -2.63916377    -1.37129725     0.20133920
 h     -3.20472508     0.24088368    -0.18536622
 h     -0.80684341     1.25388628     1.86423172
          17

 c      1.37179056    -0.55917680    -0.10789400
 c      0.09947321    -0.95122585     0.29955115
 c     -0.99458274     0.02704456    -0.13553183
 c     -1.02470360     1.21869279     0.78687856
 c     -0.20611445     1.20964998    -0.39341722
 c      1.14228697     0.82004948    -0.17423726
 h     -0.04215768    -1.91498953     0.86972284
 h     -2.01998433     1.60473863     0.93500208
 h     -0.43123356     2.11260642    -1.02942082
 h      2.04458820     1.49552797    -0.19154331
 o      2.57280053    -1.20263893     0.03254205
 h      3.32108570    -0.60795923    -0.10749995
 c     -2.47789493    -0.51000066    -0.48868854
 h     -2.76326673    -0.66517860    -1.60161381
 h     -2.65113100    -1.35252453     0.19845818
 h     -3.21505352     0.29073654    -0.16332274
 h     -0.82934892     1.19234504     1.88892160
          17

 c      1.36187238    -0.57352674    -0.10474974
 c      0.08788176    -0.95828996     0.29356524
 c     -1.00116963     0.02790471    -0.13020831
 c     -1.01540557     1.23017550     0.78532238
 c     -0.20581298     1.21618577    -0.38353598
 c      1.13372384     0.81731063    -0.18422298
 h     -0.02811060    -1.91117723     0.86399593
 h     -2.02727753     1.58538593     0.90687622
 h     -0.42535946     2.16593884    -1.06236434
 h      2.10252476     1.49962410    -0.19487324
 o      2.58039147    -1.18964892     0.03254171
 h      3.34590723    -0.67272432    -0.08326757
 c     -2.46993929    -0.51994451    -0.49413972
 h     -2.70422927    -0.66731586    -1.53284821
 h     -2.66359865    -1.33571483     0.19060925
 h     -3.21794855     0.33398730    -0.14366625
 h     -0.83708823     1.12733776     1.90624892
          17

 c      1.35322949    -0.58646841    -0.10117620
 c      0.07553464    -0.96636831     0.28734398
 c     -1.00863334     0.02595995    -0.12456863
 c     -1.00785672     1.24086447     0.78836979
 c     -0.20555934     1.22591574    -0.37653788
 c      1.12906919     0.81497806    -0.19509842
 h     -0.01812737    -1.90161399     0.85541179
 h     -2.03811038     1.57642626     0.86701506
 h     -0.41509962     2.19869156    -1.08784482
 h      2.13982272     1.49605174    -0.19464237
 o      2.58554868    -1.17755054     0.03274706
 h      3.38333974    -0.72216387    -0.06300718
 c     -2.46184903    -0.52713015    -0.49831947
 h     -2.64262654    -0.67503379    -1.47054646
 h     -2.67703796    -1.32513314     0.18160807
 h     -3.20841117     0.36216830    -0.13097940
 h     -0.83148616     1.06255636     1.91130964
          17

 c      1.34615502    -0.59738746    -0.09741591
 c      0.06273700    -0.97507501     0.28080698
 c     -1.01666142     0.02147685    -0.11872698
 c     -1.00237816     1.25042936     0.79615153
 c     -0.20548500     1.23882512    -0.37283279
 c      1.12883469     0.81293169    -0.20668813
 h     -0.01409056    -1.89116131     0.84653493
 h     -2.04890273     1.57784188     0.81823420
 h     -0.40027554     2.20678956    -1.10186955
 h      2.15147064     1.48225759    -0.19137793
 o      2.58784636    -1.16675693     0.03324554
 h      3.43602910    -0.75253577    -0.04735500
 c     -2.45329669    -0.53054778    -0.49868534
 h     -2.58562557    -0.69243846    -1.44585012
 h     -2.69180443    -1.32369962     0.17450488
 h     -3.18526387     0.37103046    -0.12830830
 h     -0.81440846     1.00201399     1.90179160
          17

 c      1.34079117    -0.60578830    -0.09367963
 c      0.04979915    -0.98391728     0.27381373
 c     -1.02484736     0.01487498    -0.11275862
 c     -0.99918796     1.25860659     0.80826602
 c     -0.20564438     1.25442733    -0.37241166
 c      1.13297095     0.81093898    -0.21880729
 h     -0.01751599    -1.88532182     0.84034082
 h     -2.05553655     1.58892369     0.76429838
 h     -0.38173935     2.19007678    -1.10315397
 h      2.13678102     1.45831945    -0.18575379
 o      2.58791146    -1.15710232     0.03400092
 h      3.49165749    -0.76921972    -0.03504869
 c     -2.44420751    -0.52983286    -0.49390168
 h     -2.53590077    -0.72205694    -1.47543310
 h     -2.70770601    -1.33200342     0.17048225
 h     -3.14990854     0.35967945    -0.13731331
 h     -0.78795799     0.94934838     1.87845074
          17

 c      1.33713838    -0.61131130    -0.09013767
 c      0.03701536    -0.99247319     0.26626555
 c     -1.03271476     0.00667133    -0.10670199
 c     -0.99832792     1.26524397     0.82378057
 c     -0.20600552     1.27184231    -0.37486024
 c      1.14089845     0.80867718    -0.23126748
 h     -0.02929497    -1.88817319     0.83894578
 h     -2.05451933     1.60855788     0.70975934
 h     -0.36124585     2.15199800    -1.09309018
 h      2.09928867     1.42671071    -0.17846209
 o      2.58672091    -1.14833898     0.03497045
 h      3.53389437    -0.77869401    -0.02479651
 c     -2.43483909    -0.52567685    -0.48562653
 h     -2.49114267    -0.76040818    -1.54019565
 h     -2.72375306    -1.34811724     0.16859792
 h     -3.10623500     0.33082543    -0.15797685
 h     -0.75419795     0.90717253     1.84526816
          17

 c      1.33509550    -0.61374111    -0.08691663
 c      0.02465121    -1.00056732     0.25821147
 c     -1.03976933    -0.00258144    -0.10058571
 c     -0.99965381     1.27034559     0.84131554
 c     -0.20642174     1.28974396    -0.37929336
 c      1.15143594     0.80565472    -0.24389599
 h     -0.04954266    -1.90043782     0.84233678
 h     -2.04383170     1.63543763     0.65958339
 h     -0.34160542     2.10082355    -1.07701238
 h      2.04819272     1.39317036    -0.16994356
 o      2.58497712    -1.14037894     0.03614966
 h      3.55175749    -0.78456189    -0.01598549
 c     -2.42520321    -0.51967767    -0.47660699
 h     -2.44960469    -0.80050052    -1.60866416
 h     -2.73825423    -1.36812953     0.16638250
 h     -3.06158114     0.29215836    -0.18813559
 h     -0.71478831     0.87653008     1.80919052
          17

 c      1.33449906    -0.61301166    -0.08410090
 c      0.01293753    -1.00830583     0.24987295
 c     -1.04555357    -0.01234425    -0.09444347
 c     -1.00286419     1.27407435     0.85925645
 c     -0.20661880     1.30627339    -0.38425629
 c      1.16272249     0.80109994    -0.25658317
 h     -0.07757670    -1.91921933     0.84811646
 h     -2.02335497     1.66823020     0.61860682
 h     -0.32678700     2.05124608    -1.06614141
 h      2.00006921     1.36793758    -0.15983150
 o      2.58296518    -1.13328031     0.03756276
 h      3.54141210    -0.78767027    -0.00852462
 c     -2.41479540    -0.51396138    -0.46887493
 h     -2.41139784    -0.83643822    -1.65960781
 h     -2.74929281    -1.38733794     0.16106142
 h     -3.02783151     0.25773570    -0.22333712
 h     -0.67069877     0.85683307     1.77882601
          17

 c      1.33514903    -0.60921726    -0.08173456
 c      0.00207083    -1.01594894     0.24156601
 c     -1.04968807    -0.02211878    -0.08830061
 c     -1.00750787     1.27665584     0.87611614
[truncated: 34,518 more chars]
