# Supplementary material for: Photochemical permutation of meta-substituted phenols
Source: Nat Commun. 2025 Aug 13;16:7502. doi: 10.1038/s41467-025-62549-5 (PMC12350626; doi:10.1038/s41467-025-62549-5)
Supplement: Supplementary file 3 — Source Data [file 41467_2025_62549_MOESM3_ESM.zip › Source data/NAMD_trajectories/trajectory042.xyz]

          17

 c      1.22568940    -0.39786697     0.01057546
 c     -0.10343077    -1.10616597    -0.01483201
 c     -1.22351190    -0.19315382    -0.03365717
 c     -1.12883833     1.24195867     0.07847396
 c      0.19332125     1.74357403    -0.03344800
 c      1.36282320     1.05516180    -0.01162624
 h     -0.16760126    -2.20830192     0.01372790
 h     -1.67117617     1.71827373    -0.76977221
 h      0.37134847     2.89154842    -0.11437494
 h      2.33206519     1.40348822    -0.20650328
 o      2.21241018    -1.18477920     0.00678364
 h      2.89573415    -0.61897879     0.26619030
 c     -2.67638773    -0.87821062    -0.00963099
 h     -2.52571454    -2.00371052    -0.00628823
 h     -3.27665251    -0.74832725     0.93961189
 h     -3.30559277    -0.64395877    -0.91327241
 h     -1.76275172     1.55509905     0.85155905
          17

 c      1.22196061    -0.40160769     0.00467681
 c     -0.09772177    -1.10022789    -0.01367668
 c     -1.22745453    -0.19916278    -0.03691560
 c     -1.12480346     1.24793967     0.08162332
 c      0.19745549     1.75042509    -0.03492818
 c      1.36330716     1.05781479    -0.01361261
 h     -0.18887276    -2.22927932     0.02461817
 h     -1.68477159     1.72157599    -0.74563774
 h      0.37603416     2.87881028    -0.12135161
 h      2.32797874     1.41895968    -0.21176929
 o      2.21093867    -1.18711405     0.01026905
 h      2.87343589    -0.63128977     0.27903108
 c     -2.67365184    -0.88275176    -0.01290477
 h     -2.53336455    -2.00476449    -0.01654182
 h     -3.29379288    -0.76312835     0.95032659
 h     -3.29930987    -0.66321640    -0.89728287
 h     -1.77664959     1.56953536     0.88230309
          17

 c      1.21557139    -0.40387632    -0.00147048
 c     -0.09212433    -1.09258623    -0.01253807
 c     -1.23324117    -0.20811214    -0.03972844
 c     -1.12215338     1.25381422     0.08383462
 c      0.20330059     1.76027400    -0.03607625
 c      1.36234846     1.05680708    -0.01568521
 h     -0.20854714    -2.23755193     0.03485757
 h     -1.70308277     1.72494452    -0.72511643
 h      0.37399986     2.85379921    -0.12907222
 h      2.33685028     1.44407841    -0.21693682
 o      2.20968918    -1.19153117     0.01340423
 h      2.88915386    -0.62992727     0.30089395
 c     -2.66955834    -0.88801289    -0.01568113
 h     -2.54021151    -1.99756343    -0.02909510
 h     -3.30312653    -0.77122584     0.95149657
 h     -3.29274270    -0.67841492    -0.87976452
 h     -1.79196803     1.58913017     0.92498233
          17

 c      1.20702252    -0.40471114    -0.00783472
 c     -0.08700396    -1.08385914    -0.01141747
 c     -1.24064771    -0.21936653    -0.04201585
 c     -1.12142847     1.25956533     0.08589593
 c      0.21041711     1.77223929    -0.03688227
 c      1.36050578     1.05246946    -0.01796664
 h     -0.22477172    -2.22893300     0.04424211
 h     -1.72566736     1.72912495    -0.70861946
 h      0.36670722     2.82522912    -0.13818792
 h      2.35247088     1.47510388    -0.22062777
 o      2.20915494    -1.19742272     0.01642547
 h      2.93159482    -0.62284280     0.32797822
 c     -2.66410455    -0.89386377    -0.01750487
 h     -2.54519358    -1.98570134    -0.04340616
 h     -3.30307944    -0.77281023     0.94181904
 h     -3.28921926    -0.68768661    -0.86568629
 h     -1.80139463     1.60966073     0.97047879
          17

 c      1.19710123    -0.40427362    -0.01434478
 c     -0.08272511    -1.07441163    -0.01032786
 c     -1.24940170    -0.23221593    -0.04370940
 c     -1.12293997     1.26517373     0.08832227
 c      0.21820525     1.78500036    -0.03730245
 c      1.35849368     1.04540063    -0.02061068
 h     -0.23603324    -2.20308933     0.05268487
 h     -1.75135262     1.73427814    -0.69537314
 h      0.35653903     2.80586494    -0.14978845
 h      2.36651603     1.50678906    -0.22109745
 o      2.21018112    -1.20380019     0.01976897
 h      2.98096490    -0.62308186     0.35286995
 c     -2.65729351    -0.90001464    -0.01821545
 h     -2.54731999    -1.97452904    -0.05898046
 h     -3.29361569    -0.76804074     0.92232107
 h     -3.29096766    -0.68971451    -0.85861108
 h     -1.80000054     1.62785519     1.01173419
          17

 c      1.18672802    -0.40283279    -0.02090535
 c     -0.07962022    -1.06433107    -0.00930099
 c     -1.25917655    -0.24593898    -0.04475847
 c     -1.12678499     1.27062577     0.09136868
 c      0.22603525     1.79716676    -0.03727959
 c      1.35687270     1.03633771    -0.02373580
 h     -0.24138470    -2.16355750     0.06030259
 h     -1.77835182     1.74007763    -0.68385893
 h      0.34599564     2.80820654    -0.16516760
 h      2.37226050     1.53403138    -0.21703737
 o      2.21323485    -1.20993814     0.02373731
 h      3.02192170    -0.63880781     0.36997966
 c     -2.64922071    -0.90609889    -0.01806611
 h     -2.54593278    -1.96968715    -0.07546599
 h     -3.27628899    -0.75703371     0.89627312
 h     -3.29788668    -0.68421573    -0.85910360
 h     -1.78535136     1.64153248     1.04417608
          17

 c      1.17682854    -0.40073258    -0.02741330
 c     -0.07795357    -1.05340263    -0.00839311
 c     -1.26959274    -0.25984943    -0.04513540
 c     -1.13290010     1.27592257     0.09512492
 c      0.23339659     1.80798746    -0.03682262
 c      1.35593195     1.02606230    -0.02739810
 h     -0.24064635    -2.11781255     0.06751228
 h     -1.80463675     1.74596550    -0.67242206
 h      0.33651669     2.83636068    -0.18491698
 h      2.36609703     1.55285483    -0.20787326
 o      2.21832032    -1.21546024     0.02843740
 h      3.04606087    -0.67234774     0.37666707
 c     -2.64006778    -0.91185378    -0.01771016
 h     -2.54099127    -1.97485775    -0.09259956
 h     -3.25420748    -0.73981446     0.86894914
 h     -3.30747064    -0.67206848    -0.86472453
 h     -1.75694474     1.64938639     1.06531868
          17

 c      1.16825331    -0.39834672    -0.03376956
 c     -0.07789397    -1.04115528    -0.00768535
 c     -1.28022576    -0.27332241    -0.04483828
 c     -1.14108059     1.28107108     0.09957895
 c      0.23994584     1.81769576    -0.03608153
 c      1.35568442     1.01533176    -0.03159023
 h     -0.23444904    -2.07657256     0.07508529
 h     -1.82839577     1.75142577    -0.65977312
 h      0.32825768     2.88228343    -0.20806605
 h      2.34771250     1.56084496    -0.19373502
 o      2.22507581    -1.22027338     0.03381135
 h      3.05105766    -0.72164476     0.37284155
 c     -2.63004134    -0.91729577    -0.01801543
 h     -2.53320312    -1.98993629    -0.10998266
 h     -3.23151959    -0.71632985     0.84670616
 h     -3.31598294    -0.65499022    -0.87156493
 h     -1.71583957     1.65083735     1.07455341
          17

 c      1.16173711    -0.39603210    -0.03988605
 c     -0.07952557    -1.02711561    -0.00726527
 c     -1.29061790    -0.28580483    -0.04389053
 c     -1.15096445     1.28605755     0.10461002
 c      0.24544761     1.82702275    -0.03531792
 c      1.35587877     1.00481437    -0.03624815
 h     -0.22381547    -2.05069509     0.08399658
 h     -1.84841625     1.75618614    -0.64525263
 h      0.32098987     2.93177435    -0.23245051
 h      2.31998684     1.55743053    -0.17533436
 o      2.23277225    -1.22455044     0.03963785
 h      3.04097773    -0.78077787     0.36098927
 c     -2.61938732    -0.92272352    -0.01976239
 h     -2.52386072    -2.01114238    -0.12688641
 h     -3.21199697    -0.68673446     0.83488205
 h     -3.31988474    -0.63501657    -0.87596449
 h     -1.66463557     1.64608805     1.07345840
          17

 c      1.15788069    -0.39408778    -0.04568855
 c     -0.08289862    -1.01127522    -0.00718077
 c     -1.30029604    -0.29681241    -0.04233501
 c     -1.16201181     1.29080366     0.10991982
 c      0.24972519     1.83656243    -0.03481712
 c      1.35600425     0.99502202    -0.04126074
 h     -0.20932562    -2.04555530     0.09493650
 h     -1.86430000     1.76032422    -0.62885253
 h      0.31475051     2.97218037    -0.25577002
 h      2.28894766     1.54417174    -0.15382081
 o      2.24020690    -1.22874736     0.04550057
 h      3.02810148    -0.83982002     0.34670839
 c     -2.60849871    -0.92852577    -0.02334373
 h     -2.51446230    -2.03296708    -0.14230624
 h     -3.19716033    -0.65205118     0.83518465
 h     -3.31672914    -0.61406330    -0.87547479
 h     -1.60758848     1.63634885     1.06654188
          17

 c      1.15713055    -0.39272907    -0.05111765
 c     -0.08803558    -0.99438664    -0.00739458
 c     -1.30880000    -0.30592080    -0.04022587
 c     -1.17352669     1.29512857     0.11496785
 c      0.25265584     1.84653249    -0.03483332
 c      1.35533504     0.98626479    -0.04648913
 h     -0.19078976    -2.05739235     0.10779627
 h     -1.87652359     1.76429581    -0.61108231
 h      0.30986034     2.99550288    -0.27624919
 h      2.26328835     1.52475822    -0.13053072
 o      2.24579208    -1.23348667     0.05084345
 h      3.03169039    -0.88679434     0.33786725
 c     -2.59795897    -0.93496338    -0.02864881
 h     -2.50634817    -2.05036495    -0.15521567
 h     -3.18557337    -0.61472559     0.84477399
 h     -3.30549087    -0.59365127    -0.86913246
 h     -1.55037393     1.62398885     1.06178076
          17

 c      1.15973853    -0.39207903    -0.05613106
 c     -0.09484530    -0.97770893    -0.00778946
 c     -1.31572304    -0.31275977    -0.03762242
 c     -1.18477582     1.29877676     0.11906924
 c      0.25417427     1.85680240    -0.03557242
 c      1.35311055     0.97870089    -0.05180215
 h     -0.16799156    -2.07607724     0.12170356
 h     -1.88635044     1.76889109    -0.59275242
 h      0.30674732     2.99839122    -0.29282431
 h      2.25227744     1.50394146    -0.10655098
 o      2.24844764    -1.23910748     0.05531889
 h      3.06419267    -0.91499479     0.33914138
 c     -2.58841460    -0.94207973    -0.03520036
 h     -2.50050058    -2.06009792    -0.16481622
 h     -3.17408354    -0.57837415     0.85806002
 h     -3.28661651    -0.57473726    -0.85744084
 h     -1.49879409     1.61198883     1.06918718
          17

 c      1.16571520    -0.39218111    -0.06070902
 c     -0.10303210    -0.96249415    -0.00821595
 c     -1.32075731    -0.31701818    -0.03458919
 c     -1.19519085     1.30155875     0.12179867
 c      0.25426424     1.86695698    -0.03718036
 c      1.34890007     0.97252063    -0.05711006
 h     -0.14150933    -2.09094334     0.13553563
 h     -1.89558641     1.77510718    -0.57472516
 h      0.30582094     2.98164527    -0.30521725
 h      2.26149426     1.48503593    -0.08230919
 o      2.24859620    -1.24534778     0.05911321
 h      3.11580880    -0.92810961     0.34693394
 c     -2.58037993    -0.94972835    -0.04237697
 h     -2.49749741    -2.06125846    -0.17068510
 h     -3.15968329    -0.54686721     0.86940445
 h     -3.26200450    -0.55759765    -0.84230609
 h     -1.45652936     1.60226228     1.09574262
          17

 c      1.17482069    -0.39302920    -0.06485772
 c     -0.11207520    -0.94966931    -0.00853660
 c     -1.32373370    -0.31845848    -0.03119958
 c     -1.20447923     1.30349479     0.12343010
 c      0.25293842     1.87630257    -0.03971626
 c      1.34292194     0.96810660    -0.06235516
 h     -0.11283132    -2.09442645     0.14837641
 h     -1.90616054     1.78391798    -0.55764310
 h      0.30743548     2.95025015    -0.31411900
 h      2.28906435     1.46781412    -0.05771271
 o      2.24748841    -1.25173138     0.06265730
 h      3.16514641    -0.93382997     0.35400756
 c     -2.57411427    -0.95762275    -0.04955922
 h     -2.49754079    -2.05534757    -0.17283319
 h     -3.14058759    -0.52348742     0.87477430
 h     -3.23481810    -0.54177303    -0.82686923
 h     -1.42403224     1.59416398     1.13986853
          17

 c      1.18660478    -0.39458037    -0.06860820
 c     -0.12127193    -0.93976129    -0.00864911
 c     -1.32464152    -0.31693081    -0.02753773
 c     -1.21253854     1.30478564     0.12483937
 c      0.25021576     1.88384030    -0.04311549
 c      1.33596465     0.96594318    -0.06746330
 h     -0.08403442    -2.08297634     0.15972997
 h     -1.91954198     1.79592515    -0.54160387
 h      0.31193033     2.91369312    -0.32146447
 h      2.32656010     1.44934661    -0.03278385
 o      2.24614016    -1.25793686     0.06626519
 h      3.19574824    -0.93761752     0.35520813
 c     -2.56961123    -0.96536363    -0.05620718
 h     -2.50051068    -2.04605170    -0.17169805
 h     -3.11646886    -0.51049211     0.87220885
 h     -3.20896747    -0.52621896    -0.81500056
 h     -1.39992755     1.58520527     1.19218314
          17

 c      1.20046771    -0.39674050    -0.07201410
 c     -0.12982085    -0.93291418    -0.00849754
 c     -1.32361719    -0.31238366    -0.02369760
 c     -1.21934426     1.30567844     0.12697905
 c      0.24610985     1.88835547    -0.04718483
 c      1.32899242     0.96636562    -0.07231856
 h     -0.05739248    -2.05691478     0.16960165
 h     -1.93618260     1.81100044    -0.52590265
 h      0.31968837     2.88490881    -0.33037245
 h      2.36359045     1.42671823    -0.00803634
 o      2.24508244    -1.26382580     0.07007601
 h      3.19982768    -0.94205598     0.34835973
 c     -2.56667837    -0.97246447    -0.06194726
 h     -2.50603721    -2.03848212    -0.16805610
 h     -3.08834550    -0.50894958     0.86177376
 h     -3.18807667    -0.50984396    -0.81023439
 h     -1.38286532     1.57301010     1.24142703
          17

 c      1.21571845    -0.39934718    -0.07515057
 c     -0.13692998    -0.92889936    -0.00808102
 c     -1.32090050    -0.30487498    -0.01978257
 c     -1.22492960     1.30638993     0.13051229
 c      0.24064339     1.88884177    -0.05170262
 c      1.32282233     0.96939785    -0.07677915
 h     -0.03499552    -2.02030807     0.17857463
 h     -1.95530493     1.82814680    -0.50908750
 h      0.33099394     2.87534658    -0.34392797
 h      2.39161242     1.39878123     0.01566166
 o      2.24443510    -1.26939051     0.07409725
 h      3.17699600    -0.94761834     0.33356908
 c     -2.56505155    -0.97842923    -0.06669377
 h     -2.51359920    -2.03755957    -0.16283857
 h     -3.05846303    -0.51862926     0.84551326
 h     -3.17424013    -0.49237234    -0.81440000
 h     -1.37207360     1.55634916     1.27887162
          17

 c      1.23161832    -0.40217464    -0.07811353
 c     -0.14193584    -0.92711071    -0.00746185
 c     -1.31677195    -0.29458428    -0.01590538
 c     -1.22939317     1.30708977     0.13575706
 c      0.23390054     1.88514416    -0.05661171
 c      1.31800620     0.97474089    -0.08070583
 h     -0.01835885    -1.98088499     0.18790248
 h     -1.97518466     1.84570159    -0.48939431
 h      0.34546228     2.88746107    -0.36290969
 h      2.40539996     1.36638874     0.03739222
 o      2.24391445    -1.27474998     0.07822216
 h      3.13416080    -0.95274491     0.31294916
 c     -2.56446788    -0.98290720    -0.07073798
 h     -2.52261660    -2.04582589    -0.15691017
 h     -3.03019381    -0.53789250     0.82748205
 h     -3.16737023    -0.47497468    -0.82680008
 h     -1.36714758     1.53514458     1.29946050
          17

 c      1.24740704    -0.40496205    -0.08101593
 c     -0.14439913    -0.92662824    -0.00676171
 c     -1.31149495    -0.28181977    -0.01218534
 c     -1.23287947     1.30789434     0.14276147
 c      0.22607601     1.87810892    -0.06209576
 c      1.31481850     0.98184706    -0.08398440
 h     -0.00812985    -1.94907538     0.19946787
 h     -1.99375358     1.86178016    -0.46534233
 h      0.36152540     2.91287439    -0.38491212
 h      2.40320578     1.33198214     0.05642994
 o      2.24274529    -1.28019691     0.08222228
 h      3.08697740    -0.95313325     0.29073265
 c     -2.56466995    -0.98583982    -0.07470860
 h     -2.53246468    -2.06201738    -0.15095146
 h     -3.00772584    -0.56380199     0.81348283
 h     -3.16564518    -0.46007249    -0.84458629
 h     -1.36777519     1.51017034     1.30153711
          17

 c      1.26232036    -0.40744771    -0.08397801
 c     -0.14412770    -0.92648486    -0.00611945
 c     -1.30528636    -0.26701135    -0.00874124
 c     -1.23553637     1.30885752     0.15135986
 c      0.21745281     1.86901771    -0.06843486
 c      1.31325089     0.99001915    -0.08654330
 h     -0.00423580    -1.93472360     0.21526166
 h     -2.00922676     1.87474997    -0.43621618
 h      0.37677438     2.93880840    -0.40608487
 h      2.38670105     1.29914235     0.07242246
 o      2.23979995    -1.28619303     0.08580608
 h      3.05767448    -0.94192452     0.27231620
 c     -2.56540490    -0.98744116    -0.07935947
 h     -2.54240786    -2.08165241    -0.14551923
 h     -2.99515844    -0.59287586     0.80970829
 h     -3.16661336    -0.45046063    -0.86396866
 h     -1.37361552     1.48282672     1.28664711
          17

 c      1.27561729    -0.40938816    -0.08711225
 c     -0.14111158    -0.92611438    -0.00559916
 c     -1.29832073    -0.25068742    -0.00568238
 c     -1.23746696     1.30996192     0.16116302
 c      0.20833468     1.85900989    -0.07583713
 c      1.31299091     0.99849858    -0.08837012
 h     -0.00661129    -1.94184895     0.23624634
 h     -2.02056066     1.88358695    -0.40231473
 h      0.38877388     2.95461334    -0.42315610
 h      2.36100434     1.27220362     0.08555820
 o      2.23453070    -1.29305431     0.08885574
 h      3.06013350    -0.91490806     0.26044543
 c     -2.56648402    -0.98799035    -0.08522530
 h     -2.55155137    -2.09913298    -0.14118387
 h     -2.99493581    -0.62254277     0.81987682
 h     -3.16816729    -0.44840436    -0.88142116
 h     -1.38433249     1.45501769     1.25986460
          17

 c      1.28663778    -0.41057465    -0.09050435
 c     -0.13545380    -0.92560316    -0.00511531
 c     -1.29074752    -0.23344457    -0.00310239
 c     -1.23868561     1.31111796     0.17151865
 c      0.19899351     1.84887342    -0.08437613
 c      1.31343442     1.00653802    -0.08952223
 h     -0.01569728    -1.96588497     0.26141963
 h     -2.02770750     1.88808467    -0.36498924
 h      0.39558542     2.95401878    -0.43420156
 h      2.33432000     1.25576868     0.09667203
 o      2.22786104    -1.30051519     0.09158384
 h      3.08521217    -0.87744601     0.25261425
 c     -2.56785173    -0.98762662    -0.09232629
 h     -2.55887777    -2.10977425    -0.13859826
 h     -3.00654555    -0.65221637     0.84252194
 h     -3.16906949    -0.45509212    -0.89447417
 h     -1.39973979     1.42900824     1.23025818
          17

 c      1.29487878    -0.41086507    -0.09419463
 c     -0.12737700    -0.92545767    -0.00446155
 c     -1.28269958    -0.21591955    -0.00107949
 c     -1.23909511     1.31218526     0.18157194
 c      0.18963910     1.83904571    -0.09399435
 c      1.31383899     1.01347224    -0.09011167
 h     -0.03195936    -1.99669382     0.28813674
 h     -2.03167281     1.88891729    -0.32650520
 h      0.39594286     2.93500462    -0.43864329
 h      2.31602161     1.25391636     0.10705162
 o      2.22137685    -1.30793865     0.09429500
 h      3.11269948    -0.84068117     0.24468900
 c     -2.56955455    -0.98632380    -0.10015796
 h     -2.56333561    -2.11090900    -0.13845869
 h     -3.02677060    -0.68277830     0.87128529
 h     -3.16914225    -0.47041120    -0.90213284
 h     -1.41990809     1.40706624     1.21000771
          17

 c      1.30004396    -0.41021324    -0.09816730
 c     -0.11725411    -0.92618348    -0.00340822
 c     -1.27429380    -0.19875798     0.00031998
 c     -1.23852894     1.31302566     0.19060597
 c      0.18039753     1.82963652    -0.10451823
 c      1.31367548     1.01880454    -0.09024321
 h     -0.05513823    -2.02381731     0.31328614
 h     -2.03431589     1.88749944    -0.28969512
 h      0.38933542     2.89946236    -0.43715466
 h      2.31249425     1.26910085     0.11768132
 o      2.21626480    -1.31475958     0.09717016
 h      3.12751983    -0.81395871     0.23421904
 c     -2.57161959    -0.98398864    -0.10793726
 h     -2.56391927    -2.10222594    -0.14141230
 h     -3.05125641    -0.71513969     0.89802574
 h     -3.16928945    -0.49292518    -0.90504623
 h     -1.44481861     1.39082448     1.21002058
          17

 c      1.30205117    -0.40867834    -0.10234705
 c     -0.10558973    -0.92804413    -0.00177861
 c     -1.26563652    -0.18257768     0.00104010
 c     -1.23688729     1.31356090     0.19854873
 c      0.17129648     1.82040626    -0.11566313
 c      1.31297261     1.02228243    -0.08993610
 h     -0.08404026    -2.03959760     0.33421628
 h     -2.03782329     1.88558607    -0.25737393
 h      0.37615742     2.85340974    -0.43172334
 h      2.32310500     1.30119652     0.12828332
 o      2.21310518    -1.32060771     0.10025599
 h      3.12282910    -0.80259840     0.22055067
 c     -2.57395867    -0.98053134    -0.11485751
 h     -2.55970617    -2.08570773    -0.14797600
 h     -3.07598268    -0.74934521     0.91579407
 h     -3.17136433    -0.52004820    -0.90542245
 h     -1.47334968     1.38079649     1.23336218
          17

 c      1.30100926    -0.40642297    -0.10660354
 c     -0.09296518    -0.93101629     0.00052000
 c     -1.25683576    -0.16792549     0.00104076
 c     -1.23426892     1.31379282     0.20606380
 c      0.16226310     1.81073270    -0.12703663
 c      1.31228846     1.02391910    -0.08911473
 h     -0.11676471    -2.03997654     0.34912787
 h     -2.04384276     1.88461630    -0.23159984
 h      0.35785868     2.80727357    -0.42572021
 h      2.34056121     1.34739784     0.13719316
 o      2.21198201    -1.32528628     0.10350695
 h      3.09839678    -0.80825198     0.20416359
 c     -2.57636307    -0.97586465    -0.12024342
 h     -2.54985481    -2.06526381    -0.15850755
 h     -3.09796477    -0.78452224     0.92016185
 h     -3.17772463    -0.54854506    -0.90648368
 h     -1.50265818     1.37656578     1.27346574
          17

 c      1.29718458    -0.40370498    -0.11076280
 c     -0.07997964    -0.93481388     0.00348804
 c     -1.24801424    -0.15524058     0.00030630
 c     -1.23097324     1.31379471     0.21405848
 c      0.15316154     1.79972883    -0.13818399
 c      1.31234104     1.02394451    -0.08768115
 h     -0.15104793    -2.02444670     0.35720731
 h     -2.05263879     1.88508602    -0.21312651
 h      0.33669399     2.77434619    -0.42339844
 h      2.35526356     1.40308847     0.14223711
 o      2.21252530    -1.32878769     0.10681174
 h      3.06016727    -0.82885351     0.18629059
 c     -2.57857920    -0.96988693    -0.12366843
 h     -2.53360072    -2.04582177    -0.17323188
 h     -3.11542342    -0.81919159     0.90943180
 h     -3.19030939    -0.57540486    -0.91126686
 h     -1.52903737     1.37734545     1.31944612
          17

 c      1.29097570    -0.40085904    -0.11462244
 c     -0.06720351    -0.93890519     0.00702811
 c     -1.23931427    -0.14483426    -0.00114899
 c     -1.22741440     1.31369077     0.22321162
 c      0.14390455     1.78672469    -0.14873419
 c      1.31367108     1.02272641    -0.08558934
 h     -0.18463676    -1.99604035     0.35874484
 h     -2.06284779     1.88637094    -0.20138576
 h      0.31459646     2.76498984    -0.42816280
 h      2.35926785     1.46301508     0.14165606
 o      2.21384158    -1.33137373     0.11001090
 h      3.02154666    -0.85765396     0.16869636
 c     -2.58040728    -0.96252296    -0.12508234
 h     -2.51032947    -2.03167470    -0.19227359
 h     -3.12782252    -0.85158747     0.88459194
 h     -3.20945834    -0.59875429    -0.92110301
 h     -1.54923414     1.38233006     1.36176423
          17

 c      1.28290969    -0.39825778    -0.11796760
 c     -0.05514458    -0.94252392     0.01094019
 c     -1.23089358    -0.13688680    -0.00327953
 c     -1.22403327     1.31361884     0.23385861
 c      0.13457703     1.77189367    -0.15857645
 c      1.31650260     1.02069888    -0.08287466
 h     -0.21573175    -1.96137510     0.35525621
 h     -2.07202788     1.88710783    -0.19496197
 h      0.29187075     2.77921259    -0.44049984
 h      2.34790076     1.52217890     0.13451130
 o      2.21455809    -1.33358702     0.11293717
 h      3.00275626    -0.88343934     0.15310623
 c     -2.58173016    -0.95384177    -0.12490075
 h     -2.47981325    -2.02453565    -0.21559370
 h     -3.13599315    -0.87992148     0.84940251
 h     -3.23326188    -0.61817327    -0.93481036
 h     -1.56103277     1.39079289     1.39420041
          17

 c      1.27365049    -0.39625190    -0.12058655
 c     -0.04423248    -0.94474224     0.01493924
 c     -1.22291579    -0.13145696    -0.00600965
 c     -1.22122618     1.31369142     0.24608455
 c      0.12542048     1.75626414    -0.16785629
 c      1.32072439     1.01830254    -0.07965169
 h     -0.24340631    -1.92995446     0.34933258
 h     -2.07761006     1.88582448    -0.19221517
 h      0.26746465     2.80650482    -0.45806396
 h      2.31992194     1.57641700     0.12071251
 o      2.21354539    -1.33585936     0.11549447
 h      3.01938706    -0.89719431     0.14004299
 c     -2.58242739    -0.94415522    -0.12398105
 h     -2.44256759    -2.02256945    -0.24278768
 h     -3.14229953    -0.90265973     0.81044013
 h     -3.25805495    -0.63419528    -0.94932409
 h     -1.56319261     1.40207934     1.41349779
          17

 c      1.26398323    -0.39510587    -0.12228851
 c     -0.03484296    -0.94471062     0.01873407
 c     -1.21554052    -0.12849832    -0.00923634
 c     -1.21928858     1.31397356     0.25983248
 c      0.11670859     1.74108631    -0.17680134
 c      1.32590660     1.01592270    -0.07610225
 h     -0.26756156    -1.91146093     0.34375851
 h     -2.07772305     1.88145748    -0.19176004
 h      0.24039241     2.83324552    -0.47774788
 h      2.27733879     1.62289494     0.10091943
 o      2.21100957    -1.33794404     0.11768378
 h      3.06531486    -0.90146282     0.12855133
 c     -2.58226632    -0.93397578    -0.12344903
 h     -2.40008548    -2.02127986    -0.27289690
 h     -3.15040024    -0.91885116     0.77629248
 h     -3.27967851    -0.64751177    -0.96119202
 h     -1.55522712     1.41558046     1.41860282
          17

 c      1.25475390    -0.39495766    -0.12292014
 c     -0.02737312    -0.94205245     0.02216371
 c     -1.20891660    -0.12787428    -0.01283369
 c     -1.21837098     1.31447276     0.27494465
 c      0.10866352     1.72731530    -0.18558623
 c      1.33133327     1.01381611    -0.07246075
 h     -0.28798860    -1.91114864     0.33994691
 h     -2.07166533     1.87363202    -0.19271415
 h      0.21050409     2.84874663    -0.49723751
 h      2.22525420     1.66065481     0.07641169
 o      2.20813756    -1.33919432     0.11952200
 h      3.11877818    -0.90596163     0.11761320
 c     -2.58093021    -0.92385959    -0.12436216
 h     -2.35472985    -2.01555856    -0.30444234
 h     -3.16384977    -0.92836182     0.75488584
 h     -3.29465628    -0.65844353    -0.96786326
 h     -1.53730894     1.43072615     1.41036586
          17

 c      1.24679193    -0.39581256    -0.12237266
 c     -0.02230640    -0.93710743     0.02527831
 c     -1.20317902    -0.12936644    -0.01665621
 c     -1.21844394     1.31512782     0.29112501
 c      0.10143065     1.71547479    -0.19429566
 c      1.33607049     1.01204305    -0.06899242
 h     -0.30324492    -1.92689163     0.33700810
 h     -2.06003635     1.86272876    -0.19474857
 h      0.17842237     2.84688960    -0.51537743
 h      2.17148267     1.69109210     0.04886934
 o      2.20598380    -1.33915650     0.12099974
 h      3.16039950    -0.91796402     0.10687087
 c     -2.57820925    -0.91426797    -0.12729949
 h     -2.30932950    -2.00151973    -0.33569314
 h     -3.18361373    -0.93174624     0.74957009
 h     -3.30087191    -0.66678025    -0.96832097
 h     -1.51036922     1.44703924     1.39189129
          17

 c      1.24083377    -0.39756373    -0.12057823
 c     -0.02014896    -0.93074847     0.02827016
 c     -1.19844997    -0.13267743    -0.02053892
 c     -1.21927924     1.31579274     0.30784665
 c      0.09507249     1.70569902    -0.20292896
 c      1.33911930     1.01046583    -0.06595547
 h     -0.31080673    -1.95109977     0.33254536
 h     -2.04460194     1.84979503    -0.19798433
 h      0.14525574     2.82574321    -0.53205982
 h      2.12518332     1.71770656     0.01996227
 o      2.20509382    -1.33769560     0.12209730
 h      3.17930299    -0.94008868     0.09636043
 c     -2.57414630    -0.90551108    -0.13216685
 h     -2.26668463    -1.97749195    -0.36501318
 h     -3.20663590    -0.92981925     0.75736858
 h     -3.29783512    -0.67182304    -0.96322012
 h     -1.47630096     1.46429621     1.36935124
          17

 c      1.23744899    -0.40003041    -0.11750134
 c     -0.02126138    -0.92397986     0.03133812
 c     -1.19484490    -0.13743162    -0.02429505
 c     -1.22047765     1.31622686     0.32428857
 c      0.08956869     1.69778004    -0.21140447
 c      1.33968565     1.00889435    -0.06355279
 h     -0.30831994    -1.97512810     0.32418769
 h     -2.02790899     1.83631284    -0.20273522
 h      0.11235966     2.78716439    -0.54817254
 h      2.09401702     1.74421943    -0.00916769
 o      2.20555932    -1.33491147     0.12280273
 h      3.17224777    -0.97148557     0.08619227
 c     -2.56895657    -0.89773096    -0.13837353
 h     -2.22912988    -1.94434310    -0.39116231
 h     -3.22721556    -0.92337913     0.77133873
 h     -3.28671619    -0.67249315    -0.95477473
 h     -1.43794100     1.48275547     1.35234273
          17

 c      1.23697011    -0.40300006    -0.11313045
 c     -0.02571125    -0.91765175     0.03460337
 c     -1.19247773    -0.14318254    -0.02771743
 c     -1.22158450     1.31612714     0.33948024
 c      0.08483347     1.69117040    -0.21955156
 c      1.33745766     1.00733740    -0.06190813
 h     -0.29460395    -1.99232783     0.31048809
 h     -2.01268068     1.82384172    -0.20911424
 h      0.08112132     2.73691933    -0.56575463
 h      2.08103250     1.77153222    -0.03811239
 o      2.20704819    -1.33108223     0.12312475
 h      3.14315461    -1.00864442     0.07631866
 c     -2.56285054    -0.89088768    -0.14514769
 h     -2.19819128    -1.90545692    -0.41352450
 h     -3.23963863    -0.91321914     0.78428251
 h     -3.27015331    -0.66746978    -0.94644378
 h     -1.39835204     1.50313292     1.35176540
          17

 c      1.23944922    -0.40624476    -0.10747424
 c     -0.03321488    -0.91235041     0.03808963
 c     -1.19145806    -0.14943831    -0.03058793
 c     -1.22226603     1.31524433     0.35277229
 c      0.08074666     1.68499136    -0.22710061
 c      1.33266876     1.00610785    -0.06109029
 h     -0.26995688    -1.99911038     0.29107782
 h     -2.00113234     1.81362135    -0.21661652
 h      0.05267921     2.68472893    -0.58822483
 h      2.08396359     1.79633956    -0.06681640
 o      2.20870841    -1.32666027     0.12311179
 h      3.10468832    -1.04544650     0.06622647
 c     -2.55596114    -0.88475924    -0.15176413
 h     -2.17438372    -1.86639487    -0.43224993
 h     -3.23986013    -0.90019104     0.79090549
 h     -3.25162290    -0.65541187    -0.94221677
 h     -1.35952632     1.52579538     1.37395004
          17

 c      1.24464321    -0.40951563    -0.10056329
 c     -0.04314559    -0.90837343     0.04173400
 c     -1.19188363    -0.15569589    -0.03269292
 c     -1.22239705     1.31352684     0.36426519
 c      0.07718629     1.67820284    -0.23371466
 c      1.32590602     1.00565825    -0.06115138
 h     -0.23605097    -1.99511080     0.26651682
 h     -1.99446252     1.80627377    -0.22387910
 h      0.02762469     2.64238997    -0.62005017
 h      2.09742105     1.81294976    -0.09506245
 o      2.20915323    -1.32223762     0.12287747
 h      3.07867765    -1.07382756     0.05456126
 c     -2.54839617    -0.87898327    -0.15770277
 h     -2.15730306    -1.83395892    -0.44821560
 h     -3.22600339    -0.88519147     0.78839236
 h     -3.23423634    -0.63533102    -0.94533660
 h     -1.32193625     1.54957815     1.41548923
          17

 c      1.25203757    -0.41250684    -0.09245798
 c     -0.05460725    -0.90572773     0.04540855
 c     -1.19382655    -0.16147938    -0.03383655
 c     -1.22198424     1.31114262     0.37464209
 c      0.07401801     1.67008414    -0.23914360
 c      1.31787894     1.00632439    -0.06213480
 h     -0.19565291    -1.98315745     0.23808001
 h     -1.99271076     1.80171365    -0.22877165
 h      0.00602435     2.61825648    -0.66489592
 h      2.11559259     1.81615065    -0.12233560
 o      2.20718018    -1.31831738     0.12257923
 h      3.08502659    -1.08772563     0.03952723
 c     -2.54030324    -0.87316792    -0.16280646
 h     -2.14621729    -1.81434911    -0.46264456
 h     -3.19839123    -0.86908695     0.77644097
 h     -3.21937421    -0.60707431    -0.95684063
 h     -1.28557957     1.57177341     1.46542080
          17

 c      1.26088986    -0.41483337    -0.08325580
 c     -0.06654941    -0.90415461     0.04895155
 c     -1.19731715    -0.16637043    -0.03384948
 c     -1.22106582     1.30836349     0.38464776
 c      0.07104497     1.66074504    -0.24346134
 c      1.30928012     1.00819228    -0.06406315
 h     -0.15216942    -1.96894029     0.20746528
 h     -1.99499958     1.79928190    -0.22879061
 h     -0.01201100     2.61134373    -0.72272164
 h      2.13378884     1.80289424    -0.14799328
 o      2.20311047    -1.31501065     0.12229621
 h      3.12079876    -1.08824080     0.02088151
 c     -2.53183312    -0.86705919    -0.16740462
 h     -2.14100847    -1.81080183    -0.47639692
 h     -3.15959320    -0.85261761     0.75738537
 h     -3.20613666    -0.57164745    -0.97491319
 h     -1.25092258     1.58935373     1.51182932
          17

 c      1.27030646    -0.41604935    -0.07308683
 c     -0.07791343    -0.90324363     0.05221169
 c     -1.20231581    -0.17003786    -0.03259588
 c     -1.21967607     1.30544962     0.39478585
 c      0.06798629     1.65104752    -0.24712618
 c      1.30072287     1.01108818    -0.06692690
 h     -0.10900561    -1.95960247     0.17632951
 h     -2.00001091     1.79805379    -0.22160043
 h     -0.02591064     2.61230760    -0.78897343
 h      2.14900578     1.77271618    -0.17148399
 o      2.19855870    -1.31217943     0.12198009
 h      3.16377636    -1.08125315     0.00064683
 c     -2.52302508    -0.86066890    -0.17231063
 h     -2.14272157    -1.82215357    -0.48938202
 h     -3.11445715    -0.83630032     0.73637945
 h     -3.19211225    -0.53108989    -0.99563508
 h     -1.21889817     1.59996777     1.54597068
          17

 c      1.27934896    -0.41570690    -0.06209546
 c     -0.08777371    -0.90267140     0.05509443
 c     -1.20867166    -0.17226205    -0.02998087
 c     -1.21784206     1.30259465     0.40529715
 c      0.06453071     1.64203885    -0.25077674
 c      1.29269807     1.01461913    -0.07067837
 h     -0.06900091    -1.96078608     0.14576050
 h     -2.00647007     1.79719117    -0.20551389
 h     -0.03497129     2.61003770    -0.85695125
 h      2.16014718     1.72761646    -0.19252461
 o      2.19506882    -1.30974298     0.12155255
 h      3.19351237    -1.07191700    -0.01863709
 c     -2.51377409    -0.85426079    -0.17863600
 h     -2.15309474    -1.84351863    -0.50062165
 h     -3.06955291    -0.82036633     0.72086077
 h     -3.17477715    -0.48795471    -1.01451497
 h     -1.19053840     1.60220779     1.56301621
          17

 c      1.28714230    -0.41342417    -0.05041823
 c     -0.09542137    -0.90244351     0.05757742
 c     -1.21608378    -0.17294599    -0.02595491
 c     -1.21558140     1.29990839     0.41622668
 c      0.06040607     1.63453567    -0.25500880
 c      1.28552904     1.01821901    -0.07522509
 h     -0.03437542    -1.97355353     0.11609412
 h     -2.01350265     1.79621288    -0.17979271
 h     -0.03885960     2.59637444    -0.92049034
 h      2.16819821     1.67177283    -0.21124239
 o      2.19357409    -1.30772304     0.12096648
 h      3.19915337    -1.06318776    -0.03511320
 c     -2.50398868    -0.84821901    -0.18740713
 h     -2.17349632    -1.86843387    -0.50887562
 h     -3.03125543    -0.80480829     0.71799083
 h     -3.15257000    -0.44471106    -1.02782696
 h     -1.16668988     1.59554266     1.56161282
          17

 c      1.29295893    -0.40895285    -0.03816439
 c     -0.10038159    -0.90291048     0.05968016
 c     -1.22408721    -0.17211007    -0.02050986
 c     -1.21290081     1.29740606     0.42745095
 c      0.05542110     1.62901958    -0.26027660
 c      1.27934276     1.02121522    -0.08042510
 h     -0.00706056    -1.99396298     0.08727176
 h     -2.02082292     1.79512282    -0.14473595
 h     -0.03781444     2.56711437    -0.97519827
 h      2.17617300     1.61098214    -0.22826387
 o      2.19442477    -1.30617560     0.12020903
 h      3.17833105    -1.05627225    -0.04783773
 c     -2.49384324    -0.84290258    -0.19908153
 h     -2.20414994    -1.89090271    -0.51329182
 h     -3.00293376    -0.78960413     0.73025953
 h     -3.12535037    -0.40328981    -1.03337754
 h     -1.14782590     1.58027518     1.54369363
          17

 c      1.29627545    -0.40223299    -0.02540386
 c     -0.10241854    -0.90454128     0.06142349
 c     -1.23207487    -0.16988253    -0.01366847
 c     -1.20980265     1.29499779     0.43863088
 c      0.04948114     1.62566201    -0.26686982
 c      1.27411441     1.02294129    -0.08609466
 h      0.01121673    -2.01559334     0.05931661
 h     -2.02876517     1.79440049    -0.10159020
 h     -0.03264150     2.52149970    -1.01876399
 h      2.18824947     1.55151461    -0.24462966
 o      2.19741663    -1.30515074     0.11930618
 h      3.13620024    -1.05079929    -0.05695239
 c     -2.48385728    -0.83855299    -0.21330469
 h     -2.24397221    -1.90658314    -0.51375230
 h     -2.98381723    -0.77496976     0.75313150
 h     -3.09444905    -0.36479058    -1.03081929
 h     -1.13385905     1.55763874     1.51494571
          17

 c      1.29680478    -0.39342372    -0.01216623
 c     -0.10154886    -0.90767509     0.06281495
 c     -1.23935507    -0.16649200    -0.00547751
 c     -1.20630564     1.29249361     0.44913045
 c      0.04258771     1.62434241    -0.27488837
 c      1.26982430     1.02289455    -0.09203967
 h      0.01921694    -2.03248489     0.03249225
 h     -2.03813076     1.79485293    -0.05228482
 h     -0.02466901     2.46177663    -1.05120326
 h      2.20766894     1.49845464    -0.26142102
 o      2.20170653    -1.30471426     0.11835788
 h      3.08653557    -1.04427051    -0.06422919
 c     -2.47469700    -0.83526314    -0.22913568
 h     -2.29081755    -1.91327620    -0.51092701
 h     -2.97078114    -0.76135651     0.77769374
 h     -3.06250466    -0.32931276    -1.02164269
 h     -1.12392947     1.52989328     1.48545491
          17

 c      1.29450365    -0.38289399     0.00154712
 c     -0.09803590    -0.91239682     0.06385771
 c     -1.24522971    -0.16226143     0.00398465
 c     -1.20247084     1.28966457     0.45806013
 c      0.03482863     1.62463317    -0.28418126
 c      1.26664484     1.02085915    -0.09810136
 h      0.01647054    -2.04077941     0.00718906
 h     -2.04983665     1.79733515     0.00097618
 h     -0.01569699     2.39315578    -1.07544202
 h      2.23434264     1.45445239    -0.27922808
 o      2.20584706    -1.30499343     0.11757348
 h      3.05127741    -1.03155769    -0.07349165
 c     -2.46692549    -0.83297469    -0.24546240
 h     -2.34187911    -1.91107519    -0.50617118
 h     -2.96077280    -0.74923421     0.79518188
 h     -3.03308547    -0.29594874    -1.00882904
 h     -1.11634717     1.49996947     1.46872144
          17

 c      1.28955801    -0.37117644     0.01573969
 c     -0.09235195    -0.91851411     0.06456732
 c     -1.24907557    -0.15759887     0.01458704
 c     -1.19840363     1.28639178     0.46468931
 c      0.02636445     1.62580323    -0.29427964
 c      1.26496939     1.01691444    -0.10418211
 h      0.00337471    -2.03925219    -0.01625730
 h     -2.06440407     1.80238009     0.05617238
 h     -0.00785328     2.32362263    -1.09794238
 h      2.26431887     1.41985347    -0.29788845
 o      2.20854227    -1.30605277     0.11716180
 h      3.04890674    -1.00755923    -0.08862878
 c     -2.46089697    -0.83146528    -0.26129193
 h     -2.39413819    -1.90228552    -0.50134906
 h     -2.95195310    -0.73891398     0.79956986
 h     -3.00995192    -0.26311795    -0.99601691
 h     -1.10905491     1.47018743     1.47629138
          17

 c      1.28235798    -0.35891112     0.03039452
 c     -0.08511550    -0.92557549     0.06498778
 c     -1.25041658    -0.15297803     0.02612589
 c     -1.19422484     1.28281305     0.46910230
 c      0.01740552     1.62696155    -0.30445489
 c      1.26524212     1.01135485    -0.11023505
 h     -0.01886939    -2.02939675    -0.03772034
 h     -2.08144874     1.80985104     0.11179989
 h     -0.00326382     2.26225190    -1.12792537
 h      2.29166708     1.39380932    -0.31668447
 o      2.20985301    -1.30754229     0.11705399
 h      3.07571901    -0.97359063    -0.10895517
 c     -2.45678360    -0.83032713    -0.27590978
 h     -2.44481226    -1.89092005    -0.49858371
 h     -2.94378541    -0.73048759     0.78808653
 h     -2.99596383    -0.22940366    -0.98620474
 h     -1.10056189     1.44089917     1.50969151
          17

 c      1.27345919    -0.34681381     0.04546007
 c     -0.07701364    -0.93291388     0.06520358
 c     -1.24896840    -0.14889889     0.03832080
 c     -1.19006663     1.27928165     0.47232037
 c      0.00818060     1.62741283    -0.31407504
 c      1.26775431     1.00461145    -0.11624178
 h     -0.04845589    -2.01523768    -0.05739995
 h     -2.09943343     1.81878733     0.16692778
 h     -0.00363845     2.21513389    -1.17311602
 h      2.31094570     1.37526673    -0.33472427
 o      2.21088856    -1.30873108     0.11692222
 h      3.11100320    -0.93730883    -0.12937927
 c     -2.45464455    -0.82899054    -0.28897730
 h     -2.49169344    -1.88149592    -0.49991719
 h     -2.93684583    -0.72382718     0.76098376
 h     -2.99207624    -0.19461925    -0.98058470
 h     -1.09037162     1.41099914     1.55897392
          17

 c      1.26352178    -0.33564236     0.06084690
 c     -0.06872006    -0.93974704     0.06534060
 c     -1.24465551    -0.14582907     0.05083217
 c     -1.18609785     1.27618292     0.47570525
 c     -0.00108711     1.62698603    -0.32310814
 c      1.27254008     0.99719282    -0.12219944
 h     -0.08329689    -2.00247998    -0.07583997
 h     -2.11591920     1.82757715     0.22097053
 h     -0.01010386     2.18170393    -1.23376425
 h      2.31872325     1.36343222    -0.35121290
 o      2.21262319    -1.30892011     0.11646523
 h      3.13615371    -0.90639159    -0.14491183
 c     -2.45446031    -0.82685232    -0.30056530
 h     -2.53321345    -1.87724448    -0.50692851
 h     -2.93271928    -0.71858574     0.72135460
 h     -2.99709385    -0.16031416    -0.97835822
 h     -1.07851545     1.37965813     1.61001831
          17

 c      1.25323866    -0.32614143     0.07643234
 c     -0.06082456    -0.94537435     0.06554483
 c     -1.23761604    -0.14414135     0.06329147
 c     -1.18250549     1.27380472     0.48040943
 c     -0.01019143     1.62594402    -0.33218395
 c      1.27935489     0.98962758    -0.12811655
 h     -0.12132331    -1.99650189    -0.09371942
 h     -2.12827811     1.83440842     0.27336318
 h     -0.02328227     2.15608394    -1.30186408
 h      2.31415087     1.35793392    -0.36560904
 o      2.21551049    -1.30764517     0.11553383
 h      3.14118715    -0.88555717    -0.15268005
 c     -2.45611276    -0.82346926    -0.31111020
 h     -2.56820693    -1.87861831    -0.52044173
 h     -2.93398578    -0.71418965     0.67506528
 h     -3.00832956    -0.12923814    -0.97763433
 h     -1.06501349     1.34711873     1.65126937
          17

 c      1.24327014    -0.31898385     0.09207244
 c     -0.05378915    -0.94942519     0.06593769
 c     -1.22820865    -0.14406642     0.07533506
 c     -1.17942674     1.27229015     0.48720678
 c     -0.01895584     1.62463273    -0.34213643
 c      1.28768292     0.98240164    -0.13400835
 h     -0.16050259    -1.99967926    -0.11138877
 h     -2.13452187     1.83778154     0.32335971
 h     -0.04332507     2.13159258    -1.36648045
 h      2.29909266     1.35890662    -0.37776494
 o      2.21957499    -1.30468998     0.11412469
 h      3.12356853    -0.87652145    -0.15187810
 c     -2.45935038    -0.81867539    -0.32129126
 h     -2.59564017    -1.88317349    -0.54045391
 h     -2.94401596    -0.70988707     0.63020788
 h     -3.02262362    -0.10421339    -0.97662399
 h     -1.04968411     1.31446764     1.67569785
          17

 c      1.23417991    -0.31474290     0.10762123
 c     -0.04792278    -0.95198480     0.06657520
 c     -1.21702409    -0.14567170     0.08663732
 c     -1.17688180     1.27161336     0.49649902
 c     -0.02722709     1.62329168    -0.35358328
 c      1.29675329     0.97590972    -0.13989335
 h     -0.19855805    -2.01002252    -0.12845087
 h     -2.13392277     1.83690069     0.37002454
 h     -0.06991295     2.10351096    -1.41858820
 h      2.27795543     1.36702985    -0.38807049
 o      2.22447475    -1.30008401     0.11236961
 h      3.08732784    -0.87800098    -0.14367398
 c     -2.46380615    -0.81254692    -0.33179122
 h     -2.61458755    -1.88685249    -0.56628162
 h     -2.96605040    -0.70497863     0.59503736
 h     -3.03716089    -0.08714795    -0.97442624
 h     -1.03213014     1.28319411     1.68032518
          17

 c      1.22637407    -0.31390934     0.12295429
 c     -0.04335832    -0.95347919     0.06744774
 c     -1.20487078    -0.14887478     0.09693816
 c     -1.17473861     1.27156325     0.50831118
 c     -0.03483749     1.62205959    -0.36677606
 c      1.30559912     0.97045933    -0.14580123
 h     -0.23282928    -2.02247070    -0.14379603
 h     -2.12731507     1.83188967     0.41234448
 h     -0.10230821     2.06954784    -1.45268866
 h      2.25684742     1.38335686    -0.39749266
 o      2.22942561    -1.29414024     0.11055465
 h      3.04419699    -0.88485071    -0.13161834
 c     -2.46911374    -0.80527695    -0.34294233
 h     -2.62442190    -1.88564705    -0.59681549
 h     -3.00135491    -0.69926252     0.57427973
 h     -3.04993530    -0.07849255    -0.97129357
 h     -1.01171372     1.25485701     1.66565923
          17

 c      1.22008307    -0.31688812     0.13797394
 c     -0.04006063    -0.95443754     0.06851760
 c     -1.19269139    -0.15348633     0.10605502
 c     -1.17271879     1.27176934     0.52224542
 c     -0.04158213     1.62100243    -0.38159603
 c      1.31323020     0.96632110    -0.15179252
 h     -0.26057589    -2.03155349    -0.15606285
 h     -2.11706008     1.82381776     0.44937766
 h     -0.13946237     2.02952388    -1.46686313
 h      2.24157755     1.40866297    -0.40725065
 o      2.23315803    -1.28747183     0.10912235
 h      3.01407250    -0.88747746    -0.12177113
 c     -2.47504604    -0.79706789    -0.35448323
 h     -2.62499635    -1.87678239    -0.63078260
 h     -3.04764019    -0.69336008     0.56650319
 h     -3.05995202    -0.07709368    -0.96855885
 h     -0.98744572     1.23084367     1.63582937
          17

 c      1.21544352    -0.32385832     0.15256571
 c     -0.03791915    -0.95531823     0.06975812
 c     -1.18140500    -0.15924454     0.11386622
 c     -1.17045543     1.27180810     0.53746246
 c     -0.04728786     1.62005317    -0.39757839
 c      1.31891741     0.96374240    -0.15796401
 h     -0.27949329    -2.03343036    -0.16414787
 h     -2.10659298     1.81445674     0.48041995
 h     -0.18025741     1.98496312    -1.46291313
 h      2.23500342     1.44235187    -0.41800721
 o      2.23448527    -1.28072010     0.10849249
 h      3.01578815    -0.87618257    -0.11985645
 c     -2.48152858    -0.78808857    -0.36568236
 h     -2.61669167    -1.85927420    -0.66699608
 h     -3.09952353    -0.68852123     0.56548022
 h     -3.06723512    -0.08038594    -0.96837519
 h     -0.95777298     1.21218156     1.59918541
          17

 c      1.21261905    -0.33455249     0.16652926
 c     -0.03684623    -0.95643925     0.07116938
 c     -1.17177279    -0.16580079     0.12027833
 c     -1.16760847     1.27134504     0.55278347
 c     -0.05192879     1.61892430    -0.41392406
 c      1.32239372     0.96286673    -0.16441961
 h     -0.28813371    -2.02679263    -0.16750029
 h     -2.09946126     1.80571134     0.50520510
 h     -0.22395902     1.93860791    -1.44692241
 h      2.23569783     1.48172212    -0.42912542
 o      2.23351476    -1.27396351     0.10870937
 h      3.04798269    -0.85107892    -0.12557398
 c     -2.48853634    -0.77846084    -0.37569549
 h     -2.60034502    -1.83404191    -0.70458308
 h     -3.15062505    -0.68609170     0.56392930
 h     -3.07259012    -0.08492866    -0.97328548
 h     -0.92038576     1.19940054     1.56804104
          17

 c      1.21181352    -0.34819632     0.17955727
 c     -0.03677093    -0.95794671     0.07277748
 c     -1.16436020    -0.17270047     0.12521555
 c     -1.16397053     1.27021284     0.56703852
 c     -0.05563440     1.61712771    -0.42953491
 c      1.32378784     0.96364547    -0.17122476
 h     -0.28614196    -2.01310179    -0.16621648
 h     -2.09800399     1.79887363     0.52407208
 h     -0.27074251     1.89378341    -1.42927671
 h      2.23919810     1.52244729    -0.43880197
 o      2.23158289    -1.26676491     0.10948110
 h      3.09046754    -0.82179241    -0.13319385
 c     -2.49601694    -0.76823178    -0.38384792
 h     -2.57711545    -1.80366457    -0.74312131
 h     -3.19541690    -0.68711704     0.55617837
 h     -3.07701877    -0.08727990    -0.98556452
 h     -0.87267565     1.19258939     1.55501350
          17

 c      1.21317741    -0.36365099     0.19127214
 c     -0.03757911    -0.95978687     0.07463415
 c     -1.15954509    -0.17941723     0.12863546
 c     -1.15942218     1.26838892     0.57968901
 c     -0.05860855     1.61412646    -0.44323832
 c      1.32340093     0.96581751    -0.17837107
 h     -0.27431171    -1.99648994    -0.16104097
 h     -2.10231786     1.79409826     0.53796639
 h     -0.32177355     1.85328546    -1.42208300
 h      2.24050123     1.55993552    -0.44489711
 o      2.23005601    -1.25878217     0.11053442
 h      3.12350830    -0.79769224    -0.13727885
 c     -2.50390357    -0.75734751    -0.38976754
 h     -2.54831024    -1.77168024    -0.78259213
 h     -3.23006297    -0.69222322     0.53896612
 h     -3.08089482    -0.08503791    -1.00640774
 h     -0.81372116     1.19187554     1.56550668
          17

 c      1.21668202    -0.37965630     0.20128749
 c     -0.03906575    -0.96171119     0.07681890
 c     -1.15753649    -0.18542581     0.13055485
 c     -1.15377367     1.26592427     0.59115218
 c     -0.06111391     1.60956024    -0.45431124
 c      1.32151602     0.96897714    -0.18577830
 h     -0.25440593    -1.98314021    -0.15325289
 h     -2.11019573     1.79044300     0.54823348
 h     -0.37792271     1.81786051    -1.43283657
 h      2.23589576     1.59053321    -0.44570841
 o      2.22982840    -1.24999494     0.11174695
 h      3.13589735    -0.78385957    -0.13492120
 c     -2.51214678    -0.74568748    -0.39344637
 h     -2.51523372    -1.74136789    -0.82306664
 h     -3.25265919    -0.70163553     0.51140009
 h     -3.08337128    -0.07755735    -1.03529728
 h     -0.74652148     1.19775592     1.59354531
          17

 c      1.22205600    -0.39500689     0.20925172
 c     -0.04094825    -0.96338597     0.07942141
 c     -1.15838649    -0.19025848     0.13105940
 c     -1.14674875     1.26292323     0.60236685
 c     -0.06359067     1.60334480    -0.46290532
 c      1.31831586     0.97263884    -0.19331156
 h     -0.22865020    -1.97957167    -0.14427710
 h     -2.11803888     1.78640267     0.55632795
 h     -0.43758439     1.78570089    -1.45920187
 h      2.22369136     1.61215393    -0.44029620
 o      2.23136516    -1.24064872     0.11312119
 h      3.12425226    -0.78157151    -0.12542596
 c     -2.52068062    -0.73317211    -0.39527977
 h     -2.47916210    -1.71438232    -0.86417639
 h     -3.26339970    -0.71523326     0.47491131
 h     -3.08250712    -0.06588631    -1.06996308
 h     -0.67735955     1.21058865     1.62684419
          17

 c      1.22876127    -0.40869268     0.21487127
 c     -0.04288820    -0.96461462     0.08249970
 c     -1.16201874    -0.19352217     0.13030328
 c     -1.13811284     1.25952237     0.61417329
 c     -0.06666033     1.59559436    -0.46983014
 c      1.31385248     0.97628935    -0.20081023
 h     -0.19900833    -1.98974166    -0.13500245
 h     -2.12209896     1.78058735     0.56360178
 h     -0.49630070     1.75381881    -1.49145811
 h      2.20434113     1.62449412    -0.42847212
 o      2.23474568    -1.23119577     0.11476339
 h      3.09218942    -0.78881377    -0.10999972
 c     -2.52929982    -0.71986514    -0.39606949
 h     -2.44149572    -1.69010722    -0.90467041
 h     -3.26491426    -0.73264076     0.43342855
 h     -3.07604155    -0.05199569    -1.10696587
 h     -0.61302378     1.22998064     1.65417522
          17

 c      1.23600936    -0.42000834     0.21790721
 c     -0.04447149    -0.96553569     0.08604474
 c     -1.16826561    -0.19486043     0.12850254
 c     -1.12775844     1.25582731     0.62707568
 c     -0.07096176     1.58651837    -0.47601138
 c      1.30803432     0.97940303    -0.20811567
 h     -0.16677731    -2.01259774    -0.12522142
 h     -2.11946887     1.77224827     0.57122534
 h     -0.54874530     1.71948304    -1.51908240
 h      2.18034459     1.62907928    -0.41056176
 o      2.23956633    -1.22230696     0.11690690
 h      3.05161686    -0.79965790    -0.09203561
 c     -2.53753405    -0.70597143    -0.39695585
 h     -2.40393133    -1.66626523    -0.94247756
 h     -3.26249112    -0.75342300     0.39339532
 h     -3.06227857    -0.03787338    -1.14253333
 h     -0.55888093     1.25477832     1.66846703
          17

 c      1.24274772    -0.42877330     0.21817350
 c     -0.04503133    -0.96660522     0.09000967
 c     -1.17694923    -0.19381206     0.12595896
 c     -1.11574098     1.25175410     0.64130051
 c     -0.07694803     1.57648327    -0.48224575
 c      1.30057989     0.98151041    -0.21513508
 h     -0.13282517    -2.04240447    -0.11370150
 h     -2.10858254     1.76163690     0.58019228
 h     -0.59055307     1.68039513    -1.53447986
 h      2.15593003     1.62908136    -0.38701786
 o      2.24487180    -1.21486367     0.11993384
 h      3.02346393    -0.80378870    -0.07727807
 c     -2.54464788    -0.69174526    -0.39922290
 h     -2.36845149    -1.64030892    -0.97532118
 h     -3.26315622    -0.77733436     0.36259044
 h     -3.04066425    -0.02488626    -1.17327993
 h     -0.51840595     1.28341516     1.66675823
          17

 c      1.24631211    -0.43791378     0.21569073
 c     -0.04112524    -0.96850381     0.09461180
 c     -1.18900119    -0.18797594     0.12358264
 c     -1.10278975     1.24534261     0.65734708
 c     -0.08407686     1.56761739    -0.49017915
 c      1.29022092     0.98309205    -0.22246594
 h     -0.09752970    -2.07162119    -0.09772768
 h     -2.08838032     1.75156649     0.59145024
 h     -0.61818783     1.63105213    -1.53160815
 h      2.13682370     1.62869790    -0.35701898
 o      2.24987203    -1.20945082     0.12432854
 h      3.02792311    -0.79163845    -0.07219305
 c     -2.54957802    -0.67750215    -0.40419149
 h     -2.33765705    -1.61079876    -1.00175599
 h     -3.27199724    -0.80367849     0.34735919
 h     -3.01220015    -0.01324992    -1.19651982
 h     -0.49400651     1.31503508     1.64966640
          17

 c      1.24957609    -0.44262505     0.21101524
 c     -0.03843537    -0.97221691     0.09940175
 c     -1.20249313    -0.18183177     0.12131632
 c     -1.08812902     1.23946694     0.67262722
 c     -0.09212849     1.55802269    -0.49779090
 c      1.27769390     0.98338012    -0.22951528
 h     -0.06310229    -2.09341646    -0.08213160
 h     -2.06298684     1.74094669     0.60584306
 h     -0.63448175     1.58029512    -1.51585935
 h      2.12617642     1.63082084    -0.32199855
 o      2.25440559    -1.20649756     0.12979898
 h      3.06457729    -0.76250292    -0.07622876
 c     -2.55245129    -0.66337128    -0.41114567
 h     -2.31135716    -1.57801091    -1.02016298
 h     -3.29231417    -0.83351000     0.34547403
 h     -2.97850015    -0.00131977    -1.21193547
 h     -0.48060155     1.34488563     1.62295263
          17

 c      1.25047150    -0.44640289     0.20731580
 c     -0.04056669    -0.98149930     0.10297689
 c     -1.21490798    -0.17809583     0.12187319
 c     -1.07080520     1.22841627     0.68560662
 c     -0.09595241     1.55015621    -0.50530653
 c      1.26097992     0.98772416    -0.23726788
 h     -0.02754491    -2.07981040    -0.06690488
 h     -2.03323866     1.73546576     0.62223627
 h     -0.63303839     1.55850236    -1.49056484
 h      2.12155454     1.62220414    -0.31032565
 o      2.25777943    -1.20333035     0.13568761
 h      3.11586326    -0.71718239    -0.07565645
 c     -2.55340327    -0.64992251    -0.41947909
 h     -2.28849466    -1.54200226    -1.03016395
 h     -3.31735000    -0.86434207     0.35150489
 h     -2.94227592     0.01438304    -1.21935980
 h     -0.47902520     1.37614886     1.58861467
          17

 c      1.25098235    -0.44369722     0.20058944
 c     -0.04542372    -0.99113317     0.10656970
 c     -1.22560831    -0.17523085     0.12213165
 c     -1.05228208     1.21932121     0.69709186
 c     -0.10215959     1.53968085    -0.51111107
 c      1.24387069     0.98905548    -0.24385633
 h      0.00275635    -2.06190495    -0.05096960
 h     -2.00461576     1.73157722     0.64141795
 h     -0.62373683     1.53749414    -1.46346094
 h      2.12340758     1.61696202    -0.29645028
 o      2.26353548    -1.20120009     0.14191560
 h      3.15408109    -0.67907308    -0.07084481
 c     -2.55356016    -0.63685584    -0.42857082
 h     -2.27078652    -1.50683983    -1.03468212
 h     -3.34019727    -0.89393331     0.35587356
 h     -2.90657850     0.03238488    -1.22084104
 h     -0.48067694     1.40388424     1.55937173
          17

 c      1.25082487    -0.43479376     0.19082427
 c     -0.05264116    -1.00013276     0.11028517
 c     -1.23410348    -0.17332787     0.12227991
 c     -1.03335144     1.21217154     0.70616851
 c     -0.11048612     1.52673882    -0.51452412
 c      1.22704035     0.98730584    -0.24929378
 h      0.02620298    -2.04869975    -0.03563233
 h     -1.97951898     1.73029645     0.66311902
 h     -0.61187807     1.51684026    -1.44370872
 h      2.12828031     1.61393130    -0.28005039
 o      2.27225888    -1.19955667     0.14834269
 h      3.16829834    -0.65505833    -0.05942660
 c     -2.55334020    -0.62432617    -0.43756771
 h     -2.25784400    -1.47652058    -1.03664823
 h     -3.35514421    -0.91917220     0.35212467
 h     -2.87464659     0.05494997    -1.21881522
 h     -0.47759535     1.42827068     1.54674686
          17

 c      1.24988120    -0.42035822     0.17809547
 c     -0.06179320    -1.00757662     0.11419709
 c     -1.24002162    -0.17248072     0.12250247
 c     -1.01467439     1.20696450     0.71229976
 c     -0.12056633     1.51147066    -0.51488161
 c      1.21125012     0.98262879    -0.25361656
 h      0.04197326    -2.04826697    -0.02196391
 h     -1.95938598     1.73202575     0.68689881
 h     -0.60294702     1.49641421    -1.44022348
 h      2.13136717     1.61103524    -0.26118464
 o      2.28382409    -1.19796663     0.15494688
 h      3.15608658    -0.64758696    -0.04111043
 c     -2.55301425    -0.61241045    -0.44583053
 h     -2.24900400    -1.45470596    -1.03922008
 h     -3.35907699    -0.93752243     0.33672371
 h     -2.84911086     0.08389181    -1.21562451
 h     -0.46437908     1.44957833     1.55764326
          17

 c      1.24818325    -0.40139280     0.16258916
 c     -0.07242145    -1.01297330     0.11829783
 c     -1.24312578    -0.17279573     0.12295664
 c     -0.99651234     1.20388426     0.71575460
 c     -0.13216060     1.49400104    -0.51195435
 c      1.19718778     0.97533506    -0.25688058
 h      0.04969228    -2.06354344    -0.01027518
 h     -1.94429765     1.73635541     0.71222297
 h     -0.59980039     1.47651148    -1.45671619
 h      2.12829189     1.60641514    -0.24040717
 o      2.29755131    -1.19611951     0.16177966
 h      3.12186992    -0.65524957    -0.01712564
 c     -2.55269762    -0.60111435    -0.45309860
 h     -2.24379954    -1.44329383    -1.04481812
 h     -3.35150233    -0.94736846     0.30902834
 h     -2.83147346     0.11954595    -1.21238224
 h     -0.44165993     1.46636417     1.58938179
          17

 c      1.24585971    -0.37921506     0.14462150
 c     -0.08401280    -1.01642678     0.12248962
 c     -1.24332945    -0.17436330     0.12375475
 c     -0.97885129     1.20328448     0.71746407
 c     -0.14526657     1.47444308    -0.50623385
 c      1.18534005     0.96588322    -0.25918292
 h      0.04894680    -2.09056725    -0.00002796
 h     -1.93300243     1.74213416     0.73850389
 h     -0.60120873     1.45784076    -1.48856197
 h      2.11631858     1.59912332    -0.21865606
 o      2.31217793    -1.19397600     0.16897442
 h      3.07852149    -0.67132237     0.00957468
 c     -2.55232020    -0.59039003    -0.45957668
 h     -2.24234097    -1.44143833    -1.05438878
 h     -3.33449635    -0.94825943     0.27116771
 h     -2.82197458     0.16023276    -1.20847224
 h     -0.41468297     1.47551141     1.63177988
          17

 c      1.24309080    -0.35544206     0.12465190
 c     -0.09600834    -1.01844337     0.12662530
 c     -1.24070400    -0.17721911     0.12495626
 c     -0.96171567     1.20548883     0.71852960
 c     -0.15995730     1.45291560    -0.49873604
 c      1.17591099     0.95492252    -0.26069806
 h      0.03926841    -2.12104038     0.00970110
 h     -1.92342979     1.74780136     0.76509599
 h     -0.60361730     1.44131532    -1.52545356
 h      2.09489090     1.58940726    -0.19704451
 o      2.32580298    -1.19195520     0.17675922
 h      3.04924359    -0.68174878     0.03414482
 c     -2.55157942    -0.58012788    -0.46588976
 h     -2.24527467    -1.44577064    -1.06740683
 h     -3.31286230    -0.94120400     0.22807429
 h     -2.81986366     0.20266975    -1.20205568
 h     -0.38921118     1.47405195     1.67337337
          17

 c      1.24009069    -0.33197006     0.10327841
 c     -0.10783486    -1.01961269     0.13055699
 c     -1.23547915    -0.18130578     0.12656521
 c     -0.94530865     1.21063426     0.71991730
 c     -0.17615561     1.42956507    -0.49058503
 c      1.16877746     0.94334607    -0.26171142
 h      0.02049728    -2.14641248     0.01970613
 h     -1.91346972     1.75185551     0.79130521
 h     -0.60384587     1.42772377    -1.55665803
 h      2.06572965     1.57880792    -0.17660619
 o      2.33654502    -1.19063314     0.18532249
 h      3.05776872    -0.67086166     0.05213047
 c     -2.54993932    -0.57012965    -0.47291184
 h     -2.25335793    -1.45168269    -1.08255080
 h     -3.29400242    -0.92881648     0.18719113
 h     -2.82383610     0.24306427    -1.19113994
 h     -0.36917231     1.46043908     1.70535593
          17

 c      1.23711518    -0.31092233     0.08121288
 c     -0.11893106    -1.02041462     0.13416178
 c     -1.22803427    -0.18645164     0.12853110
 c     -0.92997389     1.21863178     0.72238518
 c     -0.19355096     1.40457359    -0.48274995
 c      1.16349535     0.93230605    -0.26262993
 h     -0.00696137    -2.16047037     0.03042116
 h     -1.90168537     1.75326394     0.81645240
 h     -0.60036176     1.41755363    -1.57426311
 h      2.03257032     1.57010932    -0.15807346
 o      2.34416081    -1.18965172     0.19452469
 h      3.10291755    -0.63936320     0.06421368
 c     -2.54678207    -0.56014319    -0.48147782
 h     -2.26700443    -1.45479172    -1.09850161
 h     -3.28619957    -0.91462720     0.15672045
 h     -2.83240174     0.27823960    -1.17450677
 h     -0.35632172     1.43469272     1.72248284
          17

 c      1.23446161    -0.29452769     0.05922831
 c     -0.12875449    -1.02116614     0.13734760
 c     -1.21887857    -0.19236428     0.13075228
 c     -0.91611059     1.22919307     0.72647175
 c     -0.21164365     1.37815385    -0.47595561
 c      1.15938942     0.92314115    -0.26394728
 h     -0.04212065    -2.16023468     0.04190905
 h     -1.88776252     1.75171301     0.83998182
 h     -0.59331647     1.41097791    -1.57405928
 h      2.00036875     1.56694586    -0.14175398
 o      2.34991318    -1.18775373     0.20398751
 h      3.16066296    -0.60385009     0.07487588
 c     -2.54176774    -0.55002045    -0.49199178
 h     -2.28605309    -1.45192352    -1.11446723
 h     -3.29445454    -0.90107654     0.14187662
 h     -2.84412285     0.30639237    -1.15217721
 h     -0.35052161     1.39808792     1.72289869
          17

 c      1.23244381    -0.28486299     0.03806705
 c     -0.13678180    -1.02201828     0.14005175
 c     -1.20862022    -0.19863748     0.13308023
 c     -0.90411188     1.24188022     0.73244384
 c     -0.22983325     1.35053839    -0.47063336
 c      1.15573873     0.91718620    -0.26615105
 h     -0.08351856    -2.14615465     0.05392456
 h     -1.87266859     1.74769312     0.86158332
 h     -0.58425611     1.40793142    -1.55560052
 h      1.97376915     1.57280118    -0.12759594
 o      2.35498460    -1.18388990     0.21339944
 h      3.20918207    -0.57897621     0.08756785
 c     -2.53515501    -0.53986808    -0.50415171
 h     -2.30976267    -1.44155171    -1.13039901
 h     -3.31669336    -0.88771379     0.14178153
 h     -2.85777531     0.32741917    -1.12543842
 h     -0.34987594     1.35280913     1.70811451
          17

 c      1.23135838    -0.28345098     0.01832251
 c     -0.14251734    -1.02294492     0.14223805
 c     -1.19792831    -0.20477475     0.13532354
 c     -0.89434280     1.25616733     0.74019991
 c     -0.24749905     1.32196609    -0.46683697
 c      1.15200062     0.91547722    -0.26958871
 h     -0.12938456    -2.12219440     0.06598295
 h     -1.85851692     1.74242510     0.88129584
 h     -0.57593623     1.40827874    -1.52242002
 h      1.95520983     1.58952691    -0.11548040
 o      2.35998168    -1.17755551     0.22258027
 h      3.23658457    -0.57190312     0.10372212
 c     -2.52769242    -0.52997624    -0.51707913
 h     -2.33693923    -1.42388764    -1.14701046
 h     -3.34494636    -0.87194090     0.15066495
 h     -2.87246405     0.34284482    -1.09653128
 h     -0.35064976     1.30157248     1.68330599
          17

 c      1.23145261    -0.29085856     0.00034296
 c     -0.14550491    -1.02374002     0.14389107
 c     -1.18748513    -0.21022675     0.13725193
 c     -0.88713797     1.27152279     0.74922764
 c     -0.26405819     1.29266378    -0.46415417
 c      1.14795526     0.91842815    -0.27435513
 h     -0.17790434    -2.09559830     0.07745406
 h     -1.84807018     1.73761455     0.89955483
 h     -0.57220512     1.41210854    -1.48236000
 h      1.94386908     1.61627593    -0.10555785
 o      2.36506906    -1.16867100     0.23144185
 h      3.23863498    -0.58409320     0.12342836
 c     -2.52021461    -0.52060481    -0.52970403
 h     -2.36613073    -1.40071649    -1.16566545
 h     -3.37002628    -0.85127251     0.16173025
 h     -2.88763486     0.35535817    -1.06809769
 h     -0.34744172     1.24703535     1.65712307
          17

 c      1.23289746    -0.30652821    -0.01578820
 c     -0.14534200    -1.02411041     0.14500262
 c     -1.17792259    -0.21443784     0.13860281
 c     -0.88274632     1.28750608     0.75880587
 c     -0.27901921     1.26282659    -0.46175769
 c      1.14368400     0.92563411    -0.28027598
 h     -0.22755543    -2.07534988     0.08774134
 h     -1.84386891     1.73503745     0.91713281
 h     -0.57756732     1.42007329    -1.44671345
 h      1.93632403     1.64977364    -0.09834161
 o      2.37005555    -1.15749839     0.23996406
 h      3.21728469    -0.61256833     0.14585827
 c     -2.51336554    -0.51184552    -0.54107229
 h     -2.39585734    -1.37487671    -1.18808406
 h     -3.38488355    -0.82465294     0.16976397
 h     -2.90288988     0.36797209    -1.04251854
 h     -0.33463951     1.19106248     1.63917990
          17

 c      1.23577460    -0.32896447    -0.03018629
 c     -0.14172309    -1.02393834     0.14555308
 c     -1.16974600    -0.21689772     0.13909489
 c     -0.88116318     1.30379005     0.76850207
 c     -0.29207894     1.23263486    -0.45879182
 c      1.13942668     0.93594577    -0.28699788
 h     -0.27718330    -2.06850960     0.09653850
 h     -1.84721883     1.73605896     0.93493976
 h     -0.59584909     1.43325410    -1.42600422
 h      1.92829475     1.68567987    -0.09450732
 o      2.37429406    -1.14467825     0.24819554
 h      3.18225458    -0.64924925     0.16928240
 c     -2.50754440    -0.50361075    -0.55051035
 h     -2.42483685    -1.34926504    -1.21575369
 h     -3.38553578    -0.79254254     0.17181296
 h     -2.91762277     0.38299595    -1.02134824
 h     -0.30966865     1.13484104     1.63470445
          17

 c      1.24007881    -0.35615498    -0.04306115
 c     -0.13454325    -1.02356924     0.14550406
 c     -1.16325690    -0.21719442     0.13845032
 c     -0.88200647     1.32004795     0.77852103
 c     -0.30326512     1.20235747    -0.45499322
 c      1.13542560     0.94778607    -0.29412152
 h     -0.32541788    -2.07618033     0.10398866
 h     -1.85751253     1.74128523     0.95374104
 h     -0.62811057     1.45188863    -1.42320687
 h      1.91620144     1.71999404    -0.09460680
 o      2.37650084    -1.13130100     0.25625574
 h      3.15404470    -0.67978589     0.19107209
 c     -2.50294605    -0.49569938    -0.55771593
 h     -2.45211103    -1.32560909    -1.24911149
 h     -3.37094548    -0.75658112     0.16708457
 h     -2.93069416     0.40127669    -1.00509277
 h     -0.27550707     1.08042191     1.64111361
          17

 c      1.24572134    -0.38598732    -0.05463583
 c     -0.12401286    -1.02379126     0.14481545
 c     -1.15849500    -0.21506148     0.13641755
 c     -0.88466164     1.33586880     0.78947114
 c     -0.31298618     1.17246300    -0.45089925
 c      1.13181181     0.95952032    -0.30130779
 h     -0.36990360    -2.09309460     0.11056882
 h     -1.87226528     1.75052021     0.97393925
 h     -0.67165371     1.47392037    -1.43149846
 h      1.89798209     1.74990093    -0.09886516
 o      2.37516447    -1.11861523     0.26427857
 h      3.15780662    -0.68828277     0.20868800
 c     -2.49958529    -0.48787632    -0.56279817
 h     -2.47700139    -1.30371573    -1.28692063
 h     -3.34290588    -0.71929566     0.15688625
 h     -2.94042100     0.42213115    -0.99340858
 h     -0.23916477     1.03158204     1.65100185
          17

 c      1.25251195    -0.41650784    -0.06511604
 c     -0.11067802    -1.02548217     0.14347344
 c     -1.15522003    -0.21040510     0.13278565
 c     -0.88853853     1.35080627     0.80188846
 c     -0.32188537     1.14357715    -0.44737313
 c      1.12853890     0.96971171    -0.30833017
 h     -0.40735793    -2.11128344     0.11683025
 h     -1.88785779     1.76303198     0.99553738
 h     -0.72138105     1.49539588    -1.43969667
 h      1.87331415     1.77410248    -0.10709904
 o      2.37022906    -1.10709973     0.27229598
 h      3.19727250    -0.67224997     0.22172565
 c     -2.49727203    -0.47991078    -0.56625460
 h     -2.49896641    -1.28177207    -1.32634090
 h     -3.30617032    -0.68389162     0.14478323
 h     -2.94493708     0.44392676    -0.98552285
 h     -0.20798566     0.99276663     1.65742609
          17

 c      1.26012780    -0.44602946    -0.07469483
 c     -0.09532766    -1.02927240     0.14150654
 c     -1.15294828    -0.20330150     0.12738749
 c     -0.89318530     1.36445258     0.81598798
 c     -0.33063001     1.11633727    -0.44507247
 c      1.12536693     0.97721910    -0.31507849
 h     -0.43438672    -2.12393994     0.12324482
 h     -1.90058732     1.77794481     1.01826887
 h     -0.77191976     1.51218476    -1.43843434
 h      1.84349597     1.79283581    -0.11875196
 o      2.36352378    -1.09636003     0.28027323
 h      3.24844567    -0.64419279     0.23153465
 c     -2.49558599    -0.47157225    -0.56887354
 h     -2.51751118    -1.25744293    -1.36371179
 h     -3.26830865    -0.65394820     0.13657181
 h     -2.94270987     0.46486617    -0.98058965
 h     -0.18733045     0.96765552     1.65646386
          17

 c      1.26810604    -0.47316503    -0.08356129
 c     -0.07885140    -1.03541992     0.13898451
 c     -1.15103694    -0.19397155     0.12009876
 c     -0.89827223     1.37646948     0.83165135
 c     -0.33977615     1.09129093    -0.44427534
 c      1.12189765     0.98119454    -0.32153105
 h     -0.44827295    -2.12717798     0.13019418
 h     -1.90756657     1.79455591     1.04177964
 h     -0.81886496     1.52125335    -1.42246068
 h      1.81105999     1.80762435    -0.13304398
 o      2.35706298    -1.08603913     0.28823548
 h      3.28644933    -0.61658259     0.23920426
 c     -2.49397483    -0.46263732    -0.57152181
 h     -2.53219807    -1.22899570    -1.39558115
 h     -3.23802970    -0.63276410     0.13897515
 h     -2.93296558     0.48358945    -0.97785562
 h     -0.18002243     0.95843044     1.64733741
          17

 c      1.27587198    -0.49683298    -0.09189846
 c     -0.06209950    -1.04382478     0.13600570
 c     -1.14879323    -0.18274863     0.11084096
 c     -0.90356406     1.38660154     0.84849010
 c     -0.34971065     1.06886083    -0.44493472
 c      1.11765403     0.98106319    -0.32771495
 h     -0.44744484    -2.12030381     0.13802782
 h     -1.90725321     1.81251225     1.06576390
 h     -0.85918773     1.52115514    -1.39048617
 h      1.77906600     1.82066279    -0.14920889
 o      2.35224047    -1.07612246     0.29628105
 h      3.29764738    -0.59623888     0.24516930
 c     -2.49205281    -0.45294109    -0.57477582
 h     -2.54269051    -1.19597314    -1.41954939
 h     -3.22123422    -0.62234055     0.15615718
 h     -2.91591252     0.49950552    -0.97669188
 h     -0.18636065     0.96551136     1.63196398
          17

 c      1.28279859    -0.51624656    -0.09986910
 c     -0.04577117    -1.05406914     0.13267834
 c     -1.14558103    -0.17006187     0.09959522
 c     -0.90893980     1.39470159     0.86588905
 c     -0.36061326     1.04933520    -0.44676111
 c      1.11219211     0.97653259    -0.33366781
 h     -0.43177602    -2.10573286     0.14712576
 h     -1.89963525     1.83186822     1.09001085
 h     -0.89143272     1.51222974    -1.34464884
 h      1.75010027     1.83374731    -0.16677573
 o      2.34987702    -1.06681169     0.30454312
 h      3.27789641    -0.58560486     0.24950735
 c     -2.48987791    -0.44243240    -0.57857457
 h     -2.54878764    -1.15940876    -1.43479753
 h     -3.21748393    -0.62260546     0.18614095
 h     -2.89277052     0.51294152    -0.97660131
 h     -0.20392460     0.98735570     1.61478784
          17

 c      1.28829197    -0.53091276    -0.10758719
 c     -0.03033585    -1.06543918     0.12909830
 c     -1.14090926    -0.15643367     0.08642278
 c     -0.91445181     1.40076366     0.88302478
 c     -0.37240943     1.03284788    -0.44925821
 c      1.10520161     0.96762425    -0.33941452
 h     -0.40280892    -2.08896902     0.15798510
 h     -1.88614821     1.85307830     1.11436777
 h     -0.91607952     1.49688455    -1.29036183
 h      1.72541076     1.84714346    -0.18574754
 o      2.35026292    -1.05842260     0.31315195
 h      3.23064697    -0.58369947     0.25207834
 c     -2.48785736    -0.43116422    -0.58224689
 h     -2.55045906    -1.12170728    -1.44227755
 h     -3.22102339    -0.63160992     0.22135242
 h     -2.86562728     0.52513749    -0.97724197
 h     -0.22715613     1.02028223     1.60282052
          17

 c      1.29188623    -0.54063245    -0.11508325
 c     -0.01601575    -1.07697149     0.12532620
 c     -1.13449164    -0.14248955     0.07148948
 c     -0.92033662     1.40491176     0.89893610
 c     -0.38471523     1.01935975    -0.45173290
 c      1.09654780     0.95467053    -0.34496940
 h     -0.36368737    -2.07818500     0.17132327
 h     -1.86934735     1.87690178     1.13863362
 h     -0.93601444     1.47989299    -1.23624829
 h      1.70469181     1.85909473    -0.20653619
 o      2.35299280    -1.05141832     0.32221264
 h      3.16838506    -0.58507727     0.25234680
 c     -2.48641019    -0.41923158    -0.58487407
 h     -2.54786846    -1.08622677    -1.44450717
 h     -3.22491935    -0.64645456     0.25272649
 h     -2.83712749     0.53799361    -0.97842110
 h     -0.24771010     1.05891355     1.60491990
          17

 c      1.29331748    -0.54548365    -0.12228366
 c     -0.00286982    -1.08764234     0.12137420
 c     -1.12627712    -0.12896886     0.05508525
 c     -0.92681861     1.40727008     0.91279857
 c     -0.39684723     1.00870444    -0.45339048
 c      1.08624433     0.93824413    -0.35035871
 h     -0.31827761    -2.08212304     0.18811603
 h     -1.85229875     1.90416135     1.16241148
 h     -0.95630016     1.46800165    -1.19294207
 h      1.68662313     1.86636448    -0.22967361
 o      2.35677165    -1.04653604     0.33181576
 h      3.11501143    -0.57769188     0.24883965
 c     -2.48575987    -0.40672152    -0.58564343
 h     -2.54134406    -1.05649813    -1.44483370
 h     -3.22395914    -0.66415270     0.27307754
 h     -2.81002814     0.55346337    -0.97999055
 h     -0.25747514     1.09816059     1.62860007
          17

 c      1.29255296    -0.54577040    -0.12902429
 c      0.00902520    -1.09676608     0.11722438
 c     -1.11645701    -0.11672292     0.03762576
 c     -0.93373234     1.40778624     0.92438801
 c     -0.40802944     1.00079290    -0.45365010
 c      1.07439511     0.91905093    -0.35564452
 h     -0.26942863    -2.10561049     0.20933981
 h     -1.83767486     1.93530205     1.18495952
 h     -0.98177000     1.46766991    -1.16925022
 h      1.66970995     1.86541149    -0.25549969
 o      2.36000891    -1.04457398     0.34203584
 h      3.09651586    -0.54673814     0.23921151
 c     -2.48592212    -0.39370584    -0.58407203
 h     -2.53128596    -1.03511526    -1.44614833
 h     -3.21540178    -0.68212386     0.27828899
 h     -2.78673978     0.57269680    -0.98164025
 h     -0.25395966     1.13594289     1.67467256
          17

 c      1.28978453    -0.54196112    -0.13508725
 c      0.01944504    -1.10435308     0.11288393
 c     -1.10545114    -0.10668367     0.01962598
 c     -0.94043477     1.40627680     0.93426195
 c     -0.41776687     0.99591759    -0.45255549
 c      1.06114388     0.89784015    -0.36093425
 h     -0.21786317    -2.14557134     0.23534259
 h     -1.82676193     1.96982535     1.20508853
 h     -1.01289132     1.48141573    -1.16709059
 h      1.65295124     1.85351329    -0.28399924
 o      2.36258824    -1.04536012     0.35276209
 h      3.11347119    -0.49182111     0.22330884
 c     -2.48675349    -0.38026049    -0.58013967
 h     -2.51808698    -1.02270588    -1.44954575
 h     -3.19885469    -0.69847171     0.26740919
 h     -2.76902767     0.59536017    -0.98271016
 h     -0.24224094     1.17331552     1.73527753
          17

 c      1.28540573    -0.53467707    -0.14021859
 c      0.02809265    -1.11102140     0.10842892
 c     -1.09386338    -0.09978669     0.00164529
 c     -0.94619640     1.40267983     0.94337946
 c     -0.42600656     0.99481305    -0.45080355
 c      1.04664549     0.87535838    -0.36637376
 h     -0.16311573    -2.19218628     0.26537702
 h     -1.81898067     2.00592312     1.22118492
 h     -1.04445521     1.50649943    -1.18070863
 h      1.63620676     1.82949067    -0.31480971
 o      2.36581663    -1.04757974     0.36359569
 h      3.14211948    -0.43009864     0.20501985
 c     -2.48796360    -0.36647088    -0.57432450
 h     -2.50216103    -1.01764455    -1.45385310
 h     -3.17618805    -0.71227252     0.24265104
 h     -2.75795877     0.61959487    -0.98218034
 h     -0.23065285     1.21180795     1.79840888
          17

 c      1.27994710    -0.52472428    -0.14412903
 c      0.03476377    -1.11755690     0.10399190
 c     -1.08239523    -0.09685000    -0.01578411
 c     -0.95055043     1.39718608     0.95261762
 c     -0.43293068     0.99833451    -0.44930412
 c      1.03105577     0.85234205    -0.37213473
 h     -0.10522154    -2.23402836     0.29780404
 h     -1.81238925     2.04066796     1.23145295
 h     -1.06898382     1.53746157    -1.20118723
 h      1.62034535     1.79405679    -0.34733058
 o      2.37071013    -1.04987927     0.37405904
 h      3.16181968    -0.37876146     0.18901482
 c     -2.48908896    -0.35239769    -0.56752132
 h     -2.48405235    -1.01673998    -1.45642633
 h     -3.15162590    -0.72397528     0.20947597
 h     -2.75401385     0.64266378    -0.97887505
 h     -0.22598668     1.25156825     1.85334405
          17

 c      1.27397296    -0.51311167    -0.14650608
 c      0.03942706    -1.12455570     0.09971869
 c     -1.07172515    -0.09842734    -0.03222720
 c     -0.95332958     1.39017100     0.96253841
 c     -0.43874321     1.00706368    -0.44875320
 c      1.01452744     0.82953401    -0.37840447
 h     -0.04540664    -2.26214796     0.33067288
 h     -1.80479835     2.07071699     1.23432016
 h     -1.08044316     1.56913046    -1.22076686
 h      1.60723981     1.74986026    -0.38087763
 o      2.37754487    -1.05133418     0.38374600
 h      3.16287853    -0.34776821     0.17859853
 c     -2.48950142    -0.33803405    -0.56085132
 h     -2.46450620    -1.01639570    -1.45456911
 h     -3.13145653    -0.73568391     0.17609824
 h     -2.75723260     0.66189688    -0.97177543
 h     -0.23186263     1.29135845     1.89291873
          17

 c      1.26798908    -0.50102912    -0.14703619
 c      0.04221451    -1.13229804     0.09573518
 c     -1.06238948    -0.10467549    -0.04739456
 c     -0.95456312     1.38206777     0.97334207
 c     -0.44363867     1.02107357    -0.44946473
 c      0.99721435     0.80771146    -0.38537767
 h      0.01414215    -2.27148817     0.36221379
 h     -1.79476041     2.09312054     1.22880158
 h     -1.07557753     1.59794092    -1.23437037
 h      1.59955471     1.70112208    -0.41484923
 o      2.38610714    -1.05139959     0.39235202
 h      3.14338425    -0.34098556     0.17558284
 c     -2.48856277    -0.32334571    -0.55534126
 h     -2.44443791    -1.01359285    -1.44668693
 h     -3.12223136    -0.75051428     0.15112525
 h     -2.76732273     0.67552011    -0.96030891
 h     -0.24896417     1.32918943     1.91368136
          17

 c      1.26239097    -0.48978299    -0.14542578
 c      0.04337882    -1.14074949     0.09213167
 c     -1.05471451    -0.11528812    -0.06115387
 c     -0.95439971     1.37327199     0.98487097
 c     -0.44782860     1.03985868    -0.45136861
 c      0.97930190     0.78772170    -0.39324905
 h      0.07074629    -2.26090818     0.39116061
 h     -1.78208205     2.10590817     1.21467998
 h     -1.05384511     1.62217592    -1.23962047
 h      1.60016602     1.65267509    -0.44885130
 o      2.39586203    -1.04986729     0.39968910
 h      3.10706293    -0.35720782     0.18031760
 c     -2.48594242    -0.30845763    -0.55150205
 h     -2.42484869    -1.00645136    -1.43283919
 h     -3.12717462    -0.77034158     0.13928197
 h     -2.78373789     0.68316970    -0.94453262
 h     -0.27547200     1.36283211     1.91566997
          17

 c      1.25744447    -0.48067240    -0.14142574
 c      0.04324484    -1.14958530     0.08895157
 c     -1.04882194    -0.12953313    -0.07350077
 c     -0.95309658     1.36408314     0.99659536
 c     -0.45150318     1.06238726    -0.45406059
 c      0.96107655     0.77050608    -0.40220606
 h      0.12166847    -2.23304480     0.41702917
 h     -1.76794713     2.10840095     1.19251546
 h     -1.01718860     1.64203337    -1.23673539
 h      1.61110210     1.60839102    -0.48268523
 o      2.40591956    -1.04696491     0.40573310
 h      3.06403397    -0.38883929     0.19108882
 c     -2.48184119    -0.29383451    -0.54910590
 h     -2.40675344    -0.99444769    -1.41479438
 h     -3.14370176    -0.79356252     0.13883192
 h     -2.80574863     0.68600739    -0.92514814
 h     -0.30712088     1.39019406     1.90260919
          17

 c      1.25329312    -0.47480657    -0.13486393
 c      0.04215275    -1.15821056     0.08617477
 c     -1.04468856    -0.14637789    -0.08450681
 c     -0.95104681     1.35466319     1.00759308
 c     -0.45473408     1.08722610    -0.45685199
 c      0.94301031     0.75704630    -0.41241935
 h      0.16454490    -2.19429064     0.44045320
 h     -1.75476194     2.10127629     1.16353781
 h     -0.96997402     1.65985728    -1.22874564
 h      1.63239382     1.56980443    -0.51617611
 o      2.41490209    -1.04353745     0.41069560
 h      3.03284208    -0.41922278     0.20303486
 c     -2.47685378    -0.28019534    -0.54741226
 h     -2.39113952    -0.97840341    -1.39576870
 h     -3.16512062    -0.81568668     0.14381113
 h     -2.83249072     0.68633142    -0.90329214
 h     -0.33709240     1.40974190     1.88234326
          17

 c      1.24998248    -0.47289393    -0.12568857
 c      0.04039713    -1.16581912     0.08370228
 c     -1.04221682    -0.16465031    -0.09426663
 c     -0.94876152     1.34501616     1.01663770
 c     -0.45740244     1.11270997    -0.45883634
 c      0.92579537     0.74817798    -0.42401742
 h      0.19782731    -2.15431480     0.46342907
 h     -1.74572875     2.08635380     1.12947578
 h     -0.91865838     1.68021380    -1.22159096
 h      1.66161723     1.53597825    -0.54898083
 o      2.42122953    -1.04079872     0.41495534
 h      3.03567704    -0.42682221     0.20926299
 c     -2.47166345    -0.26823198    -0.54558564
 h     -2.37893195    -0.96021489    -1.37990515
 h     -3.18435375    -0.83193727     0.14810635
 h     -2.86290384     0.68669066    -0.88014200
 h     -0.35672488     1.42094816     1.86613704
          17

 c      1.24748612    -0.47508141    -0.11401159
 c      0.03818795    -1.17158815     0.08138440
 c     -1.04128147    -0.18318197    -0.10286363
 c     -0.94668165     1.33503152     1.02258957
 c     -0.45927035     1.13718646    -0.45908011
 c      0.91028901     0.74433536    -0.43703999
 h      0.22095110    -2.12389504     0.48894729
 h     -1.74407380     2.06601563     1.09237714
 h     -0.87025422     1.70877979    -1.22265729
 h      1.69457448     1.50473357    -0.58059256
 o      2.42443473    -1.03901050     0.41861925
 h      3.07731547    -0.40642365     0.20786704
 c     -2.46686730    -0.25840198    -0.54298461
 h     -2.37096627    -0.94218650    -1.37140403
 h     -3.19621612    -0.83910682     0.14765907
 h     -2.89550913     0.68881434    -0.85651386
 h     -0.35856778     1.42432728     1.86451219
          17

 c      1.24571329    -0.48093402    -0.10012995
 c      0.03568332    -1.17504572     0.07914503
 c     -1.04174683    -0.20090516    -0.11035678
 c     -0.94486318     1.32461655     1.02501227
 c     -0.46021132     1.15937815    -0.45702626
 c      0.89740417     0.74539169    -0.45138962
 h      0.23376965    -2.11056567     0.51940769
 h     -1.75201351     2.04232497     1.05447771
 h     -0.82944401     1.74917636    -1.23656124
 h      1.72661641     1.47417062    -0.61053691
 o      2.42562324    -1.03705683     0.42136910
 h      3.13786804    -0.37588622     0.20436482
 c     -2.46294297    -0.25089794    -0.53930286
 h     -2.36799342    -0.92598983    -1.37331091
 h     -3.19795927    -0.83606967     0.14080912
 h     -2.92819084     0.69295449    -0.83268873
 h     -0.34114527     1.42067105     1.88039544
          17

 c      1.24451118    -0.48956870    -0.08450682
 c      0.03306790    -1.17637959     0.07714436
 c     -1.04346607    -0.21690222    -0.11678239
 c     -0.94292919     1.31381270     1.02437126
 c     -0.46037109     1.17868392    -0.45285754
 c      0.88798871     0.75069000    -0.46681594
 h      0.23558408    -2.11477751     0.55453770
 h     -1.76983608     2.01619517     1.01813370
 h     -0.79676307     1.79978167    -1.26097836
 h      1.75383621     1.44356668    -0.63858106
 o      2.42610631    -1.03382214     0.42291581
 h      3.19465733    -0.35398651     0.20438608
 c     -2.46023969    -0.24572651    -0.53462665
 h     -2.37068662    -0.91172373    -1.38639308
 h     -3.18920762    -0.82373102     0.12806684
 h     -2.95826821     0.69804993    -0.80855237
 h     -0.31037294     1.41035251     1.90696605
          17

 c      1.24368764    -0.49986864    -0.06771582
 c      0.03056051    -1.17634894     0.07579803
 c     -1.04627288    -0.23041969    -0.12216223
 c     -0.94042235     1.30277836     1.02156132
 c     -0.46004522     1.19510406    -0.44737591
 c      0.88269901     0.75921751    -0.48294454
 h      0.22504118    -2.13051988     0.59096799
 h     -1.79561496     1.98712460     0.98575516
 h     -0.77008264     1.85438581    -1.28773666
 h      1.77381991     1.41358277    -0.66486017
 o      2.42669764    -1.02880419     0.42319268
 h      3.23357123    -0.35041001     0.21047528
 c     -2.45893545    -0.24277776    -0.52941994
 h     -2.37957005    -0.89776632    -1.40880946
 h     -3.17197692    -0.80499054     0.11198682
 h     -2.98291520     0.70252284    -0.78389743
 h     -0.27555654     1.39360831     1.93316068
          17

 c      1.24305195    -0.51068155    -0.05037397
 c      0.02832979    -1.17588915     0.07562046
 c     -1.04997188    -0.24086580    -0.12651274
 c     -0.93712061     1.29169390     1.01738941
 c     -0.45945230     1.20889312    -0.44154418
 c      0.88188808     0.76981050    -0.49932609
 h      0.20106464    -2.14945993     0.62391048
 h     -1.82576949     1.95369085     0.95966883
 h     -0.74721296     1.90575743    -1.30772467
 h      1.78601552     1.38608319    -0.68991653
 o      2.42777628    -1.02197948     0.42229907
 h      3.24813211    -0.36770877     0.22286851
 c     -2.45898001    -0.24182732    -0.52443687
 h     -2.39487506    -0.88155757    -1.43682098
 h     -3.15077681    -0.78474009     0.09712997
 h     -2.99972401     0.70513454    -0.75866016
 h     -0.24495560     1.37101923     1.94960214
          17

 c      1.24245266    -0.52095113    -0.03308508
 c      0.02641845    -1.17577411     0.07705490
 c     -1.05432960    -0.24780483    -0.12985154
 c     -0.93308124     1.28067817     1.01238685
 c     -0.45863267     1.22029469    -0.43616224
 c      0.88554335     0.78130917    -0.51547774
 h      0.16364415    -2.16444988     0.64906056
 h     -1.85612712     1.91442241     0.94191217
 h     -0.72707357     1.94825832    -1.31431228
 h      1.79182736     1.36379141    -0.71467360
 o      2.42939048    -1.01365274     0.42044033
 h      3.23776501    -0.40353466     0.24031902
 c     -2.46009880    -0.24253549    -0.52056395
 h     -2.41642934    -0.86070549    -1.46603083
 h     -3.13210459    -0.76934126     0.08951402
 h     -3.00717448     0.70551538    -0.73299244
 h     -0.22404800     1.34354782     1.95070917
          17

 c      1.24179940    -0.52978753    -0.01639857
 c      0.02473040    -1.17646932     0.08038689
 c     -1.05907046    -0.25094607    -0.13220014
 c     -0.92854753     1.26974116     1.00681989
 c     -0.45746258     1.22944711    -0.43177951
 c      0.89329633     0.79265559    -0.53091134
 h      0.11396097    -2.17093220     0.66356981
 h     -1.88292676     1.86850779     0.93402572
 h     -0.70966059     1.97858086    -1.30415341
 h      1.79435410     1.34980112    -0.74034722
 o      2.43118460    -1.00445310     0.41791344
 h      3.20877587    -0.45050153     0.26016796
 c     -2.46195717    -0.24456111    -0.51856506
 h     -2.44365144    -0.83377760    -1.49249820
 h     -3.12220337    -0.76471429     0.09459019
 h     -3.00489085     0.70431713    -0.70719389
 h     -0.21548848     1.31235059     1.93457307
          17

 c      1.24106871    -0.53649505    -0.00078356
 c      0.02305866    -1.17809903     0.08571919
 c     -1.06388107    -0.25013256    -0.13358585
 c     -0.92386564     1.25877161     1.00072353
 c     -0.45570687     1.23637162    -0.42870471
 c      0.90452418     0.80296029    -0.54516060
 h      0.05413263    -2.16715982     0.66631578
 h     -1.90349839     1.81612957     0.93690909
 h     -0.69574748     1.99568840    -1.27692942
 h      1.79749526     1.34685000    -0.76822108
 o      2.43216257    -0.99543033     0.41511917
 h      3.17789309    -0.49443961     0.27799450
 c     -2.46445629    -0.24778206    -0.51875870
 h     -2.47562564    -0.80061610    -1.51347418
 h     -3.12342177    -0.77332841     0.11394755
 h     -2.99367546     0.70308824    -0.68156721
 h     -0.21929459     1.27859035     1.90259719
          17

 c      1.24028753    -0.54056891     0.01337895
 c      0.02112951    -1.18044619     0.09296373
 c     -1.06842972    -0.24533019    -0.13404513
 c     -0.91946111     1.24754962     0.99389729
 c     -0.45307134     1.24096431    -0.42701191
 c      0.91853105     0.81156615    -0.55782156
 h     -0.01314838    -2.15418110     0.65796262
 h     -1.91663598     1.75850572     0.95076063
 h     -0.68669747     2.00082052    -1.23515004
 h      1.80434161     1.35636556    -0.79923972
 o      2.43075155    -0.98792865     0.41251259
 h      3.17124351    -0.51633022     0.28837664
 c     -2.46786576    -0.25238370    -0.52086151
 h     -2.51121812    -0.76232467    -1.52782087
 h     -3.13262129    -0.79279386     0.14367631
 h     -2.97531931     0.70390918    -0.65624959
 h     -0.23267759     1.24327097     1.85958588
          17

 c      1.23948857    -0.54166462     0.02578466
 c      0.01864997    -1.18296430     0.10183984
 c     -1.07239928    -0.23662213    -0.13363184
 c     -0.91584693     1.23578263     0.98588765
 c     -0.44924476     1.24296826    -0.42652145
 c      0.93473583     0.81809992    -0.56860472
 h     -0.08504443    -2.13580369     0.64093517
 h     -1.92277868     1.69776885     0.97509790
 h     -0.68441402     1.99777703    -1.18422517
 h      1.81553803     1.37763477    -0.83349777
 o      2.42623383    -0.98264476     0.41035382
 h      3.20202668    -0.50744980     0.28902192
 c     -2.47262158    -0.25865959    -0.52415987
 h     -2.54922189    -0.72106859    -1.53618963
 h     -3.14367346    -0.81774716     0.17648340
 h     -2.95218235     0.70874915    -0.63108284
 h     -0.24971348     1.20701619     1.81397475
          17

 c      1.23866537    -0.53957202     0.03619679
 c      0.01536276    -1.18484142     0.11190753
 c     -1.07552447    -0.22420476    -0.13242727
 c     -0.91356672     1.22315674     0.97608112
 c     -0.44392758     1.24196192    -0.42681547
 c      0.95274925     0.82247648    -0.57737020
 h     -0.15906816    -2.11806888     0.61902673
 h     -1.92397290     1.63671096     1.00885475
 h     -0.69127336     1.99301676    -1.13221264
 h      1.82887652     1.40767806    -0.86995612
 o      2.41997488    -0.97899271     0.40857254
 h      3.25138026    -0.47958822     0.28303194
 c     -2.47905280    -0.26672686    -0.52780443
 h     -2.58851756    -0.67969817    -1.54090040
 h     -3.15093938    -0.84272284     0.20510244
 h     -2.92663161     0.71859295    -0.60560229
 h     -0.26201199     1.16981905     1.77676733
          17

 c      1.23778144    -0.53421291     0.04445481
 c      0.01108482    -1.18518430     0.12268031
 c     -1.07761992    -0.20839278    -0.13055057
 c     -0.91294263     1.20938109     0.96407716
 c     -0.43687362     1.23748155    -0.42740733
 c      0.97231334     0.82483339    -0.58411678
 h     -0.23336479    -2.10739334     0.59618494
 h     -1.92343841     1.57836119     1.05054928
 h     -0.70966867     1.99418573    -1.08793168
 h      1.84049463     1.44202206    -0.90661294
 o      2.41388285    -0.97609940     0.40702823
 h      3.29234698    -0.44897489     0.27452577
 c     -2.48726623    -0.27638552    -0.53101298
 h     -2.62818171    -0.64115180    -1.54530235
 h     -3.15091087    -0.86372538     0.22425154
 h     -2.90061311     0.73269487    -0.57920290
 h     -0.26210987     1.13109822     1.75722125
          17

 c      1.23681699    -0.52564666     0.05048455
 c      0.00567765    -1.18331457     0.13378981
 c     -1.07859708    -0.18963011    -0.12816040
 c     -0.91375304     1.19419103     0.95021080
 c     -0.42799067     1.22937878    -0.42810390
 c      0.99317890     0.82543082    -0.58893647
 h     -0.30624118    -2.10742999     0.57474079
 h     -1.92439525     1.52538098     1.09846002
 h     -0.74065655     2.00594031    -1.05691099
 h      1.84666438     1.47588860    -0.94103091
 o      2.40917855    -0.97345509     0.40565150
 h      3.30855059    -0.42556006     0.26606810
 c     -2.49714799    -0.28714844    -0.53320168
 h     -2.66743957    -0.60773689    -1.55249215
 h     -3.14234397    -0.87860029     0.23113988
 h     -2.87560914     0.74847215    -0.55142105
 h     -0.24852942     1.09049194     1.75678839
          17

 c      1.23580456    -0.51407107     0.05429812
 c     -0.00103146    -1.17897727     0.14507322
 c     -1.07847011    -0.16850168    -0.12544329
 c     -0.91531394     1.17734793     0.93563840
 c     -0.41746329     1.21817160    -0.42926575
 c      1.01501397     0.82456359    -0.59196462
 h     -0.37512567    -2.11689394     0.55452764
 h     -1.92829566     1.47947145     1.15060721
 h     -0.78222968     2.02590803    -1.03840197
 h      1.84504919     1.50518757    -0.97091190
 o      2.40637927    -0.97086148     0.40441895
 h      3.29388351    -0.41360219     0.25890513
 c     -2.50839014    -0.29835514    -0.53410810
 h     -2.70544027    -0.58061114    -1.56381059
 h     -3.12601517    -0.88705075     0.22552063
 h     -2.85292850     0.76221978    -0.52216322
 h     -0.22675595     1.04872982     1.76820956
          17

 c      1.23483751    -0.49982867     0.05599218
 c     -0.00926105    -1.17226839     0.15650189
 c     -1.07735487    -0.14573322    -0.12259494
 c     -0.91696667     1.15869181     0.92186544
 c     -0.40573426     1.20494102    -0.43162434
 c      1.03736449     0.82250724    -0.59334425
 h     -0.43624971    -2.13057676     0.53383135
 h     -1.93366769     1.44118179     1.20447788
 h     -0.82923228     2.04597261    -1.02727819
 h      1.83519709     1.52710301    -0.99454023
 o      2.40546367    -0.96832035     0.40332600
 h      3.24968137    -0.41332060     0.25336953
 c     -2.52050653    -0.30926679    -0.53387897
 h     -2.74103619    -0.55978209    -1.57808770
 h     -3.10461486    -0.89076685     0.20985029
 h     -2.83403026     0.77023996    -0.49175651
 h     -0.20481143     1.00744090     1.78106072
          17

 c      1.23405228    -0.48341706     0.05574825
 c     -0.01918748    -1.16339138     0.16804966
 c     -1.07546233    -0.12217587    -0.11980920
 c     -0.91838027     1.13819630     0.91027394
 c     -0.39332656     1.19089873    -0.43588383
 c      1.05965123     0.81949416    -0.59320712
 h     -0.48554163    -2.14230425     0.51101956
 h     -1.93679470     1.41025649     1.25690696
 h     -0.87527799     2.05730372    -1.01819966
 h      1.81856211     1.54039082    -1.01106406
 o      2.40586155    -0.96606073     0.40240226
 h      3.18499938    -0.42041790     0.24868435
 c     -2.53284468    -0.31910429    -0.53305613
 h     -2.77279886    -0.54456992    -1.59223677
 h     -3.08267078    -0.89362264     0.18945565
 h     -2.82065518     0.76983601    -0.46083491
 h     -0.18908422     0.96832769     1.78688340
          17

 c      1.23359059    -0.46549292     0.05383263
 c     -0.03084696    -1.15247309     0.17961861
 c     -1.07308536    -0.09877268    -0.11727734
 c     -0.91949569     1.11597584     0.90190329
 c     -0.38068222     1.17708195    -0.44248826
 c      1.08118711     0.81570950    -0.59166781
 h     -0.51976843    -2.14723269     0.48545778
 h     -1.93366513     1.38616685     1.30447400
 h     -0.91466174     2.05376689    -1.00782394
 h      1.79830963     1.54552749    -1.02066470
 o      2.40632526    -0.96469323     0.40177014
 h      3.11907095    -0.42368967     0.24215252
 c     -2.54464608    -0.32709868    -0.53242050
 h     -2.79928576    -0.53413968    -1.60270424
 h     -3.06583916    -0.90129825     0.17185256
 h     -2.81475248     0.75993922    -0.43013934
 h     -0.18301082     0.93261677     1.78084602
          17

 c      1.23355426    -0.44685096     0.05058777
 c     -0.04409627    -1.13950472     0.19103007
 c     -1.07057688    -0.07650901    -0.11519594
 c     -0.92036487     1.09227155     0.89737697
 c     -0.36810505     1.16426530    -0.45157610
 c      1.10121628     0.81130634    -0.58883186
 h     -0.53718733    -2.14277709     0.45762356
 h     -1.92165962     1.36846274     1.34418158
 h     -0.94323175     2.03268428    -0.99498911
 h      1.77890533     1.54466614    -1.02457300
 o      2.40519821    -0.96516985     0.40166248
 h      3.07769795    -0.40595778     0.22912428
 c     -2.55522955    -0.33267340    -0.53265903
 h     -2.81935979    -0.52781183    -1.60684772
 h     -3.05874595    -0.91925548     0.16395776
 h     -2.81829926     0.74139989    -0.40030522
 h     -0.18719723     0.90087143     1.76162272
          17

 c      1.23398262    -0.42837220     0.04641444
 c     -0.05862157    -1.12435126     0.20204170
 c     -1.06832256    -0.05634936    -0.11377871
 c     -0.92106592     1.06744112     0.89686926
 c     -0.35576195     1.15295038    -0.46300351
 c      1.11898308     0.80645719    -0.58482712
 h     -0.53776693    -2.12882749     0.42888805
 h     -1.90033758     1.35691293     1.37403759
 h     -0.95866434     1.99460067    -0.98033915
 h      1.76532000     1.54113271    -1.02478164
 o      2.40182096    -0.96782442     0.40215932
 h      3.07147068    -0.35985094     0.20751295
 c     -2.56423991    -0.33573713    -0.53395080
 h     -2.83240884    -0.52515043    -1.60376985
 h     -3.06208650    -0.94932429     0.16788101
 h     -2.83310040     0.71696351    -0.37168547
 h     -0.19956586     0.87291730     1.73115840
          17

 c      1.23487184    -0.41098001     0.04176242
 c     -0.07395534    -1.10677774     0.21237147
 c     -1.06671524    -0.03916030    -0.11326274
 c     -0.92171347     1.04194577     0.90008123
 c     -0.34367937     1.14333447    -0.47637387
 c      1.13383751     0.80145732    -0.57986435
 h     -0.52318066    -2.10778090     0.40124329
 h     -1.87154491     1.35157394     1.39340295
 h     -0.96076900     1.94323887    -0.96615278
 h      1.76179645     1.53823993    -1.02333282
 o      2.39723934    -0.97159776     0.40292240
 h      3.08440282    -0.30049950     0.18216766
 c     -2.57170847    -0.33678473    -0.53582434
 h     -2.83844537    -0.52594999    -1.59459536
 h     -3.07195817    -0.98812602     0.17947581
 h     -2.86058187     0.69072989    -0.34426274
 h     -0.21515382     0.84775468     1.69475044
          17

 c      1.23619891    -0.39561086     0.03712613
 c     -0.08949686    -1.08649036     0.22173015
 c     -1.06613623    -0.02563051    -0.11390552
 c     -0.92249328     1.01632181     0.90626417
 c     -0.33170755     1.13524956    -0.49105779
 c      1.14536221     0.79683867    -0.57430451
 h     -0.49656175    -2.08437801     0.37699782
 h     -1.83913795     1.35285501     1.40312384
 h     -0.95208536     1.88580242    -0.95644516
 h      1.77051455     1.53770606    -1.02133834
 o      2.39274560    -0.97509203     0.40349380
 h      3.09654820    -0.24877222     0.16001820
 c     -2.57785576    -0.33660818    -0.53742897
 h     -2.83809010    -0.53019436    -1.58226492
 h     -3.08238196    -1.02931460     0.19149452
 h     -2.90149860     0.66682474    -0.31777030
 h     -0.22609045     0.82356062     1.66084037
          17

 c      1.23790844    -0.38316185     0.03301807
 c     -0.10456535    -1.06324593     0.22986747
 c     -1.06694181    -0.01619598    -0.11597078
 c     -0.92359267     0.99111130     0.91442528
 c     -0.31949120     1.12815122    -0.50623306
 c      1.15344756     0.79338966    -0.56867532
 h     -0.46178250    -2.06471033     0.35837376
 h     -1.80827752     1.36150427     1.40537410
 h     -0.93830766     1.83281298    -0.95688961
 h      1.79093442     1.53874927    -1.01838989
 o      2.38905027    -0.97739423     0.40356411
 h      3.09697859    -0.21809676     0.14571212
 c     -2.58290489    -0.33587437    -0.53789099
 h     -2.83240147    -0.53796571    -1.57080475
 h     -3.08807506    -1.06684436     0.19746935
 h     -2.95546129     0.64753070    -0.29211246
 h     -0.22331573     0.79819568     1.63888781
          17

 c      1.23988465    -0.37439070     0.02990751
 c     -0.11849146    -1.03708440     0.23662905
 c     -1.06945128    -0.01097952    -0.11970733
 c     -0.92493845     0.96674574     0.92380451
 c     -0.30659403     1.12132317    -0.52103515
 c      1.15826901     0.79200376    -0.56358921
 h     -0.42224167    -2.05375012     0.34705347
 h     -1.78404441     1.37830761     1.40301757
 h     -0.92685231     1.79562683    -0.97345118
 h      1.82027355     1.53866638    -1.01288216
 o      2.38638482    -0.97808887     0.40298791
 h      3.08232760    -0.21429544     0.14138726
 c     -2.58706411    -0.33489267    -0.53653438
 h     -2.82252727    -0.54923737    -1.56399805
 h     -3.08558112    -1.09665759     0.19343468
 h     -3.02040240     0.63204141    -0.26787892
 h     -0.20130672     0.77054488     1.63442482
          17

 c      1.24193184    -0.36978200     0.02813578
 c     -0.13068579    -1.00860461     0.24200172
 c     -1.07393275    -0.00975155    -0.12532633
 c     -0.92599879     0.94348081     0.93429130
 c     -0.29290500     1.11436716    -0.53488063
 c      1.16020779     0.79341186    -0.55959093
 h     -0.37992842    -2.05226704     0.34391181
 h     -1.76948677     1.40331046     1.39849418
 h     -0.92213805     1.78079495    -1.00894215
 h      1.85467096     1.53435849    -1.00293636
 o      2.38467015    -0.97715170     0.40175568
 h      3.05431463    -0.23738300     0.14719624
 c     -2.59058243    -0.33365015    -0.53302384
 h     -2.80930345    -0.56356290    -1.56376909
 h     -3.07329558    -1.11700711     0.17806450
 h     -3.09243993     0.61696612    -0.24646908
 h     -0.16259350     0.74171662     1.64518528
          17

 c      1.24377171    -0.36942935     0.02784159
 c     -0.14061270    -0.97903706     0.24612241
 c     -1.08058226    -0.01192240    -0.13297614
 c     -0.92603595     0.92149216     0.94629499
 c     -0.27900167     1.10757023    -0.54774263
 c      1.15977382     0.79794029    -0.55701595
 h     -0.33571642    -2.05585703     0.34910318
 h     -1.76415518     1.43484789     1.39284585
 h     -0.92141440     1.78598066    -1.06004181
 h      1.89029670     1.52368492    -0.98723441
 o      2.38351374    -0.97498143     0.40000929
 h      3.01984549    -0.28114517     0.16112165
 c     -2.59374690    -0.33198150    -0.52746322
 h     -2.79307603    -0.57983512    -1.56920531
 h     -3.05126479    -1.12841720     0.15241733
 h     -3.16647634     0.59817251    -0.22964185
 h     -0.11634799     0.71449278     1.66340747
          17

 c      1.24506542    -0.37298413     0.02892905
 c     -0.14772200    -0.94999704     0.24925024
 c     -1.08949097    -0.01658946    -0.14271344
 c     -0.92453837     0.90101149     0.96027730
 c     -0.26596061     1.10168244    -0.56004231
 c      1.15754143     0.80540039    -0.55591967
 h     -0.29046742    -2.05728184     0.36234066
 h     -1.76442655     1.46924189     1.38573125
 h     -0.91702300     1.80281878    -1.11873613
 h      1.92408085     1.50612586    -0.96543351
 o      2.38206009    -0.97255776     0.39809896
 h      2.99324164    -0.33067924     0.17810226
 c     -2.59680313    -0.32969128    -0.52039106
 h     -2.77389954    -0.59633354    -1.57700316
 h     -3.02108074    -1.13379369     0.11976004
 h     -3.23720860     0.57251700    -0.21887813
 h     -0.07293539     0.69173386     1.68110023
          17

 c      1.24547090    -0.37969605     0.03109248
 c     -0.15145440    -0.92310966     0.25171450
 c     -1.10059828    -0.02264950    -0.15447269
 c     -0.92136946     0.88233287     0.97642561
 c     -0.25487919     1.09744811    -0.57231813
 c      1.15407698     0.81513215    -0.55609033
 h     -0.24569808    -2.04982701     0.38314185
 h     -1.76541320     1.50163807     1.37638560
 h     -0.90178073     1.82262101    -1.17635339
 h      1.95412319     1.48287121    -0.93822625
 o      2.37902405    -0.97135481     0.39655358
 h      2.99539745    -0.36386905     0.19053297
 c     -2.59986753    -0.32657454    -0.51265654
 h     -2.75192871    -0.61107576    -1.58300603
 h     -2.98571891    -1.13853729     0.08527986
 h     -3.30005512     0.53867327    -0.21494715
 h     -0.04017921     0.67543206     1.69288371
          17

 c      1.24471522    -0.38852313     0.03388144
 c     -0.15134656    -0.89971468     0.25384721
 c     -1.11363724    -0.02895421    -0.16803945
 c     -0.91668192     0.86572782     0.99455795
 c     -0.24659597     1.09536492    -0.58501417
 c      1.14985684     0.82615990    -0.55712506
 h     -0.20350687    -2.02942064     0.41099732
 h     -1.76290761     1.52735465     1.36459322
 h     -0.87171268     1.83932488    -1.22612335
 h      1.97986132     1.45653766    -0.90716193
 o      2.37372671    -0.97222582     0.39569893
 h      3.03717780    -0.36928175     0.19439030
 c     -2.60291080    -0.32244488    -0.50520540
 h     -2.72770108    -0.62226545    -1.58379029
 h     -2.94885784    -1.14976969     0.05503354
 h     -3.35182084     0.49722623    -0.21774099
 h     -0.02233261     0.66659821     1.69631127
          17

 c      1.24262795    -0.39828217     0.03678038
 c     -0.14716864    -0.88069125     0.25591278
 c     -1.12808843    -0.03446353    -0.18303680
 c     -0.91082204     0.85137667     1.01414622
 c     -0.24161772     1.09565138    -0.59841849
 c      1.14521514     0.83739124    -0.55853353
 h     -0.16618952    -1.99539175     0.44552586
 h     -1.75442094     1.54292272     1.35109553
 h     -0.82618481     1.84989807    -1.26383448
 h      2.00192065     1.43058812    -0.87427547
 o      2.36716787    -0.97450392     0.39536042
 h      3.10264036    -0.36038802     0.19393039
 c     -2.60584203    -0.31732168    -0.49880013
 h     -2.70219736    -0.62864606    -1.57764700
 h     -2.91341024    -1.17350468     0.03364922
 h     -3.39114226     0.45048359    -0.22627136
 h     -0.02004260     0.66541363     1.69150584
          17

 c      1.23914142    -0.40781741     0.03928823
 c     -0.13901588    -0.86637381     0.25805126
 c     -1.14317316    -0.03835160    -0.19893183
 c     -0.90430593     0.83934767     1.03436212
 c     -0.24010746     1.09826247    -0.61264463
 c      1.14035578     0.84780169    -0.55983635
 h     -0.13587554    -1.95060726     0.48668146
 h     -1.73946498     1.54661822     1.33752805
 h     -0.76736529     1.85411547    -1.28786686
 h      2.02153312     1.40852521    -0.84159820
 o      2.36093834    -0.97718316     0.39526298
 h      3.16650049    -0.35620236     0.19506636
 c     -2.60860060    -0.31172133    -0.49378214
 h     -2.67674490    -0.62971552    -1.56494840
 h     -2.88019113    -1.21063966     0.02195885
 h     -3.41879730     0.40222608    -0.23874504
 h     -0.03017479     0.67130999     1.68101947
          17

 c      1.23431125    -0.41613306     0.04097851
 c     -0.12732371    -0.85655118     0.26024725
 c     -1.15791209    -0.04004619    -0.21507305
 c     -0.89782869     0.82960155     1.05412193
 c     -0.24188127     1.10288195    -0.62759327
 c      1.13541203     0.85656896    -0.56063879
 h     -0.11426544    -1.90128675     0.53502677
 h     -1.71955425     1.53867697     1.32616542
 h     -0.69983549     1.85461389    -1.29938413
 h      2.03958538     1.39306451    -0.81070408
 o      2.35612508    -0.97976209     0.39529582
 h      3.21134238    -0.36719036     0.20081726
 c     -2.61112282    -0.30670256    -0.49006117
 h     -2.65285307    -0.62582483    -1.54810398
 h     -2.84827620    -1.25575713     0.01703435
 h     -3.43776645     0.35727656    -0.25274469
 h     -0.04549042     0.68298462     1.66986619
          17

 c      1.22835857    -0.42246478     0.04152689
 c     -0.11281408    -0.85059189     0.26233852
 c     -1.17124218    -0.03921107    -0.23075863
 c     -0.89218464     0.82198131     1.07219438
 c     -0.24643722     1.10890166    -0.64290415
 c      1.13051031     0.86313631    -0.56066784
 h     -0.10247676    -1.85587103     0.59190344
 h     -1.69817491     1.52134849     1.31962762
 h     -0.63015622     1.85715103    -1.30265390
 h      2.05576198     1.38562116    -0.78248934
 o      2.35321560    -0.98215255     0.39546860
 h      3.22876782    -0.39631205     0.21179618
 c     -2.61325710    -0.30351731    -0.48730820
 h     -2.63202220    -0.61813155    -1.53117994
 h     -2.81657762    -1.30026657     0.01455978
 h     -3.45259301     0.32061016    -0.26561671
 h     -0.05542280     0.69864023     1.66484950
          17

 c      1.22170556    -0.42630687     0.04071337
 c     -0.09640432    -0.84776322     0.26409737
 c     -1.18215320    -0.03569828    -0.24531758
 c     -0.88793513     0.81617124     1.08748449
 c     -0.25307547     1.11548373    -0.65799072
 c      1.12579353     0.86720663    -0.55977353
 h     -0.10101655    -1.82187564     0.65892214
 h     -1.68056646     1.49867616     1.32056668
 h     -0.56563152     1.86996505    -1.30447134
 h      2.06835380     1.38630676    -0.75725210
 o      2.35221583    -0.98449474     0.39584702
 h      3.21721352    -0.44180593     0.22717282
 c     -2.61481483    -0.30317433    -0.48514258
 h     -2.61555724    -0.60831054    -1.51904049
 h     -2.78484883    -1.33631287     0.01095059
 h     -3.46761608     0.29594198    -0.27509352
 h     -0.05008350     0.71675421     1.67184434
          17

 c      1.21498084    -0.42742019     0.03841831
 c     -0.07912218    -0.84766304     0.26540938
 c     -1.18980435    -0.02950118    -0.25817450
 c     -0.88494116     0.81170532     1.09943368
 c     -0.26112777     1.12186180    -0.67229518
 c      1.12138928     0.86870106    -0.55791319
 h     -0.10975415    -1.80145698     0.73623000
 h     -1.67271194     1.47554539     1.33127744
 h     -0.51188568     1.90038810    -1.31109182
 h      2.07485573     1.39431888    -0.73494218
 o      2.35261549    -0.98712607     0.39654255
 h      3.18239883    -0.49764209     0.24484115
 c     -2.61573990    -0.30619749    -0.48325296
 h     -2.60444390    -0.59799028    -1.51588023
 h     -2.75372489    -1.35873348     0.00409870
 h     -3.48465605     0.28437324    -0.27990430
 h     -0.02674071     0.73690536     1.69170552
          17

 c      1.20898499    -0.42581875     0.03462201
 c     -0.06206775    -0.85040284     0.26644839
 c     -1.19360277    -0.02072791    -0.26888656
 c     -0.88237621     0.80815303     1.10816002
 c     -0.27014144     1.12780978    -0.68567005
 c      1.11735300     0.86771931    -0.55513721
 h     -0.12765928    -1.78978830     0.82063169
 h     -1.67900005     1.45562274     1.35313741
 h     -0.47094337     1.94941435    -1.32368221
 h      2.07289263     1.40841396    -0.71538068
 o      2.35316110    -0.99068187     0.39774521
 h      3.14110591    -0.55200382     0.26094924
 c     -2.61619286    -0.31260889    -0.48151058
 h     -2.59931923    -0.58812550    -1.52350766
 h     -2.72440962    -1.36548473    -0.00664426
 h     -3.50191465     0.28409333    -0.27994949
 h      0.00803397     0.75952228     1.71921939
          17

 c      1.20459319    -0.42173369     0.02940496
 c     -0.04637450    -0.85634232     0.26765956
 c     -1.19324604    -0.00959248    -0.27714953
 c     -0.87938555     0.80537636     1.11420214
 c     -0.27981439     1.13377519    -0.69844203
 c      1.11361724     0.86452239    -0.55158408
 h     -0.15258244    -1.77845910     0.90580327
 h     -1.69950948     1.43915537     1.38595108
 h     -0.44207938     2.01004409    -1.33751908
 h      2.06098923     1.42727774    -0.69837683
 o      2.35182139    -0.99609066     0.39972892
 h      3.12227045    -0.58770309     0.26996892
 c     -2.61644452    -0.32202049    -0.48005878
 h     -2.60048399    -0.57873846    -1.54040910
 h     -2.69839798    -1.35771773    -0.02056901
 h     -3.51509539     0.29138511    -0.27593601
 h      0.04344596     0.78487098     1.74660023
          17

 c      1.20259063    -0.41555835     0.02293786
 c     -0.03310904    -0.86568895     0.26956684
 c     -1.18873403     0.00358892    -0.28278638
 c     -0.87562657     0.80357103     1.11821055
 c     -0.28981808     1.14049349    -0.71107163
 c      1.10997447     0.85952594    -0.54747873
 h     -0.18156676    -1.76012139     0.98446700
 h     -1.72944545     1.42279301     1.42767571
 h     -0.42399775     2.07162853    -1.34597168
 h      2.03896698     1.44976381    -0.68376571
 o      2.34718752    -1.00385398     0.40264131
 h      3.14571179    -0.59427399     0.26835571
 c     -2.61669150    -0.33370122    -0.47930945
 h     -2.60788655    -0.56922757    -1.56234378
 h     -2.67726767    -1.34003368    -0.03557453
 h     -3.51958346     0.30207138    -0.26882979
 h      0.07025042     0.81258723     1.76713484
          17

 c      1.20349456    -0.40782114     0.01547694
 c     -0.02311738    -0.87827988     0.27258136
 c     -1.18035164     0.01840283    -0.28572304
 c     -0.87127328     0.80306218     1.12077432
 c     -0.29973054     1.14856388    -0.72385002
 c      1.10610435     0.85329044    -0.54312534
 h     -0.21151381    -1.73074906     1.05046810
 h     -1.76145667     1.40174667     1.47491108
 h     -0.41584777     2.12472884    -1.34412078
 h      2.00798204     1.47502881    -0.67141400
 o      2.34024194    -1.01326290     0.40624947
 h      3.19482375    -0.58090422     0.25883014
 c     -2.61694376    -0.34660487    -0.47984478
 h     -2.62109571    -0.55895175    -1.58401304
 h     -2.66244792    -1.32058379    -0.04815940
 h     -3.51211200     0.31258081    -0.25946198
 h      0.08302748     0.84185504     1.77651100
          17

 c      1.20745482    -0.39921403     0.00738209
 c     -0.01688554    -0.89354623     0.27689200
 c     -1.16862185     0.03434671    -0.28595728
 c     -0.86678210     0.80408343     1.12233395
 c     -0.30907373     1.15827631    -0.73682285
 c      1.10164062     0.84650395    -0.53889155
 h     -0.23977050    -1.68977952     1.09985694
 h     -1.78853850     1.37208956     1.52379842
 h     -0.41717197     2.16314016    -1.32976229
 h      1.97028541     1.50256026    -0.66121791
 o      2.33289317    -1.02320936     0.41016831
 h      3.23963814    -0.56336669     0.24661486
 c     -2.61701617    -0.35950070    -0.48226048
 h     -2.63932612    -0.54766284    -1.60071617
 h     -2.65492666    -1.30965980    -0.05400499
 h     -3.49149390     0.32051360    -0.24833789
 h      0.08023963     0.87173555     1.77281327
          17

 c      1.21425474    -0.39061041    -0.00087586
 c     -0.01448207    -0.91055434     0.28241385
 c     -1.15423709     0.05084699    -0.28353500
 c     -0.86273264     0.80667341     1.12312928
 c     -0.31737190     1.16959437    -0.74982650
 c      1.09625070     0.83995786    -0.53518657
 h     -0.26452487    -1.63962112     1.13141047
 h     -1.80568780     1.33176994     1.57077656
 h     -0.42765809     2.18415888    -1.30311307
 h      1.92873951     1.53204879    -0.65308283
 o      2.32640420    -1.03291677     0.41409367
 h      3.26122448    -0.55203544     0.23550038
 c     -2.61657605    -0.37136342    -0.48694368
 h     -2.66152827    -0.53563366    -1.60941515
 h     -2.65499406    -1.31532533    -0.04981060
 h     -3.45876387     0.32493830    -0.23554982
 h      0.06394206     0.90145960     1.75636878
          17

 c      1.22338429    -0.38301109    -0.00874867
 c     -0.01559088    -0.92807394     0.28875649
 c     -1.13798207     0.06729184    -0.27854079
 c     -0.85979056     0.81065847     1.12316337
 c     -0.32419580     1.18215700    -0.76253060
 c      1.08970413     0.83450928    -0.53243345
 h     -0.28511933    -1.58524091     1.14712434
 h     -1.81038481     1.28062439     1.61304070
 h     -0.44702250     2.18865658    -1.26644163
 h      1.88620968     1.56310708    -0.64688437
 o      2.32133767    -1.04193570     0.41781445
 h      3.25227926    -0.55184201     0.22760338
 c     -2.61519977    -0.38185684    -0.49384036
 h     -2.68651589    -0.52356966    -1.60927326
 h     -2.66215890    -1.33809396    -0.03567427
 h     -3.41701004     0.32653158    -0.22071655
 h      0.03976856     0.93072183     1.72979707
          17

 c      1.23414443    -0.37741380    -0.01568123
 c     -0.01959906    -0.94467920     0.29521330
 c     -1.12066169     0.08307156    -0.27110527
 c     -0.85869048     0.81566343     1.12219925
 c     -0.32918222     1.19525216    -0.77446498
 c      1.08191624     0.83101413    -0.53103189
 h     -0.30232081    -1.53370886     1.15264848
 h     -1.80264262     1.22004705     1.64886574
 h     -0.47507322     2.18149725    -1.22388334
 h      1.84505324     1.59494704    -0.64243224
 o      2.31778636    -1.05003870     0.42119058
 h      3.21342829    -0.56405574     0.22380035
 c     -2.61243343    -0.39139299    -0.50240358
 h     -2.71311547    -0.51243439    -1.60184823
 h     -2.67523672    -1.37048023    -0.01551632
 h     -3.37082713     0.32739087    -0.20298692
 h      0.01673190     0.95999166     1.69792024
          17

 c      1.24573590    -0.37464838    -0.02119625
 c     -0.02571199    -0.95892310     0.30083999
 c     -1.10304406     0.09761512    -0.26141692
 c     -0.86007929     0.82114953     1.11986065
 c     -0.33202983     1.20781860    -0.78506718
 c      1.07295917     0.83022275    -0.53131262
 h     -0.31825211    -1.49302324     1.15671368
 h     -1.78499773     1.15260647     1.67792743
 h     -0.51193021     2.17168762    -1.18103738
 h      1.80693336     1.62624426    -0.63947107
 o      2.31540587    -1.05722840     0.42417051
 h      3.15277201    -0.58632047     0.22356909
 c     -2.60787838    -0.40067730    -0.51176629
 h     -2.74033689    -0.50324580    -1.59091753
 h     -2.69254713    -1.40205762     0.00505874
 h     -3.32516645     0.33021038    -0.18128069
 h      0.00531152     0.99058067     1.66651923
          17

 c      1.25730839    -0.37522154    -0.02496953
 c     -0.03312131    -0.96961413     0.30474936
 c     -1.08582344     0.11041274    -0.24973449
 c     -0.86412376     0.82652336     1.11588665
 c     -0.33249636     1.21865148    -0.79382354
 c      1.06304756     0.83265451    -0.53349267
 h     -0.33534728    -1.46962819     1.16794044
 h     -1.76237876     1.08157360     1.70162554
 h     -0.55811682     2.17019887    -1.14351791
 h      1.77296819     1.65531541    -0.63772737
 o      2.31325053    -1.06386387     0.42685941
 h      3.08858528    -0.61085049     0.22402798
 c     -2.60129946    -0.41021940    -0.52095679
 h     -2.76750876    -0.49683107    -1.58161122
 h     -2.71216901    -1.42425558     0.02107527
 h     -3.28372600     0.33680130    -0.15493118
 h      0.01262915     1.02395985     1.63935333
          17

 c      1.26798684    -0.37922209    -0.02687349
 c     -0.04121026    -0.97609955     0.30657408
 c     -1.06960157     0.12102909    -0.23639157
 c     -0.87016527     0.83131452     1.11037819
 c     -0.33047354     1.22694258    -0.80050823
 c      1.05251314     0.83849954    -0.53764863
 h     -0.35442458    -1.46557725     1.18956220
 h     -1.74127114     1.01020469     1.72304864
 h     -0.61368760     2.18387271    -1.11440083
 h      1.74403262     1.68053244    -0.63697856
 o      2.30977678    -1.07072165     0.42957140
 h      3.04924579    -0.62374221     0.21924545
 c     -2.59270338    -0.42010471    -0.52908132
 h     -2.79422036    -0.49356339    -1.57858620
 h     -2.73216779    -1.43213980     0.02924781
 h     -3.24780186     0.34674226    -0.12450098
 h      0.03747905     1.06045133     1.61560487
          17

 c      1.27691012    -0.38632040    -0.02697558
 c     -0.04964876    -0.97832368     0.30667543
 c     -1.05487884     0.12911792    -0.22179461
 c     -0.87695339     0.83529571     1.10379786
 c     -0.32614992     1.23276655    -0.80531292
 c      1.04177112     0.84759629    -0.54372120
 h     -0.37371140    -1.47797574     1.21703323
 h     -1.72755639     0.94088948     1.74591775
 h     -0.67633926     2.20984133    -1.09286272
 h      1.72100415     1.70075122    -0.63710648
 o      2.30399747    -1.07838618     0.43257515
 h      3.05463296    -0.61501465     0.20444050
 c     -2.58232555    -0.43000784    -0.53551695
 h     -2.81994564    -0.49320274    -1.58377913
 h     -2.75077380    -1.42443168     0.02820193
 h     -3.21652585     0.35731574    -0.09210017
 h      0.07090970     1.09867897     1.59107888
          17

 c      1.28329839    -0.39586303    -0.02549407
 c     -0.05828806    -0.97661924     0.30585650
 c     -1.04205085     0.13444366    -0.20642380
 c     -0.88334522     0.83844859     1.09684983
 c     -0.32006729     1.23688224    -0.80869332
 c      1.03128295     0.85949152    -0.55154644
 h     -0.39001073    -1.50126814     1.24140612
 h     -1.72361438     0.87477414     1.77242428
 h     -0.74082198     2.23778665    -1.07588369
 h      1.70485115     1.71555991    -0.63811749
 o      2.29692379    -1.08635742     0.43563936
 h      3.09261777    -0.59295140     0.18325766
 c     -2.57053257    -0.43931853    -0.54006288
 h     -2.84357047    -0.49497386    -1.59531289
 h     -2.76658384    -1.40325787     0.01851842
 h     -3.18815522     0.36481022    -0.06085379
 h      0.10164547     1.13636994     1.56165768
          17

 c      1.28651851    -0.40702827    -0.02272743
 c     -0.06699176    -0.97146634     0.30494657
 c     -1.03141338     0.13690127    -0.19083656
 c     -0.88878329     0.84082669     1.09041418
 c     -0.31297951     1.24012519    -0.81112868
 c      1.02152938     0.87354758    -0.56089372
 h     -0.40045913    -1.52982666     1.25417625
 h     -1.72707131     0.81236944     1.80159487
 h     -0.80069248     2.25688438    -1.06071131
 h      1.69656177     1.72526730    -0.64014243
 o      2.29039797    -1.09368116     0.43828072
 h      3.13687639    -0.57377979     0.16365372
 c     -2.55769374    -0.44725417    -0.54294414
 h     -2.86329239    -0.49783179    -1.60855497
 h     -2.77884297    -1.37408575     0.00282565
 h     -3.16128400     0.36607451    -0.03395889
 h      0.12059224     1.17141619     1.52532299
          17

 c      1.28611565    -0.41897216    -0.01899080
 c     -0.07554332    -0.96336330     0.30458618
 c     -1.02317691     0.13652192    -0.17565736
 c     -0.89327702     0.84242780     1.08543128
 c     -0.30568135     1.24304349    -0.81300168
 c      1.01299671     0.88905493    -0.57149667
 h     -0.40339741    -1.55923916     1.24971557
 h     -1.73253858     0.75448354     1.82990707
 h     -0.85031743     2.25995543    -1.04584126
 h      1.69694020     1.73064737    -0.64341810
 o      2.28568798    -1.09976484     0.44017029
 h      3.16887728    -0.56822631     0.15120737
 c     -2.54406749    -0.45294430    -0.54467663
 h     -2.87701300    -0.50072999    -1.61836729
 h     -2.78772754    -1.34538059    -0.01433141
 h     -3.13542479     0.35947455    -0.01390922
 h      0.12247599     1.20246322     1.48230268
          17

 c      1.28183194    -0.43092425    -0.01457482
 c     -0.08363090    -0.95277974     0.30518556
 c     -1.01748636     0.13346895    -0.16154401
 c     -0.89717166     0.84313542     1.08270850
 c     -0.29890406     1.24584594    -0.81457898
 c      1.00616459     0.90532534    -0.58307574
 h     -0.39847416    -1.58665743     1.22565919
 h     -1.73447324     0.70249650     1.85334752
 h     -0.88583468     2.24408898    -1.03093260
 h      1.70632251     1.73254578    -0.64825166
 o      2.28336454    -1.10441108     0.44117170
 h      3.17977196    -0.58060680     0.14833683
 c     -2.52975137    -0.45559957    -0.54585286
 h     -2.88288677    -0.50277643    -1.62096722
 h     -2.79424192    -1.32675759    -0.02758349
 h     -3.11112323     0.34522100    -0.00205176
 h      0.10605626     1.22920766     1.43458187
          17

 c      1.27363011    -0.44223015    -0.00972740
 c     -0.09086332    -0.94013231     0.30693549
 c     -1.01443703     0.12803458    -0.14913524
 c     -0.90099765     0.84270078     1.08275934
 c     -0.29323864     1.24844890    -0.81602005
 c      1.00148592     0.92175277    -0.59535297
 h     -0.38652514    -1.61093451     1.18269256
 h     -1.72898630     0.65801567     1.86905702
 h     -0.90550387     2.21016998    -1.01654116
 h      1.72429903     1.73150132    -0.65497787
 o      2.28348485    -1.10766837     0.44127659
 h      3.16738689    -0.61094872     0.15520838
 c     -2.51473887    -0.45484898    -0.54686900
 h     -2.87972572    -0.50329626    -1.61485213
 h     -2.79922671    -1.32490284    -0.03322354
 h     -3.08989526     0.32532605     0.00162227
 h      0.07419060     1.25271393     1.38545518
          17

 c      1.26172312    -0.45235747    -0.00465045
 c     -0.09679772    -0.92575276     0.30981748
 c     -1.01408228     0.12063922    -0.13899378
 c     -0.90542535     0.84072774     1.08573582
 c     -0.28903540     1.25049137    -0.81738491
 c      0.99934767     0.93783853    -0.60806270
 h     -0.36946029    -1.63289825     1.12436282
 h     -1.71441764     0.62240212     1.87604703
 h     -0.91011818     2.16273963    -1.00399621
 h      1.74958036     1.72756530    -0.66392146
 o      2.28562504    -1.10977865     0.44058629
 h      3.13554949    -0.65565743     0.16994517
 c     -2.49903468    -0.45104159    -0.54770835
 h     -2.86721108    -0.50187238    -1.60106052
 h     -2.80197380    -1.33970089    -0.03152917
 h     -3.07408291     0.30328808    -0.00149690
 h      0.03385541     1.27579482     1.33908288
          17

 c      1.24660423    -0.46087838     0.00049330
 c     -0.10098689    -0.90985717     0.31363057
 c     -1.01643144     0.11182413    -0.13155712
 c     -0.91115954     0.83669887     1.09145637
 c     -0.28627668     1.25130230    -0.81863812
 c      1.00001490     0.95318165    -0.62095983
 h     -0.35008353    -1.65563961     1.05668340
 h     -1.69144907     0.59635834     1.87545971
 h     -0.90372320     2.11036291    -0.99541326
 h      1.78010624     1.72039903    -0.67536896
 o      2.28871648    -1.11123451     0.43935816
 h      3.09656619    -0.70653547     0.18785985
 c     -2.48269574    -0.44514488    -0.54796542
 h     -2.84595168    -0.49840148    -1.58305905
 h     -2.80009338    -1.36473688    -0.02633177
 h     -3.06649191     0.28336963    -0.00893809
 h     -0.00506505     1.30294907     1.29967698
          17

 c      1.22906508    -0.46743605     0.00556484
 c     -0.10307127    -0.89258141     0.31810508
 c     -1.02143675     0.10223354    -0.12710413
 c     -0.91859044     0.83014233     1.09950642
 c     -0.28450287     1.24991402    -0.81966622
 c      1.00357573     0.96744751    -0.63382740
 h     -0.33156920    -1.68401793     0.98671187
 h     -1.66324002     0.57952650     1.87080308
 h     -0.89396258     2.06542468    -0.99362467
 h      1.81339751     1.70958608    -0.68955051
 o      2.29088884    -1.11282285     0.43805675
 h      3.07383333    -0.75020674     0.20072791
 c     -2.46580538    -0.43829071    -0.54704863
 h     -2.81734880    -0.49312511    -1.56618548
 h     -2.79082845    -1.39143790    -0.02242437
 h     -3.06957280     0.26932533    -0.01800570
 h     -0.03389945     1.33877254     1.27016630
          17

 c      1.21018000    -0.47170046     0.01042378
 c     -0.10292497    -0.87417492     0.32313656
 c     -1.02896834     0.09258527    -0.12573398
 c     -0.92732689     0.82094094     1.10932901
 c     -0.28299118     1.24534638    -0.82034756
 c      1.00991730     0.98032917    -0.64647898
 h     -0.31644172    -1.72220793     0.91971545
 h     -1.63545059     0.57015148     1.86809668
 h     -0.88993206     2.04079040    -1.00152710
 h      1.84702058     1.69498308    -0.70662869
 o      2.29021466    -1.11523823     0.43714155
 h      3.09063509    -0.77462490     0.20040341
 c     -2.44852270    -0.43136306    -0.54437656
 h     -2.78314819    -0.48655588    -1.55628068
 h     -2.77228142    -1.41257095    -0.02352691
 h     -3.08418706     0.26289609    -0.02703214
 h     -0.05079636     1.38474300     1.25120585
          17

 c      1.19123507    -0.47333631     0.01490384
 c     -0.10079318    -0.85528661     0.32897878
 c     -1.03877752     0.08363099    -0.12734975
 c     -0.93618666     0.80948943     1.12026299
 c     -0.28129104     1.23725185    -0.82069964
 c      1.01874385     0.99151640    -0.65875162
 h     -0.30559941    -1.76993668     0.85681466
 h     -1.61526270     0.56521831     1.87505129
 h     -0.89627656     2.04227445    -1.02047192
 h      1.87900635     1.67695659    -0.72669760
 o      2.28656760    -1.11832975     0.43654909
 h      3.14178914    -0.78144777     0.18732877
 c     -2.43121118    -0.42483924    -0.53957236
 h     -2.74470291    -0.47927502    -1.55740831
 h     -2.74382498    -1.42358027    -0.03164474
 h     -3.10865584     0.26303198    -0.03618729
 h     -0.06179529     1.43736122     1.24167106
          17

 c      1.17361908    -0.47201603     0.01881230
 c     -0.09730380    -0.83701629     0.33615144
 c     -1.05044975     0.07610629    -0.13164725
 c     -0.94385450     0.79645768     1.13169674
 c     -0.27960728     1.22631523    -0.82099180
 c      1.02961275     1.00068332    -0.67049389
 h     -0.29832510    -1.82120593     0.79588570
 h     -1.60841569     0.56159752     1.89799362
 h     -0.90911164     2.06396523    -1.04890588
 h      1.90811631     1.65643277    -0.74979864
 o      2.28135132    -1.12139523     0.43580283
 h      3.19889080    -0.78139075     0.16881584
 c     -2.41450237    -0.41884810    -0.53268033
 h     -2.70240837    -0.47171637    -1.56971587
 h     -2.70605241    -1.42278013    -0.04711874
 h     -3.13894684     0.26653893    -0.04711432
 h     -0.07587744     1.48996935     1.23993060
          17

 c      1.15870243    -0.46746540     0.02195357
 c     -0.09334084    -0.82059764     0.34515041
 c     -1.06336164     0.07067921    -0.13812372
 c     -0.94960793     0.78240305     1.14339038
 c     -0.27848851     1.21382532    -0.82166942
 c      1.04195541     1.00749919    -0.68156031
 h     -0.29318062    -1.86720620     0.73463007
 h     -1.61552069     0.55765355     1.93749916
 h     -0.91977283     2.09320006    -1.08310319
 h      1.93391004     1.63477816    -0.77594346
 o      2.27575916    -1.12390231     0.43450191
 h      3.23822488    -0.78249101     0.15109578
 c     -2.39920680    -0.41329542    -0.52426822
 h     -2.65589621    -0.46410982    -1.58919996
 h     -2.66067040    -1.41142592    -0.06876658
 h     -3.16993347     0.26958221    -0.06178466
 h     -0.09997135     1.53588799     1.24453932
          17

 c      1.14769714    -0.45950538     0.02415920
 c     -0.08986390    -0.80701181     0.35624783
 c     -1.07667075     0.06791312    -0.14611474
 c     -0.95350387     0.76759582     1.15559374
 c     -0.27831745     1.20102071    -0.82318340
 c      1.05510001     1.01165368    -0.69181322
 h     -0.28883008    -1.90013697     0.67250714
 h     -1.63157311     0.55355282     1.98725573
 h     -0.92072263     2.11812290    -1.11901506
 h      1.95659640     1.61356292    -0.80512995
 o      2.27032816    -1.12559017     0.43243127
 h      3.24782991    -0.78829278     0.13742770
 c     -2.38613577    -0.40793560    -0.51532030
 h     -2.60484905    -0.45660158    -1.60966133
 h     -2.61040892    -1.39394072    -0.09399376
 h     -3.19684332     0.26895255    -0.08152071
 h     -0.13722092     1.57025541     1.25431341
          17

 c      1.14150084    -0.44808210     0.02532098
 c     -0.08771839    -0.79677764     0.36945043
 c     -1.08936370     0.06824982    -0.15485231
 c     -0.95607215     0.75207326     1.16877456
 c     -0.27912673     1.18880640    -0.82588620
 c      1.06833117     1.01288623    -0.70112632
 h     -0.28441507    -1.91523037     0.61083949
 h     -1.64935483     0.55004158     2.03774068
 h     -0.90781908     2.13087001    -1.15340574
 h      1.97665538     1.59423919    -0.83733624
 o      2.26512821    -1.12636215     0.42950669
 h      3.22443553    -0.79948955     0.12891744
 c     -2.37595340    -0.40240701    -0.50700802
 h     -2.54970138    -0.44940528    -1.62521585
 h     -2.55873803    -1.37777652    -0.11912247
 h     -3.21627139     0.26268202    -0.10658543
 h     -0.18722075     1.59060510     1.26826569
          17

 c      1.14055934    -0.43329300     0.02542723
 c     -0.08746176    -0.78989262     0.38452937
 c     -1.10036686     0.07200132    -0.16353104
 c     -0.95797511     0.73571063     1.18328958
 c     -0.28065245     1.17773874    -0.83000150
 c      1.08098254     1.01101550    -0.70939201
 h     -0.27967190    -1.91128621     0.55217674
 h     -1.66283148     0.54734683     2.08044263
 h     -0.88004381     2.12762393    -1.18417344
 h      1.99433235     1.57781087    -0.87247473
 o      2.25986097    -1.12623627     0.42575314
 h      3.17186092    -0.81468686     0.12483452
 c     -2.36910833    -0.39636633    -0.50043842
 h     -2.49183937    -0.44287316    -1.63194920
 h     -2.50912312    -1.37158746    -0.14038857
 h     -3.22675927     0.25024122    -0.13617701
 h     -0.24665328     1.59709078     1.28561474
          17

 c      1.14479825    -0.41540752     0.02459137
 c     -0.08925465    -0.78582708     0.40106925
 c     -1.10870091     0.07933159    -0.17137181
 c     -0.95984467     0.71822735     1.19924192
 c     -0.28242548     1.16805677    -0.83561506
 c      1.09252706     1.00596431    -0.71653474
 h     -0.27498176    -1.89079800     0.49961930
 h     -1.66848622     0.54489042     2.10976103
 h     -0.83885318     2.10814973    -1.21045165
 h      2.00921494     1.56460376    -0.91030715
 o      2.25374618    -1.12537793     0.42135547
 h      3.10285913    -0.82986800     0.12178492
 c     -2.36580130    -0.38981115    -0.49641875
 h     -2.43342977    -0.43749098    -1.62857898
 h     -2.46404089    -1.38094882    -0.15559947
 h     -3.22917740     0.23263009    -0.16857717
 h     -0.30989525     1.59269438     1.30584971
          17

 c      1.15365306    -0.39486922     0.02305483
 c     -0.09286240    -0.78353673     0.41854043
 c     -1.11364628     0.09022659    -0.17767589
 c     -0.96220102     0.69919947     1.21647468
 c     -0.28382390     1.15967174    -0.84265470
 c      1.10262744     0.99777486    -0.72252908
 h     -0.27139628    -1.86009427     0.45618198
 h     -1.66540416     0.54139673     2.12327084
 h     -0.78789399     2.07585459    -1.23286922
 h      2.02013071     1.55423691    -0.95036114
 o      2.24535787    -1.12416782     0.41675226
 h      3.04189063    -0.83740294     0.11224435
 c     -2.36590332    -0.38336382    -0.49531886
 h     -2.37709700    -0.43384967    -1.61653734
 h     -2.42470411    -1.40439924    -0.16518869
 h     -3.22696599     0.21241405    -0.20136484
 h     -0.36991370     1.58300198     1.32876635
          17

 c      1.16618605    -0.37226663     0.02115535
 c     -0.09776884    -0.78154531     0.43640634
 c     -1.11487580     0.10446681    -0.18186897
 c     -0.96531852     0.67818411     1.23459981
 c     -0.28409651     1.15212650    -0.85085660
 c      1.11113279     0.98661270    -0.72741610
 h     -0.27053200    -1.82891156     0.42410777
 h     -1.65518852     0.53502285     2.12166684
 h     -0.73291309     2.03826175    -1.25402208
 h      2.02542417     1.54579873    -0.99190483
 o      2.23319451    -1.12304696     0.41250246
 h      3.01633531    -0.82879686     0.08680130
 c     -2.36885617    -0.37813087    -0.49710688
 h     -2.32554171    -0.43262082    -1.59970360
 h     -2.39177790    -1.43427888    -0.17144709
 h     -3.22585772     0.19342214    -0.23178912
 h     -0.41994624     1.57464437     1.35436497
          17

 c      1.18125162    -0.34828589     0.01927900
 c     -0.10335954    -0.77821848     0.45423607
 c     -1.11251259     0.12162733    -0.18353155
 c     -0.96903060     0.65498531     1.25302126
 c     -0.28243052     1.14464019    -0.85976331
 c      1.11803342     0.97276765    -0.73131491
 h     -0.27410648    -1.80797477     0.40431528
 h     -1.64205517     0.52346752     2.10889750
 h     -0.68103711     2.00654853    -1.27863189
 h      2.02347879     1.53814393    -1.03401559
 o      2.21744922    -1.12191433     0.40861083
 h      3.02846225    -0.80467906     0.04505716
 c     -2.37374638    -0.37520765    -0.50147456
 h     -2.28114440    -0.43450487    -1.58367858
 h     -2.36602400    -1.46129827    -0.17687308
 h     -3.23227225     0.17962407    -0.25746801
 h     -0.45573128     1.57208635     1.38255166
          17

 c      1.19766455    -0.32367437     0.01782556
 c     -0.10910691    -0.77227019     0.47175157
 c     -1.10709016     0.14110970    -0.18241554
 c     -0.97263149     0.62987957     1.27096790
 c     -0.27816021     1.13645199    -0.86886555
 c      1.12341115     0.95665285    -0.73442584
 h     -0.28305590    -1.80399424     0.39652180
 h     -1.63277491     0.50419156     2.09210206
 h     -0.63840110     1.99158897    -1.31202286
 h      2.01324227     1.53018178    -1.07572750
 o      2.20003856    -1.12007115     0.40437277
 h      3.05445361    -0.77587290    -0.00181401
 c     -2.37962717    -0.37522833    -0.50795488
 h     -2.24566943    -0.44009713    -1.57437257
 h     -2.34828853    -1.47822006    -0.18315004
 h     -3.25020151     0.17321494    -0.27729134
 h     -0.47678196     1.57480602     1.41285663
          17

 c      1.21431388    -0.29922369     0.01719940
 c     -0.11468143    -0.76319591     0.48878639
 c     -1.09943990     0.16219331    -0.17845181
 c     -0.97506132     0.60354740     1.28762719
 c     -0.27104459     1.12743861    -0.87792516
 c      1.12740416     0.93880275    -0.73702798
 h     -0.29679178    -1.81543665     0.40009755
 h     -1.63538591     0.47491039     2.07998440
 h     -0.60700039     1.99670765    -1.35639739
 h      1.99459135     1.52108683    -1.11620703
 o      2.18279739    -1.11687915     0.39908109
 h      3.07232436    -0.75287310    -0.04230891
 c     -2.38585494    -0.37818296    -0.51606160
 h     -2.22022749    -0.44967871    -1.57601840
 h     -2.33920626    -1.48118263    -0.19090974
 h     -3.27856966     0.17320958    -0.29189462
 h     -0.48559853     1.57770428     1.44451395
          17

 c      1.23020434    -0.27575058     0.01781132
 c     -0.11994465    -0.75121646     0.50524020
 c     -1.09055029     0.18409942    -0.17175429
 c     -0.97538112     0.57675393     1.30249146
 c     -0.26131056     1.11834443    -0.88716533
 c      1.13017959     0.91986963    -0.73947718
 h     -0.31337812    -1.83375914     0.41463280
 h     -1.65559566     0.43440628     2.07842978
 h     -0.58433052     2.01482190    -1.40853886
 h      1.96849049     1.51042519    -1.15490813
 o      2.16687544    -1.11201858     0.39234452
 h      3.07110906    -0.74175718    -0.06965271
 c     -2.39214555    -0.38350424    -0.52546286
 h     -2.20548491    -0.46303372    -1.58952257
 h     -2.33896782    -1.46983823    -0.19978220
 h     -3.31174205     0.17601552    -0.30318941
 h     -0.48581341     1.57412697     1.47682178
          17

 c      1.24445579    -0.25406539     0.02007853
 c     -0.12486114    -0.73686603     0.52107990
 c     -1.08143053     0.20606719    -0.16262004
 c     -0.97325562     0.55005073     1.31571693
 c     -0.24942683     1.11027596    -0.89705862
 c      1.13191095     0.90060767    -0.74220077
 h     -0.33041520    -1.84852794     0.43970803
 h     -1.69265820     0.38333393     2.08607921
 h     -0.56624798     2.03407449    -1.46209501
 h      1.93695892     1.49819759    -1.19167501
 o      2.15291246    -1.10543899     0.38404719
 h      3.04794620    -0.74508358    -0.08111450
 c     -2.39839537    -0.39026873    -0.53608787
 h     -2.20183532    -0.47942607    -1.61228695
 h     -2.34719823    -1.44735836    -0.20842441
 h     -3.34256815     0.17739376    -0.31338614
 h     -0.48078128     1.55861291     1.50940963
          17

 c      1.25629143    -0.23491945     0.02441120
 c     -0.12941572    -0.72065982     0.53634782
 c     -1.07299679     0.22742965    -0.15151222
 c     -0.96902114     0.52366287     1.32802958
 c     -0.23592289     1.10412286    -0.90800088
 c      1.13276990     0.88183029    -0.74567889
 h     -0.34579496    -1.85141239     0.47450480
 h     -1.73932746     0.32428595     2.09534340
 h     -0.54935378     2.04431957    -1.51112780
 h      1.90285927     1.48478490    -1.22676566
 o      2.14117955    -1.09730917     0.37429786
 h      3.00575358    -0.76281349    -0.07716014
 c     -2.40451680    -0.39735779    -0.54809797
 h     -2.20931687    -0.49777370    -1.63957230
 h     -2.36293503    -1.42037190    -0.21451937
 h     -3.36512906     0.17409791    -0.32427047
 h     -0.47296118     1.52817169     1.54231083
          17

 c      1.26503427    -0.21892969     0.03117783
 c     -0.13356952    -0.70297413     0.55114807
 c     -1.06599356     0.24766873    -0.13902078
 c     -0.96335994     0.49753734     1.34026006
 c     -0.22135075     1.10034792    -0.92015292
 c      1.13293569     0.86433688    -0.75040549
 h     -0.35801742    -1.83761142     0.51769672
 h     -1.78597432     0.26091351     2.09768662
 h     -0.53159832     2.03946434    -1.55175818
 h      1.86951808     1.47077312    -1.26076006
 o      2.13152435    -1.08802862     0.36346161
 h      2.95389362    -0.79216362    -0.06194440
 c     -2.41037446    -0.40361408    -0.56176293
 h     -2.22739869    -0.51691987    -1.66633932
 h     -2.38477068    -1.39789145    -0.21503131
 h     -3.37599846     0.16459045    -0.33693285
 h     -0.46373350     1.48261793     1.57598095
          17

 c      1.27012497    -0.20649093     0.04064541
 c     -0.13724065    -0.68403844     0.56561812
 c     -1.06095457     0.26643779    -0.12580958
 c     -0.95699672     0.47143886     1.35299952
 c     -0.20628744     1.09900994    -0.93341969
 c      1.13261565     0.84882262    -0.75683217
 h     -0.36625159    -1.80598763     0.56754670
 h     -1.82429813     0.19686661     2.08736048
 h     -0.51213490     2.01734367    -1.58238665
 h      1.84023662     1.45666957    -1.29433601
 o      2.12317639    -1.07826271     0.35224951
 h      2.91079796    -0.82693357    -0.04474015
 c     -2.41576000    -0.40814242    -0.57728613
 h     -2.25485705    -0.53586710    -1.68863081
 h     -2.41117799    -1.38792967    -0.20722864
 h     -3.37455496     0.14920674    -0.35173936
 h     -0.45334410     1.42458467     1.61136624
          17

 c      1.27116477    -0.19770198     0.05290340
 c     -0.14029294    -0.66394413     0.57989484
 c     -1.05820050     0.28355478    -0.11255896
 c     -0.95058308     0.44503860     1.36650894
 c     -0.19130582     1.09982665    -0.94746847
 c      1.13205981     0.83579688    -0.76530622
 h     -0.37035591    -1.75905733     0.62208878
 h     -1.84874671     0.13513880     2.06216143
 h     -0.49120485     1.97932246    -1.60369266
 h      1.81780547     1.44259349    -1.32795910
 o      2.11486894    -1.06882491     0.34162758
 h      2.90134023    -0.85912888    -0.03847219
 c     -2.42037070    -0.41070878    -0.59460677
 h     -2.28979888    -0.55391848    -1.70432214
 h     -2.44074540    -1.39275535    -0.19045775
 h     -3.36301265     0.13012948    -0.36834099
 h     -0.44093896     1.35927694     1.64999393
          17

 c      1.26795604    -0.19233048     0.06779950
 c     -0.14253064    -0.64264748     0.59407418
 c     -1.05786413     0.29897469    -0.09991041
 c     -0.94466054     0.41803777     1.38075810
 c     -0.17690648     1.10220489    -0.96173769
 c      1.13155542     0.82553503    -0.77601854
 h     -0.37091209    -1.70305580     0.67939190
 h     -1.85670332     0.07774705     2.02292407
 h     -0.47024538     1.93034379    -1.61895068
 h      1.80415828     1.42808750    -1.36161573
 o      2.10613483    -1.06023953     0.33214806
 h      2.93578703    -0.88566316    -0.04906898
 c     -2.42381652    -0.41185140    -0.61329064
 h     -2.32979220    -0.57075389    -1.71343682
 h     -2.47203215    -1.40732745    -0.16719216
 h     -3.34625074     0.11116946    -0.38567738
 h     -0.42494270     1.29349871     1.69390608
          17

 c      1.26050093    -0.18983180     0.08492379
 c     -0.14370373    -0.62002137     0.60816280
 c     -1.05992503     0.31275213    -0.08842327
 c     -0.93957180     0.39038837     1.39551850
 c     -0.16345045     1.10526906    -0.97544420
 c      1.13140815     0.81806652    -0.78897090
 h     -0.36912836    -1.64740643     0.73790190
 h     -1.84861110     0.02546238     1.97300203
 h     -0.45204863     1.87893815    -1.63443044
 h      1.80024205     1.41215739    -1.39472600
 o      2.09827522    -1.05262860     0.32352499
 h      2.99453173    -0.90988048    -0.06885993
 c     -2.42568217    -0.41251337    -0.63260373
 h     -2.37208376    -0.58646478    -1.71810951
 h     -2.50335812    -1.42288616    -0.14205566
 h     -3.33091046     0.09707165    -0.40212210
 h     -0.40415047     1.23347111     1.74512905
          17

 c      1.24899415    -0.18944833     0.10365544
 c     -0.14354055    -0.59605790     0.62204483
 c     -1.06423997     0.32500360    -0.07854968
 c     -0.93529932     0.36255448     1.41049304
 c     -0.15116699     1.10802422    -0.98768635
 c      1.13192783     0.81319025    -0.80396376
 h     -0.36632181    -1.60228480     0.79660511
 h     -1.82846170    -0.02257007     1.91799708
 h     -0.44037216     1.83555398    -1.65858800
 h      1.80607926     1.39351735    -1.42627765
 o      2.09298241    -1.04612265     0.31529790
 h      3.05012481    -0.93431229    -0.08752206
 c     -2.42567526    -0.41353452    -0.65167599
 h     -2.41390419    -0.60150273    -1.72205186
 h     -2.53290837    -1.43151698    -0.11988447
 h     -3.32310043     0.09208211    -0.41602509
 h     -0.37932487     1.18217625     1.80461941
          17

 c      1.23385730    -0.19036800     0.12324172
 c     -0.14181973    -0.57122038     0.63551639
 c     -1.07056963     0.33587519    -0.07062046
 c     -0.93137437     0.33560491     1.42544233
 c     -0.14029923     1.10978824    -0.99779926
 c      1.13341469     0.81051627    -0.82061011
 h     -0.36294474    -1.57408480     0.85452355
 h     -1.80419485    -0.06918961     1.86532193
 h     -0.43819605     1.80762367    -1.69813107
 h      1.82094941     1.37091969    -1.45510098
 o      2.09122940    -1.04093100     0.30726015
 h      3.08470766    -0.95856909    -0.09928743
 c     -2.42383128    -0.41533166    -0.66964689
 h     -2.45279859    -0.61645939    -1.72930761
 h     -2.55899628    -1.42829284    -0.10441265
 h     -3.32528041     0.09815730    -0.42662032
 h     -0.35399615     1.13841216     1.87140904
          17

 c      1.21579577    -0.19187831     0.14287018
 c     -0.13843123    -0.54665267     0.64838148
 c     -1.07860346     0.34551700    -0.06483514
 c     -0.92707774     0.31098933     1.44029279
 c     -0.13129334     1.11062492    -1.00581815
 c      1.13613006     0.80952785    -0.83837816
 h     -0.35791947    -1.56210657     0.90971884
 h     -1.78629478    -0.11884679     1.82268454
 h     -0.44540144     1.79448626    -1.75257958
 h      1.84361661     1.34344300    -1.48014981
 o      2.09323449    -1.03719832     0.29941172
 h      3.09020061    -0.98087744    -0.10234113
 c     -2.42059425    -0.41783925    -0.68581585
 h     -2.48680620    -0.63167644    -1.74247564
 h     -2.58028045    -1.41147660    -0.09777514
 h     -3.33481717     0.11412905    -0.43461771
 h     -0.33345604     1.09850102     1.94283757
          17

 c      1.19583122    -0.19346043     0.16171424
 c     -0.13337481    -0.52394619     0.66050653
 c     -1.08798093     0.35406467    -0.06125719
 c     -0.92200418     0.29006075     1.45526259
 c     -0.12476780     1.11121438    -1.01248905
 c      1.14023842     0.80965251    -0.85665355
 h     -0.34911209    -1.56009889     0.95906192
 h     -1.78269621    -0.17532467     1.79518751
 h     -0.45868010     1.78871944    -1.81389666
 h      1.87255716     1.31066669    -1.50069567
 o      2.09862464    -1.03492851     0.29187684
 h      3.06559680    -0.99912819    -0.09740828
 c     -2.41665268    -0.42063810    -0.69980550
 h     -2.51436834    -0.64688924    -1.76136048
 h     -2.59592717    -1.38222091    -0.10033789
 h     -3.34574127     0.13661034    -0.44187323
 h     -0.32280998     1.05880985     2.01561575
          17

 c      1.17527422    -0.19480591     0.17895874
 c     -0.12674522    -0.50466048     0.67180321
 c     -1.09831003     0.36162513    -0.05981221
 c     -0.91661159     0.27358775     1.47088809
 c     -0.12125262     1.11232125    -1.01879295
 c      1.14573067     0.81033224    -0.87480700
 h     -0.33442176    -1.56062886     0.99916692
 h     -1.79295061    -0.23835480     1.78327791
 h     -0.47379652     1.78202483    -1.87171230
 h      1.90615452     1.27271349    -1.51640945
 o      2.10645118    -1.03399029     0.28491857
 h      3.01716583    -1.01125369    -0.08778194
 c     -2.41267163    -0.42310742    -0.71164446
 h     -2.53412142    -0.66119265    -1.78308836
 h     -2.60579080    -1.34445508    -0.11051732
 h     -3.35182596     0.16167799    -0.45052001
 h     -0.32552738     1.01722442     2.08679699
          17

 c      1.15563071    -0.19576696     0.19381734
 c     -0.11876981    -0.48996623     0.68222634
 c     -1.10918218     0.36826626    -0.06029579
 c     -0.91211698     0.26160381     1.48778416
 c     -0.12096998     1.11445055    -1.02554019
 c      1.15237192     0.81107971    -0.89225056
 h     -0.31250793    -1.55816327     1.02743412
 h     -1.80886476    -0.30302918     1.78399158
 h     -0.48745537     1.76887883    -1.91775223
 h      1.94282077     1.23017659    -1.52733689
 o      2.11502887    -1.03416662     0.27905149
 h      2.96202649    -1.01537757    -0.08093282
 c     -2.40910178    -0.42449943    -0.72171799
 h     -2.54484243    -0.67336447    -1.80354192
 h     -2.61061474    -1.30485057    -0.12460386
 h     -3.34862571     0.18607847    -0.46228504
 h     -0.34292909     0.97347565     2.15430589
          17

 c      1.13845287    -0.19627185     0.20555640
 c     -0.10986845    -0.48049699     0.69182035
 c     -1.12018521     0.37401204    -0.06239712
 c     -0.90987380     0.25361206     1.50630763
 c     -0.12376911     1.11778536    -1.03323648
 c      1.15970501     0.81151516    -0.90847853
 h     -0.28301353    -1.55003006     1.04255024
 h     -1.82061942    -0.36271881     1.79363696
 h     -0.49785269     1.74701125    -1.94720405
 h      1.98101800     1.18398505    -1.53379636
 o      2.12194370    -1.03522766     0.27512042
 h      2.92938105    -1.00982419    -0.08966303
 c     -2.40610879    -0.42400773    -0.73061896
 h     -2.54557490    -0.68229531    -1.81900758
 h     -2.61205729    -1.27203966    -0.13712780
 h     -3.33414343     0.20772832    -0.47819850
 h     -0.37428915     0.92894965     2.21721449
          17

 c      1.12515676    -0.19623348     0.21353217
 c     -0.10066680    -0.47632097     0.70075759
 c     -1.13091490     0.37884324    -0.06573924
 c     -0.91089460     0.24883200     1.52638349
 c     -0.12916752     1.12222811    -1.04207547
 c      1.16711247     0.81138151    -0.92309185
 h     -0.24657910    -1.53646711     1.04458638
 h     -1.82120966    -0.41190119     1.80921154
 h     -0.50463134     1.71683543    -1.95870158
 h      2.01918707     1.13526310    -1.53624292
 o      2.12540527    -1.03700289     0.27381544
 h      2.94047984    -0.99313655    -0.12441637
 c     -2.40360587    -0.42097634    -0.73890549
 h     -2.53578202    -0.68729939    -1.82725880
 h     -2.61215967    -1.25391698    -0.14266436
 h     -3.30885978     0.22586105    -0.49853905
 h     -0.41721176     0.88635051     2.27588307
          17

 c      1.11685044    -0.19550554     0.21724334
 c     -0.09191669    -0.47696249     0.70930787
 c     -1.14098433     0.38270193    -0.06992178
 c     -0.91569547     0.24636796     1.54752901
 c     -0.13643682     1.12743836    -1.05192791
 c      1.17391945     0.81053448    -0.93580518
 h     -0.20478897    -1.52062009     1.03496738
 h     -1.80748939    -0.44728003     1.82856603
 h     -0.50884774     1.68105019    -1.95437801
 h      2.05565149     1.08522917    -1.53515841
 o      2.12610577    -1.03933440     0.27476915
 h      2.97997061    -0.96536278    -0.17909755
 c     -2.40135057    -0.41524262    -0.74679828
 h     -2.51541526    -0.68826411    -1.82802428
 h     -2.61224632    -1.25346599    -0.13892014
 h     -3.27566128     0.24112020    -0.52285738
 h     -0.46823097     0.84916830     2.33180303
          17

 c      1.11421419    -0.19392867     0.21639082
 c     -0.08432534    -0.48146509     0.71773959
 c     -1.15003304     0.38549994    -0.07455073
 c     -0.92429376     0.24536878     1.56901452
 c     -0.14469185     1.13285291    -1.06229845
 c      1.17950576     0.80891112    -0.94643884
 h     -0.15997659    -1.50842557     1.01635006
 h     -1.77986755    -0.46799622     1.85023138
 h     -0.51308373     1.64454214    -1.94028319
 h      2.08859332     1.03515270    -1.53101807
 o      2.12586874    -1.04197403     0.27697551
 h      3.01702914    -0.92914068    -0.23796275
 c     -2.39901570    -0.40730754    -0.75403229
 h     -2.48487896    -0.68568279    -1.82300758
 h     -2.61226862    -1.26675817    -0.12841584
 h     -3.23967831     0.25562539    -0.55005741
 h     -0.52366248     0.82079648     2.38682829
          17

 c      1.11742344    -0.19140645     0.21092947
 c     -0.07838985    -0.48854932     0.72622721
 c     -1.15773875     0.38712812    -0.07925062
 c     -0.93622752     0.24521046     1.59008500
 c     -0.15298118     1.13773275    -1.07232409
 c      1.18339163     0.80649382    -0.95490528
 h     -0.11477196    -1.50743483     0.99209638
 h     -1.74206457    -0.47581475     1.87337467
 h     -0.52139240     1.61399840    -1.92632671
 h      2.11615844     0.98636189    -1.52434803
 o      2.12594536    -1.04461382     0.27959485
 h      3.03172717    -0.88841046    -0.28858356
 c     -2.39620488    -0.39809909    -0.76002126
 h     -2.44491543    -0.68057487    -1.81546982
 h     -2.61136318    -1.28554122    -0.11672295
 h     -3.20756766     0.27266953    -0.57867145
 h     -0.58050081     0.80347752     2.44179878
          17

 c      1.12612118    -0.18795534     0.20109819
 c     -0.07431844    -0.49694351     0.73483956
 c     -1.16383005     0.38746772    -0.08366359
 c     -0.95059616     0.24565133     1.61013169
 c     -0.16043521     1.14133436    -1.08100685
 c      1.18527353     0.80328500    -0.96119622
 h     -0.07151180    -1.52354584     0.96514275
 h     -1.70105705    -0.47550366     1.89796748
 h     -0.53818718     1.59608164    -1.92354063
 h      2.13668858     0.94027101    -1.51585044
 o      2.12692236    -1.04694110     0.28207888
 h      3.01617139    -0.84718283    -0.32389644
 c     -2.39253177    -0.38854078    -0.76415439
 h     -2.39645353    -0.67422195    -1.80923151
 h     -2.60879843    -1.30141525    -0.10939771
 h     -3.18563160     0.29548723    -0.60745040
 h     -0.63686051     0.79766882     2.49536156
          17

 c      1.13947078    -0.18371820     0.18741151
 c     -0.07204073    -0.50578542     0.74358054
 c     -1.16809364     0.38640331    -0.08744308
 c     -0.96619548     0.24685692     1.62872985
 c     -0.16652954     1.14322108    -1.08776156
 c      1.18502661     0.79929202    -0.96536850
 h     -0.03203416    -1.55687367     0.93695575
 h     -1.66634628    -0.47472377     1.92493607
 h     -0.56548814     1.59394909    -1.93767320
 h      2.14900127     0.89838270    -1.50653532
 o      2.12899912    -1.04866665     0.28408138
 h      2.97006281    -0.80908537    -0.34074838
 c     -2.38780699    -0.37921010    -0.76602271
 h     -2.34053230    -0.66769759    -1.80712724
 h     -2.60440829    -1.30828284    -0.11019992
 h     -3.17710452     0.32514297    -0.63603019
 h     -0.69173626     0.80226226     2.54403958
          17

 c      1.15626705    -0.17895094     0.17062278
 c     -0.07126212    -0.51475781     0.75238419
 c     -1.17037495     0.38383976    -0.09025348
 c     -0.98183463     0.24918103     1.64560280
 c     -0.17128214     1.14344949    -1.09280438
 c      1.18268481     0.79452563    -0.96753496
 h      0.00198732    -1.60080694     0.90772879
 h     -1.64713417    -0.48180434     1.95562368
 h     -0.60067006     1.60517244    -1.96465586
 h      2.15262506     0.86224708    -1.49780260
 o      2.13209771    -1.04955833     0.28544203
 h      2.89902878    -0.77694409    -0.33959763
 c     -2.38214988    -0.37020805    -0.76556582
 h     -2.27843502    -0.66138319    -1.80953882
 h     -2.59858867    -1.30302358    -0.12067772
 h     -3.18059150     0.35912592    -0.66503820
 h     -0.74446178     0.81535537     2.58349520
          17

 c      1.17506582    -0.17398854     0.15167439
 c     -0.07156469    -0.52384989     0.76107207
 c     -1.17057326     0.37972182    -0.09178268
 c     -0.99677402     0.25271142     1.66064589
 c     -0.17513082     1.14239203    -1.09685702
 c      1.17840579     0.78901410    -0.96786715
 h      0.02880924    -1.64548338     0.87748598
 h     -1.64770542    -0.50091083     1.99011457
 h     -0.63773458     1.62381084    -1.99409626
 h      2.14791694     0.83337510    -1.49142995
 o      2.13579000    -1.04952029     0.28629865
 h      2.81590201    -0.75167563    -0.32629315
 c     -2.37587236    -0.36124339    -0.76313987
 h     -2.21197950    -0.65482485    -1.81404656
 h     -2.59222551    -1.28554808    -0.14023617
 h     -3.19118080     0.39222785    -0.69546125
 h     -0.79433883     0.83497198     2.60995191
          17

 c      1.19431102    -0.16919699     0.13164073
 c     -0.07253502    -0.53305432     0.76935986
 c     -1.16863708     0.37404869    -0.09175978
 c     -1.01092326     0.25696060     1.67395404
 c     -0.17863865     1.14043805    -1.10058690
 c      1.17242926     0.78282759    -0.96660927
 h      0.04681257    -1.68193708     0.84678626
 h     -1.66524143    -0.52880530     2.02588056
 h     -0.67043766     1.64385852    -2.01587884
 h      2.13600320     0.81312054    -1.48943112
 o      2.13918382    -1.04873419     0.28728069
 h      2.74251542    -0.73025891    -0.31508140
 c     -2.36925064    -0.35179216    -0.75946402
 h     -2.14366246    -0.64706644    -1.81655224
 h     -2.58671166    -1.25888351    -0.16621211
 h     -3.20298437     0.41884455    -0.72792809
 h     -0.84053748     0.85947034     2.62105845
          17

 c      1.21248399    -0.16493033     0.11164963
 c     -0.07386163    -0.54222588     0.77691805
 c     -1.16456393     0.36687769    -0.08996643
 c     -1.02458980     0.26105322     1.68569677
 c     -0.18229784     1.13784577    -1.10433446
 c      1.16503229     0.77610514    -0.96409415
 h      0.05479732    -1.70416628     0.81672161
 h     -1.69273736    -0.55736803     2.05868577
 h     -0.69417454     1.66095349    -2.02343183
 h      2.11850696     0.80254869    -1.49376696
 o      2.14127410    -1.04764358     0.28933130
 h      2.70353489    -0.70619238    -0.32539572
 c     -2.36237709    -0.34120707    -0.75546693
 h     -2.07645239    -0.63719064    -1.81302712
 h     -2.58398786    -1.22915280    -0.19406579
 h     -3.21107127     0.43480507    -0.76244241
 h     -0.88214110     0.88773086     2.61620011
          17

 c      1.22830214    -0.16152694     0.09277813
 c     -0.07536867    -0.55106505     0.78343404
 c     -1.15840512     0.35831949    -0.08623766
 c     -1.03811993     0.26411355     1.69593109
 c     -0.18645482     1.13472711    -1.10810337
 c      1.15648351     0.76907923    -0.96075441
 h      0.05214556    -1.70952698     0.78864714
 h     -1.72317281    -0.57840833     2.08457382
 h     -0.70640838     1.67260773    -2.01398494
 h      2.09708486     0.80232171    -1.50594826
 o      2.14208779    -1.04634800     0.29255068
 h      2.70673006    -0.67904902    -0.36269936
 c     -2.35514528    -0.32884059    -0.75207850
 h     -2.01334319    -0.62473106    -1.80085580
 h     -2.58635088    -1.20448215    -0.21829325
 h     -3.21229282     0.43815550    -0.79849872
 h     -0.91821640     0.91927020     2.59649161
          17

 c      1.24089383    -0.15933807     0.07595514
 c     -0.07699734    -0.55912910     0.78864596
 c     -1.15027084     0.34853210    -0.08045708
 c     -1.05172798     0.26547886     1.70452075
 c     -0.19128148     1.13106368    -1.11161205
 c      1.14702429     0.76207891    -0.95712385
 h      0.03888065    -1.69867248     0.76391753
 h     -1.75149356    -0.58626028     2.10096973
 h     -0.70663191     1.67811003    -1.98808826
 h      2.07288100     0.81259142    -1.52658915
 o      2.14283041    -1.04428526     0.29575715
 h      2.73875306    -0.65900907    -0.41078126
 c     -2.34733431    -0.31432316    -0.74996902
 h     -1.95688765    -0.60985697    -1.77946411
 h     -2.59568404    -1.19172490    -0.23459195
 h     -3.20552176     0.42934911    -0.83534171
 h     -0.94787783     0.95428045     2.56451214
          17

 c      1.24982076    -0.15872716     0.06191063
 c     -0.07877036    -0.56582563     0.79235617
 c     -1.14033264     0.33771844    -0.07255601
 c     -1.06546818     0.26475566     1.71117925
 c     -0.19675336     1.12670052    -1.11430849
 c      1.13689018     0.75549814    -0.95382165
 h      0.01567114    -1.67564293     0.74364345
 h     -1.77486320    -0.57820822     2.10681982
 h     -0.69644164     1.67866511    -1.94946190
 h      2.04612464     0.83288726    -1.55502706
 o      2.14471269    -1.04088416     0.29768940
 h      2.78307261    -0.65602914    -0.45073495
 c     -2.33873123    -0.29791872    -0.74931074
 h     -1.90882544    -0.59341425    -1.75043996
 h     -2.61225913    -1.19223325    -0.24226880
 h     -3.19177875     0.41124385    -0.87224547
 h     -0.97036916     0.99342168     2.52365051
          17

 c      1.25497426    -0.16002125     0.05115881
 c     -0.08075602    -0.57040876     0.79444082
 c     -1.12882692     0.32612417    -0.06252004
 c     -1.07923256     0.26186671     1.71557301
 c     -0.20263069     1.12131936    -1.11536243
 c      1.12632943     0.74974461    -0.95150873
 h     -0.01625182    -1.64790806     0.72845743
 h     -1.79253250    -0.55431867     2.10246308
 h     -0.67973914     1.67778468    -1.90511856
 h      2.01611131     0.86206881    -1.58923591
 o      2.14846953    -1.03591225     0.29762957
 h      2.82824520    -0.67436365    -0.47113332
 c     -2.32919293    -0.28058806    -0.74974947
 h     -1.86981292    -0.57690923    -1.71736585
 h     -2.63420383    -1.20089317    -0.24442063
 h     -3.17427118     0.38887998    -0.90877373
 h     -0.98517660     1.03716089     2.47704574
          17

 c      1.25646171    -0.16344612     0.04397869
 c     -0.08302600    -0.57207001     0.79485748
 c     -1.11606027     0.31403398    -0.05040384
 c     -1.09272092     0.25714548     1.71741435
 c     -0.20849835     1.11445014    -1.11373228
 c      1.11559569     0.74517744    -0.95080594
 h     -0.05536664    -1.62532077     0.71837614
 h     -1.80598153    -0.51748106     2.08961687
 h     -0.66242215     1.68127332    -1.86470840
 h      1.98163609     0.89840131    -1.62616639
 o      2.15445674    -1.02941825     0.29532910
 h      2.86725440    -0.71379312    -0.46705269
 c     -2.31863008    -0.26362531    -0.75061265
 h     -1.83930207    -0.56241377    -1.68535198
 h     -2.65831117    -1.20960687    -0.24564660
 h     -3.15784057     0.36864190    -0.94493405
 h     -0.99216668     1.08474802     2.42653544
          17

 c      1.25453407    -0.16907488     0.04039174
 c     -0.08560758    -0.57024434     0.79363560
 c     -1.10241231     0.30176644    -0.03634852
 c     -1.10539009     0.25141391     1.71647873
 c     -0.21395992     1.10564878    -1.10846078
 c      1.10492715     0.74203929    -0.95218764
 h     -0.10025130    -1.61658460     0.71298382
 h     -1.81932944    -0.47357771     2.07146364
 h     -0.65040714     1.69530343    -1.83728035
 h      1.94169650     0.93973322    -1.66240035
 o      2.16276408    -1.02164422     0.29087938
 h      2.89621706    -0.77122675    -0.43810811
 c     -2.30703532    -0.24818344    -0.75118307
 h     -1.81574252    -0.55226934    -1.66007656
 h     -2.68132040    -1.21127161    -0.24978266
 h     -3.14712087     0.35647163    -0.98099458
 h     -0.99170626     1.13348223     2.37237984
          17

 c      1.24956260    -0.17680496     0.04015002
 c     -0.08847202    -0.56504805     0.79085123
 c     -1.08833290     0.28966922    -0.02059845
 c     -1.11645885     0.24589547     1.71256075
 c     -0.21895631     1.09487447    -1.09916182
 c      1.09453067     0.74039860    -0.95588535
 h     -0.14958775    -1.62417791     0.71193918
 h     -1.83920963    -0.43082544     2.05240071
 h     -0.64622618     1.72210646    -1.82581637
 h      1.89613886     0.98373669    -1.69486714
 o      2.17320087    -1.01298152     0.28469617
 h      2.91468614    -0.84135646    -0.38828349
 c     -2.29459489    -0.23497390    -0.75095413
 h     -1.79729805    -0.54849090    -1.64621058
 h     -2.70072213    -1.20158397    -0.25898332
 h     -3.14375788     0.35570877    -1.01681262
 h     -0.98468498     1.17902154     2.31403122
          17

 c      1.24205179    -0.18637512     0.04275225
 c     -0.09157703    -0.55742931     0.78662806
 c     -1.07433699     0.27811454    -0.00351542
 c     -1.12512346     0.24184300     1.70549099
 c     -0.22388561     1.08271700    -1.08621861
 c      1.08456237     0.74012600    -0.96183837
 h     -0.20153671    -1.64258252     0.71524407
 h     -1.87238758    -0.39682109     2.03669567
 h     -0.64774378     1.75729157    -1.82508589
 h      1.84603744     1.02818449    -1.72143113
 o      2.18515209    -1.00392290     0.27758711
 h      2.92775257    -0.91716241    -0.32715198
 c     -2.28170970    -0.22422191    -0.74983238
 h     -1.78288244    -0.55201073    -1.64567462
 h     -2.71507854    -1.17924910    -0.27367670
 h     -3.14491928     0.36619843    -1.05114929
 h     -0.97236789     1.21667474     2.25127592
          17

 c      1.23265450    -0.19741727     0.04749649
 c     -0.09488939    -0.54883133     0.78118162
 c     -1.06100044     0.26749386     0.01440939
 c     -1.13100950     0.24001145     1.69527012
 c     -0.22936040     1.07015685    -1.07043115
 c      1.07509425     0.74091512    -0.96970437
 h     -0.25334648    -1.66209404     0.72293769
 h     -1.92078045    -0.37401089     2.02621446
 h     -0.65075379     1.79248737    -1.82582703
 h      1.79374362     1.07125100    -1.74127457
 o      2.19745855    -0.99492844     0.27072846
 h      2.94787950    -0.99176563    -0.26975010
 c     -2.26882030    -0.21580157    -0.74818699
 h     -1.77275976    -0.56221698    -1.65681846
 h     -2.72420789    -1.14579411    -0.29273059
 h     -3.14469966     0.38539268    -1.08174890
 h     -0.95611734     1.24288538     2.18495056
          17

 c      1.22214132    -0.20951206     0.05356566
 c     -0.09834505    -0.54073938     0.77485659
 c     -1.04895449     0.25820915     0.03255364
 c     -1.13445070     0.24044243     1.68214139
 c     -0.23590652     1.05816694    -1.05257778
 c      1.06608060     0.74233750    -0.97892227
 h     -0.30178619    -1.67383941     0.73472239
 h     -1.97854371    -0.35837114     2.01949260
 h     -0.65194588     1.81975300    -1.81981355
 h      1.74260708     1.11174809    -1.75497737
 o      2.20885573    -0.98622709     0.26518552
 h      2.98846986    -1.06157642    -0.22931954
 c     -2.25619475    -0.20937259    -0.74671426
 h     -1.76815073    -0.57716632    -1.67522356
 h     -2.72940990    -1.10546318    -0.31359088
 h     -3.13690705     0.41015665    -1.10611218
 h     -0.93711350     1.25623852     2.11706444
          17

 c      1.21130925    -0.22222435     0.06012976
 c     -0.10180143    -0.53443052     0.76811881
 c     -1.03886850     0.25065523     0.05018332
 c     -1.13624208     0.24273271     1.66647085
 c     -0.24382071     1.04750140    -1.03323442
 c      1.05735303     0.74391163    -0.98880958
 h     -0.34385882    -1.67228088     0.74991513
 h     -2.03523569    -0.34315460     2.01337866
 h     -0.64993032     1.83382665    -1.80187407
 h      1.69639602     1.14918302    -1.76421115
 o      2.21906140    -0.97788601     0.26119107
 h      3.04772987    -1.12550168    -0.20626748
 c     -2.24384424    -0.20444650    -0.74621797
 h     -1.77026406    -0.59430622    -1.69549480
 h     -2.73359221    -1.06488494    -0.33253254
 h     -3.11701772     0.43793998    -1.12224919
 h     -0.91615750     1.25786680     2.05058612
          17

 c      1.20089389    -0.23513551     0.06643364
 c     -0.10502438    -0.53088864     0.76150351
 c     -1.03140536     0.24518815     0.06649801
 c     -1.13721341     0.24637395     1.64860164
 c     -0.25314490     1.03865161    -1.01276690
 c      1.04866289     0.74516962    -0.99867576
 h     -0.37728209    -1.65563900     0.76760988
 h     -2.08095608    -0.32288667     2.00508464
 h     -0.64508836     1.83252045    -1.76991348
 h      1.65848321     1.18354105    -1.77101470
 o      2.22882678    -0.97008815     0.25834031
 h      3.10862993    -1.18070800    -0.19157219
 c     -2.23158249    -0.20048765    -0.74739750
 h     -1.77954583    -0.61122105    -1.71286860
 h     -2.74076978    -1.03161062    -0.34542218
 h     -3.08286551     0.46719642    -1.12906547
 h     -0.89354847     1.25135881     1.98910037
          17

 c      1.19154044    -0.24788065     0.07184171
 c     -0.10771184    -0.53074760     0.75553417
 c     -1.02714072     0.24207743     0.08069705
 c     -1.13800023     0.25092489     1.62882193
 c     -0.26368482     1.03184330    -0.99134900
 c      1.03976065     0.74571576    -1.00792648
 h     -0.40077431    -1.62578769     0.78687678
 h     -2.10898789    -0.29471274     1.99303226
 h     -0.63928455     1.81670502    -1.72465677
 h      1.63102106     1.21479721    -1.77682960
 o      2.23894290    -0.96308970     0.25626016
 h      3.15452219    -1.22312489    -0.17746868
 c     -2.21920144    -0.19715114    -0.75065426
 h     -1.79542567    -0.62612044    -1.72412303
 h     -2.75437156    -1.01097257    -0.34923484
 h     -3.03468257     0.49747686    -1.12648423
 h     -0.86906694     1.24204227     1.93632951
          17

 c      1.18379403    -0.26017479     0.07585621
 c     -0.10953304    -0.53420001     0.75063083
 c     -1.02646366     0.24144382     0.09206127
 c     -1.13897807     0.25612782     1.60741085
 c     -0.27503058     1.02701225    -0.96895450
 c      1.03046519     0.74527177    -1.01613294
 h     -0.41432496    -1.58839502     0.80697699
 h     -2.11627633    -0.25820975     1.97690109
 h     -0.63577379     1.79059315    -1.66974913
 h      1.61445900     1.24240599    -1.78177963
 o      2.24977690    -0.95706343     0.25480207
 h      3.17606152    -1.24972398    -0.16045311
 c     -2.20667690    -0.19453343    -0.75594698
 h     -1.81638214    -0.63807823    -1.72795367
 h     -2.77504284    -1.00296162    -0.34359675
 h     -2.97494399     0.52946650    -1.11545072
 h     -0.84219617     1.23535062     1.89547874
          17

 c      1.17807745    -0.27181593     0.07812153
 c     -0.11016603    -0.54090617     0.74703031
 c     -1.02948928     0.24319636     0.10003077
 c     -1.14021075     0.26205277     1.58468832
 c     -0.28658279     1.02377480    -0.94534454
 c      1.02069323     0.74368814    -1.02303694
 h     -0.41946086    -1.55305221     0.82761676
 h     -2.10342442    -0.21502367     1.95759070
 h     -0.63916073     1.76208620    -1.61194188
 h      1.60763798     1.26513132    -1.78465024
 o      2.26128714    -0.95204299     0.25398169
 h      3.17076411    -1.25936551    -0.14026035
 c     -2.19423793    -0.19315004    -0.76279267
 h     -1.84013626    -0.64713352    -1.72509209
 h     -2.80009373    -1.00232005    -0.33090237
 h     -2.90800336     0.56491258    -1.09781473
 h     -0.81267586     1.23457476     1.86853828
          17

 c      1.17466849    -0.28267361     0.07841863
 c     -0.10934186    -0.55004968     0.74474963
 c     -1.03601937     0.24699248     0.10426212
 c     -1.14136632     0.26918834     1.56101657
 c     -0.29762805     1.02151697    -0.92016310
 c      1.01045038     0.74091773    -1.02850036
 h     -0.41908390    -1.53194940     0.84915098
 h     -2.07502349    -0.16874607     1.93740172
 h     -0.65477986     1.74173638    -1.56005258
 h      1.60835203     1.28133921    -1.78352926
 o      2.27304991    -0.94790411     0.25394543
 h      3.14256990    -1.25318373    -0.11925818
 c     -2.18228597    -0.19361466    -0.77042797
 h     -1.86392256    -0.65429143    -1.71825254
 h     -2.82518192    -1.00175332    -0.31490364
 h     -2.83916298     0.60605599    -1.07595901
 h     -0.78110954     1.23937782     1.85584885
          17

 c      1.17368399    -0.29267090     0.07665125
 c     -0.10693771    -0.56072329     0.74363051
 c     -1.04557289     0.25224302     0.10465688
 c     -1.14167465     0.27835751     1.53674692
 c     -0.30753352     1.01978180    -0.89328890
 c      0.99980212     0.73697102    -1.03244150
 h     -0.41613169    -1.53518907     0.87237011
 h     -2.03999719    -0.12477613     1.92032973
 h     -0.68653036     1.73827508    -1.52094664
 h      1.61404380     1.28952933    -1.77664246
 o      2.28415913    -0.94432607     0.25501971
 h      3.10354351    -1.23538578    -0.10310591
 c     -2.17133046    -0.19627272    -0.77803383
 h     -1.88488088    -0.66131297    -1.71170405
 h     -2.84633165    -0.99500389    -0.29917472
 h     -2.77305427     0.65412716    -1.05214629
 h     -0.74908199     1.24634219     1.85614118
          17

 c      1.17507349    -0.30176042     0.07282298
 c     -0.10310330    -0.57251060     0.74347051
 c     -1.05747942     0.25816688     0.10135971
 c     -1.14008373     0.29044358     1.51218689
 c     -0.31600813     1.01878540    -0.86527326
 c      0.98884253     0.73187871    -1.03478834
 h     -0.41146098    -1.56433733     0.89758781
 h     -2.01018052    -0.08936939     1.91174021
 h     -0.73375252     1.75263521    -1.49448920
 h      1.62238259     1.28882133    -1.76298168
 o      2.29317641    -0.94079072     0.25777276
 h      3.07493484    -1.21356730    -0.10153714
 c     -2.16197180    -0.20098625    -0.78494557
 h     -1.90058740    -0.67012105    -1.71012040
 h     -2.86096808    -0.97819005    -0.28630243
 h     -2.71224540     0.70741579    -1.02799864
 h     -0.71865377     1.25103014     1.86696222
          17

 c      1.17859911    -0.30989852     0.06701471
 c     -0.09824243    -0.58566138     0.74413605
 c     -1.07099801     0.26388246     0.09472214
 c     -1.13577339     0.30600208     1.48772269
 c     -0.32313656     1.01943541    -0.83731415
 c      0.97765540     0.72567405    -1.03546001
 h     -0.40333427    -1.61107806     0.92387364
 h     -1.99488239    -0.06710488     1.91617353
 h     -0.79058970     1.77774107    -1.47378430
 h      1.63164828     1.27925564    -1.74260663
 o      2.29881486    -0.93686468     0.26279224
 h      3.07688810    -1.19465629    -0.12458872
 c     -2.15480478    -0.20717207    -0.79081435
 h     -1.90960854    -0.68182862    -1.71668407
 h     -2.86820316    -0.94999772    -0.27764797
 h     -2.65739178     0.76071734    -1.00464361
 h     -0.69163172     1.24997314     1.88523756
          17

 c      1.18381214    -0.31703074     0.05937254
 c     -0.09281472    -0.60068132     0.74555536
 c     -1.08541456     0.26851102     0.08524148
 c     -1.12875953     0.32494480     1.46406114
 c     -0.32912331     1.02281355    -0.81077022
 c      0.96627914     0.71839206    -1.03436756
 h     -0.38920138    -1.66278845     0.94942730
 h     -1.99418591    -0.05808801     1.93381690
 h     -0.84889187     1.80436742    -1.45051747
 h      1.64095351     1.26188965    -1.71667775
 o      2.30136587    -0.93270845     0.27003773
 h      3.10639248    -1.17714134    -0.17217153
 c     -2.15024193    -0.21404734    -0.79569408
 h     -1.91179136    -0.69592092    -1.73139307
 h     -2.86896142    -0.91155332    -0.27328503
 h     -2.60864204     0.80706023    -0.98329138
 h     -0.66904115     1.24170417     1.90779800
          17

 c      1.19008386    -0.32311172     0.05011135
 c     -0.08716534    -0.61788427     0.74764672
 c     -1.10008123     0.27126689     0.07350770
 c     -1.11987408     0.34655661     1.44223803
 c     -0.33407382     1.02974352    -0.78676652
 c      0.95470909     0.71007376    -1.03142593
 h     -0.36744791    -1.70838186     0.97249205
 h     -1.99933547    -0.05814233     1.95966047
 h     -0.90123695     1.82576474    -1.41888898
 h      1.65029428     1.23867213    -1.68725801
 o      2.30247005    -0.92890405     0.27876426
 h      3.14071377    -1.15353376    -0.23297779
 c     -2.14838906    -0.22086004    -0.80002046
 h     -1.90810414    -0.71032774    -1.75094549
 h     -2.86617171    -0.86627385    -0.27191038
 h     -2.56677739     0.84019981    -0.96555566
 h     -0.65092700     1.22691987     1.93182465
          17

 c      1.19668407    -0.32815367     0.03953836
 c     -0.08147357    -0.63722513     0.75026794
 c     -1.11440206     0.27152747     0.06017783
 c     -1.11017616     0.36978580     1.42328026
 c     -0.33796745     1.04065149    -0.76605897
 c      0.94293797     0.70078338    -1.02658578
 h     -0.33788813    -1.74068071     0.99194475
 h     -1.99970436    -0.06171573     1.98656671
 h     -0.94216807     1.83877688    -1.37636805
 h      1.66034208     1.21208195    -1.65688118
 o      2.30364543    -0.92589326     0.28812497
 h      3.15982604    -1.11858184    -0.29441849
 c     -2.14903982    -0.22698161    -0.80447847
 h     -1.90018290    -0.72238148    -1.77030239
 h     -2.86477433    -0.81946961    -0.27085841
 h     -2.53340337     0.85618973    -0.95335803
 h     -0.63637919     1.20814379     1.95520073
          17

 c      1.20286065    -0.33226810     0.02807832
 c     -0.07577174    -0.65830467     0.75319683
 c     -1.12778999     0.26888208     0.04596474
 c     -1.10051714     0.39350835     1.40787714
 c     -0.34073035     1.05555464    -0.74901376
 c      0.93102029     0.69064586    -1.01988639
 h     -0.30157062    -1.75664690     1.00750609
 h     -1.98786016    -0.06417891     2.00841620
 h     -0.96840453     1.84346823    -1.32318483
 h      1.67190868     1.18457757    -1.62792454
 o      2.30578160    -0.92382884     0.29745391
 h      3.15359864    -1.07105143    -0.34747801
 c     -2.15179727    -0.23196023    -0.80979751
 h     -1.88987395    -0.72990849    -1.78465422
 h     -2.87077379    -0.77712740    -0.26674563
 h     -2.51058829     0.85389147    -0.94869426
 h     -0.62370752     1.18910889     1.97669076
          17

 c      1.20789991    -0.33568551     0.01628445
 c     -0.06997868    -0.68039953     0.75612070
 c     -1.13963141     0.26316145     0.03161681
 c     -1.09143973     0.41668114     1.39627242
 c     -0.34228976     1.07405362    -0.73560780
 c      0.91913510     0.67989012    -1.01150957
 h     -0.26048925    -1.75726585     1.01984365
 h     -1.96056127    -0.06253861     2.02133927
 h     -0.97900341     1.84281607    -1.26186387
 h      1.68522676     1.15803753    -1.60198185
 o      2.30925476    -0.92264240     0.30624966
 h      3.11951890    -1.01237586    -0.38665297
 c     -2.15632407    -0.23564651    -0.81649746
 h     -1.87889162    -0.73189684    -1.79078222
 h     -2.88869166    -0.74372390    -0.25723612
 h     -2.50042810     0.83500637    -0.95345343
 h     -0.61078977     1.17388824     1.99580323
          17

 c      1.21116648    -0.33875159     0.00483002
 c     -0.06393587    -0.70247214     0.75862496
 c     -1.14929392     0.25444575     0.01787419
 c     -1.08319338     0.43844952     1.38832604
 c     -0.34255449     1.09530719    -0.72544301
 c      0.90761192     0.66886847    -1.00180053
 h     -0.21732132    -1.74765814     1.03070670
 h     -1.91815691    -0.05544225     2.02386062
 h     -0.97584708     1.84281234    -1.19699684
 h      1.69945358     1.13347281    -1.57955130
 o      2.31405291    -0.92211505     0.31415032
 h      3.06060762    -0.94551722    -0.40959720
 c     -2.16259586    -0.23830860    -0.82465798
 h     -1.86856101    -0.72874919    -1.78771674
 h     -2.91868813    -0.72045197    -0.24306970
 h     -2.50471782     0.80399537    -0.96929063
 h     -0.59560891     1.16587386     2.01226313
          17

 c      1.21212692    -0.34190317    -0.00551846
 c     -0.05746304    -0.72321416     0.76019498
 c     -1.15619202     0.24304814     0.00540302
 c     -1.07572578     0.45824230     1.38363215
 c     -0.34135165     1.11804401    -0.71781500
 c      0.89689678     0.65803425    -0.99123725
 h     -0.17503304    -1.73679784     1.04296698
 h     -1.86409359    -0.04320372     2.01695498
 h     -0.96402793     1.85240204    -1.13476369
 h      1.71277020     1.11115860    -1.56020390
 o      2.31979958    -0.92193645     0.32099384
 h      2.98520964    -0.87415756    -0.41802354
 c     -2.17091775    -0.24054935    -0.83387113
 h     -1.85960967    -0.72232593    -1.77693537
 h     -2.95626521    -0.70566288    -0.22820238
 h     -2.52472570     0.76764697    -0.99747873
 h     -0.57684381     1.16693504     2.02530448
          17

 c      1.21035723    -0.34562823    -0.01394905
 c     -0.05044152    -0.74127105     0.76027528
 c     -1.15989047     0.22947627    -0.00527703
 c     -1.06864949     0.47583919     1.38159873
 c     -0.33846788     1.14075748    -0.71190773
 c      0.88747418     0.64788618    -0.98036248
 h     -0.13618788    -1.73513200     1.06009395
 h     -1.80482126    -0.02806979     2.00434942
 h     -0.95055079     1.88160458    -1.08122562
 h      1.72302712     1.09104056    -1.54307548
 o      2.32576158    -0.92179172     0.32693757
 h      2.90722257    -0.80153708    -0.41941281
 c     -2.18170596    -0.24301348    -0.84340970
 h     -1.85204242    -0.71581196    -1.76213492
 h     -2.99487086    -0.69687242    -0.21778480
 h     -2.56087367     0.73349840    -1.03864928
 h     -0.55423219     1.17714672     2.03327412
          17

 c      1.20555154    -0.35041375    -0.01968351
 c     -0.04289788    -0.75572778     0.75842894
 c     -1.16019498     0.21437548    -0.01384370
 c     -1.06125781     0.49137556     1.38147301
 c     -0.33394239     1.16220458    -0.70710887
 c      0.87978731     0.63890115    -0.96970623
 h     -0.10222905    -1.74912314     1.08457569
 h     -1.74944502    -0.01441337     1.99266559
 h     -0.93999387     1.93634406    -1.03927968
 h      1.72853863     1.07312868    -1.52737058
 o      2.33105955    -0.92147623     0.33241500
 h      2.84301676    -0.72887635    -0.42588101
 c     -2.19529875    -0.24604003    -0.85248875
 h     -1.84523071    -0.71321179    -1.74831717
 h     -3.02867955    -0.69228840    -0.21603565
 h     -2.61201290     0.70675742    -1.09232599
 h     -0.52853571     1.19515455     2.03387156
          17

 c      1.19757041    -0.35669181    -0.02208652
 c     -0.03501852    -0.76652884     0.75452254
 c     -1.15718887     0.19845934    -0.02017941
 c     -1.05271727     0.50521297     1.38243074
 c     -0.32834848     1.18190907    -0.70319878
 c      0.87417172     0.63147668    -0.95971494
 h     -0.07346019    -1.77649466     1.11608695
 h     -1.70764035    -0.00773555     1.99004311
 h     -0.93046989     2.01329646    -1.00707967
 h      1.72867768     1.05770825    -1.51269082
 o      2.33518108    -0.92086327     0.33759664
 h      2.80296061    -0.65608744    -0.44488144
 c     -2.21189955    -0.24947795    -0.86055252
 h     -1.83843028    -0.71825236    -1.73992320
 h     -3.05395350    -0.69124279    -0.22523422
 h     -2.67451498     0.68756392    -1.15632424
 h     -0.50117961     1.21885450     2.02484022
          17

 c      1.18652818    -0.36478938    -0.02077893
 c     -0.02709131    -0.77434616     0.74875800
 c     -1.15121073     0.18243784    -0.02433773
 c     -1.04249179     0.51761169     1.38386618
 c     -0.32258816     1.20009643    -0.70020999
 c      0.87079489     0.62589848    -0.95069402
 h     -0.04973020    -1.80786198     1.15139789
 h     -1.68505439    -0.01137731     2.00208397
 h     -0.91547447     2.10125159    -0.98024164
 h      1.72413932     1.04536643    -1.49916424
 o      2.33822963    -0.91967105     0.34188517
 h      2.78652046    -0.58562255    -0.47037425
 c     -2.23151387    -0.25283970    -0.86751498
 h     -1.83167551    -0.73297431    -1.73859879
 h     -3.06938965    -0.69407363    -0.24551377
 h     -2.74233093     0.67151630    -1.22659671
 h     -0.47376073     1.24602640     2.00465988
          17

 c      1.17284578    -0.37486972    -0.01571118
 c     -0.01945616    -0.78008031     0.74154319
 c     -1.14279851     0.16695960    -0.02649036
 c     -1.03068955     0.52840676     1.38567812
 c     -0.31742576     1.21719849    -0.69819172
 c      0.86962208     0.62233072    -0.94277245
 h     -0.03095391    -1.83258999     1.18608796
 h     -1.67967692    -0.02315876     2.02790297
 h     -0.88892988     2.18723120    -0.95493753
 h      1.71686011     1.03689255    -1.48740109
 o      2.34054229    -0.91745096     0.34434019
 h      2.78760318    -0.52291494    -0.48912403
 c     -2.25381935    -0.25563801    -0.87380557
 h     -1.82639054    -0.75694284    -1.74226174
 h     -3.07617729    -0.70196868    -0.27490072
 h     -2.80848418     0.65295612    -1.29799793
 h     -0.44759484     1.27477258     1.97295027
          17

 c      1.15722729    -0.38687548    -0.00718079
 c     -0.01250303    -0.78451028     0.73336227
 c     -1.13262874     0.15258294    -0.02687254
 c     -1.01792566     0.53706251     1.38815026
 c     -0.31324515     1.23349229    -0.69711419
 c      0.87043362     0.62082332    -0.93590237
 h     -0.01718509    -1.84286750     1.21621750
 h     -1.68380720    -0.03635706     2.06121828
 h     -0.84777604     2.26080897    -0.92905471
 h      1.70959301     1.03307849    -1.47827746
 o      2.34234365    -0.91380909     0.34429393
 h      2.80020517    -0.47316774    -0.49053837
 c     -2.27810099    -0.25757941    -0.88018416
 h     -1.82505364    -0.78769442    -1.74638837
 h     -3.07791537    -0.71689694    -0.30948588
 h     -2.86684089     0.62772197    -1.36545801
 h     -0.42343929     1.30374729     1.93052888
          17

 c      1.14060247    -0.40049655     0.00418500
 c     -0.00669247    -0.78819816     0.72471525
 c     -1.12145998     0.13977295    -0.02574049
 c     -1.00491695     0.54300090     1.39158044
 c     -0.31005238     1.24899728    -0.69687341
 c      0.87289520     0.62133566    -0.92989882
 h     -0.00855214    -1.83478682     1.23912595
 h     -1.68895540    -0.04371903     2.09476592
 h     -0.79197287     2.31531411    -0.90197252
 h      1.70515501     1.03442484    -1.47253066
 o      2.34370003    -0.90853991     0.34151465
 h      2.81981370    -0.43944398    -0.46954081
 c     -2.30335703    -0.25856894    -0.88745557
 h     -1.83018740    -0.82191349    -1.74629782
 h     -3.07988523    -0.74136780    -0.34408100
 h     -2.91308823     0.59405599    -1.42482996
 h     -0.40145319     1.33218159     1.87918999
          17

 c      1.12408053    -0.41517847     0.01747301
 c     -0.00256894    -0.79149479     0.71609213
 c     -1.11008117     0.12891347    -0.02334630
 c     -0.99222373     0.54583699     1.39606876
 c     -0.30756157     1.26348281    -0.69731495
 c      0.87665451     0.62377385    -0.92451048
 h     -0.00523436    -1.80819535     1.25373455
 h     -1.68874569    -0.04011006     2.12317394
 h     -0.72378099     2.34778486    -0.87409177
 h      1.70552679     1.04082000    -1.47027243
 o      2.34455530    -0.90166009     0.33616309
 h      2.84341890    -0.42220343    -0.42616330
 c     -2.32856491    -0.25870850    -0.89618874
 h     -1.84345101    -0.85647644    -1.73879848
 h     -3.08696928    -0.77744884    -0.37381440
 h     -2.94498239     0.55248090    -1.47329475
 h     -0.38139993     1.35967581     1.82129328
          17

 c      1.10890712    -0.43016854     0.03155382
 c     -0.00074978    -0.79453076     0.70792889
 c     -1.09926219     0.12031858    -0.01993208
 c     -0.98017048     0.54546167     1.40150800
 c     -0.30528449     1.27647363    -0.69824806
 c      0.88142521     0.62802335    -0.91949141
 h     -0.00748686    -1.76660954     1.26084685
 h     -1.67949479    -0.02307690     2.14360154
 h     -0.64717642     2.35902344    -0.84649552
 h      1.71121383     1.05135995    -1.47066101
 o      2.34472146    -0.89343717     0.32876751
 h      2.86997949    -0.41881460    -0.36537291
 c     -2.35298585    -0.25839138    -0.90648279
 h     -1.86518296    -0.88906609    -1.72280168
 h     -3.10079713    -0.82493171    -0.39620202
 h     -2.96238589     0.50556872    -1.50963772
 h     -0.36303680     1.38577086     1.75931591
          17

 c      1.09639087    -0.44459230     0.04518584
 c     -0.00187171    -0.79716722     0.70052338
 c     -1.08971432     0.11423648    -0.01573721
 c     -0.96882608     0.54206410     1.40762754
 c     -0.30261635     1.28722773    -0.69945508
 c      0.88702147     0.63395802    -0.91464315
 h     -0.01568546    -1.71739348     1.26359943
 h     -1.66005356     0.00736232     2.15561406
 h     -0.56738347     2.35404922    -0.82072180
 h      1.72123789     1.06446703    -1.47197135
 o      2.34381221    -0.88443129     0.32021840
 h      2.90164430    -0.42280348    -0.29720319
 c     -2.37626723    -0.25838411    -0.91787453
 h     -1.89431029    -0.91849415    -1.69929251
 h     -3.11869859    -0.88004173    -0.41193582
 h     -2.96739061     0.45789885    -1.53463266
 h     -0.34650685     1.40947519     1.69556273
          17

 c      1.08776944    -0.45755084     0.05715419
 c     -0.00649012    -0.79897552     0.69394781
 c     -1.08206294     0.11083999    -0.01101012
 c     -0.95798793     0.53613101     1.41399736
 c     -0.29894451     1.29474413    -0.70070936
 c      0.89334297     0.64142061    -0.90981907
 h     -0.03036766    -1.67132189     1.26760135
 h     -1.63180922     0.04890374     2.16122522
 h     -0.49015076     2.34226674    -0.79849186
 h      1.73372559     1.07829211    -1.47205014
 o      2.34124239    -0.87543740     0.31160533
 h      2.94403047    -0.42465872    -0.23442786
 c     -2.39825570    -0.25972800    -0.92943799
 h     -1.92846751    -0.94488433    -1.67102363
 h     -3.13576935    -0.93628384    -0.42357867
 h     -2.96441061     0.41597359    -1.55144061
 h     -0.33247305     1.42907611     1.63215412
          17

 c      1.08400689    -0.46822367     0.06642600
 c     -0.01495329    -0.79940985     0.68808204
 c     -1.07683258     0.11020866    -0.00601819
 c     -0.94718081     0.52840201     1.41999131
 c     -0.29379877     1.29795572    -0.70181301
 c      0.90034209     0.65019088    -0.90490821
 h     -0.05217785    -1.63969901     1.27945172
 h     -1.59887788     0.09712844     2.16519543
 h     -0.42049027     2.33545719    -0.78125640
 h      1.74670106     1.09120055    -1.46889718
 o      2.33659646    -0.86713747     0.30371796
 h      3.00104876    -0.41722192    -0.18497476
 c     -2.41877730    -0.26346834    -0.94000666
 h     -1.96429020    -0.96966026    -1.64202542
 h     -3.14776480    -0.98667180    -0.43366589
 h     -2.95954320     0.38734551    -1.56531205
 h     -0.32187199     1.44245534     1.57119679
          17

 c      1.08556943    -0.47595860     0.07228658
 c     -0.02730498    -0.79823431     0.68287021
 c     -1.07444063     0.11230908    -0.00105282
 c     -0.93572944     0.51973842     1.42479963
 c     -0.28698898     1.29621842    -0.70264302
 c      0.90800630     0.65996199    -0.89981752
 h     -0.08153667    -1.62856649     1.30273721
 h     -1.56772087     0.14626789     2.17479472
 h     -0.36144273     2.34217496    -0.76967975
 h      1.75871097     1.10214309    -1.46111831
 o      2.33021492    -0.85971028     0.29666967
 h      3.06654654    -0.40166799    -0.14633895
 c     -2.43764394    -0.27031475    -0.94850623
 h     -1.99796632    -0.99509505    -1.61684229
 h     -3.15259068    -1.02553764    -0.44362519
 h     -2.95833582     0.37807944    -1.58145119
 h     -0.31540366     1.44781001     1.51490308
          17

 c      1.09227511    -0.48032344     0.07440891
 c     -0.04325499    -0.79581422     0.67857126
 c     -1.07519444     0.11698417     0.00357017
 c     -0.92300569     0.51087560     1.42765003
 c     -0.27861681     1.28978291    -0.70316465
 c      0.91635924     0.67033710    -0.89445813
 h     -0.11808300    -1.63491107     1.33455522
 h     -1.54479075     0.19125882     2.19732715
 h     -0.31414555     2.36212651    -0.76351992
 h      1.76917317     1.11084038    -1.44816625
 o      2.32309884    -0.85299029     0.29024036
 h      3.12645404    -0.38468789    -0.11132554
 c     -2.45481478    -0.28035755    -0.95436994
 h     -2.02609361    -1.02322219    -1.59944032
 h     -3.15046060    -1.04938526    -0.45349806
 h     -2.96271806     0.38923314    -1.60143180
 h     -0.31300521     1.44443659     1.46551371
          17

 c      1.10328899    -0.48110324     0.07282802
 c     -0.06220522    -0.79286702     0.67563985
 c     -1.07928884     0.12395937     0.00751240
 c     -0.90881817     0.50216313     1.42825492
 c     -0.26897188     1.27969585    -0.70339757
 c      0.92546118     0.68085002    -0.88873550
 h     -0.16047616    -1.64978369     1.36705157
 h     -1.53239299     0.23015424     2.23517072
 h     -0.27900300     2.38703003    -0.76204475
 h      1.77847710     1.11779514    -1.43037896
 o      2.31632589    -0.84684815     0.28431680
 h      3.16803621    -0.37220390    -0.07512173
 c     -2.47039854    -0.29305545    -0.95775453
 h     -2.04660034    -1.05442707    -1.59205961
 h     -3.14359876    -1.05720963    -0.46198151
 h     -2.97019880     0.41561247    -1.62168670
 h     -0.31351497     1.43328215     1.42506415
          17

 c      1.11726403    -0.47825487     0.06784089
 c     -0.08332786    -0.79001567     0.67441343
 c     -1.08680144     0.13286632     0.01042258
 c     -0.89358146     0.49354044     1.42706969
 c     -0.25845238     1.26726440    -0.70337410
 c      0.93540329     0.69100113    -0.88254821
 h     -0.20680490    -1.66412735     1.39185898
 h     -1.52687803     0.26416138     2.28297932
 h     -0.25636731     2.40649664    -0.76449928
 h      1.78787020     1.12417072    -1.40884808
 o      2.31074726    -0.84132273     0.27897252
 h      3.18427166    -0.36715226    -0.03648304
 c     -2.48441922    -0.30751796    -0.95936393
 h     -2.05922041    -1.08669804    -1.59461904
 h     -3.13594612    -1.05064678    -0.46653688
 h     -2.97632290     0.44843442    -1.63600691
 h     -0.31466156     1.41705508     1.39512833
          17

 c      1.13257488    -0.47185610     0.05988758
 c     -0.10569961    -0.78758115     0.67495814
 c     -1.09768497     0.14327645     0.01196277
 c     -0.87804839     0.48476347     1.42501763
 c     -0.24754070     1.25363998    -0.70311828
 c      0.94630692     0.70030239    -0.87580113
 h     -0.25510988    -1.67186164     1.40290157
 h     -1.52162147     0.29528292     2.33087725
 h     -0.24646019     2.41250473    -0.77030460
 h      1.79909230     1.13153697    -1.38511571
 o      2.30692386    -0.83660562     0.27440442
 h      3.17416723    -0.36963598     0.00336856
 c     -2.49662968    -0.32278873    -0.96011077
 h     -2.06525904    -1.11624454    -1.60503359
 h     -3.13277259    -1.03383497    -0.46361559
 h     -2.97740359     0.47903384    -1.63893747
 h     -0.31343848     1.39974675     1.37665013
          17

 c      1.14757888    -0.46208294     0.04946548
 c     -0.12844527    -0.78558319     0.67708008
 c     -1.11175796     0.15473634     0.01184881
 c     -0.86293340     0.47563968     1.42302843
 c     -0.23678092     1.23966880    -0.70264127
 c      0.95833202     0.70833336    -0.86843407
 h     -0.30368491    -1.67034877     1.39704591
 h     -1.51089627     0.32455296     2.36953781
 h     -0.24918121     2.40077550    -0.77908886
 h      1.81374576     1.14148435    -1.36072178
 o      2.30504411    -0.83303191     0.27088419
 h      3.14302108    -0.37689286     0.04152821
 c     -2.50656179    -0.33800468    -0.96083849
 h     -2.06693773    -1.13897571    -1.62010702
 h     -3.13962738    -1.01229692    -0.44939616
 h     -2.97158551     0.50097495    -1.62739507
 h     -0.30685976     1.38546975     1.36990674
          17

 c      1.16085407    -0.44922435     0.03709499
 c     -0.15083272    -0.78378400     0.68037059
 c     -1.12869862     0.16679772     0.00989056
 c     -0.84870442     0.46617531     1.42177642
 c     -0.22673479     1.22586418    -0.70194313
 c      0.97168166     0.71480721    -0.86045656
 h     -0.35123731    -1.66013565     1.37397001
 h     -1.49150296     0.35180257     2.39277340
 h     -0.26406269     2.37076127    -0.79069691
 h      1.83256009     1.15517838    -1.33672900
 o      2.30476160    -0.83111000     0.26873271
 h      3.10363536    -0.38252985     0.07372917
 c     -2.51377768    -0.35256800    -0.96207932
 h     -2.06673134    -1.15180717    -1.63643939
 h     -3.16008342    -0.99033307    -0.42153119
 h     -2.95878149     0.51069217    -1.60086756
 h     -0.29293989     1.37683462     1.37458402
          17

 c      1.17137361    -0.43371769     0.02332332
 c     -0.17229771    -0.78170349     0.68422977
 c     -1.14804760     0.17903716     0.00601788
 c     -0.83552394     0.45664146     1.42161270
 c     -0.21791949     1.21238745    -0.70101567
 c      0.98657328     0.71963630    -0.85197148
 h     -0.39707281    -1.64487759     1.33601788
 h     -1.46280904     0.37604351     2.39797358
 h     -0.29035145     2.32558210    -0.80524869
 h      1.85491764     1.17302333    -1.31345086
 o      2.30518926    -0.83149246     0.26826045
 h      3.07511032    -0.37671439     0.09519005
 c     -2.51815125    -0.36631999    -0.96382652
 h     -2.06683496    -1.15336233    -1.65113537
 h     -3.19321820    -0.96847279    -0.38131814
 h     -2.94039597     0.50766301    -1.56124308
 h     -0.27143949     1.37369892     1.38985399
          17

 c      1.17859124    -0.41618001     0.00874267
 c     -0.19241585    -0.77862836     0.68789504
 c     -1.16922380     0.19106305     0.00028701
 c     -0.82326870     0.44752872     1.42256759
 c     -0.21073686     1.19902661    -0.69984489
 c      1.00315917     0.72298223    -0.84317690
 h     -0.44134027    -1.63128141     1.28791692
 h     -1.42650496     0.39586335     2.38603488
 h     -0.32720422     2.27207911    -0.82326714
 h      1.87895511     1.19459465    -1.29053186
 o      2.30555363    -0.83461875     0.26960152
 h      3.07172479    -0.35178194     0.10323980
 c     -2.51993275    -0.37950357    -0.96546367
 h     -2.06873373    -1.14422512    -1.66235808
 h     -3.23340023    -0.94390317    -0.33413453
 h     -2.91919911     0.49465608    -1.51267900
 h     -0.24386369     1.37324721     1.41434725
          17

 c      1.18244737    -0.39742476    -0.00598880
 c     -0.21086425    -0.77371818     0.69055080
 c     -1.19155128     0.20251585    -0.00713080
 c     -0.81158453     0.43940146     1.42435028
 c     -0.20541601     1.18525865    -0.69841655
 c      1.02142480     0.72527533    -0.83435163
 h     -0.48504375    -1.62794673     1.23556091
 h     -1.38659158     0.40974425     2.36157331
 h     -0.37394914     2.22002513    -0.84579413
 h      1.90219442     1.21885389    -1.26730672
 o      2.30607634    -0.84016763     0.27256333
 h      3.08877164    -0.31102297     0.09975131
 c     -2.51956151    -0.39252044    -0.96593521
 h     -2.07288597    -1.12695312    -1.66975728
 h     -3.27290222    -0.91343701    -0.28733209
 h     -2.89922215     0.47785788    -1.46128568
 h     -0.21272278     1.37136682     1.44610128
          17

 c      1.18331630    -0.37846380    -0.02012941
 c     -0.22743978    -0.76633145     0.69156530
 c     -1.21429215     0.21306898    -0.01597468
 c     -0.79995073     0.43273763     1.42635024
 c     -0.20202085     1.17053860    -0.69674442
 c      1.04112730     0.72718857    -0.82583394
 h     -0.52919300    -1.64172397     1.18329525
 h     -1.34939812     0.41636086     2.33315151
 h     -0.43003364     2.17885400    -0.87418318
 h      1.92233722     1.24451632    -1.24321448
 o      2.30756660    -0.84720072     0.27673782
 h      3.10918711    -0.26642330     0.08936226
 c     -2.51747973    -0.40566835    -0.96405039
 h     -2.07861221    -1.10583196    -1.67466965
 h     -3.30478907    -0.87577261    -0.24760596
 h     -2.88514866     0.46576385    -1.41398742
 h     -0.18059787     1.36429592     1.48265906
          17

 c      1.18187677    -0.36046907    -0.03286361
 c     -0.24213981    -0.75645907     0.69070147
 c     -1.23668188     0.22243518    -0.02592924
 c     -0.78779511     0.42782987     1.42775744
 c     -0.20057197     1.15477747    -0.69494793
 c      1.06180175     0.72955928    -0.81799253
 h     -0.57315496    -1.67287776     1.13144332
 h     -1.32272169     0.41483444     2.31201546
 h     -0.49402867     2.15232801    -0.90922013
 h      1.93789125     1.27043617    -1.21809640
 o      2.31051795    -0.85474379     0.28169545
 h      3.11871594    -0.22956701     0.07646485
 c     -2.51411916    -0.41886342    -0.95882613
 h     -2.08436556    -1.08612137    -1.67981371
 h     -3.32436436    -0.83190849    -0.21951988
 h     -2.88069657     0.46548534    -1.37624425
 h     -0.14948325     1.34970439     1.52134907
          17

 c      1.17892739    -0.34466714    -0.04336173
 c     -0.25516998    -0.74483083     0.68803652
 c     -1.25796357     0.23037887    -0.03666369
 c     -0.77475427     0.42476505     1.42797126
 c     -0.20120670     1.13856945    -0.69333408
 c      1.08281118     0.73326449    -0.81117858
 h     -0.61397681    -1.71406595     1.07716235
 h     -1.31291278     0.40483165     2.30731679
 h     -0.56226532     2.13616485    -0.95010163
 h      1.94850473     1.29593053    -1.19232330
 o      2.31491404    -0.86205676     0.28706676
 h      3.11044233    -0.20783551     0.06421389
 c     -2.50995435    -0.43141769    -0.94979432
 h     -2.08855401    -1.07256420    -1.68810357
 h     -3.32955099    -0.78463109    -0.20505319
 h     -2.88669276     0.47800670    -1.34999164
 h     -0.12049921     1.32708298     1.55964286
          17

 c      1.17521928    -0.33217673    -0.05088537
 c     -0.26680387    -0.73256487     0.68367859
 c     -1.27741688     0.23673240    -0.04786473
 c     -0.76099867     0.42344324     1.42712826
 c     -0.20418997     1.12288490    -0.69237934
 c      1.10340608     0.73906474    -0.80565237
 h     -0.64768091    -1.75453112     1.01764425
 h     -1.32098028     0.38658281     2.31976956
 h     -0.62903402     2.12178862    -0.99450223
 h      1.95501763     1.32098545    -1.16676911
 o      2.32039128    -0.86867423     0.29256739
 h      3.08354485    -0.20439886     0.05452516
 c     -2.50540652    -0.44219083    -0.93714455
 h     -2.09069849    -1.06757736    -1.70071240
 h     -3.32104540    -0.73788625    -0.20347369
 h     -2.90078836     0.49743776    -1.33390641
 h     -0.09383841     1.29769841     1.59548778
          17

 c      1.17135597    -0.32382631    -0.05490954
 c     -0.27723523    -0.72075515     0.67760040
 c     -1.29437784     0.24140742    -0.05925063
 c     -0.74726911     0.42358485     1.42612148
 c     -0.20977269     1.10862381    -0.69262068
 c      1.12278213     0.74744428    -0.80149934
 h     -0.67094988    -1.78474182     0.95205257
 h     -1.34194294     0.36106608     2.34106785
 h     -0.68835623     2.10155399    -1.03964384
 h      1.95923577     1.34627328    -1.14265080
 o      2.32634839    -0.87443365     0.29802613
 h      3.04229651    -0.21824201     0.04792648
 c     -2.50062066    -0.45006115    -0.92168056
 h     -2.09204321    -1.07041955    -1.71569300
 h     -3.30263886    -0.69625872    -0.21115138
 h     -2.91909467     0.51515908    -1.32540255
 h     -0.06883127     1.26431386     1.62755737
          17

 c      1.16776621    -0.32000793    -0.05521758
 c     -0.28652703    -0.71025086     0.66965442
 c     -1.30825113     0.24439351    -0.07056646
 c     -0.73455172     0.42474489     1.42604447
 c     -0.21805798     1.09640642    -0.69455398
 c      1.14014112     0.75850019    -0.79857402
 h     -0.68190808    -1.79849701     0.88152232
 h     -1.36824789     0.33010158     2.35996175
 h     -0.73553588     2.07112093    -1.08326208
 h      1.96339227     1.37289506    -1.12124192
 o      2.33193366    -0.87955268     0.30343301
 h      2.99641806    -0.24314774     0.04291177
 c     -2.49535459    -0.45424822    -0.90464799
 h     -2.09495798    -1.07811805    -1.72853000
 h     -3.28139948    -0.66446485    -0.22153517
 h     -2.93790104     0.52400687    -1.32212735
 h     -0.04415737     1.23066171     1.65534678
          17

 c      1.16473016    -0.32062071    -0.05192890
 c     -0.29462347    -0.70157467     0.65965563
 c     -1.31851996     0.24574617    -0.08157228
 c     -0.72373320     0.42638109     1.42771128
 c     -0.22894106     1.08655998    -0.69857869
 c      1.15475885     0.77193839    -0.79651004
 h     -0.68021725    -1.79329431     0.80846736
 h     -1.39315468     0.29604334     2.36761329
 h     -0.76779843     2.02952870    -1.12406585
 h      1.96933106     1.40182921    -1.10350460
 o      2.33604052    -0.88467197     0.30898372
 h      2.96093070    -0.26705693     0.03523155
 c     -2.48912233    -0.45435983    -0.88743542
 h     -2.10168970    -1.08723590    -1.73411201
 h     -3.26645786    -0.64663558    -0.22634264
 h     -2.95446184     0.51985386    -1.32238943
 h     -0.01834363     1.20055714     1.67901778
          17

 c      1.16243016    -0.32511889    -0.04545025
 c     -0.30136629    -0.69487511     0.64745473
 c     -1.32475764     0.24557272    -0.09203326
 c     -0.71541070     0.42796151     1.43152586
 c     -0.24208888     1.07915191    -0.70496829
 c      1.16604697     0.78718498    -0.79479934
 h     -0.66704226    -1.77041098     0.73595137
 h     -1.41207041     0.26132125     2.35920158
 h     -0.78445902     1.97872569    -1.16195164
 h      1.97767115     1.43326623    -1.08977027
 o      2.33765095    -0.89054098     0.31498001
 h      2.95035016    -0.27707751     0.01943833
 c     -2.48160395    -0.45036008    -0.87113558
 h     -2.11342147    -1.09519307    -1.72853857
 h     -3.26493955    -0.64528838    -0.21908013
 h     -2.96715738     0.50152321    -1.32511076
 h      0.00941202     1.17676009     1.69898159
          17

 c      1.16099857    -0.33263299    -0.03637849
 c     -0.30649395    -0.68987025     0.63298838
 c     -1.32664114     0.24402394    -0.10171644
 c     -0.70981201     0.42905662     1.43753028
 c     -0.25692724     1.07400136    -0.71383903
 c      1.17358455     0.80354963    -0.79289942
 h     -0.64511511    -1.73534017     0.66718609
 h     -1.42271706     0.22808319     2.33365517
 h     -0.78706957     1.92333751    -1.19827030
 h      1.98740740     1.46621281    -1.07964433
 o      2.33657539    -0.89725499     0.32147616
 h      2.96661718    -0.27162825    -0.00551791
 c     -2.47309489    -0.44256592    -0.85613697
 h     -2.12994120    -1.10083717    -1.71002614
 h     -3.27691236    -0.66037426    -0.19910505
 h     -2.97552137     0.47037199    -1.32976064
 h      0.03844408     1.16011649     1.71542585
          17

 c      1.16053612    -0.34211516    -0.02539816
 c     -0.30964176    -0.68581843     0.61631960
 c     -1.32396546     0.24129180    -0.11039947
 c     -0.70678106     0.42937668     1.44545295
 c     -0.27264489     1.07068276    -0.72511000
 c      1.17711488     0.82035407    -0.79031697
 h     -0.61872404    -1.69821492     0.60498137
 h     -1.42519713     0.19789520     2.29327624
 h     -0.77952357     1.87049439    -1.23615873
 h      1.99622738     1.49865315    -1.07220039
 o      2.33353751    -0.90412676     0.32813023
 h      2.99754916    -0.26237139    -0.03397375
 c     -2.46450964    -0.43162392    -0.84210304
 h     -2.14974743    -1.10457219    -1.67907629
 h     -3.29504709    -0.68915323    -0.17161130
 h     -2.98033805     0.43004587    -1.33641588
 h      0.06643938     1.14954922     1.72812502
          17

 c      1.16109593    -0.35246719    -0.01320110
 c     -0.31039501    -0.68166683     0.59767101
 c     -1.31666189     0.23760919    -0.11789463
 c     -0.70580761     0.42876851     1.45470521
 c     -0.28826625     1.06860583    -0.73850088
 c      1.17652218     0.83699008    -0.78664842
 h     -0.59302828    -1.67241671     0.55114656
 h     -1.42235131     0.17136108     2.24372220
 h     -0.76748601     1.82874193    -1.28038451
 h      2.00132383     1.52815410    -1.06633667
 o      2.32943516    -0.91041899     0.33451459
 h      3.02855492    -0.26231439    -0.05858775
 c     -2.45691919    -0.41841226    -0.82831056
 h     -2.17038430    -1.10827336    -1.63820255
 h     -3.30950709    -0.72709189    -0.14359888
 h     -2.98371598     0.38621162    -1.34589357
 h      0.09006799     1.14286747     1.73665733
          17

 c      1.16265674    -0.36263138    -0.00043512
 c     -0.30843923    -0.67657082     0.57741404
 c     -1.30482388     0.23324504    -0.12408185
 c     -0.70609176     0.42720973     1.46438423
 c     -0.30285126     1.06727795    -0.75367148
 c      1.17180073     0.85292920    -0.78159143
 h     -0.57215933    -1.66897375     0.50637104
 h     -1.42009164     0.14768667     2.19381690
 h     -0.75631820     1.80487503    -1.33554539
 h      2.00023103     1.55254965    -1.06110561
 o      2.32490135    -0.91576145     0.34035761
 h      3.04972876    -0.27893403    -0.07428185
 c     -2.45113922    -0.40387955    -0.81397968
 h     -2.18892012    -1.11490412    -1.59126692
 h     -3.31241000    -0.76907656    -0.12049018
 h     -2.98874994     0.34563250    -1.35965104
 h      0.10601448     1.13781611     1.74080567
          17

 c      1.16510646    -0.37164704     0.01232099
 c     -0.30371476    -0.67056294     0.55598730
 c     -1.28873662     0.22849092    -0.12893841
 c     -0.70671086     0.42477845     1.47341732
 c     -0.31574665     1.06665740    -0.77050894
 c      1.16302664     0.86771517    -0.77494251
 h     -0.55720224    -1.68910611     0.47101152
 h     -1.42638928     0.12471881     2.15377649
 h     -0.74830628     1.79981649    -1.40259939
 h      1.99138490     1.57042820    -1.05591755
 o      2.32027652    -0.92013895     0.34557714
 h      3.05640768    -0.31420059    -0.07883764
 c     -2.44762785    -0.38886245    -0.79851084
 h     -2.20256160    -1.12755449    -1.54232061
 h     -3.29935547    -0.81028474    -0.10510295
 h     -2.99830521     0.31411941    -1.37895397
 h      0.11191114     1.13288156     1.74085404
          17

 c      1.16824028    -0.37868628     0.02456481
 c     -0.29638214    -0.66462217     0.53383549
 c     -1.26889609     0.22364367    -0.13255348
 c     -0.70700780     0.42151129     1.48093285
 c     -0.32664130     1.06722098    -0.78928251
 c      1.15033625     0.88095705    -0.76658980
 h     -0.54639738    -1.72352054     0.44574006
 h     -1.44730604     0.10037197     2.13082906
 h     -0.74214386     1.80787403    -1.47701505
 h      1.97439103     1.58136743    -1.05062179
 o      2.31564325    -0.92380901     0.35026542
 h      3.04862046    -0.36574597    -0.07272016
 c     -2.44657448    -0.37396051    -0.78171154
 h     -2.20930220    -1.14789734    -1.49419026
 h     -3.26931917    -0.84668468    -0.09779220
 h     -3.01322834     0.29420059    -1.40335085
 h      0.10698338     1.12775131     1.73766948
          17

 c      1.17177581    -0.38307857     0.03587288
 c     -0.28664705    -0.66007547     0.51144099
 c     -1.24600338     0.21899408    -0.13512257
 c     -0.70703056     0.41719270     1.48660860
 c     -0.33539262     1.06963566    -0.81045271
 c      1.13391372     0.89233042    -0.75650776
 h     -0.53710972    -1.75929809     0.43111631
 h     -1.48206244     0.07490057     2.12510764
 h     -0.73517833     1.82055245    -1.55099627
 h      1.95008087     1.58595993    -1.04549910
 o      2.31078130    -0.92727002     0.35470454
 h      3.03164374    -0.42719230    -0.05942448
 c     -2.44796005    -0.35954950    -0.76392196
 h     -2.20833769    -1.17485413    -1.44768132
 h     -3.22430191    -0.87544070    -0.09669784
 h     -3.03150629     0.28449383    -1.42974393
 h      0.09235623     1.12347651     1.73261326
          17

 c      1.17538817    -0.38432387     0.04590633
 c     -0.27465130    -0.65806355     0.48936062
 c     -1.22092994     0.21482818    -0.13692508
 c     -0.70751557     0.41133021     1.49058655
 c     -0.34188304     1.07440209    -0.83436556
 c      1.11399676     0.90158884    -0.74475530
 h     -0.52722096    -1.78592790     0.42699940
 h     -1.52301253     0.05123589     2.13072416
 h     -0.72548509     1.83056094    -1.61704054
 h      1.92038372     1.58565702    -1.04118327
 o      2.30508818    -0.93122918     0.35939122
 h      3.01699137    -0.48847942    -0.04599871
 c     -2.45148924    -0.34586724    -0.74590620
 h     -2.20005386    -1.20459091    -1.40209156
 h     -3.16915158    -0.89544163    -0.09781503
 h     -3.04931737     0.28130441    -1.45319947
 h      0.07084194     1.12226895     1.72733960
          17

 c      1.17875655    -0.38209690     0.05441923
 c     -0.26047361    -0.65935581     0.46820068
 c     -1.19465645     0.21143431    -0.13829126
 c     -0.70939932     0.40338068     1.49310735
 c     -0.34601283     1.08169753    -0.86107806
 c      1.09090723     0.90859139    -0.73148086
 h     -0.51545120    -1.79720307     0.43249410
 h     -1.56052487     0.03294817     2.14037163
 h     -0.71243199     1.83343189    -1.66993385
 h      1.88795479     1.58240424    -1.03849647
 o      2.29775564    -0.93638733     0.36491376
 h      3.01934007    -0.53916965    -0.04119018
 c     -2.45650721    -0.33303182    -0.72859592
 h     -2.18569950    -1.23191533    -1.35651217
 h     -3.11122329    -0.90785063    -0.09512548
 h     -3.06287199     0.28072422    -1.46872006
 h      0.04598722     1.12674141     1.72346680
          17

 c      1.18160410    -0.37624915     0.06126586
 c     -0.24418100    -0.66432987     0.44855188
 c     -1.16819210     0.20910239    -0.13956217
 c     -0.71334939     0.39301444     1.49429505
 c     -0.34774984     1.09135520    -0.89031056
 c      1.06510871     0.91334935    -0.71693518
 h     -0.50127408    -1.79109776     0.44619862
 h     -1.58707482     0.02241813     2.14840528
 h     -0.69649054     1.82761342    -1.70730393
 h      1.85552504     1.57806066    -1.03818054
 o      2.28850536    -0.94297980     0.37152549
 h      3.04471984    -0.57570690    -0.04871463
 c     -2.46206841    -0.32103168    -0.71283259
 h     -2.16701740    -1.25197878    -1.31080074
 h     -3.05902898    -0.91593668    -0.08150462
 h     -3.06966770     0.27987689    -1.47263094
 h      0.02052539     1.13857520     1.72212992
          17

 c      1.18372351    -0.36681785     0.06640842
 c     -0.22588411    -0.67294759     0.43091830
 c     -1.14248826     0.20810232    -0.14104582
 c     -0.71954769     0.38027701     1.49414126
 c     -0.34716503     1.10288024    -0.92144152
 c      1.03727954     0.91607395    -0.70148449
 h     -0.48487155    -1.76957476     0.46649227
 h     -1.59858588     0.02026835     2.15156140
 h     -0.67903827     1.81431350    -1.72980036
 h      1.82513138     1.57375319    -1.04056390
 o      2.27806193    -0.95065196     0.37888340
 h      3.08294451    -0.60329056    -0.06317088
 c     -2.46720305    -0.30986084    -0.69909802
 h     -2.14599220    -1.26136990    -1.26578969
 h     -3.01932012    -0.92304321    -0.05124098
 h     -3.06896306     0.27738395    -1.46327108
 h     -0.00491783     1.15719540     1.72360757
          17

 c      1.18499803    -0.35404230     0.06992768
 c     -0.20576995    -0.68469081     0.41565456
 c     -1.11836936     0.20863717    -0.14297570
 c     -0.72768998     0.36561236     1.49253177
 c     -0.34443323     1.11546918    -0.95350819
 c      1.00835889     0.91719194    -0.68560975
 h     -0.46723850    -1.73884789     0.49185516
 h     -1.59447179     0.02542556     2.14882385
 h     -0.66234402     1.79754787    -1.74140515
 h      1.79761304     1.56950181    -1.04530035
 o      2.26751483    -0.95888743     0.38639735
 h      3.11756912    -0.62883591    -0.07572526
 c     -2.47119891    -0.29978550    -0.68724540
 h     -2.12469728    -1.25851814    -1.22302405
 h     -2.99421271    -0.92931391    -0.00334203
 h     -3.06188168     0.27354596    -1.44132298
 h     -0.03181737     1.17947327     1.72730505
          17

 c      1.18541774    -0.33837318     0.07202682
 c     -0.18410768    -0.69853292     0.40291902
 c     -1.09650122     0.21078596    -0.14547977
 c     -0.73709929     0.34976258     1.48923068
 c     -0.33981250     1.12806360    -0.98524749
 c      0.97951975     0.91730858    -0.66988041
 h     -0.45029721    -1.70939534     0.52128951
 h     -1.57758072     0.03527042     2.14138212
 h     -0.64954682     1.78401478    -1.74948247
 h      1.77270557     1.56438777    -1.05134663
 o      2.25764240    -0.96728628     0.39358704
 h      3.13646634    -0.65637181    -0.07987451
 c     -2.47362937    -0.29142460    -0.67644453
 h     -2.10513914    -1.24377024    -1.18444863
 h     -2.98127584    -0.93070842     0.05752009
 h     -3.05138903     0.27042623    -1.40993418
 h     -0.06247766     1.20077853     1.73210544
          17

 c      1.18508232    -0.32045952     0.07301853
 c     -0.16126461    -0.71313647     0.39266512
 c     -1.07739601     0.21446346    -0.14856830
 c     -0.74685755     0.33361380     1.48384174
 c     -0.33365541     1.13953279    -1.01529394
 c      0.95206989     0.91712988    -0.65490367
 h     -0.43650468    -1.69367958     0.55462824
 h     -1.55414662     0.04582873     2.13274959
 h     -0.64405876     1.78155629    -1.76308485
 h      1.74965961     1.55717156    -1.05722138
 o      2.24877364    -0.97556705     0.40015711
 h      3.13407641    -0.68705594    -0.07257542
 c     -2.47418662    -0.28549521    -0.66544926
 h     -2.08901435    -1.21942703    -1.15224120
 h     -2.97620551    -0.92159702     0.12354807
 h     -3.04192598     0.27160202    -1.37427325
 h     -0.09857369     1.21658723     1.73681052
          17

 c      1.18419124    -0.30111003     0.07329814
 c     -0.13779142    -0.72741243     0.38472500
 c     -1.06143413     0.21941670    -0.15214346
 c     -0.75596898     0.31803456     1.47582921
 c     -0.32650695     1.14905302    -1.04262138
 c      0.92732361     0.91737532    -0.64126253
 h     -0.42733468    -1.69999917     0.59196854
 h     -1.53283096     0.05233335     2.12833265
 h     -0.64785138     1.79523975    -1.78832866
 h      1.72799381     1.54699710    -1.06141983
 o      2.24084382    -0.98352645     0.40598350
 h      3.11078102    -0.72007227    -0.05385249
 c     -2.47262773    -0.28245424    -0.65300922
 h     -2.07740812    -1.18975252    -1.12876844
 h     -2.97505171    -0.89773106     0.18703003
 h     -3.03814224     0.28105069    -1.33986331
 h     -0.14029697     1.22376096     1.74045058
          17

 c      1.18302181    -0.28122910     0.07330532
 c     -0.11451892    -0.74106179     0.37898281
 c     -1.04887887     0.22525838    -0.15603241
 c     -0.76366066     0.30369147     1.46470399
 c     -0.31920716     1.15645397    -1.06695147
 c      0.90647812     0.91870267    -0.62945809
 h     -0.42150254    -1.72668376     0.63207910
 h     -1.52154705     0.05053244     2.13321790
 h     -0.65962836     1.82354518    -1.82389887
 h      1.70803852     1.53387945    -1.06281129
 o      2.23340219    -0.99104120     0.41113230
 h      3.07313767    -0.75297984    -0.02687241
 c     -2.46891878    -0.28223657    -0.63825310
 h     -2.07062754    -1.16061893    -1.11647744
 h     -2.97494258    -0.85744571     0.24206952
 h     -3.04264158     0.30101524    -1.30979308
 h     -0.18614607     1.22125354     1.74245635
          17

 c      1.18188746    -0.26174707     0.07348728
 c     -0.09247570    -0.75446010     0.37545724
 c     -1.03988064     0.23151616    -0.16003192
 c     -0.76976195     0.29087462     1.45034132
 c     -0.31278408     1.16213340    -1.08864432
 c      0.89049228     0.92165977    -0.61987653
 h     -0.41523119    -1.76387424     0.67171315
 h     -1.52294507     0.03829073     2.14841733
 h     -0.67518968     1.85929507    -1.86225606
 h      1.69116287     1.51889338    -1.06091923
 o      2.22556688    -0.99809239     0.41590112
 h      3.03491723    -0.78172774     0.00159868
 c     -2.46335358    -0.28420666    -0.62091392
 h     -2.06850454    -1.13823759    -1.11742768
 h     -2.97408024    -0.80162187     0.28509867
 h     -3.05424973     0.33020937    -1.28290729
 h     -0.23312471     1.21036291     1.74278577
          17

 c      1.18107804    -0.24355227     0.07426260
 c     -0.07265079    -0.76809577     0.37421483
 c     -1.03448010     0.23768302    -0.16395198
 c     -0.77478663     0.27945660     1.43312000
 c     -0.30816127     1.16665403    -1.10821794
 c      0.87997457     0.92666146    -0.61278840
 h     -0.40432946    -1.80032309     0.70681740
 h     -1.53302398     0.01609815     2.16915271
 h     -0.68968802     1.89407554    -1.89483941
 h      1.67967719     1.50407469    -1.05603035
 o      2.21619483    -1.00473350     0.42074197
 h      3.01464513    -0.80155492     0.02260414
 c     -2.45642079    -0.28741530    -0.60132178
 h     -2.07130456    -1.12685172    -1.13223538
 h     -2.97172437    -0.73330933     0.31506289
 h     -3.06862931     0.36423853    -1.25500240
 h     -0.27726024     1.19451124     1.74201653
          17

 c      1.18079700    -0.22742692     0.07598463
 c     -0.05580702    -0.78219711     0.37526010
 c     -1.03261590     0.24326209    -0.16764387
 c     -0.77957113     0.26904293     1.41370374
 c     -0.30591228     1.17044441    -1.12599978
 c      0.87511879     0.93398621    -0.60837308
 h     -0.38578175    -1.82784923     0.73399351
 h     -1.54457142    -0.01390340     2.18742519
 h     -0.69940925     1.92140406    -1.91557017
 h      1.67638663     1.49204292    -1.04908340
 o      2.20466787    -1.01091624     0.42587444
 h      3.02327369    -0.81011412     0.03129556
 c     -2.44851802    -0.29099037    -0.58028335
 h     -2.08059720    -1.12669281    -1.15884498
 h     -2.96836557    -0.65730109     0.33370355
 h     -3.08054287     0.39777775    -1.22166768
 h     -0.31445288     1.17831930     1.74126723
          17

 c      1.18111316    -0.21399333     0.07890956
 c     -0.04240856    -0.79665115     0.37848937
 c     -1.03413042     0.24780353    -0.17101130
 c     -0.78483600     0.25922174     1.39275521
 c     -0.30616467     1.17370647    -1.14202352
 c      0.87573236     0.94378502    -0.60675287
 h     -0.35820322    -1.84234849     0.75116755
 h     -1.55122001    -0.04915554     2.19573247
 h     -0.70235412     1.93761575    -1.92162113
 h      1.68376319     1.48535371    -1.04129251
 o      2.19161449    -1.01635398     0.43096124
 h      3.05275054    -0.80982869     0.03214558
 c     -2.43979784    -0.29434803    -0.55894481
 h     -2.09902633    -1.13411626    -1.19228679
 h     -2.96588542    -0.57948536     0.34567272
 h     -3.08571131     0.42650416    -1.18023842
 h     -0.34155123     1.16584994     1.74175196
          17

 c      1.18194160    -0.20367810     0.08317495
 c     -0.03261159    -0.81102928     0.38367829
 c     -1.03876585     0.25093201    -0.17401162
 c     -0.79095829     0.24978755     1.37083589
 c     -0.30861845     1.17641786    -1.15604214
 c      0.88135722     0.95609304    -0.60801904
 h     -0.32177947    -1.84358842     0.75777004
 h     -1.54917846    -0.08736300     2.18897720
 h     -0.69824818     1.94182872    -1.91315027
 h      1.70289868     1.48573477    -1.03359231
 o      2.17833706    -1.02067775     0.43542262
 h      3.08493159    -0.80534964     0.03389100
 c     -2.43024781    -0.29718703    -0.53856119
 h     -2.12904970    -1.14377860    -1.22592655
 h     -2.96716026    -0.50573428     0.35754841
 h     -3.08157904     0.44796704    -1.13033560
 h     -0.35724803     1.15865739     1.74403842
          17

 c      1.18305456    -0.19669266     0.08878841
 c     -0.02628193    -0.82460340     0.39047067
 c     -1.04615300     0.25236429    -0.17664927
 c     -0.79794546     0.24082941     1.34842553
 c     -0.31261827     1.17834244    -1.16756382
 c      0.89141849     0.97083422    -0.61223397
 h     -0.27813123    -1.83516203     0.75485700
 h     -1.53730445    -0.12673951     2.16481672
 h     -0.68850216     1.93596707    -1.89309761
 h      1.73273401     1.49356330    -1.02620994
 o      2.16594431    -1.02362531     0.43884201
 h      3.10510757    -0.80039754     0.04300530
 c     -2.41991216    -0.29944300    -0.52012666
 h     -2.17182120    -1.15085260    -1.25330006
 h     -2.97457450    -0.44059391     0.37500771
 h     -3.06745547     0.46178488    -1.07368877
 h     -0.36226362     1.15501625     1.74752658
          17

 c      1.18411879    -0.19302560     0.09562497
 c     -0.02304351    -0.83635455     0.39837382
 c     -1.05579997     0.25191809    -0.17896517
 c     -0.80550809     0.23265313     1.32592001
 c     -0.31724904     1.17903355    -1.17589421
 c      0.90532264     0.98780847    -0.61939941
 h     -0.23007662    -1.82458391     0.74518188
 h     -1.51681294    -0.16615444     2.12359637
 h     -0.67617983     1.92492851    -1.86711104
 h      1.77010646     1.50790849    -1.01867806
 o      2.15510669    -1.02508365     0.44105091
 h      3.10572661    -0.79701943     0.06232050
 c     -2.40910108    -0.30125405    -0.50402607
 h     -2.22687164    -1.15211835    -1.26949272
 h     -2.98806894    -0.38674794     0.39955345
 h     -3.04450869     0.46963874    -1.01373199
 h     -0.35874541     1.15098178     1.75062051
          17

 c      1.18475150    -0.19244897     0.10343625
 c     -0.02238017    -0.84509099     0.40680388
 c     -1.06708638     0.24951339    -0.18102745
 c     -0.81314576     0.22563883     1.30357682
 c     -0.32146472     1.17789193    -1.18023854
 c      0.92247993     1.00667036    -0.62940558
 h     -0.18093013    -1.82217350     0.73270966
 h     -1.49114848    -0.20538040     2.06841100
 h     -0.66558791     1.91609191    -1.84282538
 h      1.81063622     1.52708060    -1.01025850
 o      2.14610146    -1.02507639     0.44208402
 h      3.08559908    -0.79579846     0.09174719
 c     -2.39843064    -0.30289076    -0.48999163
 h     -2.29234435    -1.14617822    -1.27175728
 h     -3.00465698    -0.34561997     0.42796865
 h     -3.01568571     0.47515411    -0.95502758
 h     -0.34939601     1.14230356     1.75141913
          17

 c      1.18458659    -0.19453991     0.11187087
 c     -0.02378760    -0.84984937     0.41523180
 c     -1.07926805     0.24516806    -0.18292987
 c     -0.82022130     0.22014537     1.28147069
 c     -0.32428644     1.17439680    -1.17995349
 c      0.94228341     1.02692343    -0.64199259
 h     -0.13324591    -1.83669801     0.72093221
 h     -1.46584881    -0.24541188     2.00510100
 h     -0.66087625     1.91671130    -1.82730143
 h      1.84992159     1.54930854    -1.00044180
 o      2.13882501    -1.02376349     0.44214830
 h      3.04963259    -0.79586888     0.12876702
 c     -2.38869664    -0.30466061    -0.47738050
 h     -2.36542965    -1.13339502    -1.25965493
 h     -3.01994621    -0.31806999     0.45488266
 h     -2.98526589     0.48335801    -0.90238475
 h     -0.33681450     1.12590773     1.74841025
          17

 c      1.18333803    -0.19872386     0.12050677
 c     -0.02687021    -0.85046522     0.42335764
 c     -1.09150007     0.23898871    -0.18479775
 c     -0.82607881     0.21645791     1.25955137
 c     -0.32503233     1.16849272    -1.17490286
 c      0.96407754     1.04794600    -0.65674857
 h     -0.08807393    -1.86903735     0.71079125
 h     -1.44766062    -0.28839163     1.94132343
 h     -0.66390247     1.92936553    -1.82307136
 h      1.88450954     1.57323378    -0.98924870
 o      2.13272330    -1.02145937     0.44161307
 h      3.00982290    -0.79456698     0.16855552
 c     -2.38076079    -0.30678259    -0.46550613
 h     -2.44288580    -1.11580729    -1.23503738
 h     -3.02998932    -0.30448162     0.47555712
 h     -2.95764627     0.49920507    -0.85963212
 h     -0.32312128     1.10059426     1.74091319
          17

 c      1.18084550    -0.20433056     0.12888623
 c     -0.03128714    -0.84771386     0.43110612
 c     -1.10288427     0.23115601    -0.18680329
 c     -0.83027311     0.21467027     1.23786499
 c     -0.32341191     1.16076984    -1.16559045
 c      0.98713403     1.06903667    -0.67314160
 h     -0.04584294    -1.91073294     0.70065497
 h     -1.44214557    -0.33622049     1.88386184
 h     -0.67331554     1.94970272    -1.82656321
 h      1.91244853     1.59815004    -0.97727984
 o      2.12683907    -1.01862489     0.44094661
 h      2.98435852    -0.78743858     0.20494668
 c     -2.37553009    -0.30922434    -0.45385659
 h     -2.52161574    -1.09687931    -1.20181715
 h     -3.03224900    -0.30457081     0.48722080
 h     -2.93560179     0.52527738    -0.82843574
 h     -0.30971353     1.06724388     1.72930564
          17

 c      1.17709460    -0.21065151     0.13654899
 c     -0.03666350    -0.84283256     0.43845003
 c     -1.11254348     0.22190132    -0.18917967
 c     -0.83283363     0.21447856     1.21680885
 c     -0.31940347     1.15219531    -1.15290229
 c      1.01064028     1.08946497    -0.69057182
 h     -0.00758194    -1.94953826     0.68834853
 h     -1.45070072    -0.38792753     1.83545239
 h     -0.68590093     1.96939707    -1.83092795
 h      1.93345173     1.62405296    -0.96558515
 o      2.12042559    -1.01571525     0.44049718
 h      2.98776739    -0.77054105     0.23387735
 c     -2.37391628    -0.31162664    -0.44220454
 h     -2.59913259    -1.08074587    -1.16520484
 h     -3.02586561    -0.31727816     0.48943624
 h     -2.91931654     0.56017816    -0.80795793
 h     -0.29703901     1.02878876     1.71512722
          17

 c      1.17221564    -0.21698575     0.14306027
 c     -0.04259885    -0.83700092     0.44528343
 c     -1.11971146     0.21147127    -0.19221871
 c     -0.83430295     0.21511589     1.19712884
 c     -0.31308278     1.14371747    -1.13776258
 c      1.03372061     1.10851612    -0.70842559
 h      0.02496869    -1.97524799     0.67267386
 h     -1.46995329    -0.43844720     1.79451020
 h     -0.69844686     1.98059783    -1.82979247
 h      1.94869403     1.65153744    -0.95542503
 o      2.11385248    -1.01291715     0.44029224
 h      3.01645902    -0.74448826     0.25651190
 c     -2.37668780    -0.31344673    -0.43066745
 h     -2.67358280    -1.07081866    -1.13027398
 h     -3.01175098    -0.34082711     0.48429047
 h     -2.90711779     0.59914028    -0.79562668
 h     -0.28450267     0.98984563     1.70099506
          17

 c      1.16647219    -0.22268596     0.14803850
 c     -0.04872234    -0.83112143     0.45140764
 c     -1.12381669     0.20008365    -0.19624516
 c     -0.83547583     0.21560972     1.17966611
 c     -0.30454190     1.13605751    -1.12095807
 c      1.05550905     1.12553321    -0.72612153
 h      0.04987615    -1.98192373     0.65362933
 h     -1.49422896    -0.48060200     1.75796863
 h     -0.70866734     1.97820420    -1.81903673
 h      1.96020020     1.68150716    -0.94797286
 o      2.10836012    -1.01014520     0.44019195
 h      3.05238982    -0.71414865     0.27663388
 c     -2.38429802    -0.31421540    -0.41974353
 h     -2.74320288    -1.06836582    -1.10045743
 h     -2.99266648    -0.37295957     0.47658214
 h     -2.89705501     0.63617630    -0.78828310
 h     -0.27083564     0.95568338     1.69008731
          17

 c      1.16024347    -0.22721136     0.15118221
 c     -0.05472493    -0.82578413     0.45655932
 c     -1.12454029     0.18788846    -0.20157451
 c     -0.83706764     0.21517401     1.16516903
 c     -0.29388146     1.12966510    -1.10309827
 c      1.07526383     1.13996597    -0.74314588
 h      0.06545662    -1.96794548     0.63210153
 h     -1.51830650    -0.50803882     1.72381475
 h     -0.71537594     1.96024978    -1.79702231
 h      1.96987203     1.71467245    -0.94402546
 o      2.10507567    -1.00725428     0.44011587
 h      3.07834174    -0.68471092     0.29681079
 c     -2.39680406    -0.31367467    -0.41024888
 h     -2.80575860    -1.07214133    -1.07702277
 h     -2.97291369    -0.41135811     0.47341439
 h     -2.88801232     0.66598870    -0.78295768
 h     -0.25514311     0.93049543     1.68503126
          17

 c      1.15399893    -0.23016847     0.15228657
 c     -0.06037162    -0.82124700     0.46043638
 c     -1.12183281     0.17494931    -0.20846464
 c     -0.83949690     0.21346721     1.15426982
 c     -0.28121960     1.12471969    -1.08461140
 c      1.09248295     1.15142013    -0.75907111
 h      0.07055812    -1.93584036     0.60957605
 h     -1.53871407    -0.51681280     1.69182344
 h     -0.71850559     1.92777751    -1.76445687
 h      1.97848845     1.75096153    -0.94382558
 o      2.10458727    -1.00413896     0.44007305
 h      3.08446073    -0.65964371     0.31774816
 c     -2.41392118    -0.31174421    -0.40305432
 h     -2.85866296    -1.07931160    -1.05972745
 h     -2.95692692    -0.45405930     0.48207983
 h     -2.88005891     0.68494781    -0.77720566
 h     -0.23815578     0.91582007     1.68665197
          17

 c      1.14826821    -0.23132938     0.15124773
 c     -0.06551632    -0.81737063     0.46272010
 c     -1.11588702     0.16125417    -0.21706478
 c     -0.84282728     0.21062124     1.14747049
 c     -0.26668831     1.12112180    -1.06573046
 c      1.10696549     1.15968509    -0.77355483
 h      0.06482252    -1.89262062     0.58796096
 h     -1.55401209    -0.50571983     1.66333439
 h     -0.71927357     1.88484949    -1.72441652
 h      1.98525007     1.78915812    -0.94707508
 o      2.10695767    -1.00073553     0.44011607
 h      3.06802312    -0.64046917     0.33896373
 c     -2.43519269    -0.30847201    -0.39865993
 h     -2.89965311    -1.08678391    -1.04780499
 h     -2.94688231    -0.49933557     0.50608840
 h     -2.87438416     0.69149540    -0.76926935
 h     -0.22257954     0.91032981     1.69358029
          17

 c      1.14360559    -0.23062761     0.14805705
 c     -0.07012112    -0.81355833     0.46310425
 c     -1.10708388     0.14675030    -0.22736990
 c     -0.84682994     0.20711558     1.14504182
 c     -0.25041936     1.11849171    -1.04648283
 c      1.11879307     1.16471724    -0.78632104
 h      0.04891067    -1.85010500     0.56939701
 h     -1.56488181    -0.47625978     1.64092661
 h     -0.72043679     1.83849778    -1.68236990
 h      1.98815893     1.82701076    -0.95311756
 o      2.11177454    -0.99703454     0.44031088
 h      3.03283084    -0.62662344     0.35930318
 c     -2.46010743    -0.30407896    -0.39689472
 h     -2.92741149    -1.09212885    -1.04059601
 h     -2.94147410    -0.54495128     0.54228984
 h     -2.87312009     0.68643009    -0.75824604
 h     -0.21212429     0.91107447     1.70307014
          17

 c      1.14055327    -0.22814159     0.14278905
 c     -0.07424985    -0.80890131     0.46134887
 c     -1.09593835     0.13139452    -0.23919983
 c     -0.85107216     0.20362660     1.14690052
 c     -0.23257310     1.11626101    -1.02675540
 c      1.12825726     1.16658677    -0.79713768
 h      0.02435525    -1.82298884     0.55583827
 h     -1.57430718    -0.43255171     1.62816867
 h     -0.72603643     1.79760139    -1.64532312
 h      1.98496057     1.86177266    -0.96116890
 o      2.11812944    -0.99313979     0.44072629
 h      2.98992256    -0.61475742     0.37720309
 c     -2.48802216    -0.29901500    -0.39701663
 h     -2.94185328    -1.09399795    -1.03780598
 h     -2.93747018    -0.58783879     0.58240541
 h     -2.87913476     0.67318670    -0.74425008
 h     -0.21006081     0.91504194     1.71225207
          17

 c      1.13960621    -0.22406343     0.13558171
 c     -0.07800543    -0.80276350     0.45736198
 c     -1.08305955     0.11520818    -0.25222108
 c     -0.85499916     0.20088991     1.15257850
 c     -0.21349912     1.11394520    -1.00652113
 c      1.13578575     1.16541118    -0.80579746
 h     -0.00725159    -1.82195919     0.54833499
 h     -1.58739360    -0.38076414     1.62914056
 h     -0.73960169     1.76965069    -1.61905306
 h      1.97407007     1.89087321    -0.97049950
 o      2.12467742    -0.98932215     0.44142207
 h      2.95716150    -0.59826287     0.39103310
 c     -2.51804422    -0.29392207    -0.39806251
 h     -2.94412385    -1.09223764    -1.03959370
 h     -2.93212726    -0.62476581     0.61721434
 h     -2.89569415     0.65776221    -0.72840544
 h     -0.21820015     0.92018911     1.71901429
          17

 c      1.14117802    -0.21865465     0.12661243
 c     -0.08147592    -0.79548513     0.45126593
 c     -1.06912499     0.09832792    -0.26600816
 c     -0.85810054     0.19949829     1.16134922
 c     -0.19399538     1.11146891    -0.98613050
 c      1.14188889     1.16129861    -0.81210767
 h     -0.04483848    -1.84556117     0.54649015
 h     -1.60964341    -0.32721952     1.64713678
 h     -0.76111144     1.75688597    -1.60452614
 h      1.95515034     1.91247918    -0.98054627
 o      2.13019111    -0.98586602     0.44241516
 h      2.95102729    -0.57021149     0.39982519
 c     -2.54907257    -0.28948396    -0.39914921
 h     -2.93638231    -1.08778318    -1.04657466
 h     -2.92425929    -0.65321612     0.63958104
 h     -2.92575888     0.64745492    -0.71239705
 h     -0.23644043     0.92591952     1.72236957
          17

 c      1.14556941    -0.21220339     0.11607676
 c     -0.08476966    -0.78830279     0.44338479
 c     -1.05485937     0.08103521    -0.28012149
 c     -0.86021625     0.19963396     1.17248492
 c     -0.17537666     1.10918746    -0.96633565
 c      1.14711379     1.15430892    -0.81589036
 h     -0.08714265    -1.88119919     0.54872715
 h     -1.64329341    -0.27551857     1.68245469
 h     -0.78590978     1.75597460    -1.59737800
 h      1.92931843     1.92586098    -0.99097258
 o      2.13451159    -0.98263979     0.44365100
 h      2.97191211    -0.53062167     0.40389116
 c     -2.57999345    -0.28616634    -0.39967310
 h     -2.92138779    -1.08225117    -1.05965341
 h     -2.91409297    -0.67187179     0.64549020
 h     -2.97078014     0.64780305    -0.69746417
 h     -0.26270088     0.93323505     1.72250094
          17

 c      1.15293453    -0.20500575     0.10418070
 c     -0.08802639    -0.78258458     0.43416638
 c     -1.04100462     0.06375444    -0.29417065
 c     -0.86174661     0.20097547     1.18546181
 c     -0.15919782     1.10758695    -0.94799400
 c      1.15198365     1.14443613    -0.81699283
 h     -0.13197767    -1.91402949     0.55309504
 h     -1.68466011    -0.22549073     1.73101694
 h     -0.80715965     1.76145865    -1.59113184
 h      1.89907188     1.93155047    -1.00169414
 o      2.13852666    -0.97902199     0.44503387
 h      3.00451275    -0.48780827     0.40438068
 c     -2.60990558    -0.28396862    -0.39945627
 h     -2.90195246    -1.07716156    -1.07955425
 h     -2.90282213    -0.68079205     0.63424045
 h     -3.02947791     0.65919491    -0.68343925
 h     -0.29325600     0.94456536     1.72057899
          17

 c      1.16324823    -0.19736470     0.09114100
 c     -0.09134501    -0.77928203     0.42410514
 c     -1.02828057     0.04701939    -0.30785019
 c     -0.86345783     0.20292905     1.19994842
 c     -0.14688159     1.10701711    -0.93178002
 c      1.15692732     1.13161613    -0.81530314
 h     -0.17653117    -1.93322831     0.55787530
 h     -1.72592742    -0.17531809     1.78573866
 h     -0.81892198     1.76886079    -1.58037343
 h      1.86793140     1.93121690    -1.01286533
 o      2.14323992    -0.97433559     0.44647439
 h      3.03251011    -0.45144142     0.40249101
 c     -2.63822408    -0.28242914    -0.39882060
 h     -2.88047379    -1.07300935    -1.10610754
 h     -2.89229263    -0.68156556     0.60873567
 h     -3.09770301     0.67645549    -0.66885422
 h     -0.32365096     0.96301738     1.71820207
          17

 c      1.17628549    -0.18959060     0.07718505
 c     -0.09472097    -0.77880893     0.41369129
 c     -1.01734757     0.03141881    -0.32095023
 c     -0.86604502     0.20497176     1.21569364
 c     -0.13946412     1.10760390    -0.91807294
 c      1.16222160     1.11577340    -0.81077040
 h     -0.21799797    -1.93329812     0.56181500
 h     -1.75927788    -0.12401885     1.83932198
 h     -0.81763450     1.77574716    -1.56196715
 h      1.83974515     1.92713181    -1.02478961
 o      2.14929109    -0.96813138     0.44790576
 h      3.04617100    -0.42800586     0.39919139
 c     -2.66461070    -0.28088122    -0.39857156
 h     -2.85880511    -1.06876928    -1.13770876
 h     -2.88482442    -0.67752969     0.57592609
 h     -3.16971241     0.69194476    -0.65201148
 h     -0.35011241     0.99088139     1.71637735
          17

 c      1.19162523    -0.18200070     0.06254959
 c     -0.09804107    -0.78108922     0.40337295
 c     -1.00877994     0.01753718    -0.33334798
 c     -0.86982499     0.20688335     1.23248354
 c     -0.13745742     1.10925063    -0.90694948
 c      1.16797001     1.09691583    -0.80343463
 h     -0.25402264    -1.91352085     0.56419240
 h     -1.77948133    -0.07221275     1.88606979
 h     -0.80241539     1.78176168    -1.53514388
 h      1.81772263     1.92118685    -1.03770694
 o      2.15695288    -0.96022394     0.44928607
 h      3.04243034    -0.42026160     0.39521729
 c     -2.68884074    -0.27869762    -0.39986253
 h     -2.83846665    -1.06227632    -1.17144842
 h     -2.88293417    -0.67370703     0.54633843
 h     -3.23980789     0.69902394    -0.63190861
 h     -0.37076424     1.02795322     1.71454620
          17

 c      1.20867993    -0.17492693     0.04748514
 c     -0.10111297    -0.78559204     0.39351577
 c     -1.00304804     0.00590399    -0.34498590
 c     -0.87467668     0.20879669     1.25012165
 c     -0.14078304     1.11163735    -0.89819481
 c      1.17411591     1.07525355    -0.79346754
 h     -0.28301381    -1.87766192     0.56491419
 h     -1.78447107    -0.02175192     1.92244863
 h     -0.77511360     1.78864659    -1.50144668
 h      1.80358488     1.91383130    -1.05149467
 o      2.16618347    -0.95068032     0.45060238
 h      3.02402419    -0.42747067     0.39104527
 c     -2.71074443    -0.27544851    -0.40381304
 h     -2.82090764    -1.05122268    -1.20393579
 h     -2.88859214    -0.67555350     0.53063756
 h     -3.30340010     0.69380101    -0.60852677
 h     -0.38579118     1.07094949     1.71054996
          17

 c      1.22674827    -0.16873536     0.03226981
 c     -0.10369700    -0.79131920     0.38435998
 c     -1.00050490    -0.00304385    -0.35584415
 c     -0.88013073     0.21108321     1.26835346
 c     -0.14878170     1.11420282    -0.89131556
 c      1.18046760     1.05127951    -0.78120957
 h     -0.30450757    -1.83428026     0.56471752
 h     -1.77518110     0.02485235     1.94717798
 h     -0.74030459     1.80045628    -1.46472094
 h      1.79733880     1.90363601    -1.06545778
 o      2.17658912    -0.93984519     0.45188113
 h      2.99990982    -0.44502369     0.38674572
 c     -2.73023280    -0.27107655    -0.41089366
 h     -2.80757740    -1.03410784    -1.23233053
 h     -2.90217499    -0.68625173     0.53318640
 h     -3.35748322     0.67550006    -0.58272441
 h     -0.39655797     1.11460035     1.70165255
          17

 c      1.24508854    -0.16385196     0.01723110
 c     -0.10552987    -0.79684218     0.37599316
 c     -1.00137975    -0.00898740    -0.36591469
 c     -0.88547595     0.21417405     1.28676628
 c     -0.16035594     1.11617674    -0.88561215
 c      1.18672181     1.02576828    -0.76718376
 h     -0.31949893    -1.79651533     0.56533524
 h     -1.75543717     0.06487676     1.96133008
 h     -0.70453305     1.82327718    -1.43050584
 h      1.79778076     1.88786320    -1.07838939
 o      2.18737901    -0.92835534     0.45320201
 h      2.98563344    -0.46422933     0.38174868
 c     -2.74729147    -0.26598969    -0.42059173
 h     -2.79981528    -1.01076389    -1.25510792
 h     -2.92215369    -0.70490014     0.54856564
 h     -3.40086622     0.64632152    -0.55598636
 h     -0.40454790     1.15349184     1.68572841
          17

 c      1.26300343    -0.16078404     0.00276867
 c     -0.10638287    -0.80062658     0.36838907
 c     -1.00578360    -0.01174411    -0.37517889
 c     -0.88983305     0.21841520     1.30472816
 c     -0.17430237     1.11680518    -0.88040420
 c      1.19249110     0.99971200    -0.75208069
 h     -0.33007870    -1.77860090     0.56906595
 h     -1.73186165     0.09573648     1.96842326
 h     -0.67376020     1.86290492    -1.40375995
 h      1.80330607     1.86364733    -1.08888874
 o      2.19766522    -0.91693968     0.45468815
 h      2.99810773    -0.47554626     0.37497537
 c     -2.76188466    -0.26090541    -0.43175392
 h     -2.79868527    -0.98248231    -1.27241114
 h     -2.94594512    -0.72784617     0.56567355
 h     -3.43433957     0.61112894    -0.53008355
 h     -0.41074898     1.18349036     1.66189550
          17

 c      1.27990890    -0.16012350    -0.01063675
 c     -0.10620732    -0.80174915     0.36155267
 c     -1.01372564    -0.01128273    -0.38358986
 c     -0.89225831     0.22397809     1.32142166
 c     -0.18970886     1.11578882    -0.87535682
 c      1.19733317     0.97423480    -0.73671892
 h     -0.33769999    -1.78782170     0.57720162
 h     -1.71299593     0.11535370     1.97391708
 h     -0.64994616     1.92021136    -1.38548591
 h      1.81257001     1.82910144    -1.09576504
 o      2.20732271    -0.90592751     0.45643310
 h      3.04159264    -0.47646808     0.36600320
 c     -2.77386994    -0.25658183    -0.44315303
 h     -2.80484632    -0.95185153    -1.28606116
 h     -2.97092368    -0.75124826     0.57406865
 h     -3.46058579     0.57675189    -0.50666081
 h     -0.41547407     1.20245321     1.63059400
          17

 c      1.29535238    -0.16251934    -0.02244583
 c     -0.10524683    -0.80040293     0.35565726
 c     -1.02512952    -0.00773281    -0.39106105
 c     -0.89198599     0.23080158     1.33602931
 c     -0.20606213     1.11354342    -0.87058637
 c      1.20077105     0.95049354    -0.72197803
 h     -0.34155122    -1.81885725     0.58850682
 h     -1.70653465     0.12258491     1.98317893
 h     -0.63059603     1.98855085    -1.37188517
 h      1.82487350     1.78400047    -1.09838692
 o      2.21733045    -0.89512717     0.45844613
 h      3.10219139    -0.47340581     0.35595558
 c     -2.78302805    -0.25360360    -0.45381105
 h     -2.81849740    -0.92226291    -1.29919589
 h     -2.99488537    -0.77247043     0.56703834
 h     -3.48330690     0.55042681    -0.48684664
 h     -0.41836539     1.21049517     1.59340146
          17

 c      1.30897983    -0.16860593    -0.03212224
 c     -0.10393296    -0.79752518     0.35099107
 c     -1.03983936    -0.00137977    -0.39746386
 c     -0.88877750     0.23855069     1.34802437
 c     -0.22301289     1.11094981    -0.86642257
 c      1.20230562     0.92954350    -0.70869736
 h     -0.33937935    -1.85823702     0.59984742
 h     -1.71518808     0.11762328     1.99826187
 h     -0.61192648     2.05687831    -1.35735297
 h      1.84035139     1.73005062    -1.09692872
 o      2.22896508    -0.88429362     0.46071050
 h      3.16076779    -0.47399580     0.34653452
 c     -2.78921344    -0.25222966    -0.46311735
 h     -2.83940427    -0.89696471    -1.31534412
 h     -3.01614304    -0.79034786     0.54189632
 h     -3.50529391     0.53735918    -0.47109005
 h     -0.41843002     1.21005142     1.55276961
          17

 c      1.32048317    -0.17887335    -0.03922897
 c     -0.10269083    -0.79409034     0.34779932
 c     -1.05761998     0.00735979    -0.40263391
 c     -0.88307191     0.24661846     1.35731687
 c     -0.24015999     1.10891976    -0.86314369
 c      1.20143563     0.91216894    -0.69755063
 h     -0.32941355    -1.89261011     0.60805189
 h     -1.73477112     0.10218386     2.01640898
 h     -0.59158474     2.11475776    -1.33759086
 h      1.85999051     1.67076087    -1.09246146
 o      2.24313607    -0.87341089     0.46324569
 h      3.20365760    -0.48226176     0.33892946
 c     -2.79251470    -0.25233218    -0.47090158
 h     -2.86694408    -0.87779710    -1.33694157
 h     -3.03358281    -0.80514267     0.49957462
 h     -3.52645564     0.53869978    -0.45935800
 h     -0.41414822     1.20561996     1.51166984
          17

 c      1.32955694    -0.19350714    -0.04353146
 c     -0.10184162    -0.79076029     0.34619961
 c     -1.07815815     0.01797928    -0.40638253
 c     -0.87572691     0.25423517     1.36410542
 c     -0.25701329     1.10815058    -0.86088206
 c      1.19770759     0.89873516    -0.68893888
 h     -0.31122247    -1.91283773     0.61100388
 h     -1.75682402     0.07922724     2.03211595
 h     -0.56917389     2.15500824    -1.31060194
 h      1.88532515     1.61076248    -1.08675441
 o      2.26027328    -0.86266699     0.46611493
 h      3.22447512    -0.49868045     0.33355329
 c     -2.79326640    -0.25347363    -0.47749960
 h     -2.90004956    -0.86428415    -1.36399710
 h     -3.04684438    -0.81863238     0.44443630
 h     -3.54362341     0.55160637    -0.45146021
 h     -0.40387114     1.20268607     1.47307998
          17

 c      1.33588270    -0.21227010    -0.04506007
 c     -0.10158913    -0.78785349     0.34618059
 c     -1.10106400     0.02993152    -0.40851477
 c     -0.86758531     0.26070311     1.36863682
 c     -0.27304475     1.10905547    -0.85963107
 c      1.19081876     0.88915013    -0.68296232
 h     -0.28564401    -1.91442853     0.60783024
 h     -1.77283403     0.05225963     2.04028280
 h     -0.54576315     2.17421497    -1.27643804
 h      1.91752638     1.55444442    -1.08162948
 o      2.28035264    -0.85237298     0.46941438
 h      3.22349956    -0.52113264     0.33001699
 c     -2.79190236    -0.25504098    -0.48373357
 h     -2.93706304    -0.85383817    -1.39398563
 h     -3.05658763    -0.83429576     0.38408650
 h     -3.55228823     0.57115109    -0.44715315
 h     -0.38667363     1.20558645     1.43948181
          17

 c      1.33915508    -0.23450025    -0.04409383
 c     -0.10203076    -0.78539036     0.34762679
 c     -1.12586875     0.04267687    -0.40884843
 c     -0.85917904     0.26564008     1.37106478
 c     -0.28774249     1.11173603    -0.85926351
 c      1.18075427     0.88296449    -0.67949471
 h     -0.25452268    -1.89712286     0.59881044
 h     -1.77674990     0.02459402     2.03788768
 h     -0.52338487     2.17273353    -1.23679019
 h      1.95596985     1.50441955    -1.07803817
 o      2.30282988    -0.84292102     0.47327098
 h      3.20827509    -0.54520609     0.32688751
 c     -2.78880212    -0.25635567    -0.49069806
 h     -2.97571745    -0.84295120    -1.42312509
 h     -3.06449858    -0.85694988     0.32803987
 h     -3.54859539     0.59233243    -0.44602994
 h     -0.36329477     1.21530061     1.41269577
          17

 c      1.33914938    -0.25922296    -0.04107649
 c     -0.10317070    -0.78309812     0.35033712
 c     -1.15201870     0.05572473    -0.40723090
 c     -0.85065624     0.26905247     1.37140144
 c     -0.30064407     1.11592659    -0.85953400
 c      1.16786634     0.87951759    -0.67829715
 h     -0.22052221    -1.86494453     0.58534755
 h     -1.76567018    -0.00115332     2.02426877
 h     -0.50474415     2.15507746    -1.19477668
 h      1.99724582     1.46097365    -1.07553464
 o      2.32652565    -0.83476476     0.47785608
 h      3.19486037    -0.56423487     0.32119774
 c     -2.78426508    -0.25684676    -0.49932463
 h     -3.01337054    -0.82847296    -1.44801712
 h     -3.07243994    -0.89073772     0.28412055
 h     -3.53046797     0.61124357    -0.44741646
 h     -0.33629800     1.22901184     1.39405434
          17

 c      1.33580465    -0.28531275    -0.03651284
 c     -0.10494302    -0.78037982     0.35403719
 c     -1.17887055     0.06866322    -0.40354829
 c     -0.84185964     0.27121018     1.36950992
 c     -0.31135093     1.12092891    -0.86008307
 c      1.15279844     0.87803681    -0.67909208
 h     -0.18691189    -1.82664322     0.56998024
 h     -1.73983133    -0.02336846     2.00097127
 h     -0.49301121     2.13055028    -1.15476806
 h      2.03570522     1.42298147    -1.07266358
 o      2.34986578    -0.82831799     0.48336843
 h      3.20360817    -0.57095306     0.30862493
 c     -2.77859830    -0.25632640    -0.50993581
 h     -3.04738306    -0.80835469    -1.46670468
 h     -3.08088375    -0.93579804     0.25423645
 h     -3.49796267     0.62559605    -0.45036191
 h     -0.30919177     1.24181350     1.38455237
          17

 c      1.32928119    -0.31163538    -0.03089192
 c     -0.10725847    -0.77637263     0.35841167
 c     -1.20569592     0.08117363    -0.39772616
 c     -0.83243696     0.27247225     1.36511525
 c     -0.31954808     1.12567374    -0.86049222
 c      1.13629245     0.87770153    -0.68158825
 h     -0.15710111    -1.79506702     0.55610066
 h     -1.70257255    -0.04169025     1.97164822
 h     -0.49141116     2.11253017    -1.12172472
 h      2.06522039     1.38930337    -1.06786261
 o      2.37192381    -0.82367564     0.48987104
 h      3.24267683    -0.56232848     0.28628325
 c     -2.77214987    -0.25511553    -0.52218253
 h     -3.07547919    -0.78187267    -1.47901043
 h     -3.08827657    -0.98696074     0.23401624
 h     -3.45329555     0.63501031    -0.45367605
 h     -0.28523781     1.24898099     1.38478949
          17

 c      1.31997643    -0.33715206    -0.02464048
 c     -0.11006676    -0.77032271     0.36319416
 c     -1.23169734     0.09302977    -0.38972429
 c     -0.82193210     0.27318076     1.35783468
 c     -0.32506786     1.12915063    -0.86043639
 c      1.11901027     0.87770844    -0.68549101
 h     -0.13391138    -1.78278695     0.54690198
 h     -1.66015626    -0.05720455     1.94190326
 h     -0.50227695     2.11351381    -1.09949319
 h      2.08087927     1.35960428    -1.06015636
 o      2.39307681    -0.82048032     0.49710827
 h      3.29800640    -0.54208168     0.25588777
 c     -2.76520805    -0.25385570    -0.53537477
 h     -3.09602627    -0.74956992    -1.48648591
 h     -3.09215519    -1.03626485     0.21668757
 h     -3.40068490     0.64117750    -0.45596431
 h     -0.26663352     1.24746382     1.39484651
          17

 c      1.30850150    -0.36098362    -0.01809770
 c     -0.11337825    -0.76224548     0.36828345
 c     -1.25603082     0.10409120    -0.37953879
 c     -0.80992100     0.27360148     1.34727081
 c     -0.32800430     1.13112210    -0.85985956
 c      1.10144942     0.87732329    -0.69050601
 h     -0.11915821    -1.79426019     0.54386433
 h     -1.62059222    -0.07224130     1.91846449
 h     -0.52570423     2.13674089    -1.08884589
 h      2.07992942     1.33449392    -1.04941513
 o      2.41409829    -0.81820138     0.50462260
 h      3.34815809    -0.51642421     0.22200999
 c     -2.75790527    -0.25322090    -0.54880199
 h     -3.10821665    -0.71303237    -1.49221460
 h     -3.09055377    -1.07635690     0.19668561
 h     -3.34582581     0.64760652    -0.45568575
 h     -0.25412107     1.23653641     1.41425117
          17

 c      1.29561083    -0.38244079    -0.01151233
 c     -0.11721474    -0.75318657     0.37374771
 c     -1.27783084     0.11429778    -0.36720843
 c     -0.79628866     0.27382958     1.33321178
 c     -0.32877160     1.13233649    -0.85897486
 c      1.08392429     0.87590975    -0.69633872
 h     -0.11391912    -1.82248934     0.54637874
 h     -1.59050650    -0.08921585     1.90701349
 h     -0.55898189     2.17358046    -1.08748547
 h      2.06216963     1.31538600    -1.03635421
 o      2.43532500    -0.81638568     0.51196360
 h      3.37815674    -0.49021097     0.18888201
 c     -2.75024999    -0.25370083    -0.56186327
 h     -3.11209417    -0.67446892    -1.50039732
 h     -3.08260211    -1.10225667     0.17089144
 h     -3.29469869     0.65839812    -0.45132780
 h     -0.24684786     1.21795374     1.44208071
          17

 c      1.28210391    -0.40102453    -0.00506194
 c     -0.12155788    -0.74470708     0.37968856
 c     -1.29624581     0.12366579    -0.35282104
 c     -0.78153766     0.27367405     1.31586999
 c     -0.32802531     1.13392819    -0.85808618
 c      1.06656918     0.87293430    -0.70269054
 h     -0.11880267    -1.85470397     0.55292017
 h     -1.57133308    -0.10877174     1.90939232
 h     -0.59760725     2.21040933    -1.09202128
 h      2.03010882     1.30434081    -1.02243758
 o      2.45659382    -0.81471142     0.51877498
 h      3.38128436    -0.46627932     0.15925361
 c     -2.74225712    -0.25542816    -0.57410842
 h     -3.10830224    -0.63604460    -1.51544091
 h     -3.06855343    -1.11178966     0.13853216
 h     -3.25190126     0.67593633    -0.44178393
 h     -0.24249657     1.19564648     1.47718968
          17

 c      1.26873595    -0.41640728     0.00112226
 c     -0.12633595    -0.73825857     0.38611582
 c     -1.31049318     0.13227770    -0.33651490
 c     -0.76677517     0.27271018     1.29594868
 c     -0.32652311     1.13679349    -0.85743944
 c      1.04935607     0.86795812    -0.70926009
 h     -0.13388025    -1.87944382     0.56217513
 h     -1.55868441    -0.12901911     1.92274123
 h     -0.63684037     2.23585779    -1.09957052
 h      1.98885841     1.30390729    -1.00969619
 o      2.47739646    -0.81298357     0.52481957
 h      3.35733390    -0.44566409     0.13421474
 c     -2.73405213    -0.25806799    -0.58530531
 h     -3.09751167    -0.59911191    -1.54046029
 h     -3.04972977    -1.10571851     0.10092558
 h     -3.21953561     0.69888211    -0.42682839
 h     -0.23799243     1.17450863     1.51843237
          17

 c      1.25615644    -0.42840867     0.00694118
 c     -0.13142216    -0.73493133     0.39290488
 c     -1.31993095     0.14026163    -0.31847608
 c     -0.75329576     0.27059553     1.27448925
 c     -0.32502058     1.14138509    -0.85717670
 c      1.03217285     0.86064470    -0.71576651
 h     -0.15865323    -1.88943384     0.57336843
 h     -1.54573021    -0.14679232     1.94148747
 h     -0.67266309     2.24324704    -1.10820579
 h      1.94519537     1.31674358    -1.00031956
 o      2.49695474    -0.81114957     0.53001252
 h      3.31187923    -0.42736717     0.11275036
 c     -2.72584257    -0.26085034    -0.59554870
 h     -3.07981312    -0.56378021    -1.57575609
 h     -3.02857489    -1.08804963     0.06146290
 h     -3.19749947     0.72239409    -0.40733300
 h     -0.23091090     1.15808175     1.56451147
          17

 c      1.24487106    -0.43697736     0.01232844
 c     -0.13663262    -0.73544297     0.39980529
 c     -1.32412705     0.14776219    -0.29893816
 c     -0.74213827     0.26740216     1.25270169
 c     -0.32420598     1.14774044    -0.85733962
 c      1.01501430     0.85082346    -0.72200771
 h     -0.19217216    -1.88166764     0.58618624
 h     -1.52683538    -0.15937907     1.95996460
 h     -0.70214430     2.23032826    -1.11689086
 h      1.90516772     1.34463957    -0.99588323
 o      2.51423287    -0.80934058     0.53447494
 h      3.25631392    -0.40762341     0.09083566
 c     -2.71778632    -0.26271679    -0.60531511
 h     -3.05458970    -0.52919810    -1.61833838
 h     -3.00867045    -1.06622064     0.02555432
 h     -3.18462925     0.74037007    -0.38502036
 h     -0.22080834     1.14644282     1.61327741
          17

 c      1.23521729    -0.44218622     0.01726295
 c     -0.14173071    -0.74014627     0.40646859
 c     -1.32290890     0.15490853    -0.27818492
 c     -0.73391548     0.26366327     1.23186095
 c     -0.32463484     1.15552889    -0.85787589
 c      0.99821153     0.83861486    -0.72793158
 h     -0.23321769    -1.85707607     0.60069240
 h     -1.49910143    -0.16535826     1.97390769
 h     -0.72366083     2.19878903    -1.12542847
 h      1.87104699     1.38695285    -0.99648890
 o      2.52810066    -0.80785104     0.53851738
 h      3.20534797    -0.38010682     0.06158430
 c     -2.70988864    -0.26254022    -0.61532440
 h     -3.02101260    -0.49432887    -1.66295931
 h     -2.99420909    -1.04988085    -0.00044579
 h     -3.17962350     0.74772476    -0.36197453
 h     -0.20926449     1.13635531     1.66120131
          17

 c      1.22735749    -0.44423852     0.02178419
 c     -0.14643938    -0.74896577     0.41248471
 c     -1.31638446     0.16178785    -0.25655556
 c     -0.72886280     0.26014856     1.21319008
 c     -0.32663677     1.16404506    -0.85863175
 c      0.98246135     0.82452126    -0.73365500
 h     -0.28053958    -1.82070689     0.61737939
 h     -1.46242210    -0.16467850     1.98096822
 h     -0.73729400     2.15436953    -1.13461597
 h      1.84037709     1.43957557    -1.00058891
 o      2.53787386    -0.80686656     0.54233983
 h      3.16837085    -0.34016672     0.01993839
 c     -2.70204014    -0.25950103    -0.62615870
 h     -2.97870839    -0.45860220    -1.70393282
 h     -2.98840452    -1.04682390    -0.01235976
 h     -3.18143818     0.74159289    -0.34021491
 h     -0.19865412     1.12353161     1.70380888
          17

 c      1.22130037    -0.44347137     0.02599890
 c     -0.15044938    -0.76130582     0.41742040
 c     -1.30493537     0.16843214    -0.23445290
 c     -0.72691896     0.25760146     1.19771172
 c     -0.33020979     1.17218164    -0.85933254
 c      0.96856317     0.80936579    -0.73940121
 h     -0.33323390    -1.78201991     0.63733058
 h     -1.41914915    -0.15852732     1.98090868
 h     -0.74537858     2.10721775    -1.14657245
 h      1.80832393     1.49569932    -1.00578709
 o      2.54373093    -0.80607983     0.54560037
 h      3.14249915    -0.29092204    -0.03045247
 c     -2.69414619    -0.25350150    -0.63785288
 h     -2.92813316    -0.42211775    -1.73671424
 h     -2.99159094    -1.05808502    -0.01175921
 h     -3.18940063     0.72166044    -0.32140712
 h     -0.19084095     1.10487084     1.73675593
          17

 c      1.21694575    -0.44034134     0.03007314
 c     -0.15342685    -0.77612024     0.42086871
 c     -1.28918937     0.17482039    -0.21235342
 c     -0.72775972     0.25657947     1.18612100
 c     -0.33499763     1.17853595    -0.85958953
 c      0.95710762     0.79411069    -0.74541037
 h     -0.39110484    -1.75341544     0.66219085
 h     -1.37378499    -0.14923672     1.97578736
 h     -0.75245333     2.07072542    -1.16477658
 h      1.77086964     1.54785729    -1.00988917
 o      2.54628744    -0.80479347     0.54753272
 h      3.11877846    -0.24170919    -0.07898439
 c     -2.68615493    -0.24518045    -0.64985650
 h     -2.87058090    -0.38552178    -1.75879704
 h     -3.00105732    -1.07778400    -0.00574925
 h     -3.20327320     0.69006577    -0.30663829
 h     -0.18650184     1.07951667     1.75680381
          17

 c      1.21412777    -0.43538761     0.03421007
 c     -0.15508941    -0.79237137     0.42255609
 c     -1.26997853     0.18089182    -0.19080960
 c     -0.73083493     0.25738969     1.17872896
 c     -0.34049584     1.18187986    -0.85902623
 c      0.94834646     0.77967645    -0.75187981
 h     -0.45412461    -1.74467859     0.69324224
 h     -1.33249214    -0.14011800     1.96993312
 h     -0.76309633     2.05620679    -1.19271174
 h      1.72647935     1.58973917    -1.01150004
 o      2.54602271    -0.80233759     0.54742116
 h      3.09087147    -0.20156458    -0.11550798
 c     -2.67795408    -0.23551220    -0.66135963
 h     -2.80797430    -0.34978515    -1.77002244
 h     -3.01274815    -1.09781269    -0.00299556
 h     -3.22330219     0.65101050    -0.29624454
 h     -0.18492469     1.04902729     1.76241280
          17

 c      1.21264349    -0.42917782     0.03861703
 c     -0.15539905    -0.80964043     0.42250460
 c     -1.24828782     0.18655772    -0.17043277
 c     -0.73548943     0.26005094     1.17551696
 c     -0.34642826     1.18184267    -0.85754067
 c      0.94222602     0.76681636    -0.75893681
 h     -0.52035540    -1.75618403     0.72957887
 h     -1.30189287    -0.13486006     1.96901021
 h     -0.77804716     2.06518702    -1.23088770
 h      1.67625833     1.61718985    -1.01016190
 o      2.54315122    -0.79827782     0.54483361
 h      3.05699368    -0.17602556    -0.13392846
 c     -2.66930472    -0.22542579    -0.67158895
 h     -2.74255342    -0.31598381    -1.77247584
 h     -3.02287193    -1.11186156    -0.01037628
 h     -3.25009258     0.60992303    -0.28983508
 h     -0.18396034     1.01719466     1.75407359
          17

 c      1.21226378    -0.42225702     0.04347365
 c     -0.15466777    -0.82814527     0.42107046
 c     -1.22519573     0.19170109    -0.15184807
 c     -0.74118413     0.26423874     1.17633101
 c     -0.35285527     1.17902573    -0.85543673
 c      0.93845606     0.75603853    -0.76662616
 h     -0.58466125    -1.77927623     0.76748958
 h     -1.28692940    -0.13618694     1.97756797
 h     -0.79327690     2.08836552    -1.27534983
 h      1.62354649     1.62869285    -1.00630362
 o      2.53769290    -0.79244020     0.53964234
 h      3.01886382    -0.16680811    -0.13249278
 c     -2.65989921    -0.21560133    -0.67991748
 h     -2.67652458    -0.28508608    -1.76993726
 h     -3.02854890    -1.11669043    -0.03192357
 h     -3.28404416     0.57201967    -0.28672165
 h     -0.18009198     0.98960639     1.73440336
          17

 c      1.21272642    -0.41511279     0.04890588
 c     -0.15339352    -0.84819185     0.41877290
 c     -1.20180549     0.19616443    -0.13562673
 c     -0.74768754     0.26928006     1.18114184
 c     -0.35988581     1.17440736    -0.85324573
 c      0.93654749     0.74755274    -0.77489926
 h     -0.64038419    -1.80323987     0.80211576
 h     -1.28882143    -0.14429948     1.99619732
 h     -0.80338829     2.11279715    -1.31979535
 h      1.57350514     1.62569377    -1.00117174
 o      2.52952162    -0.78492368     0.53202622
 h      2.98102230    -0.17165227    -0.11381237
 c     -2.64949501    -0.20636142    -0.68589540
 h     -2.61177310    -0.25775345    -1.76672290
 h     -3.02791569    -1.11199772    -0.06894996
 h     -3.32434365     0.54068953    -0.28668862
 h     -0.16896352     0.97256841     1.70765740
          17

 c      1.21373158    -0.40815473     0.05496614
 c     -0.15202808    -0.86977958     0.41609953
 c     -1.17917076     0.19973717    -0.12220401
 c     -0.75502738     0.27434669     1.19017647
 c     -0.36741667     1.16882123    -0.85148932
 c      0.93584046     0.74123625    -0.78360599
 h     -0.68178464    -1.82037063     0.82934336
 h     -1.30486655    -0.15648701     2.02103513
 h     -0.80465955     2.12810918    -1.35839221
 h      1.53268863     1.61276495    -0.99674397
 o      2.51835703    -0.77615758     0.52251523
 h      2.95094889    -0.18346047    -0.08554548
 c     -2.63800852    -0.19763541    -0.68932284
 h     -2.54979745    -0.23420476    -1.76607529
 h     -3.02018061    -1.10018132    -0.12031634
 h     -3.36817460     0.51676489    -0.29050866
 h     -0.14695402     0.97090624     1.67817351
          17

 c      1.21495665    -0.40169983     0.06161688
 c     -0.15086436    -0.89254407     0.41341495
 c     -1.15822834     0.20215318    -0.11179504
 c     -0.76319310     0.27882215     1.20382533
 c     -0.37508598     1.16281655    -0.85057399
 c      0.93557609     0.73667201    -0.79250801
 h     -0.70519194    -1.82700866     0.84660447
 h     -1.33016706    -0.16838470     2.04618202
 h     -0.79573661     2.12821164    -1.38706185
 h      1.50815055     1.59694676    -0.99545550
 o      2.50377618    -0.76690791     0.51197078
 h      2.93871576    -0.19030604    -0.06001122
 c     -2.62547603    -0.18900683    -0.69036411
 h     -2.49190324    -0.21420243    -1.76887762
 h     -3.00581097    -1.08635129    -0.18261358
 h     -3.41096679     0.49917389    -0.29964752
 h     -0.11365987     0.98523615     1.64833639
          17

 c      1.21608697    -0.39596003     0.06871915
 c     -0.15001658    -0.91582166     0.41094031
 c     -1.13974866     0.20310600    -0.10432748
 c     -0.77188487     0.28253968     1.22237556
 c     -0.38233259     1.15669130    -0.85077068
 c      0.93505588     0.73335392    -0.80133611
 h     -0.70923743    -1.82305017     0.85302053
 h     -1.35965135    -0.17572445     2.06653155
 h     -0.77725892     2.11093140    -1.40371873
 h      1.50555472     1.58520917    -0.99952363
 o      2.48546687    -0.75792374     0.50119886
 h      2.95277515    -0.18124114    -0.04791021
 c     -2.61192775    -0.17982254    -0.68956898
 h     -2.43943253    -0.19714258    -1.77360903
 h     -2.98664206    -1.07810828    -0.25068149
 h     -3.44757855     0.48617569    -0.31542795
 h     -0.07329203     1.01102216     1.61812076
          17

 c      1.21682525    -0.39103499     0.07603084
 c     -0.14941622    -0.93869106     0.40874440
 c     -1.12430908     0.20228163    -0.09941840
 c     -0.78054789     0.28569651     1.24569726
 c     -0.38846519     1.15051301    -0.85219633
 c      0.93386546     0.73102982    -0.80987899
 h     -0.69499998    -1.81167385     0.84952404
 h     -1.38932253    -0.17550121     2.07926579
 h     -0.75150130     2.07767393    -1.40839386
 h      1.52662786     1.58042985    -1.01001357
 o      2.46376459    -0.74926755     0.49030839
 h      2.99155958    -0.15712069    -0.04800810
 c     -2.59733192    -0.16941068    -0.68768532
 h     -2.39374922    -0.18216137    -1.77754522
 h     -2.96525823    -1.08369147    -0.31917825
 h     -3.47354653     0.47622380    -0.33834815
 h     -0.03317662     1.04071856     1.58681438
          17

 c      1.21684670    -0.38691168     0.08321640
 c     -0.14879315    -0.95997204     0.40672173
 c     -1.11228682     0.19940323    -0.09642098
 c     -0.78856863     0.28862028     1.27308338
 c     -0.39272053     1.14407079    -0.85476051
 c      0.93201744     0.72988491    -0.81803289
 h     -0.66630992    -1.79958562     0.83915620
 h     -1.41679131    -0.16642694     2.08420165
 h     -0.72227509     2.03373681    -1.40364237
 h      1.56784715     1.57934199    -1.02638090
 o      2.43975010    -0.74036595     0.47883998
 h      3.04254176    -0.12984016    -0.04919248
 c     -2.58169380    -0.15748265    -0.68534751
 h     -2.35597879    -0.16821995    -1.77825955
 h     -2.94326034    -1.10753080    -0.38490201
 h     -3.48587665     0.46832024    -0.36784364
 h     -0.00078119     1.06693802     1.55477507
          17

 c      1.21573383    -0.38346699     0.08986445
 c     -0.14768946    -0.97825757     0.40458968
 c     -1.10386321     0.19427594    -0.09453881
 c     -0.79540983     0.29160979     1.30331449
 c     -0.39432670     1.13680537    -0.85810019
 c      0.92988331     0.73035280    -0.82576669
 h     -0.62962403    -1.79691790     0.82710728
 h     -1.44147308    -0.14895694     2.08363357
 h     -0.69484200     1.98879885    -1.39502368
 h      1.62182085     1.57491437    -1.04696656
 o      2.41474260    -0.73071087     0.46645403
 h      3.09098466    -0.11109902    -0.04155858
 c     -2.56516452    -0.14448456    -0.68291977
 h     -2.32672061    -0.15420552    -1.77458615
 h     -2.91985559    -1.14623439    -0.44755545
 h     -3.48346366     0.46216612    -0.40234736
 h      0.01837205     1.08439105     1.52382751
          17

 c      1.21294596    -0.38046810     0.09550367
 c     -0.14563473    -0.99217186     0.40201560
 c     -1.09903627     0.18681652    -0.09296475
 c     -0.80064804     0.29486995     1.33485864
 c     -0.39261702     1.12789998    -0.86161948
 c      0.92800502     0.73278559    -0.83305204
 h     -0.59200212    -1.81450996     0.81924479
 h     -1.46458066    -0.12502729     2.08185429
 h     -0.67516859     1.95561996    -1.39041156
 h      1.68005129     1.56039353    -1.06988035
 o      2.38994932    -0.72017866     0.45318537
 h      3.12588024    -0.10720898    -0.02063924
 c     -2.54796237    -0.13148360    -0.68060998
 h     -2.30588126    -0.13907233    -1.76690554
 h     -2.89271222    -1.19001434    -0.50790480
 h     -3.46735304     0.45828974    -0.43946396
 h      0.02145266     1.09046941     1.49678268
          17

 c      1.20784469    -0.37757930     0.09962518
 c     -0.14250631    -1.00096988     0.39892953
 c     -1.09763495     0.17706138    -0.09099344
 c     -0.80401198     0.29845937     1.36612394
 c     -0.38725038     1.11677385    -0.86480023
 c      0.92695190     0.73726796    -0.83982315
 h     -0.55690030    -1.85717940     0.81845821
 h     -1.48862050    -0.09740136     2.08408141
 h     -0.66778110     1.94418110    -1.39626727
 h      1.73503076     1.53163753    -1.09359116
 o      2.36639335    -0.70898552     0.43936157
 h      3.14093021    -0.11964658     0.01368177
 c     -2.53020051    -0.11971948    -0.67861821
 h     -2.29263425    -0.12196505    -1.75701099
 h     -2.85995630    -1.22795267    -0.56589612
 h     -3.44082419     0.45810639    -0.47621725
 h      0.00846948     1.08530794     1.47679833
          17

 c      1.19977649    -0.37438953     0.10172126
 c     -0.13869880    -1.00498558     0.39573774
 c     -1.09932660     0.16516463    -0.08808469
 c     -0.80551327     0.30219314     1.39573060
 c     -0.37844346     1.10372981    -0.86763124
 c      0.92725801     0.74359425    -0.84597201
 h     -0.52214126    -1.91866775     0.82216435
 h     -1.51598512    -0.06857536     2.09459651
 h     -0.67327725     1.95405505    -1.41258774
 h      1.78119632     1.48752418    -1.11714497
 o      2.34486761    -0.69759526     0.42549094
 h      3.13442355    -0.14622594     0.05861409
 c     -2.51183453    -0.11026052    -0.67716165
 h     -2.28548459    -0.10225744    -1.74772909
 h     -2.82118296    -1.25178168    -0.62036732
 h     -3.40896062     0.46371505    -0.50942359
 h     -0.01754021     1.07189810     1.46680291
          17

 c      1.18821176    -0.37047264     0.10134697
 c     -0.13483476    -1.00530876     0.39312458
 c     -1.10361190     0.15140366    -0.08388486
 c     -0.80563596     0.30553491     1.42273328
 c     -0.36696405     1.08991329    -0.87059502
 c      0.92937825     0.75131589    -0.85135854
 h     -0.48319902    -1.98542250     0.82462012
 h     -1.54702149    -0.03975052     2.11483230
 h     -0.68838547     1.97472896    -1.43300922
 h      1.81532009     1.42958965    -1.14023425
 o      2.32577185    -0.68668015     0.41219380
 h      3.11021722    -0.18119402     0.10903299
 c     -2.49277584    -0.10385197    -0.67644486
 h     -2.28246481    -0.07950038    -1.74224383
 h     -2.77739774    -1.25694982    -0.66957583
 h     -3.37726079     0.47716942    -0.53619961
 h     -0.05024451     1.05629886     1.46898791
          17

 c      1.17291990    -0.36546375     0.09818970
 c     -0.13142820    -1.00313074     0.39172194
 c     -1.10981971     0.13618614    -0.07821300
 c     -0.80537183     0.30762052     1.44667818
 c     -0.35388896     1.07662665    -0.87423279
 c      0.93361498     0.75980316    -0.85581884
 h     -0.43702691    -2.04405466     0.82073500
 h     -1.57911755    -0.01074498     2.14288816
 h     -0.70839661     1.99341336    -1.44987914
 h      1.83685282     1.36157459    -1.16328458
 o      2.30884084    -0.67712210     0.40014859
 h      3.08001751    -0.21456222     0.15774799
 c     -2.47308819    -0.10082032    -0.67666303
 h     -2.28146862    -0.05334031    -1.74308155
 h     -2.73067485    -1.24255894    -0.71172889
 h     -3.34944684     0.49922912    -0.55444183
 h     -0.08058598     1.04714972     1.48443840
          17

 c      1.15411477    -0.35911349     0.09211530
 c     -0.12880173    -0.99939532     0.39196760
 c     -1.11712665     0.12003853    -0.07101917
 c     -0.80587026     0.30757257     1.46747267
 c     -0.34036168     1.06484092    -0.87884680
 c      0.94001593     0.76831109    -0.85916787
 h     -0.38300117    -2.08514070     0.80765005
 h     -1.60778300     0.01907161     2.17487335
 h     -0.72913182     2.00063148    -1.45784666
 h      1.84831491     1.28893491    -1.18759298
 o      2.29308096    -0.66990682     0.38995967
 h      3.06283864    -0.23335573     0.19724761
 c     -2.45311742    -0.10097434    -0.67804826
 h     -2.28062280    -0.02351327    -1.75103388
 h     -2.68394796    -1.21145846    -0.74538154
 h     -3.32583650     0.52828705    -0.56303550
 h     -0.09988387     1.05276581     1.51305372
          17

 c      1.13248368    -0.35129619     0.08317105
 c     -0.12714301    -0.99474247     0.39411253
 c     -1.12461647     0.10356932    -0.06233293
 c     -0.80781760     0.30503732     1.48520064
 c     -0.32743097     1.05510197    -0.88446601
 c      0.94830223     0.77607638    -0.86120913
 h     -0.32231240    -2.10363628     0.78460535
 h     -1.62866205     0.04976628     2.20675633
 h     -0.74763613     1.99136135    -1.45450689
 h      1.85521831     1.21798061    -1.21537923
 o      2.27757915    -0.66563977     0.38188188
 h      3.07207822    -0.22936274     0.22416896
 c     -2.43343289    -0.10354344    -0.68089672
 h     -2.27852117     0.01000943    -1.76463493
 h     -2.64096026    -1.17085751    -0.76982995
 h     -3.30373178     0.56043262    -0.56175448
 h     -0.10512412     1.07573880     1.55369354
          17

 c      1.10909440    -0.34199513     0.07156415
 c     -0.12655932    -0.98952512     0.39825786
 c     -1.13137338     0.08741450    -0.05222416
 c     -0.81112878     0.30045061     1.50002232
 c     -0.31593883     1.04758423    -0.89090275
 c      0.95794469     0.78247155    -0.86178569
 h     -0.25727132    -2.09847188     0.75248550
 h     -1.63895423     0.08045218     2.23551428
 h     -0.76232642     1.96455119    -1.43998364
 h      1.86443197     1.15432643    -1.24933423
 o      2.26258129    -0.66407528     0.37573047
 h      3.09953001    -0.20693357     0.24106596
 c     -2.41463318    -0.10721562    -0.68551835
 h     -2.27424970     0.04677868    -1.78060546
 h     -2.60615863    -1.13274952    -0.78551547
 h     -3.27939921     0.59067668    -0.55104010
 h     -0.10104585     1.11020416     1.60412885
          17

 c      1.08526311    -0.33130588     0.05764818
 c     -0.12708740    -0.98378181     0.40437153
 c     -1.13658768     0.07217688    -0.04078722
 c     -0.81523837     0.29471525     1.51214604
 c     -0.30643429     1.04212458    -0.89778810
 c      0.96844579     0.78717513    -0.86090385
 h     -0.19083774    -2.07265748     0.71358133
 h     -1.63788012     0.10943575     2.25950887
 h     -0.77320984     1.92286095    -1.41665041
 h      1.88056423     1.10112667    -1.29126093
 o      2.24896962    -0.66449801     0.37118361
 h      3.12478216    -0.17705429     0.25181536
 c     -2.39719044    -0.11041661    -0.69214625
 h     -2.26730391     0.08570539    -1.79499289
 h     -2.58407050    -1.11171662    -0.79407231
 h     -3.24997746     0.61443676    -0.53179150
 h     -0.09603535     1.14560830     1.66096342
          17

 c      1.06240927    -0.31945437     0.04191626
 c     -0.12868457    -0.97715662     0.41229155
 c     -1.13965001     0.05837304    -0.02814909
 c     -0.81951372     0.28871675     1.52178566
 c     -0.29909566     1.03820442    -0.90457061
 c      0.97961279     0.79023770    -0.85887722
 h     -0.12615475    -2.03399495     0.67147957
 h     -1.62661063     0.13454684     2.27849774
 h     -0.78239426     1.87295086    -1.38917302
 h      1.90278060     1.05854711    -1.34042920
 o      2.23727522    -0.66626816     0.36797996
 h      3.13184115    -0.14872386     0.25862137
 c     -2.38144325    -0.11200425    -0.70090614
 h     -2.25751522     0.12511811    -1.80436233
 h     -2.57777517    -1.11752589    -0.79745842
 h     -3.21444919     0.62859698    -0.50517052
 h     -0.09714574     1.17220588     1.72010063
          17

 c      1.04189677    -0.30680746     0.02498996
 c     -0.13124450    -0.96887372     0.42175929
 c     -1.14021881     0.04640180    -0.01449586
 c     -0.82343275     0.28308110     1.52910884
 c     -0.29368178     1.03495864    -0.91053067
 c      0.99151770     0.79199648    -0.85635212
 h     -0.06581266    -1.99521248     0.63061134
 h     -1.60797897     0.15344569     2.29350159
 h     -0.79453520     1.82540784    -1.36433312
 h      1.92547811     1.02501144    -1.39330124
 o      2.22749585    -0.66895492     0.36591591
 h      3.11315606    -0.12699544     0.26228253
 c     -2.36767002    -0.11197896    -0.71183207
 h     -2.24500559     0.16304727    -1.80663502
 h     -2.58725548    -1.14725622    -0.79678840
 h     -3.17384243     0.63202432    -0.47240503
 h     -0.10820113     1.18366070     1.77745624
          17

 c      1.02489820    -0.29386887     0.00759977
 c     -0.13463132    -0.95801963     0.43253429
 c     -1.13825636     0.03654502    -0.00010936
 c     -0.82661309     0.27813772     1.53422652
 c     -0.28964537     1.03141206    -0.91492455
 c      1.00423147     0.79294377    -0.85418017
 h     -0.01109228    -1.97062339     0.59490342
 h     -1.58596499     0.16386467     2.30646459
 h     -0.81574027     1.79201457    -1.34935488
 h      1.94189374     0.99879006    -1.44496557
 o      2.21924895    -0.67231684     0.36481881
 h      3.06825609    -0.11352234     0.26287001
 c     -2.35607380    -0.11133889    -0.72480122
 h     -2.23014600     0.19763481    -1.80153652
 h     -2.60943174    -1.18739367    -0.79247784
 h     -3.13098962     0.62559722    -0.43461664
 h     -0.12994800     1.17726825     1.82942317
          17

 c      1.01230568    -0.28126378    -0.00944553
 c     -0.13862904    -0.94423936     0.44454299
 c     -1.13402681     0.02900150     0.01459958
 c     -0.82884229     0.27393475     1.53722937
 c     -0.28654189     1.02704520    -0.91730713
 c      1.01763960     0.79363506    -0.85324701
 h      0.03758560    -1.96799780     0.56608515
 h     -1.56483190     0.16379751     2.31954201
 h     -0.84938504     1.77920004    -1.34816281
 h      1.94706422     0.97874951    -1.49086525
 o      2.21185547    -0.67632401     0.36454669
 h      3.00317330    -0.10639446     0.25994277
 c     -2.34669392    -0.11132183    -0.73943087
 h     -2.21350921     0.22754568    -1.79073682
 h     -2.63979888    -1.22296691    -0.78518309
 h     -3.08991840     0.61176768    -0.39274294
 h     -0.16057436     1.15363430     1.87318612
          17

 c      1.00468199    -0.26970946    -0.02530639
 c     -0.14279288    -0.92820665     0.45788178
 c     -1.12805003     0.02393596     0.02908120
 c     -0.83015425     0.27023258     1.53824580
 c     -0.28443637     1.02219194    -0.91775396
 c      1.03140993     0.79462309    -0.85433237
 h      0.07888688    -1.98300294     0.54368855
 h     -1.54799041     0.15167352     2.33403082
 h     -0.89197497     1.78344297    -1.35882451
 h      1.93892066     0.96442027    -1.52787455
 o      2.20433623    -0.68123972     0.36500824
 h      2.93095157    -0.09894129     0.25239182
 c     -2.33940900    -0.11289430    -0.75505817
 h     -2.19581938     0.25226672    -1.77765605
 h     -2.67389981    -1.24326260    -0.77613694
 h     -3.05476763     0.59362189    -0.34769892
 h     -0.19597760     1.11662975     1.90714483
          17

 c      1.00223952    -0.25995315    -0.03918299
 c     -0.14642964    -0.91122498     0.47266471
 c     -1.12101707     0.02151072     0.04267375
 c     -0.83090212     0.26648168     1.53747445
 c     -0.28378028     1.01771315    -0.91668090
 c      1.04500187     0.79639138    -0.85799923
 h      0.11005334    -2.00374274     0.52675965
 h     -1.53704580     0.12656881     2.34940730
 h     -0.93486310     1.79506117    -1.37568278
 h      1.91834565     0.95587110    -1.55484368
 o      2.19558266    -0.68759888     0.36617456
 h      2.86923071    -0.08015665     0.23841517
 c     -2.33405548    -0.11659509    -0.77080251
 h     -2.17790862     0.27215572    -1.76674808
 h     -2.70797306    -1.24274699    -0.76694538
 h     -3.02839504     0.57362307    -0.30090381
 h     -0.22991450     1.07347620     1.93150963
          17

 c      1.00485391    -0.25266092    -0.05040489
 c     -0.14876558    -0.89453941     0.48891265
 c     -1.11368489     0.02187874     0.05466359
 c     -0.83172126     0.26186619     1.53516590
 c     -0.28497829     1.01442270    -0.91452653
 c      1.05765596     0.79928076    -0.86449442
 h      0.12818760    -2.01866927     0.51496041
 h     -1.53157011     0.08846529     2.36316151
 h     -0.96932776     1.80482006    -1.39308378
 h      1.88899702     0.95360993    -1.57297778
 o      2.18504728    -0.69571676     0.36800377
 h      2.82943017    -0.04269840     0.21692297
 c     -2.33053105    -0.12250311    -0.78569274
 h     -2.16073263     0.28808868    -1.76213041
 h     -2.73918683    -1.22042792    -0.75930429
 h     -3.01145642     0.55277811    -0.25490884
 h     -0.25473934     1.03401125     1.94867373
          17

 c      1.01212034    -0.24828475    -0.05851587
 c     -0.14912473    -0.87900862     0.50652983
 c     -1.10677025     0.02514104     0.06435735
 c     -0.83328971     0.25555095     1.53163057
 c     -0.28814621     1.01283007    -0.91160667
 c      1.06839665     0.80342092    -0.87367312
 h      0.13134567    -2.02027119     0.50856390
 h     -1.52966036     0.03844356     2.37161076
 h     -0.98945430     1.80684843    -1.40709766
 h      1.85698523     0.95852189    -1.58605411
 o      2.17331349    -0.70504312     0.37029692
 h      2.80748535     0.00655118     0.19001514
 c     -2.32876776    -0.13022826    -0.79885968
 h     -2.14548785     0.30072990    -1.76592093
 h     -2.76593305    -1.17956052    -0.75475300
 h     -3.00265603     0.53089914    -0.21344755
 h     -0.26375410     1.00765771     1.96229123
          17

 c      1.02342429    -0.24696572    -0.06332490
 c     -0.14704010    -0.86506489     0.52530382
 c     -1.10085832     0.03128864     0.07114745
 c     -0.83594751     0.24711209     1.52735705
 c     -0.29309828     1.01313427    -0.90810541
 c      1.07613224     0.80869806    -0.88501129
 h      0.11882405    -2.00535210     0.50814282
 h     -1.52883595    -0.02135150     2.37113481
 h     -0.99255588     1.79867398    -1.41564654
 h      1.82980703     0.97172892    -1.59986848
 o      2.16153196    -0.71449008     0.37273661
 h      2.79221899     0.05144124     0.16242567
 c     -2.32859353    -0.13890921    -0.80972458
 h     -2.13370623     0.30987478    -1.77729420
 h     -2.78841653    -1.12801911    -0.75441754
 h     -2.99984265     0.50761424    -0.18065035
 h     -0.25489359     0.99846880     1.97458862
          17

 c      1.03797600    -0.24850991    -0.06491382
 c     -0.14231630    -0.85273051     0.54490748
 c     -1.09633872     0.04015765     0.07456820
 c     -0.83948959     0.23675988     1.52307168
 c     -0.29940456     1.01526728    -0.90409038
 c      1.07991601     0.81479673    -0.89779628
 h      0.09112395    -1.97463320     0.51431667
 h     -1.52684987    -0.08800929     2.35920825
 h     -0.97890782     1.78073180    -1.41835035
 h      1.81377527     0.99416618    -1.61998570
 o      2.15071944    -0.72317360     0.37506238
 h      2.77605621     0.07817980     0.13872529
 c     -2.32959829    -0.14726647    -0.81807083
 h     -2.12711550     0.31442792    -1.79302813
 h     -2.80934448    -1.07847028    -0.75875846
 h     -3.00107296     0.48323081    -0.15997023
 h     -0.23246264     1.00282468     1.98441150
          17

 c      1.05480253    -0.25243221    -0.06360857
 c     -0.13505284    -0.84159841     0.56491500
 c     -1.09337869     0.05142249     0.07434844
 c     -0.84333628     0.22509852     1.51953377
 c     -0.30642676     1.01890458    -0.89950446
 c      1.07928192     0.82131479    -0.91145685
 h      0.04989563    -1.93286040     0.52754141
 h     -1.52225859    -0.15832038     2.33500036
 h     -0.95172278     1.75630119    -1.41667246
 h      1.81070606     1.02582829    -1.64825880
 o      2.14164030    -0.73067146     0.37716140
 h      2.75687634     0.07934048     0.12189318
 c     -2.33115558    -0.15388517    -0.82397135
 h     -2.12723734     0.31303698    -1.80909545
 h     -2.83349708    -1.04593185    -0.76755099
 h     -3.00519898     0.45902979    -0.15343396
 h     -0.20466887     1.01264915     1.98855974
          17

 c      1.07273348    -0.25803826    -0.05992862
 c     -0.12560885    -0.83081042     0.58483766
 c     -1.09193696     0.06463530     0.07045198
 c     -0.84683797     0.21276375     1.51724713
 c     -0.31333444     1.02345714    -0.89413907
 c      1.07438417     0.82787720    -0.92575290
 h     -0.00225476    -1.88917442     0.54789412
 h     -1.51474523    -0.22928829     2.29957956
 h     -0.91727145     1.73173146    -1.41431342
 h      1.81683573     1.06520808    -1.68122347
 o      2.13489488    -0.73699581     0.37908268
 h      2.73668518     0.05339320     0.11309251
 c     -2.33273551    -0.15787375    -0.82763674
 h     -2.13494382     0.30485924    -1.82220377
 h     -2.86433721    -1.04063371    -0.78035832
 h     -3.01205907     0.43710380    -0.16137344
 h     -0.17981699     1.02007218     1.98439051
          17

 c      1.09043129    -0.26451764    -0.05452533
 c     -0.11448541    -0.81919666     0.60416451
 c     -1.09181611     0.07929461     0.06308875
 c     -0.84945644     0.20025871     1.51632786
 c     -0.31919415     1.02814398    -0.88765508
 c      1.06582373     0.83416799    -0.94064748
 h     -0.06247590    -1.85590081     0.57494696
 h     -1.50518101    -0.29856061     2.25575365
 h     -0.88410223     1.71582279    -1.41706471
 h      1.82524882     1.10956520    -1.71224635
 o      2.13093743    -0.74256140     0.38104114
 h      2.72102209     0.00429457     0.11149678
 c     -2.33431056    -0.15945494    -0.82929382
 h     -2.15019705     0.28998382    -1.83066144
 h     -2.89955015    -1.06118802    -0.79697123
 h     -3.02245189     0.41995739    -0.18251103
 h     -0.16419517     1.01976064     1.97110520
          17

 c      1.10651976    -0.27103286    -0.04810924
 c     -0.10216762    -0.80581244     0.62238486
 c     -1.09274194     0.09490800     0.05268855
 c     -0.85083381     0.18794687     1.51654014
 c     -0.32326419     1.03230473    -0.87978381
 c      1.05438407     0.83989686    -0.95606872
 h     -0.12870905    -1.84292994     0.60790572
 h     -1.49537483    -0.36462141     2.20752558
 h     -0.85985893     1.71647515    -1.43052444
 h      1.82916630     1.15577055    -1.73489764
 o      2.12997641    -0.74818814     0.38342604
 h      2.71930702    -0.05818674     0.11381581
 c     -2.33632300    -0.15973452    -0.82916846
 h     -2.17204915     0.26939055    -1.83457572
 h     -2.93160351    -1.09695160    -0.81699554
 h     -3.03791761     0.41000230    -0.21430519
 h     -0.16155592     1.00933348     1.94982065
          17

 c      1.11983560    -0.27679718    -0.04136487
 c     -0.08909809    -0.79066926     0.63900827
 c     -1.09444386     0.11102176     0.03985036
 c     -0.85084458     0.17605467     1.51741898
 c     -0.32538993     1.03588135    -0.87070032
 c      1.04086422     0.84476865    -0.97179263
 h     -0.19937406    -1.84982869     0.64577409
 h     -1.48748138    -0.42657606     2.15919471
 h     -0.84683348     1.73530897    -1.45572247
 h      1.82376897     1.20103188    -1.74487465
 o      2.13188585    -0.75495369     0.38675242
 h      2.74381894    -0.12031903     0.11445872
 c     -2.33930158    -0.15997123    -0.82749435
 h     -2.19882276     0.24463096    -1.83561231
 h     -2.95250238    -1.13586401    -0.83928448
 h     -3.06018825     0.40899223    -0.25357879
 h     -0.17308039     0.98932174     1.92332438
          17

 c      1.12972038    -0.28114112    -0.03487289
 c     -0.07581808    -0.77479855     0.65361811
 c     -1.09671088     0.12721689     0.02528186
 c     -0.84967194     0.16460783     1.51840341
 c     -0.32605207     1.03954579    -0.86116502
 c      1.02599129     0.84848134    -0.98744976
 h     -0.27139757    -1.86549157     0.68706698
 h     -1.48320750    -0.48351694     2.11434765
 h     -0.84133940     1.76622581    -1.48730631
 h      1.80669025     1.24328798    -1.74043200
 o      2.13648700    -0.76360009     0.39141751
 h      2.80238512    -0.17319237     0.10873038
 c     -2.34364492    -0.16110153    -0.82447921
 h     -2.22838125     0.21742762    -1.83639493
 h     -2.95688329    -1.16898455    -0.86198831
 h     -3.09021553     0.41739644    -0.29740386
 h     -0.19721530     0.96335783     1.89592293
          17

 c      1.13618930    -0.28358868    -0.02905531
 c     -0.06300588    -0.75954964     0.66591871
 c     -1.09941788     0.14309962     0.00973814
 c     -0.84785862     0.15333629     1.51892850
 c     -0.32599903     1.04428508    -0.85220812
 c      1.01035896     0.85073543    -1.00256731
 h     -0.33963719    -1.87629463     0.72955381
 h     -1.48322135    -0.53385397     2.07522596
 h     -0.83769991     1.80002794    -1.51693882
 h      1.77806202     1.28145260    -1.72225192
 o      2.14409659    -0.77394605     0.39737835
 h      2.88796280    -0.22119468     0.09742606
 c     -2.34964076    -0.16359608    -0.82029174
 h     -2.25842496     0.18928502    -1.83955480
 h     -2.94244992    -1.19115437    -0.88290662
 h     -3.12713744     0.43388860    -0.34382355
 h     -0.22953536     0.93841793     1.87324955
          17

 c      1.13987876    -0.28392627    -0.02415321
 c     -0.05134085    -0.74600353     0.67572849
 c     -1.10252744     0.15830558    -0.00604057
 c     -0.84621652     0.14171155     1.51848804
 c     -0.32592620     1.05095825    -0.84474199
 c      0.99438952     0.85122571    -1.01659306
 h     -0.39831712    -1.87258537     0.77054311
 h     -1.48717453    -0.57520429     2.04280910
 h     -0.83164724     1.82914456    -1.53740282
 h      1.74056270     1.31569646    -1.69327123
 o      2.15534003    -0.78527922     0.40422490
 h      2.98193720    -0.27492353     0.08542832
 c     -2.35751324    -0.16746508    -0.81512370
 h     -2.28676382     0.16119022    -1.84662517
 h     -2.90949683    -1.20051562    -0.89979802
 h     -3.16797084     0.45535782    -0.39187053
 h     -0.26363604     0.92392158     1.86151060
          17

 c      1.14184005    -0.28221793    -0.02023597
 c     -0.04136456    -0.73481513     0.68294497
 c     -1.10607390     0.17251545    -0.02138407
 c     -0.84550007     0.12930105     1.51674855
 c     -0.32638522     1.06011561    -0.83938184
 c      0.97832818     0.84961753    -1.02891435
 h     -0.44241841    -1.85007156     0.80733739
 h     -1.49428564    -0.60502863     2.01736972
 h     -0.82115558     1.84924348    -1.54425109
 h      1.69934873     1.34773164    -1.65839581
 o      2.17049749    -0.79698810     0.41147855
 h      3.06635725    -0.34088520     0.07711757
 c     -2.36737805    -0.17231716    -0.80927540
 h     -2.31149959     0.13354680    -1.85734791
 h     -2.86055710    -1.19836740    -0.91063811
 h     -3.20842296     0.47760705    -0.44092353
 h     -0.29429888     0.92784288     1.86554688
          17

 c      1.14328486    -0.27874892    -0.01724126
 c     -0.03340758    -0.72624128     0.68750729
 c     -1.11013598     0.18547298    -0.03573066
 c     -0.84601490     0.11631454     1.51371140
 c     -0.32779921     1.07197054    -0.83640960
 c      0.96230746     0.84555267    -1.03892836
 h     -0.46835892    -1.80909098     0.83757191
 h     -1.50401365    -0.62155751     1.99897689
 h     -0.80613507     1.85914870    -1.53589080
 h      1.66119907     1.38065056    -1.62354512
 o      2.18930767    -0.80869440     0.41873133
 h      3.12951204    -0.41996766     0.07474279
 c     -2.37914020    -0.17742211    -0.80316411
 h     -2.33111761     0.10636699    -1.86985723
 h     -2.80025745    -1.18959400    -0.91392143
 h     -3.24426480     0.49634925    -0.49004850
 h     -0.32136258     0.95091426     1.88632323
          17

 c      1.14536213    -0.27393561    -0.01502736
 c     -0.02755404    -0.72015488     0.68935905
 c     -1.11480342     0.19700102    -0.04864140
 c     -0.84759549     0.10375765     1.50973443
 c     -0.33047128     1.08639033    -0.83576766
 c      0.94653231     0.83875894    -1.04620936
 h     -0.47445371    -1.75411350     0.85953360
 h     -1.51639240    -0.62441633     1.98767906
 h     -0.78814838     1.86067522    -1.51347997
 h      1.63214652     1.41752759    -1.59354638
 o      2.21110832    -0.82018646     0.42567754
 h      3.16592352    -0.50947934     0.07866567
 c     -2.39244209    -0.18178207    -0.79724133
 h     -2.34454426     0.07953690    -1.88156019
 h     -2.73485364    -1.18294329    -0.90896924
 h     -3.27245248     0.50801206    -0.53774950
 h     -0.34950349     0.98523416     1.92032230
          17

 c      1.14900826    -0.26824707    -0.01341563
 c     -0.02361257    -0.71598401     0.68840986
 c     -1.12014347     0.20701309    -0.05979207
 c     -0.84994654     0.09299584     1.50534436
 c     -0.33454673     1.10286213    -0.83704316
 c      0.93150352     0.82926053    -1.05069354
 h     -0.46159047    -1.69414701     0.87261399
 h     -1.53192531    -0.61471390     1.98341815
 h     -0.77041635     1.85888713    -1.48111453
 h      1.61444510     1.45887358    -1.56984314
 o      2.23496148    -0.83137482     0.43213989
 h      3.17586849    -0.60470817     0.08753186
 c     -2.40675210    -0.18435805    -0.79190837
 h     -2.35118482     0.05296002    -1.89008704
 h     -2.67065735    -1.18909183    -0.89591528
 h     -3.29172127     0.51024343    -0.58204904
 h     -0.38402726     1.01931303     1.96161504
          17

 c      1.15488124    -0.26215349    -0.01221983
 c     -0.02110108    -0.71262680     0.68450251
 c     -1.12617604     0.21551557    -0.06895470
 c     -0.85290949     0.08525306     1.50103972
 c     -0.33995016     1.12047338    -0.83948218
 c      0.91802944     0.81750077    -1.05268396
 h     -0.43396539    -1.64345266     0.87788676
 h     -1.55117813    -0.59469055     1.98579383
 h     -0.75777192     1.86229287    -1.44584651
 h      1.60573169     1.50119725    -1.55032041
 o      2.25963843    -0.84226701     0.43811896
 h      3.16636819    -0.69983041     0.09779859
 c     -2.42154893    -0.18461327    -0.78750823
 h     -2.35091549     0.02656321    -1.89389186
 h     -2.61170189    -1.21466005    -0.87507053
 h     -3.30284605     0.50228619    -0.62068252
 h     -0.42778959     1.04338866     2.00421127
          17

 c      1.16336283    -0.25609074    -0.01127193
 c     -0.01935724    -0.70858849     0.67743706
 c     -1.13286855     0.22259209    -0.07598005
 c     -0.85651836     0.08135381     1.49720312
 c     -0.34640139     1.13805850    -0.84216122
 c      0.90696255     0.80422947    -1.05265467
 h     -0.39838410    -1.61971670     0.87818543
 h     -1.57426946    -0.56709443     1.99379857
 h     -0.75555972     1.88117687    -1.41600507
 h      1.60130292     1.53842891    -1.53146679
 o      2.28354283    -0.85290260     0.44384856
 h      3.15264012    -0.78918120     0.10296112
 c     -2.43636288    -0.18303319    -0.78433609
 h     -2.34403875     0.00026605    -1.89248340
 h     -2.55918356    -1.25629015    -0.84638427
 h     -3.30876116     0.48529358    -0.65133425
 h     -0.48078306     1.05151311     2.04324260
          17

 c      1.17459649    -0.25043033    -0.01044715
 c     -0.01793439    -0.70273201     0.66715340
 c     -1.14015085     0.22837293    -0.08078594
 c     -0.86096439     0.08163349     1.49408080
 c     -0.35362216     1.15467114    -0.84440154
 c      0.89891500     0.79028683    -1.05105800
 h     -0.36004698    -1.63515738     0.87633444
 h     -1.60050773    -0.53455651     2.00566275
 h     -0.76662019     1.92221604    -1.39670818
 h      1.59691678     1.56458268    -1.51051526
 o      2.30496287    -0.86321202     0.44973136
 h      3.15414166    -0.86962521     0.09460546
 c     -2.45061336    -0.18095178    -0.78257217
 h     -2.33123751    -0.02601208    -1.88641707
 h     -2.51347751    -1.30255340    -0.80994260
 h     -3.31439783     0.46233074    -0.67193518
 h     -0.54083003     1.04168111     2.07536553
          17

 c      1.18852404    -0.24545806    -0.00967738
 c     -0.01697728    -0.69524301     0.65398440
 c     -1.14793363     0.23301100    -0.08335254
 c     -0.86654603     0.08592377     1.49176441
 c     -0.36157280     1.17008615    -0.84611560
 c      0.89413377     0.77645414    -1.04824262
 h     -0.31825696    -1.68531810     0.87229473
 h     -1.62840876    -0.49931842     2.01893564
 h     -0.78849214     1.98281985    -1.38612004
 h      1.59017885     1.57552071    -1.48627970
 o      2.32303862    -0.87295835     0.45597055
 h      3.17925162    -0.94159362     0.06825830
 c     -2.46355520    -0.17987009    -0.78220316
 h     -2.31354470    -0.05230302    -1.87712435
 h     -2.47567186    -1.34112440    -0.76666781
 h     -3.32569072     0.43758453    -0.68101755
 h     -0.60423778     1.01565737     2.09902864
          17

 c      1.20490825    -0.24137934    -0.00893414
 c     -0.01696791    -0.68742669     0.63860938
 c     -1.15611244     0.23667738    -0.08372014
 c     -0.87360761     0.09358163     1.49013742
 c     -0.37037891     1.18469651    -0.84763618
 c      0.89250089     0.76338317    -1.04443843
 h     -0.26919747    -1.75174486     0.86340468
 h     -1.65611917    -0.46341635     2.03081766
 h     -0.81468989     2.05255300    -1.37767507
 h      1.58080435     1.56961549    -1.45915705
 o      2.33832445    -0.88195647     0.46225199
 h      3.21615692    -1.00560273     0.02830523
 c     -2.47449047    -0.18091726    -0.78301733
 h     -2.29231307    -0.07853663    -1.86660529
 h     -2.44739014    -1.36335822    -0.71829591
 h     -3.34726063     0.41456847    -0.67805627
 h     -0.66625165     0.97906642     2.11495277
          17

 c      1.22335159    -0.23834394    -0.00819382
 c     -0.01824222    -0.68064919     0.62177034
 c     -1.16455848     0.23956450    -0.08198688
 c     -0.88246234     0.10356636     1.48880558
 c     -0.38006722     1.19897991    -0.84929604
 c      0.89358442     0.75154685    -1.03975414
 h     -0.21111400    -1.81479166     0.84711752
 h     -1.68203276    -0.42900485     2.03865604
 h     -0.83845265     2.11960467    -1.36506485
 h      1.57055753     1.54797046    -1.43095149
 o      2.35190826    -0.89020806     0.46800002
 h      3.24631331    -1.05993329    -0.01634170
 c     -2.48307129    -0.18462095    -0.78465277
 h     -2.26917378    -0.10453765    -1.85699691
 h     -2.43013311    -1.36511611    -0.66695608
 h     -3.37961300     0.39421334    -0.66371589
 h     -0.72158595     0.94131850     2.12668154
          17

 c      1.24331639    -0.23646449    -0.00741476
 c     -0.02084764    -0.67577149     0.60410422
 c     -1.17311111     0.24188389    -0.07830810
 c     -0.89330435     0.11463931     1.48712104
 c     -0.39043924     1.21316262    -0.85121894
 c      0.89670488     0.74118955    -1.03417826
 h     -0.14540933    -1.86066936     0.82235498
 h     -1.70526558    -0.39844396     2.04041499
 h     -0.85495179     2.17503138    -1.34462145
 h      1.56318605     1.51454210    -1.40472962
 o      2.36458624    -0.89779144     0.47272496
 h      3.25701907    -1.10217818    -0.05800975
 c     -2.48942023    -0.19092073    -0.78666470
 h     -2.24597681    -0.13009510    -1.85006909
 h     -2.42486836    -1.34630300    -0.61477061
 h     -3.41826294     0.37459563    -0.63991106
 h     -0.76533802     0.91393808     2.14015659
          17

 c      1.26414652    -0.23581817    -0.00653408
 c     -0.02460603    -0.67315297     0.58611358
 c     -1.18158115     0.24385628    -0.07290072
 c     -0.90613414     0.12577710     1.48444713
 c     -0.40110005     1.22717502    -0.85331720
 c      0.90102424     0.73231585    -1.02760117
 h     -0.07546003    -1.88182628     0.78936242
 h     -1.72576867    -0.37404185     2.03496023
 h     -0.86159802     2.21366568    -1.31526542
 h      1.56406554     1.47580813    -1.38452502
 o      2.37673969    -0.90476304     0.47611944
 h      3.24304429    -1.13070698    -0.09192590
 c     -2.49397663    -0.19931696    -0.78861073
 h     -2.22470872    -0.15507955    -1.84676186
 h     -2.43184814    -1.31067384    -0.56349120
 h     -3.45581974     0.35261215    -0.60955668
 h     -0.79415705     0.90595303     2.16074441
          17

 c      1.28509423    -0.23643658    -0.00547403
 c     -0.02919165    -0.67279491     0.56817825
 c     -1.18976281     0.24569552    -0.06604992
 c     -0.92074448     0.13660356     1.48056747
 c     -0.41152393     1.24070586    -0.85534405
 c      0.90571066     0.72480655    -1.01989258
 h     -0.00552926    -1.87560090     0.74929053
 h     -1.74409717    -0.35762337     2.02212791
 h     -0.85773086     2.23385648    -1.27787376
 h      1.57874849     1.43902031    -1.37446534
 o      2.38842335    -0.91112359     0.47805608
 h      3.20505917    -1.14518805    -0.11623188
 c     -2.49724681    -0.20899790    -0.79015171
 h     -2.20737920    -0.17955832    -1.84693351
 h     -2.45052861    -1.26611911    -0.51400788
 h     -3.48505694     0.32592682    -0.57604116
 h     -0.80694877     0.91868251     2.18875298
          17

 c      1.30535436    -0.23828933    -0.00414836
 c     -0.03419837    -0.67441047     0.55057120
 c     -1.19744901     0.24758702    -0.05810931
 c     -0.93677628     0.14737783     1.47579530
 c     -0.42109423     1.25322914    -0.85693338
 c      0.91021259     0.71868684    -1.01104518
 h      0.05986515    -1.84352242     0.70397590
 h     -1.76103938    -0.35018204     2.00263756
 h     -0.84441316     2.23742824    -1.23486148
 h      1.60997330     1.40878252    -1.37713909
 o      2.39939192    -0.91679543     0.47861906
 h      3.14913079    -1.14697897    -0.13252670
 c     -2.49963040    -0.21893015    -0.79113446
 h     -2.19586428    -0.20385432    -1.84945821
 h     -2.47963431    -1.22442471    -0.46577694
 h     -3.50093000     0.29396877    -0.54266550
 h     -0.80470540     0.94560138     2.21844938
          17

 c      1.32410345    -0.24126253    -0.00246796
 c     -0.03921681    -0.67738380     0.53347279
 c     -1.20444563     0.24966379    -0.04949002
 c     -0.95379574     0.15856801     1.47067603
 c     -0.42911696     1.26398200    -0.85762639
 c      0.91449123     0.71433005    -1.00129788
 h      0.11647116    -1.79174613     0.65589884
 h     -1.77729082    -0.35175729     1.97789597
 h     -0.82440730     2.23009296    -1.18996505
 h      1.65497294     1.38450300    -1.39214486
 o      2.40906290    -0.92159236     0.47819681
 h      3.08729808    -1.13967192    -0.14738707
 c     -2.50133185    -0.22811495    -0.79157784
 h     -2.19170926    -0.22850296    -1.85266492
 h     -2.51748279    -1.19828914    -0.41695329
 h     -3.50135685     0.25810570    -0.51222292
 h     -0.78988173     0.97716874     2.24176321
          17

 c      1.34054153    -0.24514031    -0.00034975
 c     -0.04393749    -0.68066115     0.51698549
 c     -1.21058173     0.25198694    -0.04064232
 c     -0.97136552     0.17049099     1.46568455
 c     -0.43484499     1.27196568    -0.85691891
 c      0.91895758     0.71233625    -0.99110870
 h      0.16110656    -1.73225984     0.60812209
 h     -1.79320582    -0.36148790     1.94970795
 h     -0.80196179     2.22153049    -1.14782598
 h      1.70614794     1.36175780    -1.41629652
 o      2.41661568    -0.92523980     0.47750324
 h      3.03602323    -1.12886084    -0.17271596
 c     -2.50233103    -0.23612106    -0.79147972
 h     -2.19592278    -0.25409862    -1.85494892
 h     -2.56225480    -1.19481140    -0.36641163
 h     -3.48739920     0.22145142    -0.48669405
 h     -0.76572246     1.00504942     2.25202405
          17

 c      1.35393481    -0.24960843     0.00226790
 c     -0.04826228    -0.68273863     0.50116981
 c     -1.21571298     0.25453932    -0.03203495
 c     -0.98910441     0.18319324     1.46112254
 c     -0.43758243     1.27614794    -0.85437610
 c      0.92417163     0.71322610    -0.98100127
 h      0.19271504    -1.68297875     0.56387998
 h     -1.80859763    -0.37771402     1.91995798
 h     -0.78165379     2.22309693    -1.11281875
 h      1.75452076     1.33587419    -1.44523620
 o      2.42155183    -0.92756442     0.47713608
 h      3.00723147    -1.11915156    -0.21861700
 c     -2.50243631    -0.24343529    -0.79058084
 h     -2.20882133    -0.28110535    -1.85530049
 h     -2.61157425    -1.21105430    -0.31636138
 h     -3.46318029     0.18845958    -0.46697897
 h     -0.73569008     1.02362532     2.24534945
          17

 c      1.36366079    -0.25430128     0.00541007
 c     -0.05229287    -0.68210370     0.48611714
 c     -1.21972053     0.25723675    -0.02413375
 c     -1.00672843     0.19646414     1.45712395
 c     -0.43688963     1.27598239    -0.84980397
 c      0.93058913     0.71725028    -0.97142255
 h      0.21230164    -1.66248947     0.52562936
 h     -1.82266553    -0.39809757     1.89039225
 h     -0.76606716     2.24178847    -1.08721143
 h      1.79268108     1.30419257    -1.47493295
 o      2.42429096    -0.92870928     0.47681511
 h      2.99845102    -1.11052205    -0.28107856
 c     -2.50137782    -0.25113213    -0.78840156
 h     -2.22998316    -0.30974227    -1.85353958
 h     -2.66204431    -1.23749658    -0.27191925
 h     -3.43533801     0.16426131    -0.45273426
 h     -0.70302149     1.03008386     2.22066938
          17

 c      1.36924058    -0.25887475     0.00905878
 c     -0.05606093    -0.67821125     0.47200685
 c     -1.22250757     0.25995344    -0.01738234
 c     -1.02406864     0.20987810     1.45366177
 c     -0.43272255     1.27186312    -0.84333253
 c      0.93846848     0.72436318    -0.96267100
 h      0.22012922    -1.67842672     0.49426134
 h     -1.83416672    -0.41982908     1.86258130
 h     -0.75425897     2.27486409    -1.07028002
 h      1.81594497     1.26641883    -1.50241217
 o      2.42577293    -0.92899634     0.47554588
 h      2.99846037    -1.10007219    -0.34440430
 c     -2.49890110    -0.26026647    -0.78447770
 h     -2.25833013    -0.33997092    -1.85021710
 h     -2.70976759    -1.26444182    -0.23823780
 h     -3.41142624     0.15368205    -0.44263950
 h     -0.67031930     1.02432750     2.17955394
          17

 c      1.37034558    -0.26306246     0.01315861
 c     -0.05930259    -0.67195588     0.45906410
 c     -1.22399729     0.26254806    -0.01217908
 c     -1.04107732     0.22282592     1.45052042
 c     -0.42532546     1.26493426    -0.83531202
 c      0.94785806     0.73427073    -0.95487306
 h      0.21345171    -1.72173006     0.46954573
 h     -1.84181163    -0.43997338     1.83802093
 h     -0.74301979     2.31190937    -1.05948675
 h      1.82250243     1.22419234    -1.52601291
 o      2.42675678    -0.92868024     0.47241038
 h      2.99793321    -1.08559854    -0.39376457
 c     -2.49493417    -0.27151667    -0.77847735
 h     -2.29230890    -0.37152390    -1.84625722
 h     -2.75124694    -1.28509847    -0.21859938
 h     -3.39696205     0.15992096    -0.43539748
 h     -0.63901727     1.00909949     2.12620879
          17

 c      1.36680211    -0.26669069     0.01762340
 c     -0.06164837    -0.66494863     0.44748576
 c     -1.22413099     0.26487671    -0.00885031
 c     -1.05783167     0.23454990     1.44727043
 c     -0.41502127     1.25650408    -0.82615357
 c      0.95858576     0.74648612    -0.94797187
 h      0.18879336    -1.77503224     0.45103880
 h     -1.84472429    -0.45591498     1.81824536
 h     -0.72922114     2.34145034    -1.05219939
 h      1.81340446     1.18062026    -1.54557193
 o      2.42763308    -0.92789009     0.46689469
 h      2.99225174    -1.06643467    -0.42050030
 c     -2.48977708    -0.28507679    -0.77017930
 h     -2.33011709    -0.40391508    -1.84241959
 h     -2.78389337    -1.29572282    -0.21409155
 h     -3.39250289     0.18327009    -0.43097483
 h     -0.60874945     0.99003981     2.06733203
          17

 c      1.35861418    -0.26966388     0.02233945
 c     -0.06289851    -0.65867002     0.43742080
 c     -1.22286855     0.26679184    -0.00763054
 c     -1.07449933     0.24426369     1.44333991
 c     -0.40210113     1.24766023    -0.81624371
 c      0.97023879     0.76037608    -0.94171132
 h      0.14485055    -1.82261284     0.43838568
 h     -1.84283033    -0.46581703     1.80487339
 h     -0.71098498     2.35521003    -1.04650655
 h      1.79263630     1.13989155    -1.56269645
 o      2.42848315    -0.92665999     0.45886549
 h      2.98054174    -1.04298864    -0.42187338
 c     -2.48409126    -0.30067683    -0.75949488
 h     -2.36988351    -0.43641464    -1.83874895
 h     -2.80619639    -1.29513904    -0.22378992
 h     -3.39342562     0.22076125    -0.43081656
 h     -0.57720979     0.97469081     2.01098644
          17

 c      1.34599425    -0.27194429     0.02716756
 c     -0.06309742    -0.65419172     0.42897618
 c     -1.22019622     0.26813871    -0.00865419
 c     -1.09118228     0.25144753     1.43824636
 c     -0.38681331     1.23917180    -0.80592027
 c      0.98217792     0.77521966    -0.93563613
 h      0.08294561    -1.85376486     0.43129637
 h     -1.83707838    -0.46899371     1.79957055
 h     -0.68775473     2.34905922    -1.04131283
 h      1.76683635     1.10671124    -1.58087465
 o      2.42911806    -0.92495660     0.44853852
 h      2.96506738    -1.01633307    -0.40065331
 c     -2.47864215    -0.31766537    -0.74658461
 h     -2.40972310    -0.46803526    -1.83432235
 h     -2.81790092    -1.28475392    -0.24477116
 h     -3.39269304     0.26711626    -0.43677478
 h     -0.54166385     0.96934706     1.96378799
          17

 c      1.32938709    -0.27354311     0.03194455
 c     -0.06249759    -0.65220871     0.42222597
 c     -1.21613481     0.26875200    -0.01195644
 c     -1.10764471     0.25618593     1.43184950
 c     -0.36938384     1.23149455    -0.79546171
 c      0.99367759     0.79030690    -0.92917611
 h      0.00625698    -1.86244669     0.42951524
 h     -1.82943651    -0.46607723     1.80392715
 h     -0.66010484     2.32282565    -1.03629553
 h      1.74368595     1.08525133    -1.60460788
 o      2.42904415    -0.92269483     0.43653918
 h      2.95177747    -0.98793734    -0.36610112
 c     -2.47400541    -0.33507437    -0.73195334
 h     -2.44769641    -0.49760656    -1.82755049
 h     -2.82037129    -1.26919191    -0.27190431
 h     -3.38397198     0.31624101    -0.44992829
 h     -0.50210438     0.97513788     1.92796617
          17

 c      1.30948291    -0.27452452     0.03648068
 c     -0.06151427    -0.65309759     0.41722121
 c     -1.21074321     0.26846002    -0.01746979
 c     -1.12321506     0.25916954     1.42434260
 c     -0.35003176     1.22476086    -0.78506924
 c      1.00421890     0.80507153    -0.92187764
 h     -0.08092823    -1.84654215     0.43282294
 h     -1.82247394    -0.45872951     1.81921777
 h     -0.62968527     2.28031823    -1.03198168
 h      1.72861064     1.07776134    -1.63681537
 o      2.42742840    -0.91977114     0.42394423
 h      2.95086587    -0.95913892    -0.33453321
 c     -2.47039965    -0.35165270    -0.71642388
 h     -2.48180015    -0.52396556    -1.81690497
 h     -2.81695321    -1.25685824    -0.29789850
 h     -3.36325814     0.36239831    -0.47011425
 h     -0.46283736     0.98755406     1.90149676
          17

 c      1.28720989    -0.27501147     0.04055431
 c     -0.06068948    -0.65690858     0.41399771
 c     -1.20411265     0.26709622    -0.02502062
 c     -1.13704240     0.26130584     1.41603495
 c     -0.32897034     1.21873988    -0.77484089
 c      1.01373927     0.81917251    -0.91366372
 h     -0.17376841    -1.80785230     0.44104670
 h     -1.81844619    -0.44873371     1.84596727
 h     -0.59932200     2.22972887    -1.02998584
 h      1.72204487     1.08382680    -1.67589260
 o      2.42334244    -0.91614027     0.41188567
 h      2.97304462    -0.93003259    -0.32283115
 c     -2.46769526    -0.36603201    -0.70095279
 h     -2.51007214    -0.54621213    -1.80165256
 h     -2.81247815    -1.25842975    -0.31460724
 h     -3.32923226     0.40091271    -0.49602834
 h     -0.43039490     0.99997452     1.88087692
          17

 c      1.26368584    -0.27517693     0.04391532
 c     -0.06063508    -0.66329358     0.41257541
 c     -1.19635285     0.26451754    -0.03433760
 c     -1.14844900     0.26331750     1.40721434
 c     -0.30641607     1.21286422    -0.76475917
 c      1.02257979     0.83245326    -0.90485101
 h     -0.26754162    -1.75283472     0.45409106
 h     -1.81822010    -0.43678960     1.88334862
 h     -0.57295627     2.18326228    -1.03316238
 h      1.72023997     1.10101742    -1.71562107
 o      2.41646652    -0.91186107     0.40060022
 h      3.01885045    -0.89903851    -0.33320276
 c     -2.46561826    -0.37723969    -0.68630360
 h     -2.53077211    -0.56395046    -1.78225441
 h     -2.81090857    -1.28110663    -0.31617307
 h     -3.28314680     0.42868959    -0.52551022
 h     -0.41047588     1.00707921     1.86330190
          17

 c      1.24012066    -0.27522006     0.04631011
 c     -0.06191698    -0.67145505     0.41294713
 c     -1.18757779     0.26062357    -0.04507424
 c     -1.15711216     0.26557113     1.39814947
 c     -0.28266680     1.20653053    -0.75475165
 c      1.03123234     0.84483258    -0.89591099
 h     -0.35874681    -1.69313065     0.47203236
 h     -1.82078499    -0.42188463     1.92873897
 h     -0.55472021     2.15352041    -1.04493426
 h      1.71847402     1.12620007    -1.74810355
 o      2.40735258    -0.90700737     0.38930999
 h      3.07519699    -0.86466114    -0.35137873
 c     -2.46398671    -0.38528581    -0.67278671
 h     -2.54255734    -0.57745805    -1.76034696
 h     -2.81260084    -1.32214349    -0.30180682
 h     -3.22869997     0.44479132    -0.55583675
 h     -0.40634180     1.00614844     1.84727685
          17

 c      1.21770207    -0.27534273     0.04751869
 c     -0.06492407    -0.68031614     0.41506548
 c     -1.17790352     0.25536967    -0.05683921
 c     -1.16306053     0.26810728     1.38910957
 c     -0.25827889     1.19971297    -0.74487264
 c      1.04015867     0.85622244    -0.88723252
 h     -0.44606041    -1.64354384     0.49522744
 h     -1.82378600    -0.40183091     1.97788107
 h     -0.54682074     2.14612215    -1.06715898
 h      1.71343233     1.15646978    -1.76670015
 o      2.39679459    -0.90159748     0.37716818
 h      3.12594865    -0.82678204    -0.36187761
 c     -2.46267865    -0.39111532    -0.66032676
 h     -2.54460213    -0.58772737    -1.73838855
 h     -2.81472132    -1.37000003    -0.27497105
 h     -3.17187309     0.45101468    -0.58404740
 h     -0.41841502     0.99715166     1.83253780
          17

 c      1.19750163    -0.27573117     0.04738170
 c     -0.06989814    -0.68906597     0.41885975
 c     -1.16745535     0.24877067    -0.06922872
 c     -1.16659074     0.27074225     1.38032649
 c     -0.23418651     1.19329700    -0.73546619
 c      1.04973179     0.86649835    -0.87901769
 h     -0.52928594    -1.61556493     0.52407960
 h     -1.82466772    -0.37450282     2.02571379
 h     -0.54794485     2.15550636    -1.09810461
 h      1.70394361     1.18953573    -1.76740097
 o      2.38535685    -0.89562430     0.36375226
 h      3.15965297    -0.78618152    -0.35602017
 c     -2.46143649    -0.39602330    -0.64871872
 h     -2.53664809    -0.59631816    -1.71907725
 h     -2.81399328    -1.41151597    -0.24041898
 h     -3.12032992     0.45200237    -0.60739279
 h     -0.44420789     0.98266307     1.81996186
          17

 c      1.18040287    -0.27654077     0.04581396
 c     -0.07717156    -0.69767216     0.42429493
 c     -1.15637344     0.24089414    -0.08185235
 c     -1.16818282     0.27314505     1.37191679
 c     -0.21157028     1.18863145    -0.72708942
 c      1.06020212     0.87550099    -0.87126058
 h     -0.60593999    -1.61099822     0.55824837
 h     -1.82169242    -0.33888069     2.06744364
 h     -0.55424007     2.16981256    -1.13314786
 h      1.69095837     1.22388128    -1.74917292
 o      2.37331735    -0.88909878     0.34902246
 h      3.17049025    -0.74380601    -0.33134348
 c     -2.45984865    -0.40115601    -0.63780331
 h     -2.51900140    -0.60501058    -1.70459317
 h     -2.80836259    -1.43687757    -0.20228557
 h     -3.08179917     0.45396285    -0.62386526
 h     -0.47835378     0.96781248     1.81156401
          17

 c      1.16703506    -0.27788960     0.04281322
 c     -0.08721751    -0.70671168     0.43139763
 c     -1.14481751     0.23184795    -0.09434966
 c     -1.16839033     0.27491095     1.36383535
 c     -0.19158479     1.18686569    -0.72029513
 c      1.07163278     0.88303962    -0.86373781
 h     -0.67008555    -1.62336830     0.59616597
 h     -1.81449567    -0.29554816     2.09939685
 h     -0.56153760     2.17821867    -1.16715836
 h      1.67744755     1.25896020    -1.71403376
 o      2.36070191    -0.88208205     0.33321275
 h      3.15773451    -0.70023111    -0.28990479
 c     -2.45754849    -0.40718775    -0.62754429
 h     -2.49251762    -0.61536725    -1.69581450
 h     -2.79714354    -1.44071794    -0.16357320
 h     -3.06145785     0.46148526    -0.63252795
 h     -0.51335401     0.95966008     1.81020529
          17

 c      1.15771273    -0.27986320     0.03846904
 c     -0.10036826    -0.71679274     0.44019599
 c     -1.13297778     0.22177410    -0.10640376
 c     -1.16761961     0.27574370     1.35593938
 c     -0.17514642     1.18864113    -0.71549301
 c      1.08382355     0.88888729    -0.85600214
 h     -0.71512092    -1.64424084     0.63552034
 h     -1.80425331    -0.24673699     2.11956388
 h     -0.56670246     2.17416081    -1.19609043
 h      1.66827447     1.29547352    -1.66695722
 o      2.34724751    -0.87472891     0.31680044
 h      3.12639755    -0.65496324    -0.23782947
 c     -2.45440591    -0.41411330    -0.61807397
 h     -2.45860985    -0.62840256    -1.69186714
 h     -2.78071079    -1.42174688    -0.12610617
 h     -3.05988395     0.47431287    -0.63339584
 h     -0.54202867     0.96491467     1.81830243
          17

 c      1.15239990    -0.28251663     0.03296537
 c     -0.11656775    -0.72821897     0.45064660
 c     -1.12108765     0.21085421    -0.11775915
 c     -1.16584077     0.27574548     1.34816325
 c     -0.16282194     1.19406239    -0.71291455
 c      1.09629703     0.89279469    -0.84744750
 h     -0.73652459    -1.66713429     0.67399083
 h     -1.79358848    -0.19603023     2.12789515
 h     -0.56800395     2.15542706    -1.21747703
 h      1.66953878     1.33540187    -1.61492034
 o      2.33231948    -0.86736333     0.30050687
 h      3.08877065    -0.60528323    -0.18532518
 c     -2.45050804    -0.42128132    -0.60970785
 h     -2.41925882    -0.64451949    -1.69033635
 h     -2.76033814    -1.38249553    -0.09036553
 h     -3.07342382     0.48734427    -0.62710958
 h     -0.56105604     0.98622320     1.83555910
          17

 c      1.15070794    -0.28586174     0.02656650
 c     -0.13533951    -0.74095228     0.46260803
 c     -1.10942941     0.19931853    -0.12823977
 c     -1.16251912     0.27553307     1.34063166
 c     -0.15478078     1.20273565    -0.71260860
 c      1.10843174     0.89459065    -0.83753502
 h     -0.73270450    -1.68833193     0.70965312
 h     -1.78618770    -0.14773386     2.12622760
 h     -0.56520980     2.12367599    -1.23060686
 h      1.68665004     1.38101254    -1.56415458
 o      2.31507651    -0.86052007     0.28512525
 h      3.06229788    -0.54572508    -0.14385375
 c     -2.44597821    -0.42763514    -0.60291704
 h     -2.37694870    -0.66370719    -1.68807640
 h     -2.73823843    -1.32942439    -0.05503819
 h     -3.09641056     0.49374675    -0.61476823
 h     -0.57220382     1.02028807     1.85782124
          17

 c      1.15191691    -0.28983953     0.01958008
 c     -0.15588009    -0.75467004     0.47585202
 c     -1.09832749     0.18745044    -0.13775670
 c     -1.15689961     0.27598053     1.33358159
 c     -0.15077846     1.21378836    -0.71441883
 c      1.11971544     0.89439363    -0.82610905
 h     -0.70488813    -1.70673209     0.74116330
 h     -1.78600884    -0.10594266     2.11757444
 h     -0.55981611     2.08438840    -1.23688803
 h      1.72144175     1.43254382    -1.51650199
 o      2.29532288    -0.85470197     0.27101150
 h      3.05677809    -0.47220227    -0.11779781
 c     -2.44082992    -0.43198052    -0.59826904
 h     -2.33448261    -0.68584222    -1.68220478
 h     -2.71750789    -1.27254924    -0.01662279
 h     -3.12323698     0.48803616    -0.59789298
 h     -0.57979878     1.06007014     1.87875525
          17

 c      1.15501998    -0.29428933     0.01230965
 c     -0.17717291    -0.76880875     0.49008164
 c     -1.08812913     0.17558138    -0.14630244
 c     -1.14837582     0.27783654     1.32725730
 c     -0.15016728     1.22589829    -0.71794795
 c      1.12990313     0.89276504    -0.81349201
 h     -0.65683692    -1.72381872     0.76794869
 h     -1.79608468    -0.07353239     2.10468317
 h     -0.55532391     2.04690270    -1.24031164
 h      1.77073295     1.48646299    -1.46851724
 o      2.27422720    -0.84995420     0.25786574
 h      3.06347382    -0.38904077    -0.10071243
 c     -2.43497743    -0.43331644    -0.59628006
 h     -2.29469898    -0.71092687    -1.67089815
 h     -2.70131321    -1.22273981     0.02965495
 h     -3.14945981     0.46753098    -0.57837475
 h     -0.58763985     1.09835773     1.89252071
          17

 c      1.15879617    -0.29893283     0.00501788
 c     -0.19809993    -0.78260479     0.50494385
 c     -1.07917550     0.16407300    -0.15393427
 c     -1.13671172     0.28150453     1.32191731
 c     -0.15199711     1.23747111    -0.72259649
 c      1.13893887     0.89060285    -0.80023850
 h     -0.59425253    -1.74355873     0.79037515
 h     -1.81728024    -0.05150777     2.08845498
 h     -0.55677716     2.02289285    -1.24699624
 h      1.82797811     1.53650853    -1.41457420
 o      2.25363276    -0.84598868     0.24526964
 h      3.06587338    -0.30702276    -0.08375644
 c     -2.42838217    -0.43130142    -0.59708282
 h     -2.26015183    -0.73919621    -1.65385362
 h     -2.69112547    -1.18632492     0.08627146
 h     -3.17227746     0.43263596    -0.55837386
 h     -0.59772892     1.12977485     1.89524854
          17

 c      1.16190201    -0.30338585    -0.00209129
 c     -0.21758931    -0.79522691     0.52006308
 c     -1.07177344     0.15328886    -0.16075046
 c     -1.12209841     0.28700849     1.31785018
 c     -0.15530178     1.24713216    -0.72782050
 c      1.14679428     0.88887629    -0.78684498
 h     -0.52337640    -1.77113711     0.80951927
 h     -1.84770281    -0.03902592     2.06741547
 h     -0.56835909     2.02131538    -1.26215387
 h      1.88610929     1.57630688    -1.35033852
 o      2.23519224    -0.84260114     0.23307660
 h      3.05260485    -0.23644034    -0.06199261
 c     -2.42115123    -0.42649440    -0.60012101
 h     -2.23283416    -0.77111733    -1.63235744
 h     -2.68559274    -1.16187983     0.14962773
 h     -3.19081362     0.38660773    -0.54015163
 h     -0.61029138     1.15130592     1.88533376
          17

 c      1.16299087    -0.30720435    -0.00887049
 c     -0.23478847    -0.80607623     0.53512507
 c     -1.06617150     0.14356375    -0.16686620
 c     -1.10509040     0.29404255     1.31529003
 c     -0.15947465     1.25431068    -0.73351162
 c      1.15339290     0.88841344    -0.77362643
 h     -0.44909134    -1.80962380     0.82620934
 h     -1.88319824    -0.03397353     2.03871318
 h     -0.58998679     2.04227838    -1.28565646
 h      1.93933028     1.60120459    -1.27406383
 o      2.22014382    -0.83981397     0.22138511
 h      3.01959736    -0.18414707    -0.03424499
 c     -2.41344416    -0.42002797    -0.60430584
 h     -2.21402869    -0.80731099    -1.60885254
 h     -2.68158401    -1.14340124     0.21115514
 h     -3.20628002     0.33496778    -0.52580997
 h     -0.62406388     1.16241580     1.86335769
          17

 c      1.16086854    -0.30997245    -0.01520151
 c     -0.24911735    -0.81508497     0.54995353
 c     -1.06253532     0.13518699    -0.17239622
 c     -1.08648802     0.30201991     1.31427046
 c     -0.16435668     1.25927263    -0.74003856
 c      1.15860441     0.88980109    -0.76071378
 h     -0.37430151    -1.85650421     0.83999178
 h     -1.91856317    -0.03367432     1.99978501
 h     -0.61697574     2.07716437    -1.31161046
 h      1.98369428     1.60886707    -1.18635583
 o      2.20928625    -0.83782580     0.21041443
 h      2.96844979    -0.15328806    -0.00158476
 c     -2.40533392    -0.41309621    -0.60850728
 h     -2.20433238    -0.84834703    -1.58599765
 h     -2.67606123    -1.12532558     0.26190074
 h     -3.22167216     0.28439446    -0.51701576
 h     -0.63645018     1.16534026     1.83206685
          17

 c      1.15467467    -0.31141919    -0.02095033
 c     -0.26015972    -0.82266655     0.56447244
 c     -1.06091904     0.12839481    -0.17744356
 c     -1.06721482     0.31010540     1.31452606
 c     -0.16999293     1.26261270    -0.74789504
 c      1.16224486     0.89334934    -0.74808233
 h     -0.30117380    -1.90408861     0.84931393
 h     -1.94877603    -0.03541979     1.94957690
 h     -0.64322971     2.11478827    -1.33255613
 h      2.01722662     1.59932940    -1.08957667
 o      2.20287386    -0.83695706     0.20041373
 h      2.90566287    -0.14284647     0.03355017
 c     -2.39682434    -0.40665835    -0.61191772
 h     -2.20380860    -0.89434987    -1.56553449
 h     -2.66704391    -1.10462022     0.29560524
 h     -3.24047908     0.24098547    -0.51491334
 h     -0.64367545     1.16537767     1.79626250
          17

 c      1.14404370    -0.31151737    -0.02592904
 c     -0.26756022    -0.82935529     0.57858346
 c     -1.06123984     0.12336199    -0.18209358
 c     -1.04817855     0.31731713     1.31552624
 c     -0.17640675     1.26484347    -0.75740537
 c      1.16405572     0.89907669    -0.73558129
 h     -0.23232147    -1.94347707     0.85270475
 h     -1.96990896    -0.03681398     1.88898401
 h     -0.66395565     2.14621290    -1.34295408
 h      2.04010066     1.57498417    -0.98730273
 o      2.20045037    -0.83768583     0.19160796
 h      2.84314203    -0.14600378     0.06778221
 c     -2.38802376    -0.40133787    -0.61415707
 h     -2.21212843    -0.94452572    -1.54753396
 h     -2.65371618    -1.08059497     0.30936239
 h     -3.26449074     0.20843088    -0.52031367
 h     -0.64143632     1.17013478     1.76196328
          17

 c      1.12918184    -0.31050518    -0.02988935
 c     -0.27102608    -0.83550487     0.59208373
 c     -1.06326672     0.12019654    -0.18641577
 c     -1.03006957     0.32282775     1.31666764
 c     -0.18352628     1.26627900    -0.76864992
 c      1.16366861     0.90671347    -0.72297691
 h     -0.17076859    -1.96797144     0.84961813
 h     -1.97977291    -0.03603081     1.82078149
 h     -0.67644196     2.16604695    -1.34007058
 h      2.05488528     1.54048416    -0.88372026
 o      2.20082832    -0.84070592     0.18414486
 h      2.79756399    -0.14903694     0.09757611
 c     -2.37930324    -0.39743279    -0.61523543
 h     -2.22857815    -0.99691474    -1.53046749
 h     -2.63631651    -1.05428933     0.30338873
 h     -3.29213433     0.18728778    -0.53388526
 h     -0.62657257     1.18628486     1.73427602
          17

 c      1.11082868    -0.30881047    -0.03254783
 c     -0.27037713    -0.84119018     0.60466331
 c     -1.06663306     0.11894272    -0.19047166
 c     -1.01313951     0.32638446     1.31750729
 c     -0.19118213     1.26704653    -0.78149209
 c      1.16060656     0.91576361    -0.71002693
 h     -0.11934618    -1.97431286     0.84055400
 h     -1.97841050    -0.03202368     1.74932330
 h     -0.67993924     2.17223733    -1.32368665
 h      2.06626175     1.50211267    -0.78279103
 o      2.20258996    -0.84659211     0.17800502
 h      2.78306489    -0.13760069     0.12100833
 c     -2.37127125    -0.39499107    -0.61549563
 h     -2.25195842    -1.04859948    -1.51203595
 h     -2.61612027    -1.02822233     0.28098790
 h     -3.31887087     0.17585162    -0.55602367
 h     -0.59915011     1.21481820     1.71501221
          17

 c      1.09011982    -0.30692944    -0.03362094
 c     -0.26558256    -0.84621563     0.61594485
 c     -1.07087511     0.11959091    -0.19432052
 c     -0.99714026     0.32843227     1.31781133
 c     -0.19910677     1.26709238    -0.79560812
 c      1.15441332     0.92566421    -0.69656714
 h     -0.08020443    -1.96277698     0.82687257
 h     -1.96839270    -0.02466820     1.68006448
 h     -0.67553022     2.16592773    -1.29577796
 h      2.07923423     1.46616688    -0.68742229
 o      2.20496603    -0.85497967     0.17297422
 h      2.79918103    -0.11132167     0.13870929
 c     -2.36458797    -0.39387140    -0.61557697
 h     -2.28051857    -1.09631077    -1.49025861
 h     -2.59550671    -1.00649295     0.24887453
 h     -3.33916921     0.17164345    -0.58653287
 h     -0.56286452     1.24964979     1.70253201
          17

 c      1.06839031    -0.30532981    -0.03286146
 c     -0.25677944    -0.85012660     0.62552794
 c     -1.07548875     0.12208528    -0.19802130
 c     -0.98150111     0.32977863     1.31742573
 c     -0.20693090     1.26614723    -0.81049908
 c      1.14492213     0.93598367    -0.68253619
 h     -0.05449821    -1.93721510     0.81060814
 h     -1.95453763    -0.01469482     1.61883375
 h     -0.66619414     2.15175692    -1.26037394
 h      2.09600111     1.43687349    -0.59932000
 o      2.20789430    -0.86459698     0.16879107
 h      2.83233956    -0.08448664     0.15194828
 c     -2.35977696    -0.39376876    -0.61634335
 h     -2.31202452    -1.13716140    -1.46432582
 h     -2.57785081    -0.99464731     0.21700037
 h     -3.34839026     0.17242466    -0.62445838
 h     -0.52315732     1.28141232     1.69385259
          17

 c      1.04698120    -0.30439186    -0.03009634
 c     -0.24428004    -0.85220647     0.63302516
 c     -1.07999714     0.12632221    -0.20162809
 c     -0.96562064     0.33117530     1.31619139
 c     -0.21419894     1.26370280    -0.82552420
 c      1.13244242     0.94649264    -0.66790277
 h     -0.04217381    -1.90525419     0.79430723
 h     -1.94249355    -0.00326508     1.57083242
 h     -0.65674127     2.13800878    -1.22317873
 h      2.11401919     1.41560907    -0.51983257
 o      2.21138957    -0.87418702     0.16526317
 h      2.86810444    -0.07194887     0.16111256
 c     -2.35715043    -0.39431788    -0.61863507
 h     -2.34395152    -1.16926858    -1.43500928
 h     -2.56677000    -0.99809533     0.19605510
 h     -3.34380196     0.17660504    -0.66817750
 h     -0.48502212     1.30195795     1.68650458
          17

 c      1.02711342    -0.30437153    -0.02525322
 c     -0.22855880    -0.85153657     0.63810230
 c     -1.08401549     0.13214332    -0.20517976
 c     -0.94915389     0.33308990     1.31396300
 c     -0.22046991     1.25915597    -0.84003119
 c      1.11766006     0.95706791    -0.65259567
 h     -0.04201426    -1.87779341     0.78073245
 h     -1.93625244     0.00875913     1.53971874
 h     -0.65272339     2.13481623    -1.19012825
 h      2.12740756     1.40195997    -0.45066794
 o      2.21527825    -0.88296377     0.16226468
 h      2.89689816    -0.08205581     0.16593720
 c     -2.35684838    -0.39536256    -0.62280591
 h     -2.37374312    -1.19216386    -1.40463970
 h     -2.56464819    -1.01853245     0.19211699
 h     -3.32497525     0.18340632    -0.71567006
 h     -0.45187034     1.30641659     1.67911467
          17

 c      1.00984346    -0.30538304    -0.01836931
 c     -0.21019160    -0.84727961     0.64054245
 c     -1.08729826     0.13933134    -0.20868865
 c     -0.93220172     0.33564741     1.31063996
 c     -0.22555454     1.25224968    -0.85358885
 c      1.10138649     0.96756437    -0.63650928
 h     -0.05233910    -1.86591900     0.77224084
 h     -1.93601809     0.02135990     1.52721550
 h     -0.65769233     2.14887521    -1.16482118
 h      2.13006815     1.39516654    -0.39371543
 o      2.21923379    -0.89060250     0.15971012
 h      2.91404751    -0.11678514     0.16598010
 c     -2.35886890    -0.39716721    -0.62842641
 h     -2.39907276    -1.20693441    -1.37671486
 h     -2.57165964    -1.05135035     0.20303010
 h     -3.29391747     0.19301362    -0.76488133
 h     -0.42521612     1.29349938     1.67134862
          17

 c      0.99608078    -0.30739962    -0.00959167
 c     -0.18977090    -0.83922726     0.64032993
 c     -1.08975632     0.14761784    -0.21213523
 c     -0.91531414     0.33866330     1.30615477
 c     -0.22971876     1.24350743    -0.86612445
 c      1.08437279     0.97775998    -0.61954553
 h     -0.07216174    -1.87472774     0.76995265
 h     -1.93815349     0.03520541     1.53327292
 h     -0.67072197     2.17813436    -1.14707928
 h      2.11792038     1.39488112    -0.35049355
 o      2.22279713    -0.89717583     0.15753845
 h      2.91939207    -0.17261918     0.16083963
 c     -2.36300760    -0.40027255    -0.63453305
 h     -2.41805312    -1.21599646    -1.35522331
 h     -2.58640870    -1.08764703     0.22109904
 h     -3.25489618     0.20665104    -0.81410786
 h     -0.40459899     1.26540663     1.66382193
          17

 c      0.98664285    -0.31026484     0.00082044
 c     -0.16792291    -0.82817852     0.63770171
 c     -1.09144050     0.15670230    -0.21546840
 c     -0.89933734     0.34170621     1.30043351
 c     -0.23357571     1.23409429    -0.87779561
 c      1.06721013     0.98737249    -0.60165464
 h     -0.10130976    -1.89907710     0.77335543
 h     -1.93709540     0.05097969     1.55648224
 h     -0.68730224     2.21309989    -1.13453022
 h      2.08977313     1.40133637    -0.32173344
 o      2.22529143    -0.90315913     0.15570739
 h      2.91822630    -0.24025779     0.15017971
 c     -2.36883335    -0.40518351    -0.64010830
 h     -2.42934594    -1.22238756    -1.34379504
 h     -2.60719094    -1.11843704     0.23827135
 h     -3.21353910     0.22627302    -0.86228372
 h     -0.38750478     1.22779074     1.65813515
          17

 c      0.98231548    -0.31370417     0.01249076
 c     -0.14545140    -0.81566727     0.63312185
 c     -1.09250239     0.16627172    -0.21860773
 c     -0.88521366     0.34418578     1.29337138
 c     -0.23777506     1.22526470    -0.88877810
 c      1.05025523     0.99609722    -0.58286978
 h     -0.13906455    -1.92679385     0.78076581
 h     -1.92758999     0.06880141     1.59450440
 h     -0.70237691     2.24293746    -1.12500352
 h      2.04755139     1.41539876    -0.30715607
 o      2.22572773    -0.90940537     0.15420310
 h      2.92238996    -0.30488324     0.13354145
 c     -2.37582556    -0.41218608    -0.64439035
 h     -2.43215831    -1.22863347    -1.34480969
 h     -2.63265441    -1.13708989     0.24881521
 h     -3.17493329     0.25349987    -0.90891123
 h     -0.36955096     1.18918566     1.65680954
          17

 c      0.98386736    -0.31734163     0.02493746
 c     -0.12341317    -0.80335752     0.62720202
 c     -1.09315393     0.17601142    -0.22144639
 c     -0.87375564     0.34556004     1.28487820
 c     -0.24278302     1.21797417    -0.89916646
 c      1.03356633     1.00363198    -0.56333597
 h     -0.18325136    -1.94545925     0.79013917
 h     -1.90614206     0.08800280     1.64447614
 h     -0.71230699     2.25970555    -1.11747826
 h      1.99629106     1.43871430    -0.30538754
 o      2.22308944    -0.91676723     0.15306055
 h      2.94565569    -0.35217090     0.11001783
 c     -2.38358685    -0.42128506    -0.64701754
 h     -2.42617846    -1.23562774    -1.35868439
 h     -2.66188942    -1.13977632     0.24961348
 h     -3.14150466     0.28798479    -0.95347849
 h     -0.34574678     1.15858583     1.66253273
          17

 c      0.99197497    -0.32073110     0.03761837
 c     -0.10302786    -0.79263509     0.62060033
 c     -1.09364125     0.18560282    -0.22385961
 c     -0.86536207     0.34569068     1.27502466
 c     -0.24881837     1.21276816    -0.90896139
 c      1.01691585     1.00969084    -0.54331397
 h     -0.23062681    -1.94646275     0.79961490
 h     -1.87161548     0.10719608     1.70340774
 h     -0.71529899     2.25943663    -1.11197368
 h      1.94353298     1.47375435    -0.31413311
 o      2.21722715    -0.92536658     0.15233134
 h      2.98984716    -0.37998109     0.07876429
 c     -2.39192532    -0.43218842    -0.64808741
 h     -2.41155075    -1.24221558    -1.38363874
 h     -2.69439032    -1.12527548     0.23984392
 h     -3.11242764     0.32645305    -0.99480568
 h     -0.31325501     1.14102741     1.67633337
          17

 c      1.00705002    -0.32341516     0.05001923
 c     -0.08547674    -0.78444179     0.61390358
 c     -1.09423290     0.19471450    -0.22571556
 c     -0.85982351     0.34505386     1.26417819
 c     -0.25586941     1.20978049    -0.91807556
 c      0.99998864     1.01406231    -0.52313142
 h     -0.27771387    -1.92584488     0.80774621
 h     -1.82517005     0.12451320     1.76852103
 h     -0.71128593     2.24203686    -1.10926059
 h      1.89705625     1.52310528    -0.33088434
 o      2.20916248    -0.93458176     0.15198499
 h      3.04047279    -0.39858338     0.04051102
 c     -2.40073079    -0.44433538    -0.64813275
 h     -2.38893637    -1.24579803    -1.41607074
 h     -2.73016140    -1.09493062     0.22097180
 h     -3.08509889     0.36349328    -1.03103905
 h     -0.27372473     1.13477499     1.69593072
          17

 c      1.02901620    -0.32500247     0.06176529
 c     -0.07166288    -0.77918957     0.60750329
 c     -1.09521128     0.20299591    -0.22688329
 c     -0.85644665     0.34451457     1.25295886
 c     -0.26372831     1.20872512    -0.92633485
 c      0.98276867     1.01677610    -0.50309735
 h     -0.32150811    -1.88409090     0.81362000
 h     -1.76958371     0.13795483     1.83739282
 h     -0.70188573     2.21134530    -1.11072005
 h      1.86076837     1.58739972    -0.35396147
 o      2.20027249    -0.94378367     0.15189852
 h      3.07998304    -0.41894278    -0.00237710
 c     -2.40978046    -0.45694746    -0.64803892
 h     -2.35959000    -1.24352483    -1.45134526
 h     -2.77005089    -1.05280065     0.19714286
 h     -3.05711318     0.39344395    -1.06029186
 h     -0.23244798     1.13358421     1.71629003
          17

 c      1.05711605    -0.32522482     0.07270219
 c     -0.06200485    -0.77667496     0.60150334
 c     -1.09685699     0.21008128    -0.22723739
 c     -0.85439885     0.34490712     1.24207614
 c     -0.27201282     1.20887333    -0.93347722
 c      0.96580122     1.01829156    -0.48347854
 h     -0.36010366    -1.82624507     0.81703879
 h     -1.70813233     0.14579628     1.90775756
 h     -0.69048697     2.17544896    -1.11834226
 h      1.83201465     1.66303894    -0.38273688
 o      2.19172358    -0.95269415     0.15192560
 h      3.09703612    -0.44714337    -0.04709664
 c     -2.41862436    -0.46910048    -0.64891744
 h     -2.32534981    -1.23339203    -1.48467770
 h     -2.81611417    -1.00536725     0.17526294
 h     -3.02734114     0.41200125    -1.08134482
 h     -0.19539924     1.13117987     1.73180160
          17

 c      1.08983458    -0.32392971     0.08289785
 c     -0.05632629    -0.77602007     0.59569486
 c     -1.09942422     0.21560842    -0.22666611
 c     -0.85298845     0.34678279     1.23222793
 c     -0.28020663     1.20912516    -0.93916519
 c      0.95001133     1.01946649    -0.46457098
 h     -0.39345173    -1.76244564     0.81883482
 h     -1.64353760     0.14696168     1.97702204
 h     -0.68191051     2.14597535    -1.13465352
 h      1.80383524     1.74244400    -0.41663073
 o      2.18443691    -0.96136807     0.15194431
 h      3.08737368    -0.48498545    -0.09124372
 c     -2.42662853    -0.47990772    -0.65183163
 h     -2.28848478    -1.21488405    -1.51194553
 h     -2.87116837    -0.95964849     0.16302849
 h     -2.99610578     0.41706538    -1.09408087
 h     -0.16707060     1.12378877     1.73797556
          17

 c      1.12499837    -0.32100183     0.09256787
 c     -0.05389454    -0.77576795     0.58961745
 c     -1.10311342     0.21924929    -0.22508400
 c     -0.85177145     0.35036016     1.22407923
 c     -0.28781753     1.20837670    -0.94305245
 c      0.93630747     1.02129583    -0.44675075
 h     -0.42396698    -1.70743634     0.82108442
 h     -1.57759698     0.14117943     2.04186639
 h     -0.68063693     2.13397157    -1.16208265
 h      1.76958807     1.81683039    -0.45424895
 o      2.17914531    -0.97013835     0.15188576
 h      3.05299241    -0.53122686    -0.13335942
 c     -2.43321661    -0.48882738    -0.65729734
 h     -2.25139958    -1.18920201    -1.53041543
 h     -2.93647787    -0.91982414     0.16405321
 h     -2.96501293     0.40912228    -1.09969950
 h     -0.14977282     1.11051183     1.73205386
          17

 c      1.16003849    -0.31626427     0.10197206
 c     -0.05368157    -0.77436727     0.58273325
 c     -1.10805283     0.22074139    -0.22244258
 c     -0.85053860     0.35555870     1.21822466
 c     -0.29464808     1.20615155    -0.94493136
 c      0.92535240     1.02465473    -0.43044203
 h     -0.45550562    -1.67595004     0.82640510
 h     -1.51160510     0.12889596     2.09842568
 h     -0.68780673     2.14270564    -1.20141844
 h      1.72559101     1.87880587    -0.49344937
 o      2.17632114    -0.97960182     0.15178258
 h      3.00259147    -0.58190868    -0.17384105
 c     -2.43815439    -0.49582134    -0.66490729
 h     -2.21624560    -1.15922645    -1.53933593
 h     -3.00897272    -0.88567226     0.17424006
 h     -2.93675948     0.39142380    -1.10077509
 h     -0.14359693     1.09296869     1.71310651
          17

 c      1.19236674    -0.30944297     0.11133769
 c     -0.05485604    -0.77101360     0.57470583
 c     -1.11429438     0.21991037    -0.21873432
 c     -0.84927821     0.36203470     1.21509500
 c     -0.30090042     1.20286489    -0.94485472
 c      0.91752016     1.03016671    -0.41605590
 h     -0.48954854    -1.67381537     0.83578602
 h     -1.44700116     0.11106683     2.14307952
 h     -0.70015625     2.16477374    -1.25048539
 h      1.67144914     1.92354883    -0.53184686
 o      2.17599744    -0.99057628     0.15185045
 h      2.95238565    -0.63039663    -0.21641440
 c     -2.44156041    -0.50117251    -0.67353093
 h     -2.18454601    -1.12925497    -1.54020273
 h     -3.08166946    -0.85485429     0.18439714
 h     -2.91487193     0.36980602    -1.10107261
 h     -0.14638520     1.07504346     1.68209312
          17

 c      1.21979555    -0.30024972     0.12082670
 c     -0.05713080    -0.76602555     0.56557272
 c     -1.12181867     0.21668258    -0.21399086
 c     -0.84816090     0.36920511     1.21485434
 c     -0.30696743     1.19936438    -0.94307904
 c      0.91289716     1.03815858    -0.40394700
 h     -0.52229704    -1.69405234     0.84707070
 h     -1.38570176     0.08894066     2.17334782
 h     -0.71248756     2.18763614    -1.30475924
 h      1.60959122     1.94916873    -0.56728096
 o      2.17782591    -1.00386793     0.15248012
 h      2.92181455    -0.66951493    -0.26808070
 c     -2.44370011    -0.50519738    -0.68184826
 h     -2.15699156    -1.10441031    -1.53643210
 h     -3.14684161    -0.82571973     0.18570641
 h     -2.90302835     0.35152223    -1.10489277
 h     -0.15365278     1.06274142     1.64189735
          17

 c      1.24090375    -0.28855939     0.13052232
 c     -0.06059412    -0.76029149     0.55562572
 c     -1.13054211     0.21108885    -0.20827999
 c     -0.84749660     0.37631859     1.21737444
 c     -0.31318327     1.19636266    -0.93990141
 c      0.91126405     1.04863047    -0.39438164
 h     -0.54701667    -1.72343479     0.85635118
 h     -1.33003055     0.06388970     2.18848882
 h     -0.72049083     2.20033585    -1.35918594
 h      1.54492087     1.95703551    -0.59822217
 o      2.18173889    -1.01977166     0.15385528
 h      2.91935883    -0.69735596    -0.33282875
 c     -2.44487332    -0.50803525    -0.68879913
 h     -2.13359907    -1.08958393    -1.53220477
 h     -3.19845041    -0.79811319     0.17266287
 h     -2.90367195     0.34254120    -1.11576798
 h     -0.15915702     1.06343831     1.59682391
          17

 c      1.25522199    -0.27458923     0.14041334
 c     -0.06536004    -0.75460669     0.54519720
 c     -1.14032152     0.20326327    -0.20170507
 c     -0.84754670     0.38268387     1.22234891
 c     -0.31972961     1.19421741    -0.93554618
 c      0.91208257     1.06120664    -0.38749520
 h     -0.55796343    -1.75019319     0.86019101
 h     -1.28245292     0.03724559     2.18975440
 h     -0.72175002     2.19610260    -1.40950818
 h      1.48463874     1.95233668    -0.62426234
 o      2.18827873    -1.03781549     0.15553376
 h      2.93506558    -0.71941775    -0.40451953
 c     -2.44542436    -0.50952986    -0.69388891
 h     -2.11432040    -1.08804567    -1.53060400
 h     -3.23293760    -0.77299648     0.14339658
 h     -2.91644261     0.34441571    -1.13499120
 h     -0.15737301     1.08335943     1.55096652
          17

 c      1.26314021    -0.25896646     0.15038866
 c     -0.07139154    -0.74943866     0.53455117
 c     -1.15095551     0.19343953    -0.19440109
 c     -0.84821103     0.38803525     1.22945936
 c     -0.32664159     1.19294949    -0.93013159
 c      0.91454526     1.07511619    -0.38324814
 h     -0.55197382    -1.76675248     0.85657289
 h     -1.24534272     0.01007670     2.18041578
 h     -0.71561532     2.17225054    -1.45279193
 h      1.43768191     1.94421183    -0.64660319
 o      2.19785077    -1.05709695     0.15675535
 h      2.95299858    -0.74266126    -0.47140990
 c     -2.44570154    -0.50930091    -0.69732290
 h     -2.09976045    -1.10035342    -1.53201106
 h     -3.24937106    -0.75197353     0.09925248
 h     -2.93783503     0.35360153    -1.16121278
 h     -0.14749751     1.12358188     1.50631280
          17

 c      1.26559030    -0.24261589     0.16024914
 c     -0.07847539    -0.74493797     0.52386155
 c     -1.16218039     0.18194131    -0.18652252
 c     -0.84892249     0.39270548     1.23838880
 c     -0.33383275     1.19230831    -0.92366815
 c      0.91776288     1.08936467    -0.38143315
 h     -0.52837117    -1.76960497     0.84492453
 h     -1.22081047    -0.01703248     2.16548060
 h     -0.70291347     2.12960927    -1.48769561
 h      1.41279020     1.94359057    -0.66789577
 o      2.21024209    -1.07664253     0.15692355
 h      2.96205894    -0.77125070    -0.52370435
 c     -2.44590843    -0.50697436    -0.69991566
 h     -2.09134356    -1.12429776    -1.53399150
 h     -3.24977130    -0.73704978     0.04461455
 h     -2.96256441     0.36397085    -1.19149377
 h     -0.13492497     1.17826103     1.46293298
          17

 c      1.26369024    -0.22654259     0.16972897
 c     -0.08624199    -0.74097255     0.51321638
 c     -1.17366896     0.16916655    -0.17822386
 c     -0.84894884     0.39737356     1.24872204
 c     -0.34110464     1.19180849    -0.91604728
 c      0.92109453     1.10321716    -0.38181087
 h     -0.48858840    -1.75892211     0.82600487
 h     -1.21044551    -0.04395719     2.15072395
 h     -0.68583519     2.07232622    -1.51488348
 h      1.41493190     1.95742896    -0.69052196
 o      2.22478103    -1.09557960     0.15574724
 h      2.95724294    -0.80648235    -0.55588019
 c     -2.44595615    -0.50234958    -0.70286072
 h     -2.09072267    -1.15589146    -1.53273153
 h     -3.23972316    -0.73059888    -0.01304636
 h     -2.98538492     0.36985954    -1.22271550
 h     -0.12789150     1.23755660     1.42101653
          17

 c      1.25850392    -0.21163559     0.17851771
 c     -0.09418791    -0.73711570     0.50261966
 c     -1.18503885     0.15556400    -0.16964423
 c     -0.84777865     0.40264782     1.25998864
 c     -0.34815140     1.19075163    -0.90701292
 c      0.92440850     1.11664162    -0.38429249
 h     -0.43594758    -1.73875590     0.80192977
 h     -1.21485883    -0.07048160     2.14085568
 h     -0.66787758     2.00779386    -1.53760135
 h      1.44254364     1.98349829    -0.71429720
 o      2.24058373    -1.11323097     0.15322965
 h      2.93831915    -0.84756633    -0.56665809
 c     -2.44544997    -0.49541566    -0.70745973
 h     -2.09894382    -1.19068023    -1.52482419
 h     -3.22829586    -0.73529855    -0.06384441
 h     -3.00221464     0.36760857    -1.25241130
 h     -0.13321486     1.29197091     1.38202563
          17

 c      1.25094596    -0.19854859     0.18627822
 c     -0.10171725    -0.73262850     0.49199675
 c     -1.19586892     0.14160540    -0.16090133
 c     -0.84530403     0.40878965     1.27183889
 c     -0.35460074     1.18832847    -0.89617579
 c      0.92801197     1.13014959    -0.38893212
 h     -0.37530252    -1.71739142     0.77618764
 h     -1.23317211    -0.09538944     2.13765133
 h     -0.65337687     1.94554977    -1.56167288
 h      1.48866698     2.01232455    -0.73645507
 o      2.25663775    -1.12917225     0.14969160
 h      2.90952707    -0.89188592    -0.55954255
 c     -2.44395725    -0.48633830    -0.71475404
 h     -2.11589870    -1.22476752    -1.50843267
 h     -3.22503441    -0.75343984    -0.09848718
 h     -3.01052485     0.35580203    -1.27903480
 h     -0.15444197     1.33473765     1.34838155
          17

 c      1.24178448    -0.18764935     0.19265822
 c     -0.10825579    -0.72659924     0.48124961
 c     -1.20572080     0.12775723    -0.15209214
 c     -0.84181802     0.41563132     1.28413945
 c     -0.36013658     1.18391860    -0.88320474
 c      0.93237276     1.14426237    -0.39574800
 h     -0.31188142    -1.70594854     0.75306709
 h     -1.26286034    -0.11601211     2.13954477
 h     -0.64611369     1.89379455    -1.59330726
 h      1.54451718     2.03355974    -0.75372969
 o      2.27174989    -1.14325602     0.14586550
 h      2.88041781    -0.93485817    -0.54446567
 c     -2.44153491    -0.47554605    -0.72506565
 h     -2.14019658    -1.25543743    -1.48368477
 h     -3.23369135    -0.78508600    -0.11327414
 h     -3.00943761     0.33510208    -1.30204881
 h     -0.19182253     1.36246346     1.32272090
          17

 c      1.23168844    -0.17902212     0.19730008
 c     -0.11343021    -0.71843690     0.47040826
 c     -1.21417313     0.11445728    -0.14330082
 c     -0.83792407     0.42262728     1.29690541
 c     -0.36465481     1.17747513    -0.86820771
 c      0.93790464     1.15918147    -0.40459863
 h     -0.24936303    -1.71288413     0.73592561
 h     -1.30020001    -0.12881582     2.14302784
 h     -0.64747611     1.85487561    -1.63451790
 h      1.60215177     2.04001864    -0.76394187
 o      2.28456535    -1.15556075     0.14288994
 h      2.86516200    -0.97049481    -0.53781369
 c     -2.43894543    -0.46383018    -0.73782958
 h     -2.16938497    -1.28146491    -1.45249379
 h     -3.24913651    -0.82645601    -0.11204629
 h     -2.99985102     0.30818752    -1.32210264
 h     -0.24275642     1.37531342     1.30734023
          17

 c      1.22127915    -0.17251037     0.19985707
 c     -0.11714031    -0.70846190     0.45979021
 c     -1.22087222     0.10209821    -0.13461907
 c     -0.83442223     0.42893920     1.31017369
 c     -0.36828781     1.16957136    -0.85192424
 c      0.94486323     1.17474096    -0.41517390
 h     -0.18916027    -1.73718842     0.72530841
 h     -1.34110939    -0.13058616     2.14456773
 h     -0.65604214     1.82468405    -1.68055931
 h      1.65554998     2.02848369    -0.76640133
 o      2.29405530    -1.16617470     0.14173357
 h      2.87443407    -0.99443670    -0.55339426
 c     -2.43718106    -0.45225201    -0.75192036
 h     -2.20039948    -1.30313662    -1.41800162
 h     -3.26201005    -0.87086054    -0.10246059
 h     -2.98458617     0.27975505    -1.34129937
 h     -0.30218403     1.37738848     1.30383241
          17

 c      1.21115429    -0.16779047     0.20002255
 c     -0.11941556    -0.69785755     0.44997018
 c     -1.22558385     0.09102096    -0.12616810
 c     -0.83218260     0.43351860     1.32391903
 c     -0.37125422     1.16103686    -0.83545213
 c      0.95328346     1.19046527    -0.42703842
 h     -0.13203437    -1.76873376     0.71920099
 h     -1.38197521    -0.11944284     2.14186404
 h     -0.66905474     1.79678165    -1.72273915
 h      1.70097598     1.99930310    -0.76180413
 o      2.30022362    -1.17495843     0.14227062
 h      2.90397164    -1.00732763    -0.58792074
 c     -2.43689860    -0.44190748    -0.76607622
 h     -2.23008242    -1.32190861    -1.38383497
 h     -3.26471437    -0.91119792    -0.09154878
 h     -2.96812107     0.25603633    -1.36317279
 h     -0.36323360     1.37684031     1.31282708
          17

 c      1.20188526    -0.16445718     0.19756072
 c     -0.12026845    -0.68802557     0.44159610
 c     -1.22821983     0.08151379    -0.11810666
 c     -0.83195471     0.43531314     1.33801500
 c     -0.37370305     1.15261273    -0.81983860
 c      0.96292857     1.20562030    -0.43967233
 h     -0.07953634    -1.79535148     0.71496996
 h     -1.42029453    -0.09541212     2.13435801
 h     -0.68398933     1.76621550    -1.75288446
 h      1.73734189     1.95599461    -0.75211360
 o      2.30381476    -1.18164011     0.14352276
 h      2.93899285    -1.01286565    -0.62501067
 c     -2.43829294    -0.43369341    -0.77919032
 h     -2.25563221    -1.33965166    -1.35335236
 h     -3.25355922    -0.94164763    -0.08399779
 h     -2.95521459     0.24302959    -1.39159578
 h     -0.41892128     1.38397938     1.33395293
          17

 c      1.19400392    -0.16209793     0.19232364
 c     -0.11968043    -0.68008808     0.43524888
 c     -1.22882834     0.07381307    -0.11061894
 c     -0.83410214     0.43374550     1.35220489
 c     -0.37565523     1.14483163    -0.80586684
 c      0.97325538     1.21925309    -0.45250046
 h     -0.03385604    -1.80820281     0.71071013
 h     -1.45516259    -0.06063471     2.12336835
 h     -0.69918682     1.73066026    -1.76565333
 h      1.76672902     1.90495099    -0.74046629
 o      2.30552394    -1.18601292     0.14457870
 h      2.96645302    -1.01424229    -0.64984841
 c     -2.44130839    -0.42809976    -0.79056335
 h     -2.27489822    -1.35767589    -1.32908320
 h     -3.22837588    -0.95822308    -0.08215634
 h     -2.94850207     0.24356865    -1.42834719
 h     -0.46497079     1.40580328     1.36613822
          17

 c      1.18798422    -0.16034127     0.18425289
 c     -0.11764446    -0.67474383     0.43139103
 c     -1.22755634     0.06809993    -0.10389183
 c     -0.83845629     0.42917134     1.36610101
 c     -0.37701768     1.13801727    -0.79400897
 c      0.98344468     1.23028083    -0.46493123
 h      0.00284150    -1.80309985     0.70554304
 h     -1.48757193    -0.01918337     2.11198627
 h     -0.71391446     1.69016229    -1.75899910
 h      1.79444361     1.85456946    -0.73082664
 o      2.30572617    -1.18797164     0.14492247
 h      2.97909973    -1.01324977    -0.65436555
 c     -2.44583607    -0.42511581    -0.80007486
 h     -2.28649403    -1.37599635    -1.31251390
 h     -3.19177140    -0.95890207    -0.08630159
 h     -2.94700172     0.25551116    -1.47112428
 h     -0.50135875     1.44043214     1.40784278
          17

 c      1.18421830    -0.15888572     0.17337618
 c     -0.11420185    -0.67226823     0.43034990
 c     -1.22460216     0.06449095    -0.09809169
 c     -0.84448346     0.42272152     1.37926087
 c     -0.37762086     1.13229531    -0.78441907
 c      0.99261022     1.23771010    -0.47644260
 h      0.02886325    -1.78019907     0.69954870
 h     -1.52016206     0.02373663     2.10440964
 h     -0.72836112     1.64677381    -1.73418823
 h      1.82710440     1.81288866    -0.72700333
 o      2.30451295    -1.18748360     0.14438685
 h      2.97473369    -1.01055929    -0.63643434
 c     -2.45166915    -0.42434077    -0.80812597
 h     -2.28979060    -1.39323166    -1.30417371
 h     -3.14881382    -0.94384415    -0.09458747
 h     -2.94721765     0.27308469    -1.51429579
 h     -0.53059352     1.47822928     1.45686167
          17

 c      1.18298821    -0.15751975     0.15980589
 c     -0.10946681    -0.67249513     0.43229646
 c     -1.22016989     0.06302606    -0.09334538
 c     -0.85161816     0.41565715     1.39133163
 c     -0.37724672     1.12758718    -0.77690903
 c      1.00022261     1.24094242    -0.48670772
 h      0.04327612    -1.74388917     0.69377229
 h     -1.55591522     0.06321320     2.10433810
 h     -0.74378915     1.60443530    -1.69602977
 h      1.86814557     1.78419823    -0.73117740
 o      2.30172016    -1.18457486     0.14311012
 h      2.95569588    -1.00583905    -0.59912959
 c     -2.45832862    -0.42516990    -0.81544118
 h     -2.28488892    -1.40711413    -1.30381792
 h     -3.10701296    -0.91574606    -0.10267456
 h     -2.94547180     0.28989356    -1.55155008
 h     -0.55503936     1.50802952     1.51026080
          17

 c      1.18444020    -0.15614029     0.14374288
 c     -0.10364106    -0.67475574     0.43721407
 c     -1.21443775     0.06365921    -0.08972475
 c     -0.85953663     0.40887264     1.40219611
 c     -0.37563261     1.12361624    -0.77093833
 c      1.00642642     1.23990967    -0.49566073
 h      0.04619683    -1.70318917     0.69036117
 h     -1.59603278     0.09597765     2.11292055
 h     -0.76276134     1.56883275    -1.65295677
 h      1.91428873     1.76757561    -0.74314923
 o      2.29687261    -1.17934754     0.14158034
 h      2.92976620    -0.99744824    -0.55141292
 c     -2.46500572    -0.42692743    -0.82288986
 h     -2.27261741    -1.41523648    -1.31055111
 h     -3.07572891    -0.87971443    -0.10375791
 h     -2.93935662     0.30105289    -1.57800146
 h     -0.57578987     1.52167056     1.56479738
          17

 c      1.18856791    -0.15476775     0.12548293
 c     -0.09700874    -0.67788257     0.44488997
 c     -1.20754892     0.06625559    -0.08723709
 c     -0.86825523     0.40277233     1.41201124
 c     -0.37249500     1.11999593    -0.76574913
 c      1.01188588     1.23490056    -0.50343398
 h      0.03892955    -1.67144724     0.69251274
 h     -1.63864474     0.12067294     2.12789183
 h     -0.78883751     1.54644665    -1.61542392
 h      1.95724400     1.75894411    -0.76108443
 o      2.28914220    -1.17200777     0.14064647
 h      2.91094901    -0.98205802    -0.50830926
 c     -2.47076916    -0.42903762    -0.83122996
 h     -2.25449265    -1.41571092    -1.32292021
 h     -3.06355436    -0.84141333    -0.09080720
 h     -2.92804327     0.30398751    -1.59106685
 h     -0.59277774     1.51517310     1.61744820
          17

 c      1.19520982    -0.15355366     0.10542278
 c     -0.08987643    -0.68053990     0.45500026
 c     -1.19962937     0.07059978    -0.08582437
 c     -0.87802555     0.39736107     1.42108239
 c     -0.36767133     1.11645590    -0.76077762
 c      1.01736847     1.22631045    -0.51024989
 h      0.02342558    -1.66241129     0.70348294
 h     -1.67964621     0.13706376     2.14475541
 h     -0.82468540     1.54211027    -1.59107969
 h      1.98830478     1.75400403    -0.78277878
 o      2.27769445    -1.16279745     0.14110488
 h      2.91419955    -0.95592598    -0.48432228
 c     -2.47498038    -0.43128044    -0.84063800
 h     -2.23253534    -1.40767610    -1.33912699
 h     -3.07374215    -0.80370158    -0.06183277
 h     -2.91211703     0.29861760    -1.59072225
 h     -0.60514989     1.48844715     1.66578665
          17

 c      1.20406279    -0.15276823     0.08405672
 c     -0.08247197    -0.68197657     0.46731235
 c     -1.19081972     0.07641423    -0.08537462
 c     -0.88914184     0.39234256     1.42966762
 c     -0.36135439     1.11308336    -0.75609801
 c      1.02346063     1.21451923    -0.51635417
 h      0.00108098    -1.68162921     0.72435294
 h     -1.71471473     0.14518710     2.15880393
 h     -0.86908848     1.55635168    -1.57955766
 h      2.00138413     1.74969911    -0.80641310
 o      2.26256835    -1.15174282     0.14283531
 h      2.94171132    -0.91916708    -0.47964104
 c     -2.47751669    -0.43385111    -0.85038904
 h     -2.20891398    -1.39167418    -1.35741156
 h     -3.10200544    -0.76556796    -0.02328114
 h     -2.89340443     0.28742400    -1.57959912
 h     -0.61150213     1.44498195     1.70831488
          17

 c      1.21469996    -0.15276091     0.06196086
 c     -0.07493728    -0.68250148     0.48181803
 c     -1.18129294     0.08337994    -0.08573696
 c     -0.90180766     0.38716160     1.43783235
 c     -0.35412988     1.11031979    -0.75235298
 c      1.03047046     1.19987435    -0.52199346
 h     -0.02749623    -1.72133267     0.75260970
 h     -1.74084837     0.14499850     2.16651428
 h     -0.91625202     1.58541320    -1.57327756
 h      1.99386665     1.74447100    -0.83080396
 o      2.24485121    -1.13858082     0.14481632
 h      2.98029045    -0.87719559    -0.48025220
 c     -2.47854954    -0.43709695    -0.85913372
 h     -2.18553502    -1.36980913    -1.37646116
 h     -3.13969195    -0.72493898     0.01349139
 h     -2.87479937     0.27532981    -1.56281417
 h     -0.60992557     1.39171446     1.74483883
          17

 c      1.22657930    -0.15390159     0.03976957
 c     -0.06744388    -0.68302330     0.49861264
 c     -1.17124536     0.09114985    -0.08673093
 c     -0.91608483     0.38107218     1.44539245
 c     -0.34672075     1.10872546    -0.75025755
 c      1.03840316     1.18270002    -0.52740823
 h     -0.06131664    -1.76632692     0.78361182
 h     -1.75697657     0.13636136     2.16607926
 h     -0.95852132     1.62379606    -1.56320934
 h      1.96659094     1.73819951    -0.85550491
 o      2.22585696    -1.12303931     0.14603221
 h      3.01448026    -0.83655516    -0.47218702
 c     -2.47824424    -0.44124073    -0.86545983
 h     -2.16376161    -1.34551520    -1.39564041
 h     -3.17825802    -0.68126320     0.03810535
 h     -2.85969904     0.26877675    -1.54692729
 h     -0.59805405     1.33824679     1.77669446
          17

 c      1.23903477    -0.15651014     0.01814687
 c     -0.06025357    -0.68433356     0.51769152
 c     -1.16087724     0.09935650    -0.08815266
 c     -0.93184552     0.37337759     1.45196587
 c     -0.33971730     1.10876724    -0.75024276
 c      1.04694535     1.16329428    -0.53281946
 h     -0.09841840    -1.80278027     0.81296024
 h     -1.76403482     0.11910837     2.15749590
 h     -0.98928946     1.66647885    -1.54298605
 h      1.92373741     1.73224801    -0.88095575
 o      2.20665037    -1.10505072     0.14588867
 h      3.03434362    -0.80194753    -0.44795070
 c     -2.47670889    -0.44620899    -0.86834411
 h     -2.14439645    -1.32282616    -1.41490730
 h     -3.21137617    -0.63583124     0.04399041
 h     -2.85066224     0.27324797    -1.53747242
 h     -0.57365485     1.29397728     1.80619936
          17

 c      1.25125486    -0.16077955    -0.00224955
 c     -0.05368534    -0.68681482     0.53885734
 c     -1.15038263     0.10762048    -0.08978447
 c     -0.94865376     0.36383914     1.45713777
 c     -0.33346463     1.11072843    -0.75238258
 c      1.05548355     1.14192329    -0.53841085
 h     -0.13628095    -1.82193717     0.83758895
 h     -1.76483947     0.09305003     2.14251781
 h     -1.00420619     1.70977285    -1.50973279
 h      1.87242914     1.72950163    -0.90861868
 o      2.18805209    -1.08481106     0.14417200
 h      3.03581323    -0.77588538    -0.40565091
 c     -2.47408807    -0.45151802    -0.86744503
 h     -2.12796582    -1.30523306    -1.43438237
 h     -3.23522772    -0.59109719     0.02860357
 h     -2.84782779     0.29005120    -1.53609954
 h     -0.53628457     1.26331742     1.83493114
          17

 c      1.26226225    -0.16670462    -0.02081252
 c     -0.04806349    -0.69045885     0.56172365
 c     -1.13995364     0.11556399    -0.09140841
 c     -0.96566008     0.35289564     1.46062518
 c     -0.32805885     1.11468435    -0.75644112
 c      1.06324080     1.11886878    -0.54434260
 h     -0.17238916    -1.82013326     0.85583511
 h     -1.76368472     0.05795131     2.12439291
 h     -1.00132579     1.75149436    -1.46354310
 h      1.82112555     1.73373252    -0.94067598
 o      2.17071524    -1.06280443     0.14096817
 h      3.01993756    -0.75890288    -0.34742277
 c     -2.47055594    -0.45634655    -0.86315889
 h     -2.11515714    -1.29455440    -1.45372442
 h     -3.24843679    -0.55002123    -0.00698010
 h     -2.84863537     0.31535403    -1.54007141
 h     -0.48907665     1.24315011     1.86216260
          17

 c      1.27090339    -0.17403351    -0.03703214
 c     -0.04367524    -0.69493376     0.58574762
 c     -1.12979205     0.12283066    -0.09281953
 c     -0.98172874     0.34139840     1.46230789
 c     -0.32337078     1.12048649    -0.76192582
 c      1.06956658     1.09459669    -0.55084779
 h     -0.20463401    -1.79817606     0.86728635
 h     -1.76523513     0.01365768     2.10698539
 h     -0.98110014     1.79114544    -1.40694479
 h      1.77636286     1.74749364    -0.97870901
 o      2.15510682    -1.03984150     0.13664670
 h      2.99348114    -0.74936048    -0.27884751
 c     -2.46614597    -0.45982368    -0.85643719
 h     -2.10707927    -1.29045931    -1.47170372
 h     -3.25236507    -0.51558320    -0.05818659
 h     -2.84921883     0.34260798    -1.54466589
 h     -0.43848303     1.22579427     1.88537006
          17

 c      1.27587408    -0.18226643    -0.05053586
 c     -0.04072711    -0.69959685     0.61025821
 c     -1.12011972     0.12910966    -0.09383816
 c     -0.99580834     0.33014322     1.46221315
 c     -0.31906027     1.12773828    -0.76812939
 c      1.07418965     1.06996934    -0.55837104
 h     -0.23168494    -1.76133892     0.87274215
 h     -1.77254377    -0.03937422     2.09310639
 h     -0.94650367     1.83033565    -1.34457308
 h      1.73996459     1.76940359    -1.02184583
 o      2.14141142    -1.01708151     0.13184700
 h      2.97026425    -0.74302826    -0.20845675
 c     -2.46056747    -0.46129235    -0.84855089
 h     -2.10508410    -1.29094798    -1.48633436
 h     -3.25177349    -0.49034948    -0.11689139
 h     -2.84600088     0.36569617    -1.54582022
 h     -0.39201209     1.20391992     1.90202131
          17

 c      1.27582634    -0.19072423    -0.06110922
 c     -0.03929356    -0.70347304     0.63448134
 c     -1.11118265     0.13415961    -0.09432206
 c     -1.00727557     0.31957343     1.46054437
 c     -0.31460500     1.13579328    -0.77420231
 c      1.07716177     1.04624141    -0.56757850
 h     -0.25345265    -1.71977883     0.87422657
 h     -1.78525373    -0.09925258     2.08296187
 h     -0.90290297     1.87311627    -1.28257454
 h      1.70980638     1.79377731    -1.06638312
 o      2.12963242    -0.99591045     0.12730406
 h      2.96838642    -0.73407886    -0.14489826
 c     -2.45317588    -0.46039849    -0.84085956
 h     -2.11024445    -1.29341622    -1.49551107
 h     -3.25485806    -0.47605372    -0.17230483
 h     -2.83646866     0.38059898    -1.54129342
 h     -0.35608479     1.17316131     1.91074052
          17

 c      1.26958578    -0.19869963    -0.06867751
 c     -0.03928447    -0.70533913     0.65759747
 c     -1.10324458     0.13782831    -0.09417334
 c     -1.01602329     0.30971868     1.45765269
 c     -0.30943253     1.14387277    -0.77932125
 c      1.07859493     1.02477647    -0.57918844
 h     -0.27136997    -1.68771438     0.87462842
 h     -1.79969692    -0.16231602     2.07418337
 h     -0.85668898     1.92503270    -1.22697657
 h      1.68299860     1.81329579    -1.10748210
 o      2.12028205    -0.97754554     0.12347297
 h      2.99679469    -0.71926084    -0.09138582
 c     -2.44325306    -0.45705547    -0.83444696
 h     -2.12281709    -1.29569112    -1.49776020
 h     -3.27035095    -0.47337078    -0.21445852
 h     -2.81931297     0.38572418    -1.53072741
 h     -0.33497993     1.13246799     1.91157313
          17

 c      1.25643797    -0.20567170    -0.07323617
 c     -0.04050460    -0.70416125     0.67887649
 c     -1.09656842     0.14006402    -0.09333603
 c     -1.02233103     0.30028197     1.45390149
 c     -0.30319626     1.15140118    -0.78294081
 c      1.07850155     1.00672459    -0.59378032
 h     -0.28755305    -1.67840740     0.87638713
 h     -1.81087981    -0.22383024     2.06340471
 h     -0.81233786     1.98963087    -1.18111782
 h      1.65806221     1.82191651    -1.14110742
 o      2.11483485    -0.96266995     0.12043252
 h      3.04462039    -0.70058422    -0.04518435
 c     -2.43058596    -0.45137535    -0.82966588
 h     -2.14195498    -1.29669329    -1.49274808
 h     -3.30112135    -0.48200786    -0.23935918
 h     -2.79440006     0.38176363    -1.51539305
 h     -0.33043442     1.08377207     1.90596615
          17

 c      1.23639457    -0.21151745    -0.07475834
 c     -0.04282590    -0.69982215     0.69783557
 c     -1.09139006     0.14091767    -0.09178848
 c     -1.02671864     0.29075746     1.44951763
 c     -0.29599385     1.15838256    -0.78493293
 c      1.07680432     0.99281444    -0.61168447
 h     -0.30251814    -1.69563104     0.87977288
 h     -1.81458857    -0.27918661     2.04789154
 h     -0.77028231     2.06436441    -1.14432231
 h      1.63536045     1.81627307    -1.16499468
 o      2.11481590    -0.95143831     0.11817075
 h      3.09212414    -0.68188295    -0.00344512
 c     -2.41577538    -0.44364580    -0.82604085
 h     -2.16577892    -1.29663985    -1.48136667
 h     -3.34060850    -0.50071126    -0.25026381
 h     -2.76280657     0.37156259    -1.49799407
 h     -0.34132248     1.03181157     1.89685354
          17

 c      1.21031149    -0.21658257    -0.07314668
 c     -0.04626852    -0.69335075     0.71423912
 c     -1.08789558     0.14053815    -0.08953678
 c     -1.02987826     0.28051636     1.44450638
 c     -0.28827978     1.16539737    -0.78546148
 c      1.07339666     0.98323422    -0.63292783
 h     -0.31397743    -1.73080569     0.88290133
 h     -1.80852329    -0.32486029     2.02634702
 h     -0.72828064     2.14078390    -1.11349806
 h      1.61687119     1.79605369    -1.17893783
 o      2.12083380    -0.94357022     0.11669112
 h      3.12413582    -0.66560218     0.03427692
 c     -2.39984881    -0.43435437    -0.82266536
 h     -2.19175738    -1.29678359    -1.46539432
 h     -3.37716166    -0.52710008    -0.25345626
 h     -2.72683491     0.35995796    -1.48251546
 h     -0.36338650     0.98402204     1.88879454
          17

 c      1.17977352    -0.22151689    -0.06828019
 c     -0.05085416    -0.68631266     0.72794720
 c     -1.08620602     0.13916713    -0.08661341
 c     -1.03258795     0.26892355     1.43866139
 c     -0.28062133     1.17323303    -0.78476521
 c      1.06816623     0.97755671    -0.65719459
 h     -0.31851539    -1.76985375     0.88356918
 h     -1.79267426    -0.35899435     1.99909612
 h     -0.68433877     2.20887079    -1.08561167
 h      1.60604750     1.76415167    -1.18490877
 o      2.13244961    -0.93845454     0.11596430
 h      3.13316535    -0.65244934     0.06697344
 c     -2.38372343    -0.42416251    -0.81864174
 h     -2.21719730    -1.29874566    -1.44689371
 h     -3.40030811    -0.55786958    -0.25417567
 h     -2.68966724     0.35299736    -1.47369331
 h     -0.38990912     0.94954735     1.88757449
          17

 c      1.14679794    -0.22697575    -0.06012731
 c     -0.05644599    -0.68014645     0.73882256
 c     -1.08636954     0.13713402    -0.08308059
 c     -1.03544233     0.25562296     1.43171849
 c     -0.27355257     1.18255906    -0.78304760
 c      1.06097899     0.97474135    -0.68381669
 h     -0.31364881    -1.80065586     0.88056161
 h     -1.76945821    -0.38183258     1.96808684
 h     -0.63815553     2.26078071    -1.05879567
 h      1.60776073     1.72656668    -1.18698341
 o      2.14843805    -0.93535284     0.11592116
 h      3.11872790    -0.64163629     0.09325725
 c     -2.36802873    -0.41375847    -0.81336804
 h     -2.23962979    -1.30363536    -1.42759146
 h     -3.40345843    -0.58932925    -0.25542027
 h     -2.65436897     0.35581609    -1.47547447
 h     -0.41473565     0.93602269     1.89826458
          17

 c      1.11350233    -0.23337964    -0.04885309
 c     -0.06272963    -0.67590970     0.74674994
 c     -1.08835778     0.13484448    -0.07904125
 c     -1.03846883     0.24093714     1.42362556
 c     -0.26754049     1.19379989    -0.78045838
 c      1.05170798     0.97332665    -0.71187301
 h     -0.29849018    -1.81573947     0.87377938
 h     -1.74377184    -0.39607147     1.93686234
 h     -0.59108726     2.29222907    -1.03232672
 h      1.62756931     1.69093684    -1.19032936
 o      2.16702160    -0.93364508     0.11648422
 h      3.08775825    -0.63049080     0.11193944
 c     -2.35318954    -0.40363459    -0.80674204
 h     -2.25696372    -1.31135780    -1.40851393
 h     -3.38398421    -0.61791028    -0.25819669
 h     -2.62266334     0.36976758    -1.48876047
 h     -0.43662680     0.94494745     1.92199573
          17

 c      1.08184973    -0.24083592    -0.03486272
 c     -0.06927909    -0.67426262     0.75168688
 c     -1.09206588     0.13275779    -0.07464415
 c     -1.04109000     0.22595592     1.41468012
 c     -0.26297906     1.20710567    -0.77709583
 c      1.04042765     0.97189440    -0.74046546
 h     -0.27357904    -1.81225134     0.86394513
 h     -1.72248461    -0.40666681     1.91020459
 h     -0.54571591     2.30268858    -1.00633192
 h      1.66910297     1.66258518    -1.19853020
 o      2.18599403    -0.93302870     0.11758801
 h      3.05586004    -0.61346730     0.12238266
 c     -2.33949179    -0.39397211    -0.79921398
 h     -2.26745379    -1.32051220    -1.39003925
 h     -3.34280827    -0.64056876    -0.26187253
 h     -2.59459314     0.39134448    -1.51038861
 h     -0.45996908     0.97030006     1.95463028
          17

 c      1.05350876    -0.24917794    -0.01878616
 c     -0.07564236    -0.67547536     0.75369312
 c     -1.09731391     0.13135424    -0.07007592
 c     -1.04260404     0.21207872     1.40543298
 c     -0.26017267     1.22231299    -0.77299856
 c      1.02771960     0.96955217    -0.76901462
 h     -0.24061024    -1.79170296     0.85236062
 h     -1.71249345    -0.41919808     1.89280674
 h     -0.50551815     2.29560663    -0.98161829
 h      1.73023210     1.64048602    -1.21089707
 o      2.20308130    -0.93354712     0.11918504
 h      3.04335314    -0.58245812     0.12461829
 c     -2.32701295    -0.38472537    -0.79162325
 h     -2.26964903    -1.32891357    -1.37224775
 h     -3.28443409    -0.65521263    -0.26423422
 h     -2.56936741     0.41417359    -1.53460828
 h     -0.49068403     1.00229957     1.98914278
          17

 c      1.02981491    -0.25803872    -0.00143112
 c     -0.08142322    -0.67938253     0.75292860
 c     -1.10384609     0.13109600    -0.06554196
 c     -1.04274794     0.20037902     1.39660803
 c     -0.25929904     1.23887157    -0.76813000
 c      1.01470804     0.96595773    -0.79725887
 h     -0.20222543    -1.76032679     0.84077982
 h     -1.71739206    -0.43674698     1.88692640
 h     -0.47460778     2.27890323    -0.95964046
 h      1.80223901     1.61829054    -1.22320665
 o      2.21700981    -0.93522314     0.12126581
 h      3.05888339    -0.53248230     0.11892542
 c     -2.31549923    -0.37575407    -0.78496748
 h     -2.26244853    -1.33436388    -1.35527287
 h     -3.21733319    -0.66125015    -0.26130405
 h     -2.54638214     0.43199224    -1.55555634
 h     -0.53248861     1.03186288     2.01879281
          17

 c      1.01179812    -0.26693204     0.01628413
 c     -0.08634966    -0.68532795     0.74963065
 c     -1.11132823     0.13239082    -0.06123715
 c     -1.04192230     0.19125622     1.38907829
 c     -0.26036379     1.25582549    -0.76238221
 c      1.00267676     0.96097675    -0.82501342
 h     -0.16167254    -1.72946621     0.83131303
 h     -1.73530031    -0.45777495     1.89082306
 h     -0.45729605     2.26476178    -0.94238074
 h      1.87353717     1.58923589    -1.23102269
 o      2.22815332    -0.93759455     0.12385795
 h      3.08877835    -0.46838468     0.10558245
 c     -2.30434994    -0.36688553    -0.78023802
 h     -2.24525868    -1.33525176    -1.33943434
 h     -3.15353152    -0.66000432    -0.24742964
 h     -2.52567463     0.44046084    -1.56890073
 h     -0.58601900     1.05263746     2.03873251
          17

 c      1.00022355    -0.27534066     0.03341518
 c     -0.09032994    -0.69229845     0.74409321
 c     -1.11934830     0.13556918    -0.05730867
 c     -1.04099329     0.18452441     1.38371237
 c     -0.26319895     1.27206104    -0.75563563
 c      0.99263975     0.95446000    -0.85200570
 h     -0.12204824    -1.71366309     0.82618294
 h     -1.76030055    -0.47747866     1.89981827
 h     -0.45711975     2.26626953    -0.93174159
 h      1.93382987     1.54933875    -1.23184961
 o      2.23753433    -0.93989678     0.12697415
 h      3.11199309    -0.40104632     0.08539886
 c     -2.29289640    -0.35799718    -0.77822810
 h     -2.21816181    -1.33082524    -1.32515386
 h     -3.10513326    -0.65406014    -0.21698006
 h     -2.50791762     0.43775034    -1.57248198
 h     -0.64944112     1.06129343     2.04637969
          17

 c      0.99559715    -0.28280036     0.04908201
 c     -0.09347438    -0.69948128     0.73666994
 c     -1.12742783     0.14087570    -0.05382025
 c     -1.04093504     0.17968411     1.38112933
 c     -0.26754209     1.28691112    -0.74788029
 c      0.98513387     0.94624074    -0.87785710
 h     -0.08541670    -1.72370652     0.82711437
 h     -1.78576694    -0.49089865     1.90875455
 h     -0.47535488     2.28996279    -0.92835329
 h      1.97601746     1.49773933    -1.22536274
 o      2.24587867    -0.94145908     0.13059103
 h      3.11431629    -0.34037813     0.05981696
 c     -2.28096133    -0.34921620    -0.77917581
 h     -2.18198761    -1.32124807    -1.31281363
 h     -3.07764907    -0.64499796    -0.16850602
 h     -2.49428062     0.42467115    -1.56658121
 h     -0.71918571     1.05745438     2.04147695
          17

 c      0.99812878    -0.28897014     0.06255118
 c     -0.09600855    -0.70691343     0.72778874
 c     -1.13505399     0.14846654    -0.05073406
 c     -1.04258528     0.17608224     1.38152079
 c     -0.27312754     1.30058376    -0.73930180
 c      0.98019046     0.93618975    -0.90211423
 h     -0.05291364    -1.75855959     0.83451768
 h     -1.80666281    -0.49489857     1.91367993
 h     -0.51004022     2.33067091    -0.93079807
 h      1.99658813     1.43601381    -1.21292703
 o      2.25348596    -0.94182506     0.13466446
 h      3.08998970    -0.29298296     0.03051349
 c     -2.26911635    -0.34104820    -0.78248602
 h     -2.13822433    -1.30758194    -1.30270980
 h     -3.06678003    -0.63187238    -0.10789596
 h     -2.48635035     0.40472055    -1.55414763
 h     -0.79049315     1.04390345     2.02629394
          17

 c      1.00767019    -0.29368169     0.07330054
 c     -0.09811152    -0.71536287     0.71792022
 c     -1.14173040     0.15840404    -0.04792148
 c     -1.04653253     0.17293769     1.38458805
 c     -0.27968455     1.31382851    -0.73023164
 c      0.97736793     0.92422884    -0.92427028
 h     -0.02570171    -1.80637969     0.84723368
 h     -1.82031610    -0.48865707     1.91238491
 h     -0.55664791     2.37560320    -0.93631423
 h      1.99581476     1.36762681    -1.19718554
 o      2.26034568    -0.94074257     0.13914822
 h      3.03972004    -0.26209368    -0.00102098
 c     -2.25825231    -0.33421671    -0.78693332
 h     -2.08879662    -1.29166143    -1.29509862
 h     -3.06321947    -0.61275329    -0.04594726
 h     -2.48609752     0.38377634    -1.54067808
 h     -0.85797538     1.02689269     2.00582438
          17

 c      1.02365583    -0.29695535     0.08105434
 c     -0.09982790    -0.72560084     0.70749283
 c     -1.14702666     0.17065010    -0.04519983
 c     -1.05304040     0.16939998     1.38961076
 c     -0.28688146     1.32730442    -0.72103095
 c      0.97578227     0.91030016    -0.94377340
 h     -0.00524404    -1.85301434     0.86313976
 h     -1.82653048    -0.47357277     1.90442877
 h     -0.60975673     2.41212382    -0.94213429
 h      1.97835693     1.29770452    -1.18185912
 o      2.26619579    -0.93818780     0.14401880
 h      2.96984352    -0.24711639    -0.03400505
 c     -2.24905906    -0.32936992    -0.79118075
 h     -2.03581786    -1.27570882    -1.29021475
 h     -3.05880763    -0.58689725     0.00666263
 h     -2.49560796     0.36862563    -1.53285500
 h     -0.91649830     1.01547861     1.98715451
          17

 c      1.04507559    -0.29897868     0.08578156
 c     -0.10106967    -0.73793789     0.69682440
 c     -1.15061108     0.18506526    -0.04238005
 c     -1.06196840     0.16483561     1.39570007
 c     -0.29431676     1.34127384    -0.71201352
 c      0.97415120     0.89433674    -0.96004615
 h      0.00709131    -1.88786756     0.87993820
 h     -1.82764521    -0.45313415     1.89112079
 h     -0.66433406     2.43174867    -0.94624124
 h      1.95386828     1.23277087    -1.17155796
 o      2.27052433    -0.93446082     0.14932542
 h      2.89263041    -0.24218004    -0.06930580
 c     -2.24189743    -0.32681361    -0.79427707
 h     -1.98145041    -1.26166143    -1.28816408
 h     -3.04878400    -0.55532245     0.04222470
 h     -2.51618395     0.36387196    -1.53537610
 h     -0.96232421     1.01821958     1.97690841
          17

 c      1.07050098    -0.30005327     0.08766329
 c     -0.10165849    -0.75218395     0.68611142
 c     -1.15226731     0.20141380    -0.03930609
 c     -1.07274884     0.15928095     1.40215212
 c     -0.30156543     1.35559996    -0.70341477
 c      0.97099521     0.87630386    -0.97255223
 h      0.01034674    -1.90512116     0.89561833
 h     -1.82852736    -0.43268634     1.87547528
 h     -0.71628982     2.43057122    -0.94752641
 h      1.93558845     1.17971674    -1.17118330
 o      2.27268453    -0.93022145     0.15524704
 h      2.82492632    -0.23581287    -0.11047508
 c     -2.23691704    -0.32635009    -0.79596904
 h     -1.92793698    -1.25047092    -1.28872753
 h     -3.03153155    -0.52039331     0.05654987
 h     -2.54708005     0.36904744    -1.54784169
 h     -0.99375461     1.03783622     1.97758260
          17

 c      1.09818393    -0.30051325     0.08703810
 c     -0.10139518    -0.76775715     0.67545822
 c     -1.15190282     0.21936940    -0.03587301
 c     -1.08450967     0.15356626     1.40860624
 c     -0.30822801     1.36982668    -0.69537756
 c      0.96520184     0.85635166    -0.98093084
 h      0.00409628    -1.90323804     0.90866427
 h     -1.83577982    -0.41851189     1.86167641
 h     -0.76270718     2.40870345    -0.94576713
 h      1.93415694     1.14351696    -1.18456335
 o      2.27237763    -0.92608776     0.16199804
 h      2.78071455    -0.21779247    -0.16227585
 c     -2.23412513    -0.32737153    -0.79666931
 h     -1.87770746    -1.24179162    -1.29123208
 h     -3.00801244    -0.48530693     0.04886647
 h     -2.58513841     0.37905175    -1.56508370
 h     -1.01077925     1.06897282     1.98649419
          17

 c      1.12622701    -0.30063137     0.08433047
 c     -0.10013626    -0.78376290     0.66490505
 c     -1.14955336     0.23851904    -0.03202369
 c     -1.09636902     0.14882686     1.41495576
 c     -0.31393514     1.38323158    -0.68794214
 c      0.95669319     0.83496465    -0.98513787
 h     -0.01149583    -1.88465294     0.91824771
 h     -1.85513311    -0.41560275     1.85343145
 h     -0.80214125     2.36999088    -0.94166495
 h      1.94958629     1.12504691    -1.21286304
 o      2.27018897    -0.92191289     0.16947820
 h      2.76216098    -0.19122260    -0.22490729
 c     -2.23330514    -0.32912916    -0.79718222
 h     -1.83336444    -1.23427598    -1.29463044
 h     -2.98170808    -0.45372383     0.02201678
 h     -2.62584417     0.38741635    -1.58053646
 h     -1.01441213     1.10178494     1.99855709
          17

 c      1.15276689    -0.30055519     0.07997736
 c     -0.09784006    -0.79901406     0.65442408
 c     -1.14538402     0.25836977    -0.02773186
 c     -1.10780216     0.14585744     1.42127436
 c     -0.31829672     1.39484981    -0.68104109
 c      0.94638285     0.81291429    -0.98546533
 h     -0.03565796    -1.85600125     0.92454437
 h     -1.88769031    -0.42491536     1.85176639
 h     -0.83509542     2.32198290    -0.93696669
 h      1.97129526     1.12137316    -1.25420834
 o      2.26733435    -0.91693818     0.17716484
 h      2.76258459    -0.17044794    -0.29187699
 c     -2.23389444    -0.33093059    -0.79848618
 h     -1.79743120    -1.22629047    -1.29778760
 h     -2.95896300    -0.42944854    -0.01702069
 h     -2.66473160     0.38908389    -1.58915421
 h     -1.00627063     1.12684992     2.00935619
          17

 c      1.17610058    -0.30030034     0.07438053
 c     -0.09456466    -0.81206599     0.64389405
 c     -1.13968521     0.27836036    -0.02297674
 c     -1.11878711     0.14485301     1.42776373
 c     -0.32084957     1.40354798    -0.67451165
 c      0.93546928     0.79107090    -0.98243040
 h     -0.06717215    -1.82803285     0.92903584
 h     -1.92861284    -0.44273521     1.85446423
 h     -0.86428709     2.27522730    -0.93445542
 h      1.98608087     1.12784522    -1.30475943
 o      2.26506836    -0.91057563     0.18444109
 h      2.77476930    -0.16847238    -0.35488119
 c     -2.23497984    -0.33220733    -0.80160197
 h     -1.77192011    -1.21667041    -1.29985258
 h     -2.94872191    -0.41598879    -0.05744306
 h     -2.69824410     0.38143061    -1.58848864
 h     -0.98828614     1.13763889     2.01634923
          17

 c      1.19475906    -0.29978539     0.06788784
 c     -0.09042370    -0.82145421     0.63312443
 c     -1.13286058     0.29788106    -0.01771689
 c     -1.12959555     0.14556728     1.43460782
 c     -0.32112843     1.40828307    -0.66815877
 c      0.92491821     0.77026648    -0.97665804
 h     -0.10483155    -1.81303819     0.93414116
 h     -1.96990525    -0.46297003     1.85782716
 h     -0.89356468     2.24034393    -0.93729261
 h      1.98408369     1.13970878    -1.36002819
 o      2.26445333    -0.90269936     0.19084398
 h      2.79377180    -0.19187882    -0.40754028
 c     -2.23558078    -0.33254078    -0.80728331
 h     -1.75786119    -1.20527426    -1.30060235
 h     -2.95950116    -0.41592203    -0.08817714
 h     -2.72408929     0.36429098    -1.57871034
 h     -0.96244801     1.13097697     2.01887547
          17

 c      1.20759099    -0.29888930     0.06078752
 c     -0.08554943    -0.82626394     0.62200751
 c     -1.12540133     0.31630415    -0.01187630
 c     -1.14050435     0.14755369     1.44182559
 c     -0.31892695     1.40853771    -0.66188706
 c      0.91536815     0.75124338    -0.96882103
 h     -0.14776407    -1.81831472     0.94139736
 h     -2.00409612    -0.47987617     1.85869252
 h     -0.92475808     2.22300113    -0.94745408
 h      1.95989354     1.15279143    -1.41572062
 o      2.26632010    -0.89353760     0.19610861
 h      2.81647191    -0.24196169    -0.44593184
 c     -2.23521526    -0.33170134    -0.81546775
 h     -1.75493766    -1.19326902    -1.30066169
 h     -2.99316533    -0.43024455    -0.10459724
 h     -2.74145725     0.33979425    -1.56239878
 h     -0.93055255     1.10691472     2.01795620
          17

 c      1.21389041    -0.29753052     0.05331174
 c     -0.08014115    -0.82661445     0.61069983
 c     -1.11784545     0.33302334    -0.00535196
 c     -1.15166299     0.15027973     1.44920849
 c     -0.31452839     1.40456301    -0.65580726
 c      0.90719879     0.73463977    -0.95961574
 h     -0.19476928    -1.84054735     0.94936676
 h     -2.02614489    -0.48942177     1.85530967
 h     -0.95493683     2.22108268    -0.96439109
 h      1.91172322     1.16375585    -1.46815674
 o      2.27120081    -0.88351532     0.20015653
 h      2.84102992    -0.31639129    -0.46837030
 c     -2.23417796    -0.32969422    -0.82508247
 h     -1.76142670    -1.18304541    -1.30145507
 h     -3.04185534    -0.45801684    -0.11120222
 h     -2.75129080     0.31221797    -1.54428059
 h     -0.89388876     1.06863267     2.01622082
          17

 c      1.21353869    -0.29575649     0.04565173
 c     -0.07454096    -0.82343035     0.59959032
 c     -1.11073215     0.34749237     0.00196457
 c     -1.16309162     0.15316525     1.45632795
 c     -0.30859956     1.39714059    -0.65019412
 c      0.90056886     0.72097930    -0.94973366
 h     -0.24335279    -1.86844274     0.95407385
 h     -2.03387592    -0.48961916     1.84739293
 h     -0.97758498     2.22738560    -0.98543665
 h      1.84079986     1.17025085    -1.51456645
 o      2.27920509    -0.87315168     0.20311533
 h      2.86705635    -0.40983041    -0.47589896
 c     -2.23312302    -0.32677103    -0.83455882
 h     -1.77462169    -1.17757849    -1.30478122
 h     -3.09284844    -0.49659731    -0.11647528
 h     -2.75637059     0.28753979    -1.53061285
 h     -0.85286377     1.02211385     2.01777330
          17

 c      1.20708542    -0.29380240     0.03797331
 c     -0.06920850    -0.81780878     0.58910001
 c     -1.10456232     0.35925589     0.01016475
 c     -1.17468745     0.15570098     1.46261382
 c     -0.30188678     1.38717036    -0.64535120
 c      0.89538800     0.71064732    -0.93980337
 h     -0.28996295    -1.89003281     0.95139587
 h     -2.02803609    -0.48064135     1.83597819
 h     -0.98609487     2.23427762    -1.00732661
 h      1.75141925     1.17114882    -1.55356455
 o      2.28990886    -0.86298990     0.20537073
 h      2.89632912    -0.51434752    -0.47338079
 c     -2.23255232    -0.32336130    -0.84249065
 h     -1.79166919    -1.17920814    -1.31210464
 h     -3.13490320    -0.54238321    -0.12729024
 h     -2.76049614     0.27203110    -1.52761385
 h     -0.80690601     0.97465285     2.02741066
          17

 c      1.19569355    -0.29208032     0.03041581
 c     -0.06463312    -0.81063965     0.57954604
 c     -1.09976853     0.36797175     0.01930286
 c     -1.18613252     0.15772839     1.46753348
[truncated: 34,518 more chars]
