# Supplementary material for: Photochemical permutation of meta-substituted phenols
Source: Nat Commun. 2025 Aug 13;16:7502. doi: 10.1038/s41467-025-62549-5 (PMC12350626; doi:10.1038/s41467-025-62549-5)
Supplement: Supplementary file 3 — Source Data [file 41467_2025_62549_MOESM3_ESM.zip › Source data/NAMD_trajectories/trajectory043.xyz]

          17

 c      1.22417351    -0.35410036    -0.06908870
 c     -0.10348166    -1.01476057     0.08443672
 c     -1.27764736    -0.27179558    -0.00188219
 c     -1.17501191     1.16771732    -0.03525518
 c      0.09361847     1.76249195    -0.04309572
 c      1.38239897     1.05226058     0.08118824
 h     -0.10622307    -2.15481365     0.08110890
 h     -1.58770957     1.54186422    -0.86220610
 h      0.33270532     2.93110759    -0.07818588
 h      2.38829396     1.60115267     0.20183646
 o      2.20072945    -1.25720638    -0.02354694
 h      3.08281339    -0.85183843     0.02383260
 c     -2.53646693    -0.82435189    -0.00028889
 h     -2.70353935    -2.02642239    -0.26698198
 h     -2.92539391    -0.67174077     1.05764051
 h     -3.19815678    -0.00677864    -0.73589036
 h     -1.70626736     1.51063076     0.76177508
          17

 c      1.22207421    -0.35826994    -0.07433322
 c     -0.09749902    -1.01045612     0.08520264
 c     -1.27893252    -0.27691633    -0.00552263
 c     -1.17018394     1.17345681    -0.03091910
 c      0.09939468     1.76855632    -0.04417767
 c      1.38271741     1.05665335     0.07910598
 h     -0.12712184    -2.17168009     0.09346402
 h     -1.61296780     1.55343007    -0.85476110
 h      0.33418655     2.91572667    -0.08489037
 h      2.36988234     1.60680571     0.19584044
 o      2.19911925    -1.25844680    -0.02020543
 h      3.04593005    -0.86661717     0.03354300
 c     -2.53632560    -0.82936494    -0.00431488
 h     -2.70816426    -2.01736054    -0.27356240
 h     -2.94653203    -0.69021577     1.06841012
 h     -3.18903711    -0.03932577    -0.71282747
 h     -1.72689493     1.52823458     0.79543137
          17

 c      1.22048359    -0.36227489    -0.07857379
 c     -0.09119352    -1.00703761     0.08507189
 c     -1.27690087    -0.28275565    -0.00901886
 c     -1.16537318     1.17885898    -0.02536295
 c      0.11041760     1.77608791    -0.04456117
 c      1.38117787     1.06062969     0.07646885
 h     -0.14612653    -2.17024313     0.10814061
 h     -1.66302272     1.57831479    -0.87695977
 h      0.32346695     2.88283695    -0.09222216
 h      2.34022384     1.60529563     0.18774695
 o      2.19665898    -1.26018392    -0.01700765
 h      3.02573219    -0.87378481     0.04371392
 c     -2.54015654    -0.83563801    -0.00937290
 h     -2.70698606    -1.98050459    -0.27510552
 h     -2.96799515    -0.70830655     1.06962708
 h     -3.17189429    -0.09254033    -0.67402375
 h     -1.76013994     1.55532057     0.84278193
          17

 c      1.21940198    -0.36596858    -0.08179216
 c     -0.08480591    -1.00469229     0.08409395
 c     -1.27174218    -0.28880381    -0.01224681
 c     -1.16199923     1.18481980    -0.01900763
 c      0.12583441     1.78421383    -0.04430807
 c      1.37742320     1.06377731     0.07321498
 h     -0.16168578    -2.15001587     0.12476627
 h     -1.72647418     1.60867012    -0.91014465
 h      0.30301019     2.84193054    -0.10043450
 h      2.30615818     1.59965015     0.17844357
 o      2.19280199    -1.26269487    -0.01400876
 h      3.03221930    -0.86901907     0.05514275
 c     -2.54748574    -0.84307515    -0.01483840
 h     -2.70054808    -1.92261695    -0.27298823
 h     -2.98760175    -0.72595251     1.05985077
 h     -3.15142200    -0.16019028    -0.62504842
 h     -1.79571200     1.58518131     0.89013395
          17

 c      1.21881512    -0.36920027    -0.08399058
 c     -0.07849729    -1.00329478     0.08232593
 c     -1.26396826    -0.29452121    -0.01509938
 c     -1.16109842     1.19202708    -0.01243446
 c      0.14438295     1.79153032    -0.04346243
 c      1.37106242     1.06558926     0.06927815
 h     -0.17256542    -2.11474009     0.14307312
 h     -1.79142157     1.63722700    -0.93778493
 h      0.27681564     2.80871526    -0.11015417
 h      2.27671769     1.59418623     0.16905306
 o      2.18808970    -1.26577925    -0.01118410
 h      3.05822638    -0.85580553     0.06742271
 c     -2.55703172    -0.85144124    -0.01964887
 h     -2.69053380    -1.85810036    -0.27035300
 h     -3.00390544    -0.74298856     1.03988712
 h     -3.13759379    -0.22968140    -0.57702904
 h     -1.82602906     1.61280150     0.92785816
          17

 c      1.21870052    -0.37183916    -0.08519981
 c     -0.07235089    -1.00237430     0.07981326
 c     -1.25434167    -0.29937609    -0.01751473
 c     -1.16311222     1.20076274    -0.00597528
 c      0.16463088     1.79650128    -0.04204468
 c      1.36192402     1.06561914     0.06462279
 h     -0.17809516    -2.07257890     0.16313335
 h     -1.84925226     1.65959635    -0.95040577
 h      0.24906412     2.80095994    -0.12242811
 h      2.26012909     1.59280788     0.16058818
 o      2.18366266    -1.26896766    -0.00844423
 h      3.08707671    -0.84199047     0.07918600
 c     -2.56667849    -0.86023759    -0.02220080
 h     -2.67973975    -1.81111034    -0.27279085
 h     -3.01637346    -0.75925079     1.01271271
 h     -3.14650357    -0.28171293    -0.54691617
 h     -1.84634706     1.63496360     0.95055722
          17

 c      1.21902848    -0.37381879    -0.08548708
 c     -0.06637568    -1.00113997     0.07656713
 c     -1.24375523    -0.30288905    -0.01948570
 c     -1.16807222     1.21101933     0.00026314
 c      0.18522778     1.79855164    -0.04011622
 c      1.35042059     1.06368322     0.05928713
 h     -0.17836140    -2.03552810     0.18562970
 h     -1.89446119     1.67360950    -0.94391894
 h      0.22225423     2.82621175    -0.13800097
 h      2.25955642     1.59655390     0.15352138
 o      2.18047573    -1.27186243    -0.00569924
 h      3.10491884    -0.83410489     0.08912227
 c     -2.57445444    -0.86845870    -0.02127004
 h     -2.67072094    -1.80768632    -0.28686784
 h     -3.02557560    -0.77459663     0.98341552
 h     -3.19102345    -0.30142754    -0.54789186
 h     -1.85389761     1.64972407     0.95581877
          17

 c      1.21976657    -0.37516562    -0.08495778
 c     -0.06054402    -0.99875227     0.07256311
 c     -1.23308770    -0.30468508    -0.02104099
 c     -1.17577899     1.22263772     0.00628558
 c      0.20492118     1.79874582    -0.03787026
 c      1.33768032     1.05991886     0.05339494
 h     -0.17403172    -2.01584478     0.21185511
 h     -1.92368998     1.67842496    -0.91749837
 h      0.19766138     2.87413062    -0.15626736
 h      2.27137691     1.60267429     0.14767284
 o      2.17903806    -1.27424435    -0.00289169
 h      3.10478244    -0.83549640     0.09648155
 c     -2.58019407    -0.87520988    -0.01766044
 h     -2.66350113    -1.85281973    -0.31431700
 h     -3.03326888    -0.78883556     0.95881941
 h     -3.26448946    -0.29419773    -0.57535808
 h     -1.84735776     1.65607112     0.94348668
          17

 c      1.22088632    -0.37600148    -0.08374715
 c     -0.05487986    -0.99487435     0.06780554
 c     -1.22310348    -0.30455370    -0.02221834
 c     -1.18585766     1.23537238     0.01210449
 c      0.22247052     1.79895780    -0.03560384
 c      1.32523955     1.05463531     0.04712013
 h     -0.16561949    -2.01915446     0.24289915
 h     -1.93525026     1.67414709    -0.87259067
 h      0.17707644     2.92598519    -0.17556299
 h      2.28798934     1.60641005     0.14255106
 o      2.17942958    -1.27606099    -0.00000414
 h      3.08629244    -0.84647462     0.10115808
 c     -2.58508459    -0.88088505    -0.01376362
 h     -2.65614918    -1.92447390    -0.34920967
 h     -3.04189265    -0.80173372     0.94582732
 h     -3.34654020    -0.27723540    -0.61359171
 h     -1.82695043     1.65396806     0.91584605
          17

 c      1.22236532    -0.37652718    -0.08200154
 c     -0.04952439    -0.98999801     0.06242864
 c     -1.21440474    -0.30248834    -0.02304904
 c     -1.19768135     1.24885026     0.01764350
 c      0.23675934     1.80079128    -0.03361284
 c      1.31456191     1.04814638     0.04063667
 h     -0.15295064    -2.04028625     0.27833094
 h     -1.92943119     1.66197256    -0.81308122
 h      0.16272179     2.96645234    -0.19426258
 h      2.30194296     1.60346850     0.13773762
 o      2.18130877    -1.27742646     0.00293456
 h      3.05555376    -0.86437742     0.10375780
 c     -2.59016056    -0.88652250    -0.01167443
 h     -2.64732084    -1.99615612    -0.38350625
 h     -3.05311658    -0.81322563     0.94831681
 h     -3.41979992    -0.26399447    -0.64961699
 h     -1.79521982     1.64485189     0.87880903
          17

 c      1.22418338    -0.37699140    -0.07985375
 c     -0.04469654    -0.98510013     0.05671117
 c     -1.20741046    -0.29865887    -0.02355330
 c     -1.21016201     1.26242361     0.02265969
 c      0.24698668     1.80520351    -0.03212841
 c      1.30669540     1.04072413     0.03408314
 h     -0.13562275    -2.06730069     0.31587290
 h     -1.90978776     1.64483911    -0.74653051
 h      0.15639748     2.98686948    -0.21127257
 h      2.30826063     1.59131247     0.13300511
 o      2.18388909    -1.27864264     0.00584147
 h      3.02552714    -0.88339110     0.10570997
 c     -2.59600065    -0.89286468    -0.01236175
 h     -2.63682667    -2.05050737    -0.41146388
 h     -3.06636197    -0.82361128     0.96472913
 h     -3.47427391    -0.26144869    -0.67618860
 h     -1.75824746     1.63248297     0.84384895
          17

 c      1.22632622    -0.37763662    -0.07740729
 c     -0.04061085    -0.98109135     0.05099087
 c     -1.20238581    -0.29331603    -0.02374541
 c     -1.22153695     1.27502428     0.02683703
 c      0.25275541     1.81252690    -0.03130312
 c      1.30213636     1.03262581     0.02754836
 h     -0.11372276    -2.08846841     0.35237158
 h     -1.88527110     1.62842455    -0.68598750
 h      0.15915508     2.98410265    -0.22597602
 h      2.30500872     1.56935136     0.12826072
 o      2.18612016    -1.28013270     0.00859772
 h      3.01311060    -0.89586594     0.10899108
 c     -2.60294409    -0.90021634    -0.01585765
 h     -2.62508857    -2.07886441    -0.42994315
 h     -3.07887274    -0.83350502     0.98883895
 h     -3.50510995    -0.27250563    -0.68987417
 h     -1.72578314     1.62316649     0.82849535
          17

 c      1.22879415    -0.37863817    -0.07474148
 c     -0.03743542    -0.97856413     0.04558062
 c     -1.19950383    -0.28669535    -0.02364528
 c     -1.22967490     1.28537816     0.03032933
 c      0.25405314     1.82253106    -0.03121587
 c      1.30082954     1.02411271     0.02107430
 h     -0.08802857    -2.09588086     0.38491025
 h     -1.87076443     1.62120079    -0.64947686
 h      0.17134759     2.95946377    -0.23819682
 h      2.29326014     1.53876488     0.12352566
 o      2.18738636    -1.28214217     0.01113168
 h      3.02802926    -0.89737166     0.11481348
 c     -2.61116127    -0.90859698    -0.02173296
 h     -2.61272917    -2.07816346    -0.43755717
 h     -3.08720233    -0.84361645     1.01293771
 h     -3.51043891    -0.29783959    -0.68939051
 h     -1.70673581     1.62281955     0.84940274
          17

 c      1.23159591    -0.38007285    -0.07192540
 c     -0.03529034    -0.97777465     0.04072793
 c     -1.19887504    -0.27899039    -0.02328805
 c     -1.23336602     1.29283458     0.03421374
 c      0.25119922     1.83439885    -0.03186376
 c      1.30222167     1.01543457     0.01466592
 h     -0.05985866    -2.08593794     0.41140871
 h     -1.87950562     1.63033042    -0.65074891
 h      0.19264646     2.91903062    -0.24845050
 h      2.27707279     1.50236900     0.11899519
 o      2.18812983    -1.28447786     0.01349946
 h      3.06300411    -0.89102368     0.12235442
 c     -2.62059891    -0.91784819    -0.02941731
 h     -2.60038322    -2.04939711    -0.43420374
 h     -3.08859660    -0.85456981     1.03059179
 h     -3.49064726    -0.33650475    -0.67504349
 h     -1.70137217     1.63140757     0.90785761
          17

 c      1.23472152    -0.38193399    -0.06902397
 c     -0.03425474    -0.97866061     0.03659314
 c     -1.20052959    -0.27037915    -0.02272414
 c     -1.23337628     1.29795640     0.03949895
 c      0.24476880     1.84664737    -0.03312049
 c      1.30536450     1.00679536     0.00830056
 h     -0.03086999    -2.05897884     0.43086726
 h     -1.90983573     1.65491005    -0.68529441
 h      0.22203910     2.87499081    -0.25848304
 h      2.26320760     1.46439476     0.11507917
 o      2.18938872    -1.28672347     0.01583293
 h      3.10114294    -0.88394050     0.12958936
 c     -2.63088723    -0.92763086    -0.03823242
 h     -2.58852450    -1.99809334    -0.42128528
 h     -3.08157252    -0.86683299     1.03779726
 h     -3.44909121    -0.38552055    -0.64923945
 h     -1.70209262     1.64307161     0.98755749
          17

 c      1.23811530    -0.38417855    -0.06609862
 c     -0.03437227    -0.98081618     0.03322090
 c     -1.20439268    -0.26105369    -0.02201232
 c     -1.23155175     1.30194063     0.04626457
 c      0.23545251     1.85723932    -0.03470947
 c      1.30913310     0.99835426     0.00194453
 h     -0.00287393    -2.01921245     0.44361146
 h     -1.94766620     1.68729171    -0.73417043
 h      0.25825412     2.84516015    -0.27159855
 h      2.25956228     1.42965095     0.11231024
 o      2.19202605    -1.28856073     0.01824468
 h      3.12819241    -0.88183424     0.13480845
 c     -2.64118238    -0.93734536    -0.04717996
 h     -2.57709465    -1.93666009    -0.40259029
 h     -3.06597311    -0.88068898     1.03309600
 h     -3.39441216    -0.43837305    -0.61819947
 h     -1.70140996     1.65179145     1.06855725
          17

 c      1.24166942    -0.38677262    -0.06321055
 c     -0.03566460    -0.98345508     0.03050449
 c     -1.21027929    -0.25124002    -0.02121449
 c     -1.22939947     1.30579618     0.05416145
 c      0.22389941     1.86435047    -0.03632979
 c      1.31260451     0.99030309    -0.00441185
 h      0.02240357    -1.97488305     0.45166854
 h     -1.97972199     1.71990028    -0.77925209
 h      0.30053398     2.84500316    -0.29125259
 h      2.27159927     1.40180400     0.11101818
 o      2.19646521    -1.28985619     0.02079413
 h      3.13672847    -0.88738350     0.13715204
 c     -2.64997062    -0.94609626    -0.05464445
 h     -2.56481897    -1.88684978    -0.38521010
 h     -3.04289752    -0.89618711     1.01745536
 h     -3.34374201    -0.48293600    -0.59446877
 h     -1.69539629     1.65417117     1.13659352
          17

 c      1.24523890    -0.38971819    -0.06042551
 c     -0.03814991    -0.98547588     0.02817963
 c     -1.21790922    -0.24120850    -0.02038899
 c     -1.22775073     1.31012519     0.06286714
 c      0.21074451     1.86756877    -0.03795619
 c      1.31541648     0.98296188    -0.01071648
 h      0.04364069    -1.93748588     0.45883313
 h     -1.99847413     1.74795393    -0.80916535
 h      0.34792504     2.87435644    -0.31757970
 h      2.29864933     1.38181099     0.11092566
 o      2.20270062    -1.29063845     0.02348908
 h      3.12597535    -0.90047603     0.13658311
 c     -2.65528699    -0.95298743    -0.05865674
 h     -2.54898762    -1.87467249    -0.37786122
 h     -3.01468323    -0.91306836     0.99437984
 h     -3.32045820    -0.50313616    -0.59565180
 h     -1.68292007     1.64907657     1.18372353
          17

 c      1.24866858    -0.39304879    -0.05781261
 c     -0.04184511    -0.98578643     0.02593058
 c     -1.22692690    -0.23126855    -0.01958116
 c     -1.22699965     1.31522409     0.07215809
 c      0.19679905     1.86792810    -0.03992007
 c      1.31777395     0.97676203    -0.01685408
 h      0.06004177    -1.91812105     0.46938427
 h     -2.00087116     1.76899067    -0.81807168
 h      0.39725748     2.91736821    -0.34648791
 h      2.33391237     1.36812464     0.11110279
 o      2.21029957    -1.29108831     0.02628665
 h      3.10175530    -0.91832641     0.13386186
 c     -2.65607996    -0.95775768    -0.05867197
 h     -2.52775493    -1.91018295    -0.38416721
 h     -2.98489338    -0.93073982     0.97029617
 h     -3.33583618    -0.49172076    -0.63047482
 h     -1.66435729     1.63672980     1.20638373
          17

 c      1.25182161    -0.39679833    -0.05543500
 c     -0.04672729    -0.98384530     0.02362909
 c     -1.23693012    -0.22175572    -0.01882341
 c     -1.22732331     1.32119755     0.08186375
 c      0.18304596     1.86675812    -0.04264219
 c      1.32011866     0.97211708    -0.02268549
 h      0.07087115    -1.92135254     0.48520090
 h     -1.98654934     1.78202895    -0.80365006
 h      0.44350930     2.95596434    -0.37286303
 h      2.36821306     1.35833173     0.11036186
 o      2.21837242    -1.29154874     0.02909072
 h      3.07694304    -0.93533959     0.13057089
 c     -2.65311816    -0.96091591    -0.05683829
 h     -2.50298827    -1.97623414    -0.39905821
 h     -2.95794886    -0.94846202     0.95406045
 h     -3.37573673    -0.45973738    -0.68684148
 h     -1.64088605     1.61816936     1.20402143
          17

 c      1.25459347    -0.40096890    -0.05333830
 c     -0.05269253    -0.97992753     0.02148816
 c     -1.24751509    -0.21301409    -0.01814983
 c     -1.22875125     1.32800161     0.09180359
 c      0.17047778     1.86496972    -0.04642309
 c      1.32280610     0.96931117    -0.02808876
 h      0.07487030    -1.94230612     0.50391501
 h     -1.95705039     1.78719583    -0.76615217
 h      0.48176237     2.97801417    -0.39305499
 h      2.39370258     1.35052697     0.10768444
 o      2.22575545    -1.29245825     0.03177561
 h      3.06858404    -0.94428964     0.12872472
 c     -2.64768205    -0.96323102    -0.05607226
 h     -2.47855611    -2.04682208    -0.41477991
 h     -2.93788804    -0.96570966     0.95358106
 h     -3.41868328    -0.42381299    -0.74530278
 h     -1.61434050     1.59510979     1.17893787
          17

 c      1.25691372    -0.40549779    -0.05154357
 c     -0.05958733    -0.97480137     0.01993143
 c     -1.25830414    -0.20537033    -0.01760509
 c     -1.23108486     1.33540628     0.10171505
 c      0.15997820     1.86300835    -0.05140999
 c      1.32596442     0.96844754    -0.03297890
 h      0.07051619    -1.97061985     0.52049751
 h     -1.91612010     1.78596578    -0.70873337
 h      0.50827028     2.97768080    -0.40523226
 h      2.40552619     1.34380845     0.10241178
 o      2.23172992    -1.29407886     0.03427088
 h      3.08655964    -0.94087070     0.12941957
 c     -2.64067606    -0.96528897    -0.05808598
 h     -2.45755965    -2.10314797    -0.42598443
 h     -2.92661768    -0.98227714     0.97051698
 h     -3.45061811    -0.39525227    -0.79214039
 h     -1.58750962     1.57009207     1.13744924
          17

 c      1.25873936    -0.41024284    -0.05004742
 c     -0.06726840    -0.96924836     0.01935906
 c     -1.26895532    -0.19909366    -0.01723994
 c     -1.23368911     1.34288164     0.11120121
 c      0.15225241     1.86097890    -0.05762198
 c      1.32947608     0.96943873    -0.03731264
 h      0.05674908    -1.99617359     0.53009646
 h     -1.87102375     1.78211544    -0.63905696
 h      0.52066390     2.95379743    -0.40900694
 h      2.40213607     1.33829427     0.09427359
 o      2.23666620    -1.29624850     0.03662911
 h      3.12343014    -0.92776989     0.13176486
 c     -2.63273136    -0.96741783    -0.06312525
 h     -2.44171278    -2.13515616    -0.43016246
 h     -2.92331360    -0.99797001     0.99843891
 h     -3.46487813    -0.37980003    -0.82027675
 h     -1.56468252     1.54672058     1.09201758
          17

 c      1.26004629    -0.41499812    -0.04882669
 c     -0.07561845    -0.96382789     0.02002638
 c     -1.27916865    -0.19435069    -0.01710207
 c     -1.23529203     1.34948081     0.11983983
 c      0.14775406     1.85869745    -0.06495964
 c      1.33299517     0.97201077    -0.04108894
 h      0.03331908    -2.01190882     0.52952443
 h     -1.83421024     1.78315061    -0.57131294
 h      0.51806508     2.90912846    -0.40523305
 h      2.38526803     1.33505421     0.08337857
 o      2.24154518    -1.29855990     0.03896306
 h      3.16200095    -0.91168340     0.13389065
 c     -2.62435276    -0.96976645    -0.07059409
 h     -2.43168057    -2.13872766    -0.42670981
 h     -2.92554362    -1.01233505     1.02684323
 h     -3.45908432    -0.37987946    -0.82684203
 h     -1.55164985     1.52939006     1.06185828
          17

 c      1.26082333    -0.41953125    -0.04784333
 c     -0.08452733    -0.95884435     0.02202724
 c     -1.28868948    -0.19117006    -0.01722966
 c     -1.23427488     1.35401204     0.12760594
 c      0.14659430     1.85562343    -0.07318255
 c      1.33596771     0.97571907    -0.04434910
 h      0.00073366    -2.01425469     0.51747007
 h     -1.82170759     1.79978003    -0.52399557
 h      0.50155269     2.85108308    -0.39623856
 h      2.35991200     1.33605980     0.07019621
 o      2.24716243    -1.30065551     0.04135734
 h      3.18789027    -0.89835332     0.13435786
 c     -2.61592831    -0.97234498    -0.07966533
 h     -2.42735740    -2.11389068    -0.41630381
 h     -2.93068481    -1.02471731     1.04623667
 h     -3.43342682    -0.39590118    -0.81161366
 h     -1.55334631     1.52155159     1.06563025
          17

 c      1.26106544    -0.42362271    -0.04704802
 c     -0.09386842    -0.95436509     0.02530709
 c     -1.29730414    -0.18943756    -0.01764487
 c     -1.22994919     1.35586253     0.13504552
 c      0.14846542     1.85071184    -0.08186477
 c      1.33769154     0.97999098    -0.04717073
 h     -0.03989842    -2.00294285     0.49432500
 h     -1.84246310     1.83849451    -0.50693778
 h      0.47492662     2.79343285    -0.38638562
 h      2.33376138     1.34398691     0.05546277
 o      2.25386222    -1.30232173     0.04384529
 h      3.19374402    -0.89088285     0.13253596
 c     -2.60768251    -0.97499358    -0.08949612
 h     -2.42784313    -2.06489393    -0.40083584
 h     -2.93663222    -1.03444932     1.05049090
 h     -3.39057574    -0.42637906    -0.77683621
 h     -1.56936200     1.52330606     1.10639279
          17

 c      1.26077066    -0.42710312    -0.04638023
 c     -0.10348383    -0.95021574     0.02966976
 c     -1.30483401    -0.18891065    -0.01834277
 c     -1.22348438     1.35568565     0.14261584
 c      0.15266642     1.84242985    -0.09040416
 c      1.33750672     0.98422168    -0.04964732
 h     -0.08701947    -1.98108151     0.46206518
 h     -1.88827444     1.89316407    -0.51098355
 h      0.44458484     2.75613381    -0.38201529
 h      2.31508823     1.36149757     0.03990363
 o      2.26155681    -1.30348143     0.04641662
 h      3.17893988    -0.88976603     0.12848284
 c     -2.59956503    -0.97729827    -0.09910822
 h     -2.43110073    -2.00207734    -0.38383129
 h     -2.94195576    -1.04099599     1.03705694
 h     -3.33715179    -0.46689324    -0.72840214
 h     -1.59339264     1.53169548     1.16909216
          17

 c      1.25993806    -0.42988572    -0.04576812
 c     -0.11317139    -0.94595735     0.03478630
 c     -1.31114149    -0.18923182    -0.01928565
 c     -1.21683952     1.35470977     0.15046017
 c      0.15841098     1.82952708    -0.09827159
 c      1.33513449     0.98792545    -0.05185606
 h     -0.13884080    -1.95538439     0.42411346
 h     -1.94223976     1.95065102    -0.51937309
 h      0.41608051     2.75633760    -0.38853651
 h      2.30881815     1.38981055     0.02385323
 o      2.26974126    -1.30419997     0.04902394
 h      3.14940049    -0.89278148     0.12283937
 c     -2.59103911    -0.97854168    -0.10712253
 h     -2.43351532    -1.94434775    -0.37097683
 h     -2.94590391    -1.04405490     1.00662085
 h     -3.28658698    -0.50808635    -0.67809821
 h     -1.61784683     1.54324140     1.23460723
          17

 c      1.25856872    -0.43198311    -0.04513090
 c     -0.12267090    -0.94094156     0.04024586
 c     -1.31614018    -0.18995411    -0.02041064
 c     -1.21152754     1.35384034     0.15865792
 c      0.16524445     1.81239997    -0.10543251
 c      1.33094390     0.99085931    -0.05384140
 h     -0.19368700    -1.93543467     0.38471863
 h     -1.99054233     2.00011201    -0.52020748
 h      0.38943788     2.79253996    -0.40549776
 h      2.31349401     1.42735685     0.00714157
 o      2.27748313    -1.30471701     0.05158715
 h      3.11785736    -0.89457592     0.11675454
 c     -2.58094685    -0.97795886    -0.11179631
 h     -2.43041081    -1.91649928    -0.36929352
 h     -2.94849258    -1.04365414     0.96305204
 h     -3.26006247    -0.53524010    -0.64389209
 h     -1.63708680     1.55536331     1.28933943
          17

 c      1.25667466    -0.43349284    -0.04438444
 c     -0.13166896    -0.93459565     0.04568634
 c     -1.31978633    -0.19057896    -0.02164066
 c     -1.20839691     1.35351467     0.16729916
 c      0.17289439     1.79305908    -0.11231117
 c      1.32585496     0.99300780    -0.05563207
 h     -0.25020443    -1.93023386     0.34740477
 h     -2.02495751     2.03515458    -0.50784855
 h      0.36117364     2.84513933    -0.42709074
 h      2.32245935     1.46992164    -0.01056812
 o      2.28361909    -1.30539978     0.05401621
 h      3.10087062    -0.88762768     0.11152417
 c     -2.56822514    -0.97539814    -0.11223566
 h     -2.41903109    -1.93293487    -0.38294416
 h     -2.95080293    -1.04025937     0.91378697
 h     -3.27488505    -0.53670645    -0.64006548
 h     -1.64768655     1.56640386     1.32586296
          17

 c      1.25429333    -0.43455619    -0.04344871
 c     -0.13986548    -0.92688659     0.05094053
 c     -1.32205398    -0.19060041    -0.02288949
 c     -1.20781968     1.35389080     0.17647005
 c      0.18087119     1.77372663    -0.11935573
 c      1.32097127     0.99445575    -0.05726594
 h     -0.30685414    -1.94263094     0.31327373
 h     -2.04129664     2.05258581    -0.48063614
 h      0.32934060     2.89283615    -0.44735560
 h      2.32792815     1.51222202    -0.02937671
 o      2.28744280    -1.30644749     0.05626610
 h      3.10804188    -0.86726283     0.10772846
 c     -2.55336263    -0.97150768    -0.10997354
 h     -2.40118369    -1.98263734    -0.40916692
 h     -2.95537957    -1.03481905     0.86972000
 h     -3.32442004    -0.51674711    -0.66243216
 h     -1.64770541     1.57527810     1.34089204
          17

 c      1.25149888    -0.43531678    -0.04225348
 c     -0.14707546    -0.91850414     0.05603559
 c     -1.32293326    -0.18956322    -0.02406789
 c     -1.20985232     1.35499534     0.18623696
 c      0.18843589     1.75604827    -0.12682614
 c      1.31726269     0.99527167    -0.05879675
 h     -0.36099546    -1.96703611     0.28111512
 h     -2.03801536     2.05127638    -0.43926367
 h      0.29448386     2.92153291    -0.46271726
 h      2.32414447     1.54950204    -0.04903820
 o      2.28929341    -1.30757483     0.05836607
 h      3.13271353    -0.83692444     0.10478518
 c     -2.53800311    -0.96723599    -0.10792847
 h     -2.38100479    -2.04130434    -0.44093208
 h     -2.96582347    -1.02856416     0.84233046
 h     -3.38532056    -0.48929998    -0.69523497
 h     -1.63614931     1.58122570     1.33386173
          17

 c      1.24840072    -0.43590024    -0.04073845
 c     -0.15324398    -0.91051105     0.06104881
 c     -1.32244961    -0.18711245    -0.02508758
 c     -1.21427534     1.35674181     0.19661973
 c      0.19476463     1.74106113    -0.13481377
 c      1.31540884     0.99545993    -0.06028830
 h     -0.40892959    -1.99339308     0.24922842
 h     -2.01590042     2.03194726    -0.38632623
 h      0.25848744     2.92420778    -0.47175004
 h      2.30850212     1.57838312    -0.06907730
 o      2.29009876    -1.30819336     0.06037179
 h      3.15915079    -0.80529413     0.10171923
 c     -2.52364913    -0.96342828    -0.10825477
 h     -2.36190906    -2.08906016    -0.47173106
 h     -2.98443210    -1.02247665     0.83751654
 h     -3.43784278    -0.46519748    -0.72578762
 h     -1.61287897     1.58377228     1.30675777
          17

 c      1.24513162    -0.43640578    -0.03884957
 c     -0.15837092    -0.90387905     0.06599927
 c     -1.32067846    -0.18301001    -0.02585693
 c     -1.22049522     1.35881751     0.20754182
 c      0.19909607     1.72932020    -0.14329879
 c      1.31573382     0.99495617    -0.06180744
 h     -0.44692169    -2.01250026     0.21675736
 h     -1.97899755     1.99800536    -0.32687970
 h      0.22367390     2.89891209    -0.47448539
 h      2.28158858     1.59718418    -0.08896211
 o      2.29063589    -1.30778862     0.06231784
 h      3.17421234    -0.78017371     0.09791839
 c     -2.51147065    -0.96067753    -0.11160965
 h     -2.34594866    -2.11462984    -0.49725201
 h     -3.00950212    -1.01685662     0.85146141
 h     -3.47097774    -0.44990856    -0.74741295
 h     -1.57895277     1.58293944     1.26522336
          17

 c      1.24183304    -0.43689941    -0.03653611
 c     -0.16244379    -0.89926446     0.07083365
 c     -1.31775541    -0.17712606    -0.02627383
 c     -1.22732112     1.36045452     0.21876577
 c      0.20083115     1.72092826    -0.15217370
 c      1.31816140     0.99363126    -0.06341815
 h     -0.47209163    -2.01854097     0.18383271
 h     -1.93679910     1.95742381    -0.26978922
 h      0.19238422     2.84792514    -0.47213912
 h      2.24705084     1.60611586    -0.10826039
 o      2.29128579    -1.30606972     0.06421227
 h      3.17124402    -0.76602127     0.09322304
 c     -2.50242094    -0.95930403    -0.11762810
 h     -2.33419938    -2.11314721    -0.51511947
 h     -3.03582791    -1.01149666     0.87389130
 h     -3.47977226    -0.44561249    -0.75731641
 h     -1.53722465     1.57973575     1.22068755
          17

 c      1.23864165    -0.43741105    -0.03375046
 c     -0.16541468    -0.89697038     0.07544972
 c     -1.31387786    -0.16943073    -0.02622336
 c     -1.23282587     1.36024776     0.22985789
 c      0.19960626     1.71542421    -0.16122326
 c      1.32219196     0.99129119    -0.06517460
 h     -0.48278850    -2.00943318     0.15122605
 h     -1.90600282     1.92421495    -0.22844020
 h      0.16668931     2.77868291    -0.46738692
 h      2.21140244     1.60745299    -0.12678333
 o      2.29205552    -1.30297725     0.06604629
 h      3.14977468    -0.76380515     0.08777723
 c     -2.49714858    -0.95933804    -0.12563371
 h     -2.32708004    -2.08416047    -0.52442745
 h     -3.05759425    -1.00614976     0.89438929
 h     -3.46282955    -0.45278039    -0.75486244
 h     -1.49246314     1.57667577     1.19159199
          17

 c      1.23567472    -0.43794147    -0.03045066
 c     -0.16719470    -0.89694747     0.07971916
 c     -1.30928747    -0.16000725    -0.02558618
 c     -1.23501909     1.35664108     0.24027327
 c      0.19535519     1.71156775    -0.17006833
 c      1.32697224     0.98769814    -0.06711303
 h     -0.47874672    -1.98673937     0.12000976
 h     -1.90480613     1.91355841    -0.21596276
 h      0.14794165     2.70616503    -0.46509263
 h      2.18314435     1.60528679    -0.14469250
 o      2.29259629    -1.29869204     0.06780295
 h      3.11529517    -0.77086880     0.08189533
 c     -2.49588323    -0.96047226    -0.13495833
 h     -2.32435233    -2.03137622    -0.52570587
 h     -3.07039587    -1.00079720     0.90573744
 h     -3.42149749    -0.47064693    -0.74104548
 h     -1.44944185     1.57711609     1.19776877
          17

 c      1.23301369    -0.43847871    -0.02660440
 c     -0.16764315    -0.89876679     0.08350818
 c     -1.30423449    -0.14908845    -0.02425870
 c     -1.23356336     1.34939957     0.24965331
 c      0.18833395     1.70730333    -0.17813881
 c      1.33154798     0.98267399    -0.06925313
 h     -0.46128617    -1.95591599     0.09127388
 h     -1.93622807     1.92786074    -0.23323990
 h      0.13624437     2.65352827    -0.47265304
 h      2.17025691     1.60406678    -0.16242772
 o      2.29218864    -1.29366505     0.06946554
 h      3.07957002    -0.78048683     0.07593117
 c     -2.49836496    -0.96197965    -0.14486233
 h     -2.32474193    -1.96418162    -0.52150055
 h     -3.07172329    -0.99569659     0.90425939
 h     -3.36072515    -0.49669065    -0.71906972
 h     -1.40954763     1.58232935     1.24506148
          17

 c      1.23069463    -0.43901498    -0.02219221
 c     -0.16656000    -0.90159328     0.08670517
 c     -1.29894582    -0.13707494    -0.02217581
 c     -1.23000836     1.33999848     0.25821193
 c      0.17900791     1.70066809    -0.18489548
 c      1.33525701     0.97628827    -0.07162133
 h     -0.43343692    -1.92652928     0.06580805
 h     -1.98467612     1.95424468    -0.26689596
 h      0.13074863     2.64198580    -0.49726161
 h      2.17639899     1.60593162    -0.18031158
 o      2.28989256    -1.28854493     0.07103001
 h      3.05831864    -0.78311001     0.07008216
 c     -2.50373498    -0.96267890    -0.15424884
 h     -2.32526012    -1.89991943    -0.51733661
 h     -3.06083758    -0.99133088     0.88923569
 h     -3.29157010    -0.52509056    -0.69608732
 h     -1.37115289     1.58979417     1.31867555
          17

 c      1.22871428    -0.43954609    -0.01720890
 c     -0.16372709    -0.90431190     0.08925367
 c     -1.29360540    -0.12450845    -0.01932427
 c     -1.22606486     1.33025083     0.26658505
 c      0.16783130     1.69153941    -0.19035965
 c      1.33797114     0.96896387    -0.07427965
 h     -0.39939868    -1.91070514     0.04378461
 h     -2.03220761     1.97822092    -0.30151302
 h      0.13103565     2.67086394    -0.53944640
 h      2.19877999     1.60900037    -0.19807632
 o      2.28515243    -1.28380466     0.07251383
 h      3.06164504    -0.77247541     0.06425248
 c     -2.51038196    -0.96128868    -0.16148600
 h     -2.32112218    -1.86199170    -0.52132786
 h     -3.03872678    -0.98829824     0.86256794
 h     -3.23378128    -0.54492110    -0.68531789
 h     -1.33319321     1.59566680     1.39695537
          17

 c      1.22704866    -0.44004983    -0.01166396
 c     -0.15903444    -0.90599610     0.09115867
 c     -1.28833510    -0.11202633    -0.01574524
 c     -1.22273698     1.32147527     0.27535469
 c      0.15522313     1.68161030    -0.19519588
 c      1.33995560     0.96136273    -0.07732385
 h     -0.36287564    -1.91772522     0.02480210
 h     -2.06743546     1.99085593    -0.32662055
 h      0.13701736     2.71822681    -0.59198499
 h      2.23002072     1.60863521    -0.21484496
 o      2.27840562    -1.27934519     0.07394107
 h      3.08435359    -0.75202642     0.05829172
 c     -2.51621113    -0.95743655    -0.16510252
 h     -2.30847197    -1.86574030    -0.53911837
 h     -3.00837326    -0.98716351     0.82909539
 h     -3.21033258    -0.54282369    -0.70318458
 h     -1.29625301     1.59723167     1.46386469
          17

 c      1.22566931    -0.44046583    -0.00558132
 c     -0.15259610    -0.90650688     0.09243859
 c     -1.28318106    -0.10031804    -0.01152651
 c     -1.22045613     1.31450823     0.28487499
 c      0.14168855     1.67267289    -0.20019030
 c      1.34154355     0.95416717    -0.08085162
 h     -0.32549429    -1.94724444     0.00855772
 h     -2.08485737     1.98807694    -0.33642471
 h      0.14776324     2.76113320    -0.64610026
 h      2.26189558     1.60017683    -0.22956279
 o      2.27073476    -1.27471233     0.07532184
 h      3.11138385    -0.73137447     0.05231568
 c     -2.52003560    -0.95192756    -0.16561661
 h     -2.28858243    -1.90326762    -0.56775468
 h     -2.97510206    -0.98838546     0.79733569
 h     -3.22682168    -0.51528040    -0.75451028
 h     -1.26172451     1.59324236     1.51075490
          17

 c      1.22454931    -0.44068959     0.00100195
 c     -0.14470782    -0.90653640     0.09307852
 c     -1.27812645    -0.09009123    -0.00679431
 c     -1.21935122     1.30987280     0.29533355
 c      0.12783258     1.66580178    -0.20592771
 c      1.34292359     0.94792242    -0.08493134
 h     -0.28727993    -1.98907067    -0.00457355
 h     -2.08261817     1.96882717    -0.32813982
 h      0.16152947     2.78524949    -0.69538874
 h      2.28789386     1.58072505    -0.24142352
 o      2.26314227    -1.26955169     0.07665617
 h      3.12924183    -0.71883565     0.04663878
 c     -2.52223160    -0.94554555    -0.16587920
 h     -2.26676508    -1.95255415    -0.59866984
 h     -2.94601377    -0.99239971     0.77879790
 h     -3.26516202    -0.47358792    -0.82481248
 h     -1.23106754     1.58344128     1.53402587
          17

 c      1.22366003    -0.44057920     0.00803807
 c     -0.13572215    -0.90704919     0.09304965
 c     -1.27311905    -0.08202914    -0.00170546
 c     -1.21937785     1.30784450     0.30685226
 c      0.11430631     1.66144500    -0.21277712
 c      1.34407796     0.94297309    -0.08958544
 h     -0.24825956    -2.02995943    -0.01380577
 h     -2.06143653     1.93419946    -0.30111211
 h      0.17628949     2.78380767    -0.73609151
 h      2.30415433     1.54962518    -0.25008474
 o      2.25626439    -1.26376882     0.07794638
 h      3.13049375    -0.71867059     0.04157182
 c     -2.52351434    -0.93865750    -0.16884933
 h     -2.24817338    -1.99439511    -0.62431200
 h     -2.92719004    -0.99958833     0.78284323
 h     -3.30455874    -0.43146220    -0.89504487
 h     -1.20550745     1.56815651     1.53308333
          17

 c      1.22296945    -0.43995923     0.01547114
 c     -0.12599319    -0.90879671     0.09235077
 c     -1.26808253    -0.07673193     0.00357188
 c     -1.22029167     1.30839577     0.31956293
 c      0.10175089     1.65964940    -0.22094813
 c      1.34478894     0.93944342    -0.09478159
 h     -0.20918533    -2.05943849    -0.01850874
 h     -2.02498556     1.88767268    -0.25702330
 h      0.19003738     2.75499020    -0.76647536
 h      2.30966400     1.50837563    -0.25574898
 o      2.25036362    -1.25750845     0.07920476
 h      3.11383349    -0.73125736     0.03729044
 c     -2.52443339    -0.93145431    -0.17588070
 h     -2.23607523    -2.01741727    -0.64037730
 h     -2.92001623    -1.00980785     0.80899464
 h     -3.33258971    -0.39757470    -0.95217712
 h     -1.18594667     1.54816715     1.50957746
          17

 c      1.22243907    -0.43863444     0.02324013
 c     -0.11587306    -0.91216646     0.09102511
 c     -1.26292082    -0.07465228     0.00888163
 c     -1.22147491     1.31103965     0.33364851
 c      0.09074090     1.66015803    -0.23050237
 c      1.34465059     0.93723926    -0.10042742
 h     -0.17139332    -2.07164188    -0.01848238
 h     -1.98178828     1.83633923    -0.20121756
 h      0.20093922     2.70078849    -0.78662507
 h      2.30637238     1.46043025    -0.25919797
 o      2.24532404    -1.25112927     0.08045956
 h      3.08405333    -0.75333441     0.03371939
 c     -2.52549138    -0.92408033    -0.18670502
 h     -2.23203655    -2.01646451    -0.64527341
 h     -2.92112110    -1.02194080     0.84622920
 h     -3.34365659    -0.37612213    -0.98932755
 h     -1.17286848     1.52481594     1.46802276
          17

 c      1.22202205    -0.43641186     0.03128204
 c     -0.10570857    -0.91719724     0.08915695
 c     -1.25753156    -0.07604697     0.01409648
 c     -1.22169575     1.31466097     0.34929758
 c      0.08171152     1.66236030    -0.24128831
 c      1.34309190     0.93607889    -0.10637098
 h     -0.13650195    -2.06517761    -0.01398048
 h     -1.94784650     1.79229304    -0.14450124
 h      0.20757176     2.62758489    -0.79903500
 h      2.29914401     1.41082740    -0.26177317
 o      2.24060535    -1.24520111     0.08176349
 h      3.05261635    -0.77790042     0.03037694
 c     -2.52708198    -0.91661303    -0.20031602
 h     -2.23635091    -1.99077550    -0.63934558
 h     -2.92578483    -1.03417769     0.88049512
 h     -3.33597264    -0.36865019    -1.00355246
 h     -1.16609285     1.50028210     1.41782327
          17

 c      1.22166445    -0.43312855     0.03953385
 c     -0.09582500    -0.92359949     0.08686496
 c     -1.25182888    -0.08095312     0.01912365
 c     -1.21927856     1.31769472     0.36630507
 c      0.07486673     1.66513674    -0.25279431
 c      1.33947353     0.93558509    -0.11241942
 h     -0.10617881    -2.04294144    -0.00567060
 h     -1.94446390     1.77025836    -0.10129559
 h      0.20943647     2.54799079    -0.81010207
 h      2.29478350     1.36526417    -0.26517816
 o      2.23535848    -1.24041269     0.08319578
 h      3.03565950    -0.79562983     0.02633683
 c     -2.52940043    -0.90896543    -0.21560800
 h     -2.24812189    -1.94367494    -0.62465189
 h     -2.93042801    -1.04465580     0.90090397
 h     -3.31017295    -0.37492985    -0.99460308
 h     -1.16441154     1.47776568     1.37585013
          17

 c      1.22131047    -0.42867086     0.04793208
 c     -0.08651365    -0.93074100     0.08429623
 c     -1.24576597    -0.08920184     0.02390184
 c     -1.21343785     1.31912015     0.38325435
 c      0.07011352     1.66680921    -0.26402303
 c      1.33333567     0.93544507    -0.11838609
 h     -0.08192005    -2.01232012     0.00541548
 h     -1.98217087     1.77668603    -0.07842285
 h      0.20752399     2.48145974    -0.83146491
 h      2.29922411     1.32841950    -0.27097163
 o      2.22904268    -1.23722242     0.08482814
 h      3.04410216    -0.80052821     0.02078879
 c     -2.53242339    -0.90077331    -0.23144891
 h     -2.26493263    -1.88378603    -0.60529807
 h     -2.93309071    -1.05184344     0.90119599
 h     -3.26951100    -0.39275080    -0.96510546
 h     -1.16565353     1.46088020     1.36483458
          17

 c      1.22091196    -0.42299370     0.05641076
 c     -0.07803201    -0.93766608     0.08161536
 c     -1.23935105    -0.10045529     0.02839223
 c     -1.20530809     1.31925596     0.39808325
 c      0.06714593     1.66578118    -0.27380367
 c      1.32471438     0.93555862    -0.12414988
 h     -0.06478669    -1.98493249     0.01802295
 h     -2.04757387     1.80287782    -0.06771427
 h      0.20356171     2.44677770    -0.87638222
 h      2.31381847     1.30237472    -0.27992147
 o      2.22211219    -1.23551915     0.08666563
 h      3.07270255    -0.79541794     0.01400381
 c     -2.53583425    -0.89135841    -0.24644622
 h     -2.28238845    -1.82670179    -0.58785326
 h     -2.93313802    -1.05464825     0.87912294
 h     -3.22157129    -0.41660931    -0.92225547
 h     -1.16794362     1.45151843     1.39942381
          17

 c      1.22043924    -0.41615331     0.06490072
 c     -0.07059993    -0.94333325     0.07897774
 c     -1.23265447    -0.11423693     0.03257188
 c     -1.19669217     1.31906917     0.41034333
 c      0.06571745     1.66190342    -0.28181185
 c      1.31423741     0.93604841    -0.12968257
 h     -0.05519576    -1.97371150     0.03103118
 h     -2.11773410     1.83507434    -0.05681181
 h      0.19722916     2.44601881    -0.94785342
 h      2.33409971     1.28655395    -0.29175456
 o      2.21567564    -1.23483610     0.08865264
 h      3.10534716    -0.78837760     0.00723996
 c     -2.53876778    -0.88007412    -0.25876688
 h     -2.29475844    -1.79284800    -0.58030416
 h     -2.93102183    -1.05245601     0.83593557
 h     -3.18096508    -0.43568418    -0.88047672
 h     -1.17072473     1.44820313     1.47043521
          17

 c      1.21989427    -0.40833275     0.07333144
 c     -0.06438011    -0.94718157     0.07649472
 c     -1.22580096    -0.12995203     0.03643895
 c     -1.18888946     1.31930266     0.42119145
 c      0.06569770     1.65659178    -0.28896781
 c      1.30288308     0.93714351    -0.13502806
 h     -0.05293898    -1.98611355     0.04388754
 h     -2.17533430     1.86325218    -0.03805592
 h      0.18580738     2.46314838    -1.03392363
 h      2.35241737     1.27908076    -0.30551467
 o      2.21069805    -1.23474249     0.09073041
 h      3.12753611    -0.78619349     0.00180610
 c     -2.53962456    -0.86722044    -0.26663273
 h     -2.29844093    -1.79552074    -0.58785296
 h     -2.92835872    -1.04529207     0.77676231
 h     -3.16812773    -0.43471966    -0.86016708
 h     -1.17379911     1.44787130     1.55399717
          17

 c      1.21931440    -0.39984033     0.08163576
 c     -0.05945407    -0.94959305     0.07423159
 c     -1.21894745    -0.14691952     0.04002271
 c     -1.18259165     1.32026587     0.43188501
 c      0.06682932     1.65145604    -0.29651253
 c      1.29164756     0.93906472    -0.14026439
 h     -0.05733143    -2.01858013     0.05660778
 h     -2.21065768     1.88182234    -0.00850795
 h      0.16718944     2.48006780    -1.11847113
 h      2.36159263     1.27809071    -0.32011536
 o      2.20767998    -1.23496615     0.09286844
 h      3.13140149    -0.79221317    -0.00146428
 c     -2.53704582    -0.85412531    -0.26999518
 h     -2.29541742    -1.82846450    -0.60908107
 h     -2.92839434    -1.03423643     0.71183272
 h     -3.19404483    -0.40502156    -0.87298763
 h     -1.17650300     1.44810756     1.62943902
          17

 c      1.21876417    -0.39107574     0.08975382
 c     -0.05582336    -0.95165010     0.07224485
 c     -1.21226368    -0.16443104     0.04338422
 c     -1.17806039     1.32197292     0.44318892
 c      0.06863486     1.64755119    -0.30529581
 c      1.28134432     0.94195997    -0.14547089
 h     -0.06724026    -2.05931083     0.06928293
 h     -2.21923008     1.88809767     0.03203465
 h      0.14111820     2.48529807    -1.18961312
 h      2.35701964     1.28230325    -0.33470439
 o      2.20665871    -1.23537703     0.09507017
 h      3.11576067    -0.80664988    -0.00232175
 c     -2.53129745    -0.84166518    -0.27150191
 h     -2.29103814    -1.87263171    -0.63819779
 h     -2.93651999    -1.02177761     0.65673717
 h     -3.24556420    -0.35480437    -0.90852284
 h     -1.17784699     1.44752402     1.68445089
          17

 c      1.21831752    -0.38248120     0.09763530
 c     -0.05342122    -0.95450238     0.07060835
 c     -1.20593585    -0.18181317     0.04660117
 c     -1.17524814     1.32428155     0.45547234
 c      0.07049718     1.64541169    -0.31571316
 c      1.27252480     0.94587731    -0.15070495
 h     -0.08114794    -2.09563562     0.08173971
 h     -2.20018669     1.88131141     0.08218532
 h      0.10857204     2.47344104    -1.24059286
 h      2.33728200     1.29112500    -0.34883590
 o      2.20722588    -1.23598475     0.09737773
 h      3.08600314    -0.82682238    -0.00118385
 c     -2.52346544    -0.82998972    -0.27452032
 h     -2.28991181    -1.91029883    -0.66933101
 h     -2.95896545    -1.01097265     0.62717490
 h     -3.30006807    -0.29894780    -0.94829190
 h     -1.17676227     1.44537549     1.71300503
          17

 c      1.21804303    -0.37448224     0.10523791
 c     -0.05212031    -0.95897256     0.06940982
 c     -1.20016824    -0.19846347     0.04975380
 c     -1.17380259     1.32692769     0.46889985
 c      0.07175813     1.64522399    -0.32783379
 c      1.26543979     0.95075141    -0.15598356
 h     -0.09738092    -2.11855111     0.09357521
 h     -2.15626567     1.86256733     0.13918966
 h      0.07105524     2.44297693    -1.26843038
 h      2.30422771     1.30464758    -0.36257433
 o      2.20851134    -1.23696628     0.09988147
 h      3.05454972    -0.84702293     0.00071271
 c     -2.51462058    -0.81919479    -0.28084601
 h     -2.29459888    -1.93029170    -0.69831862
 h     -2.99778832    -1.00297053     0.62754091
 h     -3.34139063    -0.24808997    -0.97978399
 h     -1.17217800     1.44123787     1.71304320
          17

 c      1.21799875    -0.36742873     0.11252101
 c     -0.05174527    -0.96546231     0.06873772
 c     -1.19516542    -0.21385885     0.05291946
 c     -1.17293015     1.32944729     0.48353695
 c      0.07179090     1.64690384    -0.34146956
 c      1.26000760     0.95639808    -0.16126943
 h     -0.11434530    -2.12369814     0.10431732
 h     -2.09558565     1.83577124     0.19848752
 h      0.03020250     2.39513977    -1.27319892
 h      2.26292551     1.32367751    -0.37658293
 o      2.20935197    -1.23862008     0.10271051
 h      3.03838590    -0.85963534     0.00147740
 c     -2.50596225    -0.80955742    -0.29030745
 h     -2.30602072    -1.92718097    -0.72275271
 h     -3.04734170    -0.99587010     0.64701609
 h     -3.36113035    -0.20775856    -0.99715755
 h     -1.16298868     1.43487625     1.68574209
          17

 c      1.21823221    -0.36155123     0.11943589
 c     -0.05209402    -0.97395902     0.06867035
 c     -1.19111062    -0.22755348     0.05617139
 c     -1.17115714     1.33101625     0.49932387
 c      0.07005842     1.65006626    -0.35612797
 c      1.25582714     0.96252957    -0.16647081
 h     -0.13068226    -2.11114860     0.11356502
 h     -2.03471477     1.80931358     0.25305704
 h     -0.01251216     2.33406791    -1.25860491
 h      2.22111562     1.34968638    -0.39211265
 o      2.20897893    -1.24109368     0.10595809
 h      3.04837044    -0.85987614    -0.00022049
 c     -2.49869694    -0.80132295    -0.30186389
 h     -2.32402373    -1.89979088    -0.74166539
 h     -3.09802135    -0.98677350     0.66965762
 h     -3.35574479    -0.18033344    -0.99848280
 h     -1.14795092     1.42627072     1.63650135
          17

 c      1.21877893    -0.35694973     0.12591659
 c     -0.05295665    -0.98402714     0.06926635
 c     -1.18814813    -0.23918045     0.05957810
 c     -1.16639243     1.33042877     0.51579613
 c      0.06618534     1.65392479    -0.37085177
 c      1.25233190     0.96881911    -0.17147544
 h     -0.14539738    -2.08541809     0.12110839
 h     -1.99833397     1.79602076     0.29415938
 h     -0.05630230     2.26787020    -1.23391484
 h      2.18717869     1.38428564    -0.41064494
 o      2.20770607    -1.24410346     0.10959250
 h      3.07847144    -0.85048040    -0.00371081
 c     -2.49372709    -0.79446217    -0.31449761
 h     -2.34766908    -1.85082233    -0.75548289
 h     -3.14144135    -0.97378825     0.68341395
 h     -3.32469976    -0.16625644    -0.98406320
 h     -1.12549991     1.41578927     1.57756574
          17

 c      1.21965993    -0.35362140     0.13187609
 c     -0.05412261    -0.99478909     0.07055445
 c     -1.18636489    -0.24846963     0.06319944
 c     -1.15721872     1.32674384     0.53147062
 c      0.06006014     1.65725122    -0.38407896
 c      1.24911381     0.97503289    -0.17623095
 h     -0.15801907    -2.05569381     0.12704142
 h     -2.00450738     1.80524875     0.31622043
 h     -0.10204000     2.20913418    -1.21574825
 h      2.16643044     1.42788341    -0.43300211
 o      2.20653038    -1.24711270     0.11349591
 h      3.11211010    -0.83876680    -0.00693473
 c     -2.49151255    -0.78855713    -0.32732342
 h     -2.37528752    -1.78772466    -0.76646942
 h     -3.17219080    -0.95638402     0.68173385
 h     -3.27021169    -0.16406062    -0.95617055
 h     -1.09353787     1.40446295     1.53062522
          17

 c      1.22087635    -0.35150601     0.13720988
 c     -0.05538091    -1.00501617     0.07252842
 c     -1.18577660    -0.25527506     0.06707658
 c     -1.14454633     1.32021090     0.54385881
 c      0.05186728     1.65874887    -0.39404028
 c      1.24619791     0.98115898    -0.18082521
 h     -0.16869423    -2.03483897     0.13179826
 h     -2.04523661     1.83209946     0.32210866
 h     -0.15256518     2.17080262    -1.22366507
 h      2.15826055     1.47824205    -0.45841707
 o      2.20632977    -1.24966625     0.11756317
 h      3.13482802    -0.83105726    -0.00802907
 c     -2.49198901    -0.78281840    -0.33931835
 h     -2.40453633    -1.72396652    -0.77950176
 h     -3.18754635    -0.93503789     0.66219384
 h     -3.19842762    -0.16912747    -0.92000653
 h     -1.04961773     1.39388890     1.52173488
          17

 c      1.22240437    -0.35052213     0.14180515
 c     -0.05654091    -1.01353020     0.07516429
 c     -1.18632978    -0.25958722     0.07122169
 c     -1.13060634     1.31190103     0.55153977
 c      0.04179993     1.65794727    -0.40008722
 c      1.24398548     0.98739407    -0.18547845
 h     -0.17788175    -2.03473422     0.13592936
 h     -2.09663306     1.86298934     0.31980404
 h     -0.20944228     2.15613489    -1.26476252
 h      2.15718622     1.53056506    -0.48456119
 o      2.20756546    -1.25150334     0.12174196
 h      3.13897512    -0.83070203    -0.00598470
 c     -2.49439828    -0.77645239    -0.34907435
 h     -2.43289948    -1.67749859    -0.80190883
 h     -3.18700788    -0.91086839     0.62534150
 h     -3.12154385    -0.17114328    -0.88561143
 h     -0.99277037     1.38495382     1.56031080
          17

 c      1.22419929    -0.35057224     0.14554850
 c     -0.05749510    -1.01984736     0.07845946
 c     -1.18790235    -0.26152218     0.07562350
 c     -1.11702996     1.30283798     0.55563374
 c      0.02971430     1.65545536    -0.40334148
 c      1.24295267     0.99399029    -0.19045019
 h     -0.18551464    -2.05875788     0.13961057
 h     -2.13880603     1.88675571     0.31643905
 h     -0.26902946     2.15607356    -1.32600872
 h      2.15653050     1.57920744    -0.50854091
 o      2.21028808    -1.25254651     0.12603299
 h      3.12358076    -0.83818401    -0.00067061
 c     -2.49724528    -0.76956744    -0.35507020
 h     -2.45881315    -1.66158419    -0.83976261
 h     -3.17238787    -0.88540390     0.57456033
 h     -3.05745319    -0.15277526    -0.86829759
 h     -0.92615069     1.37690120     1.62747726
          17

 c      1.22620615    -0.35152324     0.14832827
 c     -0.05825607    -1.02441294     0.08244795
 c     -1.19028585    -0.26129402     0.08027153
 c     -1.10451814     1.29368697     0.55821572
 c      0.01532595     1.65212241    -0.40551516
 c      1.24339528     1.00111197    -0.19595089
 h     -0.19053111    -2.09909972     0.14242500
 h     -2.16058740     1.89722363     0.31656237
 h     -0.32485820     2.15897734    -1.38782659
 h      2.15123903     1.61940049    -0.52789119
 o      2.21414452    -1.25289655     0.13048949
 h      3.09419191    -0.85118517     0.00715961
 c     -2.49911155    -0.76338215    -0.35694685
 h     -2.48219393    -1.67358916    -0.89196162
 h     -3.14869228    -0.86048160     0.51700853
 h     -3.01910396    -0.09872606    -0.88053028
 h     -0.85583893     1.36847966     1.69612913
          17

 c      1.22836443    -0.35319121     0.15003642
 c     -0.05890328    -1.02811929     0.08716747
 c     -1.19318558    -0.25918654     0.08516687
 c     -1.09329162     1.28480170     0.56082982
 c     -0.00144846     1.64846197    -0.40788749
 c      1.24532779     1.00877037    -0.20209994
 h     -0.19148743    -2.14253139     0.14372627
 h     -2.15711038     1.89178271     0.32274491
 h     -0.37167415     2.15711189    -1.43589367
 h      2.13884856     1.64810897    -0.54106294
 o      2.21834925    -1.25285007     0.13522202
 h      3.06329060    -0.86434349     0.01578086
 c     -2.49976064    -0.75847161    -0.35675728
 h     -2.50341242    -1.69816455    -0.95030478
 h     -3.12543440    -0.83816955     0.46491161
 h     -3.00110655    -0.01380028    -0.91834590
 h     -0.78766638     1.35891882     1.74760608
          17

 c      1.23060626    -0.35533863     0.15057360
 c     -0.05951145    -1.03173355     0.09262404
 c     -1.19627236    -0.25552830     0.09030091
 c     -1.08337249     1.27633162     0.56435127
 c     -0.02040420     1.64463749    -0.41118598
 c      1.24847604     1.01680581    -0.20891364
 h     -0.18738176    -2.17726453     0.14306052
 h     -2.12763162     1.87013841     0.33632573
 h     -0.40653781     2.14674749    -1.46254409
 h      2.11952880     1.66429836    -0.54757500
 o      2.22184203    -1.25284440     0.14037867
 h      3.04779983    -0.87025505     0.02281173
 c     -2.49945694    -0.75413887    -0.35793335
 h     -2.52238913    -1.71943399    -1.00519265
 h     -3.11585150    -0.82031119     0.43394877
 h     -2.98890818     0.08114630    -0.96615017
 h     -0.72595825     1.34794510     1.77257661
          17

 c      1.23285727    -0.35767526     0.14985521
 c     -0.06012489    -1.03566545     0.09878365
 c     -1.19923588    -0.25067499     0.09563674
 c     -1.07460346     1.26825569     0.56925854
 c     -0.04110089     1.64058902    -0.41575608
 c      1.25229582     1.02488113    -0.21630037
 h     -0.17794686    -2.19580389     0.14029565
 h     -2.07511722     1.83406309     0.35771345
 h     -0.42843718     2.12676874    -1.46490238
 h      2.09599599     1.66906831    -0.54808317
 o      2.22395765    -1.25317550     0.14605303
 h      3.05849697    -0.86415754     0.02669450
 c     -2.49834803    -0.74951702    -0.36301513
 h     -2.53863893    -1.72698722    -1.04943703
 h     -3.12964196    -0.80751430     0.43394929
 h     -2.97275406     0.16729477    -1.01050884
 h     -0.67366622     1.33557306     1.76760917
          17

 c      1.23504172    -0.35986997     0.14781489
 c     -0.06075685    -1.03995943     0.10557982
 c     -1.20180503    -0.24499957     0.10111314
 c     -1.06649682     1.26031976     0.57583656
 c     -0.06292288     1.63611277    -0.42166393
 c      1.25600506     1.03248005    -0.22406049
 h     -0.16358330    -2.19513229     0.13557515
 h     -2.00766300     1.78818002     0.38623638
 h     -0.43796127     2.09788518    -1.44379524
 h      2.07339721     1.66573405    -0.54439107
 o      2.22509340    -1.25369780     0.15218942
 h      3.08942440    -0.84879310     0.02822115
 c     -2.49706926    -0.74407517    -0.37244433
 h     -2.55154559    -1.71583434    -1.07898000
 h     -3.16403758    -0.79873413     0.45884426
 h     -2.94900587     0.23351647    -1.04382788
 h     -0.63265084     1.32197440     1.73296138
          17

 c      1.23708564    -0.36158645     0.14440761
 c     -0.06138391    -1.04432366     0.11292315
 c     -1.20376308    -0.23888674     0.10665393
 c     -1.05799894     1.25190462     0.58423680
 c     -0.08510723     1.63087119    -0.42865929
 c      1.25867449     1.03894929    -0.23191290
 h     -0.14523073    -2.17645583     0.12923880
 h     -1.94125410     1.74147500     0.41972722
 h     -0.43747331     2.06267233    -1.40424811
 h      2.05859614     1.65940751    -0.53916058
 o      2.22630618    -1.25398678     0.15863754
 h      3.12417045    -0.83165022     0.02966614
 c     -2.49668867    -0.73746259    -0.38519599
 h     -2.56055797    -1.68511053    -1.09253871
 h     -3.20701410    -0.79226748     0.49202811
 h     -2.91738992     0.27434991    -1.06264175
 h     -0.60352787     1.30743029     1.67227612
          17

 c      1.23891313    -0.36253745     0.13961469
 c     -0.06193072    -1.04812721     0.12070999
 c     -1.20496590    -0.23272411     0.11217396
 c     -1.04754560     1.24201836     0.59431817
 c     -0.10673645     1.62435095    -0.43601177
 c      1.25944718     1.04365173    -0.23958045
 h     -0.12424872    -2.14533761     0.12173415
 h     -1.89985947     1.70726770     0.45476144
 h     -0.43172655     2.02626235    -1.35740223
 h      2.05795106     1.65530896    -0.53497353
 o      2.22851378    -1.25367440     0.16526352
 h      3.14838849    -0.81929029     0.03300341
 c     -2.49804185    -0.72927194    -0.39993822
 h     -2.56535285    -1.63761363    -1.09149657
 h     -3.24681070    -0.78671177     0.51832260
 h     -2.87923744     0.28775541    -1.06588872
 h     -0.58466297     1.29233920     1.59418051
          17

 c      1.24043539    -0.36254356     0.13345365
 c     -0.06225626    -1.05040713     0.12883274
 c     -1.20535237    -0.22688743     0.11758637
 c     -1.03431318     1.22987628     0.60513988
 c     -0.12674349     1.61584764    -0.44239279
 c      1.25786137     1.04621975    -0.24691970
 h     -0.10222322    -2.11175129     0.11348224
 h     -1.90261281     1.69611337     0.48926056
 h     -0.42813957     1.99679383    -1.32184983
 h      2.07379547     1.65599395    -0.53295095
 o      2.23219427    -1.25256361     0.17199051
 h      3.15446653    -0.81523446     0.03923659
 c     -2.50144714    -0.71891226    -0.41541106
 h     -2.56598234    -1.58040468    -1.08044069
 h     -3.27587859    -0.78114064     0.52836891
 h     -2.83688480     0.27432922    -1.05423856
 h     -0.56997245     1.27730451     1.51564179
          17

 c      1.24152971    -0.36159903     0.12599592
 c     -0.06214555    -1.05003740     0.13719139
 c     -1.20495069    -0.22171714     0.12281799
 c     -1.02006170     1.21575200     0.61461744
 c     -0.14410268     1.60472179    -0.44637657
 c      1.25403290     1.04671574    -0.25399180
 h     -0.08060290    -2.08824247     0.10470824
 h     -1.94384896     1.70527926     0.52511135
 h     -0.43443236     1.98283527    -1.31769724
 h      2.10241045     1.65982361    -0.53215902
 o      2.23738915    -1.25061301     0.17879607
 h      3.14143503    -0.82000744     0.04840351
 c     -2.50674419    -0.70564017    -0.43026715
 h     -2.56293214    -1.52557180    -1.06780500
 h     -3.29047257    -0.77495113     0.51775168
 h     -2.79376296     0.23812147    -1.03047679
 h     -0.54705594     1.26330634     1.46340803
          17

 c      1.24201648    -0.35994684     0.11739356
 c     -0.06130844    -1.04621610     0.14569333
 c     -1.20387967    -0.21749419     0.12783103
 c     -1.00809245     1.20063411     0.62084712
 c     -0.15826831     1.59103498    -0.44784136
 c      1.24849187     1.04555382    -0.26100674
 h     -0.06031967    -2.08429375     0.09542453
 h     -1.99981999     1.72281442     0.56534758
 h     -0.45290186     1.98644649    -1.34998405
 h      2.13584366     1.66244672    -0.53056003
 o      2.24370698    -1.24792265     0.18570737
 h      3.11485052    -0.83116676     0.05957462
 c     -2.51338146    -0.68898291    -0.44294615
 h     -2.55685410    -1.48827875    -1.06441681
 h     -3.28962727    -0.76771602     0.48557926
 h     -2.75489947     0.18932065    -1.00104821
 h     -0.50306286     1.25136858     1.46098327
          17

 c      1.24167462    -0.35810650     0.10789953
 c     -0.05940441    -1.03902620     0.15422581
 c     -1.20232536    -0.21444715     0.13263226
 c     -1.00025065     1.18544570     0.62443853
 c     -0.16926846     1.57576324    -0.44843138
 c      1.24185097     1.04331111    -0.26822140
 h     -0.04182398    -2.09980859     0.08577422
 h     -2.04919079     1.73827003     0.61084384
 h     -0.47877936     2.00081447    -1.40290824
 h      2.16560693     1.65950148    -0.52643216
 o      2.25028297    -1.24473961     0.19279925
 h      3.08725788    -0.84302137     0.07077160
 c     -2.52048154    -0.66975935    -0.45195996
 h     -2.54792967    -1.47864990    -1.07734188
 h     -3.27490175    -0.75916629     0.43407947
 h     -2.72730127     0.14794945    -0.97840379
 h     -0.43987016     1.24123513     1.50381019
          17

 c      1.24034082    -0.35673720     0.09784381
 c     -0.05613630    -1.02943888     0.16262882
 c     -1.20048623    -0.21276566     0.13724915
 c     -0.99643775     1.17086687     0.62788030
 c     -0.17731137     1.56014694    -0.45016651
 c      1.23459201     1.04054616    -0.27586169
 h     -0.02550811    -2.12527902     0.07638505
 h     -2.07940614     1.74565419     0.66045039
 h     -0.50543448     2.01680418    -1.45529511
 h      2.18521073     1.64826037    -0.51906109
 o      2.25593258    -1.24140020     0.20016910
 h      3.07560062    -0.84771723     0.07934606
 c     -2.52693014    -0.65055781    -0.45657766
 h     -2.53577760    -1.49329047    -1.10373649
 h     -3.25119745    -0.74942026     0.36944631
 h     -2.71831741     0.14105503    -0.97979411
 h     -0.37299554     1.23140282     1.56588158
          17

 c      1.23800258    -0.35640363     0.08756711
 c     -0.05134264    -1.01876559     0.17070687
 c     -1.19855177    -0.21256368     0.14169043
 c     -0.99596919     1.15737535     0.63330827
 c     -0.18259091     1.54513376    -0.45437996
 c      1.22700282     1.03764682    -0.28407360
 h     -0.01189222    -2.14841116     0.06826440
 h     -2.08459625     1.74219397     0.71216466
 h     -0.52807328     2.02791332    -1.49225595
 h      2.19105425     1.62805167    -0.50871796
 o      2.25985618    -1.23806124     0.20784839
 h      3.09031280    -0.84027812     0.08357181
 c     -2.53161093    -0.63357123    -0.45783532
 h     -2.52032672    -1.51879824    -1.13390603
 h     -3.22847476    -0.73947500     0.30356708
 h     -2.73005783     0.18094740    -1.01388686
 h     -0.31682107     1.22056133     1.62457400
          17

 c      1.23478208    -0.35745447     0.07736643
 c     -0.04498480    -1.00817872     0.17826214
 c     -1.19673087    -0.21380630     0.14592672
 c     -0.99818033     1.14528585     0.64188878
 c     -0.18533714     1.53127382    -0.46162329
 c      1.21916010     1.03475557    -0.29290975
 h     -0.00146571    -2.15962823     0.06249535
 h     -2.06323674     1.72717748     0.76387365
 h     -0.54404985     2.03070952    -1.50617152
 h      2.18260778     1.60018575    -0.49642299
 o      2.26234065    -1.23443695     0.21572014
 h      3.12478545    -0.82358724     0.08421356
 c     -2.53354651    -0.61844564    -0.45885603
 h     -2.50226972    -1.54154430    -1.15853016
 h     -3.22210090    -0.73145935     0.25371168
 h     -2.75656730     0.24986020    -1.06950924
 h     -0.27950440     1.20806908     1.66733236
          17

 c      1.23082384    -0.36009847     0.06748065
 c     -0.03700802    -0.99853051     0.18512077
 c     -1.19529341    -0.21619873     0.14989569
 c     -1.00239113     1.13469610     0.65410656
 c     -0.18586938     1.51880350    -0.47189194
 c      1.21089383     1.03178622    -0.30235268
 h      0.00550248    -2.15382159     0.06012702
 h     -2.01742011     1.70174430     0.81373928
 h     -0.55228564     2.02398152    -1.49466592
 h      2.16258372     1.56784484    -0.48369697
 o      2.26436856    -1.23001686     0.22358983
 h      3.16212789    -0.80522414     0.08356941
 c     -2.53206861    -0.60379309    -0.46277062
 h     -2.48276052    -1.55231250    -1.17181395
 h     -3.24531374    -0.72741000     0.23364980
 h     -2.78943834     0.32171290    -1.12862240
 h     -0.26459035     1.19372194     1.68851311
          17

 c      1.22581024    -0.36507701     0.05812910
 c     -0.02648403    -0.99029112     0.19114017
 c     -1.19485465    -0.21852522     0.15349308
 c     -1.00788286     1.12505125     0.67029138
 c     -0.18456842     1.50779961    -0.48505246
 c      1.20158643     1.02866099    -0.31246636
 h      0.00915154    -2.13037387     0.06295951
 h     -1.95352377     1.66993795     0.86074424
 h     -0.55291831     2.00812376    -1.45913020
 h      2.13722752     1.53601718    -0.47180897
 o      2.26695361    -1.22444894     0.23134395
 h      3.18753071    -0.79183883     0.08340431
 c     -2.52757362    -0.58882311    -0.47072261
 h     -2.46312689    -1.54643531    -1.17153991
 h     -3.29530683    -0.72671443     0.24088649
 h     -2.82222044     0.37942711    -1.17839529
 h     -0.27304785     1.17749038     1.68667386
          17

 c      1.22326555    -0.36782615     0.04847284
 c     -0.01819691    -0.98464251     0.19669460
 c     -1.19448450    -0.22309070     0.15704183
 c     -1.01288537     1.11741356     0.68650197
 c     -0.18295725     1.49834741    -0.49842963
 c      1.19199861     1.02278419    -0.32223355
 h      0.00888655    -2.09247476     0.06470427
 h     -1.88639724     1.63841289     0.90884139
 h     -0.54952654     1.98531178    -1.40922326
 h      2.11463960     1.51058402    -0.46067242
 o      2.27012732    -1.21771859     0.23905376
 h      3.19460268    -0.78538010     0.08486308
 c     -2.52197824    -0.57317265    -0.48117014
 h     -2.44333678    -1.52417245    -1.15780487
 h     -3.35813015    -0.72775788     0.25794381
 h     -2.85044729     0.41471041    -1.21264921
 h     -0.29175320     1.15660412     1.66912375
          17

 c      1.22374040    -0.36787378     0.03840718
 c     -0.01281686    -0.98137453     0.20180323
 c     -1.19414783    -0.22961711     0.16043343
 c     -1.01545451     1.11126018     0.70205169
 c     -0.18150300     1.48975433    -0.51038579
 c      1.18192169     1.01355013    -0.33153318
 h      0.00513453    -2.04832483     0.06427792
 h     -1.83607119     1.61824109     0.96056575
 h     -0.54687538     1.96112481    -1.35891825
 h      2.10226051     1.49623945    -0.45103788
 o      2.27393387    -1.20983332     0.24670486
 h      3.18205890    -0.78618025     0.08826959
 c     -2.51675347    -0.55683865    -0.49292771
 h     -2.42432517    -1.48814890    -1.13330626
 h     -3.41705098    -0.72744130     0.27049984
 h     -2.87140750     0.42472242    -1.22853635
 h     -0.31828254     1.13095635     1.63862045
          17

 c      1.22747392    -0.36497335     0.02782475
 c     -0.01069934    -0.97977166     0.20650881
 c     -1.19387110    -0.23766285     0.16356353
 c     -1.01415011     1.10606301     0.71604049
 c     -0.18043501     1.48113436    -0.51897884
 c      1.17157281     1.00063739    -0.34037181
 h     -0.00161282    -2.01053284     0.06005432
 h     -1.81976866     1.61925522     1.01925824
 h     -0.55240223     1.94379438    -1.32700422
 h      2.10254003     1.49489006    -0.44220706
 o      2.27811078    -1.20098615     0.25435623
 h      3.15465693    -0.79205237     0.09297767
 c     -2.51278832    -0.53966745    -0.50497492
 h     -2.40687234    -1.44486078    -1.10315309
 h     -3.46143731    -0.72384228     0.27056888
 h     -2.88337589     0.40969455    -1.22537261
 h     -0.34780593     1.10052809     1.60117683
          17

 c      1.23355479    -0.36043037     0.01725837
 c     -0.01115593    -0.97885404     0.21089328
 c     -1.19407888    -0.24655802     0.16667237
 c     -1.00965038     1.10138299     0.72764496
 c     -0.17905162     1.47222898    -0.52309554
 c      1.16117032     0.98519897    -0.34924800
 h     -0.01082936    -1.99244062     0.05028374
 h     -1.83657223     1.64075728     1.08342369
 h     -0.57143711     1.94196513    -1.32622784
 h      2.11153745     1.50437948    -0.43407121
 o      2.28204279    -1.19143908     0.26209168
 h      3.12404512    -0.79817904     0.09658450
 c     -2.51029430    -0.52142591    -0.51642569
 h     -2.39159977    -1.40465013    -1.07471837
 h     -3.48610511    -0.71595795     0.25543203
 h     -2.88570935     0.37290720    -1.20433405
 h     -0.37222989     1.06596341     1.56675589
          17

 c      1.24133480    -0.35504033     0.00698408
 c     -0.01374286    -0.97819499     0.21492126
 c     -1.19503612    -0.25564984     0.16981229
 c     -1.00403525     1.09796298     0.73651480
 c     -0.17767245     1.46322219    -0.52295419
 c      1.15165398     0.96822591    -0.35845563
 h     -0.02205498    -2.00085068     0.03455855
 h     -1.86995558     1.67160907     1.14589388
 h     -0.60260777     1.95387010    -1.35362961
 h      2.12112710     1.52049813    -0.42571788
 o      2.28481851    -1.18162997     0.27004335
 h      3.10627910    -0.79762902     0.09617729
 c     -2.50926089    -0.50201929    -0.52634631
 h     -2.37853400    -1.37904244    -1.05605426
 h     -3.48899448    -0.70360269     0.22526121
 h     -2.87948473     0.32160438    -1.17007381
 h     -0.38146978     1.02792784     1.54807001
          17

 c      1.25028259    -0.34956800    -0.00264823
 c     -0.01806880    -0.97834561     0.21847002
 c     -1.19697074    -0.26441617     0.17304768
 c     -0.99920217     1.09657681     0.74249641
 c     -0.17711313     1.45496462    -0.51986499
 c      1.14387049     0.95076074    -0.36823195
 h     -0.03473509    -2.03057111     0.01357011
 h     -1.90274192     1.70053204     1.19901664
 h     -0.63776980     1.97073355    -1.39332454
 h      2.12361634     1.53857041    -0.41707518
 o      2.28582438    -1.17185816     0.27829017
 h      3.11239055    -0.78572358     0.08964646
 c     -2.50931022    -0.48226022    -0.53369461
 h     -2.36753789    -1.37496061    -1.05174013
 h     -3.47052892    -0.68732458     0.18201477
 h     -2.86871864     0.27022884    -1.13291957
 h     -0.36857675     0.98642161     1.55430580
          17

 c      1.25584583    -0.34615836    -0.00893001
 c     -0.01734529    -0.97394389     0.22271428
 c     -1.20443691    -0.27364239     0.17611279
 c     -0.99928377     1.10387243     0.74850480
 c     -0.17638074     1.44121009    -0.51407199
 c      1.13978985     0.93277703    -0.38086345
 h     -0.04438558    -2.06766804    -0.01627959
 h     -1.92522702     1.71475613     1.23399854
 h     -0.66758696     1.98181214    -1.42459504
 h      2.12359510     1.56776360    -0.40425035
 o      2.28543412    -1.16255973     0.28459144
 h      3.10574715    -0.77069639     0.08180602
 c     -2.50963634    -0.46419459    -0.53728166
 h     -2.36855815    -1.40176011    -1.06806974
 h     -3.43529585    -0.66560126     0.12206838
 h     -2.85503231     0.24034639    -1.10820501
 h     -0.34052260     0.94200600     1.57517200
          17

 c      1.26215930    -0.34261121    -0.01429365
 c     -0.01942555    -0.97182300     0.22509367
 c     -1.21117839    -0.28225931     0.17841594
 c     -0.99968450     1.11443876     0.75470446
 c     -0.17900875     1.42787757    -0.50667898
 c      1.13973878     0.91523843    -0.39366324
 h     -0.05387926    -2.09978152    -0.04236567
 h     -1.93211508     1.71602584     1.25074626
 h     -0.68907539     1.98068662    -1.44444498
 h      2.10481101     1.59098441    -0.39396471
 o      2.28371135    -1.15328758     0.29088614
 h      3.11784278    -0.74706966     0.07042172
 c     -2.50956370    -0.45127633    -0.53699798
 h     -2.37340778    -1.43071824    -1.09075423
 h     -3.38713592    -0.64213293     0.06029310
 h     -2.85253948     0.25469268    -1.11778987
 h     -0.30636843     0.90204972     1.60265583
          17

 c      1.26881985    -0.33971585    -0.01850833
 c     -0.02415967    -0.97270572     0.22530489
 c     -1.21695220    -0.28983283     0.18003585
 c     -0.99968283     1.12762613     0.76198870
 c     -0.18524797     1.41521713    -0.49819044
 c      1.14353736     0.89914495    -0.40675796
 h     -0.06248717    -2.11786941    -0.06216882
 h     -1.92196845     1.70449540     1.24911880
 h     -0.69953139     1.96452974    -1.44772782
 h      2.06720186     1.60605425    -0.38663470
 o      2.28150778    -1.14381005     0.29703452
 h      3.13836993    -0.72030031     0.05813700
 c     -2.50805619    -0.44399566    -0.53457664
 h     -2.38288797    -1.45046355    -1.11379796
 h     -3.34206336    -0.62062195     0.00960604
 h     -2.85857318     0.31064152    -1.16061956
 h     -0.27567485     0.87063152     1.62670885
          17

 c      1.27538821    -0.33820379    -0.02135188
 c     -0.03125929    -0.97682655     0.22316510
 c     -1.22152472    -0.29601189     0.18107286
 c     -0.99855194     1.14262279     0.77077091
 c     -0.19495642     1.40320609    -0.48883884
 c      1.15050077     0.88535049    -0.42026360
 h     -0.06983396    -2.11794195    -0.07429165
 h     -1.89682850     1.68253476     1.23081560
 h     -0.69851225     1.93294839    -1.43289748
 h      2.01438631     1.61305517    -0.38277316
 o      2.27980158    -1.13386980     0.30286048
 h      3.15511748    -0.69676010     0.04840188
 c     -2.50439071    -0.44052663    -0.53328306
 h     -2.39683231    -1.45449341    -1.13348643
 h     -3.32234788    -0.60545889    -0.01463962
 h     -2.86187308     0.38424248    -1.21762890
 h     -0.25510413     0.85116576     1.64088686
          17

 c      1.28140423    -0.33862664    -0.02265910
 c     -0.04031890    -0.98401043     0.21862074
 c     -1.22470027    -0.30051761     0.18161269
 c     -0.99548660     1.15849378     0.78094350
 c     -0.20767793     1.39159514    -0.47862542
 c      1.15950827     0.87436424    -0.43425262
 h     -0.07589967    -2.10035118    -0.07843120
 h     -1.86332615     1.65518613     1.19990906
 h     -0.68767246     1.88762799    -1.40166537
 h      1.95370256     1.61500160    -0.38272310
 o      2.27931178    -1.12336790     0.30826193
 h      3.16005812    -0.68076084     0.04373212
 c     -2.49841169    -0.43908751    -0.53545542
 h     -2.41440831    -1.44041644    -1.14799254
 h     -3.34110395    -0.59807888    -0.00497559
 h     -2.85439343     0.45375692    -1.27092255
 h     -0.24808912     0.84576312     1.64245368
          17

 c      1.28640251    -0.34125296    -0.02236596
 c     -0.05084593    -0.99368676     0.21176669
 c     -1.22633666    -0.30314049     0.18170561
 c     -0.98944914     1.17417555     0.79191387
 c     -0.22267131     1.37991788    -0.46726735
 c      1.16910979     0.86616612    -0.44872991
 h     -0.08099488    -2.06984003    -0.07549066
 h     -1.83416609     1.63061923     1.16324637
 h     -0.67112842     1.83257158    -1.35982166
 h      1.89585755     1.61844679    -0.38640396
 o      2.28041219    -1.11240191     0.31324463
 h      3.15067751    -0.67385189     0.04514285
 c     -2.49156852    -0.43877891    -0.54129671
 h     -2.43441116    -1.40927290    -1.15719980
 h     -3.38733179    -0.59476539     0.02995853
 h     -2.83340518     0.50663207    -1.30999336
 h     -0.25522272     0.85507226     1.63175971
          17

 c      1.28993730    -0.34602652    -0.02053467
 c     -0.06229723    -1.00484286     0.20287178
 c     -1.22636902    -0.30375479     0.18135229
 c     -0.97936106     1.18864855     0.80277404
 c     -0.23890993     1.36749542    -0.45410997
 c      1.17780330     0.86024076    -0.46361944
 h     -0.08571739    -2.03625179    -0.06781735
 h     -1.82615076     1.61842977     1.12879225
 h     -0.65592931     1.77441610    -1.31855165
 h      1.85237377     1.63213592    -0.39324124
 o      2.28312800    -1.10125602     0.31792628
 h      3.12990140    -0.67481068     0.05201531
 c     -2.48597117    -0.43903029    -0.54975860
 h     -2.45551815    -1.36558021    -1.16290282
 h     -3.43874458    -0.59045281     0.07428135
 h     -2.79920908     0.53679561    -1.32970849
 h     -0.27418957     0.87811734     1.61224265
          17

 c      1.29161710    -0.35260624    -0.01735045
 c     -0.07411749    -1.01606080     0.19236865
 c     -1.22483166    -0.30233546     0.18049380
 c     -0.96510450     1.20148023     0.81269842
 c     -0.25517178     1.35356129    -0.43825869
 c      1.18453033     0.85602194    -0.47873998
 h     -0.09083563    -2.01422238    -0.05908442
 h     -1.84938622     1.62368006     1.10062134
 h     -0.65109681     1.72125926    -1.29330512
 h      1.83015922     1.66172498    -0.40259319
 o      2.28712057    -1.09039097     0.32253836
 h      3.10610662    -0.67958658     0.06196885
 c     -2.48306694    -0.43905258    -0.55955634
 h     -2.47653606    -1.31770243    -1.16921380
 h     -3.47839904    -0.58205379     0.11527912
 h     -2.75356473     0.54192242    -1.32805572
 h     -0.29903049     0.91195571     1.59129214
          17

 c      1.29114699    -0.36045828    -0.01309450
 c     -0.08577473    -1.02594836     0.18072854
 c     -1.22185945    -0.29895761     0.17902251
 c     -0.94849072     1.21321196     0.82115411
 c     -0.27039449     1.33764444    -0.41932792
 c      1.18901325     0.85341950    -0.49378060
 h     -0.09707072    -2.01821085    -0.05288942
 h     -1.89644190     1.64236801     1.07631878
 h     -0.66325045     1.67838689    -1.29542181
 h      1.82768436     1.70421074    -0.41440810
 o      2.29175168    -1.08039092     0.32739891
 h      3.09175249    -0.68191035     0.07117454
 c     -2.48343118    -0.43782411    -0.56941801
 h     -2.49662739    -1.27701285    -1.18228936
 h     -3.49743948    -0.56847169     0.14523058
 h     -2.69916436     0.52244090    -1.30523755
 h     -0.31976534     0.95162263     1.58098151
          17

 c      1.28837202    -0.36894825    -0.00811237
 c     -0.09677693    -1.03399330     0.16824011
 c     -1.21767364    -0.29377141     0.17681701
 c     -0.93243371     1.22483641     0.82780136
 c     -0.28407601     1.31990796    -0.39837715
 c      1.19152665     0.85276346    -0.50833279
 h     -0.10492567    -2.05251826    -0.05029663
 h     -1.94904583     1.66589595     1.05155270
 h     -0.69173796     1.64440463    -1.32131259
 h      1.83763139     1.74945920    -0.42919297
 o      2.29644220    -1.07176642     0.33278996
 h      3.09727618    -0.67622999     0.07620408
 c     -2.48700739    -0.43458710    -0.57815969
 h     -2.51536047    -1.25369755    -1.20771105
 h     -3.49250360    -0.54970964     0.15992774
 h     -2.63964856     0.48225684    -1.26409733
 h     -0.32547999     0.99177214     1.59503181
          17

 c      1.28330667    -0.37741704    -0.00278665
 c     -0.10667342    -1.04091681     0.15495108
 c     -1.21254692    -0.28697762     0.17378085
 c     -0.91915451     1.23698321     0.83296593
 c     -0.29615110     1.30091502    -0.37765430
 c      1.19244191     0.85434046    -0.52196741
 h     -0.11471936    -2.10710477    -0.04934850
 h     -1.99104686     1.68722690     1.02408321
 h     -0.73021851     1.61386929    -1.35527022
 h      1.85211261     1.78651433    -0.44740791
 o      2.30120404    -1.06467720     0.33877790
 h      3.12231329    -0.66195316     0.07681415
 c     -2.49333197    -0.42965165    -0.58485017
 h     -2.53238844    -1.25049591    -1.24591116
 h     -3.46375617    -0.52627060     0.15754319
 h     -2.57967549     0.43132904    -1.21195008
 h     -0.31236222     1.03022531     1.63907692
          17

 c      1.27614208    -0.38525614     0.00249139
 c     -0.11507239    -1.04798298     0.14085010
 c     -1.20674737    -0.27881847     0.16986639
 c     -0.90942247     1.24972077     0.83811424
 c     -0.30659908     1.28118498    -0.35951077
 c      1.19199170     0.85811681    -0.53429121
 h     -0.12662652    -2.16552755    -0.04737108
 h     -2.01289073     1.70246748     0.99382970
 h     -0.77179928     1.58213027    -1.38133290
 h      1.86533719     1.80759738    -0.46909129
 o      2.30663440    -1.05891387     0.34520237
 h      3.15561775    -0.64351079     0.07602643
 c     -2.50167353    -0.42483615    -0.58874922
 h     -2.54713048    -1.26125778    -1.29071836
 h     -3.41456530    -0.49895152     0.13859287
 h     -2.52426548     0.38913883    -1.16311272
 h     -0.28763800     1.06889878     1.70415715
          17

 c      1.26723669    -0.39197510     0.00735305
 c     -0.12168117    -1.05621915     0.12601447
 c     -1.20048069    -0.26957188     0.16508305
 c     -0.90312695     1.26290336     0.84516937
 c     -0.31531418     1.26103218    -0.34573796
 c      1.19024163     0.86372018    -0.54496947
 h     -0.14061428    -2.21383146    -0.04278524
 h     -2.01066621     1.71015396     0.96194712
 h     -0.81146740     1.54688755    -1.38923713
 h      1.87396445     1.80888996    -0.49385216
 o      2.31335777    -1.05413991     0.35183886
 h      3.18392691    -0.62626593     0.07741253
 c     -2.51110883    -0.42277234    -0.58932032
 h     -2.55897067    -1.27610752    -1.33318812
 h     -3.35287064    -0.46891983     0.10726456
 h     -2.47654012     0.38149470    -1.13647123
 h     -0.26279825     1.11042151     1.77403942
          17

 c      1.25709180    -0.39724244     0.01147693
 c     -0.12633802    -1.06615038     0.11062618
 c     -1.19386051    -0.25953563     0.15948514
 c     -0.89986942     1.27640775     0.85554882
 c     -0.32219243     1.24060670    -0.33736237
 c      1.18711610     0.87050057    -0.55373191
 h     -0.15641378    -2.24345697    -0.03529387
 h     -1.98485803     1.71058545     0.93029158
 h     -0.84611268     1.50771339    -1.37443218
 h      1.87688439     1.79022680    -0.52099911
 o      2.32163959    -1.05006385     0.35851286
 h      3.19830764    -0.61369904     0.08320899
 c     -2.52034821    -0.42469168    -0.58738741
 h     -2.56762729    -1.28662863    -1.36571009
 h     -3.29398720    -0.43775012     0.07417206
 h     -2.43669285     0.41908166    -1.14029658
 h     -0.24668167     1.15580995     1.83486086
          17

 c      1.24630741    -0.40090019     0.01460246
 c     -0.12901544    -1.07782216     0.09494097
 c     -1.18692921    -0.24899905     0.15313021
 c     -0.89899775     1.29009762     0.86978186
 c     -0.32723017     1.21997165    -0.33458333
 c      1.18240156     0.87757214    -0.56037267
 h     -0.17356137    -2.25088072    -0.02548079
 h     -1.94043235     1.70578215     0.90114921
 h     -0.87412761     1.46545850    -1.33691954
 h      1.87525594     1.75493192    -0.54969229
 o      2.33132031    -1.04648815     0.36512672
 h      3.19562908    -0.60679754     0.09393996
 c     -2.52733391    -0.42923381    -0.58577031
 h     -2.57327741    -1.28772076    -1.38344263
 h     -3.26090286    -0.40661291     0.05727913
 h     -2.40611716     0.48391762    -1.16378054
 h     -0.24409398     1.20457562     1.87808156
          17

 c      1.23552539    -0.40295858     0.01653887
 c     -0.12979883    -1.09085306     0.07926388
 c     -1.17968758    -0.23822976     0.14604395
 c     -0.89941264     1.30369122     0.88756656
 c     -0.33052273     1.19915776    -0.33676587
 c      1.17572724     0.88383642    -0.56474649
 h     -0.19148518    -2.23705001    -0.01448319
 h     -1.88807888     1.69994468     0.87685551
 h     -0.89556746     1.42207003    -1.28101152
 h      1.87277721     1.70978023    -0.57914991
 o      2.34185194    -1.04333188     0.37166410
 h      3.17851936    -0.60399742     0.10846822
 c     -2.53025593    -0.43433546    -0.58709601
 h     -2.57640874    -1.27758708    -1.38442386
 h     -3.27113639    -0.37505352     0.07103782
 h     -2.38830192     0.55050885    -1.19178759
 h     -0.25672943     1.25539700     1.89981682
          17

 c      1.22536549    -0.40358860     0.01717008
 c     -0.12883869    -1.10442915     0.06393315
 c     -1.17209950    -0.22747856     0.13822875
 c     -0.89953973     1.31668461     0.90800883
 c     -0.33214782     1.17817738    -0.34250064
 c      1.16659029     0.88808012    -0.56675981
 h     -0.20965881    -2.20764320    -0.00377642
 h     -1.84459901     1.69963422     0.85901284
 h     -0.91312387     1.38063600    -1.21602973
 h      1.87542892     1.66408484    -0.60893380
 o      2.35234020    -1.04066310     0.37819730
 h      3.15526729    -0.60100397     0.12402726
 c     -2.52942951    -0.43839643    -0.59147821
 h     -2.57759019    -1.25767370    -1.36979482
 h     -3.31736188    -0.34287141     0.10897361
 h     -2.38599373     0.60188445    -1.21496289
 h     -0.28381473     1.30656620     1.90012739
          17

 c      1.21636775    -0.40311513     0.01645748
 c     -0.12628886    -1.11727905     0.04929832
 c     -1.16410446    -0.21698466     0.12968906
 c     -0.89790086     1.32850869     0.92984201
 c     -0.33201586     1.15702429    -0.34979161
 c      1.15455897     0.88927279    -0.56637365
 h     -0.22787456    -2.17371782     0.00506852
 h     -1.82748214     1.71169255     0.84768938
 h     -0.93323533     1.34533021    -1.15639999
 h      1.88916808     1.62645246    -0.63912345
 o      2.36168836    -1.03868212     0.38486302
 h      3.13803404    -0.59136501     0.13674914
 c     -2.52659497    -0.44003672    -0.59718847
 h     -2.57743886    -1.23293282    -1.34414708
 h     -3.37659531    -0.31236544     0.15130109
 h     -2.40019007     0.62954572    -1.22920738
 h     -0.32183048     1.35625818     1.88348727
          17

 c      1.20895528    -0.40199984     0.01444099
 c     -0.12225496    -1.12781269     0.03568062
 c     -1.15564134    -0.20696879     0.12044798
 c     -0.89432278     1.33894421     0.95140377
 c     -0.32996056     1.13573644    -0.35659490
 c      1.13967095     0.88698578    -0.56364892
 h     -0.24652438    -2.15057032     0.01077665
 h     -1.84239894     1.73822545     0.84213671
 h     -0.96446743     1.32054882    -1.11739460
 h      1.91543404     1.60007965    -0.66991749
 o      2.36903219    -1.03753220     0.39174384
 h      3.13631338    -0.56975848     0.14367988
 c     -2.52323340    -0.43796625    -0.60234392
 h     -2.57673417    -1.21175729    -1.31530009
 h     -3.42975755    -0.28665341     0.18235555
 h     -2.43036638     0.63018075    -1.23324994
 h     -0.36354641     1.40292414     1.86041019
          17

 c      1.20342921    -0.40080400     0.01123638
 c     -0.11680668    -1.13470911     0.02332675
 c     -1.14667037    -0.19760926     0.11055097
 c     -0.89038392     1.34826668     0.97053684
 c     -0.32631730     1.11456304    -0.36173568
 c      1.12266859     0.88151103    -0.55881209
 h     -0.26629158    -2.15134721     0.01278507
 h     -1.87834750     1.77440268     0.84257359
 h     -1.01033390     1.30882399    -1.10545132
 h      1.94869003     1.58145256    -0.70078285
 o      2.37424984    -1.03700538     0.39871494
 h      3.14899332    -0.53687062     0.14530945
 c     -2.52019376    -0.43116947    -0.60551384
 h     -2.57636257    -1.20394253    -1.29205370
 h     -3.46604762    -0.26807122     0.19437179
 h     -2.47478662     0.60399711    -1.22743392
 h     -0.39799028     1.44607185     1.84804121
          17

 c      1.19998782    -0.40013632     0.00702764
 c     -0.11009083    -1.13775495     0.01239817
 c     -1.13719670    -0.18901178     0.10005546
 c     -0.88816157     1.35688612     0.98519430
 c     -0.32237376     1.09405773    -0.36529429
 c      1.10476706     0.87353101    -0.55225205
 h     -0.28680773    -2.17754385     0.01122412
 h     -1.91823364     1.81259304     0.85004802
 h     -1.06367901     1.30949738    -1.11398989
 h      1.97936316     1.56416593    -0.73020683
 o      2.37786617    -1.03654150     0.40546953
 h      3.16578889    -0.49947333     0.14518259
 c     -2.51794599    -0.41940568    -0.60592294
 h     -2.57690351    -1.21543792    -1.27919594
 h     -3.48038561    -0.25797040     0.18504110
 h     -2.53071632     0.55493931    -1.21380366
 h     -0.41482405     1.48661452     1.86351847
          17

 c      1.19874581    -0.40060286     0.00205517
 c     -0.10241333    -1.13793814     0.00300111
 c     -1.12729657    -0.18120568     0.08901144
 c     -0.88871597     1.36517245     0.99477373
 c     -0.31989299     1.07493705    -0.36795109
 c      1.08723723     0.86375486    -0.54444147
 h     -0.30578940    -2.21792034     0.00646330
 h     -1.94877303     1.84652394     0.86514709
 h     -1.11182257     1.31993276    -1.13118237
 h      1.99852120     1.54303741    -0.75628173
 o      2.38050280    -1.03553046     0.41168868
 h      3.17576580    -0.46557971     0.14716536
 c     -2.51676665    -0.40374725    -0.60347222
 h     -2.57818227    -1.24364779    -1.27389458
 h     -3.47128169    -0.25693478     0.15555159
 h     -2.59473700     0.49251843    -1.19743463
 h     -0.41239712     1.52493553     1.90941312
          17

 c      1.19973628    -0.40276402    -0.00340128
 c     -0.09416277    -1.13666688    -0.00479577
 c     -1.11714324    -0.17417278     0.07744580
 c     -0.89185391     1.37353771     1.00038095
 c     -0.32038833     1.05789761    -0.37031953
 c      1.07113584     0.85277210    -0.53585279
 h     -0.32005870    -2.25737282    -0.00112340
 h     -1.96258688     1.87231734     0.88749532
 h     -1.14419229     1.33727823    -1.14761129
 h      2.00032724     1.51556567    -0.77736188
 o      2.38255030    -1.03353687     0.41714665
 h      3.17240850    -0.44085259     0.15375141
 c     -2.51665230    -0.38654229    -0.59831415
 h     -2.57939000    -1.27926454    -1.26841038
 h     -3.44046809    -0.26495030     0.11020970
 h     -2.66382092     0.43343858    -1.18825776
 h     -0.39839179     1.55887487     1.97074593
          17

 c      1.20290164    -0.40710243    -0.00904172
 c     -0.08568729    -1.13511762    -0.01096465
 c     -1.10701798    -0.16787779     0.06536302
 c     -0.89686083     1.38232885     1.00362381
 c     -0.32481694     1.04353816    -0.37277528
 c      1.05717879     0.84103629    -0.52689842
 h     -0.32696389    -2.28419916    -0.01108846
 h     -1.95713277     1.88818210     0.91590399
 h     -1.15477680     1.35923993    -1.15791647
 h      1.98255098     1.48181256    -0.79245665
 o      2.38411786    -1.03036638     0.42172960
 h      3.15438410    -0.42756967     0.16577282
 c     -2.51703157    -0.37052070    -0.59062255
 h     -2.57959724    -1.31208079    -1.25544885
 h     -3.39431422    -0.28141818     0.05744174
 h     -2.73685056     0.39690531    -1.19935088
 h     -0.38212298     1.58513986     2.02858223
          17

 c      1.20808134    -0.41398672    -0.01456861
 c     -0.07723686    -1.13405429    -0.01551943
 c     -1.09728183    -0.16230650     0.05277190
 c     -0.90295259     1.39167035     1.00575289
 c     -0.33354834     1.03234414    -0.37550354
 c      1.04565595     0.82885288    -0.51788157
 h     -0.32496016    -2.29186985    -0.02285223
 h     -1.93391440     1.89418907     0.94862104
 h     -1.14157047     1.38420500    -1.15989582
 h      1.94662425     1.44412932    -0.80150838
 o      2.38505362    -1.02608706     0.42543298
 h      3.12527173    -0.42434887     0.18248420
 c     -2.51669042    -0.35723860    -0.58138628
 h     -2.57805766    -1.33469914    -1.23077915
 h     -3.34658935    -0.30505134     0.01141515
 h     -2.81282333     0.39004641    -1.23671756
 h     -0.36988516     1.60123952     2.06947399
          17

 c      1.21500425    -0.42363320    -0.01971086
 c     -0.06895358    -1.13384874    -0.01851127
 c     -1.08832474    -0.15750142     0.03971781
 c     -0.90927080     1.40140691     1.00754693
 c     -0.34638961     1.02467170    -0.37853567
 c      1.03634881     0.81633448    -0.50894855
 h     -0.31364473    -2.27851927    -0.03571520
 h     -1.89865278     1.89246326     0.98355347
 h     -1.10585982     1.41133868    -1.15380704
 h      1.89797288     1.40722036    -0.80574336
 o      2.38496041    -1.02105342     0.42836057
 h      3.09339181    -0.42584621     0.20165357
 c     -2.51418228    -0.34647806    -0.57296337
 h     -2.57418994    -1.34330143    -1.19333532
 h     -3.31847935    -0.33418915    -0.00910948
 h     -2.88646138     0.40226344    -1.29179310
 h     -0.36477931     1.60589989     2.08626683
          17

 c      1.22329154    -0.43606998    -0.02424753
 c     -0.06087548    -1.13449254    -0.02002355
 c     -1.08052032    -0.15356825     0.02628811
 c     -0.91476987     1.41109724     1.00940719
 c     -0.36260486     1.02070217    -0.38171353
 c      1.02850762     0.80335997    -0.50005345
 h     -0.29374621    -2.24664046    -0.04891232
 h     -1.86176714     1.88753279     1.01859146
 h     -1.05215598     1.44096648    -1.14249044
 h      1.84617582     1.37820512    -0.80801153
 o      2.38329618    -1.01586144     0.43069668
 h      3.07027596    -0.42357298     0.22012773
 c     -2.50881432    -0.33727458    -0.56756252
 h     -2.56749661    -1.33740999    -1.14472513
 h     -3.32545085    -0.36782821     0.00877045
 h     -2.95000775     0.41843382    -1.34969688
 h     -0.36757187     1.59879529     2.07647469
          17

 c      1.23247330    -0.45111251    -0.02802880
 c     -0.05294000    -1.13554870    -0.02016563
 c     -1.07419197    -0.15064069     0.01258880
 c     -0.91830292     1.42008502     1.01138238
 c     -0.38097065     1.02036736    -0.38461035
 c      1.02105742     0.78965499    -0.49099404
 h     -0.26723904    -2.20361167    -0.06172014
 h     -1.83705101     1.88579845     1.05212077
 h     -0.98828661     1.47520552    -1.13193046
 h      1.80301132     1.36538079    -0.81240555
 o      2.37972881    -1.01107840     0.43260357
 h      3.06507254    -0.41032832     0.23562471
 c     -2.50182628    -0.32879136    -0.56544418
 h     -2.55768920    -1.31992673    -1.08883398
 h     -3.35912795    -0.40475131     0.05944567
 h     -2.99735057     0.42832877    -1.39831471
 h     -0.37705343     1.58032413     2.04143447
          17

 c      1.24201439    -0.46836073    -0.03098971
 c     -0.04499872    -1.13611383    -0.01906068
 c     -1.06960692    -0.14882652    -0.00128780
 c     -0.91916619     1.42775920     1.01310013
 c     -0.39998928     1.02331499    -0.38654847
 c      1.01317076     0.77512621    -0.48160447
 h     -0.23738979    -2.16226773    -0.07363898
 h     -1.83568131     1.89261486     1.08333013
 h     -0.92403824     1.51810432    -1.13072995
 h      1.77653298     1.37417578    -0.82207986
 o      2.37459101    -1.00685342     0.43411020
 h      3.07735247    -0.38651398     0.24865789
 c     -2.49544511    -0.32049244    -0.56537371
 h     -2.54500848    -1.29741818    -1.03134551
 h     -3.39706138    -0.44165509     0.12570430
 h     -3.02499963     0.42684719    -1.43013826
 h     -0.38964163     1.55157944     1.98689650
          17

 c      1.25134167    -0.48721433    -0.03315478
 c     -0.03689071    -1.13503007    -0.01683157
 c     -1.06698437    -0.14816901    -0.01528027
 c     -0.91785991     1.43390363     1.01368087
 c     -0.41833914     1.02909557    -0.38694206
 c      1.00482669     0.76024985    -0.47200447
 h     -0.20812696    -2.13864967    -0.08455549
 h     -1.85817730     1.90826711     1.11170146
 h     -0.86699169     1.57338482    -1.14602301
 h      1.76532804     1.40253583    -0.83636430
 o      2.36884233    -1.00292950     0.43516347
 h      3.09769236    -0.35993784     0.26178069
 c     -2.49128650    -0.31192761    -0.56591941
 h     -2.53038574    -1.27967083    -0.97878815
 h     -3.42178646    -0.47442153     0.19235687
 h     -3.03152655     0.41214469    -1.44124959
 h     -0.39842599     1.51434768     1.92470968
          17

 c      1.25987212    -0.50689831    -0.03463228
 c     -0.02860438    -1.13160963    -0.01361710
 c     -1.06648860    -0.14862558    -0.02935487
 c     -0.91612248     1.43874706     1.01178895
 c     -0.43526883     1.03756501    -0.38584573
 c      0.99666461     0.74601097    -0.46259077
 h     -0.18232818    -2.14372566    -0.09445775
 h     -1.89412097     1.92790289     1.13638911
 h     -0.81863841     1.63982879    -1.17725332
 h      1.76071876     1.44163571    -0.85089891
 o      2.36359265    -0.99903168     0.43577137
 h      3.11511765    -0.33944339     0.27723076
 c     -2.49006727    -0.30276929    -0.56598437
 h     -2.51515456    -1.27659785    -0.93660509
 h     -3.42472957    -0.49971778     0.24986626
 h     -3.01716748     0.38457416    -1.43047509
 h     -0.39297300     1.47061195     1.87299936
          17

 c      1.26704340    -0.52650047    -0.03560028
 c     -0.02040219    -1.12638547    -0.00962375
 c     -1.06820059    -0.15005965    -0.04349891
 c     -0.91590357     1.44273976     1.00628928
 c     -0.45048454     1.04898326    -0.38401595
 c      0.98939999     0.73346339    -0.45379444
 h     -0.16049402    -2.17454959    -0.10265326
 h     -1.92990665     1.94543631     1.15649874
 h     -0.77613467     1.71010426    -1.21585024
 h      1.75369252     1.48109038    -0.86055609
 o      2.35976500    -0.99511459     0.43605688
 h      3.12214905    -0.33060906     0.29586606
 c     -2.49187236    -0.29327613    -0.56484426
 h     -2.50054738    -1.29239013    -0.90690603
 h     -3.40321854    -0.51526539     0.29284186
 h     -2.98409186     0.34677204    -1.39965740
 h     -0.36364984     1.42127706     1.84827817
          17

 c      1.27235170    -0.54504111    -0.03628095
 c     -0.01274750    -1.12084820    -0.00512453
 c     -1.07207862    -0.15224716    -0.05772245
 c     -0.91804402     1.44629598     0.99746997
 c     -0.46379447     1.06363552    -0.38241964
 c      0.98348923     0.72341574    -0.44590813
 h     -0.14164134    -2.21697421    -0.10761642
 h     -1.95491471     1.95642949     1.17151423
 h     -0.73678166     1.77496380    -1.25138519
 h      1.73870981     1.51275286    -0.86156218
 o      2.35798239    -0.99138587     0.43622779
 h      3.11601157    -0.33487713     0.31732043
 c     -2.49628615    -0.28465746    -0.56188286
 h     -2.48757183    -1.32234247    -0.88819914
 h     -3.35797109    -0.51961565     0.31845539
 h     -2.93746161     0.30486448    -1.35547135
 h     -0.31107406     1.36634456     1.85066790
          17

 c      1.27540557    -0.56156968    -0.03690164
 c     -0.00615439    -1.11653753    -0.00038788
 c     -1.07792601    -0.15489813    -0.07205215
 c     -0.92200774     1.44951174     0.98699890
 c     -0.47497149     1.08149147    -0.38184165
 c      0.97909850     0.71635509    -0.43905293
 h     -0.12489889    -2.25579304    -0.10774459
 h     -1.96318208     1.95869424     1.18134673
 h     -0.69979673     1.82716574    -1.27622249
 h      1.71396547     1.53172729    -0.85197328
 o      2.35850281    -0.98826688     0.43652363
 h      3.09876848    -0.34960687     0.34040618
 c     -2.50233878    -0.27890702    -0.55612941
 h     -2.47723684    -1.35646296    -0.87745500
 h     -3.29222810    -0.51205630     0.32596436
 h     -2.88676131     0.27026409    -1.31239799
 h     -0.24766718     1.30760029     1.86423296
          17

 c      1.27599475    -0.57525760    -0.03764859
 c     -0.00110957    -1.11451728     0.00437258
 c     -1.08537053    -0.15768466    -0.08650731
 c     -0.92671964     1.45213778     0.97659733
 c     -0.48379438     1.10213788    -0.38278025
 c      0.97615855     0.71246075    -0.43319623
 h     -0.11006527    -2.28050746    -0.10194551
 h     -1.95305222     1.95203687     1.18634314
 h     -0.66584025     1.86261886    -1.28640171
 h      1.68068979     1.53629398    -0.83152671
 o      2.36113907    -0.98636720     0.43716249
 h      3.07753908    -0.36797162     0.36347528
 c     -2.50860053    -0.27819813    -0.54625777
 h     -2.47061504    -1.38516521    -0.87200511
 h     -3.21228346    -0.49286568     0.31767087
 h     -2.84432074     0.25858606    -1.29190942
 h     -0.18809692     1.24902754     1.87222946
          17

 c      1.27414668    -0.58545551    -0.03863009
 c      0.00195449    -1.11530693     0.00900307
 c     -1.09385413    -0.16027773    -0.10107017
 c     -0.93113178     1.45374096     0.96733853
 c     -0.49009907     1.12485883    -0.38546096
 c      0.97439095     0.71159989    -0.42816191
 h     -0.09749366    -2.28597227    -0.08972904
 h     -1.92683155     1.93809437     1.18744890
 h     -0.63630989     1.88014846    -1.28110019
 h      1.64279414     1.52800206    -0.80155264
 o      2.36527817    -0.98641016     0.43828763
 h      3.06334685    -0.37988417     0.38491201
 c     -2.51378020    -0.28366792    -0.53208716
 h     -2.46871830    -1.40216047    -0.87003451
 h     -3.12923639    -0.46397124     0.30184685
 h     -2.81699369     0.27876021    -1.30722928
 h     -0.14288084     1.19492954     1.86476416
          17

 c      1.27013397    -0.59171320    -0.03986329
 c      0.00268164    -1.11894400     0.01339753
 c     -1.10265917    -0.16238257    -0.11567763
 c     -0.93424447     1.45379355     0.95966145
 c     -0.49379376     1.14872087    -0.38983684
 c      0.97329511     0.71328831    -0.42362969
 h     -0.08791591    -2.27166106    -0.07110312
 h     -1.89091526     1.92041944     1.18646805
 h     -0.61296584     1.88132536    -1.26239432
 h      1.60694962     1.51219454    -0.76501463
 o      2.37022980    -0.98893754     0.43991962
 h      3.06535142    -0.37676357     0.40382998
 c     -2.51705152    -0.29442761    -0.51631196
 h     -2.47244383    -1.40478916    -0.87029991
 h     -3.06058212    -0.42935912     0.29663980
 h     -2.80089563     0.32187615    -1.34693525
 h     -0.11794063     1.14872981     1.83804420
          17

 c      1.26441704    -0.59378304    -0.04128290
 c      0.00082245    -1.12500039     0.01748762
 c     -1.11099078    -0.16376362    -0.13024439
 c     -0.93502406     1.45170765     0.95352754
 c     -0.49484782     1.17260357    -0.39554052
 c      0.97216494     0.71669464    -0.41916652
 h     -0.08236334    -2.24149614    -0.04647932
 h     -1.85554956     1.90439222     1.18619768
 h     -0.59779016     1.87080431    -1.23574402
 h      1.58231838     1.49809152    -0.72620732
 o      2.37576676    -0.99388470     0.44195530
 h      3.08271866    -0.35854797     0.42029963
 c     -2.51775728    -0.30860058    -0.50302306
 h     -2.48263053    -1.39354237    -0.87188721
 h     -3.02512930    -0.39285361     0.32578594
 h     -2.78948008     0.37064642    -1.38823989
 h     -0.11572290     1.11265269     1.79225696
          17

 c      1.25754931    -0.59163838    -0.04275623
 c     -0.00372909    -1.13253249     0.02123627
 c     -1.11807416    -0.16426907    -0.14467651
 c     -0.93258759     1.44696333     0.94854721
 c     -0.49327287     1.19520166    -0.40183163
 c      0.97028540     0.72089171    -0.41436673
 h     -0.08213991    -2.20441768    -0.01656716
 h     -1.83213138     1.89594487     1.18988019
 h     -0.59290777     1.85675496    -1.21067920
 h      1.57822455     1.49608704    -0.68921709
 o      2.38213962    -1.00059263     0.44422805
 h      3.10516230    -0.33367799     0.43466934
 c     -2.51621471    -0.32471534    -0.49420108
 h     -2.50003325    -1.37201724    -0.87444859
 h     -3.02702469    -0.35413915     0.39485711
 h     -2.77930127     0.41185327    -1.41461811
 h     -0.13560707     1.08751420     1.73066615
          17

 c      1.25008366    -0.58550328    -0.04409692
 c     -0.01091140    -1.14009096     0.02462015
 c     -1.12325060    -0.16386254    -0.15885708
 c     -0.92680736     1.43942762     0.94408194
 c     -0.48911241     1.21514607    -0.40771619
 c      0.96737077     0.72544428    -0.40908703
 h     -0.08871814    -2.17425363     0.01790359
 h     -1.82700905     1.89852824     1.19954858
 h     -0.60039011     1.84966913    -1.19959817
 h      1.59900055     1.51111144    -0.65530250
 o      2.38959422    -1.00825038     0.44655665
 h      3.12138319    -0.31212886     0.44703523
 c     -2.51398636    -0.34157532    -0.48864831
 h     -2.52521247    -1.34725701    -0.87872044
 h     -3.05254060    -0.31173939     0.48131750
 h     -2.76939651     0.43820295    -1.41819548
 h     -0.17291720     1.07202564     1.66025214
          17

 c      1.24250717    -0.57585781    -0.04508258
 c     -0.02051488    -1.14608566     0.02759536
 c     -1.12606186    -0.16264274    -0.17263672
 c     -0.91891664     1.42968933     0.93923992
 c     -0.48247273     1.23144402    -0.41248550
 c      0.96386775     0.73079699    -0.40352479
 h     -0.10333787    -2.16554294     0.05665085
 h     -1.83675387     1.91062399     1.21447693
 h     -0.62158296     1.85726100    -1.21164652
 h      1.64039252     1.53819517    -0.62211702
 o      2.39808083    -1.01620230     0.44875633
 h      3.12441206    -0.30064623     0.45733130
 c     -2.51258965    -0.35777098    -0.48430057
 h     -2.55853503    -1.32896782    -0.88657935
 h     -3.08602759    -0.26740890     0.55893427
 h     -2.75998491     0.44635250    -1.39659256
 h     -0.21658785     1.06130934     1.59358111
          17

 c      1.23520911    -0.56338859    -0.04548118
 c     -0.03225809    -1.14961268     0.03010046
 c     -1.12628715    -0.16083255    -0.18584797
 c     -0.91135220     1.41904700     0.93280210
 c     -0.47362131     1.24399303    -0.41638940
 c      0.96071754     0.73790545    -0.39800916
 h     -0.12622016    -2.18410541     0.09981159
 h     -1.85116588     1.92698303     1.23170847
 h     -0.65575813     1.87841486    -1.24485503
 h      1.69238013     1.56662875    -0.58616575
 o      2.40724165    -1.02403012     0.45064310
 h      3.11244717    -0.30168411     0.46555574
 c     -2.51287567    -0.37199038    -0.47968833
 h     -2.60015917    -1.32582849    -0.89986771
 h     -3.11758283    -0.22473543     0.61199178
 h     -2.75193838     0.43567293    -1.35076488
 h     -0.24817052     1.04576317     1.54933020
          17

 c      1.22846650    -0.54890043    -0.04508157
 c     -0.04586106    -1.15095066     0.03214395
 c     -1.12393213    -0.15874215    -0.19833036
 c     -0.90643652     1.40887240     0.92377452
 c     -0.46305007     1.25345720    -0.42053066
 c      0.95890859     0.74762005    -0.39278227
 h     -0.15601302    -2.22161456     0.14680772
 h     -1.86006350     1.94194500     1.24785423
 h     -0.69937097     1.90450157    -1.28723822
 h      1.74454869     1.58677012    -0.54520992
 o      2.41646447    -1.03157561     0.45204179
 h      3.08850093    -0.31332642     0.47191213
 c     -2.51518033    -0.38365816    -0.47401668
 h     -2.64953528    -1.33999140    -0.91813550
 h     -3.14193068    -0.18718613     0.63374178
 h     -2.74674897     0.40833104    -1.28465720
 h     -0.25076500     1.01537506     1.54393095
          17

 c      1.22243386    -0.53322741    -0.04372000
 c     -0.06103094    -1.15103047     0.03385661
 c     -1.11919615    -0.15671851    -0.20995145
 c     -0.90457742     1.39953751     0.91265566
 c     -0.45138693     1.26066408    -0.42611152
 c      0.95923846     0.76039842    -0.38794053
 h     -0.19026448    -2.26223555     0.19556487
 h     -1.85712603     1.95151431     1.26020895
 h     -0.74719896     1.92611357    -1.32539515
 h      1.78896824     1.59295117    -0.49875706
 o      2.42492289    -1.03896878     0.45279274
 h      3.06008688    -0.32909169     0.47689359
 c     -2.51956432    -0.39325439    -0.46684126
 h     -2.70460796    -1.36542184    -0.93762351
 h     -3.15632350    -0.15754362     0.62261896
 h     -2.74684708     0.37057683    -1.20630776
 h     -0.22659959     0.97060127     1.57530727
          17

 c      1.21714572    -0.51715889    -0.04129673
 c     -0.07739872    -1.15067465     0.03543225
 c     -1.11244327    -0.15508036    -0.22061817
 c     -0.90450306     1.39038030     0.90119771
 c     -0.43926089     1.26623685    -0.43393319
 c      0.96226052     0.77628223    -0.38346109
 h     -0.22639846    -2.29188631     0.24315108
 h     -1.84027281     1.95376055     1.26704432
 h     -0.79404460     1.93694167    -1.34993580
 h      1.82074990     1.58339982    -0.44759436
 o      2.43168428    -1.04657462     0.45275738
 h      3.03764297    -0.33900931     0.48129031
 c     -2.52586597    -0.40213870    -0.45763891
 h     -2.76187480    -1.39223681    -0.95301467
 h     -3.15952667    -0.13794385     0.58042697
 h     -2.75612007     0.33463908    -1.12942554
 h     -0.19377512     0.92239159     1.62506805
          17

 c      1.21253991    -0.50138417    -0.03777992
 c     -0.09448728    -1.15031636     0.03705498
 c     -1.10418327    -0.15404527    -0.23028473
 c     -0.90479756     1.38058943     0.89096639
 c     -0.42723062     1.27053992    -0.44430274
 c      0.96826492     0.79493900    -0.37924013
 h     -0.26230093    -2.30179468     0.28674634
 h     -1.81092765     1.94864040     1.26772683
 h     -0.83566849     1.93404106    -1.35613039
 h      1.83802157     1.55961798    -0.39324781
 o      2.43602641    -1.05467626     0.45183223
 h      3.02946277    -0.33487400     0.48596854
 c     -2.53363716    -0.41206982    -0.44577334
 h     -2.81739390    -1.41173973    -0.95981752
 h     -3.15196538    -0.12981903     0.51264698
 h     -2.77961399     0.31759340    -1.07171048
 h     -0.16853123     0.88162241     1.67503070
          17

 c      1.20849900    -0.48645514    -0.03320062
 c     -0.11172445    -1.15003761     0.03886850
 c     -1.09505269    -0.15368319    -0.23895683
 c     -0.90440264     1.36956774     0.88277170
 c     -0.41575337     1.27372220    -0.45709541
 c      0.97722380     0.81568645    -0.37513143
 h     -0.29646482    -2.28827670     0.32418577
 h     -1.77351914     1.93792679     1.26288122
 h     -0.86911000     1.91710917    -1.34305992
 h      1.84222478     1.52616077    -0.33750270
 o      2.43780516    -1.06302339     0.44997378
 h      3.03567085    -0.31758732     0.49140163
 c     -2.54223561    -0.42419153    -0.43145027
 h     -2.86771974    -1.41861167    -0.95543986
 h     -3.13721531    -0.13315984     0.43070448
 h     -2.82012700     0.33045583    -1.04468406
 h     -0.15957445     0.85465614     1.71361826
          17

 c      1.20489376    -0.47277858    -0.02763971
 c     -0.12846997    -1.14964698     0.04096403
 c     -1.08578079    -0.15391361    -0.24668331
 c     -0.90247824     1.35686919     0.87677696
 c     -0.40514371     1.27573793    -0.47181443
 c      0.98870274     0.83751015    -0.37099737
 h     -0.32800286    -2.25199638     0.35424837
 h     -1.73503659     1.92516221     1.25442834
 h     -0.89297137     1.88813605    -1.31314783
 h      1.83878926     1.49068594    -0.28183595
 o      2.43738176    -1.07085122     0.44720519
 h      3.04909131    -0.29688543     0.49742705
 c     -2.55094325    -0.43816230    -0.41678749
 h     -2.91033443    -1.41116346    -0.93929370
 h     -3.12490954    -0.14455036     0.35520911
 h     -2.87367801     0.36608389    -1.04419312
 h     -0.17009513     0.84408683     1.73466483
          17

 c      1.20161474    -0.46063451    -0.02121074
 c     -0.14403611    -1.14868667     0.04335651
 c     -1.07713276    -0.15454136    -0.25354081
 c     -0.89834566     1.34215600     0.87272124
 c     -0.39549932     1.27632339    -0.48760631
 c      1.00184075     0.85915351    -0.36677633
 h     -0.35674851    -2.19795753     0.37701647
 h     -1.70370254     1.91501863     1.24506752
 h     -0.90805371     1.85165636    -1.27242679
 h      1.83709056     1.46326807    -0.22670695
 o      2.43521279    -1.07734747     0.44359175
 h      3.06149375    -0.28384001     0.50349607
 c     -2.55872424    -0.45291983    -0.40509449
 h     -2.94383181    -1.39122079    -0.91281539
 h     -3.13163716    -0.15565844     0.31444615
 h     -2.93165539     0.40689711    -1.05759578
 h     -0.19983747     0.84992788     1.73563117
          17

 c      1.19859179    -0.45020296    -0.01404302
 c     -0.15769397    -1.14638046     0.04594165
 c     -1.06982297    -0.15530587    -0.25962410
 c     -0.89170820     1.32533816     0.87010019
 c     -0.38661152     1.27496752    -0.50327037
 c      1.01562201     0.87940588    -0.36251681
 h     -0.38352480    -2.13607977     0.39442588
 h     -1.68604221     1.91140857     1.23685777
 h     -0.91828919     1.81515833    -1.23093229
 h      1.84720039     1.45336906    -0.17127975
 o      2.43159429    -1.08197385     0.43921258
 h      3.06749717    -0.28566662     0.50902574
 c     -2.56479614    -0.46727996    -0.39847807
 h     -2.96824535    -1.36443199    -0.87968829
 h     -3.16908837    -0.15902330     0.32640554
 h     -2.98624331     0.43836309    -1.07411654
 h     -0.24558112     0.86989665     1.71726604
          17

 c      1.19580587    -0.44158179    -0.00626849
 c     -0.16867890    -1.14166441     0.04847060
 c     -1.06443769    -0.15591418    -0.26504396
 c     -0.88302422     1.30683784     0.86819942
 c     -0.37797846     1.27099732    -0.51742200
 c      1.02948302     0.89754394    -0.35827578
 h     -0.41035670    -2.08077465     0.41059261
 h     -1.68363396     1.91503348     1.22961100
 h     -0.93066480     1.78819254    -1.20123010
 h      1.87296484     1.46485883    -0.11473744
 o      2.42660949    -1.08453836     0.43414355
 h      3.06532674    -0.30455875     0.51361288
 c     -2.56987907    -0.47938423    -0.39607491
 h     -2.98558424    -1.34043529    -0.84575746
 h     -3.22747053    -0.15759768     0.37990061
 h     -3.03229638     0.45220851    -1.08701786
 h     -0.30017840     0.89875189     1.68514556
          17

 c      1.19329538    -0.43478584     0.00198529
 c     -0.17626683    -1.13357859     0.05065534
 c     -1.06142292    -0.15604907    -0.26991851
 c     -0.87369812     1.28773343     0.86585323
 c     -0.36914062     1.26393906    -0.52900521
 c      1.04364899     0.91349878    -0.35394085
 h     -0.43976166    -2.04632040     0.43053319
 h     -1.69264700     1.92271955     1.22081565
 h     -0.95144184     1.77825999    -1.19266111
 h      1.90841263     1.49406672    -0.05841363
 o      2.42012860    -1.08519224     0.42844566
 h      3.05678797    -0.33778064     0.51719184
 c     -2.57534999    -0.48715638    -0.39560567
 h     -2.99958832    -1.33085829    -0.81751762
 h     -3.28634630    -0.15959736     0.45033852
 h     -3.06681621     0.44463479    -1.09235732
 h     -0.35093849     0.92725535     1.65284834
          17

 c      1.19115700    -0.42973444     0.01059280
 c     -0.17998475    -1.12201723     0.05246551
 c     -1.06109888    -0.15537313    -0.27435914
 c     -0.86574009     1.26950458     0.86130641
 c     -0.36021229     1.25396912    -0.53787034
 c      1.05874783     0.92754987    -0.34922198
 h     -0.47241959    -2.03794932     0.45650257
 h     -1.70666031     1.92931900     1.20727263
 h     -0.97988508     1.78562413    -1.20471195
 h      1.94255672     1.53331772    -0.00582236
 o      2.41180202    -1.08442044     0.42215379
 h      3.04737925    -0.37788232     0.52021422
 c     -2.58212460    -0.48933484    -0.39535374
 h     -3.01322276    -1.34378281    -0.79889521
 h     -3.33084969    -0.17034465     0.51903704
 h     -3.08828352     0.41477283    -1.08803933
 h     -0.38094712     0.94338045     1.64223261
          17

 c      1.18953544    -0.42624440     0.01942334
 c     -0.17978710    -1.10800464     0.05430373
 c     -1.06364959    -0.15356664    -0.27846055
 c     -0.86061307     1.25320436     0.85333236
 c     -0.35189006     1.24187372    -0.54467410
 c      1.07526040     0.93996617    -0.34380166
 h     -0.50539349    -2.04815390     0.48558883
 h     -1.71980280     1.93008816     1.18666839
 h     -1.00786733     1.80380262    -1.22842283
 h      1.96582833     1.57519288     0.03913066
 o      2.40112017    -1.08294133     0.41527592
 h      3.04541348    -0.41435994     0.52368830
 c     -2.59077043    -0.48598970    -0.39457889
 h     -3.02542805    -1.37810829    -0.78876258
 h     -3.35361253    -0.19153434     0.57551174
 h     -3.09655257     0.36433939    -1.07371127
 h     -0.37967782     0.93996665     1.66906490
          17

 c      1.18860038    -0.42403638     0.02833606
 c     -0.17597807    -1.09303385     0.05677034
 c     -1.06909462    -0.15039913    -0.28229213
 c     -0.85820595     1.23878561     0.84284277
 c     -0.34491024     1.22859505    -0.55028450
 c      1.09328233     0.95087040    -0.33745398
 h     -0.53357035    -2.06363957     0.51208891
 h     -1.72825694     1.92192936     1.15812173
 h     -1.02586611     1.82479736    -1.25354672
 h      1.97258536     1.61429545     0.07347775
 o      2.38769994    -1.08137436     0.40783395
 h      3.05766140    -0.43901073     0.52858129
 c     -2.60165277    -0.47838726    -0.39307214
 h     -3.03149924    -1.42448283    -0.78231121
 h     -3.35190232    -0.22273863     0.61437217
 h     -3.09350504     0.29843668    -1.05154928
 h     -0.35368718     0.92163759     1.72374189
          17

 c      1.18851287    -0.42275447     0.03718143
 c     -0.16903756    -1.07833341     0.06034120
 c     -1.07726578    -0.14578121    -0.28588216
 c     -0.85752753     1.22561405     0.83193451
 c     -0.33967429     1.21492604    -0.55539798
 c      1.11251422     0.96024178    -0.33008657
 h     -0.55218974    -2.07313229     0.53104589
 h     -1.73047843     1.90366552     1.12213016
 h     -1.02725319     1.84254275    -1.27273609
 h      1.96100284     1.64742829     0.09562397
 o      2.37170890    -1.07985599     0.39994311
 h      3.08293740    -0.45208817     0.53461521
 c     -2.61466688    -0.46854352    -0.39051085
 h     -3.02652111    -1.47138172    -0.77449603
 h     -3.32564088    -0.26238026     0.63308289
 h     -3.08458405     0.22734864    -1.02815697
 h     -0.31802022     0.89830648     1.78232887
          17

 c      1.18938835    -0.42198808     0.04580498
 c     -0.15953601    -1.06461580     0.06524359
 c     -1.08780331    -0.13977112    -0.28920703
 c     -0.85766645     1.21309338     0.82220505
 c     -0.33620931     1.20144637    -0.56045613
 c      1.13231403     0.96793289    -0.32174855
 h     -0.55799999    -2.06995032     0.53964894
 h     -1.72716225     1.87606532     1.08039714
 h     -1.00898417     1.85354392    -1.28199402
 h      1.93253471     1.67353214     0.10545804
 o      2.35390150    -1.07812139     0.39183194
 h      3.11187210    -0.46099291     0.53998780
 c     -2.62895931    -0.45889953    -0.38606147
 h     -3.00765232    -1.50957119    -0.76200670
 h     -3.27681184    -0.30807524     0.63131246
 h     -3.08024850     0.16755884    -1.01656695
 h     -0.28465794     0.87750675     1.82600541
          17

 c      1.19126553    -0.42129089     0.05405025
 c     -0.14810282    -1.05211440     0.07146695
 c     -1.10017306    -0.13255062    -0.29219632
 c     -0.85794174     1.20074407     0.81441155
 c     -0.33425043     1.18853770    -0.56566744
 c      1.15174687     0.97365409    -0.31263815
 h     -0.54935568    -2.05169045     0.53719149
 h     -1.72127891     1.84183620     1.03558749
 h     -0.97103730     1.85660123    -1.28008629
 h      1.89169269     1.69393771     0.10450484
 o      2.33522457    -1.07592347     0.38377147
 h      3.13342058    -0.47354362     0.54250331
 c     -2.64313653    -0.45170664    -0.37876472
 h     -2.97435590    -1.53335204    -0.74348527
 h     -3.20994140    -0.35667170     0.61190505
 h     -3.09279570     0.13580508    -1.03235333
 h     -0.26056868     0.86337754     1.84486480
          17

 c      1.19408546    -0.42020084     0.06176186
 c     -0.13537411    -1.04066547     0.07879891
 c     -1.11370136    -0.12438360    -0.29474892
 c     -0.85779321     1.18813668     0.80872562
 c     -0.33331129     1.17637653    -0.57101843
 c      1.16964692     0.97694413    -0.30310691
 h     -0.52616140    -2.01971783     0.52484164
 h     -1.71775966     1.80528600     0.99089349
 h     -0.91603377     1.85277969    -1.26829258
 h      1.84582017     1.71280121     0.09603313
 o      2.31650390    -1.07326922     0.37600762
 h      3.13992908    -0.49412792     0.54061520
 c     -2.65612893    -0.44779801    -0.36908333
 h     -2.92784064    -1.54043026    -0.71917249
 h     -3.13336459    -0.40434848     0.58376840
 h     -3.12556834     0.13453467    -1.07846861
 h     -0.24927547     0.85781756     1.83516046
          17

 c      1.19768188    -0.41826201     0.06878981
 c     -0.12191075    -1.02973988     0.08684299
 c     -1.12763657    -0.11556846    -0.29675990
 c     -0.85680839     1.17493440     0.80496594
 c     -0.33272019     1.16488613    -0.57624720
 c      1.18477468     0.97721939    -0.29360918
 h     -0.49004718    -1.97936178     0.50566901
 h     -1.72207858     1.77115034     0.94935006
 h     -0.84919087     1.84586430    -1.25067874
 h      1.80375794     1.73667024     0.08448723
 o      2.29834273    -1.07043794     0.36873446
 h      3.12869058    -0.52331294     0.53379147
 c     -2.66745115    -0.44640977    -0.35972301
 h     -2.87056263    -1.53169499    -0.69065844
 h     -3.05985278    -0.44732757     0.56531192
 h     -3.16979688     0.15030579    -1.13916150
 h     -0.25193314     0.86123883     1.79724752
          17

 c      1.20178049    -0.41505929     0.07499569
 c     -0.10811747    -1.01844231     0.09503120
 c     -1.14122617    -0.10638630    -0.29815351
 c     -0.85496076     1.16106406     0.80266405
 c     -0.33167818     1.15369530    -0.58083544
 c      1.19613918     0.97405262    -0.28453769
 h     -0.44460463    -1.94044278     0.48473881
 h     -1.73752044     1.74260869     0.91315462
 h     -0.77790503     1.84275762    -1.23422504
 h      1.77249940     1.77144855     0.07353737
 o      2.28108066    -1.06794437     0.36208313
 h      3.10239168    -0.55827336     0.52260859
 c     -2.67671834    -0.44626561    -0.35403136
 h     -2.80590211    -1.51133948    -0.66080830
 h     -3.00240951    -0.48342251     0.58002778
 h     -3.21475388     0.16827132    -1.19464569
 h     -0.26717179     0.87258654     1.73559346
          17

 c      1.20602094    -0.41026072     0.08026087
 c     -0.09425162    -1.00563878     0.10270238
 c     -1.15377760    -0.09706278    -0.29889763
 c     -0.85292667     1.14689194     0.80090691
 c     -0.32944231     1.14227144    -0.58416395
 c      1.20332385     0.96761758    -0.27603122
 h     -0.39482753    -1.91617788     0.46838522
 h     -1.76283379     1.71982052     0.88352235
 h     -0.70972549     1.85199126    -1.22707837
 h      1.75366245     1.81741363     0.06376649
 o      2.26473656    -1.06650505     0.35611140
 h      3.06962942    -0.59308188     0.50880782
 c     -2.68395020    -0.44614835    -0.35337697
 h     -2.73774926    -1.48708775    -0.63355234
 h     -2.96517076    -0.51225072     0.63549373
 h     -3.25356415     0.17924252    -1.23156482
 h     -0.28955068     0.88871418     1.66092381
          17

 c      1.21001492    -0.40364806     0.08449503
 c     -0.08061398    -0.99048372     0.10933855
 c     -1.16470758    -0.08775958    -0.29898483
 c     -0.85223967     1.13323554     0.79805412
 c     -0.32562140     1.13038698    -0.58593510
 c      1.20647226     0.95883476    -0.26798631
 h     -0.34475531    -1.91729979     0.46153444
 h     -1.79267587     1.70045963     0.86113612
 h     -0.64882022     1.87857018    -1.23372355
 h      1.74374450     1.86761251     0.05274367
 o      2.24904135    -1.06694888     0.35081509
 h      3.04380650    -0.61985853     0.49498157
 c     -2.68966828    -0.44510227    -0.35633739
 h     -2.66977901    -1.46901087    -0.61300106
 h     -2.94324019    -0.53317798     0.71301534
 h     -3.28274811     0.17877358    -1.24341849
 h     -0.30715759     0.90365087     1.59330179
          17

 c      1.21342882    -0.39513504     0.08764559
 c     -0.06777177    -0.97316685     0.11484103
 c     -1.17357823    -0.07859743    -0.29840749
 c     -0.85491838     1.12107376     0.79202244
 c     -0.32027177     1.11857739    -0.58652193
 c      1.20597735     0.94902989    -0.26026675
 h     -0.29495632    -1.94343727     0.46445872
 h     -1.82049032     1.68163543     0.84654150
 h     -0.59466366     1.91896981    -1.25110958
 h      1.73767035     1.91184912     0.03739540
 o      2.23381354    -1.06995335     0.34620395
 h      3.03644600    -0.63269603     0.48321164
 c     -2.69431974    -0.44263293    -0.36069247
 h     -2.60482398    -1.46521153    -0.60183031
 h     -2.93118313    -0.54526630     0.78734156
 h     -3.30090487     0.16531392    -1.22838118
 h     -0.30318804     0.91013491     1.55869829
          17

 c      1.21605597    -0.38479561     0.08970859
 c     -0.05647112    -0.95495293     0.11949086
 c     -1.18010288    -0.06969977    -0.29716551
 c     -0.86205284     1.11090504     0.78206879
 c     -0.31363719     1.10797544    -0.58676623
 c      1.20223607     0.93952923    -0.25286659
 h     -0.24358252    -1.98252592     0.47314165
 h     -1.84133122     1.66148737     0.84010007
 h     -0.54487860     1.96316951    -1.27122311
 h      1.73150386     1.94131076     0.01580370
 o      2.21952377    -1.07571719     0.34239624
 h      3.04741934    -0.63250420     0.47339053
 c     -2.69800584    -0.43897772    -0.36483771
 h     -2.54529673    -1.47660256    -0.60013254
 h     -2.92605094    -0.54832651     0.84122533
 h     -3.30836173     0.13955416    -1.18817415
 h     -0.27011981     0.90590350     1.56835712
          17

 c      1.21785712    -0.37292346     0.09074272
 c     -0.04734914    -0.93742130     0.12364896
 c     -1.18413414    -0.06122267    -0.29529168
 c     -0.87277804     1.10248052     0.76989650
 c     -0.30591050     1.09976204    -0.58750954
 c      1.19557919     0.93146812    -0.24593846
 h     -0.18941824    -2.01933907     0.48272193
 h     -1.85315123     1.63974676     0.84178872
 h     -0.49805459     2.00080228    -1.28642367
 h      1.72317479     1.95060166    -0.01247224
 o      2.20721259    -1.08397466     0.33957881
 h      3.06537080    -0.62612572     0.46365472
 c     -2.70041864    -0.43513189    -0.36772143
 h     -2.49413877    -1.49667420    -0.60592891
 h     -2.92642532    -0.54295615     0.86576971
 h     -3.30788805     0.10487296    -1.12848979
 h     -0.22074109     0.89649836     1.60587884
          17

 c      1.21896158    -0.36008165     0.09087996
 c     -0.04078095    -0.92184808     0.12756941
 c     -1.18564427    -0.05334260    -0.29285961
 c     -0.88542463     1.09534672     0.75787272
 c     -0.29722244     1.09482711    -0.58932244
 c      1.18627970     0.92572774    -0.23974645
 h     -0.13306717    -2.04225476     0.48974352
 h     -1.85672930     1.61756747     0.85120301
 h     -0.45425420     2.02470472    -1.29200109
 h      1.71236605     1.93806294    -0.04672779
 o      2.19782519    -1.09427897     0.33787968
 h      3.07759221    -0.62105879     0.45224975
 c     -2.70079680    -0.43252944    -0.36835330
 h     -2.45470574    -1.51639133    -0.61662208
 h     -2.93143019    -0.53024722     0.85753398
 h     -3.30628254     0.06838152    -1.06035514
 h     -0.17436786     0.88872359     1.64751642
          17

 c      1.21962000    -0.34709020     0.09032073
 c     -0.03687092    -0.90904085     0.13138325
 c     -1.18469474    -0.04621953    -0.28997940
 c     -0.89859920     1.08919181     0.74763405
 c     -0.28772787     1.09368865    -0.59246026
 c      1.17456117     0.92286734    -0.23460668
 h     -0.07652365    -2.04481195     0.49246615
 h     -1.85509313     1.59713469     0.86772136
 h     -0.41452288     2.03148357    -1.28625710
 h      1.70048232     1.90592026    -0.08547418
 o      2.19180828    -1.10617238     0.33731016
 h      3.07636965    -0.62236456     0.43843185
 c     -2.69797709    -0.43267615    -0.36562518
 h     -2.42983913    -1.52853669    -0.62996148
 h     -2.94030515    -0.51169417     0.81711178
 h     -3.31515972     0.04087126    -0.99984297
 h     -0.14431259     0.88650524     1.67770257
          17

 c      1.22011890    -0.33492787     0.08930802
 c     -0.03548246    -0.89936836     0.13513148
 c     -1.18139756    -0.03996381    -0.28678675
 c     -0.91131238     1.08383905     0.74005413
 c     -0.27767219     1.09648896    -0.59689481
 c      1.16057946     0.92300547    -0.23083267
 h     -0.02253166    -2.02515596     0.49055499
 h     -1.85259910     1.58112159     0.89063152
 h     -0.38045810     2.02130169    -1.27009363
 h      1.69094929     1.86075519    -0.12675649
 o      2.18907646    -1.11923611     0.33777755
 h      3.06015406    -0.63213499     0.42241051
 c     -2.69091566    -0.43659496    -0.35897625
 h     -2.42117747    -1.52927075    -0.64427291
 h     -2.95244701    -0.48929410     0.74995480
 h     -3.34560865     0.03182524    -0.96084912
 h     -0.13714260     0.89124948     1.68900286
          17

 c      1.22069109    -0.32458062     0.08809066
 c     -0.03627596    -0.89278686     0.13878152
 c     -1.17588446    -0.03462147    -0.28342200
 c     -0.92292010     1.07921865     0.73552738
 c     -0.26741501     1.10296518    -0.60233152
 c      1.14440491     0.92573064    -0.22867353
 h      0.02587705    -1.98567323     0.48491018
 h     -1.85340090     1.57185808     0.91906367
 h     -0.35399670     1.99811383    -1.24702097
 h      1.68950635     1.81353332    -0.16862218
 o      2.18908617    -1.13313845     0.33911730
 h      3.03336193    -0.64947050     0.40506888
 c     -2.67966122    -0.44410645    -0.34960142
 h     -2.42890126    -1.51823282    -0.65842323
 h     -2.96821539    -0.46559546     0.66949851
 h     -3.39631403     0.04097665    -0.94406497
 h     -0.15493796     0.90288746     1.67888866
          17

 c      1.22145520    -0.31689331     0.08689076
 c     -0.03876807    -0.88881168     0.14221628
 c     -1.16831524    -0.03017961    -0.28000699
 c     -0.93319371     1.07539952     0.73414039
 c     -0.25742222     1.11239390    -0.60820314
 c      1.12611857     0.93027261    -0.22823846
 h      0.06582910    -1.93340819     0.47779559
 h     -1.85963868     1.57037764     0.95167332
 h     -0.33730313     1.97036206    -1.22354719
 h      1.70312316     1.77680622    -0.20985472
 o      2.19091317    -1.14769908     0.34112799
 h      3.00604174    -0.67036912     0.38764035
 c     -2.66525754    -0.45396352    -0.34051400
 h     -2.45174493    -1.49838572    -0.67192128
 h     -2.99085814    -0.44313628     0.60028973
 h     -3.45271226     0.05926199    -0.93939274
 h     -0.19641934     0.92039241     1.64817819
          17

 c      1.22240275    -0.31246490     0.08588204
 c     -0.04242392    -0.88648647     0.14521478
 c     -1.15891669    -0.02658131    -0.27663029
 c     -0.94245887     1.07262307     0.73565182
 c     -0.24824858     1.12363610    -0.61372021
 c      1.10616340     0.93607198    -0.22945747
 h      0.09523233    -1.88062218     0.47306820
 h     -1.87054376     1.57593409     0.98629954
 h     -0.33259949     1.95063664    -1.20889030
 h      1.73584742     1.75768523    -0.25036847
 o      2.19344392    -1.16287889     0.34361533
 h      2.99141162    -0.68872405     0.37119958
 c     -2.64866849    -0.46469503    -0.33496630
 h     -2.48719428    -1.47591648    -0.68527405
 h     -3.02687930    -0.42308328     0.57085560
 h     -3.49894598     0.07746377    -0.93718860
 h     -0.25637120     0.94180807     1.60166055
          17

 c      1.22342963    -0.31158599     0.08517298
 c     -0.04675042    -0.88454171     0.14748604
 c     -1.14800303    -0.02373534    -0.27334516
 c     -0.95172081     1.07128294     0.73924545
 c     -0.24054014     1.13555029    -0.61816258
 c      1.08572813     0.94321161    -0.23214808
 h      0.11334759    -1.84315877     0.47579479
 h     -1.88325588     1.58640888     1.02001887
 h     -0.34168828     1.95109860    -1.21176404
 h      1.78416467     1.75274998    -0.29035376
 o      2.19585067    -1.17857177     0.34643650
 h      2.99853910    -0.70025873     0.35610687
 c     -2.63084606    -0.47498210    -0.33396237
 h     -2.53196313    -1.45958285    -0.70024608
 h     -3.07808386    -0.40541859     0.58876305
 h     -3.52457428     0.09015715    -0.93240314
 h     -0.32348364     0.96401604     1.55089581
          17

 c      1.22438679    -0.31420715     0.08478879
 c     -0.05129081    -0.88199363     0.14884463
 c     -1.13597739    -0.02152606    -0.27017891
 c     -0.96266694     1.07184264     0.74324639
 c     -0.23507570     1.14775363    -0.62140361
 c      1.06662304     0.95206385    -0.23610869
 h      0.12030683    -1.83356709     0.49013776
 h     -1.89462186     1.59927339     1.04969011
 h     -0.36491507     1.97478825    -1.23421953
 h      1.83814309     1.75224317    -0.32913917
 o      2.19805980    -1.19435292     0.34950132
 h      3.02488408    -0.70685098     0.34210510
 c     -2.61327427    -0.48366641    -0.33582308
 h     -2.58288133    -1.45772536    -0.71902373
 h     -3.13466664    -0.39140569     0.63358134
 h     -3.52433058     0.09518447    -0.92329198
 h     -0.37866061     0.98281662     1.51707649
          17

 c      1.22511909    -0.31996737     0.08466483
 c     -0.05550536    -0.87889738     0.14945963
 c     -1.12333212    -0.01982371    -0.26715290
 c     -0.97697074     1.07465479     0.74574026
 c     -0.23277327     1.16086492    -0.62407775
 c      1.05074658     0.96269884    -0.24113782
 h      0.11545531    -1.85228067     0.51622088
 h     -1.90266410     1.61245236     1.07261608
 h     -0.40022027     2.01280066    -1.26944819
 h      1.88691228     1.74745288    -0.36526912
 o      2.20058410    -1.20957617     0.35273248
 h      3.05887781    -0.71500673     0.32901940
 c     -2.59736778    -0.49014812    -0.33854977
 h     -2.63742518    -1.47284862    -0.74198278
 h     -3.18343368    -0.38327688     0.68123188
 h     -3.49654398     0.09253037    -0.90978804
 h     -0.40197338     0.99458734     1.52346597
          17

 c      1.22548668    -0.32829603     0.08466556
 c     -0.05876719    -0.87632260     0.14986496
 c     -1.11062115    -0.01849221    -0.26430707
 c     -0.99467450     1.07973054     0.74661774
 c     -0.23452058     1.17584129    -0.62710157
 c      1.03962952     0.97472422    -0.24704053
 h      0.09708614    -1.88773900     0.54967559
 h     -1.90719769     1.62480495     1.08699058
 h     -0.44366776     2.05177347    -1.30701878
 h      1.92238642     1.73373052    -0.39720291
 o      2.20398050    -1.22367967     0.35604874
 h      3.08848707    -0.73083639     0.31703097
 c     -2.58395654    -0.49471335    -0.34107953
 h     -2.69292305    -1.49922352    -0.76635744
 h     -3.21535334    -0.38257586     0.71702741
 h     -3.44255943     0.08391394    -0.89302283
 h     -0.39138706     0.99907822     1.57139323
          17

 c      1.22539136    -0.33853576     0.08462279
 c     -0.06054380    -0.87558407     0.15069683
 c     -1.09839939    -0.01738821    -0.26169202
 c     -1.01409407     1.08677195     0.74776230
 c     -0.24090666     1.19331684    -0.63115224
 c      1.03417101     0.98743787    -0.25366208
 h      0.06412909    -1.92507519     0.58446176
 h     -1.90970468     1.63622834     1.09212878
 h     -0.49096274     2.08118371    -1.33830797
 h      1.94021709     1.71016184    -0.42377954
 o      2.20854186    -1.23633721     0.35937577
 h      3.10606697    -0.75743678     0.30645287
 c     -2.57327489    -0.49826999    -0.34300100
 h     -2.74577443    -1.52695470    -0.78768723
 h     -3.22593910    -0.38981979     0.73416212
 h     -3.36736392     0.07316874    -0.87585526
 h     -0.36393411     0.99897512     1.63777589
          17

 c      1.22481245    -0.35003587     0.08437438
 c     -0.06054504    -0.87765339     0.15246900
 c     -1.08715257    -0.01635609    -0.25932672
 c     -1.03338422     1.09536752     0.75094508
 c     -0.25204385     1.21340611    -0.63646773
 c      1.03449555     1.00000124    -0.26091425
 h      0.01721399    -1.95261009     0.61538902
 h     -1.91288494     1.64754315     1.08851840
 h     -0.53852136     2.09528911    -1.35815454
 h      1.93982830     1.67871496    -0.44444152
 o      2.21423145    -1.24746034     0.36265881
 h      3.10934490    -0.79465449     0.29744962
 c     -2.56494370    -0.50196471    -0.34397570
 h     -2.79199548    -1.54732157    -0.80215041
 h     -3.21370725    -0.40476890     0.73022859
 h     -3.28088048     0.06726786    -0.86401298
 h     -0.33731487     0.99722607     1.69929732
          17

 c      1.22383641    -0.36220548     0.08378946
 c     -0.05876184    -0.88299746     0.15549709
 c     -1.07723452    -0.01524274    -0.25716662
 c     -1.05121975     1.10507589     0.75696407
 c     -0.26754178     1.23574696    -0.64286261
 c      1.03989913     1.01151338    -0.26876252
 h     -0.04150790    -1.96340515     0.63895227
 h     -1.92008003     1.66020056     1.07757027
 h     -0.58388121     2.09255031    -1.36460734
 h      1.92478838     1.64394724    -0.45945540
 o      2.22067202    -1.25716923     0.36587283
 h      3.10154206    -0.83938489     0.28979866
 c     -2.55801448    -0.50700756    -0.34347070
 h     -2.82818325    -1.55498700    -0.80771732
 h     -3.17928618    -0.42660144     0.70548863
 h     -3.19751692     0.07667934    -0.86646512
 h     -0.32224821     0.99602673     1.74245203
          17

 c      1.22266654    -0.37453764     0.08277815
 c     -0.05544452    -0.89159916     0.15989580
 c     -1.06882364    -0.01392593    -0.25509772
 c     -1.06676203     1.11547456     0.76589479
 c     -0.28659843     1.25957080    -0.64979855
 c      1.04889214     1.02100195    -0.27717091
 h     -0.10891730    -1.95484205     0.65336354
 h     -1.93428743     1.67563353     1.06102703
 h     -0.62592256     2.07506078    -1.35865241
 h      1.90355360     1.61311421    -0.47020065
 o      2.22714193    -1.26576023     0.36903394
 h      3.09142118    -0.88598221     0.28266156
 c     -2.55150724    -0.51429462    -0.34112063
 h     -2.85201549    -1.54799529    -0.80428572
 h     -3.12554649    -0.45387286     0.66307862
 h     -3.12935713     0.11087010    -0.89124791
 h     -0.32389900     0.99692443     1.76127993
          17

 c      1.22160393    -0.38662085     0.08129047
 c     -0.05104371    -0.90299348     0.16558392
 c     -1.06192122    -0.01233270    -0.25295329
 c     -1.07960847     1.12623908     0.77743264
 c     -0.30813527     1.28374179    -0.65643409
 c      1.05942639     1.02745520    -0.28605006
 h     -0.18145585    -1.92826337     0.65857592
 h     -1.95679807     1.69432075     1.04028358
 h     -0.66523512     2.04857865    -1.34445296
 h      1.88891535     1.59549839    -0.47918453
 o      2.23271366    -1.27361027     0.37220060
 h      3.09116340    -0.92774601     0.27455820
 c     -2.54509689    -0.52361668    -0.33766023
 h     -2.86238884    -1.52753563    -0.79359868
 h     -3.05877717    -0.48435921     0.61125957
 h     -3.07673458     0.16846275    -0.93666479
 h     -0.34399546     1.00101766     1.75431082
          17

 c      1.22099729    -0.39814357     0.07930861
 c     -0.04611492    -0.91628668     0.17227896
 c     -1.05640563    -0.01043530    -0.25055149
 c     -1.08983053     1.13721771     0.79102561
 c     -0.33092268     1.30681323    -0.66166576
 c      1.06951758     1.03009166    -0.29530388
 h     -0.25574542    -1.88908506     0.65651264
 h     -1.98621922     1.71510554     1.01610121
 h     -0.70451950     2.02244208    -1.32958279
 h      1.89279458     1.59889541    -0.48891623
 o      2.23672583    -1.28096677     0.37543337
 h      3.10908933    -0.96031110     0.26404250
 c     -2.53865425    -0.53355458    -0.33527224
 h     -2.85958570    -1.49816906    -0.77930566
 h     -2.99025677    -0.51507517     0.56705641
 h     -3.03160093     0.23612341    -0.99051540
 h     -0.38151861     1.00897243     1.72355678
          17

 c      1.22117506    -0.40889725     0.07683850
 c     -0.04118813    -0.93021394     0.17950698
 c     -1.05210257    -0.00822858    -0.24773506
 c     -1.09803398     1.14844865     0.80576440
 c     -0.35372835     1.32725851    -0.66429981
 c      1.07812547     1.02882378    -0.30498035
 h     -0.32942952    -1.84663994     0.65118732
 h     -2.01872504     1.73537001     0.98894002
 h     -0.74804845     2.00741417    -1.32346214
 h      1.91735054     1.62390047    -0.49974956
 o      2.23929026    -1.28778837     0.37872316
 h      3.14187250    -0.98423392     0.25088591
 c     -2.53147809    -0.54226186    -0.33670756
 h     -2.84553959    -1.46812100    -0.76699802
 h     -2.93456163    -0.54304864     0.55517233
 h     -2.98771035     0.29877059    -1.03919333
 h     -0.43182335     1.02077406     1.67563854
          17

 c      1.22239323    -0.41876916     0.07390256
 c     -0.03665791    -0.94336723     0.18669740
 c     -1.04881860    -0.00570449    -0.24439166
 c     -1.10543236     1.16013433     0.82009067
 c     -0.37559226     1.34399229    -0.66350510
 c      1.08536785     1.02434098    -0.31529877
 h     -0.40176840    -1.81205744     0.64784400
 h     -2.04943652     1.75196528     0.95953719
 h     -0.79879427     2.01004894    -1.33224484
 h      1.95311269     1.66266473    -0.50940119
 o      2.24113691    -1.29385995     0.38197866
 h      3.17709684    -1.00311940     0.23626678
 c     -2.52290169    -0.54798959    -0.34334225
 h     -2.82370745    -1.44836618    -0.76350508
 h     -2.89983749    -0.56665784     0.58999656
 h     -2.94335435     0.34602277    -1.07344242
 h     -0.48434330     1.03516803     1.62476982
          17

 c      1.22481827    -0.42771643     0.07053039
 c     -0.03282921    -0.95465317     0.19340656
 c     -1.04635183    -0.00284332    -0.24044646
 c     -1.11380231     1.17259637     0.83165671
 c     -0.39611105     1.35680592    -0.65924961
 c      1.09184674     1.01763285    -0.32647923
 h     -0.47258176    -1.79332112     0.65046562
 h     -2.07406696     1.76226953     0.92920097
 h     -0.85487507     2.02792394    -1.35375280
 h      1.98694723     1.70418917    -0.51496078
 o      2.24303778    -1.29899852     0.38508460
 h      3.20227458    -1.02021915     0.22179228
 c     -2.51312940    -0.54947249    -0.35381480
 h     -2.79766264    -1.44845233    -0.77441797
 h     -2.88127041    -0.58557659     0.65705514
 h     -2.89959128     0.37241052    -1.08870240
 h     -0.52137144     1.04922947     1.59433340
          17

 c      1.22852633    -0.43573336     0.06674890
 c     -0.03011312    -0.96367289     0.19952207
 c     -1.04450970     0.00036510    -0.23584175
 c     -1.12464035     1.18608401     0.83830561
 c     -0.41535886     1.36615826    -0.65214939
 c      1.09804524     1.00955036    -0.33861102
 h     -0.53961947    -1.79097754     0.65931340
 h     -2.09025398     1.76496986     0.89966986
 h     -0.91005623     2.05222438    -1.37932264
 h      2.00884318     1.73924357    -0.51455894
 o      2.24547071    -1.30313013     0.38795209
 h      3.20998377    -1.03708950     0.20865133
 c     -2.50280596    -0.54645010    -0.36576594
 h     -2.76874122    -1.46979907    -0.80057151
 h     -2.87007756    -0.59985757     0.72858620
 h     -2.85871100     0.37601199    -1.08384018
 h     -0.52672514     1.06001506     1.60580654
          17

 c      1.23349712    -0.44282535     0.06257470
 c     -0.02908445    -0.97059986     0.20521116
 c     -1.04312023     0.00388488    -0.23052900
 c     -1.13758684     1.20042130     0.84004537
 c     -0.43353549     1.37264818    -0.64296233
 c      1.10417010     1.00066928    -0.35164016
 h     -0.59769861    -1.79944301     0.67137403
 h     -2.09844533     1.76049084     0.87274397
 h     -0.95750856     2.07384427    -1.39978514
 h      2.01339841     1.76181934    -0.50762888
 o      2.24854878    -1.30628129     0.39054131
 h      3.19884765    -1.05366819     0.19723176
 c     -2.49247113    -0.53978982    -0.37766003
 h     -2.73558908    -1.50375569    -0.83732131
 h     -2.86082222    -0.60974346     0.78357440
 h     -2.82374664     0.35793624    -1.06041538
 h     -0.50363616     1.06846733     1.65606612
          17

 c      1.23959480    -0.44900867     0.05801885
 c     -0.03028069    -0.97575496     0.21070127
 c     -1.04203991     0.00762786    -0.22446272
 c     -1.15071324     1.21505035     0.83869663
 c     -0.45073358     1.37673101    -0.63228723
 c      1.11018545     0.99130457    -0.36539998
 h     -0.64079508    -1.81173981     0.68286098
 h     -2.10201448     1.75097382     0.84997946
 h     -0.99230935     2.08651065    -1.40885406
 h      1.99910497     1.76892819    -0.49461290
 o      2.25201361    -1.30856084     0.39287661
 h      3.17356412    -1.06851817     0.18685752
 c     -2.48236216    -0.53106272    -0.38872893
 h     -2.69630482    -1.53742375    -0.87770929
 h     -2.85129476    -0.61562438     0.81071451
 h     -2.79867235     0.32320241    -1.02309468
 h     -0.47121339     1.07875016     1.72171858
          17

 c      1.24655788    -0.45430850     0.05309276
 c     -0.03399376    -0.97933123     0.21613356
 c     -1.04116972     0.01147489    -0.21760607
 c     -1.16210589     1.22939435     0.83597988
 c     -0.46689060     1.37868101    -0.62050461
 c      1.11584795     0.98152734    -0.37963737
 h     -0.66434834    -1.82261303     0.69096914
 h     -2.10639542     1.73968443     0.83253062
 h     -1.01190739     2.08698742    -1.40350497
 h      1.96773157     1.76039044    -0.47666048
 o      2.25524614    -1.31014973     0.39506312
 h      3.14472184    -1.07900731     0.17551598
 c     -2.47233148    -0.52218188    -0.39831093
 h     -2.65018530    -1.55987106    -0.91567184
 h     -2.84092676    -0.61799519     0.80517133
 h     -2.78898780     0.28266763    -0.98086140
 h     -0.44642969     1.09427822     1.78151387
          17

 c      1.25400610    -0.45875116     0.04781217
 c     -0.04019807    -0.98133511     0.22152895
 c     -1.04048093     0.01530331    -0.20995355
 c     -1.17049769     1.24304531     0.83293041
 c     -0.48179874     1.37861783    -0.60780466
 c      1.12068719     0.97114021    -0.39403523
 h     -0.66618528    -1.82929601     0.69433616
 h     -2.11711970     1.72982966     0.82107536
 h     -1.01589081     2.07456552    -1.38352113
 h      1.92440579     1.73919921    -0.45540624
 o      2.25744593    -1.31126238     0.39727027
 h      3.12600247    -1.08201890     0.16013930
 c     -2.46185846    -0.51523286    -0.40554998
 h     -2.59792156    -1.56436489    -0.94720012
 h     -2.82992687    -0.61754681     0.76625687
 h     -2.80192529     0.25329168    -0.94687803
 h     -0.43860060     1.11657116     1.82322139
          17

 c      1.26146631    -0.46235044     0.04219603
 c     -0.04856711    -0.98160982     0.22679739
 c     -1.04003528     0.01900554    -0.20155014
 c     -1.17533342     1.25584441     0.83011375
 c     -0.49510288     1.37651116    -0.59419816
 c      1.12396609     0.95962825    -0.40824598
 h     -0.64661505    -1.83143014     0.69299950
 h     -2.13705212     1.72308309     0.81583688
 h     -1.00589606     2.05088946    -1.35137500
 h      1.87799164     1.71224124    -0.43266423
 o      2.25814738    -1.31203312     0.39961635
 h      3.12605656    -1.07590741     0.13849508
 c     -2.45032318    -0.51175984    -0.40990623
 h     -2.54114187    -1.54831094    -0.97030509
 h     -2.81916754    -0.61542523     0.69730006
 h     -2.84355660     0.24975792    -0.93220221
 h     -0.45143534     1.14578974     1.84115996
          17

 c      1.26841517    -0.46510459     0.03626480
 c     -0.05851381    -0.97985763     0.23174902
 c     -1.03997657     0.02249191    -0.19248044
 c     -1.17675265     1.26790227     0.82783951
 c     -0.50628120     1.37215329    -0.57948654
 c      1.12475380     0.94621008    -0.42195027
 h     -0.60833615    -1.83102776     0.68834623
 h     -2.16454627     1.71885033     0.81664229
 h     -0.98579732     2.02025039    -1.31262484
 h      1.84019921     1.68991342    -0.40987106
 o      2.25767958    -1.31240339     0.40201317
 h      3.14116045    -1.06235711     0.11169358
 c     -2.43760415    -0.51152822    -0.41219781
 h     -2.48195859    -1.51294077    -0.98488250
 h     -2.81088647    -0.61362520     0.60780594
 h     -2.91157198     0.26982893    -0.93582957
 h     -0.48513438     1.18124267     1.83370064
          17

 c      1.27432781    -0.46701650     0.03004437
 c     -0.06924579    -0.97566391     0.23611051
 c     -1.04050423     0.02567946    -0.18282510
 c     -1.17547624     1.27951790     0.82620393
 c     -0.51465026     1.36514820    -0.56324506
 c      1.12231164     0.93022345    -0.43491574
 h     -0.55613258    -1.83243234     0.68302938
 h     -2.19421405     1.71497314     0.82289085
 h     -0.96169630     1.98975996    -1.27617787
 h      1.82103717     1.68186154    -0.38757963
 o      2.25690390    -1.31217048     0.40418523
 h      3.15916050    -1.04547795     0.08386138
 c     -2.42411668    -0.51269210    -0.41470661
 h     -2.42262934    -1.46334727    -0.99298603
 h     -2.81045829    -0.61535716     0.51709788
 h     -2.99369754     0.29691524    -0.94716695
 h     -0.53698333     1.22159294     1.80275856
          17

 c      1.27872293    -0.46812434     0.02357380
 c     -0.07988144    -0.96859784     0.23958664
 c     -1.04185685     0.02847207    -0.17260891
 c     -1.17264919     1.29104611     0.82494973
 c     -0.51948839     1.35505670    -0.54497808
 c      1.11665571     0.91176302    -0.44697095
 h     -0.49580353    -1.84138412     0.68037716
 h     -2.21955398     1.70914297     0.83347001
 h     -0.94051208     1.96778455    -1.25255734
 h      1.82216586     1.68970901    -0.36596237
 o      2.25661867    -1.31112558     0.40583036
 h      3.16864155    -1.02938276     0.05951643
 c     -2.41010588    -0.51307153    -0.42019958
 h     -2.36516939    -1.40865219    -0.99944354
 h     -2.82767153    -0.62499388     0.45356318
 h     -3.07541098     0.31564112    -0.95665518
 h     -0.60055411     1.26493592     1.75541025
          17

 c      1.28120097    -0.46851745     0.01690966
 c     -0.08963849    -0.95848268     0.24200848
 c     -1.04429500     0.03075435    -0.16177054
 c     -1.16975915     1.30277965     0.82317632
 c     -0.52032530     1.34181295    -0.52458909
 c      1.10860958     0.89182204    -0.45791255
 h     -0.43215601    -1.86209034     0.68281300
 h     -2.23538045     1.69991579     0.84675403
 h     -0.92646494     1.95926249    -1.24849008
 h      1.83618076     1.70546264    -0.34602281
 o      2.25726590    -1.30912893     0.40672914
 h      3.16338539    -1.01682476     0.04176275
 c     -2.39576662    -0.51087116    -0.43008766
 h     -2.31081185    -1.36116590    -1.01185533
 h     -2.87053699    -0.64632133     0.43634244
 h     -3.14550915     0.31790098    -0.95952619
 h     -0.66418209     1.30911474     1.70723779
          17

 c      1.28147184    -0.46833384     0.01012596
 c     -0.09796944    -0.94573327     0.24349963
 c     -1.04806645     0.03241081    -0.15017582
 c     -1.16844794     1.31483597     0.81928866
 c     -0.51715243     1.32609450    -0.50282979
 c      1.09925869     0.87173508    -0.46749480
 h     -0.36756951    -1.89343506     0.69002896
 h     -2.23919379     1.68706997     0.86071461
 h     -0.91839957     1.96146950    -1.26173306
 h      1.85286006     1.71796600    -0.32970912
 o      2.25889384    -1.30612613     0.40678009
 h      3.14286999    -1.00887378     0.03169308
 c     -2.38227907    -0.50517417    -0.44297031
 h     -2.25984488    -1.33218439    -1.03790478
 h     -2.93294371    -0.67932137     0.45414347
 h     -3.19667560     0.30124263    -0.95451333
 h     -0.71182750     1.35271451     1.68290302
          17

 c      1.27936614    -0.46775294     0.00331427
 c     -0.10450512    -0.93140038     0.24448009
 c     -1.05337707     0.03334151    -0.13767131
 c     -1.16969539     1.32711245     0.81221554
 c     -0.51025994     1.30912311    -0.48113194
 c      1.08950242     0.85267263    -0.47549478
 h     -0.30286965    -1.92841395     0.69892696
 h     -2.23177943     1.67159498     0.87312775
 h     -0.91162413     1.96611725    -1.28310021
 h      1.86421794     1.71865547    -0.31908748
 o      2.26117102    -1.30215641     0.40601708
 h      3.11204905    -1.00479616     0.02810840
 c     -2.37146541    -0.49632130    -0.45655626
 h     -2.21263731    -1.32479104    -1.07981830
 h     -2.99868765    -0.72050269     0.48115417
 h     -3.22457480     0.26656104    -0.94214601
 h     -0.73224664     1.39580668     1.70177910
          17

 c      1.27483466    -0.46699138    -0.00341539
 c     -0.10892119    -0.91682806     0.24549051
 c     -1.06037725     0.03346457    -0.12414306
 c     -1.17294372     1.33948288     0.80322126
 c     -0.49994437     1.29214081    -0.46105153
 c      1.07993867     0.83549634    -0.48175864
 h     -0.23920484    -1.95778252     0.70552656
 h     -2.21727633     1.65553889     0.88194236
 h     -0.90153884     1.96484257    -1.30274905
 h      1.86570614     1.70305968    -0.31575412
 o      2.26341127    -1.29736337     0.40462315
 h      3.08101715    -1.00195071     0.02732875
 c     -2.36463783    -0.48573431    -0.46972809
 h     -2.17087965    -1.33170101    -1.13200728
 h     -3.05389216    -0.76588735     0.49879449
 h     -3.22752153     0.21708758    -0.92400169
 h     -0.72936515     1.43802849     1.75621087
          17

 c      1.26794884    -0.46629194    -0.00993924
 c     -0.11091585    -0.90326731     0.24701769
 c     -1.06914748     0.03273395    -0.10954100
 c     -1.17671553     1.35193450     0.79500511
 c     -0.48641681     1.27608759    -0.44386877
 c      1.07089206     0.82077234    -0.48621603
 h     -0.17872479    -1.97399971     0.70677972
 h     -2.20246629     1.64169312     0.88577095
 h     -0.88530262     1.95218179    -1.31384615
 h      1.85586204     1.67040292    -0.32065295
 o      2.26474140    -1.29196194     0.40288121
 h      3.06243291    -0.99644594     0.02405324
 c     -2.36222608    -0.47527062    -0.48235929
 h     -2.13714122    -1.34152476    -1.18529332
 h     -3.09048585    -0.81235950     0.49825931
 h     -3.20732911     0.15861509    -0.90293242
 h     -0.71544284     1.47719515     1.82090535
          17

 c      1.25890488    -0.46590521    -0.01613171
 c     -0.11028196    -0.89167340     0.24941449
 c     -1.07967153     0.03117701    -0.09387310
 c     -1.17963047     1.36445044     0.78972727
 c     -0.46987815     1.26152157    -0.43042198
 c      1.06243518     0.80877338    -0.48888421
 h     -0.12416659    -1.97297741     0.70126928
 h     -2.19493072     1.63301516     0.88409696
 h     -0.86183934     1.92586559    -1.31312007
 h      1.83614047     1.62330513    -0.33401468
 o      2.26456147    -1.28609514     0.40097810
 h      3.06430810    -0.98559124     0.01459125
 c     -2.36378571    -0.46678761    -0.49447227
 h     -2.11358172    -1.34500723    -1.23180955
 h     -3.10469129    -0.85766914     0.47659941
 h     -3.17159765     0.10067632    -0.88405046
 h     -0.70041454     1.51092869     1.87478954
          17

 c      1.24802618    -0.46605613    -0.02188278
 c     -0.10699365    -0.88263776     0.25288142
 c     -1.09179709     0.02891574    -0.07719066
 c     -1.18080433     1.37697040     0.78851083
 c     -0.45061490     1.24863420    -0.42105448
 c      1.05436477     0.79942310    -0.48986995
 h     -0.07827705    -1.95435740     0.68922984
 h     -2.19987725     1.63173643     0.87691161
 h     -0.83152763     1.88637816    -1.30052433
 h      1.81136649     1.56805554    -0.35529363
 o      2.26297644    -1.27968314     0.39879773
 h      3.08328323    -0.97046552     0.00025634
 c     -2.36795535    -0.46210738    -0.50575424
 h     -2.10130815    -1.33682577    -1.26674301
 h     -3.09543675    -0.90022421     0.43385597
 h     -3.13633717     0.05763659    -0.87581145
 h     -0.68993238     1.53773169     1.90634103
          17

 c      1.23575747    -0.46691370    -0.02711019
 c     -0.10126293    -0.87635292     0.25746455
 c     -1.10519015     0.02616697    -0.05956728
 c     -1.17997486     1.38944112     0.79170185
 c     -0.42904535     1.23727903    -0.41559401
 c      1.04617624     0.79224180    -0.48935933
 h     -0.04338379    -1.92158555     0.67248955
 h     -2.21709129     1.63863759     0.86415219
 h     -0.79614236     1.83678104    -1.27925252
 h      1.79029184     1.51481259    -0.38323208
 o      2.26061086    -1.27248849     0.39600017
 h      3.10773266    -0.95495175    -0.01386407
 c     -2.37284660    -0.46281370    -0.51562926
 h     -2.10029576    -1.31513747    -1.28823976
 h     -3.06371789    -0.93904741     0.37196860
 h     -3.12234856     0.04558882    -0.88828716
 h     -0.68676032     1.55694318     1.91084144
          17

 c      1.22265063    -0.46857879    -0.03176180
 c     -0.09355675    -0.87257550     0.26305495
 c     -1.11930744     0.02323009    -0.04107074
 c     -1.17743891     1.40181901     0.79909295
 c     -0.40570884     1.22700432    -0.41333959
 c      1.03721194     0.78648944    -0.48756536
 h     -0.02104937    -1.88225337     0.65452010
 h     -2.24080355     1.65310617     0.84563667
 h     -0.75902939     1.78281207    -1.25619911
 h      1.78412239     1.47555148    -0.41647762
 o      2.25809934    -1.26430275     0.39226551
 h      3.12603916    -0.94276018    -0.02282585
 c     -2.37752484    -0.46931224    -0.52401940
 h     -2.10933038    -1.28105313    -1.29722897
 h     -3.01301737    -0.97418942     0.29516939
 h     -3.13782365     0.07088170    -0.92495403
 h     -0.69178235     1.56855745     1.88806374
          17

 c      1.20934704    -0.47109178    -0.03580874
 c     -0.08457972    -0.87064305     0.26940804
 c     -1.13344669     0.02045038    -0.02175419
 c     -1.17382708     1.41400866     0.80994406
 c     -0.38124880     1.21715541    -0.41312942
 c      1.02721317     0.78168078    -0.48464302
 h     -0.01179611    -1.84800578     0.64029815
 h     -2.26266466     1.67383558     0.82151050
 h     -0.72501393     1.73240234    -1.24175249
 h      1.80029401     1.45773558    -0.45462961
 o      2.25581393    -1.25504408     0.38742415
 h      3.13106504    -0.93584319    -0.02395467
 c     -2.38270829    -0.48014187    -0.53193865
 h     -2.12579048    -1.23861632    -1.29785574
 h     -2.95088682    -1.00808362     0.21180952
 h     -3.16878735     0.12328359    -0.97713717
 h     -0.70404116     1.57327582     1.84211778
          17

 c      1.19655032    -0.47445676    -0.03923592
 c     -0.07520369    -0.86971776     0.27624387
 c     -1.14688807     0.01817063    -0.00167943
 c     -1.16994583     1.42578494     0.82284659
 c     -0.35648457     1.20715251    -0.41368566
 c      1.01692942     0.77806064    -0.48069968
 h     -0.01515147    -1.83185913     0.63517545
 h     -2.27502604     1.69949327     0.79261067
 h     -0.69897223     1.69315363    -1.24645541
 h      1.83551255     1.45857842    -0.49812466
 o      2.25381576    -1.24476992     0.38147553
 h      3.12100867    -0.93416394    -0.01717681
 c     -2.38917163    -0.49258271    -0.54096787
 h     -2.14542834    -1.19490017    -1.29829991
 h     -2.89062567    -1.04796313     0.13654287
 h     -3.19595981     0.18597973    -1.03141506
 h     -0.71978417     1.57287183     1.78340162
          17

 c      1.18498562    -0.47865172    -0.04204188
 c     -0.06634854    -0.86936909     0.28346619
 c     -1.15902842     0.01668768     0.01905275
 c     -1.16678931     1.43674316     0.83555636
 c     -0.33258743     1.19690025    -0.41426470
 c      1.00795035     0.77632765    -0.47592143
 h     -0.03016399    -1.84139945     0.64227898
 h     -2.27272936     1.72906101     0.76045217
 h     -0.68287817     1.66807617    -1.27404862
 h      1.87780880     1.46814035    -0.54658973
 o      2.25185215    -1.23367332     0.37458325
 h      3.09951328    -0.93574852    -0.00493837
 c     -2.39683186    -0.50354484    -0.55239099
 h     -2.16270662    -1.15891921    -1.31034980
 h     -2.84828313    -1.10580780     0.08732256
 h     -3.20769907     0.24516781    -1.07710361
 h     -0.73093480     1.57064972     1.73137017
          17

 c      1.17533781    -0.48361645    -0.04424542
 c     -0.05889338    -0.87006011     0.29133457
 c     -1.16943757     0.01622935     0.04028419
 c     -1.16542674     1.44635485     0.84534209
 c     -0.31110735     1.18691560    -0.41501173
 c      1.00199453     0.77701165    -0.47061393
 h     -0.05563621    -1.87286505     0.66037851
 h     -2.25372626     1.76198595     0.72692288
 h     -0.67427013     1.65413728    -1.31787768
 h      1.91456961     1.47662245    -0.59814602
 o      2.24936337    -1.22207955     0.36706629
 h      3.07566804    -0.93679013     0.00797771
 c     -2.40557959    -0.51097582    -0.56627654
 h     -2.17257486    -1.13755506    -1.34474530
 h     -2.83119842    -1.18768569     0.07116908
 h     -3.19986523     0.29191104    -1.10763095
 h     -0.72602670     1.57092727     1.71145112
          17

 c      1.16816211    -0.48923140    -0.04588592
 c     -0.05365392    -0.87287758     0.30035322
 c     -1.17786099     0.01693274     0.06178975
 c     -1.16622931     1.45422364     0.85064919
 c     -0.29365979     1.17798871    -0.41657875
 c      1.00042641     0.78020982    -0.46512968
 h     -0.08960676    -1.91392509     0.68497773
 h     -2.21939144     1.79835138     0.69380780
 h     -0.66835149     1.64565814    -1.36584446
 h      1.93714385     1.47778361    -0.65012835
 o      2.24563947    -1.21039856     0.35932805
 h      3.06172021    -0.93254239     0.01567028
 c     -2.41577340    -0.51516498    -0.58157563
 h     -2.17309985    -1.13031067    -1.40316921
 h     -2.83295102    -1.28285296     0.07629155
 h     -3.17274027     0.32123900    -1.11966551
 h     -0.69908360     1.57618957     1.73637165
          17

 c      1.16377465    -0.49529858    -0.04701219
 c     -0.05132062    -0.87883447     0.31100225
 c     -1.18420953     0.01882114     0.08327923
 c     -1.16815033     1.46024635     0.85237611
 c     -0.28152479     1.17079321    -0.41957581
 c      1.00406345     0.78564381    -0.45978886
 h     -0.12919330    -1.95146598     0.71116284
 h     -2.17466391     1.83912544     0.66230264
 h     -0.66088438     1.63791296    -1.40705678
 h      1.94136248     1.46891137    -0.69992666
 o      2.24030488    -1.19897829     0.35165910
 h      3.06567620    -0.91987426     0.01438255
 c     -2.42750593    -0.51784888    -0.59749621
 h     -2.16601873    -1.12968402    -1.47621454
 h     -2.84360459    -1.37319701     0.08545622
 h     -3.12924888     0.33122887    -1.11227733
 h     -0.65789596     1.58513935     1.79164885
          17

 c      1.16215462    -0.50153716    -0.04766387
 c     -0.05233590    -0.88845311     0.32356545
 c     -1.18853095     0.02181689     0.10441723
 c     -1.16943806     1.46439239     0.85245920
 c     -0.27539620     1.16571031    -0.42433182
 c      1.01306480     0.79278641    -0.45482610
 h     -0.17117603    -1.97625295     0.73531350
 h     -2.12714870     1.88623765     0.63278248
 h     -0.64943645     1.62826572    -1.43448976
 h      1.92697008     1.45010440    -0.74553693
 o      2.23379969    -1.18796493     0.34406406
 h      3.08393991    -0.89969566     0.00535659
 c     -2.44024115    -0.52074134    -0.61383590
 h     -2.15467148    -1.12706100    -1.55033715
 h     -2.85666823    -1.44492869     0.08669457
 h     -3.07471370     0.32304067    -1.08682100
 h     -0.61627332     1.59514631     1.85227893
          17

 c      1.16290777    -0.50759445    -0.04785496
 c     -0.05681094    -0.90169715     0.33808732
 c     -1.19095867     0.02577175     0.12484728
 c     -1.16866229     1.46658259     0.85236236
 c     -0.27529161     1.16280009    -0.43087583
 c      1.02684076     0.80093305    -0.45034525
 h     -0.21263377    -1.98375221     0.75542256
 h     -2.08429613     1.94185190     0.60510666
 h     -0.63346684     1.61593685    -1.44497994
 h      1.89752940     1.42402946    -0.78606189
 o      2.22718531    -1.17737152     0.33636282
 h      3.10445701    -0.87589827    -0.00677340
 c     -2.45295193    -0.52519740    -0.63043069
 h     -2.14212862    -1.11664527    -1.61439184
 h     -2.86900635    -1.49036665     0.07378108
 h     -3.01765270     0.30244899    -1.04757420
 h     -0.58456361     1.60437285     1.90000224
          17

 c      1.16531229    -0.51307996    -0.04756320
 c     -0.06452205    -0.91803050     0.35438633
 c     -1.19165859     0.03049444     0.14421267
 c     -1.16517942     1.46685102     0.85282276
 c     -0.28059084     1.16182711    -0.43895777
 c      1.04402185     0.80920820    -0.44626578
 h     -0.25132765    -1.97373313     0.77100740
 h     -2.04944417     2.00645759     0.57958337
 h     -0.61414552     1.60168305    -1.43886208
 h      1.86090512     1.39616400    -0.82247332
 o      2.22157034    -1.16724695     0.32840902
 h      3.11559899    -0.85247314    -0.01757923
 c     -2.46426410    -0.53256158    -0.64679618
 h     -2.13062927    -1.09574354    -1.66145515
 h     -2.87936126    -1.50609843     0.04413735
 h     -2.97051789     0.28223244    -1.00229087
 h     -0.56810005     1.61183937     1.92525505
          17

 c      1.16843442    -0.51761449    -0.04672914
 c     -0.07496482    -0.93646724     0.37207611
 c     -1.19079513     0.03576642     0.16217475
 c     -1.15915234     1.46553782     0.85401882
 c     -0.29018225     1.16230564    -0.44802481
 c      1.06260633     0.81658985    -0.44228222
 h     -0.28599208    -1.95018148     0.78317448
 h     -2.02019359     2.07705108     0.55783957
 h     -0.59422725     1.58776929    -1.42013169
 h      1.82896475     1.37457512    -0.85834992
 o      2.21778248    -1.15775086     0.32018491
 h      3.11089930    -0.83195011    -0.02455521
 c     -2.47275104    -0.54422330    -0.66226773
 h     -2.12161400    -1.06386932    -1.68832143
 h     -2.88748878    -1.49179569    -0.00238822
 h     -2.94721302     0.28063524    -0.96001338
 h     -0.56860831     1.61701545     1.92430079
          17

 c      1.17127880    -0.52088689    -0.04526263
 c     -0.08742805    -0.95559790     0.39058228
 c     -1.18852766     0.04134769     0.17842789
 c     -1.15123951     1.46327028     0.85574476
 c     -0.30267936     1.16355338    -0.45717612
 c      1.08047780     0.82213636    -0.43796890
 h     -0.31668719    -1.92158094     0.79485886
 h     -1.99100721     2.14751076     0.54247787
 h     -0.57784074     1.57806110    -1.39684100
 h      1.81366419     1.36724302    -0.89888399
 o      2.21627474    -1.14914635     0.31179750
 h      3.08986601    -0.81502416    -0.02732238
 c     -2.47765766    -0.56050745    -0.67660222
 h     -2.11569294    -1.02217129    -1.69498566
 h     -2.89410877    -1.45072052    -0.06338778
 h     -2.95443763     0.30807009    -0.92466295
 h     -0.58522998     1.61963399     1.89743662
          17

 c      1.17293208    -0.52271554    -0.04304734
 c     -0.10107153    -0.97370213     0.40918718
 c     -1.18504011     0.04698175     0.19270712
 c     -1.14226883     1.46075066     0.85748731
 c     -0.31665816     1.16478385    -0.46524729
 c      1.09621264     0.82545614    -0.43316205
 h     -0.34497848    -1.90018994     0.81072991
 h     -1.95697288     2.21083664     0.53590053
 h     -0.56970428     1.57757459    -1.38009363
 h      1.81943385     1.37664086    -0.94648480
 o      2.21707700    -1.14177791     0.30345955
 h      3.05795035    -0.80034768    -0.02760455
 c     -2.47929025    -0.57940046    -0.69025765
 h     -2.11234690    -0.97334569    -1.68492461
 h     -2.90197648    -1.39220210    -0.13237261
 h     -2.98581741     0.35439879    -0.89291488
 h     -0.61451414     1.61981621     1.84918451
          17

 c      1.17268885    -0.52307707    -0.03994988
 c     -0.11506809    -0.98915488     0.42719123
 c     -1.18057909     0.05239748     0.20479012
 c     -1.13314255     1.45853692     0.85832309
 c     -0.33089854     1.16531817    -0.47122153
 c      1.10941885     0.82690918    -0.42826910
 h     -0.37313852    -1.89780842     0.83558282
 h     -1.91573424     2.26118564     0.53944043
 h     -0.57339086     1.59042587    -1.37933366
 h      1.84024969     1.39739128    -0.99703609
 o      2.21977379    -1.13605384     0.29547084
 h      3.02607858    -0.78433607    -0.02914793
 c     -2.47822046    -0.59714270    -0.70393715
 h     -2.10945245    -0.92158710    -1.66601460
 h     -2.91833731    -1.33500216    -0.19661190
 h     -3.02884253     0.39937905    -0.86069721
 h     -0.64948337     1.61850015     1.79032194
          17

 c      1.17013753    -0.52209087    -0.03583381
 c     -0.12882467    -1.00109811     0.44420537
 c     -1.17546512     0.05731878     0.21450409
 c     -1.12488757     1.45689452     0.85675951
 c     -0.34455992     1.16487578    -0.47483026
 c      1.12024281     0.82722630    -0.42404346
 h     -0.40198250    -1.91826717     0.87103670
 h     -1.86773926     2.29492145     0.55306915
 h     -0.58946461     1.61671896    -1.39559826
 h      1.86566925     1.42057732    -1.04238710
 o      2.22368736    -1.13237300     0.28814102
 h      3.00711713    -0.76210061    -0.03655482
 c     -2.47456428    -0.60976575    -0.71805209
 h     -2.10302023    -0.87202194    -1.65084724
 h     -2.95557825    -1.30441682    -0.23924107
 h     -3.07282977     0.42751327    -0.82701888
 h     -0.67874755     1.61799905     1.74010249
          17

 c      1.16518746    -0.51997429    -0.03057619
 c     -0.14209957    -1.00971571     0.46030009
 c     -1.17006686     0.06148138     0.22172764
 c     -1.11844329     1.45579252     0.85113566
 c     -0.35716549     1.16365882    -0.47667126
 c      1.12882181     0.82706738    -0.42117271
 h     -0.42949865    -1.95435775     0.91378116
 h     -1.81600626     2.31115185     0.57538566
 h     -0.61543193     1.65170315    -1.42051310
 h      1.88707214     1.43861374    -1.07504487
 o      2.22839394    -1.13091088     0.28159569
 h      3.00741858    -0.73091485    -0.05207882
 c     -2.46868004    -0.61518598    -0.73187825
 h     -2.08825252    -0.82913404    -1.65355042
 h     -3.02038163    -1.31234500    -0.25326741
 h     -3.11067014     0.43131103    -0.79314816
 h     -0.68928419     1.62146325     1.72165344
          17

 c      1.15803784    -0.51700690    -0.02407439
 c     -0.15486558    -1.01575039     0.47580793
 c     -1.16476347     0.06464362     0.22638382
 c     -1.11389430     1.45513890     0.84117086
 c     -0.36843335     1.16212204    -0.47771328
 c      1.13511173     0.82686110    -0.42009106
 h     -0.45220105    -1.99346081     0.95780054
 h     -1.76596603     2.31227372     0.60373090
 h     -0.64746785     1.68841612    -1.44250586
 h      1.89939605     1.44682503    -1.09027788
 o      2.23407687    -1.13142285     0.27563512
 h      3.02129922    -0.69352304    -0.07319245
 c     -2.46205417    -0.61425448    -0.74365582
 h     -2.06295964    -0.79472614    -1.68133649
 h     -3.10090215    -1.34483097    -0.25029127
 h     -3.13804566     0.40914907    -0.76117055
 h     -0.67578296     1.62961863     1.74371081
          17

 c      1.14910947    -0.51350691    -0.01624524
 c     -0.16710633    -1.01991109     0.49104451
 c     -1.15992425     0.06658820     0.22843628
 c     -1.11012309     1.45491398     0.82875651
 c     -0.37814520     1.16070854    -0.47882311
 c      1.13891243     0.82679958    -0.42096632
 h     -0.46718595    -2.02434986     0.99753390
 h     -1.72510942     2.30435685     0.63464363
 h     -0.68195935     1.72059286    -1.45248238
 h      1.90066668     1.44322630    -1.08619526
 o      2.24118861    -1.13336023     0.26986946
 h      3.03675797    -0.65645044    -0.09459179
 c     -2.45618919    -0.60894854    -0.75241756
 h     -2.03052964    -0.76758991    -1.72807540
 h     -3.17761341    -1.38182091    -0.24597013
 h     -3.15285801     0.36327883    -0.73316559
 h     -0.64515084     1.63877674     1.79074789
          17

 c      1.13895859    -0.50980749    -0.00702633
 c     -0.17872167    -1.02263333     0.50618098
 c     -1.15589395     0.06713814     0.22789440
 c     -1.10562244     1.45494729     0.81642035
 c     -0.38611537     1.15973201    -0.48058999
 c      1.13990416     0.82684550    -0.42371855
 h     -0.47295547    -2.03983257     1.02927861
 h     -1.70162825     2.29611168     0.66486667
 h     -0.71609742     1.74389603    -1.44553610
 h      1.89152501     1.42820519    -1.06348628
 o      2.24996480    -1.13613628     0.26394148
 h      3.04380057    -0.62595595    -0.11160562
 c     -2.45164434    -0.60099297    -0.75845619
 h     -1.99799633    -0.74541179    -1.77935574
 h     -3.23621618    -1.41109648    -0.24966228
 h     -3.15550951     0.29947008    -0.71085963
 h     -0.60816441     1.64418903     1.83972077
          17

 c      1.12818871    -0.50623084     0.00361785
 c     -0.18951749    -1.02406940     0.52122845
 c     -1.15297829     0.06617464     0.22480895
 c     -1.09931101     1.45498620     0.80598774
 c     -0.39220089     1.15935294    -0.48331230
 c      1.13762917     0.82671325    -0.42801258
 h     -0.46935039    -2.03673577     1.05131877
 h     -1.70142120     2.29490204     0.69255786
 h     -0.74796229     1.75608075    -1.42063270
 h      1.87541612     1.40465516    -1.02551170
 o      2.26027320    -1.13927998     0.25762941
 h      3.03759448    -0.60586617    -0.12168029
 c     -2.44814573    -0.59185622    -0.76251710
 h     -1.97203453    -0.72634743    -1.82163005
 h     -3.26896603    -1.42757334    -0.26505481
 h     -3.15014005     0.22798730    -0.69536301
 h     -0.57270741     1.64289565     1.87426268
          17

 c      1.11738121    -0.50306569     0.01568787
 c     -0.19922213    -1.02411432     0.53604462
 c     -1.15143441     0.06364033     0.21925595
 c     -1.09086315     1.45512243     0.79843372
 c     -0.39630356     1.15956611    -0.48700696
 c      1.13143887     0.82584287    -0.43324173
 h     -0.45733159    -2.01550912     1.06382599
 h     -1.72469755     2.30153063     0.71766942
 h     -0.77660181     1.75700361    -1.38017109
 h      1.85922671     1.37836377    -0.97852857
 o      2.27165371    -1.14249457     0.25086893
 h      3.01850054    -0.59695653    -0.12458626
 c     -2.44480497    -0.58304794    -0.76528070
 h     -1.95709002    -0.70928502    -1.84616096
 h     -3.27236549    -1.43015208    -0.29269010
 h     -3.14612555     0.16430816    -0.68678869
 h     -0.54319125     1.63378063     1.88585923
          17

 c      1.10704641    -0.50056044     0.02914606
 c     -0.20749931    -1.02239544     0.55032475
 c     -1.15146483     0.05954364     0.21132401
 c     -1.08064661     1.45589719     0.79417195
 c     -0.39834841     1.16016621    -0.49139428
 c      1.12052856     0.82346839    -0.43861227
 h     -0.43888324    -1.98032657     1.06900115
 h     -1.76552695     2.30961546     0.74097581
 h     -0.80232778     1.74886394    -1.32994386
 h      1.85294902     1.35748628    -0.93078135
 o      2.28336784    -1.14570064     0.24376394
 h      2.99175741    -0.59652562    -0.12249135
 c     -2.44040529    -0.57598840    -0.76724909
 h     -1.95527939    -0.69364141    -1.84899350
 h     -3.24555050    -1.41999263    -0.33138422
 h     -3.15638219     0.12566685    -0.68420969
 h     -0.52168628     1.61689337     1.87131217
          17

 c      1.09759452    -0.49893055     0.04391585
 c     -0.21396367    -1.01825014     0.56358659
 c     -1.15320656     0.05397361     0.20111814
 c     -1.06940580     1.45791883     0.79325842
 c     -0.39825547     1.16071806    -0.49589077
 c      1.10430531     0.81894306    -0.44347026
 h     -0.41693871    -1.93944561     1.07135923
 h     -1.81493375     2.31039465     0.76296358
 h     -0.82714476     1.73645416    -1.27903361
 h      1.86551072     1.34911721    -0.88879017
 o      2.29445361    -1.14906287     0.23658642
 h      2.96688159    -0.59816819    -0.11990014
 c     -2.43420337    -0.57119042    -0.76867837
 h     -1.96656438    -0.67920966    -1.83034360
 h     -3.18996567    -1.40014310    -0.37861805
 h     -3.18808934     0.12078079    -0.68677246
 h     -0.50854180     1.59306348     1.83130006
          17

 c      1.08933030    -0.49835963     0.05987943
 c     -0.21823011    -1.01081455     0.57521642
 c     -1.15671750     0.04710697     0.18876923
 c     -1.05800674     1.46148739     0.79536163
 c     -0.39597156     1.16062635    -0.49972997
 c      1.08304415     0.81221078    -0.44768954
 h     -0.39495683    -1.90436499     1.07737267
 h     -1.86422496     2.29720637     0.78361970
 h     -0.85460653     1.72638674    -1.23825686
 h      1.89728696     1.35402444    -0.85291693
 o      2.30392974    -1.15288460     0.22968968
 h      2.95454731    -0.59363849    -0.12224000
 c     -2.42656155    -0.56764903    -0.76950934
 h     -1.98860006    -0.66605345    -1.79481890
 h     -3.11039289    -1.37639327    -0.43018170
 h     -3.23446069     0.14330460    -0.69473848
 h     -0.50206528     1.56383901     1.77078600
          17

 c      1.08247438    -0.49897107     0.07686523
 c     -0.22002609    -0.99941861     0.58468830
 c     -1.16196696     0.03920262     0.17443728
 c     -1.04741944     1.46648641     0.79956307
 c     -0.39165939     1.15941181    -0.50232602
 c      1.05806318     0.80384151    -0.45158623
 h     -0.37579843    -1.88545001     1.09311301
 h     -1.90658479     2.26692208     0.80276831
 h     -0.88781141     1.72406542    -1.21587198
 h      1.93825450     1.36612512    -0.81843245
 o      2.31123032    -1.15726526     0.22328052
 h      2.95970223    -0.57849230    -0.13222209
 c     -2.41828165    -0.56327933    -0.76943083
 h     -2.01635899    -0.65435570    -1.75245817
 h     -3.01701192    -1.35955982    -0.47938040
 h     -3.28110043     0.17913027    -0.70849140
 h     -0.49719546     1.53149828     1.70098765
          17

 c      1.07719887    -0.50077962     0.09462863
 c     -0.21931369    -0.98418786     0.59191801
 c     -1.16882796     0.03058718     0.15830632
 c     -1.03881671     1.47246923     0.80421886
 c     -0.38598893     1.15705676    -0.50367395
 c      1.03116052     0.79455864    -0.45547615
 h     -0.36051173    -1.88503965     1.12026140
 h     -1.93750032     2.21966766     0.82040250
 h     -0.92602525     1.72991730    -1.21297809
 h      1.97478432     1.37757151    -0.78064983
 o      2.31646545    -1.16183329     0.21726113
 h      2.97736201    -0.55646565    -0.14735332
 c     -2.40976636    -0.55556479    -0.76792639
 h     -2.04230046    -0.64422023    -1.71903098
 h     -2.92534874    -1.36700323    -0.51733857
 h     -3.31595756     0.21529171    -0.72737578
 h     -0.48401613     1.49864870     1.64080583
          17

 c      1.07365006    -0.50366454     0.11284291
 c     -0.21629784    -0.96619333     0.59738036
 c     -1.17706233     0.02163881     0.14057974
 c     -1.03333180     1.47884292     0.80749341
 c     -0.38018606     1.15402421    -0.50432566
 c      1.00408061     0.78486476    -0.45944292
 h     -0.34845609    -1.89558803     1.15472162
 h     -1.95507515     2.15833550     0.83680392
 h     -0.96385147     1.73935413    -1.22397416
 h      1.99595189     1.38268187    -0.73753334
 o      2.32011832    -1.16595931     0.21137395
 h      2.99731551    -0.53606859    -0.16231683
 c     -2.40132615    -0.54256723    -0.76430106
 h     -2.05883702    -0.63541234    -1.71131324
 h     -2.84747813    -1.41383604    -0.53751363
 h     -3.33221423     0.24261070    -0.74970542
 h     -0.45044035     1.46697891     1.61071289
          17

 c      1.07194869    -0.50738055     0.13110644
 c     -0.21133812    -0.94692162     0.60182620
 c     -1.18629597     0.01276960     0.12149557
 c     -1.03106088     1.48495857     0.80880869
 c     -0.37572134     1.15094311    -0.50499817
 c      0.97833651     0.77496867    -0.46336191
 h     -0.33853074    -1.90549102     1.18973198
 h     -1.96082430     2.08838232     0.85248854
 h     -0.99421171     1.74643333    -1.24128550
 h      1.99531915     1.37865815    -0.68940834
 o      2.32262075    -1.16912058     0.20542397
 h      3.01079569    -0.52466560    -0.17260654
 c     -2.39377583    -0.52458969    -0.75817492
 h     -2.06310429    -0.62704806    -1.73545332
 h     -2.78136545    -1.49380240    -0.54133481
 h     -3.32740730     0.25560889    -0.77318672
 h     -0.39340662     1.43681705     1.61600067
          17

 c      1.07218174    -0.51159049     0.14895934
 c     -0.20488686    -0.92771406     0.60595473
 c     -1.19600543     0.00439428     0.10136040
 c     -1.03050015     1.48998489     0.80922830
 c     -0.37396226     1.14833986    -0.50625821
 c      0.95517410     0.76484434    -0.46698707
 h     -0.33000421    -1.90511646     1.21940933
 h     -1.96059459     2.01751065     0.86819406
 h     -1.01145016     1.74680046    -1.25890888
 h      1.97059587     1.36509442    -0.63804038
 o      2.32418561    -1.17105568     0.19936475
 h      3.01313544    -0.52589167    -0.17598617
 c     -2.38776683    -0.50392525    -0.75022877
 h     -2.05844327    -0.61757979    -1.78101369
 h     -2.71839836    -1.58218603    -0.53520367
 h     -3.30252071     0.25225889    -0.79529858
 h     -0.32475606     1.40912951     1.64227586
          17

 c      1.07439373    -0.51590621     0.16590520
 c     -0.19746479    -0.90954510     0.61026933
 c     -1.20553251    -0.00310912     0.08056892
 c     -1.02948303     1.49297592     0.81008534
 c     -0.37596608     1.14654303    -0.50841829
 c      0.93549210     0.75429627    -0.47001228
 h     -0.32265806    -1.88891579     1.24016932
 h     -1.96386247     1.95422556     0.88497435
 h     -1.01251759     1.73846530    -1.27335655
 h      1.92337679     1.34367970    -0.58600029
 o      2.32479276    -1.17177807     0.19330004
 h      3.00401495    -0.53935669    -0.17258669
 c     -2.38320628    -0.48307751    -0.74187360
 h     -2.05033112    -0.60549815    -1.83033260
 h     -2.65421337    -1.65608351    -0.52471352
 h     -3.26204911     0.23405479    -0.81369438
 h     -0.26083009     1.38608196     1.67143839
          17

 c      1.07857557    -0.51993425     0.18143991
 c     -0.18963320    -0.89300288     0.61505030
 c     -1.21412088    -0.00942926     0.05959003
 c     -1.02631926     1.49323783     0.81214904
 c     -0.38235025     1.14565869    -0.51154709
 c      0.91966953     0.74298987    -0.47210909
 h     -0.31670968    -1.85532434     1.25084281
 h     -1.97923521     1.90479500     0.90402264
 h     -0.99703369     1.72160156    -1.28355703
 h      1.85973246     1.31851423    -0.53625961
 o      2.32419115    -1.17157087     0.18747645
 h      2.98746397    -0.56068537    -0.16484268
 c     -2.37941153    -0.46409014    -0.73441415
 h     -2.04286754    -0.58998539    -1.86909490
 h     -2.58913643    -1.70200542    -0.51333346
 h     -3.21507863     0.20665468    -0.82672848
 h     -0.21343883     1.36967510     1.69175789
          17

 c      1.08464905    -0.52332277     0.19508713
 c     -0.18194046    -0.87829968     0.62034394
 c     -1.22097135    -0.01432595     0.03893409
 c     -1.02044253     1.49061182     0.81571406
 c     -0.39319163     1.14554563    -0.51549075
 c      0.90736628     0.73044368    -0.47297308
 h     -0.31278660    -1.80646330     1.25266465
 h     -2.00785577     1.87061100     0.92596349
 h     -0.96721965     1.69836698    -1.29086930
 h      1.79129105     1.29686778    -0.49168716
 o      2.32191892    -1.17096240     0.18226645
 h      2.97158868    -0.58189588    -0.15726378
 c     -2.37527562    -0.44873335    -0.72868533
 h     -2.03821682    -0.57094566    -1.88913239
 h     -2.52564122    -1.71385637    -0.50310483
 h     -3.17622700     0.18035679    -0.83403026
 h     -0.18876490     1.36100590     1.69772345
          17

 c      1.09244793    -0.52580007     0.20643681
 c     -0.17484757    -0.86525551     0.62593306
 c     -1.22530952    -0.01760993     0.01912129
 c     -1.01240817     1.48540018     0.82083386
 c     -0.40799261     1.14580107    -0.51986006
 c      0.89754924     0.71607450    -0.47240407
 h     -0.31200349    -1.74826147     1.24955291
 h     -2.04202943     1.84894647     0.95030978
 h     -0.92786728     1.67291055    -1.29939319
 h      1.73435144     1.28901799    -0.45420295
 o      2.31747899    -1.17056384     0.17807132
 h      2.96587867    -0.59402966    -0.15493165
 c     -2.36959818    -0.43850678    -0.72508229
 h     -2.03716479    -0.54877041    -1.88728732
 h     -2.46687037    -1.69017994    -0.49527465
 h     -3.16239016     0.16725434    -0.83642456
 h     -0.18872998     1.36026762     1.68787286
          17

 c      1.10170008    -0.52720244     0.21518633
 c     -0.16865210    -0.85330096     0.63132036
 c     -1.22645840    -0.01910812     0.00066120
 c     -1.00337772     1.47808835     0.82735904
 c     -0.42578583     1.14581393    -0.52404483
 c      0.88913432     0.69955043    -0.47037549
 h     -0.31605085    -1.69039798     1.24834406
 h     -2.07066826     1.83588741     0.97575499
 h     -0.88563796     1.65100171    -1.31579091
 h      1.70259375     1.30404586    -0.42418088
 o      2.31075664    -1.17070590     0.17510540
 h      2.97472962    -0.59302057    -0.16012540
 c     -2.36199317    -0.43401876    -0.72377735
 h     -2.03957514    -0.52415385    -1.86416976
 h     -2.41612118    -1.63319056    -0.49051358
 h     -3.18173776     0.17269343    -0.83423240
 h     -0.21164088     1.36685135     1.66389806
          17

 c      1.11202237    -0.52748750     0.22117587
 c     -0.16346394    -0.84166098     0.63584009
 c     -1.22392257    -0.01864857    -0.01597012
 c     -0.99472243     1.46916761     0.83480756
 c     -0.44541966     1.14497120    -0.52742139
 c      0.88195732     0.68141904    -0.46698509
 h     -0.32697676    -1.64415867     1.25757901
 h     -2.08470665     1.82822218     1.00080282
 h     -0.84670491     1.63815633    -1.34679909
 h      1.69645832     1.34207000    -0.40132407
 o      2.30229282    -1.17122800     0.17326562
 h      2.99321863    -0.58311306    -0.17031593
 c     -2.35350020    -0.43444925    -0.72485289
 h     -2.04453310    -0.49797970    -1.82399028
 h     -2.37673776    -1.54999403    -0.48867642
 h     -3.22590843     0.19003549    -0.82584599
 h     -0.25144396     1.37930753     1.63138109
          17

 c      1.12294080    -0.52673283     0.22440404
 c     -0.15928717    -0.82985191     0.63902210
 c     -1.21749669    -0.01609717    -0.03036924
 c     -0.98798156     1.45909067     0.84218326
 c     -0.46587979     1.14298736    -0.52980266
 c      0.87675733     0.66318195    -0.46236558
 h     -0.34615152    -1.61666598     1.28330401
 h     -2.07914680     1.82385027     1.02413815
 h     -0.81367779     1.63640875    -1.39402333
 h      1.70410393     1.39297132    -0.38592245
 o      2.29300971    -1.17173656     0.17227691
 h      3.01139437    -0.57271987    -0.18051698
 c     -2.34584481    -0.43777415    -0.72813252
 h     -2.05024194    -0.47121040    -1.77546084
 h     -2.35199119    -1.45642913    -0.48787220
 h     -3.27805510     0.20740620    -0.80923075
 h     -0.29611527     1.39534344     1.60158591
          17

 c      1.13392164    -0.52511550     0.22501470
 c     -0.15616701    -0.81814050     0.64099102
 c     -1.20736482    -0.01145487    -0.04224026
 c     -0.98477585     1.44823111     0.84800768
 c     -0.48634647     1.14007565    -0.53170728
 c      0.87429632     0.64664181    -0.45670898
 h     -0.37278653    -1.60559885     1.32433897
 h     -2.05330935     1.82170964     1.04475264
 h     -0.78532166     1.64294813    -1.45097633
 h      1.71232206     1.44374608    -0.37855252
 o      2.28378998    -1.17195038     0.17189811
 h      3.02076865    -0.56883461    -0.18654758
 c     -2.34049182    -0.44097533    -0.73305307
 h     -2.05387506    -0.44472910    -1.73263200
 h     -2.34457925    -1.38186275    -0.48279486
 h     -3.32363847     0.21553409    -0.78370047
 h     -0.32832707     1.41242735     1.59114435
          17

 c      1.14438993    -0.52288171     0.22326662
 c     -0.15422494    -0.80736005     0.64239808
 c     -1.19413705    -0.00497629    -0.05139768
 c     -0.98601749     1.43677386     0.85112443
 c     -0.50599187     1.13679333    -0.53408091
 c      0.87488342     0.63338139    -0.45030800
 h     -0.40378998    -1.60144679     1.37294358
 h     -2.01104471     1.82186686     1.06206390
 h     -0.75938918     1.65247340    -1.50661654
 h      1.71261312     1.48424717    -0.37938967
 o      2.27528930    -1.17182368     0.17200444
 h      3.01707726    -0.57496469    -0.18631075
 c     -2.33834406    -0.44077331    -0.73880535
 h     -2.05215674    -0.41918463    -1.71231632
 h     -2.35592281    -1.36179014    -0.46531834
 h     -3.35358512     0.20970053    -0.75004938
 h     -0.33449181     1.42918855     1.61271735
          17

 c      1.15373877    -0.52031195     0.21949681
 c     -0.15354735    -0.79834637     0.64398402
 c     -1.17879647     0.00276930    -0.05774043
 c     -0.99084360     1.42468243     0.85185687
 c     -0.52385081     1.13381227    -0.53784157
 c      0.87841480     0.62461881    -0.44353429
 h     -0.43524738    -1.59419402     1.41985691
 h     -1.96114092     1.82590450     1.07623750
 h     -0.73479103     1.66016654    -1.55085189
 h      1.70123582     1.50833645    -0.38809946
 o      2.26789612    -1.17153891     0.17259541
 h      3.00064544    -0.59110522    -0.17988949
 c     -2.33969206    -0.43639706    -0.74440553
 h     -2.04361485    -0.39521202    -1.72499034
 h     -2.38564474    -1.40360387    -0.43363972
 h     -3.36353265     0.18904389    -0.70999457
 h     -0.31689433     1.44557633     1.66119983
          17

 c      1.16135349    -0.51768559     0.21408040
 c     -0.15408991    -0.79162097     0.64627494
 c     -1.16257733     0.01095372    -0.06122871
 c     -0.99704975     1.41181196     0.85160038
 c     -0.53887765     1.13179710    -0.54363540
 c      0.88452892     0.62119488    -0.43678370
 h     -0.46378312    -1.57713371     1.45790325
 h     -1.91643818     1.83717068     1.08855860
 h     -0.71183490     1.66294927    -1.57719053
 h      1.67787624     1.51336798    -0.40400045
 o      2.26170045    -1.17148451     0.17379580
 h      2.97645871    -0.61388099    -0.16953126
 c     -2.34425434    -0.43027689    -0.74907292
 h     -2.03095184    -0.37404997    -1.76603442
 h     -2.43031127    -1.47708510    -0.39744425
 h     -3.35302391     0.15563960    -0.66565106
 h     -0.28932161     1.46115383     1.71802833
          17

 c      1.16666007    -0.51524193     0.20738535
 c     -0.15566821    -0.78736740     0.64951574
 c     -1.14680549     0.01864129    -0.06188462
 c     -1.00252995     1.39803287     0.85158377
 c     -0.55007867     1.13132031    -0.55177068
 c      0.89269070     0.62352778    -0.43042025
 h     -0.48706058    -1.54729729     1.48292653
 h     -1.88929514     1.85960449     1.10094162
 h     -0.69171064     1.65961214    -1.58303518
 h      1.64500608     1.49998991    -0.42622632
 o      2.25647249    -1.17222002     0.17585094
 h      2.95390147    -0.63683421    -0.15952171
 c     -2.35126064    -0.42507534    -0.75280675
 h     -2.01995777    -0.35742589    -1.81970198
 h     -2.48404406    -1.54995154    -0.36771633
 h     -3.32570377     0.11397348    -0.61906036
 h     -0.26451195     1.47461264     1.76597235
          17

 c      1.16919442    -0.51313983     0.19973177
 c     -0.15799271    -0.78548731     0.65369292
 c     -1.13271529     0.02497988    -0.05980882
 c     -1.00627887     1.38346553     0.85255084
 c     -0.55662768     1.13273731    -0.56218416
 c      0.90216893     0.63148913    -0.42473247
 h     -0.50385354    -1.50490266     1.49371022
 h     -1.88414190     1.89429191     1.11398937
 h     -0.67604843     1.65080532    -1.56954371
 h      1.60826654     1.47290853    -0.45389827
 o      2.25179969    -1.17432807     0.17904854
 h      2.94390344    -0.65253782    -0.15488101
 c     -2.35950568    -0.42248385    -0.75605956
 h     -2.01630030    -0.34669272    -1.86986383
 h     -2.54092844    -1.60376150    -0.35080540
 h     -3.29030317     0.07097040    -0.57152004
 h     -0.24985397     1.48442698     1.79465515
          17

 c      1.16867342    -0.51142880     0.19136665
 c     -0.16069369    -0.78562688     0.65854043
 c     -1.12128914     0.02937304    -0.05520577
 c     -1.00853595     1.36866630     0.85497104
 c     -0.55793827     1.13602972    -0.57436309
 c      0.91194057     0.64424674    -0.41989119
 h     -0.51414972    -1.45305430     1.49208111
 h     -1.89488795     1.93689257     1.12567671
 h     -0.66669203     1.63929786    -1.54199239
 h      1.57742776     1.44226235    -0.48650329
 o      2.24749075    -1.17808956     0.18351694
 h      2.95195159    -0.65759840    -0.15810605
 c     -2.36748293    -0.42355168    -0.75931618
 h     -2.02384993    -0.34238883    -1.90532146
 h     -2.59611088    -1.63048024    -0.34931598
 h     -3.26041133     0.03553610    -0.52273346
 h     -0.24844344     1.48928693     1.79937968
          17

 c      1.16504769    -0.51005857     0.18246571
 c     -0.16331848    -0.78717737     0.66350858
 c     -1.11316647     0.03158503    -0.04839784
 c     -1.01018512     1.35444327     0.85907262
 c     -0.55368817     1.14069052    -0.58725505
 c      0.92070475     0.66031619    -0.41590761
 h     -0.51942091    -1.39774444     1.48342076
 h     -1.91073830     1.97962722     1.13266995
 h     -0.66561713     1.63036165    -1.51037897
 h      1.56587464     1.42302613    -0.52456626
 o      2.24385949    -1.18327482     0.18907998
 h      2.97324435    -0.65581659    -0.16686577
 c     -2.37388908    -0.42886552    -0.76294090
 h     -2.04456749    -0.34433080    -1.91998021
 h     -2.64574275    -1.62767909    -0.36382129
 h     -3.24916127     0.01573277    -0.47103881
 h     -0.26046857     1.48824703     1.77941452
          17

 c      1.15851901    -0.50893952     0.17316243
 c     -0.16533024    -0.78932545     0.66776594
 c     -1.10864361     0.03174382    -0.03980949
 c     -1.01219386     1.34151147     0.86470784
 c     -0.54380276     1.14577930    -0.59936998
 c      0.92737794     0.67826749    -0.41267858
 h     -0.52274097    -1.34737932     1.47678496
 h     -1.92255332     2.01505535     1.13231921
 h     -0.67485803     1.63124803    -1.48821590
 h      1.58447383     1.42728304    -0.56956271
 o      2.24144822    -1.18935142     0.19538093
 h      2.99704290    -0.65467909    -0.17603504
 c     -2.37844891    -0.43834061    -0.76694976
 h     -2.07871595    -0.35179543    -1.91197932
 h     -2.68674355    -1.59627783    -0.39369721
 h     -3.25957393     0.01415723    -0.41632489
 h     -0.28349304     1.48088588     1.73762356
          17

 c      1.14951833    -0.50801270     0.16357855
 c     -0.16619669    -0.79127264     0.67041134
 c     -1.10774708     0.03025161    -0.02992157
 c     -1.01551093     1.33028600     0.87121453
 c     -0.52845477     1.15029795    -0.60936954
 c      0.93191154     0.69776023    -0.41023489
 h     -0.52780627    -1.31045197     1.48253098
 h     -1.92494692     2.03804929     1.12342602
 h     -0.69598422     1.64792330    -1.48621945
 h      1.63189648     1.45286342    -0.62137242
 o      2.24059967    -1.19579406     0.20208935
 h      3.01376133    -0.66033474    -0.18106103
 c     -2.38205786    -0.45114152    -0.77080184
 h     -2.12492858    -0.36353104    -1.88360326
 h     -2.71694508    -1.54045295    -0.43710402
 h     -3.28236944     0.02697898    -0.36262287
 h     -0.31152551     1.46763147     1.68149460
          17

 c      1.13865621    -0.50725801     0.15382308
 c     -0.16562614    -0.79261734     0.67099185
 c     -1.11032123     0.02765724    -0.01922051
 c     -1.02121560     1.32081681     0.87733141
 c     -0.50815984     1.15374952    -0.61689382
 c      0.93526563     0.71938667    -0.40890593
 h     -0.53626977    -1.29131162     1.50625478
 h     -1.91594305     2.04611255     1.10613533
 h     -0.72855939     1.68006686    -1.50356403
 h      1.69520131     1.48560563    -0.67625838
 o      2.24129360    -1.20221654     0.20899453
 h      3.01811971    -0.67567143    -0.17947812
 c     -2.38593917    -0.46585159    -0.77353640
 h     -2.18019536    -0.37753966    -1.84222856
 h     -2.73604102    -1.46964420    -0.49019014
 h     -3.30457783     0.04787305    -0.31620226
 h     -0.33353432     1.45015947     1.62450947
          17

 c      1.12665941    -0.50664511     0.14397181
 c     -0.16375186    -0.79355121     0.66988990
 c     -1.11608112     0.02454296    -0.00816606
 c     -1.03045228     1.31282468     0.88143525
 c     -0.48387351     1.15628621    -0.62260463
 c      0.93860836     0.74362306    -0.40912499
 h     -0.54569593    -1.28792171     1.54409196
 h     -1.89645551     2.03934602     1.08166304
 h     -0.76887350     1.72058773    -1.52825182
 h      1.75969660     1.51158867    -0.72880247
 o      2.24315978    -1.20839927     0.21602276
 h      3.00961962    -0.70027732    -0.17116003
 c     -2.39081315    -0.48041363    -0.77405084
 h     -2.24010968    -0.39077996    -1.80138747
 h     -2.74772449    -1.40270861    -0.54583655
 h     -3.31668479     0.07128616    -0.28232113
 h     -0.33469355     1.43112495     1.58388677
          17

 c      1.11429855    -0.50609467     0.13406408
 c     -0.16100918    -0.79461615     0.66804806
 c     -1.12463046     0.02143948     0.00282693
 c     -1.04360768     1.30585438     0.88248915
 c     -0.45689487     1.15834824    -0.62744303
 c      0.94286033     0.77034631    -0.41120656
 h     -0.55104759    -1.29450059     1.58564624
 h     -1.87044932     2.02081271     1.05211255
 h     -0.81097977     1.76053055    -1.54638314
 h      1.81463804     1.52274507    -0.77437743
 o      2.24551467    -1.21430746     0.22324626
 h      2.99263785    -0.73060638    -0.15841584
 c     -2.39653464    -0.49203531    -0.77136122
 h     -2.30003248    -0.39932625    -1.77853585
 h     -2.76154492    -1.36958799    -0.59402844
 h     -3.31390062     0.09311755    -0.26395772
 h     -0.30601251     1.41228464     1.56981051
          17

 c      1.10231825    -0.50547749     0.12412242
 c     -0.15787368    -0.79634381     0.66640003
 c     -1.13545938     0.01878148     0.01341773
 c     -1.05935165     1.29934863     0.88083174
 c     -0.42865230     1.16035076    -0.63210673
 c      0.94866930     0.79891965    -0.41529101
 h     -0.54766324    -1.30537282     1.62034299
 h     -1.84553221     1.99727449     1.02032615
 h     -0.84879205     1.79301440    -1.54842064
 h      1.85363389     1.51619336    -0.80995431
 o      2.24741375    -1.22009312     0.23088312
 h      2.97615864    -0.76034936    -0.14593451
 c     -2.40254073    -0.49847964    -0.76493459
 h     -2.35699993    -0.39979343    -1.78536003
 h     -2.78708512    -1.39460320    -0.62769992
 h     -3.29514819     0.11047457    -0.26187783
 h     -0.25522766     1.39313591     1.57632588
          17

 c      1.09138165    -0.50463646     0.11417914
 c     -0.15471622    -0.79907911     0.66555792
 c     -1.14794071     0.01690542     0.02338360
 c     -1.07520315     1.29252354     0.87750034
 c     -0.40053234     1.16260736    -0.63696655
 c      0.95647015     0.82839373    -0.42136752
 h     -0.53274452    -1.31667226     1.64086912
 h     -1.83232101     1.97891620     0.98944763
 h     -0.87736011     1.81415017    -1.52993984
 h      1.87377527     1.49254751    -0.83408936
 o      2.24786527    -1.22598476     0.23921114
 h      2.97079573    -0.78249651    -0.13935301
 c     -2.40901869    -0.50033390    -0.75511180
 h     -2.40995768    -0.39134069    -1.81751074
 h     -2.82096971    -1.46800002    -0.64811004
 h     -3.26243149     0.12177163    -0.27476817
 h     -0.20080860     1.37265505     1.58952430
          17

 c      1.08203081    -0.50341309     0.10429832
 c     -0.15177001    -0.80294937     0.66575624
 c     -1.16136794     0.01603414     0.03263532
 c     -1.08898763     1.28456885     0.87335675
 c     -0.37376553     1.16533695    -0.64213890
 c      0.96646711     0.85764517    -0.42928702
 h     -0.50544908    -1.32646647     1.64371369
 h     -1.83993389     1.97536129     0.96186338
 h     -0.89332125     1.82270404    -1.49052449
 h      1.87539225     1.45505269    -0.84697131
 o      2.24630257    -1.23201606     0.24833609
 h      2.98156351    -0.79384504    -0.14152597
 c     -2.41668095    -0.50002723    -0.74324100
 h     -2.45789066    -0.37583350    -1.85859653
 h     -2.85107884    -1.55817146    -0.65941628
 h     -3.22110729     0.12740645    -0.29909972
 h     -0.15926219     1.35081968     1.59862659
          17

 c      1.07466056    -0.50167279     0.09459012
 c     -0.14912416    -0.80787193     0.66686824
 c     -1.17503077     0.01624149     0.04118733
 c     -1.09982152     1.27525899     0.86896851
 c     -0.34931480     1.16864307    -0.64753225
 c      0.97850491     0.88543277    -0.43873489
 h     -0.46661887    -1.33459772     1.62895237
 h     -1.86887599     1.98872593     0.93825879
 h     -0.89521448     1.81988428    -1.43303334
 h      1.86289989     1.40957481    -0.85087926
 o      2.24289327    -1.23786194     0.25802333
 h      3.00305999    -0.79762253    -0.14984055
 c     -2.42571477    -0.49969822    -0.73104717
 h     -2.49904799    -0.35628372    -1.89224511
 h     -2.86861663    -1.63931101    -0.66401117
 h     -3.18055478     0.13083722    -0.32897415
 h     -0.14062382     1.32835592     1.59822123
          17

 c      1.06950713    -0.49932890     0.08521609
 c     -0.14671088    -0.81355135     0.66840369
 c     -1.18829236     0.01744417     0.04911278
 c     -1.10812996     1.26514361     0.86469827
 c     -0.32774273     1.17244021    -0.65281610
 c      0.99187079     0.91041304    -0.44916985
 h     -0.41858388    -1.34278431     1.60034024
 h     -1.90994400     2.01195261     0.91809536
 h     -0.88416754     1.80973515    -1.36369275
 h      1.84644412     1.36484869    -0.85098254
 o      2.23823386    -1.24303010     0.26783991
 h      3.02420646    -0.80028610    -0.15850359
 c     -2.43557892    -0.50084295    -0.72003169
 h     -2.53153812    -0.33559854    -1.90800990
 h     -2.87013041    -1.69688516    -0.66281951
 h     -3.15346408     0.13888326    -0.35681024
 h     -0.14922597     1.30620302     1.58668939
          17

 c      1.06665471    -0.49635911     0.07638137
 c     -0.14430872    -0.81947010     0.66950489
 c     -1.20065036     0.01943091     0.05650482
 c     -1.11496274     1.25505993     0.86069664
 c     -0.30908751     1.17634692    -0.65735347
 c      1.00525968     0.93123910    -0.45982006
 h     -0.36490140    -1.35489584     1.56552005
 h     -1.95093905     2.03475939     0.90073491
 h     -0.86501794     1.80003580    -1.29254020
 h      1.84195236     1.33145452    -0.85536102
 o      2.23287708    -1.24711983     0.27739310
 h      3.03553356    -0.80719778    -0.16236362
 c     -2.44552757    -0.50438636    -0.71115594
 h     -2.55384039    -0.31616281    -1.90127788
 h     -2.85535983    -1.72381792    -0.65621583
 h     -3.15089071     0.15840121    -0.37613907
 h     -0.18482933     1.28533246     1.56505813
          17

 c      1.06605813    -0.49280772     0.06831284
 c     -0.14160935    -0.82494281     0.66906803
 c     -1.21176973     0.02190924     0.06344581
 c     -1.12150510     1.24567988     0.85684511
 c     -0.29288204     1.17966656    -0.66025956
 c      1.01740692     0.94692184    -0.46996235
 h     -0.30955746    -1.37658371     1.53484851
 h     -1.98234457     2.04898655     0.88585080
 h     -0.84658658     1.80231995    -1.23244468
 h      1.86395737     1.31742130    -0.87155934
 o      2.22712691    -1.24991507     0.28643940
 h      3.03225041    -0.82101060    -0.15863604
 c     -2.45534643    -0.51037208    -0.70461953
 h     -2.56497891    -0.29976668    -1.87189445
 h     -2.82565437    -1.71752079    -0.64445470
 h     -3.17472716     0.18948583    -0.38513218
 h     -0.24249879     1.26676935     1.53716099
          17

 c      1.06757732    -0.48877226     0.06122804
 c     -0.13835817    -0.82935600     0.66616010
 c     -1.22148255     0.02455128     0.06998128
 c     -1.12905912     1.23740053     0.85265896
 c     -0.27858130     1.18174512    -0.66083068
 c      1.02825276     0.95725220    -0.47943470
 h     -0.25549245    -1.41280129     1.51681326
 h     -1.99870135     2.04998146     0.87330547
 h     -0.83772750     1.82755230    -1.19389096
 h      1.91262520     1.32291652    -0.90030904
 o      2.22101047    -1.25138402     0.29490629
 h      3.01459709    -0.84164707    -0.14719795
 c     -2.46545092    -0.51789116    -0.69992204
 h     -2.56463743    -0.28746133    -1.82356980
 h     -2.78348485    -1.67918723    -0.62778624
 h     -3.21687209     0.22368390    -0.38632859
 h     -0.31136461     1.25158427     1.51087223
          17

 c      1.07101751    -0.48437502     0.05530253
 c     -0.13444963    -0.83254375     0.66056031
 c     -1.22975483     0.02702827     0.07610003
 c     -1.13909485     1.23040290     0.84724367
 c     -0.26628847     1.18269553    -0.65914032
 c      1.03902787     0.96265837    -0.48866296
 h     -0.20375483    -1.46363937     1.51197432
 h     -1.99819122     2.03622402     0.86296691
 h     -0.83942914     1.87742284    -1.17780950
 h      1.97313002     1.34155996    -0.93508083
 o      2.21427415    -1.25167181     0.30290349
 h      2.98787788    -0.86647290    -0.13069769
 c     -2.47627843    -0.52549122    -0.69611959
 h     -2.55331522    -0.27917795    -1.76438637
 h     -2.73274941    -1.61538948    -0.60634041
 h     -3.26612247     0.25001729    -0.38323321
 h     -0.37451492     1.24071455     1.49882366
          17

 c      1.07615617    -0.47973464     0.05065071
 c     -0.12985909    -0.83490064     0.65280451
 c     -1.23663315     0.02902938     0.08172937
 c     -1.15271706     1.22471001     0.83969452
 c     -0.25680921     1.18355384    -0.65596111
 c      1.05112040     0.96371364    -0.49817379
 h     -0.15453416    -1.52300880     1.51259959
 h     -1.98247953     2.00913799     0.85454136
 h     -0.84360387     1.94217539    -1.17628461
 h      2.02829213     1.36605548    -0.96800540
 o      2.20640499    -1.25108129     0.31071936
 h      2.96213511    -0.89069595    -0.11444375
 c     -2.48781399    -0.53131554    -0.69197797
 h     -2.53232572    -0.27324922    -1.70760444
 h     -2.67939479    -1.54221993    -0.57963004
 h     -3.31349827     0.26021670    -0.37833117
 h     -0.41566381     1.23465227     1.51391886
          17

 c      1.08275138    -0.47494302     0.04731816
 c     -0.12454416    -0.83707296     0.64367930
 c     -1.24218979     0.03027339     0.08674754
 c     -1.16951575     1.22015897     0.83007474
 c     -0.25090709     1.18558565    -0.65211935
 c      1.06529844     0.96090809    -0.50830675
 h     -0.10851841    -1.58207195     1.50860712
 h     -1.95737318     1.97371182     0.84745186
 h     -0.84057937     2.00837908    -1.17998547
 h      2.06636569     1.39095085    -0.99357995
 o      2.19683700    -1.24996802     0.31871352
 h      2.94892936    -0.90917441    -0.10464790
 c     -2.49962026    -0.53289055    -0.68622913
 h     -2.50330417    -0.26664993    -1.66988914
 h     -2.63092690    -1.48887330    -0.54557106
 h     -3.35328180     0.24984266    -0.37299706
 h     -0.43230837     1.23325746     1.55800649
          17

 c      1.09054090    -0.47004734     0.04528136
 c     -0.11844132    -0.83961228     0.63379497
 c     -1.24648487     0.03053563     0.09101760
 c     -1.18740421     1.21629528     0.81968320
 c     -0.24878670     1.18971798    -0.64813928
 c      1.08158799     0.95465491    -0.51919907
 h     -0.06705884    -1.63309123     1.49250178
 h     -1.93359134     1.93941827     0.84092739
 h     -0.82428717     2.06538279    -1.18239343
 h      2.08152471     1.41269917    -1.00895777
 o      2.18543908    -1.24852585     0.32705009
 h      2.95367627    -0.91998551    -0.10413137
 c     -2.51131407    -0.52792366    -0.67818677
 h     -2.46748233    -0.25727591    -1.66334887
 h     -2.59241367    -1.48563012    -0.50095532
 h     -3.38245312     0.21782874    -0.36784264
 h     -0.43689489     1.23585288     1.61858167
          17

 c      1.09924104    -0.46504131     0.04445307
 c     -0.11150656    -0.84283054     0.62347195
 c     -1.24955852     0.02967654     0.09441970
 c     -1.20384094     1.21241031     0.81011302
 c     -0.25006912     1.19641743    -0.64424471
 c      1.09940092     0.94533206    -0.53082369
 h     -0.03171824    -1.67101823     1.46063134
 h     -1.92514637     1.91899525     0.83429894
 h     -0.79268609     2.10672055    -1.18000319
 h      2.07249140     1.42923014    -1.01335940
 o      2.17282584    -1.24668977     0.33552749
 h      2.97074828    -0.92606421    -0.10958043
 c     -2.52285536    -0.51675711    -0.66806858
 h     -2.42610685    -0.24689010    -1.68612057
 h     -2.56291025    -1.53152478    -0.44694517
 h     -3.40052806     0.16634162    -0.36280166
 h     -0.44385638     1.24148678     1.67940361
          17

 c      1.10854626    -0.45987371     0.04469639
 c     -0.10374231    -0.84678585     0.61277178
 c     -1.25146136     0.02762731     0.09685035
 c     -1.21708051     1.20807285     0.80255893
 c     -0.25395956     1.20573893    -0.64045201
 c      1.11768124     0.93328301    -0.54299757
 h     -0.00389532    -1.69369826     1.41273284
 h     -1.94207473     1.92153834     0.82705732
 h     -0.74674491     2.12963905    -1.17157789
 h      2.04187630     1.43992440    -1.00781451
 o      2.16002888    -1.24431267     0.34376144
 h      2.98861999    -0.93233206    -0.11446601
 c     -2.53395901    -0.50224501    -0.65668029
 h     -2.38185935    -0.24026704    -1.72391913
 h     -2.53990486    -1.59639430    -0.39119936
 h     -3.41031343     0.10099094    -0.35690981
 h     -0.46208376     1.24917257     1.72852731
          17

 c      1.11813475    -0.45446572     0.04584030
 c     -0.09521415    -0.85128670     0.60153091
 c     -1.25228396     0.02437007     0.09820790
 c     -1.22687653     1.20380870     0.79776132
 c     -0.25942095     1.21735493    -0.63662348
 c      1.13500237     0.91876093    -0.55535788
 h      0.01540698    -1.70196807     1.35146375
 h     -1.98209115     1.94411096     0.81854056
 h     -0.68972872     2.13491730    -1.15781110
 h      1.99647121     1.44617403    -0.99536871
 o      2.14800631    -1.24135694     0.35144907
 h      2.99748359    -0.94247644    -0.11329529
 c     -2.54367244    -0.48731414    -0.64507998
 h     -2.33896695    -0.24163491    -1.76019667
 h     -2.52267166    -1.65277151    -0.34171474
 h     -3.41899867     0.03058658    -0.34797608
 h     -0.49504480     1.25804249     1.75928818
          17

 c      1.12767915    -0.44873733     0.04769703
 c     -0.08606837    -0.85586514     0.58936524
 c     -1.25215124     0.01996866     0.09840902
 c     -1.23412007     1.20085280     0.79608105
 c     -0.26531008     1.23052358    -0.63245646
 c      1.14965268     0.90184729    -0.56734332
 h      0.02578145    -1.70012646     1.28231735
 h     -2.03313045     1.97419470     0.80798179
 h     -0.62691077     2.12748847    -1.14155479
 h      1.94757133     1.45226816    -0.98133775
 o      2.13742518    -1.23793890     0.35847261
 h      2.99246674    -0.95801573    -0.10333770
 c     -2.55063421    -0.47407602    -0.63426903
 h     -2.30199989    -0.25297638    -1.78279486
 h     -2.51130167    -1.68594610    -0.30351668
 h     -3.43720204    -0.03497252    -0.33286556
 h     -0.54255513     1.26745401     1.76914312
          17

 c      1.13686178    -0.44264435     0.05008302
 c     -0.07654598    -0.85975081     0.57568799
 c     -1.25119064     0.01462761     0.09742808
 c     -1.23998135     1.20030515     0.79747021
 c     -0.27050735     1.24405780    -0.62744855
 c      1.15989882     0.88247746    -0.57828789
 h      0.02757541    -1.69639049     1.21343032
 h     -2.08252735     1.99903393     0.79492230
 h     -0.56508353     2.11712882    -1.12817361
 h      1.90884621     1.46508218    -0.97234112
 o      2.12861343    -1.23430071     0.36490584
 h      2.97411708    -0.97850003    -0.08481221
 c     -2.55380051    -0.46374576    -0.62490404
 h     -2.27482705    -0.27437433    -1.78502618
 h     -2.50574264    -1.69015263    -0.27911952
 h     -3.47263503    -0.08920898    -0.30950915
 h     -0.60173303     1.27710564     1.75916125
          17

 c      1.14539649    -0.43622560     0.05284281
 c     -0.06697233    -0.86199515     0.55985422
 c     -1.24949300     0.00872547     0.09532363
 c     -1.24552521     1.20270071     0.80137241
 c     -0.27410667     1.25650755    -0.62096877
 c      1.16460595     0.86080173    -0.58773373
 h      0.02174720    -1.70161378     1.15395614
 h     -2.12161395     2.01029939     0.77935387
 h     -0.51091185     2.11666719    -1.12464827
 h      1.88954257     1.48988370    -0.97284630
 o      2.12152951    -1.23077661     0.37100974
 h      2.94857160    -1.00180654    -0.06089225
 c     -2.55319899    -0.45669386    -0.61707936
 h     -2.26011455    -0.30473532    -1.76486265
 h     -2.50554753    -1.66465748    -0.26946789
 h     -3.52226926    -0.13170587    -0.27947166
 h     -0.66696033     1.28719965     1.73477773
          17

 c      1.15305949    -0.42964401     0.05586879
 c     -0.05770518    -0.86193176     0.54151917
 c     -1.24709240     0.00279472     0.09223387
 c     -1.25174091     1.20801183     0.80661253
 c     -0.27564735     1.26678684    -0.61258441
 c      1.16376883     0.83770559    -0.59574006
 h      0.00920407    -1.72404775     1.10996049
 h     -2.14584553     2.00408491     0.76159409
 h     -0.46821821     2.13495829    -1.13576105
 h      1.88819548     1.52423953    -0.98180368
 o      2.11576950    -1.22775183     0.37720944
 h      2.92713228    -1.02460362    -0.03738505
 c     -2.54982776    -0.45278440    -0.61037108
 h     -2.25909576    -0.34218967    -1.72450938
 h     -2.50990775    -1.61228547    -0.27428551
 h     -3.57391074    -0.16514420    -0.24749144
 h     -0.72947090     1.29864561     1.70731251
          17

 c      1.15973393    -0.42318217     0.05909691
 c     -0.04910696    -0.85973954     0.52097196
 c     -1.24397003    -0.00254270     0.08833566
 c     -1.25952620     1.21578659     0.81148967
 c     -0.27517545     1.27482101    -0.60243504
 c      1.15821870     0.81475157    -0.60276631
 h     -0.00965018    -1.76282053     1.08061354
 h     -2.15403361     1.97991598     0.74208951
 h     -0.43692662     2.16949193    -1.15974989
 h      1.89564127     1.55848367    -0.99417019
 o      2.11080696    -1.22557397     0.38395790
 h      2.92218220    -1.04368567    -0.02055070
 c     -2.54495389    -0.45160479    -0.60404204
 h     -2.27130931    -0.38421472    -1.67102055
 h     -2.51774031    -1.54026651    -0.29169688
 h     -3.61461601    -0.19152476    -0.21864855
 h     -0.77835633     1.31306884     1.69350531
          17

 c      1.16543121    -0.41719807     0.06248960
 c     -0.04159219    -0.85641526     0.49901546
 c     -1.24008006    -0.00667032     0.08379995
 c     -1.26927940     1.22530928     0.81451005
 c     -0.27301958     1.28135799    -0.59115594
 c      1.14893697     0.79360693    -0.60932902
 h     -0.03432293    -1.80817248     1.05957837
 h     -2.14827275     1.94039296     0.72116270
 h     -0.41507745     2.20877482    -1.18930952
 h      1.90246958     1.58200698    -1.00493656
 o      2.10654557    -1.22442588     0.39145862
 h      2.93824985    -1.05798105    -0.01266515
 c     -2.53968824    -0.45224919    -0.59716735
 h     -2.29430458    -0.42780468    -1.61750564
 h     -2.52777125    -1.46336899    -0.31712275
 h     -3.63568463    -0.21128474    -0.19655945
 h     -0.80552729     1.33199510     1.70759608
          17

 c      1.17027098    -0.41206663     0.06602065
 c     -0.03565371    -0.85318540     0.47654749
 c     -1.23538699    -0.00906818     0.07875599
 c     -1.28030372     1.23573831     0.81549625
 c     -0.26956559     1.28726891    -0.57947943
 c      1.13671545     0.77563302    -0.61581717
 h     -0.06356062    -1.84813240     1.03974964
 h     -2.13479287     1.89159492     0.69870797
 h     -0.40089406     2.24064015    -1.21636871
 h      1.90252455     1.58740402    -1.01106348
 o      2.10359606    -1.22430182     0.39954352
 h      2.96753620    -1.06886270    -0.01012077
 c     -2.53486007    -0.45291657    -0.58881293
 h     -2.32407701    -0.47007213    -1.58211505
 h     -2.53877209    -1.40727087    -0.34227992
 h     -3.63315884    -0.22387573    -0.18305685
 h     -0.81194815     1.35532100     1.74886489
          17

 c      1.17442576    -0.40813357     0.06967077
 c     -0.03178774    -0.85104272     0.45428992
 c     -1.22989841    -0.00936500     0.07328588
 c     -1.29085018     1.24610620     0.81556467
 c     -0.26518250     1.29316066    -0.56798294
 c      1.12213373     0.76175417    -0.62245371
 h     -0.09551410    -1.87366551     1.01613254
 h     -2.12485880     1.84335594     0.67387533
 h     -0.39326060     2.25687188    -1.23504060
 h      1.89295828     1.57119031    -1.01152350
 o      2.10283863    -1.22511277     0.40788769
 h      2.99679981    -1.07827476    -0.00700277
 c     -2.53083666    -0.45138853    -0.57850585
 h     -2.35729774    -0.50910001    -1.57968113
 h     -2.55002735    -1.40130423    -0.35779241
 h     -3.60707909    -0.22827877    -0.17827707
 h     -0.80623108     1.38117843     1.80232509
          17

 c      1.17805431    -0.40567874     0.07342112
 c     -0.03038273    -0.85060854     0.43272661
 c     -1.22366617    -0.00734076     0.06744603
 c     -1.29888194     1.25539764     0.81607162
 c     -0.26022332     1.29934003    -0.55703894
 c      1.10560793     0.75241510    -0.62927992
 h     -0.12825863    -1.88003992     0.98627242
 h     -2.13250442     1.80692178     0.64510135
 h     -0.39153132     2.25366060    -1.24210487
 h      1.87367542     1.53347566    -1.00698629
 o      2.10490369    -1.22676058     0.41623768
 h      3.01558380    -1.08737038     0.00109471
 c     -2.52737364    -0.44731940    -0.56666066
 h     -2.39351653    -0.54367961    -1.60936424
 h     -2.56113772    -1.45141136    -0.36082957
 h     -3.56139386    -0.22312215    -0.18052418
 h     -0.79784889     1.40738732     1.85118951
          17

 c      1.18124190    -0.40489148     0.07723924
 c     -0.03163834    -0.85213567     0.41211759
 c     -1.21676577    -0.00290633     0.06128683
 c     -1.30315218     1.26304425     0.81789947
 c     -0.25503196     1.30586616    -0.54683176
 c      1.08739690     0.74752741    -0.63612177
 h     -0.16020425    -1.86662539     0.94990713
 h     -2.16551055     1.78830744     0.61151567
 h     -0.39537671     2.23095810    -1.23677002
 h      1.84740861     1.47800308    -0.99980704
 o      2.10998729    -1.22914402     0.42447787
 h      3.01920696    -1.09637076     0.01590118
 c     -2.52376615    -0.44302470    -0.55451745
 h     -2.43368824    -0.57220782    -1.65522641
 h     -2.57109143    -1.53223681    -0.35586563
 h     -3.50477505    -0.20657337    -0.18595480
 h     -0.79346890     1.43235147     1.88402667
          17

 c      1.18396413    -0.40586425     0.08106730
 c     -0.03552655    -0.85550297     0.39251152
 c     -1.20928277     0.00392296     0.05485017
 c     -1.30391889     1.26928603     0.82124403
 c     -0.24994573     1.31256182    -0.53735104
 c      1.06755401     0.74641848    -0.64255316
 h     -0.19040187    -1.83685897     0.90881563
 h     -2.21727952     1.78400836     0.57518427
 h     -0.40482286     2.19226989    -1.22075079
 h      1.82047892     1.41256109    -0.99431555
 o      2.11784031    -1.23215401     0.43262789
 h      3.00906651    -1.10475304     0.03650019
 c     -2.51900252    -0.44121251    -0.54366845
 h     -2.47759092    -0.59286374    -1.69886372
 h     -2.57876073    -1.61430696    -0.34762992
 h     -3.45090879    -0.17617010    -0.18868803
 h     -0.79665965     1.45508537     1.89513478
          17

 c      1.18607891    -0.40861715     0.08483003
 c     -0.04177547    -0.86017024     0.37374168
 c     -1.20130456     0.01305994     0.04817194
 c     -1.30243154     1.27474992     0.82574506
 c     -0.24528533     1.31898481    -0.52834371
 c      1.04591959     0.74791656    -0.64792229
 h     -0.21889368    -1.79871328     0.86699644
 h     -2.27225207     1.78587366     0.54073530
 h     -0.42048817     2.14498965    -1.19881257
 h      1.80297558     1.34832654    -0.99676577
 o      2.12777900    -1.23568225     0.44084144
 h      2.99265670    -1.11132027     0.05940771
 c     -2.51208719    -0.44364936    -0.53545771
 h     -2.52350511    -0.60438946    -1.72736130
 h     -2.58364754    -1.67876643    -0.33849334
 h     -3.41432878    -0.12924704    -0.18261584
 h     -0.80849002     1.47510010     1.88328001
          17

 c      1.18735757    -0.41313215     0.08845395
 c     -0.04988427    -0.86518601     0.35544620
 c     -1.19290599     0.02437058     0.04129149
 c     -1.30002121     1.27990112     0.83072662
 c     -0.24135311     1.32444898    -0.51928120
 c      1.02243962     0.75076879    -0.65155952
 h     -0.24704248    -1.76462689     0.83061494
 h     -2.31619225     1.78728913     0.51285095
 h     -0.44390019     2.10019175    -1.17905312
 h      1.80502994     1.29556485    -1.01343076
 o      2.13877095    -1.23963415     0.44938223
 h      2.98243809    -1.11428579     0.07908183
 c     -2.50287472    -0.45104269    -0.53052126
 h     -2.56897209    -0.60632756    -1.73402778
 h     -2.58575762    -1.71589853    -0.32922053
 h     -3.40009997    -0.06560292    -0.16546213
 h     -0.82787489     1.49248169     1.85121376
          17

 c      1.18754641    -0.41936833     0.09188105
 c     -0.05921246    -0.86948474     0.33722358
 c     -1.18415322     0.03767794     0.03426139
 c     -1.29776808     1.28487918     0.83526281
 c     -0.23848266     1.32829950    -0.50952283
 c      0.99788574     0.75424921    -0.65317540
 h     -0.27720091    -1.74817808     0.80630675
 h     -2.34017592     1.78474552     0.49480331
 h     -0.47723758     2.06948285    -1.17082322
 h      1.82825984     1.25703690    -1.04650676
 o      2.14981021    -1.24391119     0.45848319
 h      2.99014659    -1.11189900     0.09034558
 c     -2.49245975    -0.46308239    -0.52865461
 h     -2.61139540    -0.59892968    -1.71703996
 h     -2.58523059    -1.72146535    -0.31981824
 h     -3.39898830     0.00922258    -0.14093346
 h     -0.85140876     1.50820879     1.80630756
          17

 c      1.18644381    -0.42724171     0.09505550
 c     -0.06919887    -0.87256975     0.31898099
 c     -1.17513194     0.05274550     0.02714294
 c     -1.29655341     1.28953550     0.83813543
 c     -0.23720646     1.33049291    -0.49879489
 c      0.97412167     0.75820680    -0.65304738
 h     -0.31091114    -1.75623886     0.79712458
 h     -2.34018709     1.77711182     0.48828019
 h     -0.52146548     2.05817691    -1.17895652
 h      1.86237053     1.22775454    -1.09216784
 o      2.16052059    -1.24834915     0.46810781
 h      3.01742080    -1.10373195     0.09236342
 c     -2.48236844    -0.47871402    -0.52911273
 h     -2.64848734    -0.58304568    -1.67870591
 h     -2.58219904    -1.69494446    -0.30989065
 h     -3.39645468     0.08532528    -0.11549521
 h     -0.87310719     1.52457773     1.76134468
          17

 c      1.18395664    -0.43660653     0.09790864
 c     -0.07956531    -0.87496004     0.30116509
 c     -1.16597717     0.06924297     0.01999387
 c     -1.29704275     1.29352735     0.83802697
 c     -0.23839489     1.33189524    -0.48755006
 c      0.95338933     0.76255376    -0.65175758
 h     -0.34696872    -1.78373566     0.79972449
 h     -2.31628648     1.76494288     0.49346549
 h     -0.57394785     2.06151055    -1.19955077
 h      1.89268601     1.20141824    -1.14357378
 o      2.17126696    -1.25269208     0.47790997
 h      3.05408380    -1.09120013     0.08935081
 c     -2.47368395    -0.49648097    -0.53090498
 h     -2.67881166    -0.56004102    -1.62584949
 h     -2.57690495    -1.63982867    -0.29855358
 h     -3.38201320     0.15276178    -0.09448245
 h     -0.88547008     1.54501411     1.73232993
          17

 c      1.18011448    -0.44726812     0.10036379
 c     -0.09027496    -0.87776541     0.28454113
 c     -1.15687423     0.08671107     0.01284599
 c     -1.29932573     1.29652253     0.83429039
 c     -0.24307624     1.33379770    -0.47669245
 c      0.93752092     0.76700125    -0.64987040
 h     -0.38202897    -1.81839754     0.80681524
 h     -2.27288587     1.75048585     0.50882913
 h     -0.62891561     2.06950976    -1.22340198
 h      1.90775706     1.17437466    -1.19438330
 o      2.18261084    -1.25665271     0.48746081
 h      3.08673334    -1.07653311     0.08691185
 c     -2.46678748    -0.51453672    -0.53287369
 h     -2.70250180    -0.53160204    -1.57064800
 h     -2.57004898    -1.56613717    -0.28381380
 h     -3.35113251     0.20398652    -0.08092650
 h     -0.88351067     1.57193646     1.72978761
          17

 c      1.17504972    -0.45901079     0.10235579
 c     -0.10134572    -0.88198707     0.26981992
 c     -1.14803705     0.10455042     0.00568912
 c     -1.30244072     1.29840785     0.82774004
 c     -0.25202779     1.33725914    -0.46709483
 c      0.92759848     0.77115541    -0.64779266
 h     -0.41271630    -1.84862549     0.81141523
 h     -2.22024902     1.73838971     0.53061712
 h     -0.68020614     2.07356693    -1.24199558
 h      1.90128891     1.14560547    -1.24003431
 o      2.19486022    -1.25997992     0.49643372
 h      3.10589496    -1.06163031     0.08901080
 c     -2.46142032    -0.53037844    -0.53388605
 h     -2.72168064    -0.49930398    -1.52947804
 h     -2.56336506    -1.49454017    -0.26121364
 h     -3.30368261     0.23424344    -0.07586796
 h     -0.86888385     1.60374090     1.75002910
          17

 c      1.16896968    -0.47161281     0.10384369
 c     -0.11273812    -0.88819910     0.25748380
 c     -1.13967663     0.12205506    -0.00152235
 c     -1.30442857     1.29918329     0.82030658
 c     -0.26548520     1.34282675    -0.45939281
 c      0.92388629     0.77467029    -0.64573760
 h     -0.43682888    -1.86697997     0.80882140
 h     -2.17547841     1.73640569     0.55278509
 h     -0.72316897     2.06881594    -1.25013761
 h      1.87141559     1.11573454    -1.27780176
 o      2.20795857    -1.26249114     0.50465176
 h      3.10788207    -1.04755406     0.09718402
 c     -2.45692861    -0.54097550    -0.53345660
 h     -2.73921529    -0.46443064    -1.51613159
 h     -2.55980321    -1.45523329    -0.22296653
 h     -3.24243938     0.24152503    -0.07876986
 h     -0.84820137     1.63523024     1.77923162
          17

 c      1.16213297    -0.48484878     0.10481343
 c     -0.12432731    -0.89652933     0.24777137
 c     -1.13197294     0.13847628    -0.00884375
 c     -1.30318657     1.29883632     0.81395227
 c     -0.28307113     1.35054517    -0.45397934
 c      0.92586288     0.77730876    -0.64370426
 h     -0.45351952    -1.87031634     0.79673334
 h     -2.15725713     1.75333736     0.56918575
 h     -0.75518579     2.05384507    -1.24602303
 h      1.82009029     1.08641464    -1.30689267
 o      2.22150050    -1.26409171     0.51208824
 h      3.09469088    -1.03427565     0.11054889
 c     -2.45275457    -0.54455233    -0.53209941
 h     -2.75574444    -0.42899928    -1.53232229
 h     -2.56146373    -1.46657226    -0.16337855
 h     -3.17266528     0.22710370    -0.08754619
 h     -0.82816951     1.66082807     1.80388211
          17

 c      1.15483421    -0.49848776     0.10527374
 c     -0.13589692    -0.90670415     0.24069344
 c     -1.12506244     0.15307750    -0.01632448
 c     -1.29791642     1.29776151     0.80986495
 c     -0.30387795     1.36005015    -0.45101293
 c      0.93230196     0.77890436    -0.64143542
 h     -0.46322630    -1.85933391     0.77502375
 h     -2.17134079     1.79180931     0.57813171
 h     -0.77572702     2.03012998    -1.23093863
 h      1.75329440     1.06016568    -1.32912172
 o      2.23475148    -1.26479718     0.51887087
 h      3.07383429    -1.02036090     0.12578752
 c     -2.44869635    -0.54249169    -0.53054824
 h     -2.76869917    -0.39664845    -1.56737365
 h     -2.56684438    -1.51307994    -0.08892281
 h     -3.10286347     0.19691800    -0.09801903
 h     -0.81311073     1.67651415     1.81557544
          17

 c      1.14738923    -0.51229699     0.10525025
 c     -0.14712431    -0.91806093     0.23602847
 c     -1.11905453     0.16517254    -0.02399844
 c     -1.28963897     1.29706340     0.80836857
 c     -0.32662031     1.37065144    -0.45036406
 c      0.94141215     0.77928511    -0.63836009
 h     -0.46777104    -1.83866760     0.74579734
 h     -2.20474769     1.84400895     0.58323746
 h     -0.78654711     2.00198096    -1.20948142
 h      1.68135694     1.04035680    -1.35002433
 o      2.24674000    -1.26473962     0.52525615
 h      3.05702313    -1.00288908     0.13761308
 c     -2.44443748    -0.53785642    -0.52944488
 h     -2.77456497    -0.37145376    -1.60693070
 h     -2.57270964    -1.56555051    -0.01392933
 h     -3.04585702     0.16310509    -0.10297893
 h     -0.80485732     1.68008122     1.81088411
          17

 c      1.14012085    -0.52604836     0.10478159
 c     -0.15756690    -0.92954355     0.23331073
 c     -1.11406079     0.17419159    -0.03185896
 c     -1.28003155     1.29799758     0.80931953
 c     -0.34981443     1.38139882    -0.45152707
 c      0.95116492     0.77825290    -0.63364826
 h     -0.47057018    -1.81731340     0.71357891
 h     -2.23891622     1.89786595     0.58903639
 h     -0.79191413     1.97662392    -1.18996644
 h      1.61713635     1.03066088    -1.37869646
 o      2.25660697    -1.26409062     0.53148319
 h      3.05476392    -0.97870112     0.14116628
 c     -2.43927237    -0.53342333    -0.52958525
 h     -2.77096543    -0.35640538    -1.63941032
 h     -2.57669312    -1.60379956     0.04968618
 h     -3.01689438     0.14203900    -0.09294305
 h     -0.80323041     1.67099129     1.79036370
          17

 c      1.13334324    -0.53953111     0.10392185
 c     -0.16669412    -0.93982323     0.23189338
 c     -1.11022327     0.17976231    -0.03982606
 c     -1.27047162     1.30136246     0.81228272
 c     -0.37199622     1.39123056    -0.45367107
 c      0.95994530     0.77571465    -0.62665578
 h     -0.47632897    -1.80766630     0.68465455
 h     -2.26057311     1.94369125     0.59833797
 h     -0.79781044     1.96297100    -1.18327443
 h      1.56989341     1.03318004    -1.42286571
 o      2.26412012    -1.26288255     0.53753335
 h      3.06829868    -0.94725252     0.13589910
 c     -2.43280832    -0.53063796    -0.53145770
 h     -2.75712948    -0.35304350    -1.65752684
 h     -2.57752018    -1.61839246     0.09482268
 h     -3.02436951     0.14319504    -0.06263076
 h     -0.80612376     1.65047698     1.75844359
          17

 c      1.12735648    -0.55256049     0.10274443
 c     -0.17405726    -0.94777530     0.23120792
 c     -1.10772892     0.18176375    -0.04773770
 c     -1.26194040     1.30734465     0.81643697
 c     -0.39205712     1.39934260    -0.45605927
 c      0.96710751     0.77187022    -0.61760125
 h     -0.48916691    -1.82037358     0.66415629
 h     -2.26293894     1.97564249     0.61238336
 h     -0.80875148     1.96737825    -1.19769861
 h      1.53956086     1.04627950    -1.48088245
 o      2.26973048    -1.26092759     0.54308759
 h      3.08869884    -0.91186531     0.12626675
 c     -2.42572052    -0.52914114    -0.53456322
 h     -2.73361547    -0.36173688    -1.65799307
 h     -2.57451607    -1.60640760     0.11779312
 h     -3.06157918     0.15944054    -0.01811045
 h     -0.80913625     1.62176107     1.72410384
          17

 c      1.12244543    -0.56497398     0.10134043
 c     -0.17954846    -0.95317123     0.23110591
 c     -1.10679841     0.18032516    -0.05537420
 c     -1.25518428     1.31563269     0.82055633
 c     -0.40953583     1.40558985    -0.45862839
 c      0.97273718     0.76717984    -0.60756240
 h     -0.50966948    -1.85649614     0.65219055
 h     -2.24387964     1.99096532     0.63150380
 h     -0.82411275     1.98877229    -1.23232808
 h      1.51959846     1.06515400    -1.54146354
 o      2.27408558    -1.25795125     0.54774881
 h      3.10448972    -0.87752032     0.11815267
 c     -2.41922048    -0.52773523    -0.53772113
 h     -2.70207803    -0.38192542    -1.64130670
 h     -2.56736317    -1.56864375     0.11715653
 h     -3.11355851     0.17602662     0.02779469
 h     -0.80556975     1.58963448     1.70058761
          17

 c      1.11886894    -0.57661589     0.09980864
 c     -0.18345689    -0.95678479     0.23186087
 c     -1.10764006     0.17578438    -0.06250613
 c     -1.25063403     1.32568299     0.82343653
 c     -0.42450700     1.41039233    -0.46198653
 c      0.97705055     0.76214058    -0.59778362
 h     -0.53427391    -1.90623632     0.64394316
 h     -2.20483758     1.98943225     0.65540371
 h     -0.83889862     2.01942749    -1.27745091
 h      1.50369479     1.08454263    -1.59152742
 o      2.27764022    -1.25374846     0.55123139
 h      3.10774361    -0.84830289     0.11580343
 c     -2.41421447    -0.52540157    -0.53973697
 h     -2.66522460    -0.41218508    -1.61212338
 h     -2.55613859    -1.50902903     0.09368657
 h     -3.16725180     0.18227381     0.06397536
 h     -0.78870123     1.55827703     1.70051076
          17

 c      1.11682293    -0.58732819     0.09824704
 c     -0.18623681    -0.95975656     0.23382824
 c     -1.11039365     0.16863253    -0.06893549
 c     -1.24796204     1.33695948     0.82473947
 c     -0.43719548     1.41425612    -0.46686279
 c      0.98012303     0.75714206    -0.58919751
 h     -0.55787253    -1.95613107     0.63373699
 h     -2.15136116     1.97377383     0.68308880
 h     -0.84777884     2.05030176    -1.32137226
 h      1.48844438     1.10045069    -1.62163756
 o      2.28055774    -1.24824873     0.55341409
 h      3.09563998    -0.82631259     0.12095679
 c     -2.41107877    -0.52132441    -0.53967378
 h     -2.62668898    -0.45036122    -1.57979924
 h     -2.54155060    -1.43618950     0.05166733
 h     -3.21429320     0.17358199     0.08360763
 h     -0.75670652     1.52843460     1.72639857
          17

 c      1.11640046    -0.59694717     0.09674716
 c     -0.18828377    -0.96302252     0.23720209
 c     -1.11509138     0.15947184    -0.07450772
 c     -1.24574302     1.34878280     0.82527298
 c     -0.44775705     1.41745795    -0.47370689
 c      0.98189682     0.75243741    -0.58234431
 h     -0.57626245    -1.99541274     0.61786083
 h     -2.09499545     1.95112614     0.71272481
 h     -0.84745702     2.07460187    -1.35527436
 h      1.47293338     1.11043326    -1.62686028
 o      2.28271827    -1.24153641     0.55433999
 h      3.07037053    -0.81129760     0.13282742
 c     -2.40978255    -0.51438183    -0.53709237
 h     -2.59031653    -0.49410144    -1.55720677
 h     -2.52536154    -1.36701406     0.00143279
 h     -3.24999038     0.14942826     0.08333512
 h     -0.71481774     1.49802621     1.76773316
          17

 c      1.11756309    -0.60530007     0.09538917
 c     -0.18985136    -0.96713633     0.24197647
 c     -1.12164145     0.14897995    -0.07909528
 c     -1.24169394     1.35998976     0.82625683
 c     -0.45626053     1.41999686    -0.48260329
 c      0.98223843     0.74815034    -0.57742408
 h     -0.58691849    -2.01781233     0.59492854
 h     -2.05427163     1.93391630     0.74196423
 h     -0.83681728     2.08845102    -1.37424290
 h      1.45791831     1.11342333    -1.60610660
 o      2.28372960    -1.23386942     0.55421652
 h      3.03903208    -0.80033464     0.14812093
 c     -2.41011687    -0.50279726    -0.53250970
 h     -2.55867102    -0.54164404    -1.55517188
 h     -2.51043714    -1.32840906    -0.03976351
 h     -3.27219295     0.11171320     0.06226765
 h     -0.67139154     1.46540698     1.80932057
          17

 c      1.12012983    -0.61220083     0.09423617
 c     -0.19104121    -0.97228008     0.24797964
 c     -1.12981983     0.13786292    -0.08257729
 c     -1.23362658     1.36923992     0.82854395
 c     -0.46271724     1.42164709    -0.49331224
 c      0.98095854     0.74426989    -0.57431363
 h     -0.58890531    -2.02124992     0.56535549
 h     -2.04783871     1.93504819     0.76935054
 h     -0.81642411     2.09055618    -1.37688126
 h      1.44552799     1.10972832    -1.56190659
 o      2.28299608    -1.22566839     0.55338710
 h      3.01261392    -0.78801482     0.16153768
 c     -2.41199115    -0.48527574    -0.52720569
 h     -2.53196066    -0.59172776    -1.57475970
 h     -2.49872921    -1.34341069    -0.05760302
 h     -3.28115882     0.06422911     0.02171759
 h     -0.63346059     1.43073018     1.83923587
          17

 c      1.12378607    -0.61744412     0.09332587
 c     -0.19180881    -0.97827957     0.25490089
 c     -1.13926785     0.12680087    -0.08483011
 c     -1.22098590     1.37607599     0.83237135
 c     -0.46708046     1.42199460    -0.50531021
 c      0.97778526     0.74061880    -0.57250896
 h     -0.58277614    -2.00755959     0.53092328
 h     -2.07790588     1.95621239     0.79561476
 h     -0.78820513     2.08207668    -1.36511530
 h      1.43955559     1.10139583    -1.50104779
 o      2.28000917    -1.21737202     0.55218647
 h      3.00144760    -0.76879965     0.16816596
 c     -2.41549456    -0.46339484    -0.52205385
 h     -2.50882159    -0.64231844    -1.60636243
 h     -2.48882661    -1.40439570    -0.05620059
 h     -3.28078346     0.01299605    -0.03424288
 h     -0.60519080     1.39534734     1.85083309
          17

 c      1.12810512    -0.62080391     0.09266330
 c     -0.19197064    -0.98457877     0.26230738
 c     -1.14953099     0.11640894    -0.08572574
 c     -1.20511171     1.38114800     0.83755491
 c     -0.46922739     1.42042829    -0.51779124
 c      0.97231206     0.73681884    -0.57106185
 h     -0.57074500    -1.98286134     0.49455944
 h     -2.12707858     1.98614217     0.82229712
 h     -0.75537453     2.06693146    -1.34446640
 h      1.44602928     1.09271858    -1.43525853
 o      2.27481276    -1.20915559     0.55070358
 h      3.00782124    -0.74157107     0.16733834
 c     -2.42032582    -0.44093605    -0.51769286
 h     -2.48784750    -0.69010432    -1.63671807
 h     -2.47863334    -1.48169221    -0.04980802
 h     -3.28085454    -0.03342944    -0.09800402
 h     -0.58803855     1.36101221     1.84200408
          17

 c      1.13258028    -0.62204469     0.09222191
 c     -0.19122703    -0.99022728     0.26968198
 c     -1.16012775     0.10722287    -0.08514062
 c     -1.18784916     1.38528005     0.84369104
 c     -0.46897032     1.41613235    -0.52968016
 c      0.96404023     0.73235171    -0.56876398
 h     -0.55684477    -1.95789573     0.46001590
 h     -2.17442975     2.01204267     0.84995072
 h     -0.72223858     2.05200221    -1.32408737
 h      1.47273199     1.08971894    -1.37895387
 o      2.26810304    -1.20083774     0.54873950
 h      3.02429183    -0.71112894     0.16330432
 c     -2.42545033    -0.42139496    -0.51511203
 h     -2.46822478    -0.73143409    -1.65537827
 h     -2.46801173    -1.55045169    -0.04799543
 h     -3.29713751    -0.06547495    -0.15966738
 h     -0.58107378     1.32942093     1.81453648
          17

 c      1.13666027    -0.62095269     0.09195888
 c     -0.18924745    -0.99406946     0.27652038
 c     -1.17059616     0.09969703    -0.08296788
 c     -1.17070965     1.38894473     0.85013450
 c     -0.46614112     1.40823063    -0.53983172
 c      0.95274240     0.72686608    -0.56486646
 h     -0.54614821    -1.94605003     0.43097940
 h     -2.20552609     2.02601409     0.87818810
 h     -0.69320762     2.04563501    -1.31458196
 h      1.52498749     1.09679382    -1.34076771
 o      2.26080821    -1.19211704     0.54602960
 h      3.04018212    -0.68433963     0.16160088
 c     -2.42990771    -0.40692459    -0.51512122
 h     -2.44958207    -0.76334024    -1.65676128
 h     -2.45815549    -1.59705181    -0.05428781
 h     -3.34223847    -0.07746364    -0.21258385
 h     -0.58080061     1.30185099     1.77434117
          17

 c      1.13979381    -0.61737076     0.09183316
 c     -0.18589147    -0.99532601     0.28247901
 c     -1.18051224     0.09419515    -0.07912779
 c     -1.15488731     1.39231923     0.85592709
 c     -0.46075961     1.39620410    -0.54753669
 c      0.93901724     0.72053523    -0.55974216
 h     -0.54217496    -1.95670989     0.40964808
 h     -2.21265815     2.02470958     0.90623566
 h     -0.67089610     2.05304955    -1.32221313
 h      1.59923405     1.11262815    -1.31590166
 o      2.25370136    -1.18280372     0.54242516
 h      3.04749945    -0.66629271     0.16601603
 c     -2.43409282    -0.39826279    -0.51777625
 h     -2.43174453    -0.78395829    -1.63972549
 h     -2.45056545    -1.61534638    -0.06903918
 h     -3.41172554    -0.07158815    -0.25771082
 h     -0.58073648     1.27869776     1.73190862
          17

 c      1.14148627    -0.61121701     0.09181187
 c     -0.18143373    -0.99420183     0.28744831
 c     -1.18952410     0.09096905    -0.07358461
 c     -1.14136387     1.39543640     0.85992112
 c     -0.45314320     1.38029028    -0.55294929
 c      0.92426039     0.71393952    -0.55443873
 h     -0.54420393    -1.98811368     0.39611963
 h     -2.19289685     2.00778138     0.93321292
 h     -0.65499613     2.07191827    -1.34400304
 h      1.68340986     1.13145225    -1.29160847
 o      2.24726369    -1.17288869     0.53792983
 h      3.04278793    -0.65902766     0.17785984
 c     -2.43950669    -0.39526024    -0.52261462
 h     -2.41467571    -0.79262839    -1.60697071
 h     -2.44664451    -1.60332933    -0.09117018
 h     -3.48732127    -0.05459203    -0.29950909
 h     -0.57216057     1.25916604     1.70076819
          17

 c      1.14135100    -0.60249440     0.09187061
 c     -0.17649926    -0.99173734     0.29147162
 c     -1.19740941     0.09013443    -0.06637375
 c     -1.13063951     1.39818394     0.86131197
 c     -0.44382540     1.36135842    -0.55686885
 c      0.91006616     0.70766245    -0.54982819
 h     -0.54799094    -2.02892682     0.38941004
 h     -2.14733474     1.97722514     0.95823804
 h     -0.64338964     2.09391605    -1.37034553
 h      1.76389523     1.14757013    -1.25736065
 o      2.24164926    -1.16253923     0.53267986
 h      3.02729566    -0.66143946     0.19614964
 c     -2.44749969    -0.39736660    -0.52899114
 h     -2.39844757    -0.79012883    -1.56527781
 h     -2.44766692    -1.56193083    -0.11865874
 h     -3.55119789    -0.03270295    -0.34091298
 h     -0.54808090     1.24195602     1.69117666
          17

 c      1.13914245    -0.59130622     0.09200046
 c     -0.17179314    -0.98911676     0.29463745
 c     -1.20411331     0.09165695    -0.05762140
 c     -1.12218794     1.40012005     0.86025339
 c     -0.43341098     1.34045455    -0.56018396
 c      0.89781340     0.70209938    -0.54633230
 h     -0.54882873    -2.06616224     0.38860872
 h     -2.08214050     1.93785935     0.98065267
 h     -0.63390621     2.10999064    -1.39143425
 h      1.83016132     1.15751166    -1.20816105
 o      2.23665322    -1.15209017     0.52692251
 h      3.00709633    -0.66928564     0.21785397
 c     -2.45871563    -0.40364375    -0.53606777
 h     -2.38297833    -0.77908053    -1.52623327
 h     -2.45482728    -1.49581270    -0.14824699
 h     -3.59224217    -0.01014192    -0.38274888
 h     -0.50864999     1.22702171     1.70251313
          17

 c      1.13477948    -0.57786604     0.09221494
 c     -0.16792590    -0.98721230     0.29703846
 c     -1.20973807     0.09535377    -0.04754605
 c     -1.11424544     1.40032313     0.85768412
 c     -0.42250902     1.31850429    -0.56355167
 c      0.88858586     0.69746967    -0.54402885
 h     -0.54346876    -2.09035460     0.39318689
 h     -2.01106958     1.89863525     1.00070861
 h     -0.62512506     2.11362029    -1.40074058
 h      1.87550802     1.15992129    -1.14329223
 o      2.23173752    -1.14200556     0.52097497
 h      2.99237531    -0.67575054     0.23851501
 c     -2.47318959    -0.41250694    -0.54289833
 h     -2.36755558    -0.76371799    -1.50515076
 h     -2.46924630    -1.41634036    -0.17447263
 h     -3.60543223     0.01051246    -0.42470403
 h     -0.46113444     1.21612404     1.72440359
          17

 c      1.12834963    -0.56250334     0.09255658
 c     -0.16536400    -0.98649083     0.29876624
 c     -1.21449581     0.10090344    -0.03643350
 c     -1.10421625     1.39749661     0.85453926
 c     -0.41170910     1.29623487    -0.56734383
 c      0.88319022     0.69387710    -0.54279017
 h     -0.53043513    -2.09653768     0.40288372
 h     -1.95609885     1.87292902     1.02056277
 h     -0.61644358     2.10148224    -1.39538315
 h      1.89652667     1.15501637    -1.06471978
 o      2.22629756    -1.13270920     0.51510752
 h      2.99309414    -0.67421109     0.25417493
 c     -2.49053535    -0.42151744    -0.54906124
 h     -2.35085578    -0.74779363    -1.51454730
 h     -2.49189151    -1.34596626    -0.18824368
 h     -3.59028587     0.02801430    -0.46595832
 h     -0.41450793     1.21138747     1.74485982
          17

 c      1.12009359    -0.54565754     0.09309313
 c     -0.16442455    -0.98703659     0.29990685
 c     -1.21864690     0.10784530    -0.02461513
 c     -1.08990823     1.39059108     0.85139344
 c     -0.40154439     1.27415252    -0.57168489
 c      0.88213495     0.69134611    -0.54235439
 h     -0.50981931    -2.08385010     0.41762194
 h     -1.93693451     1.87279890     1.04346017
 h     -0.60802126     2.07329804    -1.37565111
 h      1.89294694     1.14440425    -0.97623722
 o      2.22016594    -1.12430147     0.50938560
 h      3.01115066    -0.66290498     0.26403140
 c     -2.50992960    -0.42786789    -0.55541915
 h     -2.33231901    -0.73190073    -1.55442708
 h     -2.52356671    -1.31562250    -0.17766660
 h     -3.55055440     0.04275240    -0.50540847
 h     -0.37541361     1.21398902     1.75547813
          17

 c      1.11036279    -0.52788265     0.09391860
 c     -0.16525340    -0.98855186     0.30052792
 c     -1.22244809     0.11557554    -0.01245594
 c     -1.07127328     1.37978275     0.84879994
 c     -0.39241393     1.25249503    -0.57647708
 c      0.88550064     0.68982421    -0.54234547
 h     -0.48314013    -2.05542962     0.43757204
 h     -1.95152645     1.89804329     1.06930110
 h     -0.60083035     2.03196431    -1.34487466
 h      1.86852494     1.13141503    -0.88327019
 o      2.21378520    -1.11649381     0.50367087
 h      3.03797415    -0.64608784     0.27053421
 c     -2.52997246    -0.43053037    -0.56337974
 h     -2.31345255    -0.71427197    -1.61165909
 h     -2.56490906    -1.33955326    -0.13762341
 h     -3.49535822     0.05774908    -0.54183627
 h     -0.34720555     1.22386399     1.75218055
          17

 c      1.09957510    -0.50985220     0.09515182
 c     -0.16780430    -0.99032240     0.30065987
 c     -1.22612208     0.12336482    -0.00035763
 c     -1.05014916     1.36640180     0.84744887
 c     -0.38451251     1.23115886    -0.58137166
 c      0.89272159     0.68913912    -0.54227991
 h     -0.45331764    -2.01883174     0.46340264
 h     -1.97879573     1.93690337     1.09339672
 h     -0.59684212     1.98406802    -1.30972268
 h      1.83298387     1.12191496    -0.79275621
 o      2.20779969    -1.10886584     0.49778865
 h      3.06130244    -0.62995157     0.27674548
 c     -2.54876324    -0.43168109    -0.57329209
 h     -2.29708155    -0.69364020    -1.66962157
 h     -2.61542564    -1.39680807    -0.07895187
 h     -3.44040546     0.07981607    -0.57424880
 h     -0.33028386     1.23993664     1.73455538
          17

 c      1.08819194    -0.49233974     0.09692059
 c     -0.17186906    -0.99125552     0.30027855
 c     -1.22984034     0.13040254     0.01124597
 c     -1.02855142     1.35197522     0.84779529
 c     -0.37782523     1.20969604    -0.58576304
 c      0.90245814     0.68894898    -0.54164655
 h     -0.42433329    -1.98577052     0.49662541
 h     -1.99839898     1.97682870     1.11070053
 h     -0.59909993     1.93978384    -1.27995189
 h      1.80319540     1.12488107    -0.71204878
 o      2.20264579    -1.10109813     0.49164376
 h      3.07188151    -0.61892465     0.28449914
 c     -2.56437127    -0.43436707    -0.58463036
 h     -2.28586034    -0.67022726    -1.71556409
 h     -2.67299748    -1.45712491    -0.01844796
 h     -3.40447117     0.11854265    -0.60230378
 h     -0.32233994     1.26042991     1.70556542
          17

 c      1.07671931    -0.47617310     0.09934438
 c     -0.17719874    -0.99021945     0.29933194
 c     -1.23370751     0.13586195     0.02192746
 c     -1.00801742     1.33774531     0.84979804
 c     -0.37222761     1.18758764    -0.58901705
 c      0.91306954     0.68890760    -0.54015117
 h     -0.39989984    -1.96846680     0.53943936
 h     -1.99846681     2.00940663     1.11822975
 h     -0.61093499     1.90983223    -1.26543717
 h      1.79764913     1.15003768    -0.64599456
 o      2.19842127    -1.09304592     0.48523782
 h      3.06569051    -0.61458299     0.29415688
 c     -2.57589317    -0.44027650    -0.59676155
 h     -2.28150333    -0.64535802    -1.74214629
 h     -2.73484262    -1.50105992     0.03157614
 h     -3.39678135     0.17929891    -0.62623393
 h     -0.31818711     1.28317400     1.67170775
          17

 c      1.06571229    -0.46216066     0.10252140
 c     -0.18368431    -0.98673232     0.29788462
 c     -1.23776617     0.13896945     0.03131328
 c     -0.98971752     1.32462781     0.85295110
 c     -0.36771452     1.16483407    -0.59098115
 c      0.92389044     0.68921979    -0.53792161
 h     -0.38146902    -1.97193806     0.59312171
 h     -1.97398604     2.02997660     1.11489249
 h     -0.63379630     1.89880675    -1.27003785
 h      1.82174302     1.20053712    -0.59460593
 o      2.19488383    -1.08475395     0.47865664
 h      3.04416446    -0.61560568     0.30486812
 c     -2.58411140    -0.44918617    -0.60916531
 h     -2.28464970    -0.62102149    -1.74662990
 h     -2.79812984    -1.51949002     0.06411270
 h     -3.40869580     0.25548346    -0.64604903
 h     -0.31002633     1.30604874     1.64248295
          17

 c      1.05574898    -0.45100439     0.10652193
 c     -0.19140026    -0.98135708     0.29629591
 c     -1.24202177     0.13907108     0.03911343
 c     -0.97446095     1.31323071     0.85659220
 c     -0.36455829     1.14227150    -0.59224647
 c      0.93568399     0.69091994    -0.53531413
 h     -0.36776431    -1.98960496     0.65580396
 h     -1.92439493     2.03652968     1.10085066
 h     -0.66546898     1.90148411    -1.28851091
 h      1.86264409     1.26880156    -0.55538476
 o      2.19146275    -1.07647183     0.47205854
 h      3.01427189    -0.61774187     0.31480406
 c     -2.59057240    -0.45973653    -0.62133344
 h     -2.29490100    -0.59958651    -1.73030330
 h     -2.86014791    -1.50918915     0.07552871
 h     -3.42412577     0.33286838    -0.66139311
 h     -0.28990025     1.32749735     1.62719896
          17

 c      1.04735765    -0.44320041     0.11135703
 c     -0.20044396    -0.97525449     0.29518916
 c     -1.24645578     0.13568473     0.04512168
 c     -0.96236234     1.30385559     0.86039514
 c     -0.36317447     1.12114352    -0.59375769
 c      0.94951735     0.69529486    -0.53261281
 h     -0.35658244    -2.00852335     0.72254348
 h     -1.85277312     2.02949479     1.07724771
 h     -0.70116892     1.90746450    -1.31104088
 h      1.90250284     1.34245723    -0.52646370
 o      2.18734422    -1.06863376     0.46565277
 h      2.98748860    -0.61431345     0.32156560
 c     -2.59657998    -0.47043504    -0.63258478
 h     -2.31073020    -0.58359087    -1.69882846
 h     -2.91844716    -1.47031356     0.06435246
 h     -3.43110914     0.39872211    -0.67209806
 h     -0.25458108     1.34651656     1.62932567
          17

 c      1.04091925    -0.43894580     0.11692862
 c     -0.21077334    -0.96951257     0.29523770
 c     -1.25102211     0.12854055     0.04921178
 c     -0.95254877     1.29644841     0.86455325
 c     -0.36386868     1.10251378    -0.59630400
 c      0.96587537     0.70325780    -0.52994585
 h     -0.34645309    -2.01708537     0.78753791
 h     -1.76666287     2.01281477     1.04637059
 h     -0.73599551     1.90754989    -1.32905616
 h      1.92881147     1.41092572    -0.50692238
 o      2.18182658    -1.06169304     0.45963793
 h      2.97455222    -0.59902490     0.32324893
 c     -2.60301076    -0.47999452    -0.64197029
 h     -2.32926170    -0.57553492    -1.66301277
 h     -2.97116357    -1.40589290     0.03120869
 h     -3.42374932     0.44511643    -0.67842332
 h     -0.20830852     1.36196771     1.64404897
          17

 c      1.03659756    -0.43808014     0.12298742
 c     -0.22215948    -0.96485626     0.29699545
 c     -1.25564273     0.11760628     0.05133683
 c     -0.94326953     1.29041090     0.86939362
 c     -0.36671056     1.08702226    -0.60031877
 c      0.98457916     0.71514912    -0.52729151
 h     -0.33699103    -2.00824351     0.84594248
 h     -1.67981425     1.99624783     1.01196386
 h     -0.76634467     1.89625432    -1.33739154
 h      1.93546112     1.46726127    -0.49617300
 o      2.17487812    -1.05582522     0.45412060
 h      2.97695889    -0.57084473     0.31981547
 c     -2.61037708    -0.48720503    -0.64845557
 h     -2.34647511    -0.57757174    -1.63783728
 h     -3.01791702    -1.32299728    -0.02002882
 h     -3.40029976     0.46834260    -0.68098598
 h     -0.15975702     1.37230450     1.66239723
          17

 c      1.03432159    -0.44009660     0.12913556
 c     -0.23420138    -0.96164563     0.30083281
 c     -1.26021510     0.10308693     0.05152563
 c     -0.93235668     1.28448222     0.87498709
 c     -0.37153059     1.07487962    -0.60588852
 c      1.00495865     0.73077388    -0.52450322
 h     -0.32863039    -1.97945519     0.89458399
 h     -1.61143690     1.99622898     0.97866709
 h     -0.79024194     1.87175982    -1.33415411
 h      1.92101055     1.50779904    -0.49361812
 o      2.16723116    -1.05084818     0.44911394
 h      2.98557850    -0.53529204     0.31308611
 c     -2.61863916    -0.49066708    -0.65164644
 h     -2.35879566    -0.59102598    -1.63630221
 h     -3.06192017    -1.23536054    -0.07984492
 h     -3.36162062     0.46802337    -0.68067182
 h     -0.11730941     1.37606481     1.67648204
          17

 c      1.03381271    -0.44422646     0.13487750
 c     -0.24635773    -0.95993239     0.30691802
 c     -1.26462764     0.08538216     0.04985967
 c     -0.91829564     1.27746639     0.88121680
 c     -0.37795253     1.06590448    -0.61280184
 c      1.02598045     0.74948525    -0.52136368
 h     -0.32232061    -1.93203545     0.93224695
 h     -1.57592273     2.02712559     0.94953998
 h     -0.80740161     1.83553642    -1.32033872
 h      1.88768352     1.53192184    -0.49850887
 o      2.15986874    -1.04647494     0.44461611
 h      2.98862462    -0.50021131     0.30534450
 c     -2.62678584    -0.48872587    -0.65268950
 h     -2.36555429    -0.61582783    -1.66008770
 h     -3.11281270    -1.16473855    -0.13167031
 h     -3.31078133     0.44726916    -0.67865992
 h     -0.08663681     1.37230360     1.68161676
          17

 c      1.03463799    -0.44956180     0.13969587
 c     -0.25799024    -0.95947354     0.31518622
 c     -1.26876484     0.06502546     0.04643584
 c     -0.90140925     1.26962125     0.88794053
 c     -0.38541613     1.05953786    -0.62056036
 c      1.04628287     0.77022418    -0.51765585
 h     -0.31930859    -1.87103101     0.96014003
 h     -1.56931181     2.08514954     0.92468454
 h     -0.81946269     1.79238585    -1.29989988
 h      1.84160289     1.54271995    -0.50988211
 o      2.15358817    -1.04254264     0.44066150
 h      2.97823089    -0.47178305     0.29831919
 c     -2.63303371    -0.48042787    -0.65371420
 h     -2.36926268    -0.65018835    -1.69841970
 h     -3.18337049    -1.13143631    -0.15946371
 h     -3.25374426     0.41426867    -0.67656836
 h     -0.07015379     1.36066066     1.67633839
          17

 c      1.03627675    -0.45518038     0.14312669
 c     -0.26842286    -0.95970904     0.32528373
 c     -1.27249537     0.04265448     0.04134239
 c     -0.88332124     1.26241527     0.89480643
 c     -0.39319981     1.05487020    -0.62836361
 c      1.06416745     0.79150062    -0.51321527
 h     -0.32093872    -1.80546593     0.98266647
 h     -1.57549381     2.15140262     0.90384467
 h     -0.83029552     1.75050652    -1.27991824
 h      1.79359943     1.54837247    -0.52664809
 o      2.14886481    -1.03907522     0.43732369
 h      2.95215498    -0.45311777     0.29292814
 c     -2.63627525    -0.46738401    -0.65577065
 h     -2.37330519    -0.69088112    -1.73668903
 h     -3.27351755    -1.13445656    -0.16354662
 h     -3.20070063     0.38466732    -0.67648081
 h     -0.06701410     1.34133264     1.66210082
          17

 c      1.03819086    -0.46025798     0.14481990
 c     -0.27700990    -0.95981704     0.33655413
 c     -1.27567636     0.01899126     0.03465181
 c     -0.86573260     1.25716045     0.90111321
 c     -0.40051441     1.05080370    -0.63521196
 c      1.07774045     0.81147422    -0.50793406
 h     -0.32839332    -1.74761885     1.00767569
 h     -1.58055893     2.20807607     0.88793705
 h     -0.84542896     1.72000259    -1.26937716
 h      1.75823901     1.56212128    -0.54798524
 o      2.14582586    -1.03628030     0.43470524
 h      2.91364932    -0.44387133     0.28924256
 c     -2.63658827    -0.45334523    -0.65855579
 h     -2.38013129    -0.73400206    -1.76332869
 h     -3.36697294    -1.15480824    -0.15729735
 h     -3.16532440     0.38039110    -0.68056118
 h     -0.07303668     1.31504645     1.64325286
          17

 c      1.03988709    -0.46415991     0.14457827
 c     -0.28320000    -0.95904786     0.34825194
 c     -1.27819227    -0.00520109     0.02641728
 c     -0.85005569     1.25452849     0.90589636
 c     -0.40677508     1.04648759    -0.64029442
 c      1.08552839     0.82854031    -0.50174526
 h     -0.34234667    -1.70901844     1.04395323
 h     -1.57672263     2.24454634     0.87838405
 h     -0.86918222     1.70811531    -1.27483576
 h      1.74713059     1.59590380    -0.57368549
 o      2.14423553    -1.03454802     0.43293295
 h      2.87115929    -0.43986810     0.28640542
 c     -2.63462327    -0.44140025    -0.66160059
 h     -2.39087846    -0.77579507    -1.77150172
 h     -3.44700558    -1.17490624    -0.15196629
 h     -3.15649869     0.41650938    -0.69038631
 h     -0.08093384     1.28285364     1.62681463
          17

 c      1.04096829    -0.46648868     0.14236710
 c     -0.28659969    -0.95729266     0.36005709
 c     -1.27999260    -0.02916777     0.01667128
 c     -0.83737302     1.25473194     0.90817190
 c     -0.41193312     1.04178632    -0.64344312
 c      1.08729249     0.84228773    -0.49469158
 h     -0.36253355    -1.69365321     1.09504552
 h     -1.56067792     2.25601476     0.87645595
 h     -0.90082692     1.71398194    -1.29543967
 h      1.75959902     1.64916338    -0.60324188
 o      2.14357176    -1.03440104     0.43214542
 h      2.83666484    -0.43366197     0.28275098
 c     -2.63176090    -0.43207138    -0.66467111
 h     -2.40557931    -0.81325410    -1.75870177
 h     -3.50359569    -1.18450128    -0.15294500
 h     -3.16881845     0.48510190    -0.70633788
 h     -0.08235794     1.24565341     1.62062766
          17

 c      1.04118086    -0.46706583     0.13829160
 c     -0.28703473    -0.95525674     0.37237332
 c     -1.28109609    -0.05220901     0.00542885
 c     -0.82817272     1.25773150     0.90734954
 c     -0.41645403     1.03720463    -0.64509830
 c      1.08389589     0.85349747    -0.48701347
 h     -0.38740995    -1.69569030     1.15550987
 h     -1.53203677     2.24164041     0.88301286
 h     -0.93462722     1.72962121    -1.32362302
 h      1.78406429     1.70862125    -0.63448792
 o      2.14335526    -1.03624299     0.43243348
 h      2.82011362    -0.41854520     0.27676631
 c     -2.62967657    -0.42417361    -0.66763887
 h     -2.42343819    -0.84446019    -1.72622785
 h     -3.53210211    -1.17861806    -0.16185493
 h     -3.18864680     0.56375750    -0.72758815
 h     -0.07259886     1.20389621     1.62907617
          17

 c      1.04045595    -0.46587753     0.13255985
 c     -0.28457357    -0.95394856     0.38596617
 c     -1.28154781    -0.07373056    -0.00729115
 c     -0.82205921     1.26321499     0.90355257
 c     -0.42096267     1.03339143    -0.64586287
 c      1.07643729     0.86317930    -0.47907333
 h     -0.41436986    -1.70498567     1.21490841
 h     -1.49306521     2.20423296     0.89840716
 h     -0.96371110     1.74571769    -1.35046082
 h      1.80780848     1.75928742    -0.66415496
 o      2.14357728    -1.03996918     0.43374382
 h      2.82234791    -0.39490649     0.26867296
 c     -2.62960440    -0.41644443    -0.67028267
 h     -2.44299853    -0.86891568    -1.67914283
 h     -3.53122173    -1.15532040    -0.17826834
 h     -3.20470974     0.63315711    -0.75276447
 h     -0.05436839     1.15822683     1.64951056
          17

 c      1.03892245    -0.46302991     0.12545283
 c     -0.27949676    -0.95413468     0.40144152
 c     -1.28135815    -0.09328563    -0.02143491
 c     -0.81784385     1.27037742     0.89746436
 c     -0.42597614     1.03080412    -0.64618900
 c      1.06578032     0.87198936    -0.47122262
 h     -0.44045463    -1.71295450     1.26377610
 h     -1.44967806     2.15170937     0.92253070
 h     -0.98299941     1.75545813    -1.36932746
 h      1.82211789     1.79104438    -0.68920363
 o      2.14466272    -1.04494169     0.43586900
 h      2.83553062    -0.37075510     0.26060987
 c     -2.63218004    -0.40797454    -0.67217967
 h     -2.46220604    -0.88803077    -1.62642989
 h     -3.50231275    -1.11482490    -0.20024964
 h     -3.21065354     0.68197645    -0.78053162
 h     -0.03582114     1.11047259     1.67388991
          17

 c      1.03687521    -0.45872439     0.11730550
 c     -0.27224892    -0.95614825     0.41902520
 c     -1.28046076    -0.11059354    -0.03689044
 c     -0.81384810     1.27770545     0.88986656
 c     -0.43183745     1.02964102    -0.64630405
 c      1.05253337     0.88019242    -0.46374037
 h     -0.46295811    -1.71448781     1.29616387
 h     -1.41308620     2.09940364     0.95528138
 h     -0.98989824     1.75526140    -1.37665057
 h      1.82232419     1.79892200    -0.70742737
 o      2.14703322    -1.05038012     0.43854443
 h      2.85021709    -0.35557068     0.25511124
 c     -2.63747010    -0.39797600    -0.67280053
 h     -2.47859971    -0.90527369    -1.58004557
 h     -3.45024196    -1.05996837    -0.22392735
 h     -3.20371094     0.70492168    -0.80978691
 h     -0.02536345     1.06358358     1.69353031
          17

 c      1.03470940    -0.45323772     0.10849159
 c     -0.26338609    -0.95990912     0.43855800
 c     -1.27870551    -0.12553745    -0.05348523
 c     -0.80827585     1.28319544     0.88127844
 c     -0.43872558     1.02987071    -0.64622612
 c      1.03713166     0.88776483    -0.45682228
 h     -0.47973685    -1.70771294     1.30974623
 h     -1.39865849     2.06820337     0.99760340
 h     -0.98410031     1.74441819    -1.37163883
 h      1.80676269     1.78181016    -0.71753996
 o      2.15083476    -1.05566558     0.44153009
 h      2.86013439    -0.35559894     0.25388620
 c     -2.64481693    -0.38555907    -0.67194110
 h     -2.48998490    -0.92477274    -1.55104610
 h     -3.38584743    -0.99813477    -0.24213992
 h     -3.18343341     0.70071323    -0.83966052
 h     -0.02842672     1.02071355     1.70217585
          17

 c      1.03284507    -0.44690049     0.09940986
 c     -0.25350473    -0.96498542     0.45952649
 c     -1.27588049    -0.13814750    -0.07100218
 c     -0.80015408     1.28564745     0.87193579
 c     -0.44664661     1.03124162    -0.64577890
 c      1.01986682     0.89444394    -0.45057459
 h     -0.48942546    -1.69359213     1.30555700
 h     -1.41564487     2.07019411     1.05105899
 h     -0.96748156     1.72492244    -1.35619482
 h      1.77638657     1.74187909    -0.71925967
 o      2.15590674    -1.06043244     0.44464195
 h      2.86325560    -0.37264570     0.25746852
 c     -2.65255660    -0.36975549    -0.67034500
 h     -2.49557557    -0.94814032    -1.54365444
 h     -3.32858653    -0.94374861    -0.24278075
 h     -3.15130556     0.67169604    -0.86957217
 h     -0.04672002     0.98430970     1.69677098
          17

 c      1.03166123    -0.44007967     0.09047559
 c     -0.24314686    -0.97063411     0.48106184
 c     -1.27174895    -0.14855969    -0.08920019
 c     -0.79024553     1.28585982     0.86216038
 c     -0.45539478     1.03325389    -0.64458621
 c      1.00083095     0.89969106    -0.44498536
 h     -0.49175791    -1.67599205     1.28814094
 h     -1.45631015     2.09529999     1.11362983
 h     -0.94426189     1.70171192    -1.33521731
 h      1.73540737     1.68511441    -0.71366773
 o      2.16181365    -1.06458724     0.44776485
 h      2.86179581    -0.40408579     0.26517554
 c     -2.65838551    -0.35010044    -0.66963631
 h     -2.49664224    -0.97265691    -1.55305377
 h     -3.30118873    -0.91471528    -0.21128281
 h     -3.11122199     0.62528269    -0.89965130
 h     -0.07843263     0.95551823     1.67745058
          17

 c      1.03145230    -0.43316763     0.08211652
 c     -0.23270067    -0.97583227     0.50194188
 c     -1.26609420    -0.15695518    -0.10782632
 c     -0.78035218     1.28562832     0.85243147
 c     -0.46455231     1.03516769    -0.64207997
 c      0.97979582     0.90260984    -0.43986969
 h     -0.48797175    -1.66193187     1.26577174
 h     -1.50389145     2.12356264     1.17859227
 h     -0.92087036     1.68262941    -1.31665241
 h      1.69272014     1.62248151    -0.70383997
 o      2.16786719    -1.06831288     0.45086095
 h      2.86217402    -0.44309293     0.27511847
 c     -2.66107615    -0.32818686    -0.67074740
 h     -2.49580512    -0.99324391    -1.56956712
 h     -3.30898671    -0.91502247    -0.14398315
 h     -3.07061272     0.57688277    -0.93190064
 h     -0.11854513     0.93381014     1.64771784
          17

 c      1.03241445    -0.42657465     0.07476410
 c     -0.22236122    -0.97940687     0.52073479
 c     -1.25878920    -0.16352677    -0.12662041
 c     -0.77224274     1.28646177     0.84300719
 c     -0.47365014     1.03619659    -0.63767239
 c      0.95620130     0.90201121    -0.43485700
 h     -0.48075378    -1.66066045     1.24913241
 h     -1.54484101     2.14055778     1.23849671
 h     -0.90423715     1.67637647    -1.30951841
 h      1.66214354     1.56941466    -0.69499966
 o      2.17322419    -1.07197988     0.45395288
 h      2.87363149    -0.48031760     0.28460635
 c     -2.66099758    -0.30795873    -0.67274062
 h     -2.49572809    -1.00547268    -1.58395413
 h     -3.33479154    -0.92845844    -0.05562281
 h     -3.04043653     0.55021890    -0.97150260
 h     -0.15919806     0.91665831     1.61474708
          17

 c      1.03465427    -0.42072631     0.06883451
 c     -0.21224020    -0.98042900     0.53624688
 c     -1.24986476    -0.16848334    -0.14530852
 c     -0.76730506     1.28937294     0.83380673
 c     -0.48251420     1.03595466    -0.63120595
 c      0.92968650     0.89700402    -0.42959494
 h     -0.47275678    -1.67955305     1.24647778
 h     -1.57150320     2.13952537     1.28763257
 h     -0.89811135     1.68747495    -1.31871994
 h      1.65642532     1.53912169    -0.69221891
 o      2.17722585    -1.07584757     0.45704724
 h      2.90300701    -0.50885195     0.29150849
 c     -2.65884867    -0.29292924    -0.67400643
 h     -2.49835517    -1.00703781    -1.58990067
 h     -3.36020755    -0.93689874     0.03451273
 h     -3.02925221     0.56426168    -1.02410176
 h     -0.19114798     0.89978083     1.58832088
          17

 c      1.03820387    -0.41605695     0.06469719
 c     -0.20257129    -0.97873666     0.54805536
 c     -1.23951684    -0.17205926    -0.16358949
 c     -0.76637989     1.29493064     0.82479248
 c     -0.49148295     1.03478905    -0.62330838
 c      0.90110431     0.88788322    -0.42413930
 h     -0.46425492    -1.71830479     1.25774633
 h     -1.58051842     2.11867044     1.32216177
 h     -0.90077335     1.71243820    -1.34093415
 h      1.67552543     1.53224556    -0.69598176
 o      2.17983230    -1.07975009     0.46004782
 h      2.94804741    -0.52932339     0.29577216
 c     -2.65561262    -0.28364173    -0.67382458
 h     -2.50482498    -0.99794951    -1.58437540
 h     -3.37511324    -0.93008230     0.11282532
 h     -3.03445146     0.61311864    -1.08736105
 h     -0.20752379     0.87923070     1.57636720
          17

 c      1.04303197    -0.41298139     0.06263892
 c     -0.19373943    -0.97499036     0.55649017
 c     -1.22808050    -0.17451201    -0.18113785
 c     -0.76955002     1.30313584     0.81649335
 c     -0.50119650     1.03354612    -0.61515015
 c      0.87258160     0.87601407    -0.41897914
 h     -0.45296090    -1.76827645     1.27498248
 h     -1.57147164     2.07922391     1.33974605
 h     -0.90728462     1.74241309    -1.36724234
 h      1.70566320     1.53798435    -0.70197161
 o      2.18159155    -1.08320810     0.46278410
 h      2.99803091    -0.54806416     0.29903853
 c     -2.65243455    -0.27846295    -0.67243285
 h     -2.51569053    -0.98025716    -1.56735698
 h     -3.37538967    -0.90411307     0.17156807
 h     -3.04600617     0.67368264    -1.15066497
 h     -0.20788839     0.85483161     1.57919886
          17

 c      1.04904956    -0.41183811     0.06283643
 c     -0.18610382    -0.97018008     0.56211572
 c     -1.21600084    -0.17611636    -0.19762557
 c     -0.77619438     1.31338262     0.80996084
 c     -0.51222395     1.03309646    -0.60790766
 c      0.84645898     0.86288330    -0.41466983
 h     -0.43624687    -1.81800370     1.28849820
 h     -1.54673877     2.02499665     1.33969361
 h     -0.91305342     1.76858205    -1.38877471
 h      1.73087305     1.54460021    -0.70532040
 o      2.18318628    -1.08579411     0.46511447
 h      3.04093054    -0.57118451     0.30298910
 c     -2.65009306    -0.27557142    -0.67014257
 h     -2.53109679    -0.95789224    -1.54173011
 h     -3.36006250    -0.85857804     0.20674018
 h     -3.05548056     0.72620029    -1.20351054
 h     -0.19778196     0.83098967     1.58948275
          17

 c      1.05610644    -0.41283691     0.06535023
 c     -0.17986480    -0.96517967     0.56535576
 c     -1.20379675    -0.17715660    -0.21274374
 c     -0.78523463     1.32460801     0.80611891
 c     -0.52484658     1.03408132    -0.60243498
 c      0.82455672     0.84959407    -0.41161353
 h     -0.41277352    -1.85805608     1.29126139
 h     -1.51268469     1.96324363     1.32411324
 h     -0.91536822     1.78495880    -1.39967039
 h      1.74030119     1.54469573    -0.70302701
 o      2.18510637    -1.08731562     0.46698020
 h      3.06849849    -0.60156850     0.30842989
 c     -2.64890389    -0.27354801    -0.66691973
 h     -2.55086419    -0.93662895    -1.51320669
 h     -3.33014201    -0.79510638     0.21698831
 h     -3.05826310     0.75980665    -1.23930230
 h     -0.18441096     0.81376980     1.59797781
          17

 c      1.06398410    -0.41602720     0.07013348
 c     -0.17505187    -0.96059255     0.56641701
 c     -1.19201790    -0.17791817    -0.22622144
 c     -0.79517584     1.33536845     0.80513244
 c     -0.53899034     1.03686438    -0.59917029
 c      0.80801749     0.83684710    -0.41004200
 h     -0.38270098    -1.88256998     1.27973020
 h     -1.48211560     1.90637240     1.30013458
 h     -0.91339457     1.78874400    -1.39746222
 h      1.72876911     1.53506351    -0.69397583
 o      2.18755135    -1.08781804     0.46840783
 h      3.07769978    -0.63878231     0.31519266
 c     -2.64879713    -0.27123121    -0.66253991
 h     -2.57464537    -0.92338660    -1.48926861
 h     -3.28879371    -0.71716935     0.20398105
 h     -3.05235687     0.76994784    -1.25480311
 h     -0.17341635     0.80799696     1.59804803
          17

 c      1.07239269    -0.42128946     0.07704704
 c     -0.17156116    -0.95674561     0.56532509
 c     -1.18119888    -0.17867759    -0.23784132
 c     -0.80410294     1.34394830     0.80621969
 c     -0.55422385     1.04152086    -0.59814353
 c      0.79732585     0.82502221    -0.41004233
 h     -0.34736462    -1.88918002     1.25333444
 h     -1.47498905     1.87164093     1.28080550
 h     -0.90788336     1.78011348    -1.38284831
 h      1.69571864     1.51565898    -0.67847691
 o      2.19040285    -1.08754890     0.46950072
 h      3.07105436    -0.67961594     0.32221058
 c     -2.64927758    -0.26763959    -0.65710985
 h     -2.60224484    -0.92398433    -1.47604584
 h     -3.24266070    -0.63067590     0.17450628
 h     -3.03723125     0.75587919    -1.24906800
 h     -0.16796962     0.81620088     1.58679149
          17

 c      1.08097994    -0.42834024     0.08587025
 c     -0.16919544    -0.95369296     0.56195010
 c     -1.17181684    -0.17968862    -0.24744914
 c     -0.81056227     1.34917204     0.80836572
 c     -0.56978828     1.04778618    -0.59900839
 c      0.79231133     0.81419507    -0.41156092
 h     -0.30899056    -1.87897609     1.21408951
 h     -1.50794303     1.87188603     1.27737243
 h     -0.90106988     1.76233992    -1.35979412
 h      1.64504213     1.48946453    -0.65811861
 o      2.19320032    -1.08692649     0.47043497
 h      3.05697231    -0.71857242     0.32754906
 c     -2.64927693    -0.26211180    -0.65171856
 h     -2.63381266    -0.94011807    -1.47429788
 h     -3.20387337    -0.54454103     0.14392149
 h     -3.01336346     0.71991552    -1.22317865
 h     -0.16873590     0.83848758     1.56476868
          17

 c      1.08935424    -0.43674454     0.09630316
 c     -0.16770127    -0.95118119     0.55600257
 c     -1.16425865    -0.18115965    -0.25495349
 c     -0.81514025     1.35155845     0.81145384
 c     -0.58467004     1.05499980    -0.60106801
 c      0.79210754     0.80406294    -0.41438336
 h     -0.27049135    -1.85698398     1.16663668
 h     -1.57586442     1.90226143     1.28646915
 h     -0.89664958     1.74209083    -1.33581684
 h      1.58608186     1.46341668    -0.63593800
 o      2.19523086    -1.08646586     0.47144326
 h      3.04833821    -0.74907121     0.32866298
 c     -2.64724195    -0.25464692    -0.64840333
 h     -2.66953061    -0.96848332    -1.47856280
 h     -3.18909441    -0.46865661     0.13563791
 h     -2.98243718     0.66853150    -1.18110747
 h     -0.17362139     0.87239818     1.53595208
          17

 c      1.09712026    -0.44593368     0.10795975
 c     -0.16681477    -0.94861474     0.54704460
 c     -1.15880210    -0.18321958    -0.26031657
 c     -0.82006091     1.35281686     0.81578606
 c     -0.59776027     1.06219399    -0.60335188
 c      0.79518689     0.79387120    -0.41813268
 h     -0.23514281    -1.83266508     1.11825508
 h     -1.65707393     1.94619263     1.29547718
 h     -0.89921709     1.72854894    -1.32106518
 h      1.53413713     1.44928300    -0.61636047
 o      2.19595745    -1.08659556     0.47275093
 h      3.05578547    -0.76642845     0.32344586
 c     -2.64207011    -0.24653656    -0.64833143
 h     -2.70907877    -1.00297204    -1.48068057
 h     -3.20808048    -0.40737628     0.16483268
 h     -2.94827273     0.61542785    -1.13173887
 h     -0.17735617     0.91289040     1.50795333
          17

 c      1.10391925    -0.45524261     0.12036596
 c     -0.16632723    -0.94519641     0.53461757
 c     -1.15561430    -0.18589539    -0.26354123
 c     -0.82755471     1.35455994     0.82110168
 c     -0.60812730     1.06848490    -0.60496222
 c      0.79986263     0.78269626    -0.42240766
 h     -0.20594251    -1.81841866     1.07754285
 h     -1.73193646     1.98927664     1.29515913
 h     -0.91235085     1.72935440    -1.32402389
 h      1.50554393     1.46037244    -0.60360404
 o      2.19559943    -1.08747000     0.47448212
 h      3.07855323    -0.77087159     0.31174561
 c     -2.63404636    -0.24054350    -0.64988675
 h     -2.75142029    -1.03725167    -1.47371769
 h     -3.25187010    -0.35754505     0.22061604
 h     -2.91789269     0.58416222    -1.09007461
 h     -0.17228088     0.95359041     1.49077211
          17

 c      1.10946812    -0.46397723     0.13298279
 c     -0.16614457    -0.94044336     0.51857269
 c     -1.15476251    -0.18911404    -0.26465989
 c     -0.83902564     1.35771790     0.82682481
 c     -0.61529547     1.07359688    -0.60561180
 c      0.80539042     0.77037075    -0.42708030
 h     -0.18490081    -1.82371620     1.05057799
 h     -1.78876082     2.02293074     1.28189173
 h     -0.93601632     1.74490513    -1.34533279
 h      1.50546101     1.50071762    -0.59844737
 o      2.19508431    -1.08902068     0.47664633
 h      3.10510536    -0.76655508     0.29549268
 c     -2.62423983    -0.23945033    -0.65026323
 h     -2.79497314    -1.06607421    -1.45354451
 h     -3.30276824    -0.31525734     0.28014698
 h     -2.89877119     0.59897216    -1.07094451
 h     -0.15253318     0.99025516     1.49189096
          17

 c      1.11359368    -0.47149579     0.14525791
 c     -0.16627860    -0.93478311     0.49939328
 c     -1.15620904    -0.19270304    -0.26373804
 c     -0.85472563     1.36243934     0.83276831
 c     -0.61926900     1.07791733    -0.60570737
 c      0.81232959     0.75799895    -0.43236189
 h     -0.17296412    -1.84810906     1.03695501
 h     -1.82203000     2.04281567     1.25541427
 h     -0.96620068     1.76790453    -1.37709419
 h      1.52382682     1.55905165    -0.59771267
 o      2.19542687    -1.09114856     0.47921144
 h      3.12250540    -0.75807589     0.27729438
 c     -2.61412571    -0.24357602    -0.64816397
 h     -2.83795006    -1.08594283    -1.41886260
 h     -3.34711879    -0.27894091     0.32681258
 h     -2.89061484     0.65899769    -1.07507225
 h     -0.11982155     1.02380203     1.51058473
          17

 c      1.11625415    -0.47727212     0.15668414
 c     -0.16678501    -0.92946772     0.47808407
 c     -1.15981013    -0.19637869    -0.26089291
 c     -0.87392371     1.36836918     0.83919764
 c     -0.62029581     1.08202874    -0.60586179
 c      0.82156883     0.74715546    -0.43851633
 h     -0.17046203    -1.88189809     1.03069934
 h     -1.83030711     2.04728862     1.21719633
 h     -0.99729199     1.78884854    -1.40870190
 h      1.54657955     1.61818527    -0.59758770
 o      2.19729579    -1.09381300     0.48215773
 h      3.12264836    -0.74853470     0.25926003
 c     -2.60535058    -0.25075795    -0.64386521
 h     -2.87874370    -1.09556955    -1.37088923
 h     -3.37713588    -0.24843663     0.35242144
 h     -2.88600676     0.73752442    -1.09066502
 h     -0.08339901     1.05861626     1.53880325
          17

 c      1.11753896    -0.48093599     0.16684521
 c     -0.16772467    -0.92591315     0.45575307
 c     -1.16533794    -0.19975041    -0.25630153
 c     -0.89542750     1.37500422     0.84634748
 c     -0.61866259     1.08632114    -0.60647272
 c      0.83358047     0.73906000    -0.44565915
 h     -0.17727700    -1.91332614     1.02469819
 h     -1.81564373     2.03701518     1.16996762
 h     -1.02432873     1.80050041    -1.43180239
 h      1.56415911     1.66463147    -0.59574241
 o      2.20089751    -1.09702522     0.48549222
 h      3.10357457    -0.73920089     0.24251300
 c     -2.59911112    -0.25862660    -0.63782100
 h     -2.91633607    -1.09613720    -1.31309405
 h     -3.38894370    -0.22398588     0.35412531
 h     -2.87887535     0.80823738    -1.10696271
 h     -0.05423171     1.09857099     1.56716533
          17

 c      1.11764594    -0.48228795     0.17543713
 c     -0.16915318    -0.92521665     0.43332700
 c     -1.17249915    -0.20235950    -0.25018334
 c     -0.91784688     1.38175439     0.85407158
 c     -0.61462521     1.09089554    -0.60761789
 c      0.84836104     0.73440413    -0.45374294
 h     -0.19280402    -1.93370413     1.01360823
 h     -1.78472601     2.01585507     1.11793450
 h     -1.04385268     1.79899546    -1.44165551
 h      1.57216097     1.69058837    -0.59131879
 o      2.20597325    -1.10083739     0.48925901
 h      3.06931346    -0.72945546     0.22688742
 c     -2.59600245    -0.26550418    -0.63016050
 h     -2.95066847    -1.09140275    -1.25089424
 h     -3.38119155    -0.20573687     0.33235141
 h     -2.86683866     0.85558987    -1.11834216
 h     -0.04057803     1.14527172     1.58887992
          17

 c      1.11683860    -0.48129685     0.18226796
 c     -0.17111379    -0.92802057     0.41147351
 c     -1.18094127    -0.20373461    -0.24276876
 c     -0.93947687     1.38775718     0.86178794
 c     -0.60840161     1.09559848    -0.60910814
 c      0.86557173     0.73344147    -0.46259643
 h     -0.21601180    -1.93858241     0.99445831
 h     -1.75134621     1.99282358     1.06702694
 h     -1.05401777     1.78347644    -1.43684224
 h      1.56980178     1.69287132    -0.58442585
 o      2.21184152    -1.10535278     0.49355848
 h      3.02937398    -0.71662707     0.21060975
 c     -2.59611960    -0.27024974    -0.62086354
 h     -2.98270565    -1.08718578    -1.19086346
 h     -3.35484995    -0.19346764     0.29045519
 h     -2.84984196     0.87231114    -1.12267560
 h     -0.04692676     1.19828646     1.60042548
          17

 c      1.11539478    -0.47807640     0.18724072
 c     -0.17363610    -0.93451151     0.39060137
 c     -1.19025208    -0.20344973    -0.23426688
 c     -0.95827545     1.39178770     0.86863516
 c     -0.60015571     1.10006790    -0.61054776
 c      0.88462633     0.73604078    -0.47195649
 h     -0.24558943    -1.92747041     0.96646599
 h     -1.73670428     1.98262378     1.02382653
 h     -1.05464968     1.75573605    -1.41896094
 h      1.55905392     1.67222472    -0.57582224
 o      2.21760567    -1.11069961     0.49853388
 h      2.99591802    -0.69663686     0.19062021
 c     -2.59911365    -0.27214712    -0.61014589
 h     -3.01374278    -1.08952411    -1.13907196
 h     -3.31428935    -0.18627394     0.23599103
 h     -2.82894068     0.85603264    -1.11972236
 h     -0.07416563     1.25578530     1.60118268
          17

 c      1.11356256    -0.47285386     0.19032960
 c     -0.17673564    -0.94441084     0.37085573
 c     -1.19995878    -0.20117697    -0.22484154
 c     -0.97282274     1.39289524     0.87381465
 c     -0.58995134     1.10375911    -0.61135447
 c      0.90468423     0.74162653    -0.48148848
 h     -0.28014287    -1.90376400     0.93101704
 h     -1.75852814     1.99780117     0.99192148
 h     -1.04751155     1.72021654    -1.39275389
 h      1.54487357     1.63392513    -0.56680661
 o      2.22263084    -1.11686387     0.50424321
 h      2.97672242    -0.66702533     0.16479419
 c     -2.60414662    -0.27106752    -0.59890810
 h     -3.04395278    -1.10175729    -1.09902654
 h     -3.26969106    -0.18215133     0.18339868
 h     -2.80578177     0.80792163    -1.11057004
 h     -0.11938576     1.31500978     1.59342810
          17

 c      1.11154574    -0.46594727     0.19156303
 c     -0.18040213    -0.95694293     0.35210017
 c     -1.20953825    -0.19672629    -0.21459991
 c     -0.98388954     1.39151971     0.87674869
 c     -0.57770636     1.10599125    -0.61076223
 c      0.92458053     0.74904401    -0.49080642
 h     -0.31850510    -1.87508529     0.89189566
 h     -1.81338027     2.03506880     0.96964261
 h     -1.03656451     1.68392918    -1.36621143
 h      1.53615763     1.58932200    -0.55916326
 o      2.22691834    -1.12347558     0.51048403
 h      2.96952460    -0.63067942     0.13490074
 c     -2.60984796    -0.26770336    -0.58889045
 h     -3.07139631    -1.12268930    -1.07067353
 h     -3.23853448    -0.17781384     0.15530372
 h     -2.78256530     0.73338612    -1.09808112
 h     -0.17517379     1.37279630     1.58290670
          17

 c      1.10951094    -0.45776282     0.19101839
 c     -0.18456500    -0.97087909     0.33394584
 c     -1.21844543    -0.19005665    -0.20359810
 c     -0.99398729     1.38912880     0.87677785
 c     -0.56323916     1.10610628    -0.60793620
 c      0.94285049     0.75660202    -0.49951248
 h     -0.36014302    -1.85293457     0.85512655
 h     -1.88153959     2.07858006     0.95348273
 h     -1.02726686     1.65508325    -1.34912399
 h      1.54556673     1.55549899    -0.55484851
 o      2.23087110    -1.12987085     0.51682512
 h      2.96575039    -0.59503561     0.10620383
 c     -2.61491071    -0.26362197    -0.58163335
 h     -3.09267720    -1.14764396    -1.05124355
 h     -3.23760107    -0.16997710     0.17263230
 h     -2.76238312     0.64489346    -1.08850399
 h     -0.23000961     1.42656194     1.57888684
          17

 c      1.10759488    -0.44881103     0.18883204
 c     -0.18908773    -0.98487011     0.31594296
 c     -1.22616490    -0.18125668    -0.19185782
 c     -1.00547157     1.38696348     0.87318188
 c     -0.54650901     1.10379782    -0.60235081
 c      0.95822552     0.76279974    -0.50728764
 h     -0.40513984    -1.84917663     0.82695745
 h     -1.94489698     2.11375714     0.94092824
 h     -1.02376014     1.63946915    -1.34854834
 h      1.58393624     1.54714495    -0.55516566
 o      2.23483026    -1.13536864     0.52281036
 h      2.95785787    -0.56779739     0.08427588
 c     -2.61940972    -0.26110295    -0.57632971
 h     -3.10447030    -1.17119605    -1.03693889
 h     -3.26539092    -0.15803640     0.23319457
 h     -2.74970027     0.56523711    -1.09389705
 h     -0.27265098     1.47531251     1.59100647
          17

 c      1.10590631    -0.43969773     0.18520297
 c     -0.19387393    -0.99808563     0.29794376
 c     -1.23229603    -0.17050587    -0.17939062
 c     -1.01939145     1.38569113     0.86578429
 c     -0.52790441     1.09940043    -0.59421672
 c      0.97052743     0.76748044    -0.51396941
 h     -0.45287635    -1.86905159     0.80975065
 h     -1.99297003     2.13205672     0.93032134
 h     -1.02543792     1.63688957    -1.36381643
 h      1.65008022     1.56334220    -0.56005639
 o      2.23888033    -1.13946035     0.52810164
 h      2.94252907    -0.55407165     0.07278480
 c     -2.62454999    -0.26246348    -0.57003910
 h     -3.10458324    -1.18940026    -1.02424287
 h     -3.30476552    -0.14374536     0.31360943
 h     -2.74945524     0.52120438    -1.13008781
 h     -0.29964125     1.51900569     1.62239120
          17

 c      1.10453118    -0.43107615     0.18037467
 c     -0.19900740    -1.01056410     0.28029225
 c     -1.23661639    -0.15803211    -0.16622377
 c     -1.03547076     1.38568225     0.85528319
 c     -0.50822101     1.09377765    -0.58441312
 c      0.98072187     0.77170777    -0.51951338
 h     -0.50037558    -1.90741543     0.79982781
 h     -2.02115868     2.12964751     0.92029825
 h     -1.02714839     1.64200473    -1.38722929
 h      1.73040449     1.58913727    -0.56852181
 o      2.24285156    -1.14187429     0.53252697
 h      2.92072892    -0.55550537     0.07279504
 c     -2.63146730    -0.26806987    -0.56074346
 h     -3.09236649    -1.20086317    -1.01060599
 h     -3.34044692    -0.12888787     0.39089748
 h     -2.76314256     0.51850102    -1.20103256
 h     -0.31727754     1.55658357     1.66634267
          17

 c      1.10353535    -0.42357266     0.17459734
 c     -0.20470765    -1.02282838     0.26358184
 c     -1.23908978    -0.14408968    -0.15241499
 c     -1.05282566     1.38716151     0.84282293
 c     -0.48835224     1.08793818    -0.57400171
 c      0.99004377     0.77658882    -0.52390221
 h     -0.54284815    -1.95332913     0.79034342
 h     -2.02866160     2.10581051     0.90960504
 h     -1.02276705     1.64833059    -1.40945109
 h      1.80918670     1.60917767    -0.57943052
 o      2.24634554    -1.14260379     0.53610235
 h      2.89732352    -0.56998821     0.08250131
 c     -2.64088621    -0.27586492    -0.54877228
 h     -3.06876289    -1.20685419    -0.99475796
 h     -3.36434801    -0.11477842     0.45082807
 h     -2.78733870     0.53576529    -1.28976297
 h     -0.33523036     1.58571371     1.71140634
          17

 c      1.10296386    -0.41772788     0.16809210
 c     -0.21115756    -1.03532574     0.24832382
 c     -1.23984638    -0.12895844    -0.13805305
 c     -1.07049493     1.39012207     0.82944859
 c     -0.46905171     1.08276704    -0.56386434
 c      0.99943551     0.78269701    -0.52709838
 h     -0.57573894    -1.99656664     0.77522703
 h     -2.01797533     2.06253397     0.89712668
 h     -1.00794878     1.65094924    -1.42344337
 h      1.87494723     1.61422184    -0.59183975
 o      2.24875055    -1.14192149     0.53904580
 h      2.88076416    -0.59155057     0.09710069
 c     -2.65299331    -0.28354899    -0.53525411
 h     -3.03608734    -1.21084988    -0.97679649
 h     -3.37337449    -0.10250163     0.48610142
 h     -2.81747431     0.55054199    -1.37490310
 h     -0.36080052     1.60412218     1.74753608
          17

 c      1.10285270    -0.41395845     0.16102576
 c     -0.21840101    -1.04818688     0.23481805
 c     -1.23913358    -0.11294884    -0.12324519
 c     -1.08745337     1.39418873     0.81589115
 c     -0.45086264     1.07894445    -0.55459674
 c      1.00947373     0.79010713    -0.52903291
 h     -0.59599937    -2.03040896     0.75076731
 h     -1.99607108     2.00523026     0.88202784
 h     -0.98082642     1.64714007    -1.42548152
 h      1.92097127     1.60054720    -0.60501388
 o      2.24934888    -1.14028892     0.54171067
 h      2.88121172    -0.61190950     0.10995103
 c     -2.66749091    -0.28958819    -0.52095808
 h     -2.99747332    -1.21777661    -0.95795178
 h     -3.36726509    -0.09295847     0.49367793
 h     -2.85016051     0.55077600    -1.44218611
 h     -0.39762310     1.61046341     1.76830320
          17

 c      1.10324890    -0.41253293     0.15349704
 c     -0.22633340    -1.06121745     0.22316206
 c     -1.23725343    -0.09640066    -0.10810502
 c     -1.10237627     1.39851764     0.80255385
 c     -0.43411423     1.07693900    -0.54651016
 c      1.02042343     0.79853884    -0.52960519
 h     -0.60233014    -2.05178087     0.71555002
 h     -1.97661992     1.94385443     0.86396132
 h     -0.94180583     1.63624362    -1.41499981
 h      1.94432121     1.56820415    -0.61840659
 o      2.24766478    -1.13804543     0.54433819
 h      2.90485839    -0.62550596     0.11659215
 c     -2.68378373    -0.29311804    -0.50632997
 h     -2.95590547    -1.23241237    -0.93972234
 h     -3.34784374    -0.08673537     0.47377849
 h     -2.88322456     0.53195397    -1.48411895
 h     -0.44630877     1.60446522     1.77080517
          17

 c      1.10421605    -0.41356041     0.14553670
 c     -0.23472119    -1.07393435     0.21328232
 c     -1.23451164    -0.07967955    -0.09275022
 c     -1.11364148     1.40192437     0.78954083
 c     -0.41891045     1.07699685    -0.53962942
 c      1.03224205     0.80742740    -0.52868329
 h     -0.59510427    -2.06093327     0.67009476
 h     -1.97953989     1.89166965     0.84304352
 h     -0.89338534     1.61959807    -1.39454700
 h      1.94553120     1.52023456    -0.63171743
 o      2.24385001    -1.13511368     0.54680729
 h      2.94785787    -0.63423203     0.11875608
 c     -2.70109484    -0.29388030    -0.49192103
 h     -2.91328926    -1.25689075    -0.92250818
 h     -3.31952057    -0.08372963     0.43074717
 h     -2.91523680     0.49337899    -1.49729181
 h     -0.50501909     1.58686132     1.75545350
          17

 c      1.10581147    -0.41699625     0.13712255
 c     -0.24321097    -1.08557355     0.20494943
 c     -1.23119218    -0.06317798    -0.07731149
 c     -1.12029223     1.40355748     0.77669362
 c     -0.40510199     1.07910999    -0.53366729
 c      1.04449453     0.81591176    -0.52609633
 h     -0.57633755    -2.06152974     0.61665018
 h     -2.01977795     1.85763304     0.81910786
 h     -0.84014774     1.60070379    -1.37012921
 h      1.92954168     1.46296528    -0.64511365
 o      2.23857628    -1.13116134     0.54875174
 h      2.99830031    -0.64480845     0.12245844
 c     -2.71837610    -0.29229721    -0.47882083
 h     -2.87043685    -1.28901519    -0.90473463
 h     -3.29092709    -0.08237747     0.37577386
 h     -2.94518182     0.43647057    -1.48090645
 h     -0.56946915     1.55937058     1.72654275
          17

 c      1.10805596    -0.42266208     0.12820485
 c     -0.25133812    -1.09509336     0.19779747
 c     -1.22756398    -0.04731121    -0.06194547
 c     -1.12340987     1.40356226     0.76355097
 c     -0.39230213     1.08301583    -0.52803241
 c      1.05621006     0.82279541    -0.52161162
 h     -0.54959018    -2.06088411     0.55893605
 h     -2.09124272     1.83887403     0.79117355
 h     -0.78837665     1.58508486    -1.35113708
 h      1.90751956     1.40673766    -0.65969839
 o      2.23258993    -1.12596312     0.54986191
 h      3.04356426    -0.66291245     0.13310579
 c     -2.73410192    -0.28946311    -0.46882578
 h     -2.82798834    -1.32322952    -0.88337799
 h     -3.27648895    -0.07875494     0.32962717
 h     -2.97242131     0.36460852    -1.43697563
 h     -0.63278387     1.52465866     1.69345893
          17

 c      1.11091670    -0.43027808     0.11873676
 c     -0.25858263    -1.10129992     0.19140535
 c     -1.22390923    -0.03248911    -0.04684379
 c     -1.12555626     1.40263803     0.74926573
 c     -0.38004953     1.08833915    -0.52203153
 c      1.06592031     0.82666607    -0.51491826
 h     -0.51926273    -2.06885929     0.50119226
 h     -2.17212068     1.82638596     0.75861814
 h     -0.74433874     1.57861029    -1.34786041
 h      1.89669890     1.36491509    -0.67796050
 o      2.22643704    -1.11954545     0.55002116
 h      3.07482271    -0.69075270     0.15323742
 c     -2.74651889    -0.28691020    -0.46360018
 h     -2.78715360    -1.35341280    -0.85539809
 h     -3.29221687    -0.06780026     0.31645325
 h     -2.99713787     0.28426326    -1.37261306
 h     -0.68659118     1.48588640     1.67042355
          17

 c      1.11430430    -0.43950061     0.10870160
 c     -0.26450881    -1.10326463     0.18546746
 c     -1.22054295    -0.01908009    -0.03224351
 c     -1.12898507     1.40139760     0.73304014
 c     -0.36810165     1.09490461    -0.51536346
 c      1.07241969     0.82647358    -0.50573578
 h     -0.48893258    -2.09337633     0.44620675
 h     -2.24201974     1.81360254     0.72199788
 h     -0.71131044     1.58386203    -1.36561804
 h      1.91179922     1.34757131    -0.70277811
 o      2.22039476    -1.11216456     0.54930189
 h      3.08816437    -0.72733640     0.18253514
 c     -2.75476658    -0.28612603    -0.46233734
 h     -2.74964586    -1.37520309    -0.81892055
 h     -3.34104291    -0.04907872     0.34202482
 h     -3.02178841     0.20730376    -1.30480131
 h     -0.72482941     1.44555075     1.67042113
          17

 c      1.11807553    -0.44995595     0.09812667
 c     -0.26889253    -1.10087968     0.17992325
 c     -1.21781029    -0.00739376    -0.01843692
 c     -1.13473621     1.40028767     0.71506341
 c     -0.35659015     1.10293412    -0.50849558
 c      1.07596091     0.82226025    -0.49411464
 h     -0.45991561    -2.13418916     0.39384042
 h     -2.28839624     1.79788213     0.68256686
 h     -0.68812569     1.59781763    -1.40041009
 h      1.95113709     1.35329934    -0.73406644
 o      2.21444905    -1.10425759     0.54793678
 h      3.08495400    -0.76919183     0.21827292
 c     -2.75912610    -0.28835174    -0.46099038
 h     -2.71722708    -1.38680412    -0.77359530
 h     -3.40814027    -0.02881563     0.38783185
 h     -3.05334457     0.15150801    -1.26312150
 h     -0.74799618     1.40486442     1.69459851
          17

 c      1.12204234    -0.46125559     0.08707624
 c     -0.27168142    -1.09493632     0.17486798
 c     -1.21604847     0.00231333    -0.00574977
 c     -1.14283960     1.39960407     0.69666324
 c     -0.34585988     1.11285861    -0.50240547
 c      1.07808708     0.81497769    -0.48054555
 h     -0.43186897    -2.18197963     0.34211700
 h     -2.30535052     1.77903202     0.64170992
 h     -0.67113104     1.61404557    -1.44188555
 h      1.99837880     1.37150043    -0.76745070
 o      2.20825421    -1.09639764     0.54629422
 h      3.07246167    -0.81100554     0.25572056
 c     -2.76009829    -0.29419104    -0.45552405
 h     -2.69138799    -1.38890834    -0.72036380
 h     -3.47564846    -0.01376669     0.43253187
 h     -3.09994903     0.12996368    -1.27281360
 h     -0.76198243     1.36492617     1.73079887
          17

 c      1.12598665    -0.47299819     0.07563408
 c     -0.27286643    -1.08660613     0.17035969
 c     -1.21551828     0.00982726     0.00551442
 c     -1.15287646     1.39947390     0.67942966
 c     -0.33623196     1.12500257    -0.49802931
 c      1.08037859     0.80572496    -0.46570150
 h     -0.40447424    -2.22417420     0.28948800
 h     -2.29180411     1.75822530     0.60072294
 h     -0.65682850     1.62646353    -1.47951193
 h      2.03674543     1.39122962    -0.79712793
 o      2.20118026    -1.08921333     0.54481748
 h      3.06310534    -0.84682774     0.28913966
 c     -2.75876094    -0.30258598    -0.44550722
 h     -2.67319954    -1.38463651    -0.66117239
 h     -3.53147253    -0.00775147     0.46341628
 h     -3.15831352     0.13562815    -1.32407403
 h     -0.77318934     1.32767079     1.76351041
          17

 c      1.12966962    -0.48477186     0.06388876
 c     -0.27243428    -1.07693523     0.16633330
 c     -1.21637222     0.01497821     0.01511031
 c     -1.16419896     1.39986848     0.66452727
 c     -0.32790027     1.13944095    -0.49595171
 c      1.08382056     0.79539884    -0.45020993
 h     -0.37819392    -2.25050905     0.23577398
 h     -2.25129953     1.73778528     0.56069064
 h     -0.64297814     1.63113018    -1.50590941
 h      2.05589060     1.40513925    -0.81837479
 o      2.19270048    -1.08323463     0.54387734
 h      3.06836933    -0.87252038     0.31420073
 c     -2.75665957    -0.31163076    -0.43280204
 h     -2.66324344    -1.37923664    -0.59870103
 h     -3.56886701    -0.01207326     0.47500162
 h     -3.21548309     0.15128791    -1.38659680
 h     -0.78597385     1.29547274     1.78142583
          17

 c      1.13283654    -0.49616068     0.05192477
 c     -0.27039519    -1.06665384     0.16261947
 c     -1.21866733     0.01765239     0.02285618
 c     -1.17577992     1.40058065     0.65257517
 c     -0.32092313     1.15600260    -0.49634986
 c      1.08880898     0.78470391    -0.43459324
 h     -0.35411384    -2.25496028     0.18186996
 h     -2.19365288     1.72164314     0.52214637
 h     -0.62863167     1.62634333    -1.51737452
 h      2.05149183     1.40924815    -0.82812605
 o      2.18301444    -1.07876417     0.54362704
 h      3.08899249    -0.88782534     0.33037220
 c     -2.75494760    -0.31983582    -0.41894873
 h     -2.66160317    -1.37889829    -0.53585060
 h     -3.58451900    -0.02641014     0.46596392
 h     -3.26068652     0.16434050    -1.43797305
 h     -0.80265029     1.27053970     1.77875166
          17

 c      1.13523469    -0.50675704     0.03982378
 c     -0.26681974    -1.05616724     0.15898965
 c     -1.22239171     0.01779999     0.02863748
 c     -1.18597896     1.40116735     0.64377848
 c     -0.31522930     1.17431006    -0.49901714
 c      1.09528778     0.77421333    -0.41927164
 h     -0.33361656    -2.23565987     0.12918965
 h     -2.13714866     1.71605126     0.48430050
 h     -0.61396252     1.61232943    -1.51368211
 h      2.02363512     1.40210052    -0.82485755
 o      2.17309186    -1.07594090     0.54405295
 h      3.11409677    -0.89522752     0.34005703
 c     -2.75419275    -0.32642253    -0.40479766
 h     -2.66797275    -1.38831340    -0.47509204
 h     -3.57771567    -0.04920036     0.43777405
 h     -3.28814485     0.16821537    -1.46722744
 h     -0.82402808     1.25460650     1.75430226
          17

 c      1.13665358    -0.51619134     0.02768348
 c     -0.26185484    -1.04556991     0.15519567
 c     -1.22749452     0.01544095     0.03241359
 c     -1.19281230     1.40102123     0.63802494
 c     -0.31060968     1.19380412    -0.50337545
 c      1.10281484     0.76436458    -0.40455269
 h     -0.31817457    -2.19466660     0.07922090
 h     -2.10530550     1.72888421     0.44450614
 h     -0.60021643     1.59108964    -1.49823782
 h      1.97631418     1.38464805    -0.80867044
 o      2.16404966    -1.07487837     0.54512608
 h      3.13049602    -0.89736940     0.34587834
 c     -2.75445648    -0.33134973    -0.39094890
 h     -2.68181940    -1.40807115    -0.41821786
 h     -3.55080284    -0.07755205     0.39495639
 h     -3.29538309     0.15991175    -1.47010105
 h     -0.84954570     1.24872886     1.71113120
          17

 c      1.13697783    -0.52416625     0.01564413
 c     -0.25572642    -1.03462341     0.15100733
 c     -1.23390928     0.01066005     0.03422364
 c     -1.19538050     1.39984923     0.63464546
 c     -0.30670533     1.21376738    -0.50847468
 c      1.11053075     0.75536599    -0.39057823
 h     -0.30925440    -2.13828017     0.03311756
 h     -2.11054630     1.76451886     0.40061359
 h     -0.58974336     1.56628935    -1.47850683
 h      1.91823038     1.36109585    -0.78187202
 o      2.15666441    -1.07570411     0.54685601
 h      3.12968265    -0.89592192     0.34937760
 c     -2.75525973    -0.33525527    -0.37813152
 h     -2.70237357    -1.43428003    -0.36664772
 h     -3.51096621    -0.10682188     0.34668089
 h     -3.28179444     0.13837440    -1.44590129
 h     -0.87686246     1.25293952     1.65750518
          17

 c      1.13622995    -0.53049070     0.00391131
 c     -0.24873337    -1.02273025     0.14625853
 c     -1.24155690     0.00360488     0.03419199
 c     -1.19499776     1.39819008     0.63195049
 c     -0.30304574     1.23340341    -0.51307957
 c      1.11709973     0.74705859    -0.37724681
 h     -0.30827138    -2.07748949    -0.00879037
 h     -2.14143083     1.81820686     0.35533606
 h     -0.58574019     1.54258939    -1.46539045
 h      1.86395407     1.34028612    -0.74978637
 o      2.15122287    -1.07853504     0.54926819
 h      3.10958875    -0.89154052     0.35096381
 c     -2.75544840    -0.33925140    -0.36741034
 h     -2.72848831    -1.46083798    -0.32172804
 h     -3.47244900    -0.13030824     0.30861882
 h     -3.24818518     0.10395875    -1.39665785
 h     -0.90138835     1.26588813     1.60843910
          17

 c      1.13458498    -0.53511532    -0.00723385
 c     -0.24123809    -1.00905624     0.14088717
 c     -1.25032727    -0.00550116     0.03253644
 c     -1.19396795     1.39707826     0.62753505
 c     -0.29918922     1.25202416    -0.51604413
 c      1.12091771     0.73897143    -0.36425981
 h     -0.31653193    -2.02669235    -0.04738398
 h     -2.17632609     1.87947717     0.31494941
 h     -0.59105300     1.52380120    -1.46920819
 h      1.83186375     1.33496898    -0.71999557
 o      2.14750067    -1.08346161     0.55238276
 h      3.07467104    -0.88387305     0.35000735
 c     -2.75339059    -0.34461683    -0.35985279
 h     -2.75862992    -1.48212180    -0.28465124
 h     -3.45393464    -0.14054445     0.30008996
 h     -3.19727628     0.05881837    -1.32831902
 h     -0.91722809     1.28525267     1.58352889
          17

 c      1.13234604    -0.53817117    -0.01744280
 c     -0.23366990    -0.99302057     0.13489840
 c     -1.26005070    -0.01634821     0.02956401
 c     -1.19394766     1.39733916     0.61968669
 c     -0.29491902     1.26925235    -0.51694251
 c      1.12099823     0.73099275    -0.35153295
 h     -0.33494859    -1.99804254    -0.08420127
 h     -2.19923154     1.93864674     0.28478157
 h     -0.60609711     1.51079719    -1.49281602
 h      1.83388569     1.35404343    -0.69721157
 o      2.14479545    -1.09056095     0.55621944
 h      3.03558916    -0.87136320     0.34478986
 c     -2.74808393    -0.35241634    -0.35507421
 h     -2.79102738    -1.49444948    -0.25620293
 h     -3.46405305    -0.13372828     0.33011564
 h     -3.13532679     0.00833371    -1.25436770
 h     -0.92092465     1.30952996     1.59507521
          17

 c      1.12988933    -0.53997481    -0.02633468
 c     -0.22656687    -0.97496706     0.12821858
 c     -1.27048284    -0.02854937     0.02564597
 c     -1.19547195     1.39934425     0.60861751
 c     -0.29031404     1.28502070    -0.51632345
 c      1.11784462     0.72418733    -0.33960847
 h     -0.36321801    -1.99352635    -0.11954137
 h     -2.20226830     1.98903566     0.26755387
 h     -0.62791252     1.50163921    -1.52903428
 h      1.86508571     1.39291475    -0.67815624
 o      2.14216172    -1.09990040     0.56079162
 h      3.00602888    -0.85144538     0.33289362
 c     -2.73984180    -0.36336837    -0.35000557
 h     -2.82384786    -1.49649285    -0.23655558
 h     -3.49142096    -0.11270561     0.38728974
 h     -3.07410845    -0.03704172    -1.20062128
 h     -0.91473827     1.33899390     1.63561570
          17

 c      1.12760506    -0.54094155    -0.03355854
 c     -0.22060846    -0.95622180     0.12061279
 c     -1.28130805    -0.04166500     0.02119294
 c     -1.19835662     1.40321310     0.59586317
 c     -0.28561313     1.29938590    -0.51524466
 c      1.11290607     0.72037334    -0.32931157
 h     -0.39903708    -2.00400948    -0.15133502
 h     -2.18319789     2.02662552     0.26380774
 h     -0.65168272     1.49376272    -1.56596322
 h      1.90975289     1.43762156    -0.65538533
 o      2.13899630    -1.11144226     0.56601562
 h      2.99400697    -0.82243649     0.31307649
 c     -2.72944749    -0.37787875    -0.34046162
 h     -2.85538238    -1.48944962    -0.22512504
 h     -3.51804252    -0.08346782     0.45172369
 h     -3.02741225    -0.06466649    -1.19881651
 h     -0.90427095     1.37390263     1.68479752
          17

 c      1.12584870    -0.54143096    -0.03885350
 c     -0.21653850    -0.93842332     0.11179593
 c     -1.29213372    -0.05522926     0.01664116
 c     -1.20216258     1.40897110     0.58297422
 c     -0.28105025     1.31239145    -0.51468742
 c      1.10754860     0.72108094    -0.32120776
 h     -0.43854721    -2.01663925    -0.17641327
 h     -2.14369295     2.04964563     0.27250373
 h     -0.67285773     1.48551740    -1.59328182
 h      1.95330356     1.47544851    -0.62344652
 o      2.13550265    -1.12488360     0.57158606
 h      2.99485245    -0.78639747     0.28759872
 c     -2.71819620    -0.39527152    -0.32501540
 h     -2.88432106    -1.47738773    -0.22054399
 h     -3.53168353    -0.05132874     0.50792942
 h     -2.99794261    -0.07239617    -1.25356833
 h     -0.89441221     1.41317893     1.72408241
          17

 c      1.12489791    -0.54161337    -0.04207553
 c     -0.21501135    -0.92293419     0.10157349
 c     -1.30251139    -0.06876753     0.01241782
 c     -1.20628594     1.41649508     0.57102868
 c     -0.27679200     1.32404320    -0.51530008
 c      1.10271081     0.72708406    -0.31547129
 h     -0.47759517    -2.02132847    -0.19225164
 h     -2.08926028     2.05894248     0.29114910
 h     -0.68820186     1.47635031    -1.60473700
 h      1.98633610     1.49887655    -0.58023895
 o      2.13236729    -1.13967210     0.57702080
 h      2.99637750    -0.74901544     0.26164614
 c     -2.70780387    -0.41371265    -0.30585799
 h     -2.91010717    -1.46698184    -0.22095979
 h     -3.52662400    -0.02015743     0.54704834
 h     -2.97708479    -0.07066219    -1.33386332
 h     -0.88804618     1.45478813     1.74212062
          17

 c      1.12490405    -0.54141569    -0.04319182
 c     -0.21645885    -0.91066258     0.08988495
 c     -1.31200019    -0.08180599     0.00888840
 c     -1.20981818     1.42536148     0.56072374
 c     -0.27294293     1.33432882    -0.51737357
 c      1.09897365     0.73840095    -0.31196898
 h     -0.51266174    -2.01259997    -0.19763700
 h     -2.03034072     2.05921252     0.31554214
 h     -0.69598340     1.46647210    -1.59817072
 h      2.00390481     1.50491518    -0.52599613
 o      2.13016383    -1.15519353     0.58183336
 h      2.98828768    -0.71667099     0.24062059
 c     -2.69947390    -0.43143536    -0.28559168
 h     -2.93299081    -1.46558375    -0.22461373
 h     -3.50124529     0.00725013     0.56488129
 h     -2.95775971    -0.06950646    -1.40820156
 h     -0.88636935     1.49638532     1.73379349
          17

 c      1.12584811    -0.54054794    -0.04226314
 c     -0.22101140    -0.90208491     0.07678834
 c     -1.32021803    -0.09388529     0.00633316
 c     -1.21145412     1.43473159     0.55250771
 c     -0.26954993     1.34323790    -0.52086568
 c      1.09665357     0.75442442    -0.31035721
 h     -0.54126187    -1.98923996    -0.19262189
 h     -1.98288791     2.06010943     0.33976791
 h     -0.69598089     1.45655470    -1.57519160
 h      2.00447094     1.49398855    -0.46230718
 o      2.12911439    -1.17091608     0.58564591
 h      2.96599815    -0.69421805     0.22839038
 c     -2.69378695    -0.44737975    -0.26582349
 h     -2.95339013    -1.47788252    -0.23024991
 h     -3.45661847     0.02894650     0.56027423
 h     -2.93736318    -0.07406637    -1.45905216
 h     -0.88926997     1.53566526     1.69866456
          17

 c      1.12752044    -0.53859485    -0.03942558
 c     -0.22845701    -0.89727679     0.06244219
 c     -1.32687236    -0.10457845     0.00494940
 c     -1.20987456     1.44357921     0.54647690
 c     -0.26657493     1.35077205    -0.52540101
 c      1.09579917     0.77405329    -0.31015724
 h     -0.56216234    -1.95395833    -0.17836660
 h     -1.96393010     2.07345160     0.35778536
 h     -0.68963154     1.44754085    -1.54129769
 h      1.98986763     1.46965507    -0.39152847
 o      2.12909883    -1.18645208     0.58822710
 h      2.93056432    -0.68409893     0.22676360
 c     -2.69094231    -0.46129682    -0.24748119
 h     -2.97094408    -1.50320633    -0.23701109
 h     -3.39639062     0.04408256     0.53482631
 h     -2.91570915    -0.08621918    -1.47888114
 h     -0.89528941     1.57059011     1.64077529
          17

 c      1.12954003    -0.53513297    -0.03487527
 c     -0.23822942    -0.89589342     0.04710024
 c     -1.33177897    -0.11351767     0.00486117
 c     -1.20479642     1.45147467     0.54200781
 c     -0.26384238     1.35695020    -0.53026671
 c      1.09609746     0.79579381    -0.31083404
 h     -0.57568033    -1.91365857    -0.15704939
 h     -1.97985335     2.10364396     0.36669970
 h     -0.68024312     1.44048857    -1.50612399
 h      1.96621955     1.43900015    -0.31620261
 o      2.12968955    -1.20159902     0.58950978
 h      2.88813978    -0.68576161     0.23525995
 c     -2.69079796    -0.47364229    -0.23134414
 h     -2.98430007    -1.53598001    -0.24394806
 h     -3.32770463     0.05389071     0.49386751
 h     -2.89357119    -0.10625618    -1.46533610
 h     -0.90117417     1.59981934     1.56997256
          17

 c      1.13141839    -0.52983711    -0.02885491
 c     -0.24943516    -0.89714872     0.03109922
 c     -1.33487624    -0.12041973     0.00613133
 c     -1.19751083     1.45896269     0.53754359
 c     -0.26103350     1.36182199    -0.53452659
 c      1.09680422     0.81789269    -0.31191263
 h     -0.58396221    -1.87964999    -0.13163833
 h     -2.02078603     2.14235683     0.36774463
 h     -0.67260905     1.43633020    -1.48222943
 h      1.94451381     1.41253428    -0.23800759
 o      2.13016981    -1.21638077     0.58960253
 h      2.84954596    -0.69504825     0.25094413
 c     -2.69272199    -0.48539865    -0.21839444
 h     -2.99186737    -1.56875483    -0.24965784
 h     -3.26244407     0.06349967     0.44809177
 h     -2.87213686    -0.13364221    -1.41910302
 h     -0.90144224     1.62355872     1.50359822
          17

 c      1.13265877    -0.52255014    -0.02163798
 c     -0.26097483    -0.89998459     0.01479919
 c     -1.33623137    -0.12510107     0.00877505
 c     -1.19000562     1.46682907     0.53104307
 c     -0.25783865     1.36549918    -0.53743932
 c      1.09701478     0.83868469    -0.31309981
 h     -0.59047304    -1.86552198    -0.10508749
 h     -2.07028039     2.17660079     0.36371561
 h     -0.67096468     1.43547869    -1.48022980
 h      1.93723128     1.40113197    -0.15657903
 o      2.12965170    -1.23100933     0.58873942
 h      2.82806964    -0.70485465     0.26920145
 c     -2.69561321    -0.49788291    -0.20974212
 h     -2.99267340    -1.59513314    -0.25232860
 h     -3.21599931     0.08271777     0.41281189
 h     -2.85293022    -0.16709210    -1.34409922
 h     -0.88929805     1.64404235     1.46376426
          17

 c      1.13286728    -0.51329839    -0.01350860
 c     -0.27182005    -0.90363743    -0.00151972
 c     -1.33603469    -0.12748631     0.01276889
 c     -1.18381383     1.47558876     0.52130864
 c     -0.25421523     1.36818399    -0.53904904
 c      1.09644815     0.85718824    -0.31421948
 h     -0.59775997    -1.88032493    -0.07905886
 h     -2.11486889     2.19681256     0.35697735
 h     -0.67590420     1.43749435    -1.50194011
 h      1.94909247     1.40946889    -0.07050399
 o      2.12746223    -1.24561911     0.58709078
 h      2.83291021    -0.70947070     0.28669713
 c     -2.69851009    -0.51215796    -0.20567365
 h     -2.98670917    -1.61141667    -0.25007229
 h     -3.19938520     0.11993712     0.39950028
 h     -2.83805253    -0.20395854    -1.25015165
 h     -0.86084018     1.66346591     1.46370660
          17

 c      1.13183522    -0.50225845    -0.00473720
 c     -0.28129793    -0.90824329    -0.01768433
 c     -1.33458832    -0.12760589     0.01805333
 c     -1.17946307     1.48564751     0.50910376
 c     -0.25044897     1.37014897    -0.54028113
 c      1.09588518     0.87334550    -0.31492576
 h     -0.60500377    -1.92130681    -0.05367282
 h     -2.14614581     2.19822414     0.34906615
 h     -0.68376008     1.44124178    -1.53916061
 h      1.97190190     1.43312531     0.01904803
 o      2.12358114    -1.25991899     0.58457071
 h      2.86195692    -0.71024696     0.30436997
 c     -2.70124841    -0.52819430    -0.20432645
 h     -2.97485680    -1.61729274    -0.24130309
 h     -3.21073889     0.17099903     0.40568139
 h     -2.83081395    -0.23867180    -1.15839235
 h     -0.81950434     1.68074964     1.49490669
          17

 c      1.12955276    -0.48970965     0.00443841
 c     -0.28909008    -0.91467433    -0.03352953
 c     -1.33228253    -0.12558276     0.02452789
 c     -1.17674409     1.49729567     0.49631527
 c     -0.24693580     1.37167208    -0.54237588
 c      1.09654006     0.88756647    -0.31463443
 h     -0.60874606    -1.97565544    -0.02888654
 h     -2.15984037     2.17967315     0.34085614
 h     -0.68934116     1.44544044    -1.57977821
 h      1.99181678     1.46364131     0.10734431
 o      2.11854141    -1.27326305     0.58092981
 h      2.90348267    -0.71451568     0.32590661
 c     -2.70404255    -0.54516354    -0.20184775
 h     -2.95870201    -1.61582328    -0.22496172
 h     -3.23972203     0.22118748     0.41981573
 h     -2.83620572    -0.26146132    -1.10389578
 h     -0.77357831     1.69272869     1.53638122
          17

 c      1.12616061    -0.47600210     0.01381537
 c     -0.29504732    -0.92381041    -0.04882816
 c     -1.32952702    -0.12162658     0.03203936
 c     -1.17519125     1.51050900     0.48458317
 c     -0.24396892     1.37297929    -0.54633443
 c      1.09931619     0.90026021    -0.31273913
 h     -0.60564890    -2.02884664    -0.00548570
 h     -2.15513728     2.14272952     0.33275534
 h     -0.68855009     1.44906416    -1.61362756
 h      1.99789581     1.49382123     0.18863497
 o      2.11295004    -1.28503125     0.57598471
 h      2.94420240    -0.72952032     0.35411069
 c     -2.70696888    -0.56196506    -0.19501815
 h     -2.94032820    -1.61284669    -0.20057868
 h     -3.27648132     0.25658649     0.43194647
 h     -2.85832914    -0.26410566    -1.11473514
 h     -0.73087195     1.69722731     1.57009476
          17

 c      1.12188913    -0.46153978     0.02321758
 c     -0.29909574    -0.93605875    -0.06330825
 c     -1.32665032    -0.11604210     0.04037747
 c     -1.17419239     1.52488054     0.47489079
 c     -0.24167710     1.37421925    -0.55271968
 c      1.10459864     0.91171065    -0.30877701
 h     -0.59395818    -2.07012018     0.01512681
 h     -2.13509559     2.09163711     0.32473363
 h     -0.67918926     1.45144080    -1.63450043
 h      1.98438502     1.51913265     0.25820923
 o      2.10719720    -1.29484200     0.56970568
 h      2.97434676    -0.75902951     0.38955893
 c     -2.71029095    -0.57676980    -0.18445481
 h     -2.92193630    -1.61549454    -0.16828815
 h     -3.31442731     0.26879026     0.43680903
 h     -2.89470797    -0.25156270    -1.17685038
 h     -0.69673146     1.69384917     1.58540881
          17

 c      1.11701642    -0.44676611     0.03248790
 c     -0.30124154    -0.95126469    -0.07668990
 c     -1.32383604    -0.10924012     0.04928286
 c     -1.17283353     1.53963723     0.46770344
 c     -0.24004651     1.37546159    -0.56165963
 c      1.11232770     0.92210831    -0.30246836
 h     -0.57349444    -2.09356544     0.03145384
 h     -2.10804537     2.03367878     0.31612480
 h     -0.66082221     1.45221877    -1.64008796
 h      1.94981271     1.53728713     0.31299209
 o      2.10139474    -1.30257034     0.56219165
 h      2.98889729    -0.80307797     0.43103345
 c     -2.71448114    -0.58768384    -0.17285084
 h     -2.90512044    -1.62900085    -0.12881859
 h     -3.34951622     0.25417581     0.43254922
 h     -2.93796612    -0.23647424    -1.25395875
 h     -0.67432169     1.68347131     1.57756717
          17

 c      1.11184651    -0.43214833     0.04148451
 c     -0.30157152    -0.96877708    -0.08871108
 c     -1.32111340    -0.10173158     0.05846546
 c     -1.16980108     1.55373663     0.46314213
 c     -0.23893967     1.37670513    -0.57287923
 c      1.12209145     0.93157588    -0.29372036
 h     -0.54527346    -2.09769291     0.04226910
 h     -2.08829954     1.97868624     0.30539227
 h     -0.63458736     1.45133179    -1.63178892
 h      1.89600521     1.54783791     0.35169975
 o      2.09536758    -1.30831711     0.55362239
 h      2.98778482    -0.85849137     0.47627514
 c     -2.71989232    -0.59387115    -0.16216320
 h     -2.89019228    -1.65316185    -0.08347577
 h     -3.37948005     0.21272656     0.41941156
 h     -2.98152979    -0.22814414    -1.32008160
 h     -0.66510161     1.66773690     1.54602180
          17

 c      1.10669781    -0.41816074     0.05008087
 c     -0.30021345    -0.98750906    -0.09915180
 c     -1.31839497    -0.09409694     0.06762623
 c     -1.16381361     1.56619430     0.46097827
 c     -0.23808268     1.37788611    -0.58570398
 c      1.13316744     0.94014024    -0.28266204
 h     -0.51126637    -2.08531872     0.04689156
 h     -2.09141812     1.93560763     0.29067976
 h     -0.60319464     1.44900839    -1.61499511
 h      1.82784193     1.55234188     0.37532638
 o      2.08862778    -1.31237824     0.54420758
 h      2.97627048    -0.91939497     0.52275044
 c     -2.72663658    -0.59569712    -0.15335750
 h     -2.87628996    -1.68193885    -0.03422658
 h     -3.40391133     0.14784817     0.39947078
 h     -3.02110035    -0.23112345    -1.36248392
 h     -0.66869620     1.64879960     1.49424999
          17

 c      1.10189279    -0.40526469     0.05816899
 c     -0.29728208    -1.00595897    -0.10786617
 c     -1.31555052    -0.08693603     0.07647625
 c     -1.15474451     1.57654692     0.46035875
 c     -0.23705379     1.37888799    -0.59907193
 c      1.14453629     0.94765214    -0.26972554
 h     -0.47427952    -2.06405121     0.04547184
 h     -2.12213653     1.90727704     0.27185143
 h     -0.57083583     1.44579083    -1.59929970
 h      1.75343963     1.55507070     0.38815030
 o      2.08041052    -1.31517342     0.53412248
 h      2.96437751    -0.97836788     0.56861837
 c     -2.73449004    -0.59435082    -0.14694729
 h     -2.86215167    -1.70678624     0.01630934
 h     -3.42527252     0.06696602     0.37719546
 h     -3.05398967    -0.24710858    -1.37592703
 h     -0.68194129     1.62919404     1.43129505
          17

 c      1.09773999    -0.39388412     0.06566617
 c     -0.29285643    -1.02227426    -0.11480999
 c     -1.31248526    -0.08080485     0.08475561
 c     -1.14418727     1.58486938     0.45950885
 c     -0.23535647     1.37956816    -0.61170400
 c      1.15496142     0.95371961    -0.25570594
 h     -0.43764391    -2.04626479     0.03916945
 h     -2.16906822     1.89037164     0.25178137
 h     -0.54232059     1.44242625    -1.59671706
 h      1.68360133     1.56354227     0.39848124
 o      2.06997579    -1.31707671     0.52345614
 h      2.96224875    -1.02919292     0.61350868
 c     -2.74277338    -0.59143461    -0.14338931
 h     -2.84673937    -1.72042914     0.06517267
 h     -3.45026133    -0.01830279     0.36011112
 h     -3.07844851    -0.27632635    -1.35894940
 h     -0.69752547     1.61158202     1.37413617
          17

 c      1.09450529    -0.38437955     0.07252223
 c     -0.28702702    -1.03459089    -0.12001860
 c     -1.30918730    -0.07615503     0.09224878
 c     -1.13452043     1.59138156     0.45604313
 c     -0.23261455     1.37980897    -0.62261016
 c      1.16329491     0.95785527    -0.24157576
 h     -0.40432550    -2.04575310     0.02972300
 h     -2.21485546     1.88048356     0.23460097
 h     -0.52099727     1.43949647    -1.61590266
 h      1.62858837     1.58658355     0.41650324
 o      2.05715053    -1.31824041     0.51225823
 h      2.97184539    -1.06975390     0.65776992
 c     -2.75046260    -0.58850127    -0.14310218
 h     -2.82938895    -1.71881197     0.10952073
 h     -3.48866591    -0.09516830     0.35744909
 h     -3.09339445    -0.31808645    -1.31270440
 h     -0.70481924     1.59807882     1.34579433
          17

 c      1.09238161    -0.37703126     0.07872294
 c     -0.27998570    -1.04176934    -0.12350656
 c     -1.30572282    -0.07329728     0.09878646
 c     -1.12746036     1.59625829     0.44841745
 c     -0.22874038     1.37955870    -0.63167071
 c      1.16896132     0.95998983    -0.22790879
 h     -0.37573666    -2.06955518     0.01812437
 h     -2.24617739     1.87491104     0.22343032
 h     -0.50689507     1.43703469    -1.65561123
 h      1.59271277     1.62815194     0.44744227
 o      2.04249208    -1.31863488     0.50065846
 h      2.98463484    -1.10146687     0.70058273
 c     -2.75684692    -0.58643058    -0.14594456
 h     -2.80971890    -1.70146179     0.14705195
 h     -3.54568855    -0.15669017     0.37456468
 h     -3.09866719    -0.37070991    -1.24188790
 h     -0.69709677     1.58959447     1.36057703
          17

 c      1.09147006    -0.37202562     0.08428181
 c     -0.27203932    -1.04392606    -0.12519847
 c     -1.30220264    -0.07238914     0.10423251
 c     -1.12327720     1.59959862     0.43730867
 c     -0.22387652     1.37882019    -0.63959509
 c      1.17208661     0.96085207    -0.21448240
 h     -0.35155834    -2.11194007     0.00373548
 h     -2.25599183     1.87251340     0.21963347
 h     -0.49735867     1.43460150    -1.70533387
 h      1.57288411     1.68265974     0.48682096
 o      2.02684734    -1.31823527     0.48888710
 h      2.98869447    -1.12631050     0.73965437
 c     -2.76209832    -0.58524742    -0.15054291
 h     -2.78756527    -1.67114995     0.17643295
 h     -3.61436525    -0.20462745     0.40805321
 h     -3.09619415    -0.43100009    -1.15805828
 h     -0.67876656     1.58636738     1.40859183
          17

 c      1.09177522    -0.36943255     0.08922001
 c     -0.26352313    -1.04205358    -0.12500604
 c     -1.29876248    -0.07344126     0.10846670
 c     -1.12134609     1.60141770     0.42468655
 c     -0.21821381     1.37761543    -0.64730606
 c      1.17309842     0.96160759    -0.20064923
 h     -0.33082303    -2.15880207    -0.01478369
 h     -2.24244462     1.87306436     0.22308509
 h     -0.48922518     1.43167273    -1.75224935
 h      1.56317352     1.73886231     0.52492031
 o      2.01092387    -1.31711618     0.47719683
 h      2.97547129    -1.14527310     0.77248448
 c     -2.76665884    -0.58465115    -0.15413171
 h     -2.76297342    -1.63343787     0.19777325
 h     -3.68049004    -0.24366633     0.44894793
 h     -3.09228746    -0.49397770    -1.08496145
 h     -0.65985305     1.58860075     1.46627767
          17

 c      1.09320528    -0.36917023     0.09354088
 c     -0.25473104    -1.03727057    -0.12293443
 c     -1.29555830    -0.07633727     0.11137719
 c     -1.12086417     1.60167285     0.41228034
 c     -0.21189826     1.37596965    -0.65545494
 c      1.17237565     0.96326461    -0.18587301
 h     -0.31280818    -2.19621847    -0.03814949
 h     -2.20811791     1.87701756     0.23256065
 h     -0.48016173     1.42786284    -1.78652024
 h      1.55878715     1.78637684     0.55331074
 o      1.99515106    -1.31544953     0.46579410
 h      2.94192895    -1.15837638     0.79750249
 c     -2.77042919    -0.58425442    -0.15321312
 h     -2.73609417    -1.59626097     0.21297958
 h     -3.73180470    -0.27667220     0.48852114
 h     -3.09798499    -0.55508538    -1.05674229
 h     -0.64795567     1.59622675     1.51386568
          17

 c      1.09556988    -0.37097119     0.09720927
 c     -0.24590543    -1.03043375    -0.11910633
 c     -1.29274616    -0.08085634     0.11287959
 c     -1.12092597     1.60025695     0.40117321
 c     -0.20503515     1.37391293    -0.66428731
 c      1.17017565     0.96641134    -0.16990336
 h     -0.29720469    -2.21470771    -0.06610085
 h     -2.16039026     1.88568084     0.24591648
 h     -0.46889580     1.42293631    -1.80272685
 h      1.55687571     1.81840104     0.56713843
 o      1.97966937    -1.31348624     0.45479549
 h      2.89072117    -1.16501079     0.81481670
 c     -2.77336020    -0.58336163    -0.14614655
 h     -2.70698162    -1.56891083     0.22547305
 h     -3.76102968    -0.30442794     0.52063395
 h     -3.11927322    -0.61412987    -1.08941896
 h     -0.64672122     1.60875874     1.53982206
          17

 c      1.09857714    -0.37436469     0.10014175
 c     -0.23725075    -1.02208607    -0.11373593
 c     -1.29046318    -0.08669129     0.11294512
 c     -1.12037785     1.59696768     0.39195893
 c     -0.19771210     1.37148388    -0.67366996
 c      1.16667061     0.97120569    -0.15273647
 h     -0.28400255    -2.20959578    -0.09766317
 h     -2.11182142     1.90156268     0.26024095
 h     -0.45507849     1.41676003    -1.79964452
 h      1.55610958     1.83171102     0.56479300
 o      1.96432628    -1.31155152     0.44418574
 h      2.83029249    -1.16409054     0.82693766
 c     -2.77628961    -0.58141264    -0.13489328
 h     -2.67562681    -1.55911955     0.23859476
 h     -3.76499667    -0.32657105     0.54178249
 h     -3.14815215    -0.67207509    -1.15892828
 h     -0.65704443     1.62537523     1.53885353
          17

 c      1.10183554    -0.37868247     0.10220825
 c     -0.22894766    -1.01249221    -0.10709889
 c     -1.28884446    -0.09347237     0.11160135
 c     -1.11797275     1.59153607     0.38486921
 c     -0.18999717     1.36872742    -0.68312549
 c      1.16197279     0.97741870    -0.13456706
 h     -0.27338057    -2.18045208    -0.13149601
 h     -2.07752566     1.92810292     0.27241128
 h     -0.43920891     1.40927692    -1.78007728
 h      1.55636923     1.82630990     0.54734689
 o      1.94874084    -1.31004525     0.43380153
 h      2.77387728    -1.15415380     0.83909069
 c     -2.78006846    -0.57863949    -0.12224535
 h     -2.64249074    -1.56878057     0.25337244
 h     -3.74364077    -0.34218410     0.55066494
 h     -3.17329006    -0.72686251    -1.23153799
 h     -0.67795386     1.64501069     1.51002927
          17

 c      1.10486771    -0.38309038     0.10324348
 c     -0.22116313    -1.00163655    -0.09950548
 c     -1.28804186    -0.10079746     0.10892137
 c     -1.11309406     1.58382974     0.37971710
 c     -0.18190889     1.36568862    -0.69183748
 c      1.15612115     0.98444782    -0.11579731
 h     -0.26564961    -2.13102602    -0.16621259
 h     -2.06687541     1.96739697     0.28017754
 h     -0.42268042     1.40049820    -1.75109736
 h      1.55887334     1.80568872     0.51855416
 o      1.93264663    -1.30940699     0.42345758
 h      2.73398449    -1.13400572     0.85723354
 c     -2.78478847    -0.57598251    -0.10991394
 h     -2.60911402    -1.59264839     0.26800795
 h     -3.70011055    -0.34994816     0.54824379
 h     -3.18821277    -0.77540561    -1.28606395
 h     -0.70666785     1.66645628     1.45664382
          17

 c      1.10714987    -0.38665295     0.10307104
 c     -0.21405880    -0.98917301    -0.09126578
 c     -1.28821950    -0.10825759     0.10502013
 c     -1.10645962     1.57412010     0.37571680
 c     -0.17339431     1.36241188    -0.69869068
 c      1.14903611     0.99130472    -0.09707578
 h     -0.26123536    -2.06977680    -0.20078683
 h     -2.07613280     2.01688764     0.28277460
 h     -0.40773977     1.39046567    -1.72381541
 h      1.56669800     1.77755731     0.48515672
 o      1.91644733    -1.31000593     0.41325485
 h      2.71322563    -1.10434363     0.88305621
 c     -2.78973453    -0.57467081    -0.09885829
 h     -2.57805098    -1.62178181     0.27958033
 h     -3.64195752    -0.34795090     0.53866613
 h     -3.19066252    -0.81519706    -1.31250196
 h     -0.73802519     1.68868884     1.38794293
          17

 c      1.10818872    -0.38844562     0.10154291
 c     -0.20779622    -0.97442534    -0.08264134
 c     -1.28953421    -0.11544577     0.10005420
 c     -1.09983704     1.56299250     0.37132513
 c     -0.16437809     1.35895453    -0.70252403
 c      1.14050086     0.99670124    -0.07924508
 h     -0.26066453    -2.00984545    -0.23510003
 h     -2.09262930     2.06955249     0.28033760
 h     -0.39686334     1.37913195    -1.71056250
 h      1.58505603     1.75346284     0.45618234
 o      1.90125653    -1.31203717     0.40370414
 h      2.70284197    -1.06874544     0.91168704
 c     -2.79351854    -0.57588670    -0.08997070
 h     -2.55219411    -1.64778789     0.28590277
 h     -3.58233925    -0.33323414     0.53050699
 h     -3.18060171    -0.84443141    -1.30691046
 h     -0.76392913     1.71174492     1.32165069
          17

 c      1.10762308    -0.38771503     0.09858451
 c     -0.20254068    -0.95667010    -0.07382144
 c     -1.29211296    -0.12195148     0.09421602
 c     -1.09514219     1.55095862     0.36450558
 c     -0.15490086     1.35540476    -0.70270430
 c      1.13033565     0.99949224    -0.06301936
 h     -0.26444231    -1.96574070    -0.27015856
 h     -2.10417565     2.11746949     0.27315018
 h     -0.39126249     1.36623293    -1.71840240
 h      1.61941893     1.74417113     0.43917661
 o      1.88827729    -1.31552630     0.39544536
 h      2.69133879    -1.03235455     0.93567097
 c     -2.79446652    -0.58060308    -0.08424629
 h     -2.53411005    -1.66486626     0.28626684
 h     -3.53745329    -0.30182204     0.53549077
 h     -3.15915396    -0.86184805    -1.26877695
 h     -0.77474196     1.73766785     1.28171881
          17

 c      1.10530962    -0.38403986     0.09422539
 c     -0.19847930    -0.93580774    -0.06501107
 c     -1.29603467    -0.12736011     0.08771357
 c     -1.09359846     1.53839790     0.35411436
 c     -0.14522969     1.35187474    -0.69960230
 c      1.11883611     0.99939932    -0.04851318
 h     -0.27263521    -1.94542943    -0.30691280
 h     -2.10333241     2.15442619     0.26138483
 h     -0.38964789     1.35140742    -1.74397812
 h      1.67053096     1.75164286     0.43476331
 o      1.87831022    -1.32036687     0.38894843
 h      2.67121460    -0.99997388     0.94932212
 c     -2.79158604    -0.58931738    -0.08210857
 h     -2.52559137    -1.67020842     0.28141714
 h     -3.51607990    -0.25140226     0.56049540
 h     -3.12841275    -0.86684695    -1.20094006
 h     -0.76512044     1.76866881     1.28245942
          17

 c      1.10136162    -0.37742896     0.08860607
 c     -0.19584720    -0.91282480    -0.05659008
 c     -1.30132610    -0.13126855     0.08074419
 c     -1.09533164     1.52591332     0.34117466
 c     -0.13579973     1.34847117    -0.69437337
 c      1.10699350     0.99716223    -0.03523076
 h     -0.28435414    -1.94471453    -0.34414668
 h     -2.08717998     2.17653177     0.24510755
 h     -0.38886047     1.33455275    -1.77626916
 h      1.73173772     1.76755657     0.43661845
 o      1.87163360    -1.32633367     0.38440616
 h      2.64031250    -0.97505301     0.95024966
 c     -2.78524452    -0.60160532    -0.08249431
 h     -2.52732952    -1.66406111     0.27336406
 h     -3.51137353    -0.18594641     0.59940688
 h     -3.09209316    -0.86016638    -1.11211446
 h     -0.73905613     1.80242777     1.31354076
          17

 c      1.09612760    -0.36832439     0.08196440
 c     -0.19491276    -0.88938580    -0.04911096
 c     -1.30797082    -0.13331054     0.07348594
 c     -1.09979103     1.51427772     0.32778176
 c     -0.12706722     1.34528077    -0.68831716
 c      1.09613219     0.99391378    -0.02254552
 h     -0.29785026    -1.95159448    -0.37827959
 h     -2.05624149     2.18212846     0.22438211
 h     -0.38558386     1.31600748    -1.80355385
 h      1.79285001     1.78072873     0.43710989
 o      1.86803717    -1.33311531     0.38172385
 h      2.60136938    -0.95918195     0.93958249
 c     -2.77633145    -0.61603678    -0.08282125
 h     -2.53872361    -1.64992673     0.26526697
 h     -3.50906888    -0.11510802     0.63839690
 h     -3.05721765    -0.84531201    -1.02250069
 h     -0.70560384     1.83270985     1.35238135
          17

 c      1.09011542    -0.35751972     0.07460798
 c     -0.19592097    -0.86709855    -0.04312967
 c     -1.31590833    -0.13318451     0.06610923
 c     -1.10624351     1.50402065     0.31559220
 c     -0.11941595     1.34237298    -0.68244973
 c      1.08745161     0.99066415    -0.01003422
 h     -0.31120080    -1.95435704    -0.40524493
 h     -2.01419014     2.17199455     0.19931886
 h     -0.37742474     1.29644653    -1.81758938
 h      1.84498599     1.78307891     0.43111255
 o      1.86688098    -1.34039965     0.38052439
 h      2.56168737    -0.95152666     0.92211547
 c     -2.76518341    -0.63053017    -0.07944841
 h     -2.55796955    -1.63463121     0.26123278
 h     -3.49839980    -0.04904309     0.66574540
 h     -3.03552921    -0.82946121    -0.96806906
 h     -0.67279348     1.85384262     1.38132802
          17

 c      1.08389200    -0.34602645     0.06688196
 c     -0.19904278    -0.84714434    -0.03907534
 c     -1.32500437    -0.13067243     0.05879838
 c     -1.11382778     1.49521152     0.30552192
 c     -0.11311921     1.33979923    -0.67738615
 c      1.08182601     0.98819009     0.00247776
 h     -0.32287370    -1.94548196    -0.42200947
 h     -1.96837171     2.15004577     0.16990875
 h     -0.36314762     1.27668933    -1.81441522
 h      1.88238733     1.77070383     0.41638395
 o      1.86720930    -1.34796891     0.38019525
 h      2.53213428    -0.94854189     0.90581801
 c     -2.75182621    -0.64313455    -0.06955833
 h     -2.58262317    -1.62732617     0.26561269
 h     -3.47440941     0.00471107     0.67510362
 h     -3.03776732    -0.81835139    -0.98088863
 h     -0.64608314     1.86248613     1.39102369
          17

 c      1.07799406    -0.33492432     0.05914405
 c     -0.20434478    -0.83022718    -0.03721468
 c     -1.33500891    -0.12564775     0.05176427
 c     -1.12146885     1.48744424     0.29799149
 c     -0.10831271     1.33758462    -0.67334873
 c      1.07976315     0.98706149     0.01496663
 h     -0.33193772    -1.92194686    -0.42703412
 h     -1.93008541     2.12388404     0.13562593
 h     -0.34260306     1.25753203    -1.79406389
 h      1.90249826     1.74313280     0.39285649
 o      1.86805477    -1.35567108     0.38009673
 h      2.52300035    -0.94562684     0.89869109
 c     -2.73715221    -0.65302030    -0.05444015
 h     -2.61064069    -1.63609140     0.28146769
 h     -3.43629383     0.04169270     0.66471064
 h     -3.06061958    -0.80844777    -1.04777887
 h     -0.62898539     1.85729472     1.37791289
          17

 c      1.07286880    -0.32521885     0.05174967
 c     -0.21176837    -0.81659910    -0.03765143
 c     -1.34555614    -0.11809160     0.04522137
 c     -1.12804959     1.48003342     0.29313698
 c     -0.10496473     1.33572310    -0.67017630
 c      1.08137879     0.98761537     0.02724836
 h     -0.33811357    -1.88479017    -0.42032899
 h     -1.91210290     2.10312647     0.09522681
 h     -0.31667572     1.23958114    -1.76051646
 h      1.90604976     1.70287055     0.36213989
 o      1.86891049    -1.36320779     0.37992666
 h      2.53695099    -0.94135067     0.90305617
 c     -2.72257200    -0.66030630    -0.03762542
 h     -2.64118738    -1.66253790     0.30866545
 h     -3.38603712     0.06017030     0.63600329
 h     -3.09138719    -0.79397029    -1.12896596
 h     -0.62366978     1.83837401     1.34219554
          17

 c      1.06883992    -0.31772330     0.04503841
 c     -0.22111481    -0.80604843    -0.04031606
 c     -1.35619240    -0.10811067     0.03935187
 c     -1.13303412     1.47251311     0.29076740
 c     -0.10286132     1.33419038    -0.66731989
 c      1.08632739     0.98984090     0.03898981
 h     -0.34183539    -1.83922347    -0.40357938
 h     -1.92154514     2.09373289     0.04789326
 h     -0.28723993     1.22304091    -1.72195365
 h      1.89790472     1.65572057     0.32741386
 o      1.86989087    -1.37003820     0.37984511
 h      2.56679761    -0.93938139     0.91368958
 c     -2.70903227    -0.66570502    -0.02160838
 h     -2.67408505    -1.69967566     0.34356569
 h     -3.32828522     0.06134423     0.59307834
 h     -3.12004754    -0.77334461    -1.19597080
 h     -0.63092014     1.80718706     1.28750331
          17

 c      1.06609612    -0.31298426     0.03931855
 c     -0.23204204    -0.79786095    -0.04494727
 c     -1.36640479    -0.09594142     0.03428625
 c     -1.13704236     1.46500908     0.29006797
 c     -0.10164228     1.33297494    -0.66391763
 c      1.09371051     0.99324513     0.04972550
 h     -0.34432265    -1.79512227    -0.38029977
 h     -1.95398876     2.09317567    -0.00444535
 h     -0.25685002     1.20753976    -1.69010826
 h      1.88835739     1.61136762     0.29333634
 o      1.87138012    -1.37559357     0.38018749
 h      2.60136197    -0.94508932     0.92255687
 c     -2.69687825    -0.67039664    -0.00772628
 h     -2.70860370    -1.73618613     0.38095602
 h     -3.27107117     0.05054543     0.54315730
 h     -3.14116592    -0.74767971    -1.23532242
 h     -0.64925377     1.76702315     1.22230524
          17

 c      1.06470536    -0.31126277     0.03485324
 c     -0.24408988    -0.79090504    -0.05112018
 c     -1.37566964    -0.08193674     0.03009926
 c     -1.14164906     1.45789971     0.28936629
 c     -0.10091098     1.33209369    -0.65912976
 c      1.10217080     0.99691521     0.05895950
 h     -0.34744080    -1.76612802    -0.35535552
 h     -1.99722442     2.09356756    -0.05680914
 h     -0.22786900     1.19236438    -1.67647900
 h      1.89228349     1.58208263     0.26501266
 o      1.87367023    -1.37949627     0.38118157
 h      2.63145023    -0.96193508     0.92348749
 c     -2.68597980    -0.67583306     0.00308431
 h     -2.74314307    -1.76194659     0.41615207
 h     -3.22617573     0.03846528     0.49678722
 h     -3.15207173    -0.71892757    -1.24193132
 h     -0.67332989     1.72375621     1.16238530
          17

 c      1.06464929    -0.31257649     0.03185104
 c     -0.25675220    -0.78411370    -0.05840873
 c     -1.38352849    -0.06653935     0.02681552
 c     -1.14872196     1.45132336     0.28635537
 c     -0.10035690     1.33155224    -0.65272275
 c      1.11056152     1.00005232     0.06640664
 h     -0.35299509    -1.76420791    -0.33290230
 h     -2.03916120     2.08785587    -0.10346481
 h     -0.20146974     1.17738276    -1.68552585
 h      1.92143072     1.57655366     0.24533372
 o      1.87683341    -1.38161486     0.38286449
 h      2.65198984    -0.99045889     0.91361881
 c     -2.67601645    -0.68336292     0.01007440
 h     -2.77564684    -1.77060797     0.44590810
 h     -3.20621596     0.03853732     0.46501225
 h     -3.15150259    -0.68928617    -1.21483003
 h     -0.69365741     1.68536557     1.13041780
          17

 c      1.06585732    -0.31676302     0.03045769
 c     -0.26956126    -0.77726314    -0.06660505
 c     -1.38967709    -0.05025435     0.02442065
 c     -1.15956829     1.44533747     0.27929848
 c     -0.09976745     1.33129611    -0.64534999
 c      1.11886014     1.00262164     0.07215987
 h     -0.36173711    -1.79083368    -0.31378003
 h     -2.07169032     2.07231534    -0.13996767
 h     -0.17766493     1.16383549    -1.71128443
 h      1.97368616     1.59273471     0.23307745
 o      1.88070046    -1.38204346     0.38509039
 h      2.66237806    -1.02851945     0.89335058
 c     -2.66709765    -0.69337487     0.01310499
 h     -2.80404388    -1.75997275     0.46851512
 h     -3.21669690     0.05693175     0.45264862
 h     -3.13915003    -0.66116273    -1.15580550
 h     -0.70279542     1.65767307     1.14363802
          17

 c      1.06822586    -0.32351130     0.03075306
 c     -0.28209894    -0.77116242    -0.07570955
 c     -1.39402720    -0.03363528     0.02288023
 c     -1.17412891     1.44034308     0.26856947
 c     -0.09894288     1.33123750    -0.63813739
 c      1.12800885     1.00518005     0.07651953
 h     -0.37322769    -1.83499567    -0.29581522
 h     -2.09098391     2.04622244    -0.16390893
 h     -0.15625568     1.15388569    -1.74191794
 h      2.03486237     1.62024624     0.22482716
 o      1.88483906    -1.38107016     0.38754477
 h      2.66676575    -1.07172434     0.86614754
 c     -2.66004506    -0.70475862     0.01292381
 h     -2.82659389    -1.73182664     0.48380224
 h     -3.25131158     0.08588661     0.45560722
 h     -3.11609034    -0.63713686    -1.07018413
 h     -0.70460288     1.63984814     1.19609324
          17

 c      1.07162565    -0.33236235     0.03275303
 c     -0.29395400    -0.76698261    -0.08571647
 c     -1.39669961    -0.01728106     0.02216483
 c     -1.19135959     1.43688003     0.25608124
 c     -0.09766080     1.33131953    -0.63207889
 c      1.13896298     1.00820980     0.07974659
 h     -0.38660386    -1.88114334    -0.27662301
 h     -2.09690074     2.01115847    -0.17491009
 h     -0.13740191     1.14954885    -1.76632455
 h      2.08981713     1.64840051     0.21772091
 o      1.88856557    -1.37912060     0.38978659
 h      2.67380677    -1.11427749     0.83787979
 c     -2.65569565    -0.71561364     0.01093273
 h     -2.84226698    -1.69183720     0.49336730
 h     -3.29792628     0.11170236     0.46659850
 h     -3.08639479    -0.61947280    -0.97002722
 h     -0.71010103     1.62749659     1.26499177
          17

 c      1.07590470    -0.34271337     0.03641016
 c     -0.30472079    -0.76561487    -0.09649112
 c     -1.39794908    -0.00183544     0.02225510
 c     -1.21004514     1.43522903     0.24369268
 c     -0.09571951     1.33154470    -0.62774483
 c      1.15219173     1.01181716     0.08199075
 h     -0.40116323    -1.91666714    -0.25523678
 h     -2.09285788     1.97084200    -0.17455852
 h     -0.12155560     1.15208308    -1.77728012
 h      2.12840544     1.67001505     0.21018877
 o      1.89116439    -1.37663329     0.39141093
 h      2.69322030    -1.15098956     0.81428227
 c     -2.65403109    -0.72415800     0.00924681
 h     -2.85108938    -1.64932656     0.50086806
 h     -3.34582921     0.12412588     0.48007870
 h     -3.06007934    -0.60873695    -0.87990393
 h     -0.72768913     1.61735934     1.32929640
          17

 c      1.08088648    -0.35384194     0.04160987
 c     -0.31403829    -0.76747162    -0.10778046
 c     -1.39807042     0.01202339     0.02311641
 c     -1.22894617     1.43531889     0.23271139
 c     -0.09298975     1.33196990    -0.62526322
 c      1.16767604     1.01577423     0.08331216
 h     -0.41648941    -1.93412923    -0.23205071
 h     -2.08626597     1.93127509    -0.16656150
 h     -0.10923505     1.16187643    -1.77179386
 h      2.14573543     1.68138976     0.20164562
 o      1.89237449    -1.37391277     0.39231656
 h      2.72825599    -1.17970712     0.79679839
 c     -2.65399271    -0.72913379     0.01072877
 h     -2.85410485    -1.61587056     0.51162162
 h     -3.38781330     0.11824535     0.49288170
 h     -3.05382069    -0.60226352    -0.83718587
 h     -0.76093773     1.60809482     1.37596383
          17

 c      1.08636346    -0.36494700     0.04816875
 c     -0.32162410    -0.77251018    -0.11926122
 c     -1.39732372     0.02361875     0.02467252
 c     -1.24670972     1.43681216     0.22404719
 c     -0.08943296     1.33269547    -0.62437334
 c      1.18501848     1.01962816     0.08370946
 h     -0.43241629    -1.93091285    -0.20830279
 h     -2.08811782     1.90018778    -0.15652122
 h     -0.10087799     1.17851190    -1.75083225
 h      2.14118236     1.68158258     0.19214984
 o      1.89264689    -1.37113219     0.39277557
 h      2.77181259    -1.20129451     0.78154390
 c     -2.65474433    -0.72974018     0.01688479
 h     -2.85256094    -1.60149703     0.53049209
 h     -3.41956715     0.09301231     0.50339616
 h     -3.07803220    -0.59749613    -0.86372431
 h     -0.81026879     1.59953653     1.39826853
          17

 c      1.09209970    -0.37521262     0.05584111
 c     -0.32728245    -0.78026815    -0.13057890
 c     -1.39590358     0.03233254     0.02679861
 c     -1.26211974     1.43935094     0.21827014
 c     -0.08509151     1.33386036    -0.62445463
 c      1.20348912     1.02275513     0.08313060
 h     -0.44901862    -1.90884232    -0.18567106
 h     -2.10892119     1.88432600    -0.15002970
 h     -0.09677761     1.20082455    -1.71935357
 h      2.11815884     1.67228889     0.18228977
 o      1.89279780    -1.36846413     0.39319398
 h      2.81196343    -1.21733589     0.76307907
 c     -2.65712970    -0.72550518     0.02577462
 h     -2.84655946    -1.60939801     0.55837412
 h     -3.43894503     0.04994776     0.51094817
 h     -3.12205620    -0.59777714    -0.93673996
 h     -0.87438601     1.59211961     1.39358873
          17

 c      1.09784556    -0.38388012     0.06433729
 c     -0.33089460    -0.78985117    -0.14137450
 c     -1.39395592     0.03766226     0.02931988
 c     -1.27473008     1.44289802     0.21541091
 c     -0.08006462     1.33563332    -0.62454131
 c      1.22199584     1.02434075     0.08147346
 h     -0.46669906    -1.87451507    -0.16597132
 h     -2.15108561     1.88525027    -0.14935140
 h     -0.09708349     1.22706087    -1.68635283
 h      2.08473785     1.65840732     0.17319949
 o      1.89354915    -1.36614269     0.39388786
 h      2.83904040    -1.22870765     0.73780833
 c     -2.66252000    -0.71685255     0.03476980
 h     -2.83453101    -1.63382862     0.59053000
 h     -3.44593792    -0.00720195     0.51570033
 h     -3.16841329    -0.60746884    -1.01998602
 h     -0.95073179     1.58667608     1.36269359
          17

 c      1.10335929    -0.39032330     0.07334910
 c     -0.33239305    -0.79992463    -0.15131585
 c     -1.39160722     0.03927877     0.03202777
 c     -1.28514208     1.44777898     0.21479478
 c     -0.07448661     1.33818338    -0.62345448
 c      1.23908940     1.02336231     0.07859280
 h     -0.48635720    -1.83968140    -0.15080049
 h     -2.20611037     1.89837394    -0.15254435
 h     -0.10185255     1.25533631    -1.66337536
 h      2.05383677     1.64848277     0.16653684
 o      1.89532274    -1.36443316     0.39502041
 h      2.84855059    -1.23551385     0.70475331
 c     -2.67152301    -0.70515100     0.04248331
 h     -2.81444506    -1.66426349     0.61926889
 h     -3.44356796    -0.07201661     0.51921343
 h     -3.20591656    -0.62768730    -1.09018505
 h     -1.03530316     1.58452732     1.31081652
          17

 c      1.10842568    -0.39412121     0.08257516
 c     -0.33173818    -0.80891729    -0.16013660
 c     -1.38899301     0.03708220     0.03471610
 c     -1.29451803     1.45431237     0.21502851
 c     -0.06852326     1.34162947    -0.62021837
 c      1.25328925     1.01879561     0.07434223
 h     -0.50936660    -1.81919999    -0.14113062
 h     -2.26080119     1.91666477    -0.15630421
 h     -0.11105614     1.28437406    -1.65963226
 h      2.03959491     1.65250808     0.16410368
 o      1.89818149    -1.36358242     0.39661214
 h      2.84172679    -1.23734088     0.66516094
 c     -2.68375742    -0.69221175     0.04826355
 h     -2.78527495    -1.69085496     0.63770859
 h     -3.43925798    -0.13497586     0.52543548
 h     -3.22942189    -0.65723056    -1.13601215
 h     -1.12243690     1.58780847     1.25042923
          17

 c      1.11286698    -0.39512114     0.09174065
 c     -0.32896242    -0.81566814    -0.16765130
 c     -1.38627907     0.03123997     0.03722156
 c     -1.30394901     1.46247557     0.21402317
 c     -0.06239480     1.34601649    -0.61459680
 c      1.26386644     1.01022258     0.06866673
 h     -0.53664926    -1.82380560    -0.13723143
 h     -2.30409620     1.93419383    -0.15858727
 h     -0.12434279     1.31386995    -1.67577029
 h      2.04830807     1.67508895     0.16688542
 o      1.90179436    -1.36378706     0.39856529
 h      2.82576800    -1.23335231     0.62193816
 c     -2.69807946    -0.67984546     0.05154627
 h     -2.74744303    -1.70684551     0.64148080
 h     -3.44444706    -0.18489522     0.54085229
 h     -3.23709446    -0.69394431    -1.15241104
 h     -1.20567551     1.59971210     1.20335776
          17

 c      1.11654859    -0.39346840     0.10061245
 c     -0.32429391    -0.82013166    -0.17372445
 c     -1.38365603     0.02218336     0.03945043
 c     -1.31402420     1.47191097     0.20967612
 c     -0.05639572     1.35135325    -0.60717141
 c      1.27128874     0.99829107     0.06167257
 h     -0.56691156    -1.85205010    -0.13915807
 h     -2.32939508     1.94723255    -0.15925866
 h     -0.14067098     1.34397639    -1.70318754
 h      2.07319452     1.71034691     0.17425465
 o      1.90547765    -1.36518159     0.40071645
 h      2.81299638    -1.22230018     0.57870860
 c     -2.71326171    -0.66937173     0.05186314
 h     -2.70256358    -1.70866479     0.62877789
 h     -3.46862835    -0.21398416     0.57122303
 h     -3.22883491    -0.73535142    -1.13751106
 h     -1.28071018     1.62350501     1.19327689
          17

 c      1.11938149    -0.38959500     0.10900659
 c     -0.31818295    -0.82323830    -0.17824939
 c     -1.38131132     0.01054999     0.04137432
 c     -1.32471452     1.48225251     0.20163432
 c     -0.05086686     1.35765602    -0.59887705
 c      1.27663142     0.98435120     0.05358000
 h     -0.59622975    -1.89187964    -0.14704717
 h     -2.33429969     1.95408272    -0.15975314
 h     -0.15831732     1.37457050    -1.72986835
 h      2.10113462     1.74639474     0.18443599
 o      1.90852685    -1.36781624     0.40294766
 h      2.81555738    -1.20298450     0.53803037
 c     -2.72883605    -0.66121094     0.04931281
 h     -2.65304502    -1.69550118     0.60001707
 h     -3.51056892    -0.22285202     0.61574898
 h     -3.20583112    -0.77887550    -1.09197689
 h     -1.34708257     1.65938686     1.22468421
          17

 c      1.12132136    -0.38417231     0.11679035
 c     -0.31116871    -0.82611896    -0.18116863
 c     -1.37940563    -0.00290706     0.04299738
 c     -1.33568640     1.49332801     0.19167622
 c     -0.04614808     1.36494772    -0.59053771
 c      1.28083473     0.96983753     0.04462555
 h     -0.61977523    -1.92946765    -0.16082453
 h     -2.32001536     1.95478813    -0.16254890
 h     -0.17528673     1.40510160    -1.74593104
 h      2.12114701     1.77250275     0.19550713
 o      1.91081418    -1.37158813     0.40528040
 h      2.83600351    -1.17566010     0.49995116
 c     -2.74504007    -0.65503695     0.04474291
 h     -2.60170984    -1.66919256     0.55775372
 h     -3.55899181    -0.21848041     0.66650207
 h     -3.17104290    -0.82206066    -1.02037040
 h     -1.40487893     1.70305280     1.27812512
          17

 c      1.12236506    -0.37804919     0.12387941
 c     -0.30374892    -0.82959590    -0.18248424
 c     -1.37807012    -0.01740575     0.04431668
 c     -1.34643772     1.50495419     0.18199181
 c     -0.04255558     1.37323735    -0.58267064
 c      1.28446780     0.95599474     0.03500525
 h     -0.63352855    -1.95490518    -0.17997192
 h     -2.29133866     1.95112740    -0.17085346
 h     -0.18973881     1.43481695    -1.74559866
 h      2.12698860     1.78188041     0.20594767
 o      1.91295222    -1.37619071     0.40781120
 h      2.86474989    -1.14311320     0.46308809
 c     -2.76198589    -0.65014547     0.03961248
 h     -2.55125589    -1.63452877     0.50682646
 h     -3.60139692    -0.20859870     0.71380167
 h     -3.13063260    -0.86338212    -0.93490562
 h     -1.45282743     1.74872099     1.33034820
          17

 c      1.12253977    -0.37217392     0.13023106
 c     -0.29632914    -0.83408642    -0.18224502
 c     -1.37741235    -0.03220438     0.04529501
 c     -1.35615956     1.51674482     0.17417939
 c     -0.04036894     1.38250281    -0.57546343
 c      1.28777448     0.94382355     0.02486150
 h     -0.63490506    -1.96315463    -0.20359384
 h     -2.25693346     1.94671903    -0.18864424
 h     -0.20026057     1.46300255    -1.72714244
 h      2.11653985     1.77153429     0.21477308
 o      1.91577428    -1.38118298     0.41058160
 h      2.88836687    -1.10972327     0.42673236
 c     -2.77913272    -0.64547868     0.03612219
 h     -2.50349326    -1.59929685     0.45421924
 h     -3.62926894    -0.19903692     0.75008239
 h     -3.09557297    -0.90443764    -0.86064252
 h     -1.48953970     1.79180663     1.36618533
          17

 c      1.12188321    -0.36748634     0.13583100
 c     -0.28920963    -0.83964893    -0.18053001
 c     -1.37751521    -0.04665001     0.04586119
 c     -1.36379385     1.52816091     0.16926983
 c     -0.03980196     1.39267684    -0.56878992
 c      1.29073291     0.93402847     0.01428397
 h     -0.62280336    -1.95341047    -0.23060228
 h     -2.22799185     1.94637159    -0.22048783
 h     -0.20605388     1.48915764    -1.69260155
 h      2.09106463     1.74183776     0.22161115
 o      1.91986095    -1.38611026     0.41354809
 h      2.89722497    -1.07974720     0.39137465
 c     -2.79550411    -0.63962082     0.03688669
 h     -2.45893112    -1.57268953     0.40781337
 h     -3.63843218    -0.19357188     0.77071385
 h     -3.07909323    -0.95166816    -0.83118896
 h     -1.51432945     1.82934659     1.37803092
          17

 c      1.12042618    -0.36478872     0.14067483
 c     -0.28257333    -0.84600572    -0.17743447
 c     -1.37841949    -0.06020464     0.04593986
 c     -1.36850371     1.53877364     0.16781909
 c     -0.04095613     1.40363330    -0.56220387
 c      1.29303989     0.92689127     0.00330168
 h     -0.59763558    -1.92877332    -0.25992877
 h     -2.21299198     1.95358850    -0.26984817
 h     -0.20712075     1.51316171    -1.64789240
 h      2.05533225     1.69684219     0.22695788
 o      1.92541387    -1.39058783     0.41662168
 h      2.88767931    -1.05628060     0.35813131
 c     -2.81061072    -0.63176173     0.04259441
 h     -2.41775859    -1.56138631     0.37380462
 h     -3.62826176    -0.19406941     0.77407815
 h     -3.08572825    -1.00868363    -0.85853256
 h     -1.52721261     1.85959315     1.36300139
          17

 c      1.11818824    -0.36463207     0.14474989
 c     -0.27647311    -0.85252006    -0.17304846
 c     -1.38011720    -0.07246444     0.04548443
 c     -1.37024375     1.54855008     0.16974015
 c     -0.04378163     1.41517817    -0.55493969
 c      1.29403412     0.92210669    -0.00814596
 h     -0.56145136    -1.89653074    -0.29083177
 h     -2.21136071     1.96748420    -0.33584224
 h     -0.20439331     1.53543351    -1.60284849
 h      2.01841963     1.64519853     0.23271375
 o      1.93227115    -1.39435176     0.41971280
 h      2.86196344    -1.04072200     0.32806862
 c     -2.82456297    -0.62282463     0.05090864
 h     -2.38192681    -1.56575631     0.35454426
 h     -3.60159562    -0.20023899     0.76196833
 h     -3.10806303    -1.06678146    -0.91842118
 h     -1.52878436     1.88174416     1.32162317
          17

 c      1.11518651    -0.36725842     0.14802673
 c     -0.27084837    -0.85821231    -0.16742335
 c     -1.38257304    -0.08317979     0.04448813
 c     -1.36969758     1.55778961     0.17413991
 c     -0.04808733     1.42706219    -0.54605642
 c      1.29270531     0.91876652    -0.02023309
 h     -0.51782431    -1.86806479    -0.32331890
 h     -2.21420815     1.98308268    -0.41198840
 h     -0.19951648     1.55690749    -1.56957448
 h      1.99350876     1.59989982     0.24261990
 o      1.93991951    -1.39730305     0.42277044
 h      2.82804356    -1.03225694     0.30158883
 c     -2.83703278    -0.61469203     0.05895146
 h     -2.35579171    -1.58032204     0.34897899
 h     -3.56553929    -0.20913432     0.74031842
 h     -3.13735932    -1.11381845    -0.98116557
 h     -1.52034217     1.89617139     1.25846654
          17

 c      1.11145379    -0.37261812     0.15046571
 c     -0.26562358    -0.86202196    -0.16055961
 c     -1.38573799    -0.09224909     0.04298148
 c     -1.36765000     1.56671989     0.17934026
 c     -0.05362233     1.43903773    -0.53487619
 c      1.28812497     0.91583929    -0.03313838
 h     -0.47082956    -1.85594628    -0.35827670
 h     -2.21130076     1.99478168    -0.48892482
 h     -0.19399236     1.57850314    -1.55738678
 h      1.99281620     1.57296654     0.26099831
 o      1.94754385    -1.39953114     0.42581473
 h      2.79877225    -1.02758946     0.27789582
 c     -2.84695190    -0.60919852     0.06452514
 h     -2.34429449    -1.59777266     0.35470266
 h     -3.53205906    -0.21477914     0.71976014
 h     -3.16823553    -1.14225254    -1.02873703
 h     -1.50432659     1.90535259     1.18462297
          17

 c      1.10706508    -0.38042656     0.15203398
 c     -0.26087581    -0.86343643    -0.15249217
 c     -1.38953802    -0.09968082     0.04102125
 c     -1.36454849     1.57514353     0.18292795
 c     -0.06016735     1.45094029    -0.52151737
 c      1.28027880     0.91302847    -0.04671486
 h     -0.42319472    -1.86678272    -0.39640050
 h     -2.19584481     1.99881881    -0.55778098
 h     -0.18821871     1.60022815    -1.56671557
 h      2.01787003     1.56608098     0.28872199
 o      1.95429992    -1.40123329     0.42892699
 h      2.78740673    -1.02229747     0.25515185
 c     -2.85303830    -0.60775763     0.06604714
 h     -2.35093556    -1.61216102     0.36933719
 h     -3.51488977    -0.20965045     0.71296907
 h     -3.19773105    -1.14886780    -1.05262474
 h     -1.48476031     1.91528271     1.12061869
          17

 c      1.10217007    -0.39020538     0.15271746
 c     -0.25688749    -0.86296996    -0.14344515
 c     -1.39384661    -0.10555065     0.03866781
 c     -1.36052509     1.58245349     0.18224848
 c     -0.06751729     1.46270537    -0.50693770
 c      1.27022953     0.91087760    -0.06033061
 h     -0.37570983    -1.89576097    -0.43624957
 h     -2.16519002     1.99364926    -0.61182342
 h     -0.18158907     1.62093132    -1.58882251
 h      2.05758409     1.56984148     0.32112535
 o      1.95984670    -1.40248214     0.43214583
 h      2.79894188    -1.01455180     0.23215678
 c     -2.85478123    -0.61099934     0.06291093
 h     -2.37693543    -1.62001067     0.39091444
 h     -3.52029501    -0.18986321     0.72590553
 h     -3.22402710    -1.13294552    -1.04963633
 h     -1.46648703     1.93485081     1.09246981
          17

 c      1.09700508    -0.40130794     0.15251811
 c     -0.25400481    -0.86183896    -0.13384437
 c     -1.39846180    -0.10998439     0.03595795
 c     -1.35573031     1.58828688     0.17616546
 c     -0.07536781     1.47429770    -0.49243881
 c      1.25932700     0.91000311    -0.07316200
 h     -0.32879088    -1.93046146    -0.47395727
 h     -2.12009139     1.97952004    -0.64699067
 h     -0.17342984     1.63905500    -1.61179275
 h      2.09742859     1.57294666     0.35129418
 o      1.96458294    -1.40308718     0.43536108
 h      2.82620408    -1.00724626     0.21008330
 c     -2.85298948    -0.61850839     0.05584161
 h     -2.42124245    -1.62041097     0.41789474
 h     -3.54127189    -0.15923547     0.75172398
 h     -3.24590133    -1.09538398    -1.01997781
 h     -1.45228947     1.96866444     1.11162384
          17

 c      1.09186416    -0.41296842     0.15144519
 c     -0.25250937    -0.86127414    -0.12416156
 c     -1.40311206    -0.11316421     0.03289432
 c     -1.35049415     1.59308796     0.16621154
 c     -0.08324208     1.48564309    -0.47919294
 c      1.24860104     0.91061540    -0.08450142
 h     -0.28376623    -1.95873760    -0.50498009
 h     -2.06425025     1.95819200    -0.66230739
 h     -0.16359478     1.65345452    -1.62595164
 h      2.12649944     1.56805518     0.37357656
 o      1.96923585    -1.40275834     0.43836163
 h      2.85641504    -1.00525132     0.19174650
 c     -2.84912461    -0.62912721     0.04635566
 h     -2.48092136    -1.61485256     0.44921334
 h     -3.56467775    -0.12580341     0.77738405
 h     -3.26297022    -1.03880084    -0.96748766
 h     -1.44159550     2.01071257     1.16170117
          17

 c      1.08704630    -0.42437572     0.14951012
 c     -0.25259115    -0.86215099    -0.11478091
 c     -1.40749331    -0.11532586     0.02946079
 c     -1.34507141     1.59754455     0.15506908
 c     -0.09051387     1.49661228    -0.46804201
 c      1.23866777     0.91253502    -0.09384444
 h     -0.24280952    -1.97273255    -0.52566199
 h     -2.00449259     1.93304475    -0.66066118
 h     -0.15249553     1.66370277    -1.62571710
 h      2.13867194     1.55205432     0.38452706
 o      1.97438426    -1.40131103     0.44095411
 h      2.87893329    -1.01199525     0.17971742
 c     -2.84438450    -0.64136962     0.03621789
 h     -2.55180554    -1.60683207     0.48432202
 h     -3.57984361    -0.09648094     0.79231386
 h     -3.27696160    -0.96833942    -0.90194364
 h     -1.43293908     2.05070027     1.21685520
          17

 c      1.08280727    -0.43474840     0.14672787
 c     -0.25435331    -0.86493764    -0.10595561
 c     -1.41131486    -0.11675037     0.02564450
 c     -1.33941487     1.60195162     0.14519791
 c     -0.09648402     1.50703555    -0.45946713
 c      1.22981618     0.91534041    -0.10087438
 h     -0.20842545    -1.96919914    -0.53379110
 h     -1.95112328     1.90927522    -0.64988875
 h     -0.14091845     1.67005311    -1.60950158
 h      2.13173140     1.52485165     0.38266675
 o      1.98028319    -1.39872629     0.44302705
 h      2.88818964    -1.02836650     0.17528904
 c     -2.83920666    -0.65362636     0.02754432
 h     -2.62947371    -1.60072553     0.52286876
 h     -3.58076657    -0.07523154     0.79086781
 h     -3.29414452    -0.89219302    -0.84248414
 h     -1.42555039     2.08111268     1.25863916
          17

 c      1.07932902    -0.44339525     0.14312210
 c     -0.25781055    -0.86973115    -0.09780552
 c     -1.41433024    -0.11775314     0.02145240
 c     -1.33320821     1.60618174     0.13863633
 c     -0.10047220     1.51672174    -0.45359911
 c      1.22206000     0.91846314    -0.10545219
 h     -0.18305328    -1.94889428    -0.52869024
 h     -1.91672416     1.89324625    -0.64217990
 h     -0.12982214     1.67333872    -1.57940861
 h      2.10692693     1.48868492     0.36832089
 o      1.98684370    -1.39513310     0.44456866
 h      2.88405530    -1.05286064     0.17817444
 c     -2.83321472    -0.66455505     0.02270852
 h     -2.71024535    -1.59978294     0.56376662
 h     -3.56515469    -0.06331278     0.77162125
 h     -3.32583469    -0.81885190    -0.81489725
 h     -1.41926956     2.09806593     1.27751017
          17

 c      1.07670941    -0.44976382     0.13872734
 c     -0.26288588    -0.87625994    -0.09031008
 c     -1.41633982    -0.11866079     0.01692462
 c     -1.32625692     1.61001090     0.13672459
 c     -0.10191353     1.52547008    -0.45021466
 c      1.21509870     0.92120789    -0.10764788
 h     -0.16877350    -1.91645508    -0.51134664
 h     -1.91092400     1.88981040    -0.64789817
 h     -0.12014998     1.67488006    -1.54130298
 h      2.06955403     1.44820560     0.34396264
 o      1.99362180    -1.39078180     0.44567511
 h      2.87197650    -1.08187719     0.18637087
 c     -2.82613992    -0.67372892     0.02277535
 h     -2.79139263    -1.60448595     0.60430056
 h     -3.53344008    -0.05969133     0.73654076
 h     -3.37840670    -0.75084873    -0.83130130
 h     -1.41419229     2.10006122     1.26993333
          17

 c      1.07496972    -0.45347759     0.13359382
 c     -0.26942750    -0.88384037    -0.08328633
 c     -1.41718326    -0.11978904     0.01213380
 c     -1.31900647     1.61345377     0.13947250
 c     -0.10044742     1.53308113    -0.44873719
 c      1.20821642     0.92273095    -0.10779765
 h     -0.16696687    -1.88085648    -0.48468613
 h     -1.93354723     1.89905664    -0.66638979
 h     -0.11265341     1.67642561    -1.50478666
 h      2.03019537     1.41092260     0.31480141
 o      1.99984075    -1.38600232     0.44654239
 h      2.86255187    -1.11029076     0.19628744
 c     -2.81885024    -0.68151461     0.02633015
 h     -2.87050001    -1.61266689     0.64035357
 h     -3.48864899    -0.06106976     0.69057026
 h     -3.44205008    -0.68624421    -0.87596175
 h     -1.41050222     2.08718807     1.23672255
          17

 c      1.07406977    -0.45436770     0.12779175
 c     -0.27723598    -0.89138003    -0.07638925
 c     -1.41676234    -0.12142193     0.00716422
 c     -1.31244871     1.61670346     0.14555862
 c     -0.09598522     1.53938162    -0.44835952
 c      1.20031731     0.92210381    -0.10647591
 h     -0.17797279    -1.85532842    -0.45352346
 h     -1.97497948     1.91678072    -0.68651404
 h     -0.10779716     1.67993206    -1.48152686
 h      2.00427836     1.38656565     0.28831879
 o      2.00463813    -1.38109645     0.44739020
 h      2.86762158    -1.13317544     0.20397552
 c     -2.81251859    -0.68842236     0.03108509
 h     -2.94492938    -1.62089932     0.66755451
 h     -3.43697557    -0.06145161     0.64146260
 h     -3.50050684    -0.62541242    -0.92519996
 h     -1.40856035     2.06127277     1.18342175
          17

 c      1.07391717    -0.45250032     0.12141902
 c     -0.28606108    -0.89767151    -0.06923284
 c     -1.41507302    -0.12378578     0.00209153
 c     -1.30748980     1.61974952     0.15289043
 c     -0.08873820     1.54428514    -0.44842704
 c      1.19050501     0.91867483    -0.10418634
 h     -0.20118679    -1.85391582    -0.42302802
 h     -2.02309263     1.93786734    -0.69598375
 h     -0.10573100     1.68702795    -1.48035952
 h      2.00520183     1.38290677     0.27042769
 o      2.00761990    -1.37617868     0.44830225
 h      2.89162588    -1.14845256     0.20768560
 c     -2.80763947    -0.69501834     0.03520588
 h     -3.01190900    -1.62592540     0.68242591
 h     -3.38780031    -0.05188580     0.59923934
 h     -3.54248203    -0.57091379    -0.96363009
 h     -1.40926020     2.02692871     1.12265321
          17

 c      1.07436790    -0.44819747     0.11460822
 c     -0.29554032    -0.90211947    -0.06166413
 c     -1.41222566    -0.12701762    -0.00302204
 c     -1.30453902     1.62211504     0.15884821
 c     -0.07919257     1.54786523    -0.44890570
 c      1.17903780     0.91260271    -0.10092547
 h     -0.23582134    -1.88309675    -0.39538506
 h     -2.06805619     1.95837666    -0.68700756
 h     -0.10622539     1.69833960    -1.50152911
 h      2.03300709     1.39958643     0.26019081
 o      2.00916975    -1.37114585     0.44915135
 h      2.92691930    -1.15748602     0.20905884
 c     -2.80418075    -0.70182234     0.03750312
 h     -3.06897055    -1.62548502     0.68305088
 h     -3.35052709    -0.02305843     0.57314588
 h     -3.56255120    -0.52538602    -0.98406443
 h     -1.41450223     1.99258260     1.07665337
          17

 c      1.07523650    -0.44203736     0.10753629
 c     -0.30519132    -0.90527971    -0.05390743
 c     -1.40845427    -0.13114840    -0.00812582
 c     -1.30352495     1.62306782     0.16081353
 c     -0.06803248     1.55037106    -0.45040402
 c      1.16732289     0.90484310    -0.09628025
 h     -0.28113000    -1.93576026    -0.36810184
 h     -2.10337133     1.97583921    -0.65669304
 h     -0.10852513     1.71342695    -1.53645309
 h      2.07423538     1.42839588     0.25097631
 o      2.01005571    -1.36582247     0.44971860
 h      2.96010679    -1.16275174     0.21118833
 c     -2.80226835    -0.70875752     0.03757033
 h     -3.11435543    -1.61867718     0.66929329
 h     -3.32833738     0.02765337     0.56606831
 h     -3.55884539    -0.49084729    -0.98391975
 h     -1.42678661     1.96776102     1.07146971
          17

 c      1.07631829    -0.43482343     0.10042748
 c     -0.31452336    -0.90845791    -0.04634655
 c     -1.40411230    -0.13611608    -0.01317895
 c     -1.30423689     1.62239713     0.15797637
 c     -0.05602534     1.55216359    -0.45372059
 c      1.15693401     0.89661644    -0.08990997
 h     -0.33547149    -1.99622328    -0.33669122
 h     -2.12559808     1.98903355    -0.60609265
 h     -0.11134347     1.73138621    -1.57338143
 h      2.11316301     1.45961914     0.23628373
 o      2.01090923    -1.36007760     0.44982878
 h      2.98025992    -1.16588849     0.21641524
 c     -2.80241383    -0.71480265     0.03571312
 h     -3.14729499    -1.60625236     0.64283400
 h     -3.31653651     0.09214704     0.57311753
 h     -3.53156457    -0.46866086    -0.96316864
 h     -1.44633469     1.95428918     1.11491970
          17

 c      1.07741108    -0.42752001     0.09353968
 c     -0.32312527    -0.91293887    -0.03925762
 c     -1.39964615    -0.14178619    -0.01814278
 c     -1.30653993     1.62060001     0.15211975
 c     -0.04392898     1.55362810    -0.45943680
 c      1.14898699     0.88906146    -0.08176004
 h     -0.39588163    -2.04936142    -0.29793084
 h     -2.13436159     1.99798268    -0.53959858
 h     -0.11311434     1.75138460    -1.60255387
 h      2.13884381     1.48598865     0.21248172
 o      2.01201965    -1.35384808     0.44939385
 h      2.98212925    -1.16732704     0.22563272
 c     -2.80502869    -0.71844868     0.03248331
 h     -3.16822252    -1.59094241     0.60714596
 h     -3.30814186     0.15716760     0.58680292
 h     -3.48280690    -0.45940673    -0.92410419
 h     -1.46904146     1.94424961     1.18707181
          17

 c      1.07832839    -0.42115285     0.08713931
 c     -0.33067785    -0.91960068    -0.03273906
 c     -1.39553709    -0.14796535    -0.02297128
 c     -1.31007315     1.61807945     0.14581622
 c     -0.03245726     1.55510543    -0.46777260
 c      1.14407295     0.88315424    -0.07201663
 h     -0.45862710    -2.08494398    -0.25073669
 h     -2.13303835     2.00433145    -0.46467689
 h     -0.11231243     1.77283590    -1.61800445
 h      2.14571125     1.50311722     0.17851659
 o      2.01331255    -1.34713422     0.44841084
 h      2.96651316    -1.16647620     0.23835523
 c     -2.80995250    -0.71832652     0.02846558
 h     -3.17882581    -1.57753955     0.56721655
 h     -3.29843526     0.21127712     0.60137303
 h     -3.41765718    -0.46227896    -0.87293360
 h     -1.48938154     1.92914987     1.26156604
          17

 c      1.07890146    -0.41668075     0.08147876
 c     -0.33695813    -0.92886700    -0.02675477
 c     -1.39222075    -0.15442624    -0.02761156
 c     -1.31396380     1.61471774     0.14111697
 c     -0.02225634     1.55684885    -0.47859515
 c      1.14234759     0.87967174    -0.06101606
 h     -0.51987506    -2.09786948    -0.19566979
 h     -2.12946587     2.01179375    -0.39126700
 h     -0.10766137     1.79546284    -1.61748943
 h      2.13244704     1.50895443     0.13503880
 o      2.01435093    -1.34000474     0.44695435
 h      2.94032390    -1.16182186     0.25287879
 c     -2.81627397    -0.71357064     0.02462283
 h     -3.18161952    -1.57203547     0.52857508
 h     -3.28555171     0.24707852     0.61345920
 h     -3.34642009    -0.47379467    -0.82350258
 h     -1.50319885     1.90456298     1.32065444
          17

 c      1.07897294    -0.41485418     0.07678054
 c     -0.34185404    -0.94073905    -0.02118712
 c     -1.39000884    -0.16094246    -0.03200967
 c     -1.31698456     1.61001462     0.13934350
 c     -0.01385638     1.55899605    -0.49145004
 c      1.14356833     0.87909972    -0.04918491
 h     -0.57614380    -2.08749381    -0.13431550
 h     -2.13427476     2.02553907    -0.32941029
 h     -0.09825392     1.81944367    -1.60217518
 h      2.10149865     1.50360278     0.08379155
 o      2.01438638    -1.33260453     0.44515736
 h      2.91589081    -1.15101401     0.26662974
 c     -2.82242229    -0.70406189     0.02282138
 h     -3.17882983    -1.57923007     0.49544230
 h     -3.26961351     0.26068659     0.62124830
 h     -3.28578319    -0.48675486    -0.80075913
 h     -1.50799452     1.86920190     1.35537563
          17

 c      1.07838591    -0.41609517     0.07323069
 c     -0.34536304    -0.95479348    -0.01587692
 c     -1.38903411    -0.16731866    -0.03610828
 c     -1.31819981     1.60348487     0.14098609
 c     -0.00760610     1.56154735    -0.50556095
 c      1.14704228     0.88149651    -0.03700509
 h     -0.62470873    -2.05749746    -0.06882489
 h     -2.15445331     2.04912443    -0.28482735
 h     -0.08364498     1.84571111    -1.57663005
 h      2.05966507     1.48979351     0.02713010
 o      2.01266315    -1.32512466     0.44314293
 h      2.90626032    -1.13157140     0.27730022
 c     -2.82700588    -0.69032026     0.02518146
 h     -3.17121351    -1.59980497     0.46899369
 h     -3.25204332     0.25107261     0.62390543
 h     -3.25089174    -0.49383267    -0.83062941
 h     -1.50237260     1.82339715     1.36234179
          17

 c      1.07697635    -0.42044102     0.07097937
 c     -0.34754626    -0.97014708    -0.01066389
 c     -1.38924274    -0.17340349    -0.03984437
 c     -1.31757492     1.59502985     0.14565600
 c     -0.00362708     1.56435330    -0.51983269
 c      1.15154978     0.88638667    -0.02496399
 h     -0.66418972    -2.01635882    -0.00142620
 h     -2.18698674     2.08093897    -0.25652407
 h     -0.06388913     1.87629245    -1.54871019
 h      2.01899388     1.47362180    -0.03275564
 o      2.00901405    -1.31770356     0.44091650
 h      2.91581727    -1.10264354     0.28461925
 c     -2.83014324    -0.67293499     0.03155715
 h     -3.15794935    -1.62945164     0.44738051
 h     -3.23543187     0.22037611     0.62188789
 h     -3.23974181    -0.49559068    -0.91025826
 h     -1.48566269     1.76833648     1.34185300
          17

 c      1.07457546    -0.42758077     0.07014548
 c     -0.34845065    -0.98548796    -0.00544311
 c     -1.39046202    -0.17908185    -0.04316658
 c     -1.31577010     1.58489459     0.15231693
 c     -0.00182631     1.56714607    -0.53298168
 c      1.15548783     0.89286119    -0.01345554
 h     -0.69520276    -1.97725849     0.06632339
 h     -2.22131760     2.11490786    -0.23957951
 h     -0.03938744     1.91424213    -1.52798777
 h      1.99514930     1.46367052    -0.09515803
 o      2.00410960    -1.31035161     0.43834795
 h      2.93626772    -1.06622212     0.29067151
 c     -2.83284480    -0.65277572     0.03941611
 h     -3.13761560    -1.66068089     0.42736142
 h     -3.22397778     0.17529701     0.61811149
 h     -3.23863021    -0.49756924    -1.00920998
 h     -1.45793132     1.70590221     1.29792388
          17

 c      1.07102098    -0.43696052     0.07081413
 c     -0.34809258    -0.99938574    -0.00022120
 c     -1.39249824    -0.18425320    -0.04605066
 c     -1.31347529     1.57335538     0.15945262
 c     -0.00196233     1.56966832    -0.54391940
 c      1.15757116     0.90009446    -0.00272881
 h     -0.72010207    -1.95479228     0.13430387
 h     -2.24667009     2.14424817    -0.22891303
 h     -0.01056390     1.96238911    -1.52143285
 h      1.99936216     1.46576569    -0.16133158
 o      1.99897704    -1.30300976     0.43528374
 h      2.95408359    -1.02601896     0.29813686
 c     -2.83552776    -0.63152195     0.04610116
 h     -3.10932601    -1.68559954     0.40601555
 h     -3.22416402     0.12846470     0.61933527
 h     -3.23743137    -0.50261892    -1.09948302
 h     -1.42026110     1.63870335     1.24024083
          17

 c      1.06616586    -0.44789038     0.07302520
 c     -0.34662105    -1.01096188     0.00492550
 c     -1.39519863    -0.18881536    -0.04849133
 c     -1.31105617     1.56056394     0.16497347
 c     -0.00369543     1.57188213    -0.55221167
 c      1.15765849     0.90793534     0.00692539
 h     -0.74055128    -1.95733864     0.20335663
 h     -2.25592243     2.16383998    -0.22061639
 h      0.02216654     2.02102091    -1.52849013
 h      2.02907359     1.47685491    -0.23186296
 o      1.99447015    -1.29565099     0.43164044
 h      2.95873213    -0.98559002     0.30882736
 c     -2.83783246    -0.61129060     0.04962418
 h     -3.07331660    -1.69813040     0.38161128
 h     -3.24395424     0.09576962     0.63531791
 h     -3.23188246    -0.51049962    -1.16520840
 h     -1.37480452     1.56968557     1.18695583
          17

 c      1.05987991    -0.45960718     0.07676411
 c     -0.34451067    -1.02035969     0.01002813
 c     -1.39845944    -0.19266318    -0.05048384
 c     -1.30861273     1.54662718     0.16645681
 c     -0.00657424     1.57407281    -0.55813446
 c      1.15654723     0.91674241     0.01498220
 h     -0.75479533    -1.98155462     0.27311486
 h     -2.24587483     2.17065942    -0.21189423
 h      0.05788474     2.08672575    -1.54108458
 h      2.07076921     1.48740936    -0.30394487
 o      1.99108917    -1.28832775     0.42742074
 h      2.94541294    -0.94732641     0.32342969
 c     -2.83931032    -0.59348064     0.04895343
 h     -3.03092061    -1.69515524     0.35369016
 h     -3.28765267     0.08564681     0.67155757
 h     -3.22091996    -0.51975684    -1.19910364
 h     -1.32371303     1.50077055     1.16215759
          17

 c      1.05204408    -0.47132415     0.08196465
 c     -0.34245212    -1.02841211     0.01531933
 c     -1.40219325    -0.19568614    -0.05200908
 c     -1.30615658     1.53164692     0.16258964
 c     -0.01001461     1.57672926    -0.56228453
 c      1.15512200     0.92679470     0.02080270
 h     -0.75857145    -2.01618257     0.34080241
 h     -2.21676023     2.16370371    -0.20102069
 h      0.09483856     2.15387074    -1.54877574
 h      2.11030296     1.48861465    -0.37261361
 o      1.98897399    -1.28118083     0.42269343
 h      2.91504947    -0.91203477     0.34176086
 c     -2.84013854    -0.57799829     0.04436795
 h     -2.98429347    -1.67688094     0.32288177
 h     -3.35009767     0.09135169     0.72146203
 h     -3.20485842    -0.52874663    -1.19870996
 h     -1.26759803     1.43225172     1.17892289
          17

 c      1.04254744    -0.48229413     0.08852104
 c     -0.34106732    -1.03599588     0.02113060
 c     -1.40629654    -0.19774880    -0.05301900
 c     -1.30346978     1.51542983     0.15441812
 c     -0.01333425     1.58035001    -0.56520043
 c      1.15392960     0.93804904     0.02382680
 h     -0.74816990    -2.04957538     0.40239040
 h     -2.17239963     2.14429605    -0.18762855
 h      0.13074616     2.21692715    -1.54332796
 h      2.13805953     1.47548926    -0.43312196
 o      1.98791014    -1.27444571     0.41756614
 h      2.87402614    -0.87852937     0.36310173
 c     -2.84098382    -0.56393484     0.03693695
 h     -2.93613866    -1.64685543     0.29077585
 h     -3.41962816     0.09945988     0.77115512
 h     -3.18476718    -0.53587795    -1.16479571
 h     -1.20712000     1.36558072     1.22461802
          17

 c      1.03130204    -0.49187156     0.09630483
 c     -0.34076063    -1.04370264     0.02775865
 c     -1.41063805    -0.19867078    -0.05342459
 c     -1.29983719     1.49729513     0.14414531
 c     -0.01582421     1.58532446    -0.56720240
 c      1.15318228     0.95020123     0.02364485
 h     -0.72205194    -2.07354733     0.45415012
 h     -2.12089685     2.11683371    -0.17303829
 h      0.16329966     2.27182060    -1.52016542
 h      2.14898223     1.44645713    -0.48198743
 o      1.98736971    -1.26845131     0.41215071
 h      2.83327886    -0.84337000     0.38663900
 c     -2.84243355    -0.55042057     0.02780392
 h     -2.88938170    -1.61178632     0.25980786
 h     -3.48507720     0.09999892     0.80872345
 h     -3.16266109    -0.53956377    -1.10189006
 h     -1.14532866     1.30464118     1.27503240
          17

 c      1.01827526    -0.49955497     0.10518095
 c     -0.34171953    -1.05179788     0.03540118
 c     -1.41506493    -0.19823789    -0.05310077
 c     -1.29412927     1.47624039     0.13362101
 c     -0.01680825     1.59188918    -0.56837763
 c      1.15284922     0.96279519     0.02000145
 h     -0.68087034    -2.08385790     0.49342307
 h     -2.07461370     2.08918057    -0.16017555
 h      0.19054085     2.31636355    -1.47810248
 h      2.14149071     1.40233198    -0.51720260
 o      1.98674747    -1.26353353     0.40652183
 h      2.80421317    -0.80205835     0.41202985
 c     -2.84470603    -0.53684671     0.01822466
 h     -2.84670223    -1.58050906     0.23288752
 h     -3.53862967     0.08824013     0.82717575
 h     -3.14238413    -0.53820871    -1.02125399
 h     -1.08650936     1.25344632     1.31189519
          17

 c      1.00352747    -0.50500386     0.11501876
 c     -0.34395898    -1.06025175     0.04413608
 c     -1.41942177    -0.19624845    -0.05191044
 c     -1.28523185     1.45127993     0.12398385
 c     -0.01568084     1.60010645    -0.56860966
 c      1.15268990     0.97528351     0.01280755
 h     -0.62704497    -2.07983395     0.51891396
 h     -2.04666776     2.07046243    -0.15220876
 h      0.21113790     2.35047131    -1.41888400
 h      2.11706245     1.34577289    -0.53843891
 o      1.98581329    -1.25979367     0.40070727
 h      2.79119124    -0.75284302     0.43950029
 c     -2.84755267    -0.52293011     0.01014412
 h     -2.81013632    -1.56112717     0.21252990
 h     -3.57559483     0.06308484     0.82359110
 h     -3.13105892    -0.53046605    -0.94594007
 h     -1.03449299     1.21467078     1.32580293
          17

 c      0.98723433    -0.50803815     0.12569767
 c     -0.34735232    -1.06874002     0.05390253
 c     -1.42357847    -0.19257597    -0.04973572
 c     -1.27276178     1.42200749     0.11567768
 c     -0.01194566     1.60982906    -0.56759808
 c      1.15221004     0.98704119     0.00219287
 h     -0.56441269    -2.06436622     0.53097863
 h     -2.04296553     2.06487662    -0.14976323
 h      0.22466994     2.37660155    -1.34705204
 h      2.08080148     1.28115875    -0.54764034
 o      1.98489636    -1.25691054     0.39474083
 h      2.78836716    -0.69975251     0.46897021
 c     -2.85027311    -0.50886738     0.00633251
 h     -2.78116811    -1.55713038     0.19973548
 h     -3.59378018     0.02580457     0.79817329
 h     -3.13901746    -0.51577189    -0.91024222
 h     -0.99206372     1.18962527     1.31347595
          17

 c      0.96968030    -0.50862524     0.13710352
 c     -0.35165604    -1.07661462     0.06447483
 c     -1.42745138    -0.18723119    -0.04650104
 c     -1.25743511     1.38896980     0.10854820
 c     -0.00527871     1.62065335    -0.56487495
 c      1.15058463     0.99737300    -0.01140955
 h     -0.49783906    -2.04428696     0.53200268
 h     -2.05765146     2.06748428    -0.14979680
 h      0.23190436     2.40036034    -1.26986341
 h      2.04256201     1.21437859    -0.54988758
 o      1.98451621    -1.25428123     0.38870670
 h      2.78551816    -0.65043026     0.49935829
 c     -2.85226800    -0.49542269     0.00829699
 h     -2.76119071    -1.56585091     0.19354327
 h     -3.59369003    -0.02016745     0.75444393
 h     -3.17228533    -0.49441355    -0.93452140
 h     -0.96086139     1.17854800     1.27566165
          17

 c      0.95123116    -0.50685466     0.14911485
 c     -0.35657293    -1.08293716     0.07547253
 c     -1.43101148    -0.18041488    -0.04218074
 c     -1.24057294     1.35335882     0.10207656
 c      0.00440369     1.63193789    -0.55989829
 c      1.14671871     1.00558603    -0.02725054
 h     -0.43242181    -2.03002863     0.52633424
 h     -2.07861167     2.06827881    -0.14807035
 h      0.23473621     2.43033070    -1.19622582
 h      2.01663175     1.15171769    -0.55329697
 o      1.98497883    -1.25129435     0.38272139
 h      2.77468468    -0.61192634     0.52895292
 c     -2.85366795    -0.48379690     0.01395105
 h     -2.75159775    -1.58071908     0.19170149
 h     -3.58010460    -0.06866230     0.70050086
 h     -3.22335332    -0.46722774    -0.99945673
 h     -0.94121381     1.18073713     1.21682737
          17

 c      0.93230632    -0.50290085     0.16158733
 c     -0.36186698    -1.08676064     0.08650025
 c     -1.43429245    -0.17256068    -0.03680029
 c     -1.22347530     1.31653724     0.09546450
 c      0.01693999     1.64305556    -0.55232751
 c      1.13977877     1.01114832    -0.04453790
 h     -0.37225499    -2.03240170     0.51865744
 h     -2.09492729     2.05840400    -0.14170466
 h      0.23520576     2.47514936    -1.13346550
 h      2.01602666     1.09761161    -0.56542634
 o      1.98625800    -1.24748666     0.37689609
 h      2.75243026    -0.58843997     0.55613205
 c     -2.85453737    -0.47535236     0.01959225
 h     -2.75336597    -1.59463092     0.19169109
 h     -3.56454235    -0.11028154     0.65019164
 h     -3.27853097    -0.43582684    -1.07192226
 h     -0.93163742     1.19451223     1.14656383
          17

 c      0.91335359    -0.49698866     0.17434345
 c     -0.36741882    -1.08768471     0.09740851
 c     -1.43738232    -0.16434036    -0.03042746
 c     -1.20723043     1.27985313     0.08748737
 c      0.03198862     1.65389320    -0.54236971
 c      1.13007951     1.01374816    -0.06292763
 h     -0.31982566    -2.05618263     0.51089068
 h     -2.09965512     2.03259496    -0.12976896
 h      0.23389387     2.53769944    -1.08325380
 h      2.04259835     1.05352814    -0.58713545
 o      1.98802770    -1.24260422     0.37130861
 h      2.71974986    -0.58065336     0.57992439
 c     -2.85420097    -0.47130778     0.02215186
 h     -2.76663706    -1.60222329     0.19139053
 h     -3.56432694    -0.13415063     0.62071394
 h     -3.32749991    -0.40219429    -1.13015706
 h     -0.92816284     1.21739638     1.08168595
          17

 c      0.89482165    -0.48937361     0.18716834
 c     -0.37313316    -1.08617804     0.10840153
 c     -1.44038140    -0.15662130    -0.02315008
 c     -1.19268783     1.24456501     0.07659652
 c      0.04902657     1.66511874    -0.53079320
 c      1.11923576     1.01311854    -0.08257138
 h     -0.27689945    -2.09635852     0.50086787
 h     -2.08973266     1.98909625    -0.11297021
 h      0.22964100     2.61204308    -1.04129195
 h      2.08544453     1.01966166    -0.61198675
 o      1.98970828    -1.23664658     0.36597576
 h      2.68177331    -0.58537187     0.60052433
 c     -2.85223029    -0.47218203     0.02011220
 h     -2.79061655    -1.60084464     0.18930317
 h     -3.59046570    -0.13429298     0.62167975
 h     -3.36441518    -0.36817004    -1.16402408
 h     -0.92486553     1.24725918     1.04429118
          17

 c      0.87713697    -0.48033730     0.19981119
 c     -0.37884422    -1.08325180     0.11983615
 c     -1.44335966    -0.15040543    -0.01504603
 c     -1.18017130     1.21174957     0.06198404
 c      0.06726332     1.67785815    -0.51854257
 c      1.10935452     1.00890513    -0.10366151
 h     -0.24538355    -2.14186214     0.48469857
 h     -2.06565769     1.92931949    -0.09335135
 h      0.22106159     2.68719101    -1.00130398
 h      2.12993817     0.99635805    -0.63204336
 o      1.99051982    -1.22989132     0.36082255
 h      2.64730870    -0.59545384     0.61978761
 c     -2.84969725    -0.47739290     0.01383246
 h     -2.82376731    -1.59078456     0.18459060
 h     -3.63473014    -0.11452152     0.64598295
 h     -3.38623888    -0.33534422    -1.16976286
 h     -0.91784016     1.28360346     1.04817886
          17

 c      0.86070159    -0.47018323     0.21199359
 c     -0.38434502    -1.07992712     0.13198501
 c     -1.44635885    -0.14677172    -0.00615691
 c     -1.16914266     1.18240132     0.04469692
 c      0.08566174     1.69317877    -0.50636519
 c      1.10230845     1.00072891    -0.12616087
 h     -0.22701940    -2.18168224     0.45958705
 h     -2.03184717     1.85807194    -0.07401248
 h      0.20777470     2.75275857    -0.95850680
 h      2.16481674     0.98385017    -0.64189343
 o      1.98964755    -1.22278589     0.35569282
 h      2.62642134    -0.60178409     0.64099207
 c     -2.84846733    -0.48566679     0.00454739
 h     -2.86417831    -1.57518392     0.17710846
 h     -3.67869245    -0.08370940     0.67856398
 h     -3.39159286    -0.30508981    -1.14686450
 h     -0.90903336     1.32554960     1.08478347
          17

 c      0.84591031    -0.45922634     0.22342685
 c     -0.38946826    -1.07696433     0.14496035
 c     -1.44941175    -0.14679112     0.00351549
 c     -1.15841121     1.15746845     0.02679186
 c      0.10314222     1.71175590    -0.49465429
 c      1.09940218     0.98834734    -0.14985247
 h     -0.22280809    -2.20796521     0.42475181
 h     -1.99741409     1.78411883    -0.05859796
 h      0.19049619     2.80178905    -0.91053091
 h      2.18364652     0.98178811    -0.63910679
 o      1.98660498    -1.21560437     0.35048264
 h      2.62464951    -0.59888307     0.66661971
 c     -2.84995379    -0.49558833    -0.00663659
 h     -2.90998828    -1.55959878     0.16740927
 h     -3.70781546    -0.04973984     0.70754483
 h     -3.38051493    -0.27849513    -1.09728102
 h     -0.90312731     1.36943694     1.13270828
          17

 c      0.83315815    -0.44778331     0.23383174
 c     -0.39413784    -1.07481893     0.15873742
 c     -1.45253306    -0.15137354     0.01398828
 c     -1.14657669     1.13755461     0.00994096
 c      0.11886746     1.73369222    -0.48344655
 c      1.10119586     0.97184139    -0.17446934
 h     -0.23278527    -2.21654638     0.38113999
 h     -1.97570007     1.71952984    -0.05047751
 h      0.17066375     2.83130570    -0.85707164
 h      2.18426079     0.98913867    -0.62357498
 o      1.98151551    -1.20815820     0.34531851
 h      2.63845000    -0.58953681     0.69546315
 c     -2.85474402    -0.50588288    -0.01880774
 h     -2.95971701    -1.55058793     0.15652290
 h     -3.71455446    -0.01799812     0.72640810
 h     -3.35506131    -0.25596177    -1.02657313
 h     -0.90322214     1.41065335     1.17409484
          17

 c      0.82281967    -0.43617231     0.24295149
 c     -0.39837402    -1.07365692     0.17319298
 c     -1.45569583    -0.16107018     0.02526261
 c     -1.13260295     1.12291878    -0.00492784
 c      0.13244718     1.75839811    -0.47249076
 c      1.10739766     0.95175447    -0.19975001
 h     -0.25600998    -2.20687612     0.33093247
 h     -1.97882010     1.67503941    -0.05182393
 h      0.15007518     2.84243417    -0.79942613
 h      2.16862516     1.00430172    -0.59708412
 o      1.97492000    -1.19998326     0.34053114
 h      2.65826001    -0.58175119     0.72303486
 c     -2.86262203    -0.51571433    -0.03079927
 h     -3.01227383    -1.55295035     0.14538509
 h     -3.69638680     0.00809353     0.73246139
 h     -3.32087693    -0.23605770    -0.94705914
 h     -0.91023366     1.44565603     1.19877616
          17

 c      0.81521094    -0.42471922     0.25055869
 c     -0.40226654    -1.07334325     0.18813627
 c     -1.45881928    -0.17590412     0.03728729
 c     -1.11661515     1.11387539    -0.01742364
 c      0.14395659     1.78454027    -0.46135352
 c      1.11685702     0.92909095    -0.22539701
 h     -0.29059223    -2.18227963     0.27710977
 h     -2.00784603     1.65308680    -0.06328416
 h      0.13056589     2.84090565    -0.74018850
 h      2.14365208     1.02542520    -0.56322163
 o      1.96738704    -1.19071628     0.33647183
 h      2.67477051    -0.58265627     0.74451155
 c     -2.87260235    -0.52506715    -0.04068280
 h     -3.06656424    -1.56703724     0.13414111
 h     -3.65397919     0.02651223     0.72551910
 h     -3.28909238    -0.21337411    -0.88168273
 h     -0.92383876     1.47231817     1.20207762
          17

 c      0.81055211    -0.41376350     0.25646254
 c     -0.40592830    -1.07341359     0.20334522
 c     -1.46177855    -0.19530939     0.04992933
 c     -1.09999632     1.11079781    -0.02743118
 c      0.15378962     1.81014011    -0.44955708
 c      1.12771749     0.90514022    -0.25102239
 h     -0.33381232    -2.15039447     0.22292005
 h     -2.05096705     1.64762522    -0.08445578
 h      0.11364290     2.83734776    -0.68283993
 h      2.12183200     1.05106251    -0.52699389
 o      1.95931329    -1.18026387     0.33338937
 h      2.68215439    -0.59571792     0.75671198
 c     -2.88325617    -0.53480124    -0.04610744
 h     -3.12112064    -1.58859715     0.12192423
 h     -3.59050236     0.03655676     0.70754159
 h     -3.27368408    -0.17820014    -0.85925449
 h     -0.94323748     1.48964382     1.18258756
          17

 c      0.80894209    -0.40365861     0.26051667
 c     -0.40942782    -1.07315004     0.21862799
 c     -1.46443043    -0.21821516     0.06295703
 c     -1.08454751     1.11368105    -0.03497492
 c      0.16245501     1.83296060    -0.43674742
 c      1.13791840     0.88122192    -0.27622491
 h     -0.38253299    -2.12240217     0.17108397
 h     -2.09270939     1.65065967    -0.11438147
 h      0.10018171     2.84511420    -0.63071657
 h      2.11810205     1.08080296    -0.49310699
 o      1.95088028    -1.16880649     0.33139303
 h      2.67873136    -0.62058474     0.75871123
 c     -2.89378026    -0.54571428    -0.04651225
 h     -3.17417615    -1.61133025     0.10745397
 h     -3.51196373     0.03945707     0.68316438
 h     -3.27870568    -0.12585923    -0.88916720
 h     -0.96744683     1.49756595     1.14129700
          17

 c      0.81034192    -0.39476048     0.26262808
 c     -0.41271711    -1.07194789     0.23388183
 c     -1.46667206    -0.24324782     0.07603172
 c     -1.07180303     1.12197333    -0.04023277
 c      0.17040195     1.85126663    -0.42285991
 c      1.14616751     0.85859241    -0.30079842
 h     -0.43384367    -2.10892254     0.12315085
 h     -2.12130799     1.65643281    -0.15182662
 h      0.09063596     2.87342849    -0.58539287
 h      2.14032017     1.11428087    -0.46331754
 o      1.94203649    -1.15677085     0.33043888
 h      2.66719775    -0.65345716     0.75208437
 c     -2.90430005    -0.55767169    -0.04423313
 h     -3.22400671    -1.62955172     0.08990794
 h     -3.42786948     0.03967241     0.66065254
 h     -3.29387884    -0.06566930    -0.94993444
 h     -0.99533798     1.49709558     1.08204224
          17

 c      0.81456709    -0.38739995     0.26276314
 c     -0.41562029    -1.06987505     0.24906135
 c     -1.46851106    -0.26895875     0.08872070
 c     -1.06285146     1.13470734    -0.04368238
 c      0.17791444     1.86451687    -0.40815556
 c      1.15259145     0.83855544    -0.32477044
 h     -0.48519690    -2.11354952     0.08003359
 h     -2.13006934     1.66178977    -0.19549653
 h      0.08581886     2.92025430    -0.54600123
 h      2.18217478     1.14868796    -0.43632372
 o      1.93248431    -1.14479256     0.33032516
 h      2.65481673    -0.68763947     0.74098726
 c     -2.91480481    -0.57035685    -0.04235472
 h     -3.26926395    -1.63939746     0.06933385
 h     -3.35017701     0.04548272     0.65156028
 h     -3.30795888    -0.01126802    -1.01477456
 h     -1.02568377     1.49087079     1.01309484
          17

 c      0.82128885    -0.38183225     0.26093721
 c     -0.41790459    -1.06782268     0.26407112
 c     -1.47009776    -0.29400403     0.10055041
 c     -1.05833224     1.15064938    -0.04631480
 c      0.18512733     1.87322139    -0.39306474
 c      1.15818441     0.82242427    -0.34818800
 h     -0.53375239    -2.13078106     0.04338041
 h     -2.11648013     1.66541286    -0.24423387
 h      0.08716153     2.97391590    -0.51051445
 h      2.22909924     1.17879670    -0.41065723
 o      1.92179225    -1.13359910     0.33076343
 h      2.65174909    -0.71543392     0.73102474
 c     -2.92500730    -0.58362500    -0.04301248
 h     -3.30923856    -1.63923100     0.04656402
 h     -3.28827868     0.06487528     0.66547432
 h     -3.31509738     0.02820565    -1.06667658
 h     -1.05750203     1.48387022     0.94923859
          17

 c      0.83003210    -0.37817757     0.25718837
 c     -0.41933532    -1.06701934     0.27874103
 c     -1.47171843    -0.31724562     0.11108084
 c     -1.05839666     1.16843009    -0.04961440
[truncated: 34,518 more chars]
