# Supplementary material for: Photochemical permutation of meta-substituted phenols
Source: Nat Commun. 2025 Aug 13;16:7502. doi: 10.1038/s41467-025-62549-5 (PMC12350626; doi:10.1038/s41467-025-62549-5)
Supplement: Supplementary file 3 — Source Data [file 41467_2025_62549_MOESM3_ESM.zip › Source data/NAMD_trajectories/trajectory044.xyz]

          17

 c      1.16083572    -0.39688977    -0.07709349
 c     -0.09442039    -1.02744658    -0.02331054
 c     -1.21429994    -0.26408978    -0.04481590
 c     -1.10035964     1.22673657    -0.00623527
 c      0.20944613     1.83281751    -0.00658772
 c      1.31249884     0.99917861     0.05891937
 h     -0.26249718    -2.04047955     0.15230931
 h     -1.81267483     1.70582834    -0.80628126
 h      0.33805711     2.74365231    -0.15217704
 h      2.27504401     1.52714048    -0.07174221
 o      2.14988186    -1.19650489     0.03598123
 h      3.08156670    -0.75497384     0.03495739
 c     -2.54417246    -0.90524865     0.02966600
 h     -2.67234773    -1.96911720    -0.01421204
 h     -3.24253713    -0.80565380     0.96413092
 h     -3.19688380    -0.50164577    -0.84585108
 h     -1.57722646     1.62935221     0.99540825
          17

 c      1.15867359    -0.40061045    -0.08261971
 c     -0.08881297    -1.02229235    -0.02205917
 c     -1.21793905    -0.26822279    -0.04804006
 c     -1.09733273     1.23365315    -0.00199437
 c      0.21222129     1.83429075    -0.00791818
 c      1.31383328     1.00380281     0.05640846
 h     -0.28159224    -2.07373047     0.16451993
 h     -1.81988631     1.70714464    -0.77634524
 h      0.35068061     2.77980530    -0.16467340
 h      2.26442496     1.53396910    -0.07457334
 o      2.14948607    -1.19839712     0.03952155
 h      3.03454759    -0.77407396     0.04508542
 c     -2.54299694    -0.90906322     0.02627105
 h     -2.67486769    -1.98045019    -0.02563134
 h     -3.25647536    -0.81897016     0.97341687
 h     -3.18961984    -0.52307563    -0.82706698
 h     -1.58716675     1.63606476     1.01066884
          17

 c      1.15700654    -0.40307558    -0.08764093
 c     -0.08377447    -1.01758058    -0.02075974
 c     -1.22282282    -0.27173893    -0.05054780
 c     -1.09718561     1.24188658     0.00305560
 c      0.21462909     1.83066623    -0.00911166
 c      1.31523972     1.00864696     0.05305144
 h     -0.29334136    -2.11058109     0.17581241
 h     -1.81936679     1.70495969    -0.73889882
 h      0.36872587     2.87193287    -0.18447629
 h      2.25681241     1.53518700    -0.07314386
 o      2.15095591    -1.20145538     0.04303341
 h      2.98234104    -0.79455042     0.05518586
 c     -2.54367727    -0.91235394     0.02299508
 h     -2.66681858    -1.99978077    -0.04173771
 h     -3.25708533    -0.82248227     0.97189067
 h     -3.17993042    -0.54377341    -0.80131747
 h     -1.59569885     1.63601112     1.01366015
          17

 c      1.15605493    -0.40426479    -0.09215405
 c     -0.07986844    -1.01437052    -0.01924880
 c     -1.22863291    -0.27447605    -0.05230770
 c     -1.09984115     1.25098247     0.00920735
 c      0.21708364     1.82605744    -0.01078252
 c      1.31661728     1.01336482     0.04888469
 h     -0.29521673    -2.13850780     0.18426475
 h     -1.81365730     1.70179083    -0.69835343
 h      0.38563243     2.97304461    -0.20437348
 h      2.25504319     1.53214947    -0.06772299
 o      2.15264623    -1.20628943     0.04649164
 h      2.95056092    -0.80470609     0.06559319
 c     -2.54597284    -0.91579506     0.02028191
 h     -2.64810167    -2.02200999    -0.06155324
 h     -3.24383688    -0.81693328     0.95954280
 h     -3.17260443    -0.56060003    -0.77520194
 h     -1.60164877     1.62927789     1.00522005
          17

 c      1.15603942    -0.40423455    -0.09616652
 c     -0.07752987    -1.01319985    -0.01744945
 c     -1.23503963    -0.27635437    -0.05331584
 c     -1.10491931     1.26037249     0.01676556
 c      0.21976689     1.82302690    -0.01329540
 c      1.31792062     1.01765506     0.04395589
 h     -0.28605361    -2.15024393     0.18890855
 h     -1.80733175     1.70120957    -0.66110221
 h      0.39759395     3.05438566    -0.22013191
 h      2.26111088     1.52614626    -0.05853459
 o      2.15322937    -1.21333489     0.04984635
 h      2.95901554    -0.79514565     0.07695870
 c     -2.54936273    -0.92008839     0.01847613
 h     -2.61939680    -2.04164099    -0.08389782
 h     -3.21804825    -0.80331828     0.93862957
 h     -3.17315255    -0.57043257    -0.75640195
 h     -1.60475931     1.61670531     0.98825295
          17

 c      1.15714069    -0.40306649    -0.09968904
 c     -0.07703350    -1.01413079    -0.01536852
 c     -1.24172527    -0.27735744    -0.05359590
 c     -1.11178068     1.26944423     0.02591151
 c      0.22265943     1.82271869    -0.01678174
 c      1.31919220     1.02131548     0.03831228
 h     -0.26599016    -2.14331354     0.18962052
 h     -1.80595044     1.70707423    -0.63422864
 h      0.40322915     3.10338002    -0.23020338
 h      2.27528039     1.51787257    -0.04571358
 o      2.15318361    -1.22214427     0.05308558
 h      2.99842306    -0.77064845     0.08930460
 c     -2.55320835    -0.92573228     0.01753514
 h     -2.58228626    -2.05426972    -0.10748952
 h     -3.18317630    -0.78270067     0.91403951
 h     -3.18530599    -0.57150709    -0.75044842
 h     -1.60592343     1.59994345     0.96792221
          17

 c      1.15947381    -0.40087033    -0.10272210
 c     -0.07846172    -1.01680556    -0.01308820
 c     -1.24840503    -0.27750155    -0.05319785
 c     -1.11973898     1.27766910     0.03645286
 c      0.22564839     1.82554495    -0.02124763
 c      1.32058545     1.02425196     0.03199757
 h     -0.23629047    -2.11960300     0.18698934
 h     -1.81337035     1.72184097    -0.62268625
 h      0.40229787     3.11544262    -0.23427674
 h      2.29575169     1.50725314    -0.02938485
 o      2.15399589    -1.23172452     0.05625194
 h      3.04304019    -0.74476693     0.10174529
 c     -2.55696766    -0.93286633     0.01676746
 h     -2.53914128    -2.05737503    -0.13099806
 h     -3.14483663    -0.75594152     0.89334014
 h     -3.20847748    -0.56467293    -0.75753543
 h     -1.60734264     1.58147190     0.95157573
          17

 c      1.16307688    -0.39780577    -0.10524507
 c     -0.08168236    -1.02043995    -0.01076513
 c     -1.25484157    -0.27681154    -0.05219613
 c     -1.12833143     1.28475722     0.04768272
 c      0.22858141     1.83153773    -0.02662573
 c      1.32233768     1.02644325     0.02505923
 h     -0.19921601    -2.08570949     0.18234311
 h     -1.82909203     1.74491629    -0.62653936
 h      0.39507308     3.08991639    -0.23253828
 h      2.31915093     1.49373145    -0.00982586
 o      2.15671481    -1.24124517     0.05938902
 h      3.07350383    -0.72820904     0.11329548
 c     -2.56030931    -0.94126463     0.01500019
 h     -2.49283715    -2.05069303    -0.15312258
 h     -3.10952751    -0.72357315     0.88509312
 h     -3.23794704    -0.55317594    -0.77273614
 h     -1.61211390     1.56422330     0.94745745
          17

 c      1.16790598    -0.39408579    -0.10721910
 c     -0.08637508    -1.02381684    -0.00862673
 c     -1.26084959    -0.27531181    -0.05068571
 c     -1.13743601     1.29072378     0.05865207
 c      0.23128303     1.84040487    -0.03278607
 c      1.32469057     1.02789951     0.01756006
 h     -0.15771340    -2.05322844     0.17781372
 h     -1.84857022     1.77278401    -0.64099976
 h      0.38223528     3.02944163    -0.22555631
 h      2.34159514     1.47680781     0.01241055
 o      2.16170684    -1.25018223     0.06251347
 h      3.08084399    -0.72641669     0.12331968
 c     -2.56317804    -0.95039521     0.01122135
 h     -2.44636970    -2.03638757    -0.17275328
 h     -3.08159640    -0.68643140     0.89449966
 h     -3.26756205    -0.54112517    -0.78921998
 h     -1.62269328     1.55056787     0.96144737
          17

 c      1.17384401    -0.38995796    -0.10859999
 c     -0.09212934    -1.02551352    -0.00692673
 c     -1.26629611    -0.27302819    -0.04877164
 c     -1.14720642     1.29582664     0.06870549
 c      0.23354457     1.85131232    -0.03951114
 c      1.32780389     1.02864110     0.00958533
 h     -0.11459289    -2.03626923     0.17593722
 h     -1.86610639     1.80080036    -0.65911606
 h      0.36517108     2.94245594    -0.21471835
 h      2.35976285     1.45648489     0.03650060
 o      2.16883718    -1.25825283     0.06561335
 h      3.06387225    -0.74070557     0.13159521
 c     -2.56583394    -0.95943530     0.00515469
 h     -2.40241568    -2.01889288    -0.18917095
 h     -3.06087035    -0.64698308     0.91941647
 h     -3.29213912    -0.53212776    -0.80110225
 h     -1.63895320     1.54127600     0.99346316
          17

 c      1.18071870    -0.38568210    -0.10935360
 c     -0.09855286    -1.02457474    -0.00582511
 c     -1.27110486    -0.26998639    -0.04655424
 c     -1.15790713     1.30043047     0.07773417
 c      0.23507611     1.86232144    -0.04641842
 c      1.33170120     1.02870070     0.00124242
 h     -0.07168553    -2.04374213     0.17831925
 h     -1.87728177     1.82487177    -0.67441289
 h      0.34669275     2.84977824    -0.20332828
 h      2.37161516     1.43346722     0.06146671
 o      2.17753793    -1.26540964     0.06864592
 h      3.02834581    -0.76852850     0.13839619
 c     -2.56870074    -0.96737278    -0.00276986
 h     -2.36297667    -2.00397465    -0.20210873
 h     -3.04389648    -0.60961053     0.95168491
 h     -3.30838787    -0.52873152    -0.80456899
 h     -1.65789543     1.53555006     1.03721857
          17

 c      1.18832215    -0.38151872    -0.10946779
 c     -0.10526126    -1.02114759    -0.00527767
 c     -1.27525838    -0.26620632    -0.04411988
 c     -1.16971935     1.30486916     0.08599749
 c      0.23545667     1.86978352    -0.05287291
 c      1.33626134     1.02812758    -0.00734586
 h     -0.03032905    -2.07204288     0.18435278
 h     -1.87976711     1.84218851    -0.68215560
 h      0.33162090     2.79194574    -0.19778069
 h      2.37671592     1.40914092     0.08634340
 o      2.18670571    -1.27192767     0.07152198
 h      2.98875675    -0.80227379     0.14478182
 c     -2.57210363    -0.97330006    -0.01185032
 h     -2.32937699    -1.99676083    -0.21152281
 h     -3.02695758    -0.57918487     0.98210686
 h     -3.31500996    -0.53231552    -0.79802307
 h     -1.67538209     1.53199694     1.08373111
          17

 c      1.19643196    -0.37772960    -0.10895957
 c     -0.11180169    -1.01622140    -0.00508398
 c     -1.27878700    -0.26170691    -0.04154300
 c     -1.18262810     1.30935273     0.09385796
 c      0.23432451     1.86999475    -0.05824804
 c      1.34125672     1.02696654    -0.01605139
 h      0.00744644    -2.10810356     0.19177104
 h     -1.87324870     1.85136273    -0.67968707
 h      0.32430990     2.81031152    -0.20455081
 h      2.37620666     1.38541019     0.11033670
 o      2.19468845    -1.27844229     0.07409195
 h      2.96863262    -0.82891396     0.15285639
 c     -2.57609579    -0.97673429    -0.02142549
 h     -2.30271262    -1.99949523    -0.21719668
 h     -3.00771402    -0.55958368     1.00382689
 h     -3.31272684    -0.54300238    -0.78210349
 h     -1.68792569     1.52945959     1.12493750
          17

 c      1.20484410    -0.37456883    -0.10787586
 c     -0.11768437    -1.01086037    -0.00502338
 c     -1.28174818    -0.25652392    -0.03889644
 c     -1.19641169     1.31391727     0.10166771
 c      0.23179718     1.86385935    -0.06263780
 c      1.34641448     1.02521845    -0.02475154
 h      0.03896648    -2.13829639     0.19822785
 h     -1.85925479     1.85244815    -0.66654410
 h      0.32342231     2.89272217    -0.22179085
 h      2.37244551     1.36444715     0.13292934
 o      2.20012481    -1.28549085     0.07621339
 h      2.98724785    -0.83764870     0.16472355
 c     -2.58039409    -0.97775836    -0.03092264
 h     -2.28432056    -2.01059909    -0.21857424
 h     -2.98534402    -0.55314956     1.01305429
 h     -3.30451840    -0.55945251    -0.75988822
 h     -1.69340051     1.52729817     1.15529582
          17

 c      1.21339653    -0.37225399    -0.10628371
 c     -0.12248314    -1.00577778    -0.00493236
 c     -1.28419735    -0.25072290    -0.03626143
 c     -1.21064216     1.31842609     0.10977660
 c      0.22824484     1.85530359    -0.06659971
 c      1.35144197     1.02287162    -0.03333835
 h      0.06173118    -2.15335484     0.20214586
 h     -1.84115152     1.84706199    -0.64467345
 h      0.32474598     2.99213737    -0.24236708
 h      2.36831073     1.34836418     0.15387546
 o      2.20333291    -1.29274019     0.07791335
 h      3.03759588    -0.83241365     0.17990209
 c     -2.58439303    -0.97693428    -0.03978035
 h     -2.27572498    -2.02574975    -0.21502336
 h     -2.96023265    -0.56075116     1.00868360
 h     -3.29584675    -0.57871584    -0.73702998
 h     -1.69100349     1.52535361     1.17193653
          17

 c      1.22196668    -0.37094786    -0.10425571
 c     -0.12589642    -1.00129059    -0.00471646
 c     -1.28615942    -0.24440268    -0.03373190
 c     -1.22468456     1.32258730     0.11856028
 c      0.22394436     1.84709440    -0.07052177
 c      1.35606173     1.01996836    -0.04171796
 h      0.07392329    -2.14889500     0.20277282
 h     -1.82414009     1.83853245    -0.61863786
 h      0.32560606     3.07537121    -0.26132272
 h      2.36622908     1.33882528     0.17306193
 o      2.20575951    -1.29933016     0.07936958
 h      3.09508725    -0.82626003     0.19559098
 c     -2.58728511    -0.97507552    -0.04745205
 h     -2.27810521    -2.03995634    -0.20626750
 h     -2.93375231    -0.58191322     0.99202175
 h     -3.29395958    -0.59669734    -0.72091166
 h     -1.68106149     1.52386262     1.17448496
          17

 c      1.23045318    -0.37075953    -0.10186008
 c     -0.12775793    -0.99737449    -0.00434446
 c     -1.28761813    -0.23768999    -0.03140905
 c     -1.23775154     1.32598555     0.12836250
 c      0.21908953     1.84047065    -0.07457312
 c      1.36008404     1.01663098    -0.04979715
 h      0.07456438    -2.12477071     0.20004698
 h     -1.81462910     1.83153326    -0.59507396
 h      0.32483649     3.12713247    -0.27642476
 h      2.36722591     1.33671731     0.19026603
 o      2.20859612    -1.30463132     0.08075349
 h      3.13949909    -0.82899196     0.20913588
 c     -2.58835020    -0.97295972    -0.05364281
 h     -2.29174763    -2.04929186    -0.19265835
 h     -2.90820282    -0.61480920     0.96696678
 h     -3.30502757    -0.60983899    -0.71772120
 h     -1.66495873     1.52342748     1.16514424
          17

 c      1.23876369    -0.37174434    -0.09915422
 c     -0.12803437    -0.99367650    -0.00384959
 c     -1.28852409    -0.23072850    -0.02938543
 c     -1.24906374     1.32820470     0.13925491
 c      0.21384765     1.83586116    -0.07881317
 c      1.36345138     1.01305026    -0.05746920
 h      0.06362079    -2.08495257     0.19457354
 h     -1.81822971     1.83044373    -0.58030005
 h      0.32196864     3.14158430    -0.28684575
 h      2.37053094     1.34203202     0.20494004
 o      2.21244192    -1.30838321     0.08217096
 h      3.16033504    -0.84479143     0.21895300
 c     -2.58732719    -0.97107218    -0.05867096
 h     -2.31576052    -2.05185301    -0.17523539
 h     -2.88677690    -0.65622631     0.94035902
 h     -3.32998735    -0.61724495    -0.72852700
 h     -1.64517943     1.52504439     1.14907766
          17

 c      1.24680972    -0.37390186    -0.09618041
 c     -0.12682018    -0.98946962    -0.00334006
 c     -1.28882046    -0.22366497    -0.02772378
 c     -1.25808909     1.32902989     0.15070677
 c      0.20837316     1.83332126    -0.08325643
 c      1.36621630     1.00945219    -0.06461309
 h      0.04215987    -2.03810767     0.18773848
 h     -1.83688744     1.83679444    -0.57654263
 h      0.31683457     3.11732135    -0.29238402
 h      2.37399110     1.35399525     0.21618138
 o      2.21743236    -1.31059347     0.08366642
 h      3.15476931    -0.87378360     0.22445018
 c     -2.58452602    -0.96952254    -0.06350729
 h     -2.34807636    -2.04813031    -0.15567264
 h     -2.87322536    -0.70193393     0.92140467
 h     -3.36340017    -0.62090181    -0.74845060
 h     -1.62521536     1.53011705     1.13446720
          17

 c      1.25450450    -0.37717763    -0.09296354
 c     -0.12430950    -0.98365583    -0.00299983
 c     -1.28848018    -0.21663281    -0.02644076
 c     -1.26468707     1.32855062     0.16158375
 c      0.20279704     1.83266038    -0.08789185
 c      1.36847286     1.00605748    -0.07110787
 h      0.01228639    -1.99763930     0.18173200
 h     -1.86774850     1.84821019    -0.58028304
 h      0.30947486     3.05595764    -0.29324495
 h      2.37500173     1.37135469     0.22291294
 o      2.22329000    -1.31148682     0.08522224
 h      3.12679842    -0.91283789     0.22602646
 c     -2.58059369    -0.96811068    -0.06925348
 h     -2.38570914    -2.04091982    -0.13614019
 h     -2.87076901    -0.74787573     0.91849033
 h     -3.39686120    -0.62374293    -0.76999877
 h     -1.60884515     1.54021822     1.13081614
          17

 c      1.26176340    -0.38146940    -0.08951080
 c     -0.12070558    -0.97508735    -0.00303103
 c     -1.28753643    -0.20973238    -0.02550505
 c     -1.26907339     1.32708509     0.17073164
 c      0.19720316     1.83332066    -0.09266360
 c      1.37028475     1.00304827    -0.07685239
 h     -0.02367790    -1.97801724     0.17890497
 h     -1.90506910     1.86015130    -0.58473567
 h      0.30027032     2.96358569    -0.29030001
 h      2.37143534     1.39269526     0.22415426
 o      2.22920274    -1.31152980     0.08673303
 h      3.08912221    -0.95514188     0.22546528
 c     -2.57627429    -0.96642166    -0.07643102
 h     -2.42524635    -2.03456367    -0.11901095
 h     -2.88042418    -0.79154089     0.93390720
 h     -3.42291089    -0.62790134    -0.78664437
 h     -1.59854836     1.55627826     1.14450268
          17

 c      1.26851144    -0.38662704    -0.08581557
 c     -0.11610865    -0.96334324    -0.00351408
 c     -1.28608821    -0.20301482    -0.02485136
 c     -1.27170423     1.32507814     0.17765597
 c      0.19158435     1.83395014    -0.09739398
 c      1.37163541     1.00055126    -0.08178049
 h     -0.06442002    -1.98576071     0.18017101
 h     -1.94292812     1.86834313    -0.58345651
 h      0.29040341     2.85579726    -0.28602603
 h      2.36224613     1.41669842     0.21925371
 o      2.23372233    -1.31143305     0.08798024
 h      3.06472445    -0.99018072     0.22633124
 c     -2.57228576    -0.96402226    -0.08470822
 h     -2.46346964    -2.03324288    -0.10642820
 h     -2.90020658    -0.83194771     0.96168754
 h     -3.43675137    -0.63417432    -0.79432630
 h     -1.59415044     1.57752158     1.17438677
          17

 c      1.27469502    -0.39243567    -0.08186682
 c     -0.11055545    -0.94924135    -0.00431622
 c     -1.28427735    -0.19648249    -0.02440023
 c     -1.27311541     1.32302545     0.18262437
 c      0.18576473     1.83172439    -0.10163607
 c      1.37240532     0.99863244    -0.08586794
 h     -0.10934944    -2.01344718     0.18399836
 h     -1.97670032     1.86998219    -0.57219521
 h      0.28273970     2.76574182    -0.28625266
 h      2.34771013     1.44233328     0.20802170
 o      2.23544170    -1.31185188     0.08873416
 h      3.07620215    -1.00870358     0.23236811
 c     -2.56919545    -0.96074176    -0.09323983
 h     -2.49780067    -2.03884926    -0.09996310
 h     -2.92617770    -0.86846699     0.99152053
 h     -3.43646023    -0.64213004    -0.79156860
 h     -1.59327888     1.60133404     1.21254202
          17

 c      1.28028038    -0.39859905    -0.07766228
 c     -0.10418256    -0.93432164    -0.00518355
 c     -1.28225286    -0.19011278    -0.02407374
 c     -1.27376070     1.32136792     0.18627965
 c      0.17940526     1.82281530    -0.10469511
 c      1.37238671     0.99728622    -0.08913020
 h     -0.15701150    -2.04563076     0.18756692
 h     -2.00341204     1.86389525    -0.54916044
 h      0.28170575     2.73890813    -0.29992047
 h      2.32933883     1.46897337     0.19074592
 o      2.23456770    -1.31284944     0.08902434
 h      3.12105579    -1.01157594     0.24326221
 c     -2.56730083    -0.95680947    -0.10111380
 h     -2.52633777    -2.04994441    -0.10055223
 h     -2.95412040    -0.90017355     1.01395719
 h     -3.42293673    -0.65029483    -0.77932870
 h     -1.59302983     1.62432451     1.24923407
          17

 c      1.28523939    -0.40476582    -0.07321960
 c     -0.09727434    -0.92002297    -0.00588197
 c     -1.28014667    -0.18389060    -0.02380484
 c     -1.27393714     1.32037670     0.18930034
 c      0.17240823     1.80648467    -0.10641132
 c      1.37134498     0.99641618    -0.09161197
 h     -0.20469232    -2.06824632     0.18847500
 h     -2.02175392     1.85040506    -0.51479168
 h      0.28846185     2.78529240    -0.32981989
 h      2.30948586     1.49639700     0.16810113
 o      2.23275658    -1.31406354     0.08913113
 h      3.17445484    -1.00712822     0.25481619
 c     -2.56656465    -0.95276368    -0.10752987
 h     -2.54765726    -2.06265533    -0.10862692
 h     -2.98053280    -0.92599124     1.02273592
 h     -3.40004079    -0.65626425    -0.76100096
 h     -1.59111429     1.64346558     1.27688296
          17

 c      1.28953871    -0.41058564    -0.06857497
 c     -0.09019641    -0.90733179    -0.00625419
 c     -1.27805492    -0.17782937    -0.02354115
 c     -1.27377040     1.32009691     0.19229538
 c      0.16513826     1.78635877    -0.10757150
 c      1.36909039     0.99585941    -0.09337254
 h     -0.24916761    -2.07251487     0.18537158
 h     -2.03221640     1.83128507    -0.47160989
 h      0.29843571     2.86441475    -0.36768741
 h      2.29068401     1.52460299     0.14095343
 o      2.23155080    -1.31522950     0.08931995
 h      3.21384175    -1.00235474     0.26313211
 c     -2.56661014    -0.94925496    -0.11179731
 h     -2.56069807    -2.07257270    -0.12425526
 h     -3.00290864    -0.94498139     1.01485216
 h     -3.37456576    -0.65684153    -0.74232585
 h     -1.58610191     1.65661892     1.29125691
          17

 c      1.29313762    -0.41575198    -0.06377236
 c     -0.08332982    -0.89678371    -0.00622100
 c     -1.27601888    -0.17197294    -0.02324234
 c     -1.27319617     1.32036455     0.19581344
 c      0.15797382     1.76596047    -0.10901989
 c      1.36552730     0.99546695    -0.09447039
 h     -0.28741096    -2.05483649     0.17784923
 h     -2.03736528     1.80975558    -0.42412185
 h      0.30689062     2.93754684    -0.40468147
 h      2.27486264     1.55344351     0.11011404
 o      2.23183109    -1.31627962     0.08974169
 h      3.22726599    -1.00076810     0.26613175
 c     -2.56683649    -0.94685605    -0.11337755
 h     -2.56478986    -2.07628562    -0.14724628
 h     -3.01976252    -0.95649375     0.99011858
 h     -3.35485260    -0.64856704    -0.73030753
 h     -1.57726892     1.66258511     1.29120198
          17

 c      1.29599442    -0.42002862    -0.05885340
 c     -0.07702274    -0.88852635    -0.00577350
 c     -1.27402144    -0.16638702    -0.02287318
 c     -1.27196782     1.32085126     0.20033364
 c      0.15112175     1.74721185    -0.11126743
 c      1.36069840     0.99515901    -0.09495263
 h     -0.31700992    -2.01603677     0.16623277
 h     -2.04180307     1.79019452    -0.37837126
 h      0.31123599     2.98496115    -0.43596310
 h      2.26271370     1.58222209     0.07617721
 o      2.23391425    -1.31726015     0.09044866
 h      3.21151714    -1.00335765     0.26325871
 c     -2.56672644    -0.94588212    -0.11211604
 h     -2.55971577    -2.07210922    -0.17723159
 h     -3.03074718    -0.96023543     0.95110758
 h     -3.34698708    -0.62905282    -0.73031570
 h     -1.56445692     1.66103670     1.27822818
          17

 c      1.29807429    -0.42326604    -0.05385055
 c     -0.07153762    -0.88232003    -0.00497282
 c     -1.27200525    -0.16114508    -0.02239649
 c     -1.26975754     1.32115152     0.20614707
 c      0.14467632     1.73103023    -0.11458916
 c      1.35479748     0.99493393    -0.09485858
 h     -0.33656101    -1.96139387     0.15150572
 h     -2.05090795     1.77708484    -0.34053604
 h      0.31032397     2.99879976    -0.45948275
 h      2.25354382     1.60950902     0.03954473
 o      2.23761851    -1.31828996     0.09140674
 h      3.17087270    -1.00905322     0.25525956
 c     -2.56615711    -0.94623590    -0.10854960
 h     -2.54573893    -2.06023390    -0.21371849
 h     -3.03701482    -0.95633376     0.90359866
 h     -3.35067595    -0.59864106    -0.74283748
 h     -1.54806414     1.65253156     1.25643469
          17

 c      1.29935388    -0.42540804    -0.04878343
 c     -0.06698120    -0.87747135    -0.00395347
 c     -1.26990988    -0.15631374    -0.02177057
 c     -1.26637889     1.32092270     0.21314333
 c      0.13867900     1.71786960    -0.11913638
 c      1.34813179     0.99483976    -0.09423559
 h     -0.34626332    -1.90146737     0.13534627
 h     -2.06797281     1.77319285    -0.31461168
 h      0.30369996     2.97673990    -0.47456538
 h      2.24571380     1.63333542     0.00059119
 o      2.24215225    -1.31959765     0.09247680
 h      3.11877131    -1.01406838     0.24446809
 c     -2.56532133    -0.94740080    -0.10394647
 h     -2.52359630    -2.04250517    -0.25610044
 h     -3.04170909    -0.94538273     0.85699729
 h     -3.35952698    -0.56069293    -0.76341296
 h     -1.52913932     1.63860464     1.23262655
          17

 c      1.29982789    -0.42647484    -0.04365840
 c     -0.06325076    -0.87282318    -0.00291048
 c     -1.26771314    -0.15194382    -0.02095190
 c     -1.26198492     1.31999624     0.22069986
 c      0.13313751     1.70794100    -0.12498037
 c      1.34105584     0.99492199    -0.09315394
 h     -0.34845146    -1.85224221     0.12002502
 h     -2.09166113     1.77823960    -0.30075888
 h      0.29129231     2.91947510    -0.48130214
 h      2.23739263     1.65166589    -0.04017684
 o      2.24602203    -1.32159092     0.09340163
 h      3.07931048    -1.01093999     0.23502070
 c     -2.56435655    -0.94863068    -0.09994493
 h     -2.49447805    -2.02181357    -0.30360665
 h     -3.04980289    -0.92838339     0.82313199
 h     -3.36543558    -0.52003508    -0.78578018
 h     -1.50939572     1.62170639     1.21587252
          17

 c      1.29952174    -0.42651513    -0.03847091
 c     -0.06011097    -0.86712155    -0.00203291
 c     -1.26545251    -0.14807084    -0.01990064
 c     -1.25704182     1.31838690     0.22791543
 c      0.12801322     1.70118945    -0.13209747
 c      1.33390233     0.99517697    -0.09171070
 h     -0.34679186    -1.83078355     0.10769637
 h     -2.11653619     1.78942353    -0.29588131
 h      0.27345665     2.83100328    -0.48068075
 h      2.22725334     1.66291462    -0.08207396
 o      2.24773213    -1.32469587     0.09393224
 h      3.07631909    -0.99153328     0.23088231
 c     -2.56322411    -0.94919730    -0.09792231
 h     -2.46000347    -2.00107649    -0.35516659
 h     -3.06588580    -0.90663236     0.81141495
 h     -3.36220210    -0.48117801    -0.80469375
 h     -1.49078035     1.60455038     1.21523340
          17

 c      1.29851269    -0.42555376    -0.03320817
 c     -0.05748074    -0.85991484    -0.00138864
 c     -1.26321472    -0.14472691    -0.01858561
 c     -1.25215076     1.31626627     0.23413937
 c      0.12318192     1.69700373    -0.14027811
 c      1.32692793     0.99553311    -0.09002096
 h     -0.34313466    -1.84455553     0.09912100
 h     -2.13598679     1.80312523    -0.29560000
 h      0.25140206     2.72190992    -0.47569142
 h      2.21490536     1.66632772    -0.12430579
 o      2.24738837    -1.32878822     0.09409620
 h      3.10804392    -0.95658048     0.23160897
 c     -2.56195104    -0.94854695    -0.09839420
 h     -2.42219597    -1.98210505    -0.40921151
 h     -3.09042836    -0.88189163     0.82245129
 h     -3.34658566    -0.44741957    -0.81691119
 h     -1.47449231     1.58880995     1.23541202
          17

 c      1.29694076    -0.42359384    -0.02785068
 c     -0.05561503    -0.85209146    -0.00088762
 c     -1.26110603    -0.14195534    -0.01698421
 c     -1.24789068     1.31393659     0.23937348
 c      0.11836621     1.69359363    -0.14890958
 c      1.32028505     0.99586319    -0.08820186
 h     -0.33541958    -1.88495423     0.09330375
 h     -2.14469263     1.81622979    -0.29584850
 h      0.22804090     2.61640298    -0.47397608
 h      2.20102630     1.66216343    -0.16609771
 o      2.24650539    -1.33314575     0.09414456
 h      3.15007740    -0.91643264     0.23317747
 c     -2.56075806    -0.94634508    -0.10099439
 h     -2.38343598    -1.96495215    -0.46353741
 h     -3.11878893    -0.85667006     0.84758712
 h     -3.31805335    -0.42063732    -0.82115386
 h     -1.46027646     1.57425632     1.27354862
          17

 c      1.29498276    -0.42067053    -0.02237539
 c     -0.05488130    -0.84523256    -0.00037719
 c     -1.25922220    -0.13981784    -0.01507588
 c     -1.24469748     1.31174217     0.24418650
 c      0.11311709     1.68763497    -0.15677421
 c      1.31403369     0.99601383    -0.08635695
 h     -0.32009463    -1.93478229     0.08865348
 h     -2.13961692     1.82664297    -0.29359075
 h      0.20824673     2.55620006    -0.49031879
 h      2.18720508     1.65162596    -0.20681548
 o      2.24641118    -1.33702308     0.09428390
 h      3.18051002    -0.88154583     0.23223375
 c     -2.55984951    -0.94248403    -0.10500182
 h     -2.34633350    -1.94816018    -0.51539499
 h     -3.14433482    -0.83387719     0.87510745
 h     -3.27842303    -0.40123464    -0.81797077
 h     -1.44688053     1.55939371     1.32095333
          17

 c      1.29279800    -0.41690294    -0.01676239
 c     -0.05547458    -0.84072814     0.00027234
 c     -1.25763044    -0.13838782    -0.01283494
 c     -1.24278624     1.30994026     0.24934625
 c      0.10713050     1.67677056    -0.16283253
 c      1.30820068     0.99583372    -0.08456950
 h     -0.29513595    -1.97857598     0.08399073
 h     -2.12018919     1.83340031    -0.28705597
 h      0.19505901     2.57100612    -0.53744025
 h      2.17552282     1.63653938    -0.24599711
 o      2.24774334    -1.33990073     0.09460584
 h      3.18804332    -0.85836214     0.22724416
 c     -2.55918458    -0.93707877    -0.10974436
 h     -2.31349162    -1.92971572    -0.56186128
 h     -3.16159743    -0.81609761     0.89552437
 h     -3.23174138    -0.38795404    -0.80985186
 h     -1.43305440     1.54275825     1.36778616
          17

 c      1.29048694    -0.41251016    -0.01100041
 c     -0.05734582    -0.83945617     0.00115069
 c     -1.25636131    -0.13773801    -0.01022929
 c     -1.24212861     1.30861792     0.25556535
 c      0.10059011     1.66321059    -0.16778086
 c      1.30285871     0.99519834    -0.08290856
 h     -0.26069939    -2.00640014     0.07870290
 h     -2.08839519     1.83675620    -0.27588277
 h      0.18564091     2.63613667    -0.60749833
 h      2.16791873     1.61884214    -0.28327680
 o      2.25060291    -1.34146996     0.09512066
 h      3.16978041    -0.84965493     0.21799612
 c     -2.55842903    -0.93043408    -0.11466154
 h     -2.28719911    -1.90809068    -0.60035493
 h     -3.16733411    -0.80517185     0.90303842
 h     -3.18411865    -0.37765689    -0.80138553
 h     -1.41810143     1.52363309     1.40631079
          17

 c      1.28807449    -0.40778637    -0.00508674
 c     -0.06025620    -0.84180777     0.00231537
 c     -1.25540038    -0.13792735    -0.00722620
 c     -1.24242877     1.30768598     0.26343171
 c      0.09378102     1.65059756    -0.17311302
 c      1.29814485     0.99406826    -0.08144780
 h     -0.21857312    -2.01358277     0.07257006
 h     -2.04892300     1.83836769    -0.26129244
 h      0.17617344     2.70924620    -0.68298535
 h      2.16552314     1.60010315    -0.31826237
 o      2.25466519    -1.34162188     0.09578105
 h      3.12963849    -0.85484820     0.20523684
 c     -2.55706110    -0.92296271    -0.11927301
 h     -2.26914467    -1.88293616    -0.62910225
 h     -3.16043570    -0.80213081     0.89516306
 h     -3.14279199    -0.36567181    -0.79868698
 h     -1.40189160     1.50208678     1.43174110
          17

 c      1.28551830    -0.40305918     0.00097675
 c     -0.06384787    -0.84774564     0.00379749
 c     -1.25468699    -0.13899679    -0.00380208
 c     -1.24313736     1.30689940     0.27341957
 c      0.08686435     1.64105094    -0.17982529
 c      1.29424163     0.99252470    -0.08028307
 h     -0.17161295    -2.00001854     0.06562139
 h     -2.00893343     1.84135297    -0.24610430
 h      0.16491074     2.76491816    -0.75192089
 h      2.16824811     1.58122021    -0.35040831
 o      2.25911280    -1.34052108     0.09648227
 h      3.07950908    -0.86899637     0.19067443
 c     -2.55459317    -0.91500637    -0.12330034
 h     -2.26021322    -1.85537911    -0.64745599
 h     -3.14174276    -0.80724378     0.87234147
 h     -3.11377256    -0.34758385    -0.80712785
 h     -1.38468921     1.47877805     1.44199288
          17

 c      1.28273539    -0.39864404     0.00718808
 c     -0.06769929    -0.85678934     0.00560327
 c     -1.25412764    -0.14097124     0.00004677
 c     -1.24358343     1.30591729     0.28584528
 c      0.07995777     1.63538123    -0.18837705
 c      1.29134449     0.99074761    -0.07953698
 h     -0.12335808    -1.97034471     0.05807899
 h     -1.97656590     1.84957512    -0.23398899
 h      0.15142517     2.79224726    -0.80831955
 h      2.17485250     1.56242187    -0.37896454
 o      2.26253313    -1.33871171     0.09706458
 h      3.04091742    -0.88132702     0.17693078
 c     -2.55079140    -0.90659880    -0.12694322
 h     -2.26038421    -1.82802502    -0.65606229
 h     -3.11416675    -0.82004106     0.83817327
 h     -3.09906873    -0.32203673    -0.82800420
 h     -1.36701178     1.45479523     1.43748565
          17

 c      1.27965052    -0.39479314     0.01354986
 c     -0.07138745    -0.86794808     0.00771474
 c     -1.25361563    -0.14386379     0.00429703
 c     -1.24324107     1.30446309     0.30067896
 c      0.07319900     1.63375326    -0.19893422
 c      1.28961122     0.98895690    -0.07934631
 h     -0.07757227    -1.93479426     0.05033871
 h     -1.95779184     1.86561099    -0.22747510
 h      0.13579064     2.78735042    -0.84938915
 h      2.18343987     1.54354772    -0.40308146
 o      2.26339351    -1.33689877     0.09738663
 h      3.03739645    -0.87902837     0.16635550
 c     -2.54567800    -0.89739329    -0.13102769
 h     -2.26876452    -1.80466041    -0.65684733
 h     -3.08299341    -0.83934755     0.80002517
 h     -3.09617409    -0.29183786    -0.85733181
 h     -1.34955971     1.43156896     1.42144653
          17

 c      1.27624459    -0.39165435     0.02007176
 c     -0.07457197    -0.87975917     0.01009923
 c     -1.25304467    -0.14767215     0.00889973
 c     -1.24196328     1.30250825     0.31730604
 c      0.06674715     1.63602738    -0.21150845
 c      1.28910520     0.98735294    -0.07983837
 h     -0.03744058    -1.90886954     0.04286828
 h     -1.95354531     1.88848937    -0.22579318
 h      0.11826404     2.74963551    -0.87394783
 h      2.19212625     1.52442213    -0.42203131
 o      2.26147147    -1.33513143     0.09746336
 h      3.07168449    -0.86051894     0.15882217
 c     -2.53934206    -0.88686049    -0.13680773
 h     -2.28381097    -1.78951144    -0.65268886
 h     -3.05557263    -0.86353846     0.76871467
 h     -3.10033466    -0.26203566    -0.88822045
 h     -1.33317737     1.41080333     1.40056803
          17

 c      1.27257004    -0.38926464     0.02676802
 c     -0.07705770    -0.89075225     0.01273618
 c     -1.25231122    -0.15235928     0.01379159
 c     -1.23994193     1.30028380     0.33451042
 c      0.06075201     1.64182941    -0.22597468
 c      1.28976054     0.98607769    -0.08110798
 h     -0.00479509    -1.90804963     0.03592266
 h     -1.96010529     1.91366557    -0.22487293
 h      0.09921106     2.68108666    -0.88221034
 h      2.19959861     1.50513954    -0.43542354
 o      2.25807134    -1.33266230     0.09743126
 h      3.12226100    -0.83769500     0.15229217
 c     -2.53189907    -0.87456534    -0.14545552
 h     -2.30375270    -1.78593786    -0.64663106
 h     -3.03895678    -0.89110240     0.75478195
 h     -3.10702594    -0.23731157    -0.91406870
 h     -1.31875326     1.39431450     1.38505163
          17

 c      1.26872761    -0.38757672     0.03365030
 c     -0.07874464    -0.90033838     0.01564240
 c     -1.25130686    -0.15782375     0.01891135
 c     -1.23746885     1.29812339     0.35085541
 c      0.05531936     1.65039733    -0.24196012
 c      1.29138134     0.98520070    -0.08320321
 h      0.01949446    -1.93745691     0.02929791
 h     -1.97208749     1.93534223    -0.21953372
 h      0.07911580     2.58800318    -0.87704848
 h      2.20543085     1.48619329    -0.44332286
 o      2.25459076    -1.32877341     0.09740122
 h      3.16618346    -0.82254081     0.14517556
 c     -2.52372289    -0.86039667    -0.15742501
 h     -2.32706977    -1.79480777    -0.64080991
 h     -3.03568080    -0.92083683     0.76143284
 h     -3.11307262    -0.22066343    -0.93026608
 h     -1.30694033     1.38364190     1.38605701
          17

 c      1.26482725    -0.38649569     0.04071875
 c     -0.07952102    -0.90915884     0.01885806
 c     -1.24990256    -0.16388514     0.02421368
 c     -1.23476456     1.29633345     0.36535596
 c      0.05049660     1.66017359    -0.25853855
 c      1.29366478     0.98472968    -0.08612280
 h      0.03437692    -1.98773164     0.02255877
 h     -1.98494408     1.94871939    -0.20561099
 h      0.05855733     2.48567787    -0.86760322
 h      2.21012936     1.46845452    -0.44624663
 o      2.25185462    -1.32313148     0.09742540
 h      3.18981841    -0.82124064     0.13687355
 c     -2.51556056    -0.84474359    -0.17223786
 h     -2.35270815    -1.81344808    -0.63575615
 h     -3.04209044    -0.95106488     0.78160278
 h     -3.11683129    -0.21315510    -0.93460171
 h     -1.29773859     1.37948439     1.40971474
          17

 c      1.26096131    -0.38590882     0.04795385
 c     -0.07927984    -0.91839535     0.02241347
 c     -1.24793582    -0.17030381     0.02967679
 c     -1.23193381     1.29514994     0.37795818
 c      0.04629875     1.66833884    -0.27376516
 c      1.29624535     0.98463395    -0.08982369
 h      0.03871099    -2.04301199     0.01547560
 h     -1.99587039     1.95093476    -0.18087224
 h      0.03786519     2.40391750    -0.87492060
 h      2.21491265     1.45302333    -0.44504720
 o      2.25018329    -1.31571748     0.09752088
 h      3.18786307    -0.83517962     0.12740913
 c     -2.50827164    -0.82848549    -0.18892604
 h     -2.37986176    -1.83618529    -0.63070737
 h     -3.05156370    -0.97913580     0.80346958
 h     -3.11818507    -0.21396880    -0.92724739
 h     -1.29033148     1.38138716     1.45240737
          17

 c      1.25719352    -0.38570801     0.05531196
 c     -0.07799906    -0.92901688     0.02632116
 c     -1.24522029    -0.17682015     0.03530119
 c     -1.22896551     1.29469928     0.38936230
 c      0.04278376     1.67180442    -0.28513873
 c      1.29876706     0.98486000    -0.09423350
 h      0.03208766    -2.08967849     0.00812691
 h     -2.00386329     1.94115400    -0.14508829
 h      0.01626416     2.37575646    -0.92679484
 h      2.22122509     1.44098042    -0.44068909
 o      2.24949430    -1.30674782     0.09768839
 h      3.16177575    -0.86216276     0.11712910
 c     -2.50250370    -0.81276548    -0.20649055
 h     -2.40760318    -1.85632026    -0.62464974
 h     -3.05828612    -1.00205524     0.81698321
 h     -3.11867677    -0.22040473    -0.91076489
 h     -1.28343703     1.38801995     1.50327491
          17

 c      1.25355837    -0.38580769     0.06272638
 c     -0.07576154    -0.94153199     0.03058460
 c     -1.24158443    -0.18319174     0.04109829
 c     -1.22574024     1.29493244     0.40050676
 c      0.03998473     1.67063549    -0.29246562
 c      1.30097050     0.98532620    -0.09926479
 h      0.01508437    -2.11923748     0.00076366
 h     -2.00967270     1.92046761    -0.09983483
 h     -0.00722877     2.39778742    -1.02416389
 h      2.23009055     1.43310882    -0.43397078
 o      2.24923613    -1.29668442     0.09792256
 h      3.12084824    -0.89626646     0.10653065
 c     -2.49853892    -0.79873050    -0.22402236
 h     -2.43474146    -1.86819297    -0.61721126
 h     -3.05863021    -1.01729242     0.81616766
 h     -3.12163094    -0.22796223    -0.88998023
 h     -1.27578698     1.39773924     1.55064966
          17

 c      1.25007134    -0.38614658     0.07011184
 c     -0.07273840    -0.95601370     0.03520354
 c     -1.23690826    -0.18921994     0.04707121
 c     -1.22201164     1.29560024     0.41222256
 c      0.03772883     1.66751083    -0.29814016
 c      1.30272276     0.98594287    -0.10483709
 h     -0.01092982    -2.12805539    -0.00632586
 h     -2.01583735     1.89180409    -0.04825046
 h     -0.03148429     2.43677293    -1.13767477
 h      2.24157614     1.42967535    -0.42533345
 o      2.24822348    -1.28627184     0.09822639
 h      3.08475434    -0.92722134     0.09602008
 c     -2.49630792    -0.78732309    -0.24071527
 h     -2.45993096    -1.86843139    -0.60900780
 h     -3.05103919    -1.02315303     0.79880733
 h     -3.13159546    -0.23107794    -0.87101845
 h     -1.26631592     1.40899382     1.58601786
          17

 c      1.24674356    -0.38666218     0.07736913
 c     -0.06917757    -0.97214107     0.04017552
 c     -1.23113868    -0.19476458     0.05319743
 c     -1.21740002     1.29630697     0.42510952
 c      0.03575827     1.66443977    -0.30426063
 c      1.30398500     0.98664921    -0.11089094
 h     -0.04403739    -2.11690468    -0.01291694
 h     -2.02643674     1.85949794     0.00545324
 h     -0.05454623     2.46799569    -1.24153095
 h      2.25463963     1.43034775    -0.41486114
 o      2.24493626    -1.27635782     0.09863702
 h      3.07877086    -0.94335108     0.08550160
 c     -2.49556477    -0.77905912    -0.25600628
 h     -2.48185399    -1.85646460    -0.60162199
 h     -3.03568961    -1.01887623     0.76582113
 h     -3.15225195    -0.22511505    -0.85890420
 h     -1.25411573     1.42048676     1.60476704
          17

 c      1.24357873    -0.38725886     0.08439065
 c     -0.06538335    -0.98918040     0.04550148
 c     -1.22429100    -0.19974348     0.05942259
 c     -1.21150362     1.29663464     0.43947455
 c      0.03385829     1.66229323    -0.31188005
 c      1.30476477     0.98742092    -0.11737950
 h     -0.08201221    -2.09124723    -0.01897254
 h     -2.04575876     1.82798715     0.05708613
 h     -0.07503268     2.48045708    -1.32227596
 h      2.26742867     1.43430087    -0.40244703
 o      2.23899019    -1.26729958     0.09922018
 h      3.11065762    -0.94131482     0.07447002
 c     -2.49613490    -0.77380223    -0.26980282
 h     -2.49938657    -1.83470127    -0.59747166
 h     -3.01444494    -1.00471513     0.72120507
 h     -3.18345892    -0.20882927    -0.85491055
 h     -1.23835046     1.43121804     1.60579220
          17

 c      1.24055855    -0.38779397     0.09106656
 c     -0.06167026    -1.00595192     0.05119883
 c     -1.21644615    -0.20412138     0.06566377
 c     -1.20413261     1.29630814     0.45523277
 c      0.03186612     1.66134153    -0.32141493
 c      1.30507118     0.98824855    -0.12424951
 h     -0.12270683    -2.06177059    -0.02481817
 h     -2.07566714     1.79989276     0.10393247
 h     -0.09218689     2.47041783    -1.37403503
 h      2.27785800     1.44046500    -0.38801261
 o      2.23182880    -1.25880928     0.10000576
 h      3.15989188    -0.92869488     0.06301980
 c     -2.49797731    -0.77071836    -0.28255907
 h     -2.51175007    -1.80840516    -0.59960472
 h     -2.99109564    -0.98207127     0.67248627
 h     -3.22035307    -0.18496196    -0.85637262
 h     -1.21820588     1.44053598     1.59130931
          17

 c      1.23764251    -0.38810021     0.09729215
 c     -0.05829313    -1.02097078     0.05731141
 c     -1.20774956    -0.20789013     0.07181681
 c     -1.19549306     1.29527478     0.47182562
 c      0.02964752     1.66159260    -0.33298047
 c      1.30488368     0.98911008    -0.13142701
 h     -0.16461086    -2.04298776    -0.03124627
 h     -2.11348811     1.77502355     0.14545842
 h     -0.10563137     2.43732552    -1.39460591
 h      2.28421489     1.44780921    -0.37167490
 o      2.22524004    -1.25055128     0.10097874
 h      3.20103081    -0.91413533     0.05194366
 c     -2.50099302    -0.76852449    -0.29511994
 h     -2.51864536    -1.78473928    -0.61123772
 h     -2.97138097    -0.95349217     0.63076336
 h     -3.25570552    -0.15830801    -0.85914158
 h     -1.19288433     1.44827236     1.56715648
          17

 c      1.23479008    -0.38800960     0.10297244
 c     -0.05542354    -1.03301810     0.06388304
 c     -1.19841196    -0.21104365     0.07776613
 c     -1.18612228     1.29361150     0.48825580
 c      0.02707907     1.66290051    -0.34651160
 c      1.30413890     0.98994956    -0.13881134
 h     -0.20692691    -2.04681982    -0.03916045
 h     -2.15275232     1.75136669     0.18266084
 h     -0.11526530     2.38243405    -1.38404301
 h      2.28558845     1.45556587    -0.35380851
 o      2.22039260    -1.24241439     0.10211724
 h      3.21859131    -0.90249737     0.04208469
 c     -2.50490323    -0.76595281    -0.30839487
 h     -2.52030210    -1.77028954    -0.63481431
 h     -2.96159869    -0.92206168     0.60811721
 h     -3.28294141    -0.13336939    -0.85994910
 h     -1.16161186     1.45492614     1.54300157
          17

 c      1.23198810    -0.38736169     0.10802264
 c     -0.05325172    -1.04188908     0.07088381
 c     -1.18870475    -0.21356308     0.08339543
 c     -1.17664632     1.29138173     0.50331283
 c      0.02405283     1.66492601    -0.36170280
 c      1.30273230     0.99067016    -0.14627747
 h     -0.24830324    -2.07399361    -0.04863868
 h     -2.18604536     1.72688394     0.21694512
 h     -0.12141158     2.30915332    -1.34537003
 h      2.28205463     1.46335876    -0.33501140
 o      2.21782541    -1.23444938     0.10341107
 h      3.20682570    -0.89548007     0.03402267
 c     -2.50943287    -0.76225485    -0.32284176
 h     -2.51740460    -1.76764904    -0.67076644
 h     -2.96515440    -0.89015852     0.61095887
 h     -3.29770587    -0.11310922    -0.85728997
 h     -1.12360787     1.46161297     1.53073912
          17

 c      1.22926402    -0.38601260     0.11236361
 c     -0.05208237    -1.04840721     0.07817581
 c     -1.17894697    -0.21542649     0.08859400
 c     -1.16756522     1.28861191     0.51607289
 c      0.02052375     1.66695807    -0.37771943
 c      1.30053321     0.99114049    -0.15368477
 h     -0.28568890    -2.11384133    -0.05846018
 h     -2.20743015     1.70057053     0.24945689
 h     -0.12540181     2.22504234    -1.28801038
 h      2.27461894     1.47122157    -0.31599772
 o      2.21755590    -1.22679974     0.10487079
 h      3.16772424    -0.89247942     0.02793991
 c     -2.51452484    -0.75741602    -0.33808842
 h     -2.51097588    -1.77373598    -0.71686202
 h     -2.97995421    -0.85895503     0.63468119
 h     -3.29820465    -0.09862269    -0.85136247
 h     -1.07818845     1.46932296     1.53922095
          17

 c      1.22667442    -0.38386084     0.11591553
 c     -0.05225092    -1.05369531     0.08557182
 c     -1.16948683    -0.21663222     0.09325769
 c     -1.15911054     1.28537795     0.52644913
 c      0.01662380     1.66761376    -0.39261115
 c      1.29741375     0.99121290    -0.16089154
 h     -0.31523334    -2.15263541    -0.06676663
 h     -2.21353340     1.67264337     0.28087469
 h     -0.13090146     2.14530744    -1.23475337
 h      2.26492175     1.47950052    -0.29745195
 o      2.21901937    -1.21971337     0.10654734
 h      3.11184732    -0.89025634     0.02333320
 c     -2.52020808    -0.75192746    -0.35318613
 h     -2.50227808    -1.78161967    -0.76885824
 h     -3.00022232    -0.82930426     0.66698560
 h     -3.28515700    -0.08911992    -0.84378860
 h     -1.02541656     1.47772460     1.56798016
          17

 c      1.22427206    -0.38087789     0.11859483
 c     -0.05397228    -1.05860920     0.09290482
 c     -1.16068094    -0.21720642     0.09729143
 c     -1.15116003     1.28182820     0.53519525
 c      0.01275316     1.66489215    -0.40308404
 c      1.29329439     0.99074546    -0.16776991
 h     -0.33381918    -2.17996228    -0.07189701
 h     -2.20389234     1.64440134     0.31137559
 h     -0.14495681     2.09236651    -1.22453419
 h      2.25471305     1.48864424    -0.27988414
 o      2.22093107    -1.21362130     0.10856652
 h      3.06060572    -0.88176330     0.01848851
 c     -2.52631629    -0.74643821    -0.36713590
 h     -2.49268533    -1.78398778    -0.82194477
 h     -3.02019575    -0.80243715     0.69534086
 h     -3.26171491    -0.08190078    -0.83739711
 h     -0.96690824     1.48492216     1.60735020
          17

 c      1.22205283    -0.37713917     0.12032423
 c     -0.05724346    -1.06359401     0.10005573
 c     -1.15288674    -0.21718199     0.10062184
 c     -1.14326025     1.27806574     0.54337904
 c      0.00916137     1.65782541    -0.40713080
 c      1.28819407     0.98962472    -0.17421632
 h     -0.33973025    -2.19021008    -0.07273096
 h     -2.18113059     1.61808440     0.34065307
 h     -0.17287687     2.07703280    -1.28147926
 h      2.24525342     1.49894700    -0.26355936
 o      2.22168270    -1.20908367     0.11112146
 h      3.04034857    -0.85746878     0.01059249
 c     -2.53239575    -0.74155191    -0.37914793
 h     -2.48352320    -1.77556600    -0.87193643
 h     -3.03595734    -0.77982568     0.71089907
 h     -3.23303578    -0.07253048    -0.83590222
 h     -0.90569912     1.48852357     1.64495862
          17

 c      1.21990092    -0.37286783     0.12105950
 c     -0.06179496    -1.06871185     0.10695833
 c     -1.14647054    -0.21656975     0.10321798
 c     -1.13473021     1.27401795     0.55192654
 c      0.00530882     1.64780126    -0.40704256
 c      1.28223593     0.98781807    -0.18016868
 h     -0.33268200    -2.18214049    -0.06873936
 h     -2.15098540     1.59673331     0.36799578
 h     -0.21004094     2.08372050    -1.37927013
 h      2.23688662     1.51032230    -0.24856677
 o      2.22089171    -1.20624577     0.11430605
 h      3.05815708    -0.81457311    -0.00165737
 c     -2.53784371    -0.73769595    -0.38869442
 h     -2.47592114    -1.75398919    -0.91586313
 h     -3.04551559    -0.76285635     0.70880397
 h     -3.20479736    -0.05590887    -0.84303327
 h     -0.84529535     1.48668832     1.67110860
          17

 c      1.21759215    -0.36847658     0.12081620
 c     -0.06710937    -1.07365732     0.11360291
 c     -1.14178927    -0.21536740     0.10510125
 c     -1.12479335     1.26943046     0.56143103
 c      0.00046219     1.63663034    -0.40619056
 c      1.27558575     0.98545202    -0.18563225
 h     -0.31373091    -2.15864620    -0.06004620
 h     -2.12149404     1.58381197     0.39251350
 h     -0.24814589     2.09327376    -1.47891000
 h      2.22902763     1.52221216    -0.23498011
 o      2.21992305    -1.20448591     0.11798310
 h      3.09333555    -0.76255152    -0.01600256
 c     -2.54217994    -0.73492870    -0.39556227
 h     -2.47067794    -1.71988106    -0.95221848
 h     -3.04846565    -0.75265769     0.68749867
 h     -3.18054591    -0.02868893    -0.86092149
 h     -0.78880533     1.47846578     1.68029278
          17

 c      1.21486633    -0.36455513     0.11967520
 c     -0.07251232    -1.07772517     0.12004381
 c     -1.13913335    -0.21360688     0.10633248
 c     -1.11282162     1.26398684     0.57211720
 c     -0.00573720     1.62541869    -0.40658483
 c      1.26840712     0.98281666    -0.19067655
 h     -0.28521456    -2.12710640    -0.04757959
 h     -2.10033950     1.58231508     0.41361638
 h     -0.28178004     2.09556489    -1.55738097
 h      2.22053729     1.53371268    -0.22295559
 o      2.22029763    -1.20296437     0.12193765
 h      3.12205953    -0.71384657    -0.02910051
 c     -2.54524027    -0.73275477    -0.39992454
 h     -2.46814014    -1.67669944    -0.98115561
 h     -3.04591388    -0.75004757     0.64842774
 h     -3.15974738     0.00831627    -0.88864879
 h     -0.73846903     1.46370969     1.67085730
          17

 c      1.21150763    -0.36177268     0.11776390
 c     -0.07729977    -1.07982438     0.12639694
 c     -1.13867887    -0.21138992     0.10698893
 c     -1.09868412     1.25747498     0.58383857
 c     -0.01332859     1.61474079    -0.40914164
 c      1.26085075     0.98027940    -0.19540272
 h     -0.25046165    -2.09933413    -0.03310151
 h     -2.09082345     1.59348395     0.43160641
 h     -0.30834972     2.08668874    -1.60458573
 h      2.21025526     1.54386087    -0.21271082
 o      2.22282928    -1.20103897     0.12600992
 h      3.13081852    -0.67697671    -0.03864829
 c     -2.54708149    -0.73017411    -0.40234881
 h     -2.46813528    -1.63030453    -1.00462888
 h     -3.04078746    -0.75550286     0.59649957
 h     -3.13872346     0.05025918    -0.92241192
 h     -0.69535109     1.44294225     1.64466995
          17

 c      1.20739508    -0.36073499     0.11522546
 c     -0.08088773    -1.07876932     0.13279261
 c     -1.14048204    -0.20888238     0.10714808
 c     -1.08293865     1.24988856     0.59607013
 c     -0.02220994     1.60488543    -0.41425498
 c      1.25305024     0.97816985    -0.19990883
 h     -0.21279820    -2.08846864    -0.01865575
 h     -2.08977622     1.61601780     0.44787166
 h     -0.32678598     2.06553830    -1.61677891
 h      2.19746592     1.55194332    -0.20444607
 o      2.22770829    -1.19830504     0.13011018
 h      3.11525536    -0.65612731    -0.04358092
 c     -2.54769134    -0.72599491    -0.40375728
 h     -2.47002232    -1.58778422    -1.02609575
 h     -3.03833055    -0.76916553     0.54091369
 h     -3.11340621     0.09081931    -0.95716343
 h     -0.65893119     1.41730767     1.60733857
          17

 c      1.20251463    -0.36186308     0.11219200
 c     -0.08293943    -1.07397216     0.13927005
 c     -1.14451156    -0.20627389     0.10688605
 c     -1.06666624     1.24139666     0.60792769
 c     -0.03224685     1.59596520    -0.42206431
 c      1.24511143     0.97669031    -0.20426974
 h     -0.17418227    -2.10128379    -0.00528433
 h     -2.08977091     1.64657117     0.46442814
 h     -0.33686551     2.03231105    -1.59343431
 h      2.18217845     1.55771243    -0.19827419
 o      2.23467274    -1.19458669     0.13421423
 h      3.07777542    -0.65172780    -0.04394381
 c     -2.54680001    -0.71921482    -0.40534923
 h     -2.47290067    -1.55521998    -1.04925114
 h     -3.04590621    -0.79099373     0.49448371
 h     -3.08129288     0.12467294    -0.98822059
 h     -0.62661398     1.38853645     1.56853570
          17

 c      1.19694633    -0.36533498     0.10876794
 c     -0.08335273    -1.06596687     0.14571421
 c     -1.15068181    -0.20373455     0.10628480
 c     -1.05110659     1.23225601     0.61831538
 c     -0.04329523     1.58793410    -0.43246384
 c      1.23709986     0.97587398    -0.20853233
 h     -0.13516778    -2.13237551     0.00776231
 h     -2.08318573     1.68104456     0.48323282
 h     -0.33919274     1.98832995    -1.53699859
 h      2.16519292     1.56145980    -0.19417720
 o      2.24301037    -1.19000580     0.13838681
 h      3.02779429    -0.65968939    -0.04121734
 c     -2.54402856    -0.70931408    -0.40824399
 h     -2.47589688    -1.53520686    -1.07601224
 h     -3.07022336    -0.82087301     0.46815514
 h     -3.04193659     0.14862811    -1.01212491
 h     -0.59381616     1.35863941     1.54079424
          17

 c      1.19084736    -0.37108970     0.10501979
 c     -0.08212733    -1.05606344     0.15192953
 c     -1.15885149    -0.20138861     0.10543658
 c     -1.03726276     1.22277995     0.62636808
 c     -0.05513402     1.58051999    -0.44486693
 c      1.22903283     0.97559023    -0.21272290
 h     -0.09631385    -2.16829068     0.02218917
 h     -2.06483018     1.71567375     0.50572479
 h     -0.33595299     1.93691365    -1.45549471
 h      2.14794997     1.56393882    -0.19196575
 o      2.25145749    -1.18511222     0.14283333
 h      2.98349387    -0.66953047    -0.03909128
 c     -2.53933755    -0.69641933    -0.41283416
 h     -2.47831803    -1.52597486    -1.10525756
 h     -3.11206058    -0.85784074     0.46240287
 h     -2.99672229     0.16189762    -1.02702567
 h     -0.55599572     1.32909469     1.53453443
          17

 c      1.18443702    -0.37888173     0.10096310
 c     -0.07927561    -1.04562083     0.15774805
 c     -1.16879963    -0.19927854     0.10444386
 c     -1.02553618     1.21333262     0.63204892
 c     -0.06728430     1.57305933    -0.45765369
 c      1.22088064     0.97558767    -0.21686414
 h     -0.05893021    -2.19585700     0.03944628
 h     -2.03273216     1.74764946     0.53266206
 h     -0.33290063     1.88542252    -1.36907656
 h      2.13215026     1.56614950    -0.19118496
 o      2.25845244    -1.18078917     0.14788515
 h      2.96792715    -0.66610322    -0.04313388
 c     -2.53322134    -0.68130464    -0.41865941
 h     -2.47960683    -1.52279524    -1.13347357
 h     -3.16449209    -0.89882341     0.46659584
 h     -2.94855250     0.16618123    -1.03294659
 h     -0.51238386     1.30010975     1.55121376
          17

 c      1.17789785    -0.38849576     0.09653317
 c     -0.07462758    -1.03565457     0.16307397
 c     -1.18028249    -0.19714390     0.10343202
 c     -1.01569828     1.20414331     0.63631624
 c     -0.07878399     1.56442484    -0.46768361
 c      1.21254920     0.97558139    -0.22101595
 h     -0.02474618    -2.20643364     0.06051697
 h     -1.98796482     1.77558278     0.56419440
 h     -0.34195862     1.84667758    -1.31695599
 h      2.11919654     1.56905648    -0.19072798
 o      2.26337485    -1.17744835     0.15373053
 h      2.98993409    -0.64285866    -0.05626174
 c     -2.52635096    -0.66517465    -0.42500920
 h     -2.47930582    -1.52029191    -1.15657381
 h     -3.21732172    -0.93902379     0.46778116
 h     -2.90158149     0.16573195    -1.03197771
 h     -0.46732629     1.27108898     1.58251154
          17

 c      1.17393266    -0.39620846     0.09125359
 c     -0.07115771    -1.02794482     0.16805350
 c     -1.19290540    -0.19692855     0.10275268
 c     -1.00648204     1.19673282     0.63821155
 c     -0.08906224     1.55414375    -0.47055533
 c      1.20434868     0.97379788    -0.22510530
 h      0.00397456    -2.19616962     0.07967472
 h     -1.93576499     1.79894561     0.60135307
 h     -0.37595473     1.83277515    -1.33972224
 h      2.11038230     1.57363514    -0.18781672
 o      2.26699168    -1.17470981     0.16041584
 h      3.03414077    -0.60917091    -0.07587247
 c     -2.51918656    -0.64913962    -0.43069109
 h     -2.47638427    -1.51565770    -1.17110250
 h     -3.26483682    -0.97517361     0.45685808
 h     -2.86038884     0.16715510    -1.02801566
 h     -0.42233098     1.23818315     1.62077679
          17

 c      1.17259028    -0.40174871     0.08505980
 c     -0.06896273    -1.02259955     0.17266352
 c     -1.20608635    -0.19850618     0.10259871
 c     -0.99721701     1.19104183     0.63892492
 c     -0.09833495     1.54274225    -0.46765621
 c      1.19645964     0.97021241    -0.22920129
 h      0.02562296    -2.16619802     0.09719826
 h     -1.88226313     1.81919006     0.64366366
 h     -0.43103776     1.83718124    -1.42166635
 h      2.10455708     1.57940566    -0.18211145
 o      2.27073098    -1.17167542     0.16754108
 h      3.07761005    -0.58066996    -0.09546155
 c     -2.51211367    -0.63435470    -0.43529978
 h     -2.47060252    -1.50622935    -1.17551997
 h     -3.30130205    -1.00360753     0.42951345
 h     -2.82953927     0.17721204    -1.02595750
 h     -0.38283815     1.20141886     1.65476325
          17

 c      1.17362587    -0.40533803     0.07831535
 c     -0.06815783    -1.01940896     0.17696494
 c     -1.21926581    -0.20191680     0.10334872
 c     -0.98739809     1.18643639     0.63929892
 c     -0.10709315     1.53158566    -0.46296378
 c      1.18902368     0.96553612    -0.23349668
 h      0.03898170    -2.12210410     0.11263647
 h     -1.83406469     1.83891836     0.69032188
 h     -0.49158263     1.84714058    -1.51694159
 h      2.09992926     1.58483488    -0.17578560
 o      2.27535488    -1.16768954     0.17470332
 h      3.10603716    -0.56669401    -0.11020207
 c     -2.50552110    -0.62159674    -0.43869855
 h     -2.46169287    -1.49101409    -1.16999161
 h     -3.32366765    -1.02166999     0.38491280
 h     -2.81171419     0.20001468    -1.02904363
 h     -0.35288610     1.16192286     1.67631642
          17

 c      1.17693551    -0.40687260     0.07118115
 c     -0.06891046    -1.01767593     0.18099804
 c     -1.23179621    -0.20700923     0.10523317
 c     -0.97678427     1.18247722     0.63997289
 c     -0.11580251     1.52144200    -0.45912164
 c      1.18231321     0.96011206    -0.23807701
 h      0.04354425    -2.07467762     0.12557224
 h     -1.79623099     1.86023470     0.74083980
 h     -0.54670040     1.85414530    -1.59585397
 h      2.09433322     1.58853184    -0.17005271
 o      2.28117042    -1.16253640     0.18168312
 h      3.11312294    -0.57078997    -0.11749733
 c     -2.49993763    -0.61095026    -0.44112975
 h     -2.44934141    -1.47081205    -1.15662710
 h     -3.33110697    -1.02785795     0.32483820
 h     -2.80673533     0.23399789    -1.03676877
 h     -0.33427443     1.12091971     1.68121673
          17

 c      1.18431261    -0.40704911     0.06414720
 c     -0.07609391    -1.02114193     0.18315257
 c     -1.23861738    -0.21316627     0.10869794
 c     -0.96323004     1.17300234     0.64270232
 c     -0.12458585     1.51580516    -0.45956443
 c      1.17632701     0.95656449    -0.24147602
 h      0.03572373    -2.01826431     0.13462644
 h     -1.76948646     1.88806196     0.78785274
 h     -0.58889388     1.86124599    -1.64726590
 h      2.07883375     1.58128557    -0.17938826
 o      2.28726239    -1.15527100     0.18933323
 h      3.11549513    -0.58089361    -0.11315273
 c     -2.49647358    -0.60256071    -0.44347813
 h     -2.42724803    -1.43135746    -1.13300430
 h     -3.32000152    -1.02121737     0.25733967
 h     -2.81397254     0.27341885    -1.04653918
 h     -0.33294906     1.08427321     1.66423007
          17

 c      1.19360948    -0.40430428     0.05642819
 c     -0.08575419    -1.02165197     0.18465913
 c     -1.24207997    -0.22119396     0.11263635
 c     -0.94909384     1.16593504     0.64790738
 c     -0.13490869     1.50956223    -0.46232650
 c      1.17210652     0.95154099    -0.24469539
 h      0.02151157    -2.00005212     0.14211038
 h     -1.75206041     1.91124406     0.83514573
 h     -0.61839713     1.85905907    -1.66536625
 h      2.06147147     1.57358547    -0.18962729
 o      2.29441174    -1.14705726     0.19656277
 h      3.09684950    -0.60727569    -0.09962302
 c     -2.49541689    -0.59465425    -0.44590870
 h     -2.40049554    -1.39564850    -1.11433759
 h     -3.29923476    -1.00244647     0.18530862
 h     -2.82770273     0.30910996    -1.05312516
 h     -0.34466193     1.05091807     1.62713666
          17

 c      1.20414755    -0.39898355     0.04819393
 c     -0.09733030    -1.01835170     0.18550734
 c     -1.24223197    -0.23070380     0.11712044
 c     -0.93531709     1.16161955     0.65538657
 c     -0.14655355     1.50269659    -0.46757318
 c      1.16937168     0.94511496    -0.24793909
 h      0.00200842    -2.03051495     0.14756269
 h     -1.73967396     1.92492819     0.88078972
 h     -0.63418984     1.84726791    -1.64869983
 h      2.04554809     1.56781371    -0.20070458
 o      2.30207488    -1.13835514     0.20356861
 h      3.06639149    -0.64314926    -0.08025187
 c     -2.49639229    -0.58577647    -0.44896188
 h     -2.36859420    -1.37216661    -1.10961234
 h     -3.27892916    -0.97641024     0.11929344
 h     -2.84435546     0.33500002    -1.05328392
 h     -0.36416411     1.02124410     1.57670228
          17

 c      1.21526642    -0.39162742     0.03964670
 c     -0.10990020    -1.01280835     0.18560836
 c     -1.23943227    -0.24113403     0.12214706
 c     -0.92298707     1.16035105     0.66433757
 c     -0.15929198     1.49510910    -0.47521663
 c      1.16779574     0.93749658    -0.25142867
 h     -0.02361391    -2.09237222     0.15164712
 h     -1.72919822     1.92568862     0.92293804
 h     -0.63615731     1.82623750    -1.59815117
 h      2.03405881     1.56614636    -0.21256455
 o      2.30909613    -1.12997648     0.21078101
 h      3.04306339    -0.67591503    -0.06203047
 c     -2.49841711    -0.57489812    -0.45349758
 h     -2.33176861    -1.36429412    -1.12329548
 h     -3.27344708    -0.95068867     0.07169658
 h     -2.86105952     0.34797745    -1.04584562
 h     -0.38217180     0.99453309     1.52608241
          17

 c      1.22637933    -0.38294543     0.03101339
 c     -0.12238510    -1.00748081     0.18488437
 c     -1.23433215    -0.25179182     0.12763864
 c     -0.91325678     1.16238054     0.67336715
 c     -0.17283292     1.48659553    -0.48478899
 c      1.16710147     0.92911447    -0.25540195
 h     -0.05600961    -2.15890701     0.15513056
 h     -1.71920808     1.91217807     0.96026090
 h     -0.62566427     1.79740263    -1.51821281
 h      2.02843152     1.56967501    -0.22518961
 o      2.31402547    -1.12284958     0.21874768
 h      3.05035101    -0.69106898    -0.05373655
 c     -2.50041908    -0.56196601    -0.46045462
 h     -2.29223589    -1.36750541    -1.15241725
 h     -3.29401142    -0.93200068     0.05098885
 h     -2.87584945     0.34815221    -1.03162926
 h     -0.38581959     0.96840422     1.49397280
          17

 c      1.23701361    -0.37376345     0.02253569
 c     -0.13372552    -1.00430116     0.18331429
 c     -1.22780472    -0.26192637     0.13345283
 c     -0.90682220     1.16778121     0.68132752
 c     -0.18662439     1.47675312    -0.49507667
 c      1.16710964     0.92066407    -0.26011621
 h     -0.09444651    -2.21064602     0.15830881
 h     -1.71011064     1.88525316     0.99217664
 h     -0.60755169     1.76463796    -1.42140384
 h      2.02787780     1.57786346    -0.23863952
 o      2.31654400    -1.11718135     0.22761002
 h      3.09366565    -0.68578765    -0.05757727
 c     -2.50214741    -0.54804493    -0.47009263
 h     -2.25419794    -1.37283483    -1.18927474
 h     -3.33804827    -0.92109356     0.05533386
 h     -2.88790661     0.33891344    -1.01328872
 h     -0.36506898     0.94028806     1.49443122
          17

 c      1.24682275    -0.36496783     0.01445060
 c     -0.14294479    -1.00447950     0.18091474
 c     -1.22084064    -0.27079258     0.13939781
 c     -0.90317501     1.17610441     0.68846926
 c     -0.19951411     1.46478956    -0.50349806
 c      1.16771862     0.91304868    -0.26584367
 h     -0.13723567    -2.23724551     0.16111416
 h     -1.70423889     1.84794911     1.01900961
 h     -0.59401219     1.73679103    -1.33612757
 h      2.02983586     1.58878057    -0.25298177
 o      2.31796939    -1.11229017     0.23692359
 h      3.15244046    -0.67164793    -0.06633795
 c     -2.50414656    -0.53479865    -0.48181262
 h     -2.22238278    -1.37203029    -1.22606996
 h     -3.39089322    -0.91357971     0.07489610
 h     -2.89786035     0.32672854    -0.99505611
 h     -0.32196963     0.91149250     1.52340236
          17

 c      1.25558037    -0.35743879     0.00697973
 c     -0.14923799    -1.00866864     0.17771625
 c     -1.21440097    -0.27772037     0.14525917
 c     -0.90083242     1.18635513     0.69604537
 c     -0.20971850     1.44952810    -0.50624639
 c      1.16885591     0.90721262    -0.27284527
 h     -0.18225981    -2.23476412     0.16328507
 h     -1.70564200     1.80509368     1.04205818
 h     -0.60507231     1.72799992    -1.30557927
 h      2.03116004     1.59993783    -0.26824328
 o      2.31980015    -1.10746930     0.24618383
 h      3.20319255    -0.66059073    -0.07186735
 c     -2.50693560    -0.52378669    -0.49464315
 h     -2.20070271    -1.35992209    -1.25729609
 h     -3.43712216    -0.90484539     0.09918628
 h     -2.90770417     0.32001730    -0.98193789
 h     -0.26855388     0.88761106     1.56370860
          17

 c      1.26316204    -0.35195565     0.00032142
 c     -0.15209905    -1.01701441     0.17375619
 c     -1.20923592    -0.28219801     0.15083161
 c     -0.89828209     1.19741400     0.70516368
 c     -0.21649435     1.43058979    -0.50192267
 c      1.17045904     0.90392159    -0.28132087
 h     -0.22721979    -2.20400878     0.16442437
 h     -1.71888522     1.76201680     1.06321360
 h     -0.64897968     1.74426221    -1.34550114
 h      2.02929517     1.60920989    -0.28442398
 o      2.32292416    -1.10235072     0.25509509
 h      3.23203298    -0.65887063    -0.06949958
 c     -2.51068015    -0.51601339    -0.50767499
 h     -2.19168077    -1.33460018    -1.28009374
 h     -3.46652542    -0.89231783     0.12059776
 h     -2.91961180     0.32616143    -0.97788310
 h     -0.21723766     0.87442185     1.59963444
          17

 c      1.26951496    -0.34909084    -0.00537086
 c     -0.15140706    -1.02903348     0.16908088
 c     -1.20573060    -0.28394449     0.15593475
 c     -0.89458144     1.20842550     0.71647575
 c     -0.22130765     1.40927272    -0.49359543
 c      1.17245714     0.90357762    -0.29136536
 h     -0.26985532    -2.15097873     0.16403171
 h     -1.74652080     1.72243843     1.08382081
 h     -0.70843783     1.77302762    -1.42023116
 h      2.02299441     1.61548430    -0.30149424
 o      2.32767403    -1.09682816     0.26354231
 h      3.23382087    -0.66825093    -0.05764219
 c     -2.51541121    -0.51163422    -0.52028105
 h     -2.19629114    -1.29710819    -1.29409476
 h     -3.47408810    -0.87528729     0.13443207
 h     -2.93389432     0.34748192    -0.98360278
 h     -0.17641854     0.87545684     1.62214629
          17

 c      1.27462325    -0.34912914    -0.01001922
 c     -0.14738629    -1.04337540     0.16374643
 c     -1.20385110    -0.28293301     0.16040199
 c     -0.88952733     1.21896743     0.73034103
 c     -0.22582152     1.38709002    -0.48454748
 c      1.17471466     0.90613155    -0.30295760
 h     -0.30857157    -2.08916699     0.16159045
 h     -1.78657332     1.68708561     1.10346324
 h     -0.76445556     1.79957822    -1.49247645
 h      2.01259174     1.61897690    -0.31936416
 o      2.33394483    -1.09098066     0.27155155
 h      3.21034926    -0.68729420    -0.03708708
 c     -2.52124005    -0.50989379    -0.53210126
 h     -2.21383558    -1.25137133    -1.30155098
 h     -3.45865032    -0.85431395     0.13822964
 h     -2.94812277     0.37986726    -0.99616138
 h     -0.15061076     0.89196598     1.62763100
          17

 c      1.27849011    -0.35203909    -0.01363451
 c     -0.14041662    -1.05770738     0.15781699
 c     -1.20321399    -0.27935882     0.16406220
 c     -0.88354444     1.22897328     0.74691390
 c     -0.23098048     1.36499493    -0.47653682
 c      1.17700176     0.91108276    -0.31596616
 h     -0.34373574    -2.04123661     0.15666237
 h     -1.83258198     1.65451396     1.12004411
 h     -0.80715325     1.81548288    -1.54311656
 h      1.99994269     1.62123304    -0.33789706
 o      2.34113115    -1.08509218     0.27931359
 h      3.17133904    -0.71113503    -0.01132793
 c     -2.52830124    -0.50939086    -0.54284088
 h     -2.24183942    -1.20417655    -1.30769876
 h     -3.42232340    -0.83093662     0.13158638
 h     -2.95853325     0.41566179    -1.01088366
 h     -0.14130349     0.92342031     1.61623062
          17

 c      1.28114540    -0.35749517    -0.01630888
 c     -0.13086293    -1.06941823     0.15136164
 c     -1.20323740    -0.27356302     0.16673034
 c     -0.87742650     1.23855406     0.76602988
 c     -0.23727201     1.34351437    -0.47032002
 c      1.17901416     0.91757073    -0.33016541
 h     -0.37806786    -2.03173416     0.14895459
 h     -1.87629630     1.62308501     1.13112698
 h     -0.83266399     1.81680367    -1.56448956
 h      1.98796366     1.62475177    -0.35694387
 o      2.34795885    -1.07972309     0.28724297
 h      3.13705679    -0.73047763     0.01255702
 c     -2.53651117    -0.50847708    -0.55217679
 h     -2.27642102    -1.16421519    -1.32033276
 h     -3.37097538    -0.80773497     0.11676985
 h     -2.96199638     0.44753188    -1.02347944
 h     -0.14704074     0.96772795     1.59151588
          17

 c      1.28266760    -0.36493178    -0.01820101
 c     -0.11929222    -1.07742353     0.14445064
 c     -1.20328786    -0.26594676     0.16821095
 c     -0.87217018     1.24789659     0.78700512
 c     -0.24499626     1.32294300    -0.46615602
 c      1.18043899     0.92455916    -0.34526532
 h     -0.41252193    -2.06694548     0.13835423
 h     -1.91051166     1.59221007     1.13517711
 h     -0.83992340     1.80179522    -1.55411882
 h      1.97964629     1.63213014    -0.37634899
 o      2.35279947    -1.07558385     0.29587676
 h      3.13332616    -0.73388283     0.02563113
 c     -2.54527310    -0.50567348    -0.56004675
 h     -2.31373738    -1.13890843    -1.34673749
 h     -3.31529339    -0.78861343     0.10002022
 h     -2.95698545     0.47050921    -1.03098130
 h     -0.16244371     1.02114959     1.56141002
          17

 c      1.28319329    -0.37362188    -0.01952116
 c     -0.10673525    -1.08273959     0.13714461
 c     -1.20276048    -0.25691524     0.16831359
 c     -0.86896305     1.25722379     0.80851403
 c     -0.25435634     1.30343176    -0.46400515
 c      1.18104860     0.93106633    -0.36095079
 h     -0.44231127    -2.12884319     0.12502604
 h     -1.93058760     1.56253975     1.13200406
 h     -0.82938525     1.76991468    -1.51222749
 h      1.97671089     1.64485911    -0.39591949
 o      2.35519584    -1.07290914     0.30536793
 h      3.16746668    -0.71806443     0.02532263
 c     -2.55335396    -0.50007833    -0.56713588
 h     -2.35184367    -1.13013243    -1.38835577
 h     -3.27032011    -0.77873283     0.09199597
 h     -2.94365933     0.48242860    -1.03182943
 h     -0.17697430     1.07847413     1.53912198
          17

 c      1.28290044    -0.38279118    -0.02051046
 c     -0.09433254    -1.08691879     0.12948468
 c     -1.20110924    -0.24684667     0.16686886
 c     -0.86898065     1.26667438     0.82886281
 c     -0.26541297     1.28498267    -0.46352576
 c      1.18077071     0.93634460    -0.37691555
 h     -0.46061449    -2.19381446     0.10946246
 h     -1.93505509     1.53572401     1.12265390
 h     -0.80316388     1.72191880    -1.44191543
 h      1.97863012     1.66240412    -0.41537581
 o      2.35649554    -1.07120391     0.31528082
 h      3.21833499    -0.69192779     0.01872007
 c     -2.55940901    -0.49160007    -0.57468284
 h     -2.39078910    -1.13341958    -1.43876193
 h     -3.24931918    -0.78262377     0.10322484
 h     -2.92365132     0.48390015    -1.02580262
 h     -0.17704983     1.13463640     1.54021060
          17

 c      1.28198641    -0.39174117    -0.02140751
 c     -0.08293999    -1.09098242     0.12149732
 c     -1.19787423    -0.23607089     0.16373501
 c     -0.87255496     1.27609113     0.84692774
 c     -0.27790411     1.26733935    -0.46385568
 c      1.17967657     0.93993381    -0.39288050
 h     -0.46278402    -2.24537454     0.09234195
 h     -1.92608930     1.51415848     1.10914749
 h     -0.76669888     1.66120840    -1.35211065
 h      1.98278012     1.68226485    -0.43436116
 o      2.35828099    -1.06987199     0.32511063
 h      3.26103859    -0.66607881     0.01411990
 c     -2.56297592    -0.48099862    -0.58332022
 h     -2.43092779    -1.14160296    -1.48778538
 h     -3.25374072    -0.80030474     0.13436891
 h     -2.89987443     0.47846122    -1.01410197
 h     -0.15574501     1.18755639     1.57217824
          17

 c      1.28065080    -0.39993438    -0.02241655
 c     -0.07305443    -1.09537911     0.11320302
 c     -1.19271576    -0.22486322     0.15879647
 c     -0.87849096     1.28504960     0.86283926
 c     -0.29089132     1.24973591    -0.46306313
 c      1.17788919     0.94160323    -0.40859757
 h     -0.44691073    -2.27468389     0.07438356
 h     -1.90989722     1.50074424     1.09423328
 h     -0.73258669     1.59692854    -1.26445249
 h      1.98560090     1.70096926    -0.45252298
 o      2.36146667    -1.06854924     0.33456080
 h      3.28099351    -0.64699923     0.01635956
 c     -2.56458723    -0.46968499    -0.59249882
 h     -2.47176422    -1.14834692    -1.52647904
 h     -3.27306576    -0.82625853     0.17429615
 h     -2.87629543     0.47266565    -0.99937532
 h     -0.12063319     1.23808546     1.62703887
          17

 c      1.27908658    -0.40702080    -0.02368715
 c     -0.06487505    -1.10018615     0.10462639
 c     -1.18543323    -0.21345450     0.15197039
 c     -0.88472940     1.29314334     0.87737242
 c     -0.30250188     1.23074077    -0.45772147
 c      1.17548924     0.94125060    -0.42384483
 h     -0.41309933    -2.27812719     0.05626069
 h     -1.89601463     1.49847940     1.08098804
 h     -0.72355065     1.54612123    -1.21869714
 h      1.98388826     1.71525942    -0.46960998
 o      2.36634645    -1.06706493     0.34350761
 h      3.27300889    -0.63741112     0.02720429
 c     -2.56497561    -0.45920805    -0.60114212
 h     -2.51196846    -1.14939776    -1.54916122
 h     -3.29470957    -0.85313623     0.20929855
 h     -2.85730154     0.47492238    -0.98509815
 h     -0.08654822     1.28690489     1.68918410
          17

 c      1.27747808    -0.41282654    -0.02530482
 c     -0.05836663    -1.10520922     0.09581065
 c     -1.17595650    -0.20206573     0.14322602
 c     -0.88946841     1.30013897     0.89120648
 c     -0.31124940     1.20935848    -0.44530617
 c      1.17248608     0.93880986    -0.43841693
 h     -0.36299641    -2.25605264     0.03851316
 h     -1.89398589     1.50966840     1.07193539
 h     -0.75697857     1.52122820    -1.24506073
 h      1.97562233     1.72292592    -0.48552416
 o      2.37272896    -1.06539258     0.35194632
 h      3.23911209    -0.63704568     0.04610484
 c     -2.56465437    -0.45068292    -0.60833631
 h     -2.54978216    -1.14261403    -1.55350046
 h     -3.30996039    -0.87497070     0.22979954
 h     -2.84635441     0.49187566    -0.97393255
 h     -0.06552047     1.33334816     1.74555684
          17

 c      1.27599624    -0.41732709    -0.02729322
 c     -0.05328447    -1.10993278     0.08683439
 c     -1.16433223    -0.19094695     0.13259433
 c     -0.89185791     1.30602227     0.90483690
 c     -0.31821856     1.18656037    -0.42809850
 c      1.16882525     0.93419693    -0.45211912
 h     -0.29980138    -2.21331522     0.02142643
 h     -1.90775099     1.53482395     1.06796095
 h     -0.81913739     1.51237075    -1.31856988
 h      1.96029578     1.72320405    -0.50032546
 o      2.37990366    -1.06369697     0.36000622
 h      3.18920735    -0.64201447     0.06994556
 c     -2.56399522    -0.44436426    -0.61355424
 h     -2.58335169    -1.12785295    -1.54026143
 h     -3.31423055    -0.88795425     0.23112815
 h     -2.84458568     0.52387681    -0.96600899
 h     -0.06409459     1.37600182     1.78835665
          17

 c      1.27478131    -0.42061419    -0.02962328
 c     -0.04916490    -1.11334674     0.07782279
 c     -1.15072554    -0.18035888     0.12014277
 c     -0.89214825     1.31101010     0.91864357
 c     -0.32529385     1.16377397    -0.40991896
 c      1.16435389     0.92731033    -0.46477871
 h     -0.22843279    -2.16137670     0.00487213
 h     -1.93264081     1.57201206     1.06811313
 h     -0.88603249     1.50485509    -1.39717264
 h      1.93895442     1.71686629    -0.51423007
 o      2.38652034    -1.06244970     0.36801129
 h      3.14321081    -0.64315458     0.09219210
 c     -2.56331408    -0.43960640    -0.61654832
 h     -2.61097735    -1.10705043    -1.51335948
 h     -3.30591200    -0.89019091     0.21245741
 h     -2.85069607     0.56424512    -0.95903162
 h     -0.08435634     1.41331016     1.81401496
          17

 c      1.27393478    -0.42284997    -0.03222688
 c     -0.04538566    -1.11384309     0.06895693
 c     -1.13543161    -0.17054451     0.10595719
 c     -0.89130637     1.31547930     0.93283477
 c     -0.33348301     1.14178729    -0.39311532
 c      1.15880400     0.91805700    -0.47625703
 h     -0.15490336    -2.11975299    -0.01190989
 h     -1.95868144     1.61734017     1.07055501
 h     -0.94322168     1.49175909    -1.45654651
 h      1.91400207     1.70607070    -0.52761178
 o      2.39093224    -1.06234218     0.37639263
 h      3.12587487    -0.62772602     0.10451408
 c     -2.56278442    -0.43520531    -0.61713747
 h     -2.63135696    -1.08435509    -1.48005363
 h     -3.28585180    -0.88151626     0.17625874
 h     -2.86218345     0.60328153    -0.95007376
 h     -0.12500005     1.44391146     1.82222048
          17

 c      1.27353946    -0.42421191    -0.03501310
 c     -0.04139339    -1.10979731     0.06044293
 c     -1.11889295    -0.16172610     0.09015899
 c     -0.89052617     1.31983081     0.94731143
 c     -0.34305947     1.12098181    -0.37881833
 c      1.15183757     0.90639612    -0.48645539
 h     -0.08391184    -2.10958268    -0.03006295
 h     -1.97616340     1.66618878     1.07356544
 h     -0.98428841     1.47141342    -1.48663294
 h      1.88865222     1.69386931    -0.54098189
 o      2.39261161    -1.06355115     0.38520726
 h      3.14452247    -0.59148197     0.10470843
 c     -2.56227309    -0.42977328    -0.61517634
 h     -2.64377816    -1.06566683    -1.45030415
 h     -3.25778843    -0.86378924     0.12873512
 h     -2.87654190     0.63258952    -0.93707886
 h     -0.18147358     1.46692634     1.81604941
          17

 c      1.27369350    -0.42486272    -0.03787372
 c     -0.03687435    -1.10108736     0.05238447
 c     -1.10171744    -0.15410882     0.07294118
 c     -0.89100930     1.32435593     0.96150494
 c     -0.35392935     1.10164667    -0.36757215
 c      1.14314566     0.89241417    -0.49532008
 h     -0.01708946    -2.13614232    -0.04966852
 h     -1.97877019     1.71428014     1.07591509
 h     -1.00668594     1.44431789    -1.48403363
 h      1.86595178     1.68324610    -0.55492693
 o      2.39268626    -1.06530835     0.39393870
 h      3.18047826    -0.54566258     0.09997840
 c     -2.56120846    -0.42202035    -0.61085555
 h     -2.64803188    -1.05652765    -1.43378452
 h     -3.22940471    -0.84162399     0.08074057
 h     -2.89179180     0.64703407    -0.91929538
 h     -0.24538219     1.48237332     1.80313014
          17

 c      1.27451661    -0.42497534    -0.04067536
 c     -0.03155206    -1.08956648     0.04470791
 c     -1.08467504    -0.14790314     0.05459689
 c     -0.89391044     1.32914632     0.97428802
 c     -0.36581265     1.08413374    -0.35964299
 c      1.13257066     0.87641868    -0.50284873
 h      0.04445642    -2.18320002    -0.06884973
 h     -1.96425958     1.75828537     1.07682308
 h     -1.00968597     1.41189365    -1.44839089
 h      1.84762557     1.67587137    -0.56999307
 o      2.39250552    -1.06665788     0.40201074
 h      3.21165962    -0.50476776     0.09865828
 c     -2.55861993    -0.41107582    -0.60507374
 h     -2.64400238    -1.05860137    -1.43487739
 h     -3.21219221    -0.82252485     0.04701516
 h     -2.90659432     0.64513006    -0.89716465
 h     -0.30442325     1.49156522     1.79653137
          17

 c      1.27612225    -0.42478324    -0.04325223
 c     -0.02504054    -1.07762783     0.03727929
 c     -1.06864824    -0.14337249     0.03551972
 c     -0.90005636     1.33410909     0.98429445
 c     -0.37828229     1.06888746    -0.35509282
 c      1.12017997     0.85899848    -0.50909873
 h      0.09816851    -2.22923835    -0.08512199
 h     -1.93436605     1.79622340     1.07581993
 h     -0.99395829     1.37631447    -1.38170544
 h      1.83341319     1.67129188    -0.58654942
 o      2.39284536    -1.06697402     0.40907400
 h      3.22520194    -0.47809284     0.10553981
 c     -2.55360275    -0.39690203    -0.59913275
 h     -2.63153153    -1.06800720    -1.45013958
 h     -3.21614997    -0.81381077     0.03987588
 h     -2.92034699     0.62915149    -0.87218265
 h     -0.34584565     1.49655698     1.81124343
          17

 c      1.27859083    -0.42459894    -0.04540818
 c     -0.01697588    -1.06712154     0.03001689
 c     -1.05454095    -0.14086467     0.01617365
 c     -0.90929243     1.33912556     0.99087767
 c     -0.39069240     1.05635954    -0.35365198
 c      1.10624273     0.84099160    -0.51419073
 h      0.14115564    -2.25937004    -0.09669894
 h     -1.89477282     1.82793398     1.07268555
 h     -0.96259477     1.34110459    -1.29010652
 h      1.82140068     1.66720036    -0.60470914
 o      2.39397486    -1.06596306     0.41497816
 h      3.21653719    -0.46961057     0.12228820
 c     -2.54606430    -0.38061368    -0.59369915
 h     -2.61088178    -1.07766289    -1.47123688
 h     -3.24043813    -0.81670384     0.05977117
 h     -2.93346353     0.60530334    -0.84680936
 h     -0.36430871     1.49789328     1.85331984
          17

 c      1.28195515    -0.42478393    -0.04693008
 c     -0.00714770    -1.05922880     0.02290686
 c     -1.04317052    -0.14078653    -0.00295740
 c     -0.92022153     1.34411685     0.99470341
 c     -0.40195408     1.04678113    -0.35428248
 c      1.09113892     0.82336482    -0.51830020
 h      0.17124066    -2.26620346    -0.10266433
 h     -1.85483328     1.85556665     1.06751154
 h     -0.92425789     1.31278028    -1.18897529
 h      1.80906311     1.66057789    -0.62435087
 o      2.39579459    -1.06360259     0.41971947
 h      3.18733372    -0.47896472     0.14831302
 c     -2.53670846    -0.36418440    -0.58847318
 h     -2.58311578    -1.08080619    -1.48962009
 h     -3.27308283    -0.82569691     0.09580209
 h     -2.94766005     0.58312961    -0.82413760
 h     -0.36530253     1.49342461     1.91318086
          17

 c      1.28619210    -0.42569250    -0.04761140
 c      0.00445451    -1.05461220     0.01598372
 c     -1.03516281    -0.14350944    -0.02143587
 c     -0.93088891     1.34888130     0.99705906
 c     -0.41018243     1.03980465    -0.35450665
 c      1.07526702     0.80706473    -0.52163636
 h      0.18716883    -2.24771012    -0.10272978
 h     -1.82574329     1.88334865     1.06073344
 h     -0.89812357     1.30347159    -1.11033268
 h      1.79431919     1.64894398    -0.64521601
 o      2.39781352    -1.06018266     0.42344209
 h      3.14595237    -0.50088269     0.18079441
 c     -2.52629935    -0.34957793    -0.58283446
 h     -2.54999988    -1.07290535    -1.49913861
 h     -3.30046080    -0.83401374     0.13522645
 h     -2.96540748     0.57261960    -0.80699026
 h     -0.35886067     1.48048768     1.97396043
          17

 c      1.29122191    -0.42760506    -0.04728633
 c      0.01762628    -1.05348677     0.00931930
 c     -1.03086505    -0.14924908    -0.03894419
 c     -0.93969990     1.35311560     0.99904664
 c     -0.41318451     1.03455630    -0.35117715
 c      1.05900153     0.79288318    -0.52440660
 h      0.18861132    -2.20619872    -0.09708080
 h     -1.81597975     1.91540027     1.05287505
 h     -0.90875956     1.32867699    -1.09314739
 h      1.77617788     1.63119008    -0.66702384
 o      2.39901763    -1.05642684     0.42646538
 h      3.10956503    -0.52337256     0.21430800
 c     -2.51538385    -0.33797870    -0.57635101
 h     -2.51369576    -1.05210620    -1.49670299
 h     -3.31321233    -0.83711481     0.16896229
 h     -2.98782591     0.57901762    -0.79661770
 h     -0.35332818     1.45791502     2.02167746
          17

 c      1.29692092    -0.43066419    -0.04586911
 c      0.03193007    -1.05554047     0.00302489
 c     -1.03029699    -0.15799369    -0.05531679
 c     -0.94599518     1.35671891     1.00140876
 c     -0.41111094     1.03106799    -0.34451798
 c      1.04271060     0.78134777    -0.52677170
 h      0.17633607    -2.14917532    -0.08641729
 h     -1.82622627     1.95218745     1.04419894
 h     -0.95505380     1.38955410    -1.13538627
 h      1.75499444     1.60795200    -0.68957620
 o      2.39806459    -1.05337647     0.42919418
 h      3.10104379    -0.52979356     0.24236391
 c     -2.50448825    -0.32950944    -0.56884820
 h     -2.47649214    -1.01917403    -1.48230973
 h     -3.30659565    -0.83295884     0.19185704
 h     -3.01258645     0.59960525    -0.79206354
 h     -0.35385835     1.42612107     2.04812921
          17

 c      1.30312837    -0.43482654    -0.04338274
 c      0.04669382    -1.05972963    -0.00275262
 c     -1.03312898    -0.16945163    -0.07050830
 c     -0.95002851     1.35993146     1.00455174
 c     -0.40644282     1.03055407    -0.33775014
 c      1.02676066     0.77266268    -0.52881976
 h      0.15246015    -2.09170606    -0.07202367
 h     -1.84931048     1.98943909     1.03480060
 h     -1.01073265     1.46926690    -1.19825038
 h      1.73247463     1.58159709    -0.71286411
 o      2.39449437    -1.05151430     0.43177253
 h      3.12978464    -0.51306912     0.26309437
 c     -2.49419017    -0.32349758    -0.56025626
 h     -2.44061316    -0.97740518    -1.45914814
 h     -3.27935958    -0.82138510     0.20167658
 h     -3.03452640     0.62627729    -0.79093515
 h     -0.36290250     1.38652993     2.05005012
          17

 c      1.30963022    -0.43985552    -0.03996459
 c      0.06109339    -1.06423992    -0.00786334
 c     -1.03869782    -0.18302272    -0.08452761
 c     -0.95250393     1.36312991     1.00850127
 c     -0.40136504     1.03383970    -0.33311656
 c      1.01150085     0.76672520    -0.53056682
 h      0.12005203    -2.05690594    -0.05546689
 h     -1.87519170     2.02085727     1.02499594
 h     -1.05563806     1.55164714    -1.25303342
 h      1.71140342     1.55578468    -0.73713542
 o      2.38952555    -1.05020288     0.43398914
 h      3.17918323    -0.48472310     0.28086817
 c     -2.48496491    -0.31892001    -0.55047002
 h     -2.40802882    -0.93242766    -1.43370164
 h     -3.23318898    -0.80380709     0.19865907
 h     -3.04818004     0.65056715    -0.79066382
 h     -0.38066514     1.34109750     2.02821028
          17

 c      1.31614640    -0.44536462    -0.03584600
 c      0.07436238    -1.06740867    -0.01223451
 c     -1.04609021    -0.19785389    -0.09737944
 c     -0.95419948     1.36659230     1.01284454
 c     -0.39729861     1.04097771    -0.33141943
 c      0.99729604     0.76322071    -0.53197092
 h      0.08139116    -2.06531951    -0.03755970
 h     -1.89539625     2.04117392     1.01548706
 h     -1.08071074     1.62699457    -1.28708719
 h      1.69490747     1.53447702    -0.76281498
 o      2.38484143    -1.04858231     0.43566396
 h      3.22588502    -0.46041098     0.30003869
 c     -2.47700993    -0.31469549    -0.53940684
 h     -2.38026590    -0.89124215    -1.41485719
 h     -3.17310063    -0.78348542     0.18599897
 h     -3.04962701     0.66657615    -0.78920320
 h     -0.40502998     1.29187918     1.98758700
          17

 c      1.32234683    -0.45087177    -0.03131485
 c      0.08587808    -1.06944896    -0.01590295
 c     -1.05426319    -0.21295577    -0.10904558
 c     -0.95586526     1.37043905     1.01667708
 c     -0.39524214     1.05157916    -0.33274740
 c      0.98459126     0.76178015    -0.53296667
 h      0.03750030    -2.11488131    -0.01784842
 h     -1.90461575     2.04742706     1.00726616
 h     -1.08281368     1.68991256    -1.29595002
 h      1.68525973     1.52051512    -0.79019217
 o      2.38164364    -1.04620455     0.43680502
 h      3.25462653    -0.44954272     0.32223750
 c     -2.47010467    -0.30986695    -0.52735725
 h     -2.35845919    -0.85981008    -1.41065723
 h     -3.10839583    -0.76626834     0.17104823
 h     -3.03706058     0.67157163    -0.78514810
 h     -0.43108659     1.24036584     1.93825759
          17

 c      1.32787564    -0.45585775    -0.02667249
 c      0.09496697    -1.07229829    -0.01889491
 c     -1.06214759    -0.22735866    -0.11950133
 c     -0.95819690     1.37469896     1.01867924
 c     -0.39593285     1.06510621    -0.33692621
 c      0.97394444     0.76212769    -0.53351114
 h     -0.00922326    -2.18257644     0.00395350
 h     -1.90084490     2.03911144     1.00143565
 h     -1.06142718     1.73719674    -1.27859948
 h      1.68279332     1.51444829    -0.81897294
 o      2.38060084    -1.04300467     0.43753922
 h      3.25873743    -0.45546580     0.34725948
 c     -2.46357961    -0.30379299    -0.51537827
 h     -2.34379095    -0.84021975    -1.42359830
 h     -3.05233851    -0.76077970     0.16552721
 h     -3.01079772     0.66578758    -0.77768378
 h     -0.45129673     1.18655262     1.89501093
          17

 c      1.33235834    -0.45984135    -0.02219607
 c      0.10091195    -1.07782310    -0.02115995
 c     -1.06872515    -0.24024837    -0.12874878
 c     -0.96157352     1.37932164     1.01763555
 c     -0.39982341     1.08100145    -0.34368486
 c      0.96596852     0.76413235    -0.53360688
 h     -0.05462812    -2.24510877     0.02711053
 h     -1.88550155     2.01820059     0.99902111
 h     -1.01757382     1.76695038    -1.23589040
 h      1.68574696     1.51447741    -0.84803177
 o      2.38194383    -1.03917669     0.43803803
 h      3.23820034    -0.47714480     0.37401724
 c     -2.45670806    -0.29643198    -0.50497072
 h     -2.33771656    -0.83026408    -1.44902878
 h     -3.01690708    -0.77521635     0.18042637
 h     -2.97329029     0.65238638    -0.76665153
 h     -0.45854840     1.12884940     1.87174632
          17

 c      1.33541153    -0.46245015    -0.01811282
 c      0.10315904    -1.08699898    -0.02261481
 c     -1.07309938    -0.25103070    -0.13684068
 c     -0.96553973     1.38394232     1.01329938
 c     -0.40696532     1.09866758    -0.35263244
 c      0.96119414     0.76775505    -0.53328355
 h     -0.09465911    -2.28818799     0.05039140
 h     -1.86398304     1.98937178     1.00081424
 h     -0.95419716     1.77893759    -1.17102457
 h      1.69118086     1.51753070    -0.87560347
 o      2.38540397    -1.03515777     0.43847279
 h      3.20009540    -0.50910004     0.40100936
 c     -2.44943141    -0.28875109    -0.49692186
 h     -2.34146537    -0.82573888    -1.47848935
 h     -3.00414888    -0.81025761     0.21588295
 h     -2.92919222     0.63771872    -0.75275226
 h     -0.45184870     1.06674201     1.87158591
          17

 c      1.33667708    -0.46346685    -0.01458663
 c      0.10143841    -1.10001226    -0.02318298
 c     -1.07457166    -0.25933226    -0.14388535
 c     -0.96869229     1.38764763     1.00654447
 c     -0.41682326     1.11726085    -0.36302650
 c      0.95993049     0.77296056    -0.53255778
 h     -0.12635179    -2.30528655     0.07260231
 h     -1.84582930     1.95987922     1.00735537
 h     -0.87794511     1.77686064    -1.09216464
 h      1.69623896     1.52061271    -0.89977007
 o      2.39000801    -1.03171287     0.43897577
 h      3.16131718    -0.53982993     0.42673994
 c     -2.44238787    -0.28264826    -0.49086284
 h     -2.35546985    -0.82268429    -1.50388098
 h     -3.00619330    -0.85717746     0.26002519
 h     -2.88491818     0.63090380    -0.73752706
 h     -0.43760929     1.00373254     1.88501378
          17

 c      1.33587373    -0.46283974    -0.01171770
 c      0.09578317    -1.11649167    -0.02281125
 c     -1.07270737    -0.26496411    -0.15004471
 c     -0.96935378     1.38926107     0.99857244
 c     -0.42803704     1.13519822    -0.37329447
 c      0.96219216     0.77965233    -0.53140209
 h     -0.14796886    -2.29510958     0.09281764
 h     -1.84214760     1.93759816     1.01911718
 h     -0.80223884     1.77396032    -1.01774668
 h      1.69906095     1.52171996    -0.91894108
 o      2.39415326    -1.02987184     0.43958483
 h      3.14706190    -0.55283674     0.45057239
 c     -2.43631781    -0.28005447    -0.48602429
 h     -2.37928933    -0.81827599    -1.51944088
 h     -3.01362277    -0.90446372     0.29905339
 h     -2.84672327     0.64071210    -0.72251801
 h     -0.42430912     0.94590803     1.89887932
          17

 c      1.33284119    -0.46065520    -0.00955484
 c      0.08650529    -1.13560110    -0.02148620
 c     -1.06736579    -0.26788342    -0.15552988
 c     -0.96652502     1.38798703     0.99030366
 c     -0.43851092     1.14972438    -0.38081533
 c      0.96771061     0.78763829    -0.52973569
 h     -0.15906408    -2.26084357     0.11055048
 h     -1.85885578     1.92664372     1.03655523
 h     -0.74704254     1.79813684    -0.97885130
 h      1.69918407     1.52023711    -0.93215970
 o      2.39686411    -1.03017840     0.44022895
 h      3.17102915    -0.53891358     0.47315935
 c     -2.43186901    -0.28198686    -0.48188654
 h     -2.41182499    -0.81094595    -1.52207711
 h     -3.02011543    -0.94321603     0.32378987
 h     -2.81773980     0.66969110    -0.70775920
 h     -0.41799656     0.89874020     1.90351488
          17

 c      1.32756594    -0.45711174    -0.00810408
 c      0.07417777    -1.15596584    -0.01926488
 c     -1.05869906    -0.26819217    -0.16058074
 c     -0.96042061     1.38379510     0.98233780
 c     -0.44682121     1.15868949    -0.38392403
 c      0.97600928     0.79662075    -0.52742955
 h     -0.16085920    -2.21147235     0.12608728
 h     -1.89128994     1.92444511     1.05956451
 h     -0.72329383     1.87126151    -0.99578285
 h      1.69759149     1.51699454    -0.93922065
 o      2.39895952    -1.03200185     0.44085781
 h      3.21726322    -0.50735045     0.49456555
 c     -2.42964051    -0.28823194    -0.47825100
 h     -2.45154425    -0.80032871    -1.51128240
 h     -3.02240569    -0.96814943     0.33001173
 h     -2.79706072     0.71114287    -0.69132830
 h     -0.42135300     0.86559234     1.89408458
          17

 c      1.32020426    -0.45251641    -0.00732092
 c      0.05963650    -1.17549463    -0.01632678
 c     -1.04714077    -0.26615621    -0.16543644
 c     -0.95214613     1.37722678     0.97508432
 c     -0.45328821     1.16355100    -0.38434803
 c      0.98647947     0.80621985    -0.52432187
 h     -0.15688078    -2.16436263     0.14112272
 h     -1.92748178     1.92431378     1.08692037
 h     -0.72098481     1.97382261    -1.04955612
 h      1.69652310     1.51406354    -0.94062171
 o      2.40179965    -1.03429284     0.44149197
 h      3.26014165    -0.47373478     0.51339753
 c     -2.43004430    -0.29775009    -0.47500417
 h     -2.49667438    -0.78723211    -1.48920408
 h     -3.01929791    -0.97695322     0.31714289
 h     -2.78198075     0.75312935    -0.67075851
 h     -0.43421094     0.84755100     1.86983813
          17

 c      1.31108074    -0.44726191    -0.00710385
 c      0.04391443    -1.19149823    -0.01300684
 c     -1.03338047    -0.26216264    -0.17032790
 c     -0.94303379     1.36901557     0.96873271
 c     -0.45843529     1.16698777    -0.38468273
 c      0.99842169     0.81603819    -0.52024745
 h     -0.15267048    -2.14430742     0.15915541
 h     -1.95546983     1.91993754     1.11652106
 h     -0.72764572     2.07267613    -1.11134207
 h      1.69895754     1.51422134    -0.93736129
 o      2.40612032    -1.03628550     0.44213648
 h      3.28300232    -0.44855847     0.52811303
 c     -2.43311988    -0.30922162    -0.47193097
 h     -2.54543905    -0.77358475    -1.46081658
 h     -3.01126540    -0.96989012     0.28762278
 h     -2.77035220     0.78447947    -0.64450675
 h     -0.45394911     0.84338030     1.83367301
          17

 c      1.30066246    -0.44177330    -0.00730239
 c      0.02793195    -1.20196306    -0.00962458
 c     -1.01832709    -0.25663979    -0.17547656
 c     -0.93429749     1.35992297     0.96312332
 c     -0.46228442     1.17058866    -0.38649000
 c      1.01113659     0.82574280    -0.51508049
 h     -0.15234270    -2.16909797     0.18347167
 h     -1.96719014     1.90743203     1.14603120
 h     -0.73700930     2.14807861    -1.16440601
 h      1.70765454     1.52000821    -0.93047882
 o      2.41200580    -1.03754355     0.44274113
 h      3.27896894    -0.43657706     0.53777377
 c     -2.43845025    -0.32129174    -0.46876264
 h     -2.59633418    -0.76211483    -1.43355557
 h     -3.00081882    -0.95016014     0.24730575
 h     -2.76130091     0.79774562    -0.61230679
 h     -0.47548437     0.84915756     1.79245838
          17

 c      1.28951318    -0.43645176    -0.00773659
 c      0.01218465    -1.20720726    -0.00612907
 c     -1.00305397    -0.24998929    -0.18108276
 c     -0.92696538     1.35072705     0.95767741
 c     -0.46460619     1.17503121    -0.39050398
 c      1.02405659     0.83514603    -0.50878477
 h     -0.15489806    -2.23058706     0.21296389
 h     -1.95898426     1.88537849     1.17333666
 h     -0.74651272     2.19163636    -1.20134790
 h      1.72399725     1.53258510    -0.92039417
 o      2.41909022    -1.03788925     0.44320503
 h      3.24825839    -0.43822212     0.54218308
 c     -2.44515633    -0.33261206    -0.46545955
 h     -2.64822667    -0.75542074    -1.41540672
 h     -2.99335186    -0.92478037     0.20637741
 h     -2.75501731     0.78961465    -0.57487964
 h     -0.49140593     0.85810557     1.75713236
          17

 c      1.27822310    -0.43165400    -0.00821949
 c     -0.00303107    -1.20915724    -0.00214210
 c     -0.98870586    -0.24255069    -0.18730927
 c     -0.92175737     1.34209523     0.95160869
 c     -0.46513788     1.18058156    -0.39703309
 c      1.03683008     0.84424468    -0.50143976
 h     -0.15690179    -2.30333692     0.24264525
 h     -1.93127526     1.85446585     1.19680002
 h     -0.75504823     2.20039946    -1.21916042
 h      1.74729591     1.55104144    -0.90649349
 o      2.42660281    -1.03743488     0.44337740
 h      3.19792303    -0.44933195     0.54207029
 c     -2.45202691    -0.34197640    -0.46251067
 h     -2.69995237    -0.75456712    -1.41137423
 h     -2.99709931    -0.90436568     0.17877496
 h     -2.75243962     0.76077700    -0.53359435
 h     -0.49367203     0.86236141     1.73982072
          17

 c      1.26733893    -0.42768845    -0.00857969
 c     -0.01732317    -1.20958662     0.00269451
 c     -0.97637250    -0.23459535    -0.19426619
 c     -0.91872499     1.33419253     0.94453587
 c     -0.46367020     1.18732456    -0.40614966
 c      1.04930826     0.85317635    -0.49321310
 h     -0.15627926    -2.36497805     0.26772047
 h     -1.88872405     1.81742636     1.21557767
 h     -0.76207462     2.17395972    -1.21693095
 h      1.77507497     1.57269198    -0.88734983
 o      2.43327438    -1.03672091     0.44304237
 h      3.14370715    -0.45909622     0.53949599
 c     -2.45798781    -0.34882113    -0.46071689
 h     -2.74963000    -0.75829401    -1.42077203
 h     -3.01911921    -0.89856143     0.17645178
 h     -2.75513273     0.71627494    -0.49023068
 h     -0.47772606     0.85773772     1.74627755
          17

 c      1.25731574    -0.42479965    -0.00868166
 c     -0.03021957    -1.20954201     0.00856848
 c     -0.96696746    -0.22632655    -0.20200299
 c     -0.91694387     1.32639763     0.93689250
 c     -0.46006442     1.19518344    -0.41772140
 c      1.06145799     0.86211711    -0.48429742
 h     -0.15268789    -2.40236970     0.28527975
 h     -1.84080072     1.77918524     1.23020968
 h     -0.76745659     2.11394837    -1.19545646
 h      1.80409971     1.59413020    -0.86140556
 o      2.43747516    -1.03671422     0.44193311
 h      3.10816289    -0.45023656     0.53777552
 c     -2.46276813    -0.35386912    -0.46039772
 h     -2.79454903    -0.76370169    -1.43804890
 h     -3.05791437    -0.90859149     0.20036707
 h     -2.76540512     0.66608448    -0.44665704
 h     -0.44558723     0.84700372     1.77048719
          17

 c      1.24849522    -0.42314204    -0.00843807
 c     -0.04128374    -1.20946749     0.01550814
 c     -0.96115050    -0.21788636    -0.21050640
 c     -0.91474047     1.31759622     0.92947608
 c     -0.45421202     1.20376729    -0.43129504
 c      1.07326020     0.87118257    -0.47485650
 h     -0.14672428    -2.40956152     0.29405938
 h     -1.80118878     1.74645250     1.24316593
 h     -0.77194966     2.02557457    -1.15852722
 h      1.83144498     1.61233158    -0.82761121
 o      2.43827726    -1.03801720     0.43988458
 h      3.10399494    -0.41179179     0.53917306
 c     -2.46690123    -0.35892184    -0.46115167
 h     -2.83184285    -0.76766571    -1.45602483
 h     -3.10289275    -0.92736410     0.24031831
 h     -2.78630534     0.62393282    -0.40422052
 h     -0.40374440     0.83682146     1.79943618
          17

 c      1.24110956    -0.42276303    -0.00780829
 c     -0.05019080    -1.20935965     0.02341315
 c     -0.95929580    -0.20937884    -0.21969596
 c     -0.91044469     1.30678309     0.92285444
 c     -0.44587568     1.21200543    -0.44578179
 c      1.08463653     0.88036990    -0.46500409
 h     -0.13939881    -2.38555177     0.29400093
 h     -1.78300540     1.72538126     1.25793031
 h     -0.77897109     1.92174550    -1.11666179
 h      1.85518212     1.62536655    -0.78573267
 o      2.43637882    -1.03992123     0.43699104
 h      3.11931808    -0.35428591     0.54238924
 c     -2.47111013    -0.36567597    -0.46238897
 h     -2.85926582    -0.76787293    -1.46864572
 h     -3.14194868    -0.94676938     0.28371187
 h     -2.82042367     0.60147787    -0.36334724
 h     -0.35904128     0.83300691     1.82109228
          17

 c      1.23530074    -0.42360897    -0.00678611
 c     -0.05675319    -1.20878580     0.03206087
 c     -0.96148440    -0.20091257    -0.22941422
 c     -0.90330340     1.29356305     0.91737206
 c     -0.43434692     1.21773193    -0.45900823
 c      1.09541704     0.88953761    -0.45480886
 h     -0.13195141    -2.33393074     0.28617036
 h     -1.79019633     1.71756379     1.27577027
 h     -0.79839927     1.82800199    -1.09273279
 h      1.87467718     1.63270793    -0.73634448
 o      2.43305201    -1.04113803     0.43346550
 h      3.13397544    -0.29799227     0.54460795
 c     -2.47605270    -0.37466012    -0.46362213
 h     -2.87562867    -0.76324467    -1.47227618
 h     -3.16652439    -0.96179425     0.32119228
 h     -2.86726358     0.60023412    -0.32437410
 h     -0.31657282     0.83876448     1.82776953
          17

 c      1.23113296    -0.42554814    -0.00538887
 c     -0.06090877    -1.20675656     0.04108397
 c     -0.96752161    -0.19265442    -0.23941341
 c     -0.89377930     1.27824897     0.91336032
 c     -0.41847892     1.21854367    -0.46830961
 c      1.10534985     0.89840748    -0.44430738
 h     -0.12585209    -2.26458746     0.27309796
 h     -1.81452623     1.71877464     1.29369962
 h     -0.84604189     1.77293806    -1.11564362
 h      1.89059185     1.63523511    -0.68061864
 o      2.42914708    -1.04074286     0.42947686
 h      3.13506661    -0.25776885     0.54391262
 c     -2.48235287    -0.38518372    -0.46437432
 h     -2.88096491    -0.75397615    -1.46606650
 h     -3.17202769    -0.97045256     0.34721704
 h     -2.92214428     0.61104263    -0.28880655
 h     -0.27933451     0.85490687     1.81611556
          17

 c      1.22860291    -0.42839987    -0.00365108
 c     -0.06268354    -1.20153676     0.04994216
 c     -0.97699046    -0.18485464    -0.24935593
 c     -0.88297330     1.26153027     0.91104266
 c     -0.39847672     1.21470844    -0.47361170
 c      1.11416287     0.90657887    -0.43350863
 h     -0.12285476    -2.19649409     0.25927045
 h     -1.84251115     1.72233381     1.30673116
 h     -0.92258057     1.75477506    -1.18471465
 h      1.90459177     1.63495679    -0.62001537
 o      2.42504224    -1.03830663     0.42512763
 h      3.11767107    -0.24088487     0.53956301
 c     -2.49047523    -0.39607123    -0.46411250
 h     -2.87661006    -0.74142357    -1.45204103
 h     -3.15687907    -0.97277526     0.35916522
 h     -2.97843546     0.62178742    -0.25905970
 h     -0.24827678     0.88032967     1.78661996
          17

 c      1.22764518    -0.43194689    -0.00162389
 c     -0.06215750    -1.19086438     0.05799364
 c     -0.98932980    -0.17775311    -0.25886605
 c     -0.87202587     1.24414695     0.91027042
 c     -0.37650379     1.20850936    -0.47745297
 c      1.12164570     0.91358683    -0.42240681
 h     -0.12486007    -2.15591927     0.25051269
 h     -1.86271093     1.72256206     1.31092001
 h     -1.00654823     1.74916504    -1.26922262
 h      1.91868223     1.63436365    -0.55595663
 o      2.42079355    -1.03379979     0.42047160
 h      3.08250536    -0.24856136     0.53171621
 c     -2.50054038    -0.40622525    -0.46230019
 h     -2.86518087    -0.72792245    -1.43504005
 h     -3.12195236    -0.97032473     0.35688250
 h     -3.03025519     0.62345414    -0.23731045
 h     -0.22204868     0.91225671     1.74359986
          17

 c      1.22813693    -0.43592527     0.00061975
 c     -0.05950340    -1.17343659     0.06482335
 c     -1.00390654    -0.17143867    -0.26759378
 c     -0.86195282     1.22676887     0.91037364
 c     -0.35468863     1.20153647    -0.48185096
 c      1.12772345     0.91901580    -0.41101299
 h     -0.13302888    -2.15972806     0.25035886
 h     -1.86806588     1.71587758     1.30439014
 h     -1.07786290     1.74035483    -1.34451879
 h      1.93422065     1.63546027    -0.48957540
 o      2.41616366    -1.02760161     0.41551729
 h      3.03553359    -0.27583971     0.52141467
 c     -2.51225192    -0.41474574    -0.45854625
 h     -2.85018670    -0.71640703    -1.42195024
 h     -3.07069018    -0.96644163     0.34311058
 h     -3.07357667     0.61140587    -0.22483271
 h     -0.19645282     0.94654320     1.69526379
          17

 c      1.22991287    -0.44000953     0.00297877
 c     -0.05509501    -1.15048570     0.07052798
 c     -1.02005394    -0.16581090    -0.27523790
 c     -0.85363998     1.20993252     0.91028107
 c     -0.33443846     1.19449442    -0.48768536
 c      1.13252239     0.92260192    -0.39936993
 h     -0.14646035    -2.19717636     0.25684122
 h     -1.85563801     1.70067887     1.28712896
 h     -1.12566516     1.72305361    -1.39903598
 h      1.95099187     1.63888782    -0.42170956
 o      2.41052593    -1.02064768     0.41021191
 h      2.98954835    -0.30926883     0.51088931
 c     -2.52494599    -0.42086646    -0.45290498
 h     -2.83499833    -0.70963787    -1.41932814
 h     -3.00949974    -0.96702822     0.32459127
 h     -3.10629643     0.58462546    -0.22185541
 h     -0.16475649     0.97860888     1.65238016
          17

 c      1.23277876    -0.44381891     0.00532445
 c     -0.04949974    -1.12469892     0.07545548
 c     -1.03707174    -0.16064347    -0.28154234
 c     -0.84759992     1.19390355     0.90896058
 c     -0.31667715     1.18768847    -0.49521362
 c      1.13636584     0.92426780    -0.38753855
 h     -0.16251352    -2.24221631     0.26549881
 h     -1.82629846     1.67723504     1.26066655
 h     -1.14504587     1.69671526    -1.42850351
 h      1.96699794     1.64372218    -0.35316115
 o      2.40289004    -1.01443331     0.40444597
 h      2.96380481    -0.32695159     0.50351962
 c     -2.53775887    -0.42395113    -0.44619413
 h     -2.82156080    -0.70923629    -1.42980934
 h     -2.94713534    -0.98089392     0.31229924
 h     -3.12819957     0.54501857    -0.22753630
 h     -0.12098833     1.00529376     1.62376189
          17

 c      1.23652112    -0.44692944     0.00750796
 c     -0.04336392    -1.09843724     0.07987106
 c     -1.05421955    -0.15567155    -0.28629112
 c     -0.84347173     1.17855110     0.90591496
 c     -0.30205359     1.18128666    -0.50444132
 c      1.13967346     0.92408453    -0.37558051
 h     -0.17834281    -2.27364869     0.27309424
 h     -1.78520233     1.64798336     1.22803437
 h     -1.13399289     1.66255941    -1.43190019
 h      1.97916688     1.64807309    -0.28497489
 o      2.39268311    -1.01008650     0.39819268
 h      2.97168322    -0.31354460     0.50165778
 c     -2.54994069    -0.42377176    -0.43977499
 h     -2.80998063    -0.71525866    -1.45022083
 h     -2.89111674    -1.01688152     0.31693680
 h     -3.14127697     0.49739723    -0.23987847
 h     -0.06553106     1.02619977     1.61082624
          17

 c      1.24090775    -0.44888732     0.00936967
 c     -0.03733190    -1.07327661     0.08389533
 c     -1.07073778    -0.15064956    -0.28930541
 c     -0.83984683     1.16339777     0.90116638
 c     -0.29099073     1.17540176    -0.51525301
 c      1.14281938     0.92220356    -0.36355578
 h     -0.19172214    -2.27981261     0.27816294
 h     -1.74258390     1.61801680     1.19385213
 h     -1.09220735     1.62268327    -1.41000076
 h      1.98448244     1.65001214    -0.21848726
 o      2.38076442    -1.00716729     0.39169378
 h      3.00465784    -0.27959342     0.50369818
 c     -2.56111845    -0.42112109    -0.43459531
 h     -2.79931735    -0.72661749    -1.47352542
 h     -2.84310395    -1.07654561     0.33946432
 h     -3.15035717     0.44992751    -0.25568700
 h     -0.00647815     1.04269951     1.60780772
          17

 c      1.24567128    -0.44924917     0.01074877
 c     -0.03199640    -1.05018154     0.08755091
 c     -1.08590306    -0.14538468    -0.29043856
 c     -0.83478445     1.14781916     0.89484505
 c     -0.28360070     1.17006497    -0.52736816
 c      1.14602602     0.91880292    -0.35153043
 h     -0.20114719    -2.25608615     0.28042206
 h     -1.71260270     1.59462763     1.16375805
 h     -1.02158879     1.58032375    -1.36584713
 h      1.98091738     1.64829578    -0.15515273
 o      2.36874495    -1.00453499     0.38533658
 h      3.04299769    -0.24759015     0.50594509
 c     -2.57107606    -0.41797704    -0.43069544
 h     -2.78857931    -0.74174744    -1.49237741
 h     -2.80021070    -1.15076265     0.36903212
 h     -3.16311154     0.41358024    -0.27092734
 h      0.04531940     1.05604019     1.60713708
          17

 c      1.25048952    -0.44764977     0.01149452
 c     -0.02784498    -1.02966450     0.09080061
 c     -1.09909137    -0.13975034    -0.28958097
 c     -0.82679054     1.13138478     0.88705254
 c     -0.27943161     1.16507886    -0.54009163
 c      1.14931570     0.91406818    -0.33958943
 h     -0.20579254    -2.20272438     0.28038341
 h     -1.70668933     1.58402236     1.14216744
 h     -0.92890680     1.54132748    -1.30768165
 h      1.96793202     1.64272886    -0.09628769
 o      2.35796102    -1.00150761     0.37945772
 h      3.07176919    -0.23303800     0.50558109
 c     -2.57948035    -0.41655913    -0.42771027
 h     -2.77722691    -0.75906530    -1.50138322
 h     -2.76014416    -1.22600541     0.39228288
 h     -3.18730427     0.39791268    -0.28194276
 h      0.08121823     1.06659517     1.60332902
          17

 c      1.25499208    -0.44386350     0.01148051
 c     -0.02520122    -1.01178276     0.09355425
 c     -1.10981349    -0.13367129    -0.28669191
 c     -0.81574710     1.11425988     0.87802592
 c     -0.27700001     1.15969331    -0.55172984
 c      1.15251699     0.90819821    -0.32785148
 h     -0.20564198    -2.12475235     0.27936467
 h     -1.72427903     1.58645981     1.12962586
 h     -0.83141812     1.51750689    -1.25572896
 h      1.94657350     1.63424611    -0.04284789
 o      2.34927829    -0.99795864     0.37429903
 h      3.08347806    -0.24240851     0.50120647
 c     -2.58619000    -0.41813373    -0.42526470
 h     -2.76525966    -0.77726572    -1.49783243
 h     -2.72289617    -1.29106119     0.40033914
 h     -3.22519968     0.40402557    -0.28705331
 h      0.09657270     1.07401551     1.59378305
          17

 c      1.25879959    -0.43786425     0.01062223
 c     -0.02415327    -0.99596738     0.09564507
 c     -1.11772383    -0.12706872    -0.28184980
 c     -0.80287530     1.09718782     0.86813227
 c     -0.27370803     1.15233425    -0.55919908
 c      1.15532796     0.90142138    -0.31647498
 h     -0.20192881    -2.03395963     0.27990478
 h     -1.75312391     1.59611238     1.12326836
 h     -0.75866579     1.52937121    -1.24669380
 h      1.91928231     1.62481204     0.00473138
 o      2.34315164    -0.99412387     0.37001449
 h      3.07647099    -0.27578737     0.49253856
 c     -2.59153702    -0.42270467    -0.42299200
 h     -2.75313166    -0.79551593    -1.48177084
 h     -2.68981561    -1.33889298     0.38940435
 h     -3.27124391     0.42296794    -0.28678778
 h      0.09075485     1.07754726     1.57850081
          17

 c      1.26160339    -0.42987267     0.00889812
 c     -0.02449675    -0.98080182     0.09678638
 c     -1.12262727    -0.11983443    -0.27527899
 c     -0.78990469     1.08106339     0.85767370
 c     -0.26822954     1.14192401    -0.56069408
 c      1.15744386     0.89400658    -0.30564359
 h     -0.19776157    -1.95170225     0.28640071
 h     -1.77874408     1.60572576     1.11955176
 h     -0.72545708     1.59086732    -1.30247154
 h      1.88936901     1.61708155     0.04655473
 o      2.33957995    -0.99053084     0.36666079
 h      3.05488025    -0.32763079     0.48033163
 c     -2.59605747    -0.42959541    -0.42051295
 h     -2.74163281    -0.81357717    -1.45596943
 h     -2.66267115    -1.36607202     0.35935013
 h     -3.31632582     0.44219879    -0.28261934
 h      0.06696659     1.07627601     1.56004185
          17

 c      1.26326095    -0.42038203     0.00636752
 c     -0.02579398    -0.96435063     0.09660079
 c     -1.12450310    -0.11188037    -0.26731496
 c     -0.77851574     1.06662058     0.84676649
 c     -0.26236882     1.13002066    -0.55896294
 c      1.15866671     0.88631193    -0.29554784
 h     -0.19766255    -1.90536064     0.30484910
 h     -1.79082291     1.60992251     1.11583394
 h     -0.71038593     1.68510277    -1.39205383
 h      1.86017852     1.61375136     0.08307202
 o      2.33791601    -0.98807283     0.36416893
 h      3.03094372    -0.38531713     0.46661413
 c     -2.60012774    -0.43799223    -0.41746102
 h     -2.73173974    -0.83184387    -1.42576260
 h     -2.64319339    -1.37223689     0.31283562
 h     -3.35261145     0.45161427    -0.27591447
 h      0.03217657     1.06933851     1.54375380
          17

 c      1.26386169    -0.41012448     0.00316951
 c     -0.02770602    -0.94587373     0.09493323
 c     -1.12354136    -0.10317848    -0.25835414
 c     -0.77016630     1.05436502     0.83531204
 c     -0.25790258     1.11899640    -0.55745090
 c      1.15890883     0.87889223    -0.28637844
 h     -0.20395315    -1.90838383     0.33911172
 h     -1.78421711     1.60582783     1.11051854
 h     -0.69250388     1.78615369    -1.47686873
 h      1.83415211     1.61664530     0.11463819
 o      2.33679118    -0.98798990     0.36235105
 h      3.02590858    -0.42948452     0.45451266
 c     -2.60385392    -0.44705808    -0.41358530
 h     -2.72438618    -0.85114832    -1.39826978
 h     -2.63283827    -1.36051342     0.25539550
 h     -3.37523638     0.44522393    -0.26763016
 h     -0.00381134     1.05612155     1.53726712
          17

 c      1.26372430    -0.39998815    -0.00049531
 c     -0.03025836    -0.92711194     0.09222704
 c     -1.12016060    -0.09376789    -0.24883046
 c     -0.76584765     1.04460521     0.82318567
 c     -0.25542673     1.11044670    -0.55799817
 c      1.15817521     0.87255229    -0.27830406
 h     -0.21379109    -1.94512692     0.38623437
 h     -1.75826393     1.59282114     1.10285106
 h     -0.66421764     1.87763027    -1.53723253
 h      1.81225011     1.62599021     0.14108500
 o      2.33498584    -0.99112715     0.36105457
 h      3.05660901    -0.44628353     0.44595730
 c     -2.60712307    -0.45582929    -0.40897895
 h     -2.72014651    -0.87210223    -1.38042091
 h     -2.63260736    -1.33895582     0.19613293
 h     -3.38222232     0.42075148    -0.25832923
 h     -0.03193204     1.03630272     1.54768835
          17

 c      1.26329602    -0.39092108    -0.00439693
 c     -0.03355453    -0.91072928     0.08928580
 c     -1.11497996    -0.08377802    -0.23919299
 c     -0.76565521     1.03746797     0.81064396
 c     -0.25489023     1.10530194    -0.56135057
 c      1.15653629     0.86827424    -0.27144843
 h     -0.22250746    -1.98876963     0.43886946
 h     -1.71655659     1.57254265     1.09292131
 h     -0.62475947     1.95106868    -1.56589930
 h      1.79404917     1.64035863     0.16162196
 o      2.33286627    -0.99698060     0.36033692
 h      3.11361976    -0.44302774     0.43920333
 c     -2.60966232    -0.46317262    -0.40431999
 h     -2.71895999    -0.89411873    -1.37615920
 h     -2.64290445    -1.32167208     0.14769646
 h     -3.37431418     0.37930282    -0.24819973
 h     -0.04918658     1.00982059     1.57655411
          17

 c      1.26302377    -0.38383250    -0.00831325
 c     -0.03747500    -0.89869248     0.08683217
 c     -1.10875467    -0.07343809    -0.22988115
 c     -0.76862180     1.03283254     0.79848616
 c     -0.25597931     1.10413292    -0.56774817
 c      1.15408345     0.86702692    -0.26588199
 h     -0.22705623    -2.01977743     0.49020364
 h     -1.66752141     1.54938460     1.08203287
 h     -0.57577000     2.00197450    -1.56097504
 h      1.77842206     1.65735095     0.17513811
 o      2.33173999    -1.00440980     0.36032365
 h      3.17221589    -0.43682653     0.43125877
 c     -2.61102091    -0.46818909    -0.40072609
 h     -2.72011730    -0.91492776    -1.38471112
 h     -2.66349411    -1.32499117     0.12259955
 h     -3.35541846     0.32581946    -0.23695752
 h     -0.05996875     0.97714945     1.61749156
          17

 c      1.26326117    -0.37946539    -0.01206404
 c     -0.04166644    -0.89205068     0.08536549
 c     -1.10228356    -0.06304144    -0.22130450
 c     -0.77305896     1.03024310     0.78767813
 c     -0.25827400     1.10728754    -0.57717622
 c      1.15088678     0.86952628    -0.26162105
 h     -0.22628505    -2.02802204     0.53555244
 h     -1.62472533     1.53091481     1.07320932
 h     -0.51980302     2.02782028    -1.52287152
 h      1.76432604     1.67457551     0.18068021
 o      2.33254197    -1.01258117     0.36104785
 h      3.21355840    -0.43934618     0.42046763
 c     -2.61051140    -0.47125992    -0.39904268
 h     -2.72256742    -0.93121256    -1.40143527
 h     -2.69323775    -1.35540902     0.12522962
 h     -3.33350548     0.26993431    -0.22356092
 h     -0.07154475     0.93964135     1.65995304
          17

 c      1.26421861    -0.37826183    -0.01553512
 c     -0.04564077    -0.89117101     0.08518436
 c     -1.09630029    -0.05288705    -0.21383129
 c     -0.77719809     1.02902257     0.77894457
 c     -0.26130479     1.11488864    -0.58941253
 c      1.14697119     0.87603593    -0.25862972
 h     -0.22024683    -2.00971170     0.57209266
 h     -1.60366067     1.52629178     1.07065007
 h     -0.46011597     2.02770182    -1.45372754
 h      1.75133326     1.69045063     0.17784491
 o      2.33560019    -1.02105396     0.36245310
 h      3.22862622    -0.45542084     0.40648430
 c     -2.60730061    -0.47445188    -0.39939393
 h     -2.72530084    -0.93983587    -1.42026007
 h     -2.72934066    -1.40283061     0.14871799
 h     -3.32020117     0.22499838    -0.20597044
 h     -0.08952275     0.89938313     1.69434135
          17

 c      1.26594840    -0.38028707    -0.01868446
 c     -0.04886873    -0.89588681     0.08640895
 c     -1.09137150    -0.04323709    -0.20778705
 c     -0.78009112     1.02874593     0.77282024
 c     -0.26455594     1.12668352    -0.60392489
 c      1.14231441     0.88627553    -0.25682757
 h     -0.20976162    -1.96544876     0.59858388
 h     -1.61242046     1.54079870     1.07668892
 h     -0.40101476     2.00382232    -1.35869672
 h      1.73983744     1.70462057     0.16695586
 o      2.34078285    -1.02965236     0.36443311
 h      3.21603730    -0.48523277     0.38968408
 c     -2.60085717    -0.48009662    -0.40147959
 h     -2.72755437    -0.93877751    -1.43587388
 h     -2.76751126    -1.45050853     0.18168812
 h     -3.32538862     0.20186261    -0.18208092
 h     -0.11646302     0.85873649     1.71436040
          17

 c      1.26835680    -0.38526270    -0.02152463
 c     -0.05083392    -0.90547766     0.08894302
 c     -1.08782893    -0.03429368    -0.20345028
 c     -0.78217195     1.02963735     0.76987152
 c     -0.26744233     1.14161947    -0.61956611
 c      1.13685936     0.89946953    -0.25610366
 h     -0.19635183    -1.90035993     0.61579390
 h     -1.64472785     1.57124546     1.08886248
 h     -0.34838847     1.96638565    -1.24967490
 h      1.73099901     1.71797063     0.14901749
 o      2.34752574    -1.03844023     0.36685779
 h      3.18170220    -0.52484592     0.37077205
 c     -2.59159025    -0.48917651    -0.40477894
 h     -2.72884118    -0.92752598    -1.44500463
 h     -2.80321287    -1.48559590     0.21462161
 h     -3.34854698     0.20056945    -0.15229346
 h     -0.15221947     0.81993233     1.71727362
          17

 c      1.27123436    -0.39268587    -0.02409019
 c     -0.05104737    -0.91851562     0.09235026
 c     -1.08576199    -0.02618451    -0.20102660
 c     -0.78470733     1.03229651     0.77053441
 c     -0.26933767     1.15702326    -0.63410834
 c      1.13053969     0.91451979    -0.25633055
 h     -0.18244997    -1.82603178     0.62798603
 h     -1.68593979     1.60914092     1.10170017
 h     -0.30949541     1.94356400    -1.15093267
 h      1.72642803     1.73221708     0.12545250
 o      2.35468838    -1.04780968     0.36960073
 h      3.14116040    -0.56490308     0.35035300
 c     -2.58077712    -0.50122711    -0.40854431
 h     -2.72896453    -0.90706424    -1.44693954
 h     -2.83256189    -1.50128902     0.24126443
 h     -3.37870671     0.21135044    -0.12044863
 h     -0.19446403     0.78474851     1.70380965
          17

 c      1.27430161    -0.40196429    -0.02640827
 c     -0.04905129    -0.93276186     0.09569247
 c     -1.08507165    -0.01898192    -0.20059994
 c     -0.78897767     1.03721240     0.77478284
 c     -0.26981855     1.16867067    -0.64475946
 c      1.12332571     0.93024348    -0.25737457
 h     -0.17157790    -1.76228851     0.64499779
 h     -1.72266883     1.64651159     1.11033932
 h     -0.28990984     1.98163997    -1.09343820
 h      1.72755679     1.74906949     0.09767277
 o      2.36056382    -1.05849584     0.37259450
 h      3.11952201    -0.59060487     0.32809694
 c     -2.56978201    -0.51519271    -0.41193661
 h     -2.72809095    -0.87961307    -1.44356569
 h     -2.85259486    -1.49536592     0.25797293
 h     -3.40317772     0.22312777    -0.09154203
 h     -0.23890599     0.75408708     1.67842776
          17

 c      1.27727301    -0.41249467    -0.02849148
 c     -0.04450719    -0.94573128     0.09770228
 c     -1.08554930    -0.01277419    -0.20208878
 c     -0.79599230     1.04462581     0.78202700
 c     -0.26893429     1.17540274    -0.65123302
 c      1.11529184     0.94559527    -0.25910172
 h     -0.16751971    -1.73156811     0.68053953
 h     -1.74634694     1.67814289     1.11198465
 h     -0.28999595     2.09168005    -1.07930020
 h      1.73484066     1.76917717     0.06667451
 o      2.36392742    -1.07099038     0.37585419
 h      3.13500341    -0.59144955     0.30252091
 c     -2.55954656    -0.52998206    -0.41419757
 h     -2.72680223    -0.84817872    -1.43894491
 h     -2.86133842    -1.46893503     0.26314509
 h     -3.41323169     0.22842934    -0.06956429
 h     -0.27948562     0.72741764     1.64948675
          17

 c      1.27992015    -0.42368189    -0.03035040
 c     -0.03742509    -0.95630735     0.09780852
 c     -1.08693461    -0.00766854    -0.20526240
 c     -0.80645722     1.05461294     0.79125066
 c     -0.26702612     1.18084901    -0.65562838
 c      1.10666309     0.95981607    -0.26138192
 h     -0.17164415    -1.74083461     0.74026037
 h     -1.75286750     1.70136640     1.10578055
 h     -0.30704786     2.22901965    -1.08305646
 h      1.74727202     1.79144558     0.03288871
 o      2.36542961    -1.08472013     0.37932462
 h      3.17685969    -0.57459246     0.27358095
 c     -2.55051965    -0.54457104    -0.41481694
 h     -2.72597433    -0.81587250    -1.43803569
 h     -2.85801394    -1.42627520     0.25732675
 h     -3.40469061     0.22372444    -0.05690760
 h     -0.30941347     0.70267565     1.62770301
          17

 c      1.28210270    -0.43496739    -0.03199798
 c     -0.02826298    -0.96533814     0.09685314
 c     -1.08893290    -0.00371025    -0.20979879
 c     -0.82061247     1.06704683     0.80141606
 c     -0.26458803     1.18819002    -0.65933990
 c      1.09780705     0.97246546    -0.26409691
 h     -0.18144108    -1.77484205     0.81311433
 h     -1.74181219     1.71568897     1.09238301
 h     -0.33716043     2.35400180    -1.08733826
 h      1.76256216     1.81324522    -0.00365233
 o      2.36665016    -1.09858424     0.38280173
 h      3.22002850    -0.55609067     0.24386150
 c     -2.54272360    -0.55792773    -0.41378775
 h     -2.72639899    -0.78518099    -1.44443238
 h     -2.84351625    -1.37566898     0.24409375
 h     -3.37698242     0.20857505    -0.05446649
 h     -0.32388248     0.67773826     1.62140678
          17

 c      1.28376367    -0.44588254    -0.03343784
 c     -0.01769747    -0.97414530     0.09617981
 c     -1.09120947    -0.00085413    -0.21532183
 c     -0.83796822     1.08135714     0.81195521
 c     -0.26218326     1.19878392    -0.66281947
 c      1.08917685     0.98334147    -0.26715393
 h     -0.19286357    -1.81345068     0.88199737
 h     -1.71652291     1.72305664     1.07375830
 h     -0.37624912     2.44763008    -1.08560390
 h      1.77786855     1.83134515    -0.04293418
 o      2.36871921    -1.11175499     0.38605503
 h      3.24660520    -0.54772855     0.21644134
 c     -2.53579171    -0.56892445    -0.41187447
 h     -2.72833417    -0.75767630    -1.45825031
 h     -2.82097595    -1.33035961     0.23124319
 h     -3.33260314     0.18521579    -0.06170594
 h     -0.32312972     0.65318273     1.63124983
          17

 c      1.28491239    -0.45607206    -0.03465801
 c     -0.00640466    -0.98350000     0.09674771
 c     -1.09339212     0.00102746    -0.22142561
 c     -0.85723830     1.09638466     0.82277271
 c     -0.26036161     1.21294221    -0.66611162
 c      1.08122017     0.99236594    -0.27050295
 h     -0.20258589    -1.84340040     0.93427269
 h     -1.68493405     1.72869858     1.05321829
 h     -0.42067484     2.50243400    -1.07606463
 h      1.79063685     1.84293520    -0.08463473
 o      2.37212662    -1.12378000     0.38890400
 h      3.24870205    -0.55515590     0.19356122
 c     -2.52901084    -0.57648649    -0.41055563
 h     -2.73136726    -0.73438003    -1.47601060
 h     -2.79526436    -1.30670105     0.22991849
 h     -3.27732224     0.15879206    -0.07647880
 h     -0.31238856     0.63315981     1.65058206
          17

 c      1.28560505    -0.46529073    -0.03562993
 c      0.00500856    -0.99361458     0.09903210
 c     -1.09508574     0.00213235    -0.22770036
 c     -0.87660023     1.11053601     0.83383777
 c     -0.25960944     1.23050638    -0.66912514
 c      1.07429062     0.99949915    -0.27414434
 h     -0.20844559    -1.85831865     0.96307282
 h     -1.65959930     1.74157167     1.03516570
 h     -0.46728584     2.51588479    -1.05864771
 h      1.79924321     1.84633860    -0.12801141
 o      2.37688920    -1.13447985     0.39123262
 h      3.22577665    -0.57946548     0.17634238
 c     -2.52153583    -0.58031058    -0.41128958
 h     -2.73467774    -0.71626034    -1.49269828
 h     -2.76987419    -1.31558306     0.24776567
 h     -3.22061979     0.13778860    -0.09473321
 h     -0.29871958     0.62315120     1.67083592
          17

 c      1.28592517    -0.47338587    -0.03631020
 c      0.01601589    -1.00435762     0.10317376
 c     -1.09589091     0.00270533    -0.23376448
 c     -0.89430431     1.12225194     0.84498908
 c     -0.26031284     1.25107306    -0.67171902
 c      1.06858538     1.00469179    -0.27812679
 h     -0.20922162    -1.85623276     0.96563536
 h     -1.65333696     1.77152630     1.02361526
 h     -0.51328668     2.48792611    -1.03404333
 h      1.80334086     1.84132329    -0.17197472
 o      2.38259269    -1.14392985     0.39301403
 h      3.18400837    -0.61751551     0.16437863
 c     -2.51271248    -0.58154819    -0.41457683
 h     -2.73739673    -0.70433493    -1.50413996
 h     -2.74395912    -1.35313112     0.28061537
 h     -3.17454831     0.13295866    -0.11087893
 h     -0.28811854     0.62745783     1.68564267
          17

 c      1.28596172    -0.48027861    -0.03664375
 c      0.02618995    -1.01536803     0.10906540
 c     -1.09542958     0.00300185    -0.23928686
 c     -0.90956618     1.13076004     0.85607052
 c     -0.26271700     1.27398646    -0.67370118
 c      1.06411305     1.00786966    -0.28254046
 h     -0.20451092    -1.83827042     0.94230734
 h     -1.66993486     1.82170620     1.01983854
 h     -0.55627923     2.42116706    -1.00373164
 h      1.80396094     1.82911800    -0.21525913
 o      2.38827138    -1.15254874     0.39438163
 h      3.13827667    -0.66059231     0.15461977
 c     -2.50230520    -0.58204304    -0.41992645
 h     -2.73884342    -0.69949418    -1.50821005
 h     -2.71456837    -1.40453619     0.31563178
 h     -3.14845232     0.15199367    -0.12012524
 h     -0.28427475     0.64813544     1.69192285
          17

 c      1.28579643    -0.48593808    -0.03657228
 c      0.03524118    -1.02602951     0.11631538
 c     -1.09337796     0.00325788    -0.24399047
 c     -0.92287753     1.13645088     0.86697760
 c     -0.26684827     1.29809381    -0.67474563
 c      1.06069734     1.00894579    -0.28750623
 h     -0.19495521    -1.80896569     0.89696513
 h     -1.70079869     1.88434952     1.02208876
 h     -0.59504927     2.32384389    -0.97081464
 h      1.80335034     1.81214837    -0.25662708
 o      2.39240147    -1.16111981     0.39569660
 h      3.11232128    -0.69424662     0.14036696
 c     -2.49072069    -0.58283344    -0.42636782
 h     -2.73865837    -0.70235079    -1.50496614
 h     -2.68011719    -1.45470140     0.34072435
 h     -3.14241110     0.19228387    -0.12173931
 h     -0.28828107     0.68489532     1.68969854
          17

 c      1.28550204    -0.49035170    -0.03604703
 c      0.04308123    -1.03531857     0.12409784
 c     -1.08950072     0.00367703    -0.24763949
 c     -0.93533398     1.14036987     0.87747119
 c     -0.27228793     1.32116339    -0.67420536
 c      1.05802356     1.00786829    -0.29316123
 h     -0.18291389    -1.77804251     0.83875936
 h     -1.73297499     1.94663847     1.02776751
 h     -0.63244353     2.21683624    -0.94199868
 h      1.80444932     1.79342886    -0.29506066
 o      2.39379633    -1.17023258     0.39731921
 h      3.12459190    -0.70745624     0.11504702
 c     -2.47883021    -0.58380562    -0.43283329
 h     -2.73686560    -0.71317211    -1.49630555
 h     -2.64092930    -1.49317553     0.34856716
 h     -3.14837496     0.24168989    -0.11892898
 h     -0.29856133     0.73530272     1.68189283
          17

 c      1.28515509    -0.49350435    -0.03503922
 c      0.04987301    -1.04165340     0.13103790
 c     -1.08367197     0.00441929    -0.25002706
 c     -0.94799697     1.14359332     0.88704737
 c     -0.27774100     1.33932560    -0.67090846
 c      1.05574792     1.00469138    -0.29964012
 h     -0.17319295    -1.76227449     0.78346171
 h     -1.75665837     1.99769180     1.03487139
 h     -0.68105543     2.14063271    -0.92996766
 h      1.80994850     1.77560208    -0.32987487
 o      2.39295969    -1.17945317     0.39907325
 h      3.16679202    -0.70601754     0.08084480
 c     -2.46743048    -0.58437213    -0.43843348
 h     -2.73381718    -0.73183880    -1.48536692
 h     -2.59845708    -1.51414241     0.33619266
 h     -3.15709879     0.28658384    -0.11577359
 h     -0.31089863     0.79518601     1.67415684
          17

 c      1.28486373    -0.49537843    -0.03354055
 c      0.05589483    -1.04329946     0.13567151
 c     -1.07587355     0.00558508    -0.25097045
 c     -0.96168737     1.14696110     0.89503018
 c     -0.28150444     1.34907513    -0.66369119
 c      1.05367209     0.99961615    -0.30704345
 h     -0.17169314    -1.78101286     0.74809029
 h     -1.76679828     2.03068733     1.04211336
 h     -0.75869571     2.13243008    -0.94765828
 h      1.82118587     1.75994719    -0.36070918
 o      2.39138370    -1.18782330     0.40037964
 h      3.21493056    -0.70453444     0.04658146
 c     -2.45697004    -0.58399360    -0.44261118
 h     -2.72996273    -0.75780161    -1.47561387
 h     -2.55467581    -1.51542858     0.30393369
 h     -3.16213078     0.31704971    -0.11525106
 h     -0.31931551     0.85969253     1.67372933
          17

 c      1.28480196    -0.49595120    -0.03156210
 c      0.06105456    -1.03982509     0.13772783
 c     -1.06618867     0.00721308    -0.25031685
 c     -0.97682664     1.15095512     0.90090321
 c     -0.28407705     1.35165055    -0.65295313
 c      1.05189697     0.99295022    -0.31540156
 h     -0.17995915    -1.83940903     0.73583603
 h     -1.76226353     2.04242673     1.04870169
 h     -0.85843375     2.17521848    -0.99073133
 h      1.83752294     1.74598502    -0.38742696
 o      2.39021953    -1.19467875     0.40075820
 h      3.25035418    -0.71323241     0.01968062
 c     -2.44758591    -0.58226010    -0.44524041
 h     -2.72547231    -0.78998800    -1.46963264
 h     -2.51179858    -1.49823580     0.25508559
 h     -3.16011443     0.32751544    -0.11894077
 h     -0.31887033     0.92511683     1.68611839
          17

 c      1.28520577    -0.49519295    -0.02913659
 c      0.06469572    -1.03274674     0.13836790
 c     -1.05480882     0.00931892    -0.24796536
 c     -0.99318791     1.15563579     0.90466821
 c     -0.28761816     1.35041672    -0.64010177
 c      1.05077113     0.98505123    -0.32468823
 h     -0.19285151    -1.92077705     0.73324432
 h     -1.74513974     2.03293984     1.05412506
 h     -0.95460482     2.22857232    -1.04375304
 h      1.85666138     1.73197670    -0.41000880
 o      2.39002501    -1.19974919     0.39996042
 h      3.26373935    -0.73622966     0.00399138
 c     -2.43921220    -0.57876702    -0.44672825
 h     -2.71991238    -0.82664679    -1.46816050
 h     -2.47208197    -1.46797293     0.19635084
 h     -3.15011709     0.31597074    -0.12724472
 h     -0.30924337     0.99003372     1.71101059
          17

 c      1.28630674    -0.49309119    -0.02631375
 c      0.06610139    -1.02412787     0.13887502
 c     -1.04204266     0.01191108    -0.24388232
 c     -1.00983360     1.16069488     0.90685100
 c     -0.29360198     1.34741185    -0.62620509
 c      1.05070410     0.97627627    -0.33485269
 h     -0.20388138    -2.00255407     0.72564464
 h     -1.72080793     2.00593501     1.05812578
 h     -1.02936742     2.26868688    -1.09524898
 h      1.87563377     1.71590939    -0.42852969
 o      2.39090345    -1.20303202     0.39792809
 h      3.25287528    -0.77343544     0.00038111
 c     -2.43163497    -0.57298122    -0.44805081
 h     -2.71223807    -0.86527636    -1.47002911
 h     -2.43749383    -1.43559917     0.13833414
 h     -3.13337692     0.28363855    -0.13949585
 h     -0.29525713     1.05420821     1.74193747
          17

 c      1.28825392    -0.48967647    -0.02315062
 c      0.06488286    -1.01549465     0.13997770
 c     -1.02831727     0.01497736    -0.23809458
 c     -1.02533289     1.16550919     0.90812231
 c     -0.30255389     1.34350758    -0.61185465
 c      1.05201396     0.96692906    -0.34582528
 h     -0.20899048    -2.06851132     0.70507340
 h     -1.69855296     1.96981333     1.06100629
 h     -1.07497094     2.28605968    -1.13900470
 h      1.89183134     1.69636589    -0.44322909
 o      2.39254298    -1.20473548     0.39478598
 h      3.22203780    -0.82140399     0.00681136
 c     -2.42446817    -0.56436275    -0.45055788
 h     -2.70114067    -0.90282910    -1.47306152
 h     -2.40917146    -1.41659823     0.09393407
 h     -3.11382131     0.23556956    -0.15379308
 h     -0.28363141     1.11685630     1.77029651
          17

 c      1.29106543    -0.48503149    -0.01970518
 c      0.06102801    -1.00773887     0.14194690
 c     -1.01416922     0.01846679    -0.23067106
 c     -1.03806474     1.16918401     0.90894474
 c     -0.31442796     1.33907615    -0.59737804
 c      1.05484554     0.95722568    -0.35750933
 h     -0.20657460    -2.10956828     0.66904100
 h     -1.69124316     1.93746264     1.06394428
 h     -1.08897798     2.27753609    -1.17164818
 h      1.90370539     1.67302469    -0.45458164
 o      2.39408660    -1.20530247     0.39091231
 h      3.18406194    -0.87295717     0.01721736
 c     -2.41704687    -0.55309848    -0.45539971
 h     -2.68549316    -0.93616466    -1.47519852
 h     -2.38720670    -1.42283232     0.07221597
 h     -3.09914645     0.18167576    -0.16665170
 h     -0.27975271     1.17624535     1.78918328
          17

 c      1.29462329    -0.47928038    -0.01603604
 c      0.05483508    -1.00129435     0.14478923
 c     -1.00022606     0.02226978    -0.22170605
 c     -1.04670340     1.17096143     0.90952465
 c     -0.32884812     1.33431477    -0.58298624
 c      1.05914407     0.94728182    -0.36977518
 h     -0.19664565    -2.12163265     0.61816252
 h     -1.71093561     1.92089332     1.06834459
 h     -1.07143525     2.24254413    -1.19117978
 h      1.91110302     1.64681215    -0.46332538
 o      2.39405524    -1.20538726     0.38699338
 h      3.16161304    -0.91763432     0.02070434
 c     -2.40836045    -0.54085923    -0.46294119
 h     -2.66463199    -0.96255255    -1.47521271
 h     -2.37139483    -1.45195801     0.07222078
 h     -3.10065569     0.13569085    -0.17317537
 h     -0.28644509     1.23020227     1.79475389
          17

 c      1.29869362    -0.47256496    -0.01220902
 c      0.04683941    -0.99623838     0.14834008
 c     -0.98716880     0.02619785    -0.21131187
 c     -1.05095072     1.17100982     0.90999982
 c     -0.34518998     1.32933091    -0.56883055
 c      1.06466511     0.93711977    -0.38246026
 h     -0.18036020    -2.10448182     0.55497351
 h     -1.76039981     1.92139505     1.07393342
 h     -1.02413122     2.18219224    -1.19663586
 h      1.91529008     1.61979744    -0.47043525
 o      2.39112596    -1.20549489     0.38368317
 h      3.17506062    -0.94763513     0.00710616
 c     -2.39749004    -0.52995455    -0.47276179
 h     -2.63842096    -0.98009177    -1.47299247
 h     -2.36181399    -1.48993297     0.08558380
 h     -3.12759936     0.10809302    -0.16945175
 h     -0.30394487     1.27665716     1.78618136
          17

 c      1.30295895    -0.46502087    -0.00830263
 c      0.03775110    -0.99224654     0.15227659
 c     -0.97567321     0.02998094    -0.19961711
 c     -1.05175437     1.17051488     0.91050450
 c     -0.36254866     1.32406025    -0.55494367
 c      1.07102468     0.92669762    -0.39537318
 h     -0.16000475    -2.06246528     0.48373088
 h     -1.83047926     1.92807675     1.07819979
 h     -0.95145543     2.10031902    -1.18895911
 h      1.91861243     1.59480468    -0.47704758
 o      2.38566288    -1.20551198     0.38088432
 h      3.21853737    -0.96549442    -0.02146032
 c     -2.38448948    -0.52164415    -0.48388089
 h     -2.60720856    -0.98799629    -1.46969494
 h     -2.35841737    -1.52223478     0.10339275
 h     -3.17750611     0.09753438    -0.15656465
 h     -0.33005919     1.31407869     1.76551986
          17

 c      1.30706307    -0.45678193    -0.00439628
 c      0.02841533    -0.98839554     0.15610109
 c     -0.96635535     0.03329333    -0.18676026
 c     -1.05070207     1.17082578     0.91097251
 c     -0.37958603     1.31798720    -0.54097926
 c      1.07779566     0.91597196    -0.40829995
 h     -0.13924098    -2.00709423     0.41061307
 h     -1.90726427     1.92751630     1.07829604
 h     -0.86285545     2.00680770    -1.17405048
 h      1.92369842     1.57468327    -0.48435333
 o      2.37927954    -1.20503759     0.37792920
 h      3.26696527    -0.97875728    -0.05354380
 c     -2.37042223    -0.51592607    -0.49502137
 h     -2.57177046    -0.98665832    -1.46774411
 h     -2.36070134    -1.53943049     0.11923823
 h     -3.23643886     0.09394375    -0.14047192
 h     -0.36016549     1.34191394     1.73788797
          17

 c      1.31067456    -0.44800319    -0.00054770
 c      0.01975833    -0.98296747     0.15918816
 c     -0.95974049     0.03579271    -0.17288231
 c     -1.04943762     1.17283408     0.91098411
 c     -0.39436351     1.30973274    -0.52568965
 c      1.08463745     0.90497713    -0.42101078
 h     -0.12305875    -1.95973217     0.34319957
 h     -1.97876472     1.91071505     1.07253833
 h     -0.77552198     1.92247837    -1.16887118
 h      1.93230104     1.56135558    -0.49347702
 o      2.37333570    -1.20384986     0.37426580
 h      3.29962655    -0.99225861    -0.07947790
 c     -2.35652370    -0.51235868    -0.50499170
 h     -2.53319097    -0.97741740    -1.47043501
 h     -2.36778882    -1.53709775     0.12918314
 h     -3.28904444     0.08797690    -0.12780598
 h     -0.38739836     1.36094965     1.71145335
          17

 c      1.31355377    -0.43887043     0.00321696
 c      0.01261500    -0.97396129     0.16104948
 c     -0.95625348     0.03714293    -0.15812148
 c     -1.04937662     1.17693145     0.90989729
 c     -0.40486535     1.29746520    -0.50694246
 c      1.09140816     0.89387711    -0.43326431
 h     -0.11620014    -1.94608675     0.28746507
 h     -2.03671377     1.87375083     1.06053396
 h     -0.70878228     1.87457759    -1.20146385
 h      1.94433127     1.55508903    -0.50536677
 o      2.36854251    -1.20192712     0.36963232
 h      3.30611658    -1.00757109    -0.09431053
 c     -2.34369244    -0.51052429    -0.51293371
 h     -2.49260428    -0.96200231    -1.48096991
 h     -2.37861000    -1.51458427     0.13117118
 h     -3.32462342     0.07471234    -0.12331791
 h     -0.40416924     1.37313107     1.69575408
          17

 c      1.31559950    -0.42958596     0.00689143
 c      0.00743343    -0.96092414     0.16167948
 c     -0.95622660     0.03699722    -0.14260436
 c     -1.05142332     1.18321683     0.90730535
 c     -0.41060199     1.28144697    -0.48435822
 c      1.09819396     0.88296044    -0.44481436
 h     -0.11996133    -1.97509024     0.24397544
 h     -2.07623456     1.81641873     1.04281437
 h     -0.66523999     1.86733454    -1.28041922
 h      1.95775161     1.55446946    -0.52069913
 o      2.36509790    -1.19935915     0.36399166
 h      3.28401080    -1.02436274    -0.09680621
 c     -2.33246549    -0.51008243    -0.51844831
 h     -2.45088185    -0.94176686    -1.50100599
 h     -2.39205490    -1.47446435     0.12482384
 h     -3.33755655     0.05295576    -0.12967107
 h     -0.40585223     1.38034141     1.69729752
          17

 c      1.31684469    -0.42036462     0.01047679
 c      0.00421653    -0.94578629     0.16140936
 c     -0.95989513     0.03500700    -0.12644439
 c     -1.05569287     1.19168005     0.90347100
 c     -0.41231436     1.26442276    -0.46071844
 c      1.10520076     0.87261127    -0.45544314
 h     -0.13156197    -2.02893077     0.20981143
 h     -2.09559099     1.74127252     1.02051887
 h     -0.63385059     1.87698426    -1.37831115
 h      1.96943017     1.55708563    -0.53981330
 o      2.36274669    -1.19630317     0.35750711
 h      3.23785856    -1.04104719    -0.08907461
 c     -2.32309844    -0.51068559    -0.52169737
 h     -2.40851085    -0.91718071    -1.52940438
 h     -2.40713310    -1.42293307     0.11179932
 h     -3.32631084     0.02409856    -0.14785973
 h     -0.39424188     1.38298556     1.71523223
          17

 c      1.31741019    -0.41144896     0.01398578
 c      0.00277188    -0.93114129     0.16053558
 c     -0.96734267     0.03091254    -0.10975639
 c     -1.06151884     1.20219261     0.89921565
 c     -0.41047249     1.24880936    -0.43894785
 c      1.11259166     0.86326564    -0.46500088
 h     -0.14704074    -2.08251588     0.18281772
 h     -2.09682184     1.65335901     0.99529082
 h     -0.60753915     1.88302296    -1.46628437
 h      1.97634937     1.56043574    -0.56272985
 o      2.36065860    -1.19298128     0.35061355
 h      3.18118038    -1.05473762    -0.07771986
 c     -2.31554759    -0.51186186    -0.52345344
 h     -2.36579286    -0.88803902    -1.56215677
 h     -2.42323673    -1.37059984     0.09649355
 h     -3.29316789    -0.00829045    -0.17739686
 h     -0.37663999     1.38020704     1.74221351
          17

 c      1.31746091    -0.40310318     0.01744668
 c      0.00286269    -0.91888985     0.15924821
 c     -0.97841962     0.02463214    -0.09265985
 c     -1.06766728     1.21438306     0.89542624
 c     -0.40523754     1.23587276    -0.42075429
 c      1.12040026     0.85533872    -0.47340957
 h     -0.16314507    -2.11852873     0.16215349
 h     -2.08723357     1.56012592     0.96929698
 h     -0.58424062     1.87616455    -1.52891051
 h      1.97654032     1.56263105    -0.58924809
 o      2.35733597    -1.18968678     0.34409453
 h      3.13813819    -1.06121775    -0.07500426
 c     -2.30934097    -0.51302754    -0.52499731
 h     -2.32316881    -0.85422069    -1.59369412
 h     -2.44048168    -1.33182302     0.08592866
 h     -3.24509384    -0.03820797    -0.21613434
 h     -0.36168981     1.37129823     1.76930904
          17

 c      1.31717059    -0.39556748     0.02088930
 c      0.00420414    -0.91010204     0.15767963
 c     -0.99267367     0.01629639    -0.07527193
 c     -1.07253560     1.22765024     0.89270167
 c     -0.39678763     1.22607636    -0.40693461
 c      1.12851363     0.84915068    -0.48064068
 h     -0.17752185    -2.12835544     0.14747969
 h     -2.08009847     1.47032481     0.94505007
 h     -0.56382418     1.85348089    -1.55984025
 h      1.96955681     1.56279662    -0.61906940
 o      2.35137635    -1.18668639     0.33873766
 h      3.13181683    -1.05686331    -0.09317213
 c     -2.30347423    -0.51389425    -0.52771184
 h     -2.28136470    -0.81634392    -1.61876935
 h     -2.45959391    -1.31952928     0.08652338
 h     -3.19504519    -0.05686684    -0.26002670
 h     -0.35623485     1.35651173     1.78968894
          17

 c      1.31669186    -0.38899788     0.02432033
 c      0.00643079    -0.90521258     0.15593232
 c     -1.00931524     0.00622264    -0.05769955
 c     -1.07462731     1.24142203     0.89129464
 c     -0.38546103     1.21939983    -0.39775646
 c      1.13669112     0.84487174    -0.48668717
 h     -0.18847945    -2.10940448     0.13851189
 h     -2.09006837     1.39100036     0.92472879
 h     -0.54675441     1.81483257    -1.55708420
 h      1.95656139     1.56121028    -0.65191470
 o      2.34312635    -1.18400437     0.33446224
 h      3.15835204    -1.04252630    -0.13035614
 c     -2.29666017    -0.51505796    -0.53240311
 h     -2.24126041    -0.77594147    -1.63401721
 h     -2.48081926    -1.33684988     0.09828440
 h     -3.16045641    -0.05388381    -0.30391511
 h     -0.36423562     1.33698041     1.79974655
          17

 c      1.31614505    -0.38344216     0.02771372
 c      0.00910357    -0.90413160     0.15409446
 c     -1.02724143    -0.00514552    -0.04002115
 c     -1.07349595     1.25539079     0.89116989
 c     -0.37176021     1.21552055    -0.39313593
 c      1.14461282     0.84249677    -0.49153788
 h     -0.19490905    -2.06376868     0.13486561
 h     -2.12208786     1.32508419     0.90950568
 h     -0.53379715     1.76159063    -1.52114054
 h      1.94008135     1.55918815    -0.68761980
 o      2.33432234    -1.18147549     0.33043763
 h      3.19255466    -1.02269469    -0.17247045
 c     -2.28825028    -0.51773076    -0.53889023
 h     -2.20362213    -0.73526884    -1.63879968
 h     -2.50312563    -1.37529340     0.11359040
 h     -3.15359218    -0.02255026    -0.34448418
 h     -0.38658306     1.31432750     1.79912014
          17

 c      1.31561737    -0.37885727     0.03101960
 c      0.01177464    -0.90620138     0.15225898
 c     -1.04514390    -0.01730267    -0.02225419
 c     -1.07012763     1.26937535     0.89198258
 c     -0.35628722     1.21389894    -0.39261750
 c      1.15195780     0.84186527    -0.49516386
 h     -0.19654525    -1.99899113     0.13597104
 h     -2.16669393     1.27327227     0.89973339
 h     -0.52616717     1.69678039    -1.45556930
 h      1.92337556     1.55862857    -0.72614772
 o      2.32646184    -1.17896669     0.32593658
 h      3.21336506    -1.00157293    -0.20700525
 c     -2.27915363    -0.52261868    -0.54626802
 h     -2.16892204    -0.69697143    -1.63532656
 h     -2.52487890    -1.42180850     0.12256740
 h     -3.17003098     0.03353373    -0.38253649
 h     -0.42105539     1.29030385     1.79071556
          17

 c      1.31515669    -0.37513959     0.03417558
 c      0.01410560    -0.91001858     0.15054155
 c     -1.06169235    -0.02974131    -0.00433888
 c     -1.06616687     1.28310526     0.89302027
 c     -0.33963023     1.21375230    -0.39509958
 c      1.15850112     0.84273864    -0.49753309
 h     -0.19464931    -1.93056980     0.14101094
 h     -2.20884382     1.23676042     0.89540164
 h     -0.52614636     1.62640869    -1.37044037
 h      1.90941106     1.56116661    -0.76741984
 o      2.32036640    -1.17643113     0.32058444
 h      3.21051033    -0.98187441    -0.22719730
 c     -2.27130014    -0.52954205    -0.55354280
 h     -2.13732779    -0.66366707    -1.62808303
 h     -2.54472270    -1.46523206     0.11773424
 h     -3.19346801     0.10215477    -0.42056016
 h     -0.46248734     1.26645482     1.78078170
          17

 c      1.31476809    -0.37215145     0.03711575
 c      0.01598019    -0.91337727     0.14908295
 c     -1.07573315    -0.04201613     0.01383215
 c     -1.06307952     1.29625358     0.89328844
 c     -0.32215877     1.21391519    -0.39827536
 c      1.16419263     0.84491233    -0.49865911
 h     -0.19264088    -1.88311485     0.14899748
 h     -2.23680039     1.21726928     0.89616035
 h     -0.53869078     1.56168680    -1.28915107
 h      1.89979195     1.56721092    -0.81094228
 o      2.31633733    -1.17388226     0.31427975
 h      3.18189244    -0.96504788    -0.23087588
 c     -2.26640554    -0.53792959    -0.56004480
 h     -2.10876825    -0.63748864    -1.62250558
 h     -2.56186844    -1.49823385     0.09508455
 h     -3.20895170     0.17023302    -0.45976815
 h     -0.50384914     1.24377450     1.77802718
          17

 c      1.31442707    -0.36973775     0.03977842
 c      0.01740518    -0.91414154     0.14803130
 c     -1.08644041    -0.05380453     0.03235800
 c     -1.06175430     1.30854241     0.89187671
 c     -0.30378493     1.21293313    -0.39855501
 c      1.16916543     0.84829845    -0.49865707
 h     -0.19446112    -1.88058819     0.15906735
 h     -2.24435761     1.21617669     0.90120311
 h     -0.57336871     1.51808483    -1.24994043
 h      1.89428564     1.57549215    -0.85542640
 o      2.31423830    -1.17138789     0.30715339
 h      3.13219726    -0.95126647    -0.21988014
 c     -2.26544794    -0.54718805    -0.56552339
 h     -2.08304493    -0.61974911    -1.62298039
 h     -2.57612994    -1.51704994     0.05361026
 h     -3.20799650     0.22805388    -0.49983406
 h     -0.53901500     1.22263737     1.79014799
          17

 c      1.31410929    -0.36772970     0.04211063
 c      0.01811646    -0.91213158     0.14755193
 c     -1.09339215    -0.06494998     0.05128313
 c     -1.06231950     1.31975716     0.88850130
 c     -0.28447534     1.21020371    -0.39386507
 c      1.17368462     0.85291136    -0.49775033
 h     -0.19979654    -1.92449533     0.17039939
 h     -2.23012179     1.23410300     0.90924694
 h     -0.63775177     1.50196966    -1.27379642
 h      1.89126951     1.58352920    -0.89873828
 o      2.31339858    -1.16911650     0.29963885
 h      3.07438021    -0.93865362    -0.20122302
 c     -2.26869012    -0.55673156    -0.57015948
 h     -2.06002341    -0.61088424    -1.63094645
 h     -2.58803181    -1.52111693    -0.00515400
 h     -3.18751863     0.26947848    -0.53961020
 h     -0.56598851     1.20341525     1.81861294
          17

 c      1.31379908    -0.36595457     0.04406961
 c      0.01755708    -0.90925341     0.14786392
 c     -1.09656949    -0.07544511     0.07055683
 c     -1.06417863     1.32970044     0.88368523
 c     -0.26554671     1.20669580    -0.38630673
 c      1.17808540     0.85876524    -0.49620893
 h     -0.20364157    -1.99238193     0.18165124
 h     -2.19703257     1.27082942     0.91863326
 h     -0.72228430     1.50206238    -1.33346081
 h      1.88871533     1.58867172    -0.93831621
 o      2.31253042    -1.16741575     0.29254979
 h      3.03096813    -0.92210019    -0.18827380
 c     -2.27579394    -0.56587194    -0.57453198
 h     -2.03978811    -0.61064271    -1.64441747
 h     -2.59911634    -1.51339588    -0.07718830
 h     -3.14805341     0.29117169    -0.57765316
 h     -0.58712997     1.18725962     1.85703323
          17

 c      1.31346862    -0.36424326     0.04561290
 c      0.01533072    -0.90763795     0.14919735
 c     -1.09630524    -0.08535868     0.09001505
 c     -1.06621243     1.33818384     0.87833304
 c     -0.24898662     1.20354841    -0.37877969
 c      1.18268513     0.86577792    -0.49427543
 h     -0.20126739    -2.05939545     0.19120128
 h     -2.15283887     1.32537254     0.92756749
 h     -0.80867434     1.50549769    -1.39278894
 h      1.88510370     1.58904004    -0.97180353
 o      2.31036886    -1.16670283     0.28670198
 h      3.02390099    -0.89523511    -0.19448993
 c     -2.28589476    -0.57372745    -0.57948748
 h     -2.02256705    -0.61830823    -1.65929748
 h     -2.61235822    -1.50117759    -0.15601083
 h     -3.09296134     0.29236455    -0.61251552
 h     -0.60620825     1.17598206     1.89527939
          17

 c      1.31307262    -0.36243097     0.04667773
 c      0.01141891    -0.90866873     0.15172846
 c     -1.09321853    -0.09477201     0.10941836
 c     -1.06696805     1.34503903     0.87322867
 c     -0.23628526     1.20137870    -0.37278864
 c      1.18768600     0.87373384    -0.49211250
 h     -0.19052837    -2.10939949     0.19774166
 h     -2.11035215     1.39638970     0.93447924
 h     -0.88341073     1.50563339    -1.43221580
 h      1.87995646     1.58403975    -0.99758383
 o      2.30711470    -1.16696883     0.28197073
 h      3.05149925    -0.85856951    -0.21811181
 c     -2.29766500    -0.57933988    -0.58589759
 h     -2.00846723    -0.63281705    -1.67139640
 h     -2.63212987    -1.49568697    -0.23370394
 h     -3.02863227     0.27563800    -0.64301635
 h     -0.62587580     1.17126896     1.92439346
          17

 c      1.31256350    -0.36037006     0.04717944
 c      0.00613480    -0.91303081     0.15556050
 c     -1.08813843    -0.10373602     0.12851001
 c     -1.06502067     1.35009209     0.86882995
 c     -0.22827393     1.20045332    -0.36882321
 c      1.19311202     0.88228674    -0.48977243
 h     -0.17135846    -2.13426682     0.20046242
 h     -2.08394315     1.48297332     0.93824415
 h     -0.93896150     1.49994687    -1.44435180
 h      1.87400013     1.57449151    -1.01510568
 o      2.30420561    -1.16771050     0.27742791
 h      3.09179128    -0.82052937    -0.24428176
 c     -2.30946625    -0.58227242    -0.59430340
 h     -1.99722307    -0.65283265    -1.67790422
 h     -2.66257358    -1.50730260    -0.30382062
 h     -2.96530268     0.24879839    -0.66866282
 h     -0.64698864     1.17410381     1.93878154
          17

 c      1.31189663    -0.35795596     0.04703649
 c      0.00002470    -0.92092748     0.16072910
 c     -1.08201105    -0.11224717     0.14704974
 c     -1.05978604     1.35322340     0.86531113
 c     -0.22528196     1.20087143    -0.36694137
 c      1.19879313     0.89098356    -0.48719112
 h     -0.14495178    -2.13127361     0.19899963
 h     -2.07991749     1.58432552     0.93781344
 h     -0.97138974     1.48778628    -1.42742864
 h      1.86906865     1.56248432    -1.02498279
 o      2.30288173    -1.16841620     0.27228543
 h      3.12512296    -0.78943179    -0.26025939
 c     -2.31965907    -0.58347074    -0.60463402
 h     -1.98810135    -0.67686091    -1.67793805
 h     -2.70452559    -1.53735725    -0.36414833
 h     -2.91714294     0.22645447    -0.69015389
 h     -0.66882615     1.18459421     1.93648921
          17

 c      1.31102655    -0.35514569     0.04619767
 c     -0.00622317    -0.93215427     0.16721030
 c     -1.07579702    -0.12025868     0.16481677
 c     -1.05206264     1.35463663     0.86264491
 c     -0.22726097     1.20263084    -0.36703885
 c      1.20439461     0.89931689    -0.48421311
 h     -0.11333365    -2.10209689     0.19336624
 h     -2.09006484     1.69688753     0.93174484
 h     -0.97881543     1.46941113    -1.38236095
 h      1.86772540     1.55093305    -1.02879808
 o      2.30375862    -1.16876543     0.26615842
 h      3.14106080    -0.77012093    -0.25981603
 c     -2.32706780    -0.58507811    -0.61633448
 h     -1.97998829    -0.70340817    -1.67241176
 h     -2.75445816    -1.57639182    -0.41568084
 h     -2.89803421     0.22588305    -0.70922757
 h     -0.68940920     1.20200787     1.91911390
          17

 c      1.30991037    -0.35196763     0.04465911
 c     -0.01186378    -0.94599153     0.17492820
 c     -1.07037475    -0.12772135     0.18160696
 c     -1.04341809     1.35498433     0.86055273
 c     -0.23383166     1.20562462    -0.36887263
 c      1.20949330     0.90681409    -0.48065395
 h     -0.07919219    -2.05384234     0.18389829
 h     -2.09882385     1.81291919     0.91878955
 h     -0.96128866     1.44583882    -1.31248294
 h      1.87251234     1.54277261    -1.02850029
 o      2.30696158    -1.16860197     0.25895780
 h      3.13643894    -0.76435778    -0.24161798
 c     -2.33159881    -0.58864840    -0.62879025
 h     -1.97156142    -0.73110777    -1.66365867
 h     -2.80684461    -1.61151999    -0.45963576
 h     -2.91181567     0.25325940    -0.72704956
 h     -0.70574846     1.22491459     1.89193352
          17

 c      1.30852179    -0.34852530     0.04247105
 c     -0.01619311    -0.96096359     0.18376893
 c     -1.06646820    -0.13462758     0.19723971
 c     -1.03529026     1.35512911     0.85843706
 c     -0.24419348     1.20959174    -0.37186783
 c      1.21368900     0.91314701    -0.47639112
 h     -0.04561336    -2.00164638     0.17109746
 h     -2.09357172     1.92303389     0.89870493
 h     -0.92250726     1.41930278    -1.22568328
 h      1.88490997     1.53991817    -1.02546681
 o      2.31221008    -1.16791770     0.25081999
 h      3.11412377    -0.77110231    -0.20810540
 c     -2.33431299    -0.59399607    -0.64156708
 h     -1.96147116    -0.75875060    -1.65494934
 h     -2.85661874    -1.63289766    -0.49624740
 h     -2.94877024     0.29666462    -0.74308296
 h     -0.71415396     1.25147523     1.86374370
          17

 c      1.30687124    -0.34499398     0.03973441
 c     -0.01867197    -0.97477651     0.19361769
 c     -1.06461555    -0.14102834     0.21156629
 c     -1.02864240     1.35585592     0.85553249
 c     -0.25678457     1.21401424    -0.37464831
 c      1.21670405     0.91821205    -0.47144059
 h     -0.01525762    -1.96941537     0.15515920
 h     -2.06788971     2.01899575     0.87228472
 h     -0.87442760     1.39441355    -1.13981462
 h      1.90449114     1.54249741    -1.01971658
 o      2.31872941    -1.16691326     0.24213635
 h      3.08443765    -0.78560301    -0.16589238
 c     -2.33657716    -0.60005536    -0.65434669
 h     -1.94858581    -0.78525043    -1.64967711
 h     -2.90006483    -1.63522426    -0.52504548
 h     -2.99447059     0.33798262    -0.75633617
 h     -0.71097368     1.27997009     1.84481784
          17

 c      1.30503393    -0.34159965     0.03658515
 c     -0.01903396    -0.98525607     0.20439584
 c     -1.06518140    -0.14701027     0.22447136
 c     -1.02393265     1.35773354     0.85134963
 c     -0.26885174     1.21802476    -0.37449887
 c      1.21842202     0.92212562    -0.46596147
 h      0.01070622    -1.97916089     0.13552179
 h     -2.02045014     2.09477072     0.84095379
 h     -0.84284673     1.37931682    -1.08896206
 h      1.92887390     1.54891286    -1.00988978
 o      2.32511682    -1.16608645     0.23358292
 h      3.06723813    -0.79813079    -0.12611185
 c     -2.33938147    -0.60586081    -0.66688247
 h     -1.93234410    -0.80958487    -1.65018717
 h     -2.93491683    -1.61707565    -0.54530967
 h     -3.03736231     0.36394858    -0.76652708
 h     -0.69404961     1.30937073     1.84188897
          17

 c      1.30317434    -0.33857948     0.03316828
 c     -0.01723075    -0.99215661     0.21596889
 c     -1.06838925    -0.15265486     0.23587119
 c     -1.02112683     1.36110588     0.84610733
 c     -0.27756199     1.22078761    -0.36870796
 c      1.21886961     0.92513111    -0.46017840
 h      0.03203174    -2.03020569     0.11204555
 h     -1.95351665     2.14665482     0.80643972
 h     -0.85464578     1.38158002    -1.10767060
 h      1.95451390     1.55668100    -0.99400702
 o      2.32980418    -1.16603854     0.22581981
 h      3.08461157    -0.79739489    -0.09948011
 c     -2.34319122    -0.61074968    -0.67906008
 h     -1.91312692    -0.83072977    -1.65676590
 h     -2.96041988    -1.58028440    -0.55630582
 h     -3.07011201     0.36784848    -0.77406801
 h     -0.66416097     1.33932786     1.85340501
          17

 c      1.30153829    -0.33614317     0.02961490
 c     -0.01332031    -0.99709805     0.22801664
 c     -1.07432434    -0.15804467     0.24571616
 c     -1.01977042     1.36611729     0.84067699
 c     -0.28316465     1.22241238    -0.35853267
 c      1.21816910     0.92747836    -0.45427893
 h      0.04793926    -2.10001198     0.08670744
 h     -1.87235361     2.17357283     0.77060976
 h     -0.90042297     1.39799449    -1.18436986
 h      1.97778876     1.56344401    -0.97039775
 o      2.33254801    -1.16678199     0.21882403
 h      3.13752617    -0.78197667    -0.08561596
 c     -2.34799268    -0.61423370    -0.69092554
 h     -1.89239306    -0.84768361    -1.66751141
 h     -2.97762239    -1.52989233    -0.55733814
 h     -3.08870944     0.34789928    -0.77973302
 h     -0.62493809     1.36951209     1.87066505
          17

 c      1.30039325    -0.33446503     0.02603799
 c     -0.00750764    -1.00177886     0.24011730
 c     -1.08290431    -0.16327238     0.25397789
 c     -1.01908756     1.37265137     0.83611339
 c     -0.28764167     1.22352690    -0.34771535
 c      1.21643759     0.92935582    -0.44836335
 h      0.05753298    -2.16496414     0.06273128
 h     -1.78557115     2.17813387     0.73525929
 h     -0.95038791     1.41940528    -1.27873181
 h      1.99590189     1.56768308    -0.93829090
 o      2.33463425    -1.16766905     0.21201605
 h      3.20299546    -0.76156351    -0.07512929
 c     -2.35333481    -0.61587518    -0.70263148
 h     -1.87241865    -0.85965454    -1.67919973
 h     -2.98976496    -1.47431086    -0.54765945
 h     -3.09179867     0.30615403    -0.78449819
 h     -0.58125751     1.39921034     1.88342171
          17

 c      1.29996531    -0.33368793     0.02253872
 c     -0.00018519    -1.00713823     0.25188036
 c     -1.09386650    -0.16842811     0.26063560
 c     -1.01801131     1.38015930     0.83328795
 c     -0.29204181     1.22447943    -0.33896013
 c      1.21370593     0.93086300    -0.44244248
 h      0.06053217    -2.21012972     0.04305337
 h     -1.70590489     2.16843561     0.70160304
 h     -0.98606065     1.43963403    -1.36262910
 h      2.00741405     1.56904705    -0.89798975
 o      2.33740139    -1.16808330     0.20494508
 h      3.25773141    -0.74569245    -0.06065909
 c     -2.35836717    -0.61535096    -0.71434036
 h     -1.85576859    -0.86633091    -1.68852464
 h     -3.00200726    -1.42444190    -0.52635793
 h     -3.08092458     0.24871340    -0.78956930
 h     -0.53769680     1.42748524     1.88408115
          17

 c      1.30040725    -0.33392164     0.01921071
 c      0.00810918    -1.01345575     0.26298644
 c     -1.10678672    -0.17358277     0.26567429
 c     -1.01526848     1.38757645     0.83280164
 c     -0.29650606     1.22531588    -0.33366437
 c      1.20990482     0.93199457    -0.43644885
 h      0.05726871    -2.22829092     0.02981975
 h     -1.64948699     2.15866067     0.66954379
 h     -1.00043902     1.45574735    -1.42268438
 h      2.01244516     1.56841084    -0.85077665
 o      2.34159723    -1.16770257     0.19744484
 h      3.28838112    -0.73933289    -0.03943229
 c     -2.36197519    -0.61283517    -0.72609851
 h     -1.84470295    -0.86807813    -1.69312031
 h     -3.01911507    -1.39012794    -0.49268094
 h     -3.06179108     0.18692548    -0.79650398
 h     -0.49777880     1.45347249     1.86891199
          17

 c      1.30178980    -0.33523856     0.01614106
 c      0.01676446    -1.02059545     0.27317873
 c     -1.12111229    -0.17877643     0.26908534
 c     -1.00986579     1.39379974     0.83493785
 c     -0.30083874     1.22594693    -0.33248159
 c      1.20489030     0.93264231    -0.43025721
 h      0.04846260    -2.21743934     0.02441363
 h     -1.62994845     2.16313253     0.63796905
 h     -0.99188357     1.46641540    -1.45320101
 h      2.01257169     1.56771328    -0.79862592
 o      2.34746072    -1.16643780     0.18952761
 h      3.29016621    -0.74376517    -0.01158620
 c     -2.36306517    -0.60945987    -0.73766347
 h     -1.84059830    -0.86600479    -1.69223647
 h     -3.04147982    -1.37497647    -0.44733420
 h     -3.04545722     0.13776238    -0.80725324
 h     -0.46362843     1.47655058     1.83792367
          17

 c      1.30410318    -0.33767534     0.01341059
 c      0.02516272    -1.02811872     0.28225879
 c     -1.13619627    -0.18401796     0.27087118
 c     -1.00188482     1.39869523     0.83941016
 c     -0.30482656     1.22626811    -0.33564311
 c      1.19850110     0.93262859    -0.42372033
 h      0.03507102    -2.17980480     0.02743725
 h     -1.64893487     2.18408176     0.60753539
 h     -0.96096503     1.47094522    -1.45209140
 h      2.01030931     1.56949197    -0.74373133
 o      2.35481215    -1.16438263     0.18130890
 h      3.26536492    -0.75734844     0.02105190
 c     -2.36098678    -0.60700099    -0.74839627
 h     -1.84343602    -0.86194703    -1.68715228
 h     -3.06383732    -1.37487578    -0.39380006
 h     -3.04518930     0.11867479    -0.82371155
 h     -0.43557068     1.49642873     1.79478739
          17

 c      1.30726306    -0.34124182     0.01109335
 c      0.03273360    -1.03523162     0.29011290
 c     -1.15133265    -0.18928164     0.27105630
 c     -0.99255948     1.40320781     0.84517824
 c     -0.30834328     1.22621413    -0.34303809
 c      1.19065159     0.93177772    -0.41671410
 h      0.01817317    -2.12272403     0.03838878
 h     -1.69535253     2.20994596     0.58245564
 h     -0.90963157     1.46898149    -1.41972009
 h      2.00808259     1.57604498    -0.68792736
 o      2.36295972    -1.16185034     0.17298195
 h      3.22472206    -0.77491215     0.05539408
 c     -2.35617776    -0.60650610    -0.75740555
 h     -1.85156545    -0.85835767    -1.68125808
 h     -3.07870348    -1.38191723    -0.33781760
 h     -3.06569921     0.13523062    -0.84650957
 h     -0.41161727     1.51328715     1.74692782
          17

 c      1.31111909    -0.34592957     0.00925353
 c      0.03900505    -1.04060960     0.29677144
 c     -1.16579892    -0.19449251     0.26969332
 c     -0.98352032     1.40837629     0.85070676
 c     -0.31128454     1.22573661    -0.35410684
 c      1.18143389     0.93000454    -0.40916960
 h     -0.00128657    -2.06084394     0.05501530
 h     -1.75437379     2.22681364     0.56805281
 h     -0.84192221     1.46081394    -1.36010492
 h      2.00697501     1.58843465    -0.63226969
 o      2.37053043    -1.15945503     0.16478451
 h      3.19010832    -0.78650365     0.08766010
 c     -2.35027603    -0.60754368    -0.76383898
 h     -1.86215873    -0.85793327    -1.67933343
 h     -3.08020922    -1.38873538    -0.28555698
 h     -3.09752602     0.17627410    -0.87418737
 h     -0.38740669     1.52790697     1.70473917
          17

 c      1.31546418    -0.35169796     0.00793598
 c      0.04365525    -1.04236121     0.30244114
 c     -1.17890463    -0.19951349     0.26685249
 c     -0.97614480     1.41475276     0.85449060
 c     -0.31332111     1.22468824    -0.36748206
 c      1.17116357     0.92736933    -0.40106898
 h     -0.02302892    -2.01664487     0.07304614
 h     -1.81384046     2.22574675     0.56813439
 h     -0.76632154     1.44854960    -1.28542866
 h      2.00602683     1.60590320    -0.57706756
 o      2.37589957    -1.15795651     0.15687208
 h      3.18780951    -0.78009975     0.11547130
 c     -2.34509255    -0.60902186    -0.76711229
 h     -1.87254370    -0.86287596    -1.68550320
 h     -3.06551412    -1.39033613    -0.24216722
 h     -3.12635149     0.22479648    -0.90400184
 h     -0.35787456     1.54140218     1.67824993
          17

 c      1.32004686    -0.35843969     0.00715517
 c      0.04651700    -1.03881688     0.30733606
 c     -1.19003002    -0.20413713     0.26260313
 c     -0.97117910     1.42248078     0.85562312
 c     -0.31353058     1.22260309    -0.38032499
 c      1.16032399     0.92406124    -0.39241074
 h     -0.04758149    -2.01123236     0.08839146
 h     -1.86544801     2.20304536     0.58438999
 h     -0.69936741     1.43846614    -1.22452451
 h      2.00265306     1.62615573    -0.52231526
 o      2.37883988    -1.15755656     0.14919695
 h      3.22255674    -0.75318109     0.13985172
 c     -2.34174155    -0.61004530    -0.76708944
 h     -1.88169911    -0.87409961    -1.70060492
 h     -3.03471743    -1.38432957    -0.21107940
 h     -3.14178729     0.26751667    -0.93314060
 h     -0.32108771     1.55435708     1.67166547
          17

 c      1.32459747    -0.36595734     0.00689156
 c      0.04742222    -1.03009743     0.31133271
 c     -1.19864208    -0.20809671     0.25700463
 c     -0.96860875     1.43150646     0.85405930
 c     -0.31055540     1.21865586    -0.38850325
 c      1.14945972     0.92032124    -0.38317201
 h     -0.07459340    -2.04585287     0.10147260
 h     -1.90413928     2.15868547     0.61671565
 h     -0.66313075     1.44143474    -1.22176625
 h      1.99382774     1.64628916    -0.46813945
 o      2.38091269    -1.15768024     0.14167840
 h      3.27124637    -0.71629779     0.16248650
 c     -2.34051907    -0.61009064    -0.76416140
 h     -1.89064629    -0.89094957    -1.72113182
 h     -2.99055074    -1.37086266    -0.19364751
 h     -3.13870015     0.29651761    -0.95922189
 h     -0.28086301     1.56618542     1.68090805
          17

 c      1.32885644    -0.37398844     0.00709841
 c      0.04606793    -1.01818460     0.31402261
 c     -1.20429059    -0.21112217     0.25011674
 c     -0.96788536     1.44163641     0.85038153
 c     -0.30441586     1.21265198    -0.39056397
 c      1.13910391     0.91635338    -0.37329312
 h     -0.10138117    -2.10082018     0.11673445
 h     -1.92778065     2.09535860     0.66355886
 h     -0.66331924     1.46139624    -1.29116732
 h      1.97724193     1.66376694    -0.41497972
 o      2.38377224    -1.15768685     0.13434633
 h      3.30940614    -0.68136591     0.18330649
 c     -2.34111207    -0.60884704    -0.75913715
 h     -1.90142222    -0.91165656    -1.74084170
 h     -2.93830925    -1.35281871    -0.18874320
 h     -3.11584174     0.30794736    -0.98034592
 h     -0.24473934     1.57557363     1.69725146
          17

 c      1.33257385    -0.38225985     0.00771361
 c      0.04216094    -1.00534038     0.31509720
 c     -1.20660550    -0.21299099     0.24200469
 c     -0.96821051     1.45248310     0.84538606
 c     -0.29704955     1.20563658    -0.38966390
 c      1.12972389     0.91227807    -0.36269928
 h     -0.12450387    -2.15372160     0.13801080
 h     -1.93774151     2.01827222     0.72212304
 h     -0.68279087     1.48806392    -1.39367119
 h      1.95199949     1.67705140    -0.36351416
 o      2.38836605    -1.15721752     0.12728327
 h      3.32350721    -0.65566302     0.20133833
 c     -2.34279907    -0.60603393    -0.75304319
 h     -1.91570600    -0.93410948    -1.75346648
 h     -2.88576484    -1.33616046    -0.19231617
 h     -3.07484030     0.30105902    -0.99512955
 h     -0.21999629     1.58133912     1.71235024
          17

 c      1.33550112    -0.39052840     0.00867158
 c      0.03559512    -0.99321512     0.31448068
 c     -1.20531497    -0.21353132     0.23272152
 c     -0.96859793     1.46342700     0.83977699
 c     -0.29030536     1.19868687    -0.38897631
 c      1.12165789     0.90812621    -0.35133732
 h     -0.14151408    -2.18957832     0.16675143
 h     -1.94006870     1.93503094     0.78875409
 h     -0.70539679     1.51080537    -1.49053337
 h      1.91889773     1.68589902    -0.31448542
 o      2.39502705    -1.15614816     0.12056684
 h      3.30928531    -0.64226679     0.21565103
 c     -2.34459271    -0.60140377    -0.74689801
 h     -1.93402842    -0.95645941    -1.75463898
 h     -2.84208977    -1.32927916    -0.19779870
 h     -3.02014403     0.27840105    -1.00296599
 h     -0.21137845     1.58282559     1.72054287
          17

 c      1.33739491    -0.39860186     0.00990998
 c      0.02650456    -0.98284600     0.31226429
 c     -1.20028006    -0.21261867     0.22228998
 c     -0.96792103     1.47372426     0.83401608
 c     -0.28534813     1.19242170    -0.39004505
 c      1.11508460     0.90384225    -0.33919032
 h     -0.15128429    -2.20072632     0.20266410
 h     -1.94530683     1.85426768     0.85990669
 h     -0.72288881     1.52422617    -1.56225573
 h      1.88039892     1.69142946    -0.26851829
 o      2.40360311    -1.15453483     0.11424334
 h      3.26957327    -0.64078229     0.22582708
 c     -2.34543093    -0.59511378    -0.74135008
 h     -1.95559492    -0.97744858    -1.74269026
 h     -2.81477084    -1.33940823    -0.19888329
 h     -2.95976186     0.24719331    -1.00466171
 h     -0.22057900     1.57987128     1.71911056
          17

 c      1.33803113    -0.40634725     0.01137226
 c      0.01525531    -0.97484690     0.30863563
 c     -1.19153227    -0.21017406     0.21069300
 c     -0.96536083     1.48280435     0.82825621
 c     -0.28288510     1.18715298    -0.39342993
 c      1.11002497     0.89930022    -0.32627902
 h     -0.15375983    -2.18459493     0.24452590
 h     -1.96340627     1.78227598     0.93316092
 h     -0.73171039     1.52625914    -1.60110703
 h      1.84026814     1.69593631    -0.22597165
 o      2.41340896    -1.15266740     0.10829433
 h      3.21505038    -0.64644946     0.23252764
 c     -2.34440198    -0.58830271    -0.73623765
 h     -1.97843357    -0.99659735    -1.71878691
 h     -2.80601500    -1.36696040    -0.19374158
 h     -2.90584358     0.22086573    -1.00325850
 h     -0.24620321     1.57267167     1.70814635
          17

 c      1.33722366    -0.41369246     0.01300727
 c      0.00243025    -0.96949845     0.30384448
 c     -1.17930143    -0.20614513     0.19787454
 c     -0.96115574     1.49049061     0.82240654
 c     -0.28332022     1.18302188    -0.39928428
 c      1.10637585     0.89435584    -0.31266173
 h     -0.14977215    -2.14270258     0.29064950
 h     -1.99528499     1.72054140     1.00646718
 h     -0.73046008     1.51638397    -1.60459573
 h      1.80278127     1.70226518    -0.18688334
 o      2.42311058    -1.15120084     0.10258315
 h      3.16616479    -0.64814199     0.23836473
 c     -2.34093548    -0.58297171    -0.73058700
 h     -1.99973579    -1.01434423    -1.68671734
 h     -2.81266775    -1.40414951    -0.18571672
 h     -2.87207924     0.21642969    -1.00359968
 h     -0.28362808     1.56169416     1.69076741
          17

 c      1.33484830    -0.42061706     0.01476804
 c     -0.01118391    -0.96668988     0.29818323
 c     -1.16402450    -0.20046962     0.18375604
 c     -0.95669324     1.49683322     0.81626640
 c     -0.28679195     1.18004972    -0.40757552
 c      1.10397446     0.88894546    -0.29842723
 h     -0.14104307    -2.08135793     0.33922581
 h     -2.03180518     1.66771276     1.07623452
 h     -0.71891092     1.49494327    -1.57292631
 h      1.77154659     1.71266783    -0.15107930
 o      2.43111620    -1.15101949     0.09686978
 h      3.14708038    -0.63081444     0.24766272
 c     -2.33519751    -0.58058424    -0.72330299
 h     -2.01638332    -1.03202480    -1.65229173
 h     -2.82944374    -1.44000482    -0.17962112
 h     -2.86534822     0.24267348    -1.00856397
 h     -0.32511215     1.54761203     1.67341348
          17

 c      1.33087318    -0.42713295     0.01661355
 c     -0.02462224    -0.96574199     0.29194330
 c     -1.14633189    -0.19304199     0.16825889
 c     -0.95373072     1.50183994     0.80957595
 c     -0.29315394     1.17813724    -0.41804454
 c      1.10266025     0.88319780    -0.28367889
 h     -0.13025526    -2.01369217     0.38893883
 h     -2.06150906     1.62282840     1.13747280
 h     -0.69809519     1.46322253    -1.50928596
 h      1.74841694     1.72753071    -0.11842891
 o      2.43698192    -1.15233708     0.09107291
 h      3.16347223    -0.59022954     0.26223502
 c     -2.32830655    -0.58089719    -0.71385241
 h     -2.02568856    -1.05136884    -1.62201280
 h     -2.85145699    -1.46542372    -0.17860946
 h     -2.88004646     0.29056526    -1.01557173
 h     -0.36122558     1.53111167     1.66484245
          17

 c      1.32539230    -0.43328170     0.01850959
 c     -0.03681407    -0.96533591     0.28531965
 c     -1.12701125    -0.18370767     0.15131807
 c     -0.95358013     1.50542957     0.80221055
 c     -0.30189034     1.17700202    -0.42990621
 c      1.10229029     0.87747682    -0.26852385
 h     -0.12077037    -1.96036950     0.44013279
 h     -2.07655489     1.58614234     1.18543004
 h     -0.67151326     1.42429657    -1.42318715
 h      1.73322143     1.74487703    -0.08905680
 o      2.44178813    -1.15426498     0.08544868
 h      3.19640903    -0.53995040     0.27845947
 c     -2.32167207    -0.58266531    -0.70228167
 h     -2.02625519    -1.07336060    -1.60079051
 h     -2.87496027    -1.47481316    -0.18355391
 h     -2.90440305     0.34195297    -1.01936364
 h     -0.38441701     1.51260032     1.67199634
          17

 c      1.31863464    -0.43914422     0.02042103
 c     -0.04673656    -0.96415880     0.27836480
 c     -1.10694980    -0.17228217     0.13289239
 c     -0.95669793     1.50748756     0.79456179
 c     -0.31191986     1.17603499    -0.44119520
 c      1.10270859     0.87231005    -0.25307915
 h     -0.11546033    -1.94179450     0.49528178
 h     -2.07373098     1.55857664     1.21661129
 h     -0.64790287     1.38480559    -1.33812969
 h      1.72445079     1.76109343    -0.06333376
 o      2.44671223    -1.15573826     0.08033177
 h      3.22484585    -0.49639850     0.29137195
 c     -2.31628569    -0.58479162    -0.68902209
 h     -2.01852967    -1.09707116    -1.58974713
 h     -2.89738252    -1.46586233    -0.19351362
 h     -2.92832398     0.38178511    -1.01604739
 h     -0.39275653     1.49225064     1.69444046
          17

 c      1.31093882    -0.44483380     0.02230377
 c     -0.05358913    -0.96231378     0.27124570
 c     -1.08706114    -0.15858917     0.11298418
 c     -0.96276430     1.50788517     0.78756572
 c     -0.32146661     1.17424386    -0.44826556
 c      1.10371578     0.86824792    -0.23748765
 h     -0.11536411    -1.96121460     0.55569550
 h     -2.05366052     1.54119413     1.22907451
 h     -0.64338994     1.35579982    -1.29766436
 h      1.72028067     1.77233446    -0.04167165
 o      2.45233490    -1.15608264     0.07594218
 h      3.23677611    -0.46967211     0.29776204
 c     -2.31256525    -0.58664159    -0.67479101
 h     -2.00461029    -1.11957001    -1.58602006
 h     -2.91737610    -1.43915573    -0.20618541
 h     -2.94543009     0.40138284    -1.00399515
 h     -0.38977725     1.47048625     1.72385247
          17

 c      1.30271156    -0.45047512     0.02410922
 c     -0.05685685    -0.96150389     0.26453286
 c     -1.06818527    -0.14254848     0.09167581
 c     -0.97101826     1.50649629     0.78226375
 c     -0.32905890     1.17093453    -0.44835166
 c      1.10508225     0.86572223    -0.22191756
 h     -0.11998400    -2.00195327     0.61764723
 h     -2.02042844     1.53493408     1.22268408
 h     -0.67022918     1.34512219    -1.33567432
 h      1.71933457     1.77575798    -0.02429530
 o      2.45874020    -1.15499956     0.07237565
 h      3.22795232    -0.46379815     0.29631787
 c     -2.31046613    -0.58784174    -0.66045268
 h     -1.98747453    -1.13711487    -1.58470997
 h     -2.93505171    -1.39811041    -0.21811232
 h     -2.95236315     0.39719941    -0.98327457
 h     -0.38099103     1.44820202     1.74944382
          17

 c      1.29439037    -0.45618608     0.02579405
 c     -0.05633306    -0.96357738     0.25898019
 c     -1.05096966    -0.12430347     0.06916239
 c     -0.98043896     1.50322998     0.77938007
 c     -0.33517503     1.16656104    -0.44384457
 c      1.10657259     0.86494767    -0.20654561
 h     -0.12835846    -2.04356116     0.67453466
 h     -1.98221193     1.54054344     1.19967279
 h     -0.71755345     1.34786850    -1.42631139
 h      1.72106717     1.77023188    -0.01109635
 o      2.46565809    -1.15249443     0.06962135
 h      3.19989155    -0.47793539     0.28731649
 c     -2.30958965    -0.58805692    -0.64684942
 h     -1.97020306    -1.14658431    -1.58112782
 h     -2.95225847    -1.34893508    -0.22482500
 h     -2.94808364     0.36957309    -0.95519446
 h     -0.37121557     1.42649003     1.76288641
          17

 c      1.28641815    -0.46205855     0.02731935
 c     -0.05216430    -0.96957490     0.25518353
 c     -1.03578725    -0.10429630     0.04575085
 c     -0.98970913     1.49802254     0.77909690
 c     -0.34095990     1.16191059    -0.43884973
 c      1.10791541     0.86588732    -0.19155647
 h     -0.13946166    -2.07209454     0.72067172
 h     -1.95213331     1.55872675     1.16512330
 h     -0.76662587     1.35615782    -1.52414272
 h      1.72587463     1.75655927    -0.00157627
 o      2.47244569    -1.14892512     0.06754750
 h      3.16033119    -0.50562377     0.27286914
 c     -2.30924747    -0.58699580    -0.63465296
 h     -1.95551749    -1.14630140    -1.57206433
 h     -2.97227907    -1.29974038    -0.22132599
 h     -2.93388527     0.32272725    -0.92230570
 h     -0.36383298     1.40632210     1.75983722
          17

 c      1.27922696    -0.46814149     0.02864894
 c     -0.04483976    -0.97967345     0.25346888
 c     -1.02274321    -0.08327510     0.02185633
 c     -0.99736775     1.49079935     0.78110855
 c     -0.34693056     1.15753324    -0.43587318
 c      1.10877946     0.86826622    -0.17714865
 h     -0.15224984    -2.08053277     0.75253696
 h     -1.94604976     1.59048109     1.12578178
 h     -0.80609256     1.36595844    -1.60260956
 h      1.73501275     1.73731822     0.00512082
 o      2.47796766    -1.14514249     0.06586308
 h      3.12521654    -0.53259463     0.25755122
 c     -2.30856615    -0.58471578    -0.62418821
 h     -1.94555418    -1.13626764    -1.55621817
 h     -2.99798258    -1.25794498    -0.20340818
 h     -2.91425203     0.26596026    -0.88875634
 h     -0.36084868     1.38839499     1.73968281
          17

 c      1.27322381    -0.47442425     0.02975783
 c     -0.03509811    -0.99339821     0.25390623
 c     -1.01176259    -0.06225240    -0.00199805
 c     -1.00262318     1.48150494     0.78498306
 c     -0.35304391     1.15386088    -0.43609538
 c      1.10880013     0.87163408    -0.16352915
 h     -0.16572374    -2.06690037     0.76865480
 h     -1.97299204     1.63679054     1.08586918
 h     -0.83090799     1.37594196    -1.65068523
 h      1.75023091     1.71619706     0.01005355
 o      2.48079407    -1.14234930     0.06417715
 h      3.11565908    -0.53918618     0.24744242
 c     -2.30667157    -0.58200400    -0.61523924
 h     -1.94167756    -1.11818028    -1.53435144
 h     -3.02879542    -1.22698886    -0.16953390
 h     -2.89800517     0.21473184    -0.86051739
 h     -0.36278872     1.37303702     1.70525096
          17

 c      1.26876823    -0.48082655     0.03064609
 c     -0.02378166    -1.00978639     0.25632563
 c     -1.00270579    -0.04241287    -0.02520161
 c     -1.00625412     1.47028959     0.79038015
 c     -0.35895753     1.15134784    -0.44007399
 c      1.10765111     0.87549256    -0.15089768
 h     -0.17910084    -2.03348378     0.76958024
 h     -2.02515690     1.69655875     1.04425041
 h     -0.83909709     1.38594778    -1.66461082
 h      1.77296929     1.69671924     0.01420866
 o      2.48034685    -1.14105533     0.06233536
 h      3.13994626    -0.51723019     0.24475465
 c     -2.30295045    -0.58018747    -0.60705290
 h     -1.94423995    -1.09544653    -1.50945811
 h     -3.05946841    -1.20543737    -0.12173815
 h     -2.89680799     0.18735431    -0.84413725
 h     -0.36812998     1.36008571     1.66304394
          17

 c      1.26613731    -0.48720964     0.03134501
 c     -0.01167243    -1.02743104     0.26029045
 c     -0.99545457    -0.02497822    -0.04709850
 c     -1.01021661     1.45762649     0.79671834
 c     -0.36419922     1.15050259    -0.44805348
 c      1.10514785     0.87945104    -0.13942314
 h     -0.19221261    -1.98756236     0.75849932
 h     -2.08309157     1.76515611     0.99806016
 h     -0.83011076     1.39633312    -1.64388673
 h      1.80325287     1.68074005     0.01819610
 o      2.47760353    -1.14041456     0.06059753
 h      3.18255437    -0.48069261     0.24502621
 c     -2.29756336    -0.57997637    -0.59872956
 h     -1.95243398    -1.07304377    -1.48675631
 h     -3.08234462    -1.18922478    -0.06462440
 h     -2.91706500     0.19325539    -0.84296065
 h     -0.37271854     1.34881703     1.62328529
          17

 c      1.26548783    -0.49340933     0.03191128
 c      0.00066623    -1.04444872     0.26503972
 c     -0.98994077    -0.01104806    -0.06704555
 c     -1.01646602     1.44413820     0.80298614
 c     -0.36826588     1.15181985    -0.45998363
 c      1.10133008     0.88331619    -0.12922760
 h     -0.20623648    -1.94281856     0.74220992
 h     -2.12857224     1.83604897     0.94676085
 h     -0.80443572     1.40789345    -1.59044114
 h      1.83894646     1.66770434     0.02210736
 o      2.47394492    -1.13929521     0.05928632
 h      3.22240859    -0.44845525     0.24276588
 c     -2.29175570    -0.58060364    -0.58967427
 h     -1.96468583    -1.05667073    -1.47268665
 h     -3.09054879    -1.17424288    -0.00358678
 h     -2.95267395     0.22450237    -0.85443066
 h     -0.37066783     1.33820102     1.59774646
          17

 c      1.26683620    -0.49925845     0.03241488
 c      0.01297346    -1.05865390     0.26954768
 c     -0.98612415    -0.00144177    -0.08448780
 c     -1.02614005     1.43034544     0.80821639
 c     -0.37063721     1.15561740    -0.47532644
 c      1.09645262     0.88705803    -0.12039081
 h     -0.22423562    -1.91799924     0.73066130
 h     -2.15029521     1.90303706     0.89221906
 h     -0.76424459     1.42233867    -1.51040562
 h      1.87604666     1.65529422     0.02564810
 o      2.47031738    -1.13703368     0.05857323
 h      3.24607096    -0.43209868     0.23493142
 c     -2.28711512    -0.58061817    -0.57971850
 h     -1.97985033    -1.05082520    -1.47204199
 h     -3.07970387    -1.15755726     0.05648541
 h     -2.99083761     0.26462303    -0.87268535
 h     -0.35827250     1.32767740     1.59401051
          17

 c      1.27007052    -0.50457978     0.03292345
 c      0.02512216    -1.06843669     0.27298654
 c     -0.98393935     0.00343685    -0.09904259
 c     -1.03924201     1.41654217     0.81205388
 c     -0.37065975     1.16176459    -0.49258704
 c      1.09088933     0.89070305    -0.11296643
 h     -0.24935324    -1.92701294     0.73167808
 h     -2.14339390     1.96124416     0.83734079
 h     -0.71536160     1.44388070    -1.41935863
 h      1.90986249     1.64088591     0.02841091
 o      2.46722058    -1.13341975     0.05850162
 h      3.24786128    -0.43606564     0.22061497
 c     -2.28468907    -0.57897306    -0.56915739
 h     -1.99835187    -1.05682398    -1.48450219
 h     -3.04833821    -1.13768862     0.11192138
 h     -3.02091622     0.29993760    -0.89217188
 h     -0.33833013     1.31784567     1.61042354
          17

 c      1.27497815    -0.50916768     0.03348624
 c      0.03670239    -1.07384974     0.27533449
 c     -0.98324447     0.00367343    -0.11057181
 c     -1.05488024     1.40282199     0.81470515
 c     -0.36733665     1.16930395    -0.50867630
 c      1.08502254     0.89424264    -0.10699255
 h     -0.28035032    -1.96621533     0.74390483
 h     -2.10776908     2.00735237     0.78514148
 h     -0.66992992     1.48256645    -1.34978150
 h      1.93629971     1.62276791     0.03008806
 o      2.46481969    -1.12857967     0.05903472
 h      3.22804521    -0.45954094     0.20030310
 c     -2.28481252    -0.57527349    -0.55872940
 h     -2.02191875    -1.07260566    -1.50407139
 h     -2.99781323    -1.11464470     0.16071361
 h     -3.03685683     0.32236012    -0.90879639
 h     -0.31913265     1.31011378     1.63813955
          17

 c      1.28124955    -0.51279948     0.03412989
 c      0.04696039    -1.07624487     0.27719747
 c     -0.98380499    -0.00020034    -0.11920606
 c     -1.07177718     1.38914287     0.81652491
 c     -0.35963846     1.17647616    -0.51978765
 c      1.07917703     0.89758747    -0.10248796
 h     -0.31106880    -2.01833471     0.75893101
 h     -2.04723586     2.03990614     0.73828479
 h     -0.64237365     1.55407425    -1.34122809
 h      1.95271900     1.60070119     0.03056205
 o      2.46291557    -1.12298383     0.06006957
 h      3.19327182    -0.49631473     0.17564421
 c     -2.28732864    -0.56953030    -0.54940049
 h     -2.05220222    -1.09438730    -1.52215090
 h     -2.93214873    -1.08995040     0.20290888
 h     -3.03624718     0.32812013    -0.91973370
 h     -0.30954296     1.30577348     1.66725726
          17

 c      1.28846071    -0.51527439     0.03486818
 c      0.05517887    -1.07705514     0.27917373
 c     -0.98531614    -0.00737778    -0.12527350
 c     -1.08856240     1.37531412     0.81779983
 c     -0.34791331     1.18247385    -0.52561303
 c      1.07360894     0.90054869    -0.09944011
 h     -0.33473980    -2.06624975     0.76872936
 h     -1.96963454     2.06011557     0.69869920
 h     -0.63207240     1.66058610    -1.39179312
 h      1.95834559     1.57599359     0.02992532
 o      2.46078534    -1.11755689     0.06143887
 h      3.15902197    -0.53300933     0.14937953
 c     -2.29180097    -0.56191270    -0.54211458
 h     -2.08975908    -1.11845985    -1.53103834
 h     -2.85757898    -1.06654902     0.24086055
 h     -3.01932441     0.31651575    -0.92315966
 h     -0.31578001     1.30546987     1.69054134
          17

 c      1.29606630    -0.51643945     0.03571301
 c      0.06092960    -1.07724154     0.28159045
 c     -0.98742324    -0.01693225    -0.12918945
 c     -1.10381925     1.36090126     0.81872412
 c     -0.33365442     1.18829439    -0.52919330
 c      1.06848765     0.90284806    -0.09781514
 h     -0.34673758    -2.09897320     0.76868012
 h     -1.88709126     2.07308772     0.66701342
 h     -0.62575381     1.78222103    -1.46076838
 h      1.95439677     1.55133560     0.02849515
 o      2.45727358    -1.11357296     0.06297538
 h      3.14805722    -0.55082364     0.12427510
 c     -2.29763917    -0.55271111    -0.53759813
 h     -2.13389326    -1.14212582    -1.52569351
 h     -2.78130993    -1.04811302     0.27865028
 h     -2.98884537     0.28976504    -0.91834492
 h     -0.34075440     1.30913445     1.70407754
          17

 c      1.30341966    -0.51618556     0.03668057
 c      0.06409549    -1.07730147     0.28453381
 c     -0.98973597    -0.02787492    -0.13139973
 c     -1.11620949     1.34519914     0.81940719
 c     -0.31806626     1.19494252    -0.53279837
 c      1.06386336     0.90416605    -0.09757895
 h     -0.34481756    -2.11116816     0.75714573
 h     -1.81432734     2.08804048     0.64205080
 h     -0.61423677     1.89873650    -1.51729969
 h      1.94393746     1.53042965     0.02680587
 o      2.45192250    -1.11173252     0.06466945
 h      3.17243526    -0.54044089     0.10058583
 c     -2.30417597    -0.54253706    -0.53609117
 h     -2.18293063    -1.16398402    -1.50413822
 h     -2.70943185    -1.03737132     0.31976295
 h     -2.95088887     0.25405904    -0.90625869
 h     -0.38422498     1.31605954     1.70698750
          17

 c      1.30982231    -0.51444382     0.03779249
 c      0.06482155    -1.07737158     0.28791599
 c     -0.99186692    -0.03921417    -0.13235040
 c     -1.12496543     1.32757435     0.81978618
 c     -0.30188737     1.20273948    -0.53730358
 c      1.05969595     0.90421251    -0.09869560
 h     -0.32870155    -2.10177282     0.73462689
 h     -1.76287180     2.11409703     0.62153308
 h     -0.59417099     1.99809698    -1.54775892
 h      1.93121807     1.51729088     0.02551847
 o      2.44596114    -1.11143051     0.06664623
 h      3.21760986    -0.51372701     0.07641877
 c     -2.31063545    -0.53260039    -0.53702301
 h     -2.23459058    -1.18400092    -1.46738125
 h     -2.64548639    -1.03425915     0.36396160
 h     -2.91607581     0.22124705    -0.89051084
 h     -0.44275863     1.32497997     1.70157641
          17

 c      1.31460396    -0.51121894     0.03907492
 c      0.06349000    -1.07724696     0.29149428
 c     -0.99348692    -0.05003616    -0.13245578
 c     -1.13042244     1.30811470     0.81937992
 c     -0.28561364     1.21158668    -0.54289146
 c      1.05596769     0.90282306    -0.10110950
 h     -0.29996068    -2.07378617     0.70347718
 h     -1.73485622     2.15222969     0.60434014
 h     -0.56504402     2.07400331    -1.54756437
 h      1.92025530     1.51513608     0.02521266
 o      2.44113366    -1.11168391     0.06896492
 h      3.26031965    -0.48849437     0.05095357
 c     -2.31608894    -0.52462370    -0.53901373
 h     -2.28640720    -1.20356736    -1.41920973
 h     -2.59115642    -1.03580285     0.40672236
 h     -2.89866121     0.20801456    -0.87714726
 h     -0.50957238     1.33428449     1.69400796
          17

 c      1.31721548    -0.50663587     0.04055973
 c      0.06072572    -1.07629036     0.29484628
 c     -0.99436807    -0.05956662    -0.13206999
 c     -1.13379967     1.28772684     0.81721864
 c     -0.26962697     1.22124655    -0.54949041
 c      1.05282508     0.90006305    -0.10472230
 h     -0.26229392    -2.03541754     0.66815007
 h     -1.72454094     2.19345196     0.59144565
 h     -0.52746465     2.12310773    -1.51600535
 h      1.91306712     1.52515013     0.02611870
 o      2.43859863    -1.11187680     0.07159411
 h      3.28518734    -0.47595946     0.02483131
 c     -2.31990987    -0.51989761    -0.54052812
 h     -2.33621961    -1.22542638    -1.36565608
 h     -2.54776793    -1.03793262     0.44207668
 h     -2.90890741     0.22659071    -0.87045294
 h     -0.57545323     1.34251260     1.69416812
          17

 c      1.31731374    -0.50095898     0.04228419
 c      0.05737208    -1.07332919     0.29735804
 c     -0.99440116    -0.06719613    -0.13147614
 c     -1.13634066     1.26751585     0.81229637
 c     -0.25422942     1.23146224    -0.55692514
 c      1.05063814     0.89627741    -0.10938008
 h     -0.22162199    -2.00143831     0.63535367
 h     -1.72482662     2.22572056     0.58433342
 h     -0.48263194     2.14381463    -1.45440831
 h      1.90878003     1.54585408     0.02795697
 o      2.43883048    -1.11174071     0.07447043
 h      3.28568513    -0.48061694    -0.00080983
 c     -2.32250221    -0.51814308    -0.54069149
 h     -2.38261962    -1.25299206    -1.31368118
 h     -2.51678978    -1.03728992     0.46564244
 h     -2.94341653     0.27240170    -0.86778066
 h     -0.63228739     1.34878850     1.71192085
          17

 c      1.31482467    -0.49457041     0.04428407
 c      0.05430467    -1.06692279     0.29836910
 c     -0.99360360    -0.07247785    -0.13090195
 c     -1.13862685     1.24833728     0.80433543
 c     -0.23961835     1.24192221    -0.56489690
 c      1.04991241     0.89203974    -0.11488562
 h     -0.18444756    -1.99026624     0.61243421
 h     -1.73076413     2.23979618     0.58355134
 h     -0.43244837     2.13664917    -1.36631712
 h      1.90441298     1.57359244     0.03001708
 o      2.44174490    -1.11122837     0.07753938
 h      3.26193879    -0.50216831    -0.02499877
 c     -2.32500407    -0.51795857    -0.53934489
 h     -2.42503598    -1.28854793    -1.26886787
 h     -2.49954083    -1.03187926     0.47575391
 h     -2.98875018     0.32823428    -0.86239534
 h     -0.67764152     1.35239547     1.74969575
          17

 c      1.30997289    -0.48791592     0.04658093
 c      0.05205148    -1.05642557     0.29756969
 c     -0.99212336    -0.07510459    -0.13054551
 c     -1.14055492     1.23076001     0.79408141
 c     -0.22582494     1.25202800    -0.57280083
 c      1.05112154     0.88802846    -0.12103057
 h     -0.15393477    -2.01172389     0.60286300
 h     -1.73974876     2.23063056     0.58847480
 h     -0.38009018     2.10685380    -1.25950727
 h      1.89663231     1.60379264     0.03141493
 o      2.44670622    -1.11052492     0.08079543
 h      3.22080435    -0.53554965    -0.04756134
 c     -2.32845551    -0.51812682    -0.53671883
 h     -2.46320876    -1.33106519    -1.23331121
 h     -2.49688761    -1.02098863     0.47334036
 h     -3.03197868     0.37751959    -0.84933124
 h     -0.71485073     1.35195868     1.79938692
          17

 c      1.30326304    -0.48144399     0.04917235
 c      0.05063850    -1.04287262     0.29524412
 c     -0.99022862    -0.07488045    -0.13058797
 c     -1.14176463     1.21508874     0.78279763
 c     -0.21264217     1.26034424    -0.57936214
 c      1.05457429     0.88489554    -0.12762794
 h     -0.12843647    -2.05673095     0.60352587
 h     -1.75091049     2.19690789     0.59757303
 h     -0.33087364     2.07078186    -1.15004765
 h      1.88321683     1.63221788     0.03135360
 o      2.45242097    -1.11017831     0.08435266
 h      3.17807960    -0.56925441    -0.07023436
 c     -2.33350915    -0.51811359    -0.53327854
 h     -2.49652044    -1.37576627    -1.20567471
 h     -2.50912936    -1.00501632     0.46156508
 h     -3.06480470     0.40968517    -0.82682242
 h     -0.74856643     1.34566373     1.84803519
          17

 c      1.29540969    -0.47555432     0.05203043
 c      0.04987847    -1.02824230     0.29196824
 c     -0.98827549    -0.07172136    -0.13118551
 c     -1.14192868     1.20131824     0.77167616
 c     -0.19966346     1.26399877    -0.58247071
 c      1.06036928     0.88315998    -0.13452710
 h     -0.10503766    -2.10578185     0.60832028
 h     -1.76487054     2.14072141     0.60866181
 h     -0.29212004     2.06306546    -1.06418695
 h      1.86373715     1.65581163     0.02929260
 o      2.45709012    -1.11107245     0.08850715
 h      3.15686198    -0.58631268    -0.09765424
 c     -2.34048344    -0.51785221    -0.52960317
 h     -2.52391609    -1.41607202    -1.18320071
 h     -2.53598707    -0.98533464     0.44543176
 h     -3.08299024     0.41948811    -0.79538526
 h     -0.78161102     1.33207633     1.88449730
          17

 c      1.28724499    -0.47054368     0.05509804
 c      0.04958890    -1.01429995     0.28825100
 c     -0.98665414    -0.06569949    -0.13245051
 c     -1.14077109     1.18908795     0.76163252
 c     -0.18671901     1.26033454    -0.58067264
 c      1.06843797     0.88311716    -0.14160367
 h     -0.08225789    -2.14212865     0.61230392
 h     -1.78406557     2.06769593     0.61910422
 h     -0.26871582     2.11740483    -1.02103019
 h      1.83965651     1.67317684     0.02505476
 o      2.45958109    -1.11366230     0.09353649
 h      3.16989275    -0.57709393    -0.13414468
 c     -2.34942147    -0.51744088    -0.52623356
 h     -2.54433184    -1.44605243    -1.16358090
 h     -2.57660132    -0.96398729     0.43098712
 h     -3.08527711     0.40564143    -0.75702049
 h     -0.81462402     1.31055396     1.90188093
          17

 c      1.27963318    -0.46656330     0.05828375
 c      0.04958758    -1.00221108     0.28443997
 c     -0.98572475    -0.05709579    -0.13444163
 c     -1.13799545     1.17772091     0.75331232
 c     -0.17432933     1.25099176    -0.57522648
 c      1.07861787     0.88477924    -0.14874080
 h     -0.06006176    -2.15590493     0.61267605
 h     -1.81319496     1.98672490     0.62608462
 h     -0.25843091     2.21825993    -1.00851212
 h      1.81414979     1.68479450     0.01889966
 o      2.46049173    -1.11722899     0.09928225
 h      3.20340391    -0.55152442    -0.17704423
 c     -2.36009815    -0.51706263    -0.52349214
 h     -2.55711811    -1.46182804    -1.14569299
 h     -2.62938498    -0.94301103     0.42365534
 h     -3.07318163     0.37054922    -0.71495598
 h     -0.84669962     1.28126050     1.89741286
          17

 c      1.27339513    -0.46361979     0.06146900
 c      0.04966593    -0.99259213     0.28073611
 c     -0.98576746    -0.04640084    -0.13717413
 c     -1.13331828     1.16646780     0.74704918
 c     -0.16328500     1.23986258    -0.56817149
 c      1.09065867     0.88789588    -0.15584118
 h     -0.03923519    -2.14315938     0.60834600
 h     -1.85823018     1.90754864     0.62711559
 h     -0.25658737     2.32426847    -1.00564646
 h      1.79170738     1.69296352     0.01149702
 o      2.46105501    -1.12066071     0.10528813
 h      3.23462033    -0.52649089    -0.21891322
 c     -2.37198549    -0.51712448    -0.52129157
 h     -2.56225234    -1.46200912    -1.12962266
 h     -2.69160749    -0.92359276     0.42606469
 h     -3.05183425     0.32137941    -0.67366957
 h     -0.87589087     1.24508913     1.87207762
          17

 c      1.26923716    -0.46160930     0.06452479
 c      0.04961349    -0.98558245     0.27720289
 c     -0.98695152    -0.03427700    -0.14064300
 c     -1.12679869     1.15496887     0.74274342
 c     -0.15422958     1.22964445    -0.56068582
 c      1.10421598     0.89204211    -0.16284283
 h     -0.02103030    -2.10475273     0.59957091
 h     -1.92218300     1.83562502     0.62092000
 h     -0.25991392     2.40821262    -1.00121978
 h      1.77730269     1.70119559     0.00373333
 o      2.46206474    -1.12321802     0.11116515
 h      3.24865317    -0.51332339    -0.25339196
 c     -2.38418522    -0.51843695    -0.51905703
 h     -2.56039119    -1.44782697    -1.11656703
 h     -2.75906545    -0.90576259     0.43696299
 h     -3.03135350     0.27173681    -0.63872484
 h     -0.89943726     1.20358008     1.83098314
          17

 c      1.26769357    -0.46036060     0.06732627
 c      0.04926927    -0.98080716     0.27374719
 c     -0.98931898    -0.02150577    -0.14485055
 c     -1.11924034     1.14351782     0.73974533
 c     -0.14757569     1.22172282    -0.55329421
 c      1.11891075     0.89676228    -0.16970580
 h     -0.00705028    -2.04667084     0.58805443
 h     -2.00021984     1.76920625     0.60819277
 h     -0.26652732     2.45800353    -0.99120014
 h      1.77499475     1.71277085    -0.00363750
 o      2.46380798    -1.12457330     0.11669225
 h      3.23945266    -0.51698332    -0.27683822
 c     -2.39550248    -0.52207627    -0.51588714
 h     -2.55281847    -1.42331125    -1.10888073
 h     -2.82647017    -0.88892712     0.45229038
 h     -3.02599399     0.24040448    -0.61576723
 h     -0.91394323     1.15874010     1.78427370
          17

 c      1.26908774    -0.45967685     0.06976224
 c      0.04857127    -0.97724107     0.27007599
 c     -0.99279085    -0.00891966    -0.14982574
 c     -1.11205589     1.13276191     0.73692745
 c     -0.14350425     1.21679158    -0.54622705
 c      1.13442563     0.90174367    -0.17638218
 h      0.00080353    -1.98162712     0.57748620
 h     -2.08070762     1.70312363     0.59139433
 h     -0.27535468     2.46924129    -0.97462188
 h      1.78642486     1.72886152    -0.01039357
 o      2.46621374    -1.12470049     0.12180925
 h      3.20739593    -0.53776359    -0.28823403
 c     -2.40509584    -0.52848712    -0.51088884
 h     -2.54126575    -1.39520112    -1.11013046
 h     -2.88846626    -0.87261394     0.46726814
 h     -3.04594202     0.24102631    -0.60851704
 h     -0.91585489     1.11258338     1.74674457
          17

 c      1.27351762    -0.45936406     0.07173913
 c      0.04757194    -0.97318041     0.26567878
 c     -0.99719532     0.00267193    -0.15563231
 c     -1.10665367     1.12328054     0.73323028
 c     -0.14198121     1.21519742    -0.53958555
 c      1.15055359     0.90690630    -0.18279863
 h      0.00050452    -1.92952168     0.57388993
 h     -2.15104942     1.63399949     0.57377694
 h     -0.28580568     2.44115703    -0.95182636
 h      1.81022751     1.74758586    -0.01701611
 o      2.46887243    -1.12386731     0.12665246
 h      3.15898969    -0.57140294    -0.28976226
 c     -2.41331826    -0.53654048    -0.50347096
 h     -2.52753917    -1.37141027    -1.12442703
 h     -2.94056480    -0.85682172     0.47786064
 h     -3.08699697     0.26951384    -0.61741138
 h     -0.90264552     1.06652264     1.73241568
          17

 c      1.28086716    -0.45923327     0.07318053
 c      0.04639157    -0.96688948     0.26000580
 c     -1.00230636     0.01255154    -0.16236726
 c     -1.10392824     1.11540793     0.72857334
 c     -0.14278406     1.21701346    -0.53338771
 c      1.16715370     0.91233474    -0.18886912
 h     -0.00959386    -1.91010257     0.58368875
 h     -2.20184393     1.56180020     0.55847252
 h     -0.29768654     2.37576193    -0.92412961
 h      1.84283873     1.76487422    -0.02447406
 o      2.47093148    -1.12273205     0.13166968
 h      3.10861453    -0.60759635    -0.28863944
 c     -2.42136127    -0.54430247    -0.49353360
 h     -2.51298332    -1.35718028    -1.15409074
 h     -2.97962788    -0.84201356     0.48138205
 h     -3.13481918     0.30926357    -0.64029755
 h     -0.87453920     1.02155833     1.74455403
          17

 c      1.29083683    -0.45907118     0.07402211
 c      0.04510936    -0.95800661     0.25292869
 c     -1.00786985     0.02015139    -0.17014066
 c     -1.10411535     1.10918197     0.72410296
 c     -0.14553187     1.22187264    -0.52751706
 c      1.18406759     0.91812449    -0.19452157
 h     -0.02981109    -1.92675287     0.60837814
 h     -2.22794524     1.48901796     0.54802804
 h     -0.31143525     2.27980237    -0.89450272
 h      1.87998731     1.77633389    -0.03381131
 o      2.47117357    -1.12231238     0.13766193
 h      3.07744381    -0.63067247    -0.29775821
 c     -2.43029294    -0.55047375    -0.48162429
 h     -2.49822116    -1.35156246    -1.19671405
 h     -3.00411588    -0.82904318     0.47686834
 h     -3.17619708     0.34476053    -0.67385833
 h     -0.83515015     0.97934574     1.77277586
          17

 c      1.30297194    -0.45860010     0.07420255
 c      0.04367607    -0.94786235     0.24492889
 c     -1.01360695     0.02508274    -0.17903725
 c     -1.10692209     1.10438647     0.72139779
 c     -0.14967817     1.22847409    -0.52152858
 c      1.20106268     0.92426541    -0.19971555
 h     -0.05843142    -1.96295288     0.64230753
 h     -2.22832284     1.41957694     0.54428631
 h     -0.32909613     2.17049050    -0.86966874
 h      1.91791622     1.77875903    -0.04581595
 o      2.46894291    -1.12328175     0.14522912
 h      3.07891094    -0.63110432    -0.32680705
 c     -2.44064658    -0.55468828    -0.46890930
 h     -2.48358290    -1.34855501    -1.24501223
 h     -3.01434188    -0.81915474     0.46553787
 h     -3.20310826     0.36653592    -0.71447388
 h     -0.79002002     0.94232283     1.80174732
          17

 c      1.31668308    -0.45746947     0.07365612
 c      0.04195751    -0.93816330     0.23669770
 c     -1.01921149     0.02712400    -0.18907718
 c     -1.11166744     1.10065240     0.72169484
 c     -0.15439669     1.23390147    -0.51432119
 c      1.21782069     0.93060970    -0.20445074
 h     -0.09233494    -1.99777835     0.67734117
 h     -2.20618202     1.35819500     0.54840164
 h     -0.35655442     2.08340691    -0.86362801
 h      1.95403162     1.77081182    -0.06086181
 o      2.46511288    -1.12520886     0.15395465
 h      3.10328339    -0.61778847    -0.36920826
 c     -2.45241908    -0.55702548    -0.45690750
 h     -2.46966770    -1.34151308    -1.28992917
 h     -3.01270641    -0.81402503     0.45118849
 h     -3.21181066     0.37009925    -0.75855894
 h     -0.74468851     0.91283426     1.81944002
          17

 c      1.33127820    -0.45529484     0.07231702
 c      0.03983151    -0.93007217     0.22878204
 c     -1.02435875     0.02617353    -0.20019126
 c     -1.11728294     1.09754288     0.72566933
 c     -0.15865397     1.23467417    -0.50435996
 c      1.23396988     0.93688445    -0.20876776
 h     -0.12820734    -2.01673374     0.70702601
 h     -2.16978136     1.30997341     0.56077356
 h     -0.40328227     2.06018549    -0.89493049
 h      1.98713116     1.75311168    -0.07887497
 o      2.46119841    -1.12725807     0.16288393
 h      3.13127319    -0.60666581    -0.40969244
 c     -2.46518654    -0.55759920    -0.44718715
 h     -2.45741400    -1.32622402    -1.32376554
 h     -3.00355147    -0.81570124     0.44000707
 h     -3.20145546     0.35424705    -0.80273960
 h     -0.70369922     0.89251968     1.81928408
          17

 c      1.34601031    -0.45172142     0.07013524
 c      0.03722871    -0.92414743     0.22152390
 c     -1.02873060     0.02219888    -0.21221172
 c     -1.12227417     1.09461352     0.73351047
 c     -0.16234457     1.23124744    -0.49161851
 c      1.24913678     0.94269943    -0.21273129
 h     -0.16318529    -2.01261463     0.72738076
 h     -2.13309500     1.27983611     0.58087388
 h     -0.46906661     2.09593318    -0.96408142
 h      2.01739170     1.72804140    -0.09939914
 o      2.45833952    -1.12894612     0.17129740
 h      3.14959729    -0.60821925    -0.43667674
 c     -2.47827543    -0.55647274    -0.44107213
 h     -2.44781785    -1.30161168    -1.34162155
 h     -2.99197213    -0.82616695     0.43884290
 h     -3.17352107     0.32040048    -0.84408401
 h     -0.67027714     0.88214826     1.79949386
          17

 c      1.36012238    -0.44648489     0.06709291
 c      0.03414301    -0.92051559     0.21509677
 c     -1.03205209     0.01527130    -0.22488391
 c     -1.12495785     1.09147461     0.74496895
 c     -0.16659034     1.22727289    -0.47788804
 c      1.26295038     0.94759015    -0.21641685
 h     -0.19502213    -1.98357595     0.73646535
 h     -2.11319871     1.27159712     0.60740983
 h     -0.53996175     2.14824907    -1.04997411
 h      2.04616030     1.69931136    -0.12176939
 o      2.45717496    -1.13016501     0.17884188
 h      3.15251220    -0.62666272    -0.44447622
 c     -2.49096650    -0.55380764    -0.43924863
 h     -2.44161078    -1.26948934    -1.34179728
 h     -2.98147536    -0.84631247     0.45153481
 h     -3.13210821     0.27305320    -0.88065137
 h     -0.64596427     0.88156049     1.76247535
          17

 c      1.37289930    -0.43945326     0.06321511
 c      0.03063982    -0.91895939     0.20951431
 c     -1.03412089     0.00563720    -0.23789891
 c     -1.12431302     1.08792317     0.75924618
 c     -0.17241146     1.22529214    -0.46478102
 c      1.27503995     0.95112028    -0.21990709
 h     -0.22219940    -1.93203209     0.73419817
 h     -2.12091401     1.28652128     0.63949269
 h     -0.60329989     2.18759908    -1.13332196
 h      2.07537705     1.67109742    -0.14533121
 o      2.45793778    -1.13103590     0.18545438
 h      3.13983527    -0.66188126    -0.43217997
 c     -2.50259337    -0.55009123    -0.44137018
 h     -2.43899598    -1.23440197    -1.32606510
 h     -2.97227201    -0.87477402     0.47563236
 h     -3.08476096     0.22100983    -0.91261754
 h     -0.62982532     0.88948967     1.71518942
          17

 c      1.38373494    -0.43065770     0.05857644
 c      0.02687596    -0.91888543     0.20459299
 c     -1.03482112    -0.00628117    -0.25092497
 c     -1.12088823     1.08410426     0.77488294
 c     -0.18029991     1.22630305    -0.45320099
 c      1.28510599     0.95300469    -0.22328276
 h     -0.24427238    -1.86498923     0.72282040
 h     -2.15146151     1.32201021     0.67765774
 h     -0.65228594     2.20202329    -1.20309996
 h      2.10648045     1.64679980    -0.16962124
 o      2.46044115    -1.13185158     0.19136310
 h      3.11669244    -0.71003564    -0.40371692
 c     -2.51245515    -0.54620458    -0.44598750
 h     -2.43946294    -1.20364820    -1.30000787
 h     -2.96222432    -0.90784363     0.50320429
 h     -3.04267571     0.17801609    -0.94360494
 h     -0.61734087     0.90329933     1.67000689
          17

 c      1.39220115    -0.42030945     0.05329953
 c      0.02315011    -0.91922286     0.19987655
 c     -1.03412103    -0.01994123    -0.26363643
 c     -1.11648320     1.08049329     0.79000375
 c     -0.19039360     1.23050804    -0.44361891
 c      1.29301786     0.95320854    -0.22661936
 h     -0.26258563    -1.79525450     0.70792403
 h     -2.18867602     1.37204040     0.72281159
 h     -0.68386661     2.18823154    -1.25349910
 h      2.13920931     1.62797443    -0.19441491
 o      2.46394125    -1.13310373     0.19719756
 h      3.09527089    -0.76295737    -0.36959680
 c     -2.51986852    -0.54304984    -0.45102273
 h     -2.44181704    -1.18668472    -1.27260401
 h     -2.94921801    -0.94073049     0.52504332
 h     -3.01758565     0.15902854    -0.97971881
 h     -0.60041225     0.91927870     1.64339879
          17

 c      1.39810829    -0.40878987     0.04753712
 c      0.01993978    -0.91846958     0.19462214
 c     -1.03206301    -0.03474570    -0.27574413
 c     -1.11285516     1.07761725     0.80314111
 c     -0.20264463     1.23774979    -0.43629873
 c      1.29884193     0.95197033    -0.22999791
 h     -0.28080595    -1.74100504     0.69879155
 h     -2.21652263     1.42930285     0.77472175
 h     -0.69685645     2.14653191    -1.28130946
 h      2.17119460     1.61414978    -0.21960448
 o      2.46712944    -1.13542408     0.20399201
 h      3.09468402    -0.80917084    -0.34683045
 c     -2.52461148    -0.54081450    -0.45485085
 h     -2.44469680    -1.19242139    -1.25328621
 h     -2.93251252    -0.96905898     0.53433914
 h     -3.01459510     0.17033905    -1.02339757
 h     -0.57155620     0.93438733     1.64809307
          17

 c      1.40153456    -0.39660548     0.04144010
 c      0.01773994    -0.91533101     0.18812866
 c     -1.02876512    -0.05008779    -0.28702219
 c     -1.11064939     1.07578129     0.81417152
 c     -0.21688515     1.24766054    -0.43136880
 c      1.30276614     0.94974225    -0.23351984
 h     -0.30310647    -1.71851191     0.70462559
 h     -2.22478864     1.48703711     0.83177661
 h     -0.69124601     2.07921814    -1.28495936
 h      2.19871999     1.60359825    -0.24502028
 o      2.46893812    -1.13911478     0.21248504
 h      3.12832646    -0.84174838    -0.34757113
 c     -2.52710673    -0.53887353    -0.45731748
 h     -2.44751462    -1.22419429    -1.24631007
 h     -2.91278708    -0.98973572     0.52815923
 h     -3.02899774     0.20427275    -1.06850345
 h     -0.53110489     0.94816380     1.68247258
          17

 c      1.40278917    -0.38433762     0.03514058
 c      0.01665622    -0.90979818     0.18041404
 c     -1.02444015    -0.06536730    -0.29731576
 c     -1.10937677     1.07509599     0.82413195
 c     -0.23280506     1.25963992    -0.42875138
 c      1.30498150     0.94709639    -0.23731225
 h     -0.32926985    -1.72967567     0.72650835
 h     -2.20912642     1.53980747     0.89152149
 h     -0.66851140     1.99100957    -1.26512465
 h      2.21807630     1.59443233    -0.27034650
 o      2.46968169    -1.14373419     0.22219513
 h      3.18641366    -0.86528849    -0.36434624
 c     -2.52794142    -0.53664492    -0.45960838
 h     -2.45089818    -1.27665505    -1.24776871
 h     -2.89179610    -1.00123600     0.50745696
 h     -3.05178515     0.24655576    -1.10488194
 h     -0.48748141     0.96185468     1.73215311
          17

 c      1.40231496    -0.37261240     0.02876899
 c      0.01632374    -0.90319155     0.17232727
 c     -1.01940769    -0.08000004    -0.30652805
 c     -1.10810371     1.07563270     0.83420219
 c     -0.24982728     1.27266480    -0.42789004
 c      1.30559763     0.94463467    -0.24151956
 h     -0.35340290    -1.76148674     0.75589047
 h     -2.16975672     1.58373596     0.95126077
 h     -0.63313036     1.89137338    -1.22772996
 h      2.22667891     1.58540574    -0.29516425
 o      2.47043406    -1.14861095     0.23204431
 h      3.24663562    -0.88784793    -0.38016533
 c     -2.52746748    -0.53404097    -0.46335428
 h     -2.45602348    -1.33870086    -1.24948939
 h     -2.87211474    -1.00370590     0.47662943
 h     -3.07520405     0.28475482    -1.12463831
 h     -0.45026901     0.97634250     1.78118110
          17

 c      1.40058729    -0.36207760     0.02247537
 c      0.01632913    -0.89710700     0.16490196
 c     -1.01407676    -0.09343499    -0.31460199
 c     -1.10588865     1.07745185     0.84512137
 c     -0.26686837     1.28494121    -0.42715840
 c      1.30460593     0.94290942    -0.24628541
 h     -0.36861377    -1.79811549     0.78203082
 h     -2.11074227     1.61674706     1.00854407
 h     -0.59549955     1.79863446    -1.19090045
 h      2.22367135     1.57631405    -0.31905762
 o      2.47194753    -1.15329683     0.24125988
 h      3.29185406    -0.91371993    -0.38308436
 c     -2.52577666    -0.53122509    -0.46996541
 h     -2.46373689    -1.39887830    -1.24457110
 h     -2.85688798    -0.99893522     0.44285879
 h     -3.09416073     0.31079450    -1.12385601
 h     -0.42574769     0.99153557     1.81832207
          17

 c      1.39804702    -0.35335664     0.01642600
 c      0.01650237    -0.89275191     0.15890514
 c     -1.00890205    -0.10517517    -0.32150401
 c     -1.10182990     1.08052926     0.85713220
 c     -0.28230268     1.29393595    -0.42344459
 c      1.30187534     0.94234532    -0.25172679
 h     -0.37040342    -1.82836113     0.79722134
 h     -2.03992210     1.63907081     1.06164208
 h     -0.57249474     1.73980500    -1.19022084
 h      2.21010050     1.56812644    -0.34172205
 o      2.47446516    -1.15755584     0.24948978
 h      3.31339298    -0.94370791    -0.36809629
 c     -2.52281311    -0.52836561    -0.48037628
 h     -2.47425551    -1.44844184    -1.22956613
 h     -2.84927264    -0.98977347     0.41458792
 h     -3.10580190     0.32051627    -1.10198304
 h     -0.41643941     1.00665533     1.83746645
          17

 c      1.39507317    -0.34697503     0.01078392
 c      0.01690763    -0.89087972     0.15478398
 c     -1.00432319    -0.11481590    -0.32720987
 c     -1.09503274     1.08466600     0.87008729
 c     -0.29512251     1.29825397    -0.41456953
 c      1.29718047     0.94315919    -0.25789924
 h     -0.35690400    -1.84619567     0.79732541
 h     -1.96875193     1.65379944     1.11005208
 h     -0.57383340     1.72905715    -1.25091413
 h      2.18874902     1.56291721    -0.36304864
 o      2.47784209    -1.16128150     0.25668614
 h      3.30926750    -0.97663835    -0.33522367
 c     -2.51849266    -0.52567016    -0.49487260
 h     -2.48727888    -1.48193958    -1.20418308
 h     -2.85135783    -0.97860264     0.39850376
 h     -3.10914967     0.31313821    -1.06122964
 h     -0.42175551     1.02048630     1.83667831
          17

 c      1.39197408    -0.34329500     0.00568791
 c      0.01774365    -0.89187135     0.15272207
 c     -1.00070675    -0.12206911    -0.33169962
 c     -1.08475151     1.08948504     0.88353458
 c     -0.30595128     1.29914928    -0.40273454
 c      1.29025355     0.94532857    -0.26477760
 h     -0.32819388    -1.84952360     0.78096436
 h     -1.91050322     1.66649455     1.15465318
 h     -0.59001444     1.75023414    -1.34761194
 h      2.16355820     1.56349673    -0.38314584
 o      2.48156104    -1.16446639     0.26307722
 h      3.28398535    -1.00998676    -0.28899916
 c     -2.51276795    -0.52357234    -0.51288785
 h     -2.50219792    -1.49699735    -1.17050250
 h     -2.86296051    -0.96564921     0.39625970
 h     -3.10538754     0.29154875    -1.00653462
 h     -0.43819898     1.03144595     1.81796140
          17

 c      1.38898283    -0.34246706     0.00123644
 c      0.01926906    -0.89574025     0.15264987
 c     -0.99830005    -0.12676125    -0.33495748
 c     -1.07081427     1.09466269     0.89673407
 c     -0.31562527     1.29827747    -0.39137411
 c      1.28086148     0.94864767    -0.27228013
 h     -0.28591028    -1.83963054     0.74912195
 h     -1.87556118     1.68237852     1.19668602
 h     -0.60906183     1.78278206    -1.44118507
 h      2.13846066     1.57257238    -0.40223649
 o      2.48458506    -1.16720441     0.26925049
 h      3.25088663    -1.03990926    -0.23970261
 c     -2.50555955    -0.52281320    -0.53299492
 h     -2.51829237    -1.49435365    -1.13249386
 h     -2.88134946    -0.94895472     0.40396947
 h     -3.09876788     0.26328727    -0.94566467
 h     -0.45890035     1.03762872     1.78799338
          17

 c      1.38625800    -0.34441157    -0.00252158
 c      0.02177228    -0.90204238     0.15419523
 c     -0.99720744    -0.12885268    -0.33695512
 c     -1.05408356     1.10027055     0.90870800
 c     -0.32447115     1.29650750    -0.38254982
 c      1.26892790     0.95283688    -0.28030662
 h     -0.23326863    -1.82186090     0.70546905
 h     -1.86617158     1.70225091     1.23575195
 h     -0.62512194     1.81534658    -1.50895210
 h      2.11582681     1.59156755    -0.42041980
 o      2.48530670    -1.16966761     0.27615933
 h      3.23302243    -1.06173016    -0.20336297
 c     -2.49661957    -0.52423422    -0.55325277
 h     -2.53493338    -1.47844501    -1.09584161
 h     -2.90226933    -0.92616310     0.41505944
 h     -3.09701883     0.24051412    -0.88813550
 h     -0.47327097     1.03692455     1.75899775
          17

 c      1.38388039    -0.34882420    -0.00559275
 c      0.02555854    -0.90974648     0.15662530
 c     -0.99738766    -0.12846839    -0.33763085
 c     -1.03629150     1.10681137     0.91845236
 c     -0.33251066     1.29419239    -0.37720047
 c      1.25462625     0.95764666    -0.28876572
 h     -0.17507846    -1.80706208     0.65692864
 h     -1.87617177     1.72175408     1.26919809
 h     -0.63617642     1.84271107    -1.54138889
 h      2.09540673     1.61972394    -0.43743413
 o      2.48243199    -1.17196327     0.28453468
 h      3.24939333    -1.07248827    -0.19227602
 c     -2.48566453    -0.52817340    -0.57179833
 h     -2.55182835    -1.45808263    -1.06771550
 h     -2.92133924    -0.89620678     0.42352916
 h     -3.10823497     0.23527948    -0.84168195
 h     -0.46910987     1.02732624     1.74645505
          17

 c      1.38184904    -0.35520312    -0.00803826
 c      0.03087916    -0.91730388     0.15893753
 c     -0.99867030    -0.12590057    -0.33688891
 c     -1.01904681     1.11486516     0.92558253
 c     -0.33966384     1.29148261    -0.37570846
 c      1.23835824     0.96289594    -0.29758283
 h     -0.11680440    -1.81103914     0.61269048
 h     -1.89570106     1.73474869     1.29373671
 h     -0.64178272     1.86236400    -1.53531301
 h      2.07464358     1.65418143    -0.45263145
 o      2.47644915    -1.17399037     0.29401227
 h      3.29193816    -1.07344627    -0.20104683
 c     -2.47289510    -0.53376044    -0.58736251
 h     -2.56924850    -1.44531068    -1.05566106
 h     -2.93496811    -0.85975321     0.42546889
 h     -3.13377116     0.25048513    -0.80875843
 h     -0.43954475     1.00774940     1.75959253
          17

 c      1.38010257    -0.36290516    -0.00996008
 c      0.03775483    -0.92338448     0.16031023
 c     -1.00079265    -0.12155973    -0.33462467
 c     -1.00293004     1.12470407     0.93093613
 c     -0.34583541     1.28846339    -0.37816448
 c      1.22064258     0.96843572    -0.30668817
 h     -0.06216055    -1.84650887     0.57925792
 h     -1.91556741     1.73650204     1.30706951
 h     -0.64218127     1.87306104    -1.49069848
 h      2.05010853     1.69098827    -0.46520136
 o      2.46896739    -1.17556939     0.30361530
 h      3.33590419    -1.06785021    -0.21432361
 c     -2.45919179    -0.53926309    -0.59940227
 h     -2.58780118    -1.44972748    -1.06466866
 h     -2.94073930    -0.81880103     0.41911876
 h     -3.16591403     0.27783881    -0.78794572
 h     -0.38924893     0.97937805     1.79240937
          17

 c      1.37855637    -0.37122103    -0.01148155
 c      0.04590225    -0.92797589     0.16059898
 c     -1.00344316    -0.11588723    -0.33075659
 c     -0.98765823     1.13617353     0.93601577
 c     -0.35093653     1.28516206    -0.38438118
 c      1.20199899     0.97409113    -0.31599958
 h     -0.01188675    -1.91077533     0.55511885
 h     -1.92908832     1.72477025     1.30837824
 h     -0.63821894     1.87474912    -1.41032341
 h      2.01898173     1.72631542    -0.47446391
 o      2.46128471    -1.17658154     0.31260937
 h      3.36216989    -1.05829827    -0.22053039
 c     -2.44568835    -0.54344621    -0.60804931
 h     -2.60726686    -1.47096424    -1.09384256
 h     -2.93756284    -0.77615613     0.40457247
 h     -3.19396350     0.30579316    -0.77757529
 h     -0.33043108     0.94588072     1.82942866
          17

 c      1.37712131    -0.37945556    -0.01273002
 c      0.05493253    -0.93228521     0.16013520
 c     -1.00628596    -0.10928447    -0.32524716
 c     -0.97270944     1.14881278     0.94201955
 c     -0.35484816     1.28141902    -0.39369364
 c      1.18287358     0.97962719    -0.32541371
 h      0.03415285    -1.98704265     0.53354264
 h     -1.93248203     1.69972501     1.29825054
 h     -0.63197621     1.86990766    -1.30187405
 h      1.97993171     1.75732406    -0.48006630
 o      2.45409063    -1.17697002     0.32063779
 h      3.36167905    -1.04641501    -0.21412510
 c     -2.43336938    -0.54613505    -0.61397860
 h     -2.62570663    -1.49881983    -1.13669093
 h     -2.92580293    -0.73509856     0.38373353
 h     -3.20967824     0.32589575    -0.77693339
 h     -0.27482926     0.91189758     1.85686997
          17

 c      1.37569942    -0.38699395    -0.01382215
 c      0.06450887    -0.93763498     0.15920232
 c     -1.00897427    -0.10208480    -0.31811559
 c     -0.95758017     1.16198631     0.94949897
 c     -0.35728553     1.27654655    -0.40454686
 c      1.16360571     0.98474616    -0.33480921
 h      0.07528883    -2.05720250     0.50890508
 h     -1.92499583     1.66367607     1.27855884
 h     -0.62842946     1.86728359    -1.18272986
 h      1.93339668     1.78260314    -0.48204923
 o      2.44761031    -1.17671557     0.32761466
 h      3.33305842    -1.03309363    -0.19395700
 c     -2.42288214    -0.54768683    -0.61813528
 h     -2.64021053    -1.52086333    -1.18484546
 h     -2.90739374    -0.69914076     0.36045479
 h     -3.20846359     0.33384650    -0.78588852
 h     -0.23043477     0.88162132     1.86672238
          17

 c      1.37417324    -0.39334218    -0.01485125
 c      0.07434229    -0.94484825     0.15786225
 c     -1.01117236    -0.09455398    -0.30944635
 c     -0.94174770     1.17494137     0.95845769
 c     -0.35760956     1.26888141    -0.41426632
 c      1.14442206     0.98910483    -0.34405612
 h      0.11030434    -2.10889615     0.47872174
 h     -1.90920521     1.62082729     1.25235818
 h     -0.63755040     1.88704427    -1.08297583
 h      1.88150658     1.80232465    -0.48082017
 o      2.44164971    -1.17583798     0.33368833
 h      3.28190265    -1.01839751    -0.16274126
 c     -2.41447062    -0.54846163    -0.62150028
 h     -2.64814261    -1.52806569    -1.23106106
 h     -2.88572711    -0.67169739     0.34034150
 h     -3.18880121     0.32858890    -0.80444711
 h     -0.20168674     0.85822756     1.85603096
          17

 c      1.37239824    -0.39814468    -0.01587743
 c      0.08416301    -0.95423263     0.15602156
 c     -1.01258742    -0.08693269    -0.29937832
 c     -0.92462917     1.18686140     0.96853926
 c     -0.35519193     1.25659753    -0.42066393
 c      1.12546915     0.99233763    -0.35302150
 h      0.13799190    -2.13575837     0.44283182
 h     -1.89108466     1.57678156     1.22358362
 h     -0.66978716     1.95161293    -1.02724301
 h      1.82772375     1.81814651    -0.47704444
 o      2.43547416    -1.17443978     0.33930801
 h      3.22276105    -1.00085188    -0.12816701
 c     -2.40801228    -0.54869459    -0.62491438
 h     -2.64770789    -1.51598384    -1.27020600
 h     -2.86493396    -0.65559915     0.32943470
 h     -3.15175554     0.31161863    -0.83254515
 h     -0.19009525     0.84365673     1.82573369
          17

 c      1.37020412    -0.40118423    -0.01692663
 c      0.09371193    -0.96570550     0.15351303
 c     -1.01299938    -0.07952200    -0.28806813
 c     -0.90574651     1.19702305     0.97914545
 c     -0.35067961     1.24057212    -0.42465749
 c      1.10690167     0.99409035    -0.36157202
 h      0.15740555    -2.13614031     0.40241363
 h     -1.87854593     1.53728370     1.19625082
 h     -0.72110311     2.05255806    -1.00447456
 h      1.77613171     1.83270442    -0.47145774
 o      2.42777951    -1.17277143     0.34524781
 h      3.17969341    -0.97650391    -0.10324706
 c     -2.40311693    -0.54857613    -0.62884763
 h     -2.63798656    -1.48421536    -1.29935537
 h     -2.84848105    -0.65255561     0.33149615
 h     -3.10099369     0.28699916    -0.87005076
 h     -0.19405427     0.83824765     1.78046763
          17

 c      1.36739970    -0.40236564    -0.01800380
 c      0.10273903    -0.97882660     0.15012688
 c     -1.01227547    -0.07271458    -0.27566486
 c     -0.88518471     1.20507212     0.98940297
 c     -0.34568488     1.22370624    -0.42835558
 c      1.08897666     0.99410229    -0.36959076
 h      0.16796007    -2.11274193     0.35953483
 h     -1.87737707     1.50633671     1.17328103
 h     -0.77671897     2.15847985    -0.99016495
 h      1.73039013     1.84854789    -0.46466381
 o      2.41754542    -1.17111643     0.35212830
 h      3.17280161    -0.94096070    -0.09851360
 c     -2.39921280    -0.54833921    -0.63315703
 h     -2.61886541    -1.43603403    -1.31795103
 h     -2.83792157    -0.66276950     0.34539128
 h     -3.04296677     0.26173841    -0.91697900
 h     -0.20762004     0.83995608     1.72938665
          17

 c      1.36379369    -0.40169678    -0.01911058
 c      0.11099529    -0.99270195     0.14560656
 c     -1.01037592    -0.06695388    -0.26230606
 c     -0.86406357     1.21122843     0.99808140
 c     -0.34156415     1.20825275    -0.43287645
 c      1.07210794     0.99231937    -0.37699756
 h      0.16954621    -2.07363852     0.31707100
 h     -1.88695846     1.48513744     1.15591352
 h     -0.82528026     2.24583622    -0.97136993
 h      1.69269760     1.86678835    -0.45700278
 o      2.40543373    -1.16937862     0.35961111
 h      3.19586784    -0.89609830    -0.10898698
 c     -2.39561524    -0.54819889    -0.63702902
 h     -2.59103935    -1.37859124    -1.32835235
 h     -2.83292960    -0.68486625     0.36505727
 h     -2.98605277     0.24516728    -0.97369226
 h     -0.21920612     0.84335401     1.68700045
          17

 c      1.35923886    -0.39928551    -0.02024818
 c      0.11822128    -1.00584217     0.13965208
 c     -1.00735256    -0.06267998    -0.24811671
 c     -0.84429519     1.21613600     1.00380742
 c     -0.33918901     1.19541924    -0.43852553
 c      1.05685839     0.98894941    -0.38375195
 h      0.16265230    -2.03395850     0.27859905
 h     -1.90057017     1.47288446     1.14430806
 h     -0.86102717     2.30319717    -0.94445593
 h      1.66337583     1.88628852    -0.44856940
 o      2.39315772    -1.16708329     0.36677372
 h      3.22581225    -0.84987361    -0.12011976
 c     -2.39172328    -0.54802200    -0.63922870
 h     -2.55595938    -1.32294629    -1.33644091
 h     -2.83240059    -0.71622488     0.38222260
 h     -2.93726240     0.24520239    -1.04012418
 h     -0.21409523     0.84053634     1.67010065
          17

 c      1.35366975    -0.39533334    -0.02141201
 c      0.12415428    -1.01629564     0.13198292
 c     -1.00333865    -0.06027344    -0.23321095
 c     -0.82730958     1.22021052     1.00595638
 c     -0.33909110     1.18580155    -0.44527575
 c      1.04385189     0.98440856    -0.38984263
 h      0.14819784    -2.01446822     0.24768567
 h     -1.90988111     1.46830636     1.13838103
 h     -0.88147453     2.32595112    -0.90965190
 h      1.64134371     1.90403963    -0.43936770
 o      2.38208055    -1.16376951     0.37291998
 h      3.24444953    -0.80981988    -0.12083731
 c     -2.38732162    -0.54700606    -0.63864118
 h     -2.51530646    -1.28188747    -1.35066634
 h     -2.83543381    -0.75363007     0.38952212
 h     -2.89833539     0.26272137    -1.11346052
 h     -0.18499869     0.82717881     1.68676293
          17

 c      1.34712560    -0.39010941    -0.02259267
 c      0.12856401    -1.02260896     0.12248589
 c     -0.99853312    -0.05999347    -0.21769524
 c     -0.81307426     1.22310308     1.00531463
 c     -0.34155289     1.17967606    -0.45298666
 c      1.03363815     0.97919614    -0.39527619
 h      0.12693322    -2.03052584     0.22625873
 h     -1.90871055     1.47049771     1.13806017
 h     -0.88579250     2.31274694    -0.86864450
 h      1.62506989     1.91643284    -0.42947625
 o      2.37291733    -1.15914287     0.37772825
 h      3.24305515    -0.78052370    -0.10601960
 c     -2.38261928    -0.54408789    -0.63493028
 h     -2.46987088    -1.26386904    -1.37723739
 h     -2.84170480    -0.79394554     0.38232481
 h     -2.86616640     0.29074731    -1.18698075
 h     -0.13984623     0.80793523     1.72853500
          17

 c      1.33976132    -0.38391462    -0.02378020
 c      0.13123541    -1.02506922     0.11131724
 c     -0.99318238    -0.06192787    -0.20167055
 c     -0.80069131     1.22406527     1.00334931
 c     -0.34661928     1.17708031    -0.46144895
 c      1.02656988     0.97377589    -0.40006814
 h      0.09951767    -2.07774932     0.21352869
 h     -1.89416335     1.47904151     1.14325091
 h     -0.87432068     2.26444428    -0.82400738
 h      1.61339507     1.92056557    -0.41912490
 o      2.36588157    -1.15306765     0.38114490
 h      3.22004638    -0.76379329    -0.07485320
 c     -2.37794586    -0.53882241    -0.62889738
 h     -2.41923671    -1.26737446    -1.41411929
 h     -2.85150889    -0.83456407     0.35925520
 h     -2.83676720     0.31959111    -1.25231347
 h     -0.09339587     0.79179723     1.77909150
          17

 c      1.33183063    -0.37706794    -0.02496182
 c      0.13189665    -1.02535482     0.09880712
 c     -0.98756420    -0.06598144    -0.18523608
 c     -0.78925220     1.22248075     1.00130308
 c     -0.35403758     1.17769734    -0.47033898
 c      1.02272467     0.96850871    -0.40423758
 h      0.06757458    -2.13625635     0.20710255
 h     -1.86641093     1.49393307     1.15383185
 h     -0.84917356     2.18534506    -0.77959607
 h      1.60597425     1.91506907    -0.40868310
 o      2.36074323    -1.14557499     0.38333168
 h      3.18009888    -0.75859129    -0.03000220
 c     -2.37342520    -0.53154449    -0.62213691
 h     -2.36321060    -1.28311604    -1.45190401
 h     -2.86574526    -0.87367078     0.32193692
 h     -2.80773484     0.34135253    -1.30234985
 h     -0.05712148     0.78568631     1.82478645
          17

 c      1.32364441    -0.36991124    -0.02611704
 c      0.13025978    -1.02519659     0.08531266
 c     -0.98197664    -0.07189968    -0.16849888
 c     -0.77804882     1.21798935     0.99996183
 c     -0.36308012     1.18046116    -0.47909031
 c      1.02188805     0.96362644    -0.40780930
 h      0.03368764    -2.18630493     0.20457975
 h     -1.82820784     1.51553701     1.16968679
 h     -0.81652382     2.08773659    -0.74182514
 h      1.60340137     1.90044341    -0.39859640
 o      2.35671789    -1.13694003     0.38469564
 h      3.13591017    -0.75986753     0.02193703
 c     -2.36887526    -0.52287889    -0.61631431
 h     -2.30291425    -1.30077077    -1.48031265
 h     -2.88582300    -0.91039305     0.27424157
 h     -2.77841558     0.35119946    -1.33249360
 h     -0.03708683     0.79300411     1.85718795
          17

 c      1.31552427    -0.36281609    -0.02722020
 c      0.12614233    -1.02576021     0.07116093
 c     -0.97673577    -0.07930428    -0.15158025
 c     -0.76653489     1.21044027     0.99971841
 c     -0.37219776     1.18282551    -0.48668532
 c      1.02359573     0.95923632    -0.41082454
 h      0.00052395    -2.21534141     0.20411268
 h     -1.78412538     1.54452659     1.19069010
 h     -0.79112531     2.00058687    -0.72172790
 h      1.60709274     1.87898911    -0.38930192
 o      2.35238417    -1.12775782     0.38588129
 h      3.10949706    -0.75749301     0.07065129
 c     -2.36391579    -0.51340013    -0.61268331
 h     -2.24046343    -1.31278980    -1.49243003
 h     -2.91325615    -0.94466117     0.22096027
 h     -2.74936182     0.34716779    -1.34078989
 h     -0.03518382     0.81443436     1.87202668
          17

 c      1.30776881    -0.35617817    -0.02825046
 c      0.11954429    -1.02766634     0.05665159
 c     -0.97217926    -0.08775444    -0.13461129
 c     -0.75438388     1.19990041     1.00061925
 c     -0.37904295     1.18084182    -0.49168364
 c      1.02723929     0.95534882    -0.41335434
 h     -0.02971760    -2.21757471     0.20437610
 h     -1.73912349     1.58155338     1.21658562
 h     -0.79668092     1.96909435    -0.73424060
 h      1.61890819     1.85429611    -0.38114573
 o      2.34636860    -1.11865667     0.38741076
 h      3.12141057    -0.74111223     0.10798011
 c     -2.35813784    -0.50363667    -0.61188006
 h     -2.17826912    -1.31483398    -1.48529366
 h     -2.94876756    -0.97654448     0.16602302
 h     -2.72197836     0.33006172    -1.32799634
 h     -0.05004131     0.84857489     1.86835808
          17

 c      1.30062369    -0.35039867    -0.02920158
 c      0.11066827    -1.03111910     0.04207083
 c     -0.96866675    -0.09683494    -0.11770923
 c     -0.74170181     1.18674862     1.00235478
 c     -0.38256743     1.17323908    -0.49340648
 c      1.03223123     0.95192876    -0.41549696
 h     -0.05547311    -2.19243711     0.20448233
 h     -1.69653023     1.62645165     1.24669400
 h     -0.84176316     2.00740813    -0.78457167
 h      1.64044078     1.83015727    -0.37434129
 o      2.33884913    -1.10959351     0.38915443
 h      3.16723749    -0.71170904     0.13645240
 c     -2.35123747    -0.49424800    -0.61382430
 h     -2.11858880    -1.30519688    -1.45921646
 h     -2.99123121    -1.00530833     0.11118124
 h     -2.69855166     0.30402742    -1.29811769
 h     -0.07681422     0.89196853     1.84899251
          17

 c      1.29424462    -0.34587447    -0.03008215
 c      0.09992579    -1.03592966     0.02768426
 c     -0.96656188    -0.10617447    -0.10096232
 c     -0.72924778     1.17175344     1.00420765
 c     -0.38428520     1.16345989    -0.49280289
 c      1.03813189     0.94898497    -0.41736174
 h     -0.07595451    -2.14431377     0.20409248
 h     -1.65665578     1.67734595     1.27945986
 h     -0.90519085     2.07505890    -0.85870022
 h      1.67210694     1.80915074    -0.36903493
 o      2.33130950    -1.09997330     0.39065143
 h      3.22193140    -0.67976980     0.16413534
 c     -2.34304889    -0.48617889    -0.61770736
 h     -2.06326514    -1.28445934    -1.41729156
 h     -3.03733090    -1.02903656     0.05620725
 h     -2.68256986     0.27758574    -1.25922518
 h     -0.10614436     0.93897914     1.82210287
          17

 c      1.28867141    -0.34297960    -0.03091609
 c      0.08794194    -1.04140392     0.01368982
 c     -0.96619184    -0.11536380    -0.08444025
 c     -0.71839137     1.15598323     1.00503398
 c     -0.38577245     1.15479009    -0.49108159
 c      1.04466851     0.94665491    -0.41905653
 h     -0.09150095    -2.08380761     0.20383332
 h     -1.61739459     1.73051495     1.31229367
 h     -0.96535171     2.13395271    -0.93971346
 h      1.71245647     1.79163545    -0.36540370
 o      2.32506864    -1.08933077     0.39164880
 h      3.26336432    -0.65419513     0.19589010
 c     -2.33351495    -0.48057370    -0.62215488
 h     -2.01340569    -1.25566906    -1.36541926
 h     -3.08239986    -1.04529514     0.00035128
 h     -2.67868450     0.26334428    -1.22295289
 h     -0.12402764     0.98260997     1.80205297
          17

 c      1.28383991    -0.34202836    -0.03174966
 c      0.07554086    -1.04622040     0.00015250
 c     -0.96780361    -0.12391282    -0.06819619
 c     -0.71051696     1.14046652     1.00374560
 c     -0.38772014     1.14877906    -0.48900139
 c      1.05170785     0.94518426    -0.42067507
 h     -0.10401912    -2.02914384     0.20592887
 h     -1.57624277     1.78123182     1.34212007
 h     -1.01119294     2.16634083    -1.01650526
 h      1.75820647     1.77591181    -0.36368472
 o      2.32082631    -1.07751260     0.39213530
 h      3.27957488    -0.63917516     0.23271853
 c     -2.32279994    -0.47819195    -0.62573427
 h     -1.96886770    -1.22481078    -1.31255562
 h     -3.12181463    -1.05225244    -0.05629675
 h     -2.69065603     0.27261080    -1.19963974
 h     -0.11682077     1.01742546     1.80367206
          17

 c      1.27962242    -0.34322110    -0.03265951
 c      0.06364680    -1.04874555    -0.01299761
 c     -0.97153342    -0.13127590    -0.05226399
 c     -0.70601891     1.12586358     1.00041390
 c     -0.39027507     1.14594938    -0.48701073
 c      1.05919351     0.94480884    -0.42228649
 h     -0.11657374    -2.00250081     0.21409476
 h     -1.53189350     1.82495875     1.36618399
 h     -1.03817213     2.16614868    -1.08251841
 h      1.80506363     1.75940855    -0.36411851
 o      2.31878397    -1.06460369     0.39222859
 h      3.26681321    -0.63527533     0.27351750
 c     -2.31160237    -0.47856363    -0.62767461
 h     -1.92786386    -1.20051723    -1.27010028
 h     -3.15209076    -1.04944138    -0.11233948
 h     -2.71711663     0.30591357    -1.19092714
 h     -0.08152596     1.04225219     1.82884262
          17

 c      1.27587566    -0.34659087    -0.03375234
 c      0.05301084    -1.04825429    -0.02573845
 c     -0.97740339    -0.13690439    -0.03666102
 c     -0.70408516     1.11255005     0.99644842
 c     -0.39335104     1.14636360    -0.48543057
 c      1.06706813     0.94562947    -0.42392883
 h     -0.13082374    -2.01566928     0.23069196
 h     -1.48464540     1.85818787     1.38260284
 h     -1.04465812     2.13230471    -1.13360509
 h      1.84884372     1.74000298    -0.36686982
 o      2.31871213    -1.05088857     0.39210657
 h      3.22840932    -0.64002449     0.31614668
 c     -2.30111017    -0.48012560    -0.62808406
 h     -1.88790910    -1.19097385    -1.24866466
 h     -3.17141900    -1.03788298    -0.16534372
 h     -2.75061457     0.35188467    -1.19003236
 h     -0.02791031     1.05836840     1.86380062
          17

 c      1.27247310    -0.35198201    -0.03515382
 c      0.04397633    -1.04585627    -0.03766331
 c     -0.98532926    -0.14031123    -0.02139659
 c     -0.70349783     1.10080944     0.99344361
 c     -0.39675871     1.14984872    -0.48451061
 c      1.07521218     0.94754181    -0.42560827
 h     -0.14479139    -2.05886689     0.25307838
 h     -1.43620048     1.87888760     1.39064643
 h     -1.03048760     2.06618921    -1.16696183
 h      1.88637532     1.71682009    -0.37198015
 o      2.31982917    -1.03689980     0.39196690
 h      3.17664670    -0.64709766     0.35804109
 c     -2.29233281    -0.48146650    -0.62770560
 h     -1.84883277    -1.19827145    -1.25278853
 h     -3.17986743    -1.01984886    -0.21233424
 h     -2.78204993     0.39652192    -1.18909308
 h      0.03077620     1.06668399     1.89195171
          17

 c      1.26930618    -0.35907676    -0.03699458
 c      0.03660399    -1.04354014    -0.04812241
 c     -0.99510454    -0.14114627    -0.00648411
 c     -0.70321735     1.09082080     0.99240058
 c     -0.40020859     1.15600742    -0.48438617
 c      1.08340514     0.95023065    -0.42730657
 h     -0.15485444    -2.11129890     0.27516704
 h     -1.38944717     1.88683054     1.39087292
 h     -0.99697853     1.97150749    -1.18119649
 h      1.91601453     1.69045314    -0.37936179
 o      2.32066069    -1.02348687     0.39196213
 h      3.13502472    -0.64519493     0.39725242
 c     -2.28558829    -0.48206103    -0.62767315
 h     -1.81464324    -1.21632310    -1.27891627
 h     -3.17942131    -0.99858367    -0.25019333
 h     -2.80448574     0.42988326    -1.18328382
 h      0.08441112     1.06745226     1.90232380
          17

 c      1.26626734    -0.36743082    -0.03940594
 c      0.03085220    -1.04288555    -0.05655857
 c     -1.00636638    -0.13925642     0.00804842
 c     -0.70247479     1.08258850     0.99366543
 c     -0.40319502     1.16406716    -0.48490532
 c      1.09131114     0.95320802    -0.42899782
 h     -0.15844081    -2.15562247     0.29139316
 h     -1.34831903     1.88385108     1.38516698
 h     -0.94836583     1.85608559    -1.17807148
 h      1.93781810     1.66281435    -0.38881660
 o      2.31967941    -1.01156821     0.39211076
 h      3.12834678    -0.62215236     0.43402057
 c     -2.28062369    -0.48197985    -0.62916130
 h     -1.79126325    -1.23534660    -1.31899731
 h     -3.17369446    -0.97796386    -0.27599902
 h     -2.81395757     0.44693824    -1.17078255
 h      0.12679947     1.06081141     1.88984527
          17

 c      1.26323374    -0.37649914    -0.04252404
 c      0.02659205    -1.04471355    -0.06263149
 c     -1.01858159    -0.13470845     0.02215437
 c     -0.70072809     1.07592616     0.99707792
 c     -0.40471753     1.17258001    -0.48520412
 c      1.09849393     0.95588102    -0.43066766
 h     -0.15454232    -2.18178340     0.29825989
 h     -1.31751025     1.87380188     1.37659928
 h     -0.89520068     1.73557151    -1.16740357
 h      1.95338027     1.63672971    -0.40007744
 o      2.31703612    -1.00136200     0.39238813
 h      3.15563686    -0.57745937     0.46957931
 c     -2.27699011    -0.48142792    -0.63306156
 h     -1.78331430    -1.24689913    -1.36480772
 h     -3.16696437    -0.96186457    -0.28743352
 h     -2.80902376     0.44645536    -1.15183549
 h      0.15473877     1.04706408     1.85354414
          17

 c      1.26008283    -0.38568673    -0.04647981
 c      0.02358861    -1.04922022    -0.06618692
 c     -1.03107854    -0.12779161     0.03576692
 c     -0.69768874     1.07053222     1.00211385
 c     -0.40300107     1.17930701    -0.48312779
 c      1.10448342     0.95763734    -0.43232220
 h     -0.14327924    -2.18562267     0.29414295
 h     -1.30168289     1.86167704     1.36888209
 h     -0.85783470     1.63523270    -1.17411953
 h      1.96522645     1.61527401    -0.41286800
 o      2.31446946    -0.99233173     0.39293743
 h      3.19146294    -0.52298795     0.50278361
 c     -2.27431320    -0.48063211    -0.63982764
 h     -1.79290927    -1.24565970    -1.40981376
 h     -3.16243268    -0.95316010    -0.28332292
 h     -2.79043952     0.43030075    -1.12825763
 h      0.16754902     1.02672440     1.79552988
          17

 c      1.25674112    -0.39443721    -0.05137040
 c      0.02153404    -1.05612800    -0.06720550
 c     -1.04312030    -0.11901382     0.04879339
 c     -0.69347961     1.06616412     1.00802271
 c     -0.39638219     1.18255313    -0.47620712
 c      1.10890364     0.95793619    -0.43397916
 h     -0.12555794    -2.16753781     0.27890907
 h     -1.30392265     1.85156442     1.36530481
 h     -0.85626513     1.57491193    -1.22750913
 h      1.97575498     1.60090998    -0.42695673
 o      2.31355199    -0.98391969     0.39399068
 h      3.21305973    -0.47070772     0.53100232
 c     -2.27240445    -0.47996759    -0.64940950
 h     -1.81984707    -1.22930223    -1.44946530
 h     -3.16051068    -0.95276147    -0.26419348
 h     -2.76135635     0.40364576    -1.10342260
 h      0.16762636     1.00044555     1.72116819
          17

 c      1.25322511    -0.40231030    -0.05723480
 c      0.02011941    -1.06471602    -0.06579349
 c     -1.05399765    -0.10906501     0.06109240
 c     -0.68887296     1.06284095     1.01394434
 c     -0.38551786     1.18313037    -0.46522248
 c      1.11161480     0.95639203    -0.43565426
 h     -0.10300530    -2.13262955     0.25393195
 h     -1.32397185     1.84432777     1.36762585
 h     -0.88428726     1.54626901    -1.31983090
 h      1.98603890     1.59467211    -0.44216636
 o      2.31509729    -0.97581705     0.39571923
 h      3.20904988    -0.42782351     0.55212241
 c     -2.27121915    -0.48008721    -0.66121596
 h     -1.86199464    -1.19817397    -1.48125758
 h     -3.15852797    -0.95937318    -0.23253216
 h     -2.72779434     0.37570012    -1.08237677
 h      0.16193943     0.96877060     1.63993700
          17

 c      1.24964335    -0.40902821    -0.06404119
 c      0.01911535    -1.07373211    -0.06222057
 c     -1.06311229    -0.09871624     0.07242888
 c     -0.68537017     1.06092124     1.01897670
 c     -0.37247551     1.18273044    -0.45330703
 c      1.11274598     0.95283907    -0.43736956
 h     -0.07802183    -2.09212642     0.22246980
 h     -1.35765265     1.83713708     1.37584282
 h     -0.92013747     1.53132508    -1.41649235
 h      1.99522845     1.59584105    -0.45832255
 o      2.31930010    -0.96790623     0.39818174
 h      3.17683075    -0.39737679     0.56515807
 c     -2.27075964    -0.48183090    -0.67416200
 h     -1.91543767    -1.15536225    -1.50516125
 h     -3.15220735    -0.97015830    -0.19248169
 h     -2.69820196     0.35921120    -1.07114513
 h      0.16289201     0.93164397     1.56506046
          17

 c      1.24617981    -0.41448660    -0.07168474
 c      0.01840203    -1.08136123    -0.05693388
 c     -1.07002933    -0.08872942     0.08246136
 c     -0.68465710     1.06093758     1.02245640
 c     -0.35882828     1.18232182    -0.44277592
 c      1.11262099     0.94732982    -0.43917091
 h     -0.05355570    -2.06410017     0.18961034
 h     -1.39826317     1.82545459     1.38894083
 h     -0.94871585     1.52049689    -1.49262824
 h      2.00097497     1.60230657    -0.47517902
 o      2.32584996    -0.96023700     0.40130771
 h      3.12069548    -0.37855603     0.57047615
 c     -2.27115200    -0.48568974    -0.68691030
 h     -1.97460791    -1.10698099    -1.52447684
 h     -3.13769423    -0.98181884    -0.14903045
 h     -2.68035821     0.36538530    -1.07390470
 h      0.18350237     0.88850362     1.50882361
          17

 c      1.24308365    -0.41872551    -0.07999927
 c      0.01788705    -1.08575796    -0.05039573
 c     -1.07449363    -0.07981645     0.09077731
 c     -0.68739587     1.06322738     1.02444548
 c     -0.34551766     1.18231641    -0.43474936
 c      1.11165801     0.94006425    -0.44113006
 h     -0.03211417    -2.06757262     0.16011064
 h     -1.43899865     1.80556777     1.40572814
 h     -0.96294782     1.51042780    -1.53693429
 h      2.00052751     1.61135711    -0.49237441
 o      2.33389047    -0.95313779     0.40487059
 h      3.05270669    -0.36508359     0.57035562
 c     -2.27285392    -0.49106528    -0.69825108
 h     -2.03301708    -1.06166796    -1.54622677
 h     -3.11291276    -0.99155370    -0.10703494
 h     -2.67683722     0.39536380    -1.08923801
 h      0.22536192     0.84031010     1.47526648
          17

 c      1.24065300    -0.42188313    -0.08877942
 c      0.01738815    -1.08634686    -0.04278385
 c     -1.07641306    -0.07258735     0.09695756
 c     -0.69280179     1.06766376     1.02562714
 c     -0.33315744     1.18289791    -0.42965043
 c      1.11027249     0.93131205    -0.44333301
 h     -0.01464846    -2.10755253     0.13473593
 h     -1.47478501     1.77590895     1.42522560
 h     -0.95995390     1.50022183    -1.54538160
 h      1.99183348     1.62046262    -0.50947002
 o      2.34201982    -0.94737706     0.40847274
 h      2.99319155    -0.34298678     0.56950533
 c     -2.27649378    -0.49636957    -0.70737574
 h     -2.08510275    -1.02776121    -1.57870353
 h     -3.07803993    -0.99766040    -0.07038521
 h     -2.68466501     0.43892963    -1.11044704
 h      0.27510700     0.79138815     1.46017872
          17

 c      1.23920004    -0.42414483    -0.09780563
 c      0.01665081    -1.08431888    -0.03401149
 c     -1.07582030    -0.06749655     0.10064730
 c     -0.69956073     1.07376576     1.02665678
 c     -0.32219838     1.18415496    -0.42750731
 c      1.10880136     0.92135750    -0.44586670
 h     -0.00101388    -2.16922758     0.11056993
 h     -1.50292353     1.73709729     1.44679285
 h     -0.93894455     1.48988304    -1.51742047
 h      1.97420921     1.62779920    -0.52602489
 o      2.34893798    -0.94383888     0.41169269
 h      2.96108105    -0.29625631     0.57309428
 c     -2.28238624    -0.50007068    -0.71412562
 h     -2.12819863    -1.00882401    -1.62519821
 h     -3.03546594    -0.99980209    -0.04141504
 h     -2.69920440     0.48251702    -1.12982864
 h      0.31572834     0.74779076     1.45781802
          17

 c      1.23900763    -0.42571613    -0.10685531
 c      0.01545524    -1.08147324    -0.02405248
 c     -1.07283641    -0.06481721     0.10159950
 c     -0.70657487     1.08092592     1.02784843
 c     -0.31294766     1.18609364    -0.42803447
 c      1.10744585     0.91047323    -0.44881110
 h      0.00889968    -2.23130031     0.08504084
 h     -1.52301640     1.69146705     1.47021533
 h     -0.90086601     1.48001998    -1.45518659
 h      1.94859613     1.63253258    -0.54168231
 o      2.35465884    -0.94236279     0.41442616
 h      2.95501311    -0.22577181     0.58161021
 c     -2.29034195    -0.50135364    -0.71914007
 h     -2.16244945    -1.00221475    -1.67997299
 h     -2.98949729    -0.99906910    -0.02054937
 h     -2.71684340     0.51564721    -1.14163749
 h      0.33531923     0.71472176     1.46426552
          17

 c      1.24030202    -0.42682404    -0.11569379
 c      0.01367633    -1.07918879    -0.01307044
 c     -1.06765578    -0.06464604     0.09967480
 c     -0.71306888     1.08852217     1.02921346
 c     -0.30545572     1.18857157    -0.43050277
 c      1.10624726     0.89891288    -0.45223453
 h      0.01492670    -2.27770932     0.05763590
 h     -1.53660593     1.64245412     1.49573929
 h     -0.84958844     1.47242413    -1.36544000
 h      1.91750415     1.63491802    -0.55624718
 o      2.36019671    -0.94165086     0.41686947
 h      2.95809272    -0.15092967     0.59107828
 c     -2.29983468    -0.49995869    -0.72351416
 h     -2.18905104    -1.00239071    -1.73201973
 h     -2.94572377    -0.99781849    -0.00630009
 h     -2.73539253     0.53225891    -1.14254293
 h      0.32804907     0.69558746     1.47723729
          17

 c      1.24322678    -0.42773474    -0.12406259
 c      0.01130890    -1.07823659    -0.00135895
 c     -1.06054808    -0.06692026     0.09481249
 c     -0.71852503     1.09598054     1.03057854
 c     -0.29922350     1.19112318    -0.43330443
 c      1.10510991     0.88692129    -0.45619031
 h      0.01679217    -2.29957601     0.02933507
 h     -1.54648397     1.59381635     1.52388040
 h     -0.79521924     1.47193475    -1.26508865
 h      1.88463808     1.63617977    -0.56972799
 o      2.36636577    -0.94043563     0.41920396
 h      2.95664343    -0.09091237     0.59787480
 c     -2.31022663    -0.49586835    -0.72826205
 h     -2.20905718    -1.00440621    -1.77117557
 h     -2.90981590    -0.99907527     0.00406632
 h     -2.75376709     0.53006283    -1.13119310
 h      0.29276826     0.69199333     1.49542028
          17

 c      1.24781399    -0.42876289    -0.13168067
 c      0.00847529    -1.07891198     0.01073038
 c     -1.05186064    -0.07143505     0.08699414
 c     -0.72273483     1.10287095     1.03169343
 c     -0.29283178     1.19267828    -0.43340659
 c      1.10387356     0.87476637    -0.46072024
 h      0.01420870    -2.29357997     0.00183304
 h     -1.55555485     1.54873463     1.55484142
 h     -0.75838982     1.48969792    -1.18792913
 h      1.85413733     1.63804920    -0.58230347
 o      2.37349608    -0.93796735     0.42148999
 h      2.94473674    -0.05677146     0.60033125
 c     -2.32093832    -0.48926142    -0.73396480
 h     -2.22315271    -1.00507628    -1.79098350
 h     -2.88585789    -1.00538077     0.01297538
 h     -2.77188362     0.51011415    -1.10789095
 h      0.23244271     0.70365704     1.51834727
          17

 c      1.25397619    -0.43026076    -0.13825936
 c      0.00540526    -1.08113557     0.02283350
 c     -1.04201257    -0.07787580     0.07622398
 c     -0.72598182     1.10902822     1.03230410
 c     -0.28464845     1.19181764    -0.42762546
 c      1.10244391     0.86278073    -0.46586188
 h      0.00690485    -2.26085846    -0.02294930
 h     -1.56560693     1.50916779     1.58767713
 h     -0.76196809     1.54055274    -1.16994672
 h      1.82951004     1.64193006    -0.59418726
 o      2.38158983    -0.93395500     0.42369308
 h      2.92188805    -0.05231732     0.59834047
 c     -2.33152855    -0.48065810    -0.74059629
 h     -2.23175700    -1.00283410    -1.78894999
 h     -2.87506128    -1.01756170     0.02080729
 h     -2.79097488     0.47713733    -1.07456475
 h      0.15489992     0.72785854     1.54702372
          17

 c      1.26152442    -0.43258537    -0.14352939
 c      0.00238975    -1.08443450     0.03461197
 c     -1.03147820    -0.08588025     0.06255063
 c     -0.72918592     1.11462249     1.03213314
 c     -0.27540047     1.18855633    -0.41667049
 c      1.10093958     0.85137898    -0.47165033
 h     -0.00535985    -2.20740559    -0.04327315
 h     -1.57685740     1.47588055     1.61980676
 h     -0.80083402     1.62276835    -1.20196413
 h      1.81268591     1.64800663    -0.60544030
 o      2.39041834    -0.92851776     0.42570408
 h      2.89164426    -0.07491089     0.59309216
 c     -2.34163145    -0.47103620    -0.74750654
 h     -2.23513106    -0.99745836    -1.76623419
 h     -2.87581812    -1.03435469     0.02547186
 h     -2.81418779     0.44024365    -1.03478877
 h      0.07371956     0.75883767     1.58521891
          17

 c      1.27019516    -0.43604370    -0.14727077
 c     -0.00026142    -1.08781729     0.04579529
 c     -1.02076626    -0.09507485     0.04610513
 c     -0.73365559     1.12004742     1.03081494
 c     -0.26751638     1.18445738    -0.40379419
 c      1.09970138     0.84103626    -0.47811728
 h     -0.02281983    -2.14574554    -0.05812642
 h     -1.58868048     1.44904367     1.64736800
 h     -0.84935613     1.71680118    -1.24554884
 h      1.80375170     1.65489383    -0.61586682
 o      2.39948831    -0.92229835     0.42732473
 h      2.86209699    -0.11368482     0.58736048
 c     -2.35083620    -0.46169277    -0.75358726
 h     -2.23341336    -0.99008814    -1.72766743
 h     -2.88490831    -1.05320014     0.02372992
 h     -2.84665571     0.41220422    -0.99317222
 h      0.00566633     0.78888897     1.63953264
          17

 c      1.27968217    -0.44082290    -0.14933624
 c     -0.00223029    -1.08972276     0.05623223
 c     -1.01040108    -0.10507289     0.02711512
 c     -0.74020188     1.12552701     1.02822632
 c     -0.26268587     1.18088198    -0.39116912
 c      1.09915685     0.83221373    -0.48528125
 h     -0.04586760    -2.09575284    -0.06787413
 h     -1.60074194     1.42880085     1.66619667
 h     -0.88941654     1.80554792    -1.27550657
 h      1.80147415     1.66013105    -0.62509497
 o      2.40797778    -0.91662169     0.42824325
 h      2.84675086    -0.14714842     0.58592241
 c     -2.35877734    -0.45365870    -0.75757828
 h     -2.22657193    -0.98347846    -1.68197235
 h     -2.89883049    -1.07149046     0.01299238
 h     -2.89316945     0.40410593    -0.95344025
 h     -0.03882783     0.81282613     1.71403239
          17

 c      1.28967893    -0.44691223    -0.14966025
 c     -0.00318477    -1.08857337     0.06588882
 c     -1.00091026    -0.11546228     0.00588914
 c     -0.74846111     1.13081436     1.02509492
 c     -0.26158561     1.17856440    -0.37973802
 c      1.09966841     0.82524827    -0.49312387
 h     -0.07522280    -2.07840298    -0.07411214
 h     -1.61348487     1.41539505     1.67278135
 h     -0.91305770     1.87924971    -1.28172580
 h      1.80415917     1.66116402    -0.63276517
 o      2.41503340    -0.91301060     0.42813638
 h      2.85964140    -0.15124370     0.59395317
 c     -2.36550337    -0.44694395    -0.75838851
 h     -2.21436868    -0.98186258    -1.64097257
 h     -2.91463716    -1.08745676    -0.00759307
 h     -2.95327897     0.41714191    -0.91664673
 h     -0.06301873     0.83153927     1.80232976
          17

 c      1.29991081    -0.45404701    -0.14825870
 c     -0.00284507    -1.08413386     0.07468466
 c     -0.99281224    -0.12578270    -0.01721375
 c     -0.75743762     1.13543675     1.02276416
 c     -0.26428525     1.17784751    -0.36988926
 c      1.10142561     0.82026816    -0.50156697
 h     -0.11113364    -2.09992013    -0.07744620
 h     -1.62791228     1.40901206     1.66483824
 h     -0.91763364     1.93279229    -1.26138795
 h      1.81037551     1.65623726    -0.63869068
 o      2.42067192    -0.91162649     0.42701189
 h      2.90102815    -0.12454033     0.61164656
 c     -2.37158590    -0.44060920    -0.75536051
 h     -2.19671150    -0.98908752    -1.61576733
 h     -2.93031261    -1.10048134    -0.03691433
 h     -3.01955763     0.44191737    -0.88214636
 h     -0.07729516     0.84907566     1.89005612
          17

 c      1.31012736    -0.46173278    -0.14522782
 c     -0.00112546    -1.07800277     0.08237201
 c     -0.98658560    -0.13552342    -0.04181397
 c     -0.76626132     1.13903245     1.02241918
 c     -0.27051753     1.17886954    -0.36181005
 c      1.10440779     0.81717086    -0.51045979
 h     -0.15172033    -2.14572966    -0.07579439
 h     -1.64532671     1.40968410     1.64154070
 h     -0.90290878     1.96349098    -1.21474369
 h      1.81936307     1.64488321    -0.64294044
 o      2.42588478    -0.91117729     0.42527885
 h      2.95587086    -0.08966886     0.63313813
 c     -2.37767779    -0.43373644    -0.74858429
 h     -2.17468058    -1.00501141    -1.61060777
 h     -2.94489916    -1.11107853    -0.07217579
 h     -3.08188154     0.46639414    -0.84963564
 h     -0.09026936     0.86852889     1.96375963
          17

 c      1.32007192    -0.46934522    -0.14073371
 c      0.00185556    -1.07233804     0.08869216
 c     -0.98261124    -0.14418337    -0.06753633
 c     -0.77435870     1.14141709     1.02474745
 c     -0.27979341     1.18162012    -0.35557176
 c      1.10840805     0.81565030    -0.51957779
 h     -0.19317575    -2.19458237    -0.06622515
 h     -1.66726087     1.41731853     1.60346185
 h     -0.87015001     1.97036828    -1.14388432
 h      1.83115794     1.62801334    -0.64583982
 o      2.43171593    -0.91048533     0.42339524
 h      3.00849045    -0.06788893     0.65202527
 c     -2.38409120    -0.42606826    -0.73896622
 h     -2.15126035    -1.02402526    -1.62083589
 h     -2.95840216    -1.12073941    -0.10949119
 h     -3.13187424     0.48192518    -0.81960888
 h     -0.10673027     0.89110918     2.01480985
          17

 c      1.32946774    -0.47624231    -0.13499015
 c      0.00587449    -1.06873991     0.09352469
 c     -0.98110771    -0.15134649    -0.09402039
 c     -0.78137831     1.14252718     1.02998469
 c     -0.29140163     1.18586510    -0.35104744
 c      1.11308566     0.81526315    -0.52863816
 h     -0.23144431    -2.23065313    -0.04695299
 h     -1.69523433     1.43171288     1.55218638
 h     -0.82261660     1.95499229    -1.05344236
 h      1.84645668     1.60764642    -0.64790690
 o      2.43884256    -0.90903426     0.42168301
 h      3.04911455    -0.06987531     0.66417403
 c     -2.39077868    -0.41786632    -0.72778065
 h     -2.13055705    -1.03807651    -1.63756592
 h     -2.97138805    -1.13154590    -0.14475408
 h     -3.16431123     0.48430111    -0.79289943
 h     -0.12878256     0.91673186     2.03903343
          17

 c      1.33803037    -0.48185136    -0.12823008
 c      0.01065550    -1.06803636     0.09687913
 c     -0.98208591    -0.15672348    -0.12091630
 c     -0.78718453     1.14238801     1.03803111
 c     -0.30427484     1.19086431    -0.34765993
 c      1.11803927     0.81552316    -0.53733037
 h     -0.26321533    -2.24538121    -0.01756592
 h     -1.72996507     1.45240316     1.48964845
 h     -0.76757622     1.92478555    -0.95328174
 h      1.86619700     1.58630132    -0.64974151
 o      2.44759551    -0.90680005     0.42032272
 h      3.07330211    -0.09808406     0.66764114
 c     -2.39752498    -0.40958670    -0.71615857
 h     -2.11637607    -1.04040315    -1.65294530
 h     -2.98428195    -1.14540902    -0.17462238
 h     -3.17696431     0.47292232    -0.77032093
 h     -0.15680794     0.94452531     2.03582539
          17

 c      1.34549639    -0.48572829    -0.12067750
 c      0.01588466    -1.07041837     0.09883523
 c     -0.98533876    -0.16015307    -0.14787473
 c     -0.79196980     1.14113293     1.04847107
 c     -0.31673653     1.19480297    -0.34399952
 c      1.12289936     0.81600635    -0.54535082
 h     -0.28612553    -2.23572690     0.02141489
 h     -1.77016314     1.47832255     1.41758917
 h     -0.71963556     1.89976057    -0.86278160
 h      1.89087133     1.56615575    -0.65188815
 o      2.45798159    -0.90411132     0.41935833
 h      3.08123556    -0.14878704     0.66241322
 c     -2.40408807    -0.40178349    -0.70486599
 h     -2.11144121    -1.02700336    -1.66211346
 h     -2.99666153    -1.16315013    -0.19721641
 h     -3.17044868     0.45020678    -0.75252709
 h     -0.18947273     0.97296859     2.00833938
          17

 c      1.35165786    -0.48759693    -0.11252357
 c      0.02124254    -1.07556228     0.09950231
 c     -0.99046911    -0.16159311    -0.17453516
 c     -0.79640784     1.13904068     1.06043026
 c     -0.32665381     1.19468658    -0.33802517
 c      1.12742079     0.81643128    -0.55243026
 h     -0.29882389    -2.20301546     0.06890585
 h     -1.81179907     1.50749722     1.33769585
 h     -0.69918940     1.91402958    -0.80848970
 h      1.91982206     1.54831641    -0.65471232
 o      2.46957584    -0.90168770     0.41865594
 h      3.07907069    -0.21133554     0.65088048
 c     -2.41020274    -0.39516829    -0.69430477
 h     -2.11726002    -0.99654454    -1.66311367
 h     -3.00703286    -1.18400017    -0.21217990
 h     -3.14857668     0.42169509    -0.73995801
 h     -0.22276414     0.99981861     1.96510403
          17

 c      1.35639859    -0.48736342    -0.10391287
 c      0.02647102    -1.08265424     0.09899926
 c     -0.99694601    -0.16114958    -0.20050867
 c     -0.80172106     1.13653475     1.07236141
 c     -0.33309744     1.18915174    -0.32922706
 c      1.13153828     0.81667215    -0.55834726
 h     -0.30129524    -2.15322197     0.12353257
 h     -1.84879794     1.53711319     1.25239683
 h     -0.71293432     1.98329470    -0.79893681
 h      1.95095181     1.53262372    -0.65832416
 o      2.48134338    -0.90074627     0.41784656
 h      3.08154040    -0.26647347     0.63865811
 c     -2.41549755    -0.39064441    -0.68458441
 h     -2.13416809    -0.95000185    -1.65653099
 h     -3.01327894    -1.20586062    -0.22018910
 h     -3.11884880     0.39639025    -0.73279537
 h     -0.24858763     1.02216750     1.92209136
          17

 c      1.35970760    -0.48509333    -0.09494612
 c      0.03146973    -1.09033631     0.09741949
 c     -1.00416670    -0.15910298    -0.22537792
 c     -0.80943340     1.13407992     1.08220026
 c     -0.33711101     1.18066578    -0.31952967
 c      1.13532948     0.81671719    -0.56293558
 h     -0.29553872    -2.09818160     0.18414896
 h     -1.87499912     1.56407273     1.16548668
 h     -0.74474951     2.07926542    -0.81416179
 h      1.98111984     1.51810245    -0.66258740
 o      2.49190283    -0.90263086     0.41645414
 h      3.10792914    -0.29245748     0.63268751
 c     -2.41950940    -0.38915624    -0.67557370
 h     -2.16131392    -0.89051351    -1.64556286
 h     -3.01343446    -1.22607816    -0.22233998
 h     -3.09148958     0.38568232    -0.73086154
 h     -0.25573819     1.03729278     1.90038544
          17

 c      1.36165402    -0.48095592    -0.08569980
 c      0.03635490    -1.09677026     0.09475387
 c     -1.01151010    -0.15585767    -0.24873412
 c     -0.82050409     1.13196522     1.08850329
 c     -0.33981938     1.17217818    -0.31086248
 c      1.13890153     0.81662077    -0.56608824
 h     -0.28592262    -2.05520964     0.25087322
 h     -1.88622708     1.58579214     1.08189060
 h     -0.77789270     2.16874320    -0.83421717
 h      2.00699163     1.50369951    -0.66721780
 o      2.50083299    -0.90753468     0.41438553
 h      3.16194425    -0.28570107     0.63380160
 c     -2.42201206    -0.39121498    -0.66692833
 h     -2.19667401    -0.82323130    -1.63637525
 h     -3.00632323    -1.24228111    -0.21972147
 h     -3.07489850     0.39844813    -0.73331294
 h     -0.23800126     1.04451180     1.91273391
          17

 c      1.36237037    -0.47518408    -0.07624202
 c      0.04130284    -1.10028074     0.09087147
 c     -1.01838518    -0.15186791    -0.27021648
 c     -0.83448170     1.13017419     1.09156207
 c     -0.34170331     1.16536721    -0.30430350
 c      1.14230764     0.81645787    -0.56774826
 h     -0.27715581    -2.03989079     0.32548310
 h     -1.88155131     1.60086277     1.00681130
 h     -0.80349502     2.23377151    -0.84919738
 h      2.02590390     1.48889682    -0.67191499
 o      2.50911309    -0.91430355     0.41202827
 h      3.22512173    -0.26395113     0.63534912
 c     -2.42342976    -0.39635010    -0.65819250
 h     -2.23750483    -0.75439500    -1.63751927
 h     -2.99188333    -1.25304982    -0.21318643
 h     -3.06988192     0.43425998    -0.73813239
 h     -0.20283460     1.04588908     1.95116969
          17

 c      1.36207054    -0.46805629    -0.06663311
 c      0.04617796    -1.10047114     0.08578064
 c     -1.02427999    -0.14757501    -0.28953629
 c     -0.84995196     1.12849316     1.09264072
 c     -0.34285679     1.16100633    -0.30038911
 c      1.14551859     0.81628851    -0.56788921
 h     -0.26986848    -2.05339916     0.40847070
 h     -1.86354689     1.60937806     0.94484183
 h     -0.81767572     2.26705718    -0.85532537
 h      2.03643954     1.47401527    -0.67647446
 o      2.51781544    -0.92174109     0.40975433
 h      3.27737647    -0.24527406     0.63094706
 c     -2.42465575    -0.40323791    -0.64910432
 h     -2.28151912    -0.68911310    -1.65629569
 h     -2.97125914    -1.25837674    -0.20320840
 h     -3.07019084     0.48310031    -0.74209482
 h     -0.16559735     1.04436422     1.99672596
          17

 c      1.36105021    -0.45989384    -0.05691884
 c      0.05048693    -1.09833757     0.07993911
 c     -1.02880098    -0.14336082    -0.30648707
 c     -0.86541035     1.12662472     1.09279701
 c     -0.34324018     1.15942708    -0.29937759
 c      1.14841857     0.81614338    -0.56649872
 h     -0.26004620    -2.08144848     0.49534184
 h     -1.83795698     1.61303626     0.89929227
 h     -0.81884147     2.26633706    -0.85153948
 h      2.03868134     1.46026475    -0.68086644
 o      2.52744657    -0.92912973     0.40771664
 h      3.30725054    -0.23956822     0.61758602
 c     -2.42643035    -0.41042565    -0.64001461
 h     -2.32785542    -0.62948244    -1.69286618
 h     -2.94671379    -1.25983117    -0.18978047
 h     -3.06849047     0.53218146    -0.74163307
 h     -0.13928600     1.04213328     2.03380166
          17

 c      1.35965032    -0.45106231    -0.04712631
 c      0.05375116    -1.09519430     0.07410851
 c     -1.03168743    -0.13952574    -0.32094090
 c     -0.87956509     1.12421413     1.09261508
 c     -0.34279608     1.16071428    -0.30135753
 c      1.15081661     0.81602723    -0.56356955
 h     -0.24334112    -2.10689185     0.57821070
 h     -1.81289458     1.61498934     0.87177682
 h     -0.80656975     2.23190023    -0.83809575
 h      2.03414492     1.44958300    -0.68526265
 o      2.53801899    -0.93612635     0.40589999
 h      3.31084124    -0.25023468     0.59482868
 c     -2.42906767    -0.41674549    -0.63192849
 h     -2.37648540    -0.57550648    -1.73875526
 h     -2.92125952    -1.26022988    -0.17247077
 h     -3.06015162     0.57137259    -0.73378818
 h     -0.13153921     1.04041686     2.05361718
          17

 c      1.35820845    -0.44197071    -0.03726610
 c      0.05574036    -1.09194742     0.06902886
 c     -1.03280360    -0.13628108    -0.33283296
 c     -0.89139127     1.12088834     1.09233618
 c     -0.34146705     1.16469702    -0.30625485
 c      1.15248182     0.81594254    -0.55910009
 h     -0.21770063    -2.11802428     0.64956940
 h     -1.79707588     1.61911078     0.86226339
 h     -0.78157285     2.16656297    -0.81648753
 h      2.02535327     1.44426094    -0.68999970
 o      2.54916239    -0.94267218     0.40417897
 h      3.29026860    -0.27572222     0.56396846
 c     -2.43258458    -0.42133652    -0.62600717
 h     -2.42698793    -0.52730085    -1.78210449
 h     -2.89788145    -1.26257456    -0.15082586
 h     -3.04357077     0.59453888    -0.71660111
 h     -0.14562678     1.03968022     2.05256474
          17

 c      1.35701867    -0.43306182    -0.02734028
 c      0.05646858    -1.08902456     0.06527272
 c     -1.03211744    -0.13374927    -0.34214271
 c     -0.90030143     1.11637973     1.09190834
 c     -0.33911139     1.17073198    -0.31372675
 c      1.15321092     0.81593401    -0.55310459
 h     -0.18325063    -2.10917609     0.70398587
 h     -1.79676058     1.62839464     0.86978461
 h     -0.74676547     2.07813498    -0.79064028
 h      2.01501133     1.44633176    -0.69546096
 o      2.56008253    -0.94905633     0.40233749
 h      3.25460852    -0.30864348     0.52781023
 c     -2.43688432    -0.42368573    -0.62306723
 h     -2.47819998    -0.48587063    -1.81310679
 h     -2.87855444    -1.26846316    -0.12510059
 h     -3.01941374     0.59916880    -0.68907104
 h     -0.18141852     1.03977275     2.03081655
          17

 c      1.35630299    -0.42478794    -0.01735487
 c      0.05612749    -1.08649909     0.06322867
 c     -1.02967876    -0.13197421    -0.34888047
 c     -0.90641909     1.11069574     1.09087868
 c     -0.33526874     1.17720593    -0.32288267
 c      1.15291327     0.81614356    -0.54563155
 h     -0.14155514    -2.07914351     0.73828819
 h     -1.81270909     1.64308228     0.89336105
 h     -0.70996619     1.98523812    -0.77001400
 h      2.00495336     1.45682578    -0.70187721
 o      2.56946635    -0.95605246     0.40009726
 h      3.22172450    -0.33376302     0.49031798
 c     -2.44183739    -0.42373819    -0.62339961
 h     -2.52855002    -0.45269000    -1.82588061
 h     -2.86366783    -1.27696702    -0.09687081
 h     -2.99009848     0.58611662    -0.65095376
 h     -0.23520296     1.03990993     1.99251186
          17

 c      1.35619426    -0.41757018    -0.00733414
 c      0.05503380    -1.08416678     0.06309358
 c     -1.02560473    -0.13095194    -0.35308247
 c     -0.91072697     1.10418902     1.08823121
 c     -0.32889590     1.18110013    -0.33196499
 c      1.15166827     0.81684096    -0.53678140
 h     -0.09515709    -2.03030230     0.75163211
 h     -1.83984305     1.66014724     0.93206067
 h     -0.68682048     1.92263172    -0.77325356
 h      1.99539739     1.47524106    -0.70911261
 o      2.57586269    -0.96465408     0.39725198
 h      3.21258843    -0.33247082     0.45459209
 c     -2.44724968    -0.42194326    -0.62682203
 h     -2.57645087    -0.42914510    -1.81825812
 h     -2.85229543    -1.28496430    -0.06895962
 h     -2.95968996     0.55993716    -0.60248509
 h     -0.29841577     1.03855169     1.94756352
          17

 c      1.35674246    -0.41175084     0.00266634
 c      0.05359227    -1.08153137     0.06481384
 c     -1.02007535    -0.13068685    -0.35480914
 c     -0.91491195     1.09744529     1.08234853
 c     -0.31905497     1.17970521    -0.33916523
 c      1.14972535     0.81838813    -0.52670541
 h     -0.04737239    -1.96895074     0.74616961
 h     -1.87011696     1.67474402     0.98417210
 h     -0.69243248     1.92170573    -0.81893141
 h      1.98500528     1.49959301    -0.71656120
 o      2.57895051    -0.97491123     0.39383337
 h      3.23139580    -0.30160467     0.42031230
 c     -2.45278457    -0.41918636    -0.63281633
 h     -2.62059955    -0.41615389    -1.79137559
 h     -2.84298971    -1.28867021    -0.04466065
 h     -2.93383155     0.52923502    -0.54394976
 h     -0.35688333     1.03335966     1.91340130
          17

 c      1.35795026    -0.40756003     0.01255405
 c      0.05225750    -1.07772478     0.06796971
 c     -1.01333567    -0.13123030    -0.35414772
 c     -0.92070041     1.09105029     1.07158273
 c     -0.30669325     1.17427350    -0.34494687
 c      1.14746154     0.82114279    -0.51557748
 h     -0.00201846    -1.90654092     0.72841014
 h     -1.89602804     1.68230494     1.04657895
 h     -0.72015468     1.96815236    -0.89892136
 h      1.97171231     1.52704811    -0.72324328
 o      2.57978717    -0.98557825     0.38997075
 h      3.26141174    -0.25919084     0.38590898
 c     -2.45796802    -0.41654242    -0.64063507
 h     -2.66031683    -0.41390683    -1.74986686
 h     -2.83446848    -1.28524528    -0.02680283
 h     -2.91872599     0.50502729    -0.47517446
 h     -0.39549137     1.02173617     1.90980100
          17

 c      1.35979872    -0.40509141     0.02220229
 c      0.05146706    -1.07150233     0.07171362
 c     -1.00569245    -0.13262360    -0.35122948
 c     -0.92871661     1.08534410     1.05574000
 c     -0.29379912     1.16799563    -0.35123399
 c      1.14529707     0.82537380    -0.50356038
 h      0.03733296    -1.85991489     0.70991559
 h     -1.91263833     1.67990640     1.11486177
 h     -0.75138049     2.02548783    -0.98838781
 h      1.95377912     1.55476251    -0.72806176
 o      2.57952109    -0.99531807     0.38570115
 h      3.28494117    -0.22519517     0.35141558
 c     -2.46237355    -0.41472795    -0.64926745
 h     -2.69604052    -0.42171237    -1.70261847
 h     -2.82594271    -1.27379993    -0.01707685
 h     -2.91818683     0.49493929    -0.39590729
 h     -0.40983400     1.00234844     1.94169799
          17

 c      1.36224722    -0.40428244     0.03145648
 c      0.05155004    -1.06172117     0.07512215
 c     -0.99751248    -0.13481601    -0.34624703
 c     -0.93823166     1.08031771     1.03660627
 c     -0.28183866     1.16292793    -0.35939551
 c      1.14361191     0.83120619    -0.49078309
 h      0.06850734    -1.84579238     0.70308991
 h     -1.91795952     1.66655289     1.18396250
 h     -0.77378962     2.07053837    -1.06944286
 h      1.93055096     1.58057180    -0.73007169
 o      2.57880778    -1.00332632     0.38099440
 h      3.29237338    -0.21149572     0.31798396
 c     -2.46581622    -0.41356101    -0.65727397
 h     -2.72979879    -0.43806599    -1.66280030
 h     -2.81720577    -1.25574435    -0.01566205
 h     -2.93081406     0.49706100    -0.30821273
 h     -0.40877786     0.97615404     1.99220921
          17

 c      1.36522749    -0.40491529     0.04014625
 c      0.05273513    -1.04838982     0.07805287
 c     -0.98922504    -0.13761879    -0.33945483
 c     -0.94812685     1.07571816     1.01647019
 c     -0.27168464     1.15997465    -0.37004341
 c      1.14269591     0.83858875    -0.47732723
 h      0.09079888    -1.86851268     0.71102434
 h     -1.91251616     1.64290084     1.24901815
 h     -0.78200945     2.09337968    -1.13316643
 h      1.90278509     1.60341691    -0.72867515
 o      2.57789525    -1.00928060     0.37581366
 h      3.28083259    -0.22268774     0.28691192
 c     -2.46829680    -0.41211126    -0.66298384
 h     -2.76473598    -0.46101380    -1.64400643
 h     -2.80863901    -1.23464124    -0.02106416
 h     -2.95116119     0.50188971    -0.21823027
 h     -0.40337520     0.94542875     2.03895808
          17

 c      1.36863572    -0.40664815     0.04810323
 c      0.05526583    -1.03299212     0.08138350
 c     -0.98130328    -0.14070179    -0.33115079
 c     -0.95748564     1.07118718     0.99699282
 c     -0.26388392     1.15945876    -0.38335408
 c      1.14272132     0.84729225    -0.46322271
 h      0.10370081    -1.91600871     0.72461300
 h     -1.89883405     1.61092083     1.30603786
 h     -0.77425212     2.09056499    -1.17555380
 h      1.87262429     1.62350838    -0.72371710
 o      2.57673287    -1.01324358     0.37015014
 h      3.25252681    -0.25762846     0.25908825
 c     -2.46992423    -0.40934369    -0.66538023
 h     -2.80259325    -0.48840290    -1.65156496
 h     -2.80112817    -1.21565721    -0.03026393
 h     -2.97338785     0.49970065    -0.13428075
 h     -0.40032787     0.91245416     2.06640674
          17

 c      1.37233398    -0.40906512     0.05517874
 c      0.05939516    -1.01752274     0.08620986
 c     -0.97421766    -0.14363283    -0.32164537
 c     -0.96561346     1.06633349     0.97909334
 c     -0.25878465     1.16141034    -0.39927244
 c      1.14373014     0.85694382    -0.44845503
 h      0.10674911    -1.97057247     0.73192655
 h     -1.88099506     1.57355471     1.35229866
 h     -0.75046630     2.06161691    -1.19505207
 h      1.84327053     1.64219961    -0.71546549
 o      2.57493616    -1.01570402     0.36406109
 h      3.21535871    -0.30873950     0.23437227
 c     -2.47099148    -0.40458313    -0.66468026
 h     -2.84122535    -0.51756423    -1.67789184
 h     -2.79573364    -1.20445563    -0.03954885
 h     -2.99334464     0.48469915    -0.06388157
 h     -0.40228040     0.87903833     2.06659461
          17

 c      1.37616705    -0.41171979     0.06125565
 c      0.06528823    -1.00364440     0.09324334
 c     -0.96838187    -0.14593740    -0.31123487
 c     -0.97196817     1.06077244     0.96313801
 c     -0.25653432     1.16562295    -0.41756585
 c      1.14564480     0.86709993    -0.43298750
 h      0.10013974    -2.01806136     0.72516803
 h     -1.86405140     1.53428387     1.38646641
 h     -0.71192366     2.00823276    -1.19199011
 h      1.81833655     1.66147579    -0.70444761
 o      2.57166295    -1.01769976     0.35773452
 h      3.18488570    -0.36002072     0.21055080
 c     -2.47192841    -0.39768134    -0.66179090
 h     -2.87572979    -0.54523865    -1.70882130
 h     -2.79301970    -1.20535072    -0.04615342
 h     -3.00874619     0.45517397    -0.01227734
 h     -0.40937468     0.84651670     2.03673318
          17

 c      1.37999165    -0.41415917     0.06625322
 c      0.07295779    -0.99248360     0.10274801
 c     -0.96410612    -0.14715733    -0.30018652
 c     -0.97618288     1.05417979     0.94908514
 c     -0.25698427     1.17153621    -0.43771956
 c      1.14830621     0.87735262    -0.41679945
 h      0.08483024    -2.04969085     0.70121066
 h     -1.85308517     1.49653076     1.40835337
 h     -0.66197188     1.93561074    -1.16985361
 h      1.80091733     1.68303436    -0.69113078
 o      2.56580105    -1.02058383     0.35150812
 h      3.18128280    -0.39086057     0.18307257
 c     -2.47314164    -0.38903233    -0.65750084
 h     -2.90133885    -0.56821856    -1.73191842
 h     -2.79236633    -1.21943071    -0.04980726
 h     -3.01883829     0.41253624     0.01784866
 h     -0.42004818     0.81578372     1.97777489
          17

 c      1.38370230    -0.41593671     0.07012667
 c      0.08223489    -0.98467450     0.11463846
 c     -0.96156355    -0.14689941    -0.28873349
 c     -0.97818856     1.04637766     0.93652676
 c     -0.25949804     1.17790378    -0.45859034
 c      1.15152214     0.88743980    -0.39993007
 h      0.06232572    -2.06108520     0.66023439
 h     -1.85191032     1.46295857     1.41830601
 h     -0.60815187     1.85642675    -1.13933477
 h      1.79269627     1.70727027    -0.67556807
 o      2.55706846    -1.02486573     0.34561355
 h      3.21186894    -0.39465056     0.14920755
 c     -2.47489093    -0.37950551    -0.65223110
 h     -2.91489695    -0.58394231    -1.73952030
 h     -2.79192084    -1.24413054    -0.05280753
 h     -3.02436048     0.36076531     0.02656197
 h     -0.43093258     0.78710777     1.89461173
          17

 c      1.38722862    -0.41663881     0.07286606
 c      0.09276569    -0.98039283     0.12854836
 c     -0.96077465    -0.14487412    -0.27707883
 c     -0.97839326     1.03744439     0.92462228
 c     -0.26275270     1.18234652    -0.47785671
 c      1.15510770     0.89730075    -0.38250112
 h      0.03446876    -2.05168695     0.60480130
 h     -1.86181453     1.43493016     1.41655326
 h     -0.56475116     1.79636788    -1.12482028
 h      1.79356081     1.73278608    -0.65724312
 o      2.54666066    -1.02969978     0.33990188
 h      3.26089662    -0.38693257     0.11245944
 c     -2.47717220    -0.37030768    -0.64623225
 h     -2.91498490    -0.59071456    -1.72845887
 h     -2.78932059    -1.27463459    -0.05854374
 h     -3.02799873     0.30644816     0.01728769
 h     -0.43595525     0.75953488     1.79767338
          17

 c      1.39050943    -0.41593788     0.07450347
 c      0.10405006    -0.97931735     0.14385834
 c     -0.96161792    -0.14093505    -0.26540239
 c     -0.97780585     1.02780316     0.91205826
 c     -0.26520726     1.18207586    -0.49255721
 c      1.15891577     0.90703812    -0.36470063
 h      0.00320699    -2.02533511     0.53958264
 h     -1.88097029     1.41239442     1.40301847
 h     -0.54778954     1.78627602    -1.15842364
 h      1.80191870     1.75680741    -0.63523558
 o      2.53613589    -1.03408740     0.33407961
 h      3.30720119    -0.38594374     0.07868424
 c     -2.47959976    -0.36281427    -0.63983221
 h     -2.90172547    -0.58778387    -1.69944369
 h     -2.78255787    -1.30579752    -0.06985049
 h     -3.03504612     0.25880702    -0.00252014
 h     -0.42538283     0.73003269     1.70410267
          17

 c      1.39347265    -0.41364126     0.07512060
 c      0.11552884    -0.98054183     0.15972636
 c     -0.96386627    -0.13512578    -0.25386789
 c     -0.97777496     1.01811363     0.89753689
 c     -0.26670240     1.17710628    -0.50249428
 c      1.16285241     0.91681563    -0.34674265
 h     -0.02987557    -1.99171043     0.47119702
 h     -1.90497760     1.39425031     1.37771474
 h     -0.55660113     1.82519237    -1.24060456
 h      1.81544142     1.77621237    -0.60857519
 o      2.52660419    -1.03754319     0.32795162
 h      3.33689965    -0.40162357     0.05203065
 c     -2.48140787    -0.35831725    -0.63339957
 h     -2.87678927    -0.57549916    -1.65728511
 h     -2.77047517    -1.33340165    -0.08817222
 h     -3.05291808     0.22811670    -0.02246991
 h     -0.38836218     0.69439083     1.63263352
          17

 c      1.39602713    -0.40970537     0.07484511
 c      0.12671531    -0.98260467     0.17520070
 c     -0.96723819    -0.12767196    -0.24264291
 c     -0.97901352     1.00876191     0.88094710
 c     -0.26821590     1.17010327    -0.51043589
 c      1.16683170     0.92677239    -0.32884385
 h     -0.06431271    -1.96642377     0.40707676
 h     -1.92848945     1.37905417     1.34130427
 h     -0.57665693     1.88237076    -1.33815054
 h      1.83181402     1.78854611    -0.57659774
 o      2.51868910    -1.04000047     0.32144558
 h      3.34373524    -0.43685716     0.03443773
 c     -2.48176440    -0.35756244    -0.62684280
 h     -2.84361229    -0.55552928    -1.61189719
 h     -2.75288537    -1.35469217    -0.11346265
 h     -3.08725340     0.22093213    -0.03435141
 h     -0.32288716     0.65267002     1.58977679
          17

 c      1.39807607    -0.40421786     0.07383694
 c      0.13724878    -0.98404064     0.18948338
 c     -0.97144021    -0.11891783    -0.23191120
 c     -0.98093915     0.99952166     0.86359655
 c     -0.27036359     1.16325254    -0.51870678
 c      1.17071014     0.93697539    -0.31122376
 h     -0.10068292    -1.96489099     0.35259972
 h     -1.94707816     1.36573370     1.29536634
 h     -0.59697409     1.93367487    -1.42386229
 h      1.84927541     1.79267556    -0.53918758
 o      2.51260390    -1.04165811     0.31459381
 h      3.32754334    -0.48975872     0.02590459
 c     -2.48027807    -0.36033181    -0.61909696
 h     -2.80724827    -0.53067712    -1.57842826
 h     -2.73051829    -1.36863439    -0.14439800
 h     -3.13631447     0.23519441    -0.03795089
 h     -0.24180354     0.61266766     1.56619683
          17

 c      1.39955682    -0.39736359     0.07226958
 c      0.14671248    -0.98440127     0.20214726
 c     -0.97618326    -0.10928475    -0.22185478
 c     -0.98238293     0.98998639     0.84701074
 c     -0.27321323     1.15770611    -0.52844363
 c      1.17426864     0.94738912    -0.29410283
 h     -0.13817828    -1.99056812     0.30893299
 h     -1.95833490     1.35397866     1.24232643
 h     -0.61236662     1.96767365    -1.48459994
 h      1.86692220     1.78904766    -0.49682791
 o      2.50808282    -1.04295707     0.30756145
 h      3.29500195    -0.55395146     0.02406688
 c     -2.47716323    -0.36566409    -0.60863940
 h     -2.77250766    -0.50348008    -1.57235948
 h     -2.70491704    -1.37617412    -0.17866563
 h     -3.19115032     0.26177502    -0.03955928
 h     -0.16335526     0.58433217     1.54988813
          17

 c      1.40046800    -0.38939587     0.07031533
 c      0.15447219    -0.98446767     0.21300374
 c     -0.98117356    -0.09926700    -0.21263778
 c     -0.98237204     0.98000424     0.83221391
 c     -0.27654824     1.15404001    -0.54008400
 c      1.17722270     0.95786655    -0.27768973
 h     -0.17265556    -2.03234623     0.27494819
 h     -1.96205780     1.34429617     1.18523196
 h     -0.62072996     1.97994792    -1.51518511
 h      1.88479221     1.77960725    -0.45048450
 o      2.50417915    -1.04463513     0.30072695
 h      3.26258035    -0.61767661     0.02296887
 c     -2.47306209    -0.37248600    -0.59492568
 h     -2.74055190    -0.47428786    -1.59831115
 h     -2.67828233    -1.38045175    -0.21331217
 h     -3.24129989     0.29035336    -0.04574142
 h     -0.10162842     0.57440999     1.53405736
          17

 c      1.40085288    -0.38061856     0.06813833
 c      0.15985694    -0.98535637     0.22187667
 c     -0.98610252    -0.08943280    -0.20441362
 c     -0.98028888     0.96973255     0.81977440
 c     -0.28005133     1.15254619    -0.55372746
 c      1.17925090     0.96817432    -0.26217014
 h     -0.19860186    -2.07480834     0.24997312
 h     -1.95986106     1.33787336     1.12746400
 h     -0.62139444     1.96931527    -1.51412676
 h      1.90367788     1.76735380    -0.40137767
 o      2.49935802    -1.04758802     0.29467309
 h      3.25506486    -0.66617691     0.01332258
 c     -2.46875589    -0.37988355    -0.57904057
 h     -2.70849807    -0.44184766    -1.64489779
 h     -2.65316642    -1.38647387    -0.24529739
 h     -3.27880804     0.31297943    -0.06009159
 h     -0.06489118     0.58587561     1.51645534
          17

 c      1.40074793    -0.37136699     0.06588903
 c      0.16240792    -0.98781283     0.22856381
 c     -0.99065834    -0.08039705    -0.19734354
 c     -0.97582180     0.95956091     0.80999024
 c     -0.28338604     1.15330596    -0.56925450
 c      1.18004855     0.97806125    -0.24770476
 h     -0.21178311    -2.10636962     0.23417265
 h     -1.95434003     1.33628758     1.07235026
 h     -0.61461775     1.93662385    -1.48225213
 h      1.92457046     1.75549960    -0.35070919
 o      2.49279784    -1.05216433     0.28974088
 h      3.28529803    -0.69329377    -0.01023072
 c     -2.46481720    -0.38707058    -0.56282830
 h     -2.67306066    -0.40579115    -1.69395656
 h     -2.63192749    -1.39948382    -0.27234489
 h     -3.29901296     0.32464620    -0.08329635
 h     -0.05685878     0.61898315     1.49726584
          17

 c      1.40012821    -0.36199420     0.06370354
 c      0.16196517    -0.99207879     0.23288356
 c     -0.99454720    -0.07276615    -0.19159963
 c     -0.96900540     0.95006081     0.80296438
 c     -0.28619265     1.15609731    -0.58624295
 c      1.17941086     0.98735059    -0.23443398
 h     -0.21006384    -2.12078221     0.22796527
 h     -1.94785094     1.34103682     1.02271823
 h     -0.60190894     1.88554555    -1.42362099
 h      1.94779088     1.74640516    -0.29945585
 o      2.48553946    -1.05780573     0.28559296
 h      3.33642519    -0.70742221    -0.04211759
 c     -2.46147423    -0.39352737    -0.54788713
 h     -2.63291115    -0.36741746    -1.73066237
 h     -2.61610227    -1.42214577    -0.29372863
 h     -3.30020835     0.32295563    -0.11400789
 h     -0.07729945     0.67191090     1.47821553
          17

 c      1.39889669    -0.35288238     0.06171369
 c      0.15865731    -0.99796445     0.23471015
 c     -0.99750880    -0.06707062    -0.18733523
 c     -0.96039349     0.94196679     0.79853104
 c     -0.28797066     1.16009968    -0.60364320
 c      1.17730969     0.99600480    -0.22247995
 h     -0.19323669    -2.11629508     0.23165629
 h     -1.94136021     1.35299795     0.98054657
 h     -0.58744998     1.82587868    -1.34920469
 h      1.97223930     1.74083285    -0.24835858
 o      2.47918385    -1.06380331     0.28165348
 h      3.38250421    -0.71920860    -0.07297043
 c     -2.45865057    -0.39922317    -0.53527935
 h     -2.58853057    -0.32898243    -1.74632876
 h     -2.60611742    -1.45254017    -0.31030474
 h     -3.28353081     0.30803669    -0.14939187
 h     -0.12101604     0.74079151     1.46317776
          17

 c      1.39691143    -0.34444894     0.06004858
 c      0.15287241    -1.00488871     0.23398920
 c     -0.99932687    -0.06370546    -0.18462937
 c     -0.95125656     0.93611852     0.79606448
 c     -0.28782108     1.16339547    -0.61924528
 c      1.17390164     1.00412044    -0.21194122
 h     -0.16285060    -2.09530068     0.24533001
 h     -1.93410598     1.37208413     0.94681666
 h     -0.58094975     1.77951274    -1.28308648
 h      1.99530557     1.73800505    -0.19809513
 o      2.47472107    -1.06972621     0.27752923
 h      3.40678902    -0.73436555    -0.09646964
 c     -2.45597220    -0.40464717    -0.52566625
 h     -2.54142912    -0.29298432    -1.73747528
 h     -2.60153390    -1.48497684    -0.32371802
 h     -3.25342026     0.28296628    -0.18526245
 h     -0.17576657     0.81987689     1.45997590
          17

 c      1.39402738    -0.33712584     0.05881739
 c      0.14522342    -1.01185627     0.23073341
 c     -0.99983059    -0.06291703    -0.18342715
 c     -0.94342716     0.93325699     0.79444150
 c     -0.28442892     1.16316292    -0.62998985
 c      1.16947081     1.01184713    -0.20287994
 h     -0.12219203    -2.06495332     0.26890280
 h     -1.92445184     1.39733205     0.92152919
 h     -0.59769249     1.77875092    -1.25912135
 h      2.01355464     1.73639773    -0.14945705
 o      2.47247494    -1.07535800     0.27303916
 h      3.40246883    -0.75458875    -0.10983267
 c     -2.45272100    -0.41066385    -0.51947292
 h     -2.49360667    -0.26177393    -1.70475972
 h     -2.60150763    -1.51277212    -0.33553522
 h     -3.21830189     0.25438505    -0.21611564
 h     -0.22331670     0.90332844     1.48077922
          17

 c      1.39013884    -0.33131835     0.05808465
 c      0.13648407    -1.01747761     0.22499556
 c     -0.99889694    -0.06485517    -0.18351580
 c     -0.93823334     0.93375567     0.79279224
 c     -0.27741284     1.15861276    -0.63513054
 c      1.16436998     1.01927083    -0.19530106
 h     -0.07594309    -2.03760438     0.30240313
 h     -1.91130409     1.42733067     0.90382152
 h     -0.64269084     1.83263541    -1.28452060
 h      2.02372277     1.73468158    -0.10337241
 o      2.47226325    -1.08061274     0.26817351
 h      3.37021236    -0.77905522    -0.11308766
 c     -2.44790422    -0.41828620    -0.51688562
 h     -2.44724826    -0.23725071    -1.65289194
 h     -2.60511398    -1.53070933    -0.34683743
 h     -3.18984196     0.23190621    -0.23574624
 h     -0.25082912     0.98813675     1.53414731
          17

 c      1.38520881    -0.32735902     0.05785424
 c      0.12743456    -1.02029956     0.21683726
 c     -0.99645593    -0.06959560    -0.18455978
 c     -0.93540438     0.93775521     0.79159824
 c     -0.26819580     1.15227578    -0.63716702
 c      1.15896261     1.02633453    -0.18914325
 h     -0.02869165    -2.02752615     0.34636278
 h     -1.89491411     1.46063831     0.89221867
 h     -0.70066888     1.91203929    -1.32931875
 h      2.02355594     1.73234727    -0.06078044
 o      2.47339136    -1.08553886     0.26312269
 h      3.31845335    -0.80458730    -0.10945310
 c     -2.44068827    -0.42826260    -0.51761824
 h     -2.40446555    -0.22036445    -1.59151425
 h     -2.61149304    -1.53631369    -0.35818922
 h     -3.17807285     0.22392375    -0.23926800
 h     -0.26283541     1.07263639     1.61264286
          17

 c      1.37927916    -0.32546424     0.05806502
 c      0.11866399    -1.01965806     0.20638968
 c     -0.99249762    -0.07705619    -0.18615164
 c     -0.93377832     0.94548929     0.79223010
 c     -0.25841533     1.14669088    -0.63833175
 c      1.15354334     1.03283541    -0.18430047
 h      0.01721379    -2.04129060     0.40120259
 h     -1.87659684     1.49594678     0.88501945
 h     -0.75492653     1.98800641    -1.36716820
 h      2.01231271     1.72992811    -0.02243915
 o      2.47449967    -1.09038038     0.25837569
 h      3.26601126    -0.82487596    -0.10684912
 c     -2.43104506    -0.44056038    -0.52060708
 h     -2.36694722    -0.21033409    -1.53601493
 h     -2.61994397    -1.53034118    -0.36971441
 h     -3.18408122     0.23114505    -0.22583883
 h     -0.27261043     1.15263818     1.69742670
          17

 c      1.37247012    -0.32570199     0.05859595
 c      0.11057117    -1.01629292     0.19405047
 c     -0.98709430    -0.08691087    -0.18785285
 c     -0.93241443     0.95714650     0.79571632
 c     -0.24917737     1.14319157    -0.63960847
 c      1.14828878     1.03845778    -0.18065014
 h      0.06151691    -2.07078726     0.46500030
 h     -1.85813675     1.53210475     0.88062801
 h     -0.79594610     2.04536966    -1.38621432
 h      1.99094113     1.72894633     0.01125032
 o      2.47375664    -1.09554986     0.25468836
 h      3.23933896    -0.83121424    -0.11733264
 c     -2.41980802    -0.45432692    -0.52416397
 h     -2.33567984    -0.20431930    -1.50498639
 h     -2.63007641    -1.51684386    -0.38112943
 h     -3.19934328     0.24586423    -0.19913877
 h     -0.28941577     1.22279175     1.77197965
          17

 c      1.36495977    -0.32798444     0.05927865
 c      0.10355856    -1.01177870     0.18054442
 c     -0.98042737    -0.09857758    -0.18924332
 c     -0.93080788     0.97267847     0.80237698
 c     -0.24120284     1.14231514    -0.64125661
 c      1.14324237     1.04281697    -0.17807767
 h      0.10369559    -2.09985491     0.53265975
 h     -1.84142334     1.56814598     0.87765509
 h     -0.81926991     2.07764744    -1.38272410
 h      1.96192653     1.73167070     0.04035785
 o      2.47026948    -1.10121476     0.25246895
 h      3.25060025    -0.81947211    -0.14726204
 c     -2.40800711    -0.46828983    -0.52695051
 h     -2.31138148    -0.19931048    -1.51059324
 h     -2.64198659    -1.50265716    -0.39177105
 h     -3.21267093     0.25808028    -0.16500843
 h     -0.31657468     1.27884495     1.82653128
          17

 c      1.35696471    -0.33209547     0.05991814
 c      0.09810506    -1.00761006     0.16673493
 c     -0.97280545    -0.11127549    -0.18998364
 c     -0.92874934     0.99180133     0.81200787
 c     -0.23500009     1.14418958    -0.64321105
 c      1.13834211     1.04552167    -0.17649172
 h      0.14207688    -2.11468685     0.59785494
 h     -1.82819471     1.60329330     0.87489377
 h     -0.82300673     2.08244447    -1.35644959
 h      1.92870718     1.74062389     0.06540664
 o      2.46508698    -1.10694101     0.25121423
 h      3.28198403    -0.79589956    -0.18833330
 c     -2.39630990    -0.48104556    -0.52894862
 h     -2.29547890    -0.19542010    -1.54884435
 h     -2.65617736    -1.49560169    -0.40080215
 h     -3.21562681     0.26034731    -0.12905835
 h     -0.35370326     1.31810711     1.85665347
          17

 c      1.34874169    -0.33774659     0.06031899
 c      0.09470205    -1.00484471     0.15343215
 c     -0.96465303    -0.12411349    -0.18985968
 c     -0.92622775     1.01406650     0.82408020
 c     -0.23091501     1.14868563    -0.64523192
 c      1.13349931     1.04626477    -0.17581882
 h      0.17450788    -2.10756397     0.65500845
 h     -1.81976572     1.63690968     0.87128482
 h     -0.80681344     2.05971401    -1.30898089
 h      1.89460572     1.75773667     0.08712136
 o      2.45975283    -1.11211531     0.25011971
 h      3.30840078    -0.77009252    -0.22738550
 c     -2.38500047    -0.49145679    -0.53115179
 h     -2.28978537    -0.19576294    -1.60368179
 h     -2.67286057    -1.50102069    -0.40767893
 h     -3.20367620     0.24881508    -0.09564706
 h     -0.39834718     1.33932115     1.86174291
          17

 c      1.34059122    -0.34462527     0.06030510
 c      0.09376998    -1.00412016     0.14130743
 c     -0.95646036    -0.13618331    -0.18878965
 c     -0.92342385     1.03891188     0.83779792
 c     -0.22907706     1.15538355    -0.64689171
 c      1.12869475     1.04492737    -0.17597584
 h      0.19901503    -2.07615555     0.70006594
 h     -1.81677367     1.66843365     0.86593364
 h     -0.77223443     2.01225984    -1.24400560
 h      1.86162859     1.78330810     0.10597226
 o      2.45521162    -1.11631154     0.24864140
 h      3.31456231    -0.74879243    -0.25546099
 c     -2.37422984    -0.49913434    -0.53460796
 h     -2.29523984    -0.20347028    -1.65831086
 h     -2.69091723    -1.51862375    -0.41254002
 h     -3.17566045     0.22275020    -0.06768931
 h     -0.44642531     1.34269542     1.84491427
          17

 c      1.33285146    -0.35242005     0.05972718
 c      0.09558492    -1.00570609     0.13085578
 c     -0.94871085    -0.14664673    -0.18680370
 c     -0.92076180     1.06565977     0.85198784
 c     -0.22921105     1.16331526    -0.64740627
 c      1.12402278     1.04164438    -0.17684290
 h      0.21411207    -2.02236427     0.73075773
 h     -1.81900288     1.69736251     0.85820817
 h     -0.72476943     1.94893055    -1.16939192
 h      1.82990777     1.81535689     0.12179140
 o      2.45181660    -1.11930688     0.24652928
 h      3.29479279    -0.73546288    -0.26841357
 c     -2.36412720    -0.50451427    -0.53999062
 h     -2.31149066    -0.22002950    -1.70078693
 h     -2.70761855    -1.54283984    -0.41610553
 h     -3.13341886     0.18414505    -0.04653211
 h     -0.49184033     1.33033270     1.81452251
          17

 c      1.32589068    -0.36082777     0.05846265
 c      0.10020339    -1.00947315     0.12233895
 c     -0.94181154    -0.15481431    -0.18401966
 c     -0.91895830     1.09350333     0.86490445
 c     -0.23027711     1.17040654    -0.64529833
 c      1.11965288     1.03677797    -0.17826279
 h      0.21899597    -1.95217181     0.74714061
 h     -1.82533494     1.72327597     0.84791017
 h     -0.67818334     1.89144090    -1.10124660
 h      1.79823582     1.84993257     0.13377490
 o      2.44950334    -1.12103976     0.24376065
 h      3.25032812    -0.73092691    -0.26588252
 c     -2.35469809    -0.50856383    -0.54766993
 h     -2.33721929    -0.24527891    -1.72424852
 h     -2.71950891    -1.56627506    -0.41923379
 h     -3.08194428     0.13773446    -0.03152121
 h     -0.52594613     1.30659825     1.78644142
          17

 c      1.32009502    -0.36956028     0.05641621
 c      0.10739567    -1.01478892     0.11567537
 c     -0.93603838    -0.16021176    -0.18062417
 c     -0.91888932     1.12162910     0.87439793
 c     -0.23039807     1.17328326    -0.63838868
 c      1.11576382     1.03080518    -0.18006134
 h      0.21379437    -1.87645982     0.75283955
 h     -1.83390678     1.74589455     0.83544947
 h     -0.65579451     1.87710756    -1.06439879
 h      1.76522154     1.88226748     0.14086569
 o      2.44780182    -1.12163625     0.24056162
 h      3.18925738    -0.73296366    -0.25164684
 c     -2.34568625    -0.51246624    -0.55788624
 h     -2.37054062    -0.27781413    -1.72596229
 h     -2.72354009    -1.58292768    -0.42254829
 h     -3.02953768     0.09095398    -0.01938260
 h     -0.53897459     1.27673601     1.78209849
          17

 c      1.31585432    -0.37835156     0.05352719
 c      0.11661968    -1.02046988     0.11032269
 c     -0.93150676    -0.16262924    -0.17685661
 c     -0.92102730     1.14954101     0.87917225
 c     -0.22869471     1.17007399    -0.62565336
 c      1.11253920     1.02417128    -0.18205681
 h      0.19970209    -1.81146762     0.75648661
 h     -1.84262702     1.76516392     0.82192217
 h     -0.66961596     1.92642394    -1.07136604
 h      1.73023984     1.90807240     0.14221163
 o      2.44572403    -1.12151597     0.23751736
 h      3.12850788    -0.73470847    -0.23537059
 c     -2.33661317    -0.51735766    -0.57076918
 h     -2.40930394    -0.31525536    -1.70705448
 h     -2.71770564    -1.58960885    -0.42626611
 h     -2.98642839     0.05253903    -0.00451618
 h     -0.52629411     1.24299832     1.81391388
          17

 c      1.31353906    -0.38695243     0.04977626
 c      0.12710271    -1.02512151     0.10541480
 c     -0.92818924    -0.16210921    -0.17299542
 c     -0.92491036     1.17707267     0.88003021
 c     -0.22689926     1.16320483    -0.60876506
 c      1.11017859     1.01718230    -0.18407532
 h      0.17838352    -1.77496534     0.77015133
 h     -1.84996246     1.78140201     0.80895201
 h     -0.70172609     2.01042647    -1.10462483
 h      1.69385391     1.92446162     0.13749024
 o      2.44191864    -1.12140105     0.23552927
 h      3.09164771    -0.72472455    -0.23186273
 c     -2.32710477    -0.52397222    -0.58602558
 h     -2.45143698    -0.35434993    -1.67326692
 h     -2.70121509    -1.58618829    -0.43012945
 h     -2.96038087     0.02859143     0.01792541
 h     -0.49403622     1.20432097     1.87080027
          17

 c      1.31347098    -0.39510238     0.04517805
 c      0.13800806    -1.02807736     0.10049327
 c     -0.92598409    -0.15885022    -0.16934807
 c     -0.92950672     1.20396142     0.87888653
 c     -0.22702391     1.15582566    -0.58980127
 c      1.10882177     1.00997520    -0.18600366
 h      0.15075132    -1.77540125     0.80054816
 h     -1.85548486     1.79541474     0.79827744
 h     -0.73112856     2.09262781    -1.14269834
 h      1.65785436     1.93046430     0.12709336
 o      2.43579036    -1.12175042     0.23508067
 h      3.09130938    -0.69632439    -0.24927178
 c     -2.31722011    -0.53231963    -0.60246070
 h     -2.49557528    -0.39110944    -1.63604398
 h     -2.67449415    -1.57548831    -0.43334201
 h     -2.95204635     0.01864035     0.04734652
 h     -0.45415475     1.16110515     1.92946198
          17

 c      1.31589903    -0.40250986     0.03976932
 c      0.14846910    -1.02998350     0.09616188
 c     -0.92477780    -0.15313076    -0.16622796
 c     -0.93384055     1.22973850     0.87729518
 c     -0.23011227     1.14972806    -0.57000884
 c      1.10846709     1.00251873    -0.18782390
 h      0.11739700    -1.80509318     0.84107538
 h     -1.85985357     1.80840466     0.79139304
 h     -0.74741906     2.15318385    -1.17376098
 h      1.62510305     1.92723292     0.11216334
 o      2.42839201    -1.12213525     0.23554786
 h      3.11493756    -0.65773386    -0.27799678
 c     -2.30730269    -0.54175614    -0.61805697
 h     -2.54184770    -0.42139391    -1.61123965
 h     -2.63910723    -1.56300484    -0.43453218
 h     -2.95585408     0.01666996     0.07727980
 h     -0.41695289     1.11643038     1.97147486
          17

 c      1.32094625    -0.40887360     0.03360135
 c      0.15753568    -1.03207801     0.09357663
 c     -0.92445715    -0.14529545    -0.16391630
 c     -0.93721147     1.25389736     0.87612830
 c     -0.23648071     1.14574466    -0.55004114
 c      1.10894958     0.99463217    -0.18960713
 h      0.08020823    -1.84847245     0.87777788
 h     -1.86430069     1.82165122     0.78940563
 h     -0.74715226     2.18390111    -1.19261941
 h      1.59920122     1.91788525     0.09444047
 o      2.42131569    -1.12181470     0.23594722
 h      3.14205324    -0.62285148    -0.30253102
 c     -2.29764660    -0.55132713    -0.63097994
 h     -2.59132332    -0.44226090    -1.61155706
 h     -2.59742727    -1.55600813    -0.43193873
 h     -2.96487454     0.01558394     0.09982228
 h     -0.38901165     1.07424982     1.98704884
          17

 c      1.32851632    -0.41393502     0.02673568
 c      0.16429242    -1.03529816     0.09364132
 c     -0.92489481    -0.13575782    -0.16262292
 c     -0.93919844     1.27602612     0.87579082
 c     -0.24601371     1.14427014    -0.53027919
 c      1.10998226     0.98605433    -0.19147603
 h      0.04218532    -1.89219481     0.89898800
 h     -1.86985818     1.83608643     0.79305537
 h     -0.73001769     2.18196170    -1.19716477
 h      1.58387941     1.90671424     0.07587977
 o      2.41573227    -1.12035297     0.23564137
 h      3.15931598    -0.60119808    -0.31275538
 c     -2.28857674    -0.56008994    -0.64068111
 h     -2.64299896    -0.45324444    -1.63669354
 h     -2.55184905    -1.56126752    -0.42406429
 h     -2.97390747     0.01004962     0.10926578
 h     -0.37395749     1.03815136     1.97259268
          17

 c      1.33821251    -0.41752873     0.01924339
 c      0.16804531    -1.04002170     0.09677537
 c     -0.92594812    -0.12499875    -0.16246797
 c     -0.93964922     1.29586826     0.87640729
 c     -0.25830247     1.14549373    -0.51098822
 c      1.11125178     0.97658244    -0.19354597
 h      0.00633917    -1.92790870     0.89822811
 h     -1.87669476     1.85196259     0.80279414
 h     -0.69726568     2.14719363    -1.18686796
 h      1.58205463     1.89754795     0.05806381
 o      2.41234416    -1.11766427     0.23437092
 h      3.16122066    -0.59700948    -0.30451965
 c     -2.28064302    -0.56746258    -0.64781671
 h     -2.69209861    -0.45610774    -1.67436463
 h     -2.50384597    -1.58160151    -0.41069504
 h     -2.98000444    -0.00297462     0.10295745
 h     -0.37329600     1.01091564     1.92859906
          17

 c      1.34932301    -0.41961868     0.01121197
 c      0.16842839    -1.04614072     0.10299390
 c     -0.92748497    -0.11355344    -0.16348621
 c     -0.93870047     1.31335201     0.87785915
 c     -0.27268608     1.14941730    -0.49234405
 c      1.11252833     0.96623973    -0.19586717
 h     -0.02494015    -1.95142967     0.87334333
 h     -1.88385128     1.86878288     0.81882450
 h     -0.65152757     2.08189529    -1.16278781
 h      1.59483879     1.89179468     0.04164559
 o      2.41149900    -1.11392390     0.23214914
 h      3.14810704    -0.61046895    -0.27801879
 c     -2.27446022    -0.57347241    -0.65332716
 h     -2.73237047    -0.45355002    -1.71029635
 h     -2.45378296    -1.61379642    -0.39353409
 h     -2.98219848    -0.02451239     0.08096129
 h     -0.38648275     0.99416789     1.85928033
          17

 c      1.36088992    -0.42031065     0.00275655
 c      0.16541350    -1.05316218     0.11199353
 c     -0.92941219    -0.10199720    -0.16564146
 c     -0.93683954     1.32864291     0.87965801
 c     -0.28822811     1.15567121    -0.47430619
 c      1.11373582     0.95535151    -0.19840319
 h     -0.05012940    -1.96190182     0.82546922
 h     -1.88952593     1.88553456     0.84107980
 h     -0.59760168     1.99298654    -1.12924355
 h      1.62108381     1.88757635     0.02622772
 o      2.41315705    -1.10955656     0.22924607
 h      3.12625010    -0.63768221    -0.23757348
 c     -2.27040088    -0.57867232    -0.65791868
 h     -2.75871599    -0.44822539    -1.73447571
 h     -2.40176565    -1.65022273    -0.37576286
 h     -2.98145054    -0.05376608     0.04581757
 h     -0.40993810     0.98748192     1.77407657
          17

 c      1.37185630    -0.41983491    -0.00597311
 c      0.15926705    -1.06024276     0.12316522
 c     -0.93169160    -0.09092843    -0.16883737
 c     -0.93501740     1.34226729     0.88069294
 c     -0.30364732     1.16309711    -0.45624505
 c      1.11494872     0.94446043    -0.20105381
 h     -0.06883945    -1.96202875     0.75882931
 h     -1.89174605     1.90108511     0.86920107
 h     -0.54389647     1.89686406    -1.09815167
 h      1.65778144     1.88071370     0.01076389
 o      2.41671006    -1.10530081     0.22624674
 h      3.10998678    -0.66941889    -0.19256269
 c     -2.26840662    -0.58385155    -0.66208826
 h     -2.76802860    -0.44236371    -1.74195238
 h     -2.34854823    -1.68253949    -0.36091792
 h     -2.98092458    -0.08812957     0.00260973
 h     -0.43503106     0.98654677     1.69047063
          17

 c      1.38125066    -0.41851394    -0.01479648
 c      0.15049708    -1.06615460     0.13557806
 c     -0.93434001    -0.08095832    -0.17291599
 c     -0.93463277     1.35519283     0.87923446
 c     -0.31737537     1.16946705    -0.43649709
 c      1.11633431     0.93415804    -0.20369710
 h     -0.08225701    -1.95925219     0.68092166
 h     -1.88920123     1.91462030     0.90255724
 h     -0.50227235     1.82270992    -1.09424729
 h      1.70100083     1.86672984    -0.00587135
 o      2.42098022    -1.10213777     0.22395774
 h      3.12079659    -0.69209739    -0.15589071
 c     -2.26795848    -0.58979356    -0.66625391
 h     -2.75910680    -0.43769080    -1.73198400
 h     -2.29574153    -1.70441612    -0.35198000
 h     -2.98608935    -0.12340591    -0.04124322
 h     -0.44747612     0.98190275     1.63375009
          17

 c      1.38835254    -0.41671333    -0.02351566
 c      0.13977710    -1.06931597     0.14806857
 c     -0.93742408    -0.07273459    -0.17764373
 c     -0.93678822     1.36834922     0.87415489
 c     -0.32819827     1.17303998    -0.41344027
 c      1.11808734     0.92494748    -0.20622630
 h     -0.09336037    -1.96625238     0.60152715
 h     -1.88204725     1.92601648     0.94027821
 h     -0.48053443     1.79439677    -1.14280766
 h      1.74680506     1.84248169    -0.02448483
 o      2.42519391    -1.10065795     0.22277891
 h      3.17117124    -0.69788646    -0.13394775
 c     -2.26822241    -0.59710151    -0.67069082
 h     -2.73256267    -0.43535814    -1.70760198
 h     -2.24550020    -1.71252456    -0.35098264
 h     -3.00340956    -0.15500741    -0.07762298
 h     -0.43561108     0.96448719     1.62291696
          17

 c      1.39276746    -0.41479858    -0.03192413
 c      0.12777080    -1.06826430     0.15961660
 c     -0.94105601    -0.06694242    -0.18270326
 c     -0.94116082     1.38165248     0.86664981
 c     -0.33586600     1.17517931    -0.38857651
 c      1.12036813     0.91718583    -0.20858153
 h     -0.10558049    -1.99616481     0.52842338
 h     -1.87225799     1.93600199     0.98127817
 h     -0.47478380     1.79956937    -1.23384573
 h      1.79193077     1.80694905    -0.04540149
 o      2.43009776    -1.10051396     0.22225197
 h      3.24689375    -0.69340611    -0.11951720
 c     -2.26839639    -0.60600695    -0.67522161
 h     -2.69099929    -0.43572062    -1.67595293
 h     -2.20007554    -1.70666996    -0.35891939
 h     -3.03667757    -0.18039459    -0.10120087
 h     -0.40382010     0.93716037     1.65122410
          17

 c      1.39441125    -0.41311771    -0.03980584
 c      0.11486270    -1.06265651     0.16979690
 c     -0.94536050    -0.06415511    -0.18773309
 c     -0.94650405     1.39423881     0.85936829
 c     -0.34038793     1.17838193    -0.36544215
 c      1.12324193     0.91107473    -0.21077253
 h     -0.11970405    -2.05121017     0.46240737
 h     -1.86288414     1.94581307     1.02435475
 h     -0.47782947     1.81165992    -1.33416656
 h      1.83426858     1.76140180    -0.06847718
 o      2.43701393    -1.10104074     0.22172123
 h      3.32235659    -0.68953743    -0.10250563
 c     -2.26806199    -0.61625179    -0.67895704
 h     -2.63914172    -0.43798480    -1.64868352
 h     -2.16139073    -1.68986270    -0.37568028
 h     -3.08341477    -0.20081891    -0.11220568
 h     -0.36715491     0.91194920     1.69609480
          17

 c      1.39345188    -0.41199988    -0.04693501
 c      0.10111284    -1.05361361     0.17865228
 c     -0.95041005    -0.06465123    -0.19238125
 c     -0.95184021     1.40541324     0.85459618
 c     -0.34162390     1.18397991    -0.34674210
 c      1.12666098     0.90664532    -0.21287110
 h     -0.13304802    -2.11854093     0.39932533
 h     -1.85654788     1.95643987     1.06825461
 h     -0.48529191     1.81560082    -1.41935874
 h      1.87317109     1.70919468    -0.09321180
 o      2.44670090    -1.10179121     0.22081699
 h      3.37901909    -0.69258067    -0.07779056
 c     -2.26725427    -0.62716966    -0.68055708
 h     -2.58284843    -0.44020838    -1.64000680
 h     -2.13063302    -1.66851170    -0.39995175
 h     -3.13571491    -0.22015536    -0.11534195
 h     -0.33795522     0.89897120     1.73886133
          17

 c      1.39023345    -0.41174768    -0.05308117
 c      0.08652440    -1.04283224     0.18621347
 c     -0.95617197    -0.06835505    -0.19632192
 c     -0.95674992     1.41492266     0.85375169
 c     -0.33947786     1.19225417    -0.33391753
 c      1.13048935     0.90375183    -0.21497862
 h     -0.14229041    -2.18027288     0.33609092
 h     -1.85427038     1.96799922     1.11152550
 h     -0.49490066     1.80627913    -1.47736039
 h      1.90948750     1.65520429    -0.11892199
 o      2.45923209    -1.10253607     0.21941353
 h      3.40781468    -0.70430736    -0.04453782
 c     -2.26639768    -0.63781698    -0.67910757
 h     -2.52621875    -0.44055205    -1.65946104
 h     -2.10791695    -1.65214324    -0.42931838
 h     -3.18442745    -0.24232551    -0.11649853
 h     -0.32266867     0.90328429     1.76908321
          17

 c      1.38520196    -0.41261097    -0.05801777
 c      0.07124003    -1.03176221     0.19234124
 c     -0.96250112    -0.07488633    -0.19924951
 c     -0.96116087     1.42281679     0.85750192
 c     -0.33407903     1.20296963    -0.32752702
 c      1.13456097     0.90211646    -0.21718974
 h     -0.14557633    -2.22269662     0.27257564
 h     -1.85535219     1.97966161     1.15233734
 h     -0.50537194     1.78304785    -1.50301225
 h      1.94506033     1.60477801    -0.14496247
 o      2.47415844    -1.10319012     0.21752442
 h      3.40713988    -0.72347127    -0.00439381
 c     -2.26620307    -0.64712149    -0.67493482
 h     -2.46962163    -0.43922835    -1.70362456
 h     -2.09235467    -1.65111069    -0.46105027
 h     -3.22229524    -0.26980729    -0.12047304
 h     -0.32363671     0.92621763     1.78203294
          17

 c      1.37884832    -0.41475404    -0.06153311
 c      0.05556007    -1.02141729     0.19681089
 c     -0.96918285    -0.08365776    -0.20087967
 c     -0.96511630     1.42928958     0.86587574
 c     -0.32583943     1.21568877    -0.32751038
 c      1.13877969     0.90142906    -0.21956659
 h     -0.14262706    -2.23816242     0.21050757
 h     -1.85817253     1.99010533     1.18855514
 h     -0.51590485     1.74712415    -1.49458254
 h      1.98153126     1.56230353    -0.17092286
 o      2.49053432    -1.10382615     0.21526596
 h      3.38301016    -0.74599508     0.03926935
 c     -2.26730008    -0.65434231    -0.66935644
 h     -2.41194019    -0.43844561    -1.75818797
 h     -2.08293403    -1.67135533    -0.49353385
 h     -3.24500801    -0.30336449    -0.13022278
 h     -0.34055988     0.96663952     1.77668143
          17

 c      1.37167114    -0.41822333    -0.06344166
 c      0.03989980    -1.01245368     0.19940145
 c     -0.97599689    -0.09397761    -0.20095894
 c     -0.96868575     1.43461959     0.87826716
 c     -0.31541103     1.22989220    -0.33328018
 c      1.14322638     0.90144192    -0.22213430
 h     -0.13423469    -2.22395919     0.15231109
 h     -1.86123111     1.99811530     1.21806474
 h     -0.52606034     1.70098668    -1.45297052
 h      2.01892550     1.53003965    -0.19667216
 o      2.50676944    -1.10476535     0.21284941
 h      3.35192664    -0.76390420     0.08162752
 c     -2.26986478    -0.65959250    -0.66380255
 h     -2.35345482    -0.44050543    -1.80762724
 h     -2.07959906    -1.70985285    -0.52687474
 h     -3.25139924    -0.34219515    -0.14680420
 h     -0.37059362     1.02121390     1.75556096
          17

 c      1.36414679    -0.42292150    -0.06359809
 c      0.02475325    -1.00522664     0.19994290
 c     -0.98277133    -0.10512681    -0.19927227
 c     -0.97205991     1.43921305     0.89334438
 c     -0.30355558     1.24495506    -0.34365187
 c      1.14818295     0.90199629    -0.22490078
 h     -0.12192111    -2.18152111     0.10045796
 h     -1.86385860     2.00299103     1.23913541
 h     -0.53607829     1.64895691    -1.38341179
 h      2.05508134     1.50796041    -0.22220788
 o      2.52069000    -1.10660160     0.21050193
 h      3.34045406    -0.76532737     0.11780867
 c     -2.27356009    -0.66377199    -0.65940770
 h     -2.29616667    -0.44664220    -1.84101606
 h     -2.08315487    -1.75635453    -0.56176579
 h     -3.24370309    -0.38412509    -0.16938940
 h     -0.40714204     1.08387266     1.72646762
          17

 c      1.35669755    -0.42858968    -0.06191523
 c      0.01066806    -0.99973246     0.19834876
 c     -0.98941579    -0.11640933    -0.19564689
 c     -0.97574518     1.44366087     0.90895168
 c     -0.29090414     1.26000518    -0.35653146
 c      1.15402968     0.90298116    -0.22788683
 h     -0.10784867    -2.11697697     0.05696572
 h     -1.86648971     2.00468713     1.25066563
 h     -0.54817153     1.59876556    -1.30039622
 h      2.08642326     1.49458150    -0.24744947
 o      2.53079696    -1.10976522     0.20825179
 h      3.36590910    -0.74185645     0.14647175
 c     -2.27764720    -0.66804856    -0.65706353
 h     -2.24291780    -0.45700988    -1.85264517
 h     -2.09422590    -1.79935941    -0.59819442
 h     -3.22797912    -0.42585706    -0.19522713
 h     -0.43823238     1.14548807     1.70485626
          17

 c      1.34967223    -0.43482425    -0.05837692
 c     -0.00177446    -0.99543148     0.19466696
 c     -0.99593175    -0.12718628    -0.18995575
 c     -0.98046998     1.44856387     0.92248500
 c     -0.27759222     1.27377347    -0.36847197
 c      1.16108496     0.90428267    -0.23114810
 h     -0.09481941    -2.04306784     0.02263797
 h     -1.87058675     2.00374208     1.25226964
 h     -0.56936700     1.56306206    -1.23430986
 h      2.10939902     1.48802748    -0.27213687
 o      2.53771586    -1.11390174     0.20590735
 h      3.41375863    -0.69856652     0.17023294
 c     -2.28112214    -0.67344104    -0.65749234
 h     -2.19665196    -0.47098286    -1.84105075
 h     -2.11255399    -1.83031619    -0.63520094
 h     -3.21385170    -0.46348188    -0.21994820
 h     -0.44863547     1.19645882     1.71101557
          17

 c      1.34336295    -0.44113613    -0.05303440
 c     -0.01199685    -0.99110522     0.18915514
 c     -1.00239739    -0.13691022    -0.18211908
 c     -0.98631506     1.45401461     0.93238813
 c     -0.26317385     1.28497764    -0.37555382
 c      1.16949896     0.90574846    -0.23477040
 h     -0.08603328    -1.98066559    -0.00398816
 h     -1.87828912     2.00106393     1.24423145
 h     -0.61166633     1.55486081    -1.22253075
 h      2.12166258     1.48678179    -0.29586516
 o      2.54299913    -1.11823439     0.20332727
 h      3.45633768    -0.64788775     0.19127386
 c     -2.28300286    -0.68062941    -0.66113751
 h     -2.15995396    -0.48731601    -1.80851204
 h     -2.13692991    -1.84476499    -0.67123245
 h     -3.21170986    -0.49349298    -0.23901928
 h     -0.43115096     1.23336345     1.75408565
          17

 c      1.33803675    -0.44701924    -0.04599611
 c     -0.01950616    -0.98528523     0.18227179
 c     -1.00894122    -0.14513522    -0.17211414
 c     -0.99209942     1.45948767     0.93921400
 c     -0.24788171     1.29352279    -0.37704166
 c      1.17924556     0.90715620    -0.23882859
 h     -0.08419668    -1.95354004    -0.02657005
 h     -1.89167680     1.99755262     1.22733427
 h     -0.67729586     1.57363771    -1.26710981
 h      2.12269129     1.49005149    -0.31820200
 o      2.54769620    -1.12214003     0.20049001
 h      3.47501449    -0.59998138     0.21008165
 c     -2.28285291    -0.68987638    -0.66786668
 h     -2.13463014    -0.50406787    -1.76156477
 h     -2.16541300    -1.84217086    -0.70451570
 h     -3.22689476    -0.51401988    -0.25038084
 h     -0.39477653     1.26064236     1.82063871
          17

 c      1.33395281    -0.45200467    -0.03742107
 c     -0.02399175    -0.97766177     0.17439299
 c     -1.01572469    -0.15148417    -0.15999440
 c     -0.99627105     1.46441864     0.94438901
 c     -0.23334160     1.30039310    -0.37549993
 c      1.19013719     0.90820676    -0.24334725
 h     -0.09022577    -1.97141440    -0.04746284
 h     -1.91169716     1.99357705     1.20254397
 h     -0.75088481     1.60663088    -1.33302345
 h      2.11395917     1.49787881    -0.33882618
 o      2.55222141    -1.12524808     0.19742980
 h      3.46196107    -0.56091698     0.22639821
 c     -2.28114343    -0.70102997    -0.67671024
 h     -2.12115717    -0.51832684    -1.71222515
 h     -2.19561850    -1.82576198    -0.73332644
 h     -3.25576999    -0.52523241    -0.25597574
 h     -0.35492499     1.28402172     1.88901950
          17

 c      1.33135700    -0.45570113    -0.02751318
 c     -0.02536015    -0.96983424     0.16554940
 c     -1.02292512    -0.15564959    -0.14589466
 c     -0.99780765     1.46853507     0.94894162
 c     -0.22117867     1.30644452    -0.37312863
 c      1.20181796     0.90856141    -0.24829710
 h     -0.10291217    -2.02046419    -0.06460877
 h     -1.93734086     1.98859843     1.17070489
 h     -0.81612112     1.64275967    -1.39066068
 h      2.09870867     1.51105680    -0.35762828
 o      2.55655590    -1.12738814     0.19419477
 h      3.41685020    -0.53340458     0.23989055
 c     -2.27900043    -0.71358650    -0.68596064
 h     -2.11824843    -0.52607731    -1.67788299
 h     -2.22504154    -1.80259685    -0.75624998
 h     -3.28864656    -0.52855670    -0.26021049
 h     -0.32331007     1.30679099     1.94349061
          17

 c      1.33045917    -0.45783527    -0.01651204
 c     -0.02370878    -0.96402649     0.15562579
 c     -1.03068662    -0.15745277    -0.13001129
 c     -0.99634834     1.47181299     0.95333054
 c     -0.21234404     1.31211273    -0.37089337
 c      1.21379925     0.90790627    -0.25360837
 h     -0.11985996    -2.07760885    -0.07426387
 h     -1.96556803     1.98124706     1.13252030
 h     -0.86348447     1.67581379    -1.42575500
 h      2.08118277     1.53076388    -0.37471379
 o      2.56031832    -1.12860211     0.19082313
 h      3.34580958    -0.51651074     0.25053841
 c     -2.27759035    -0.72672206    -0.69387105
 h     -2.12356801    -0.52320461    -1.67512994
 h     -2.25145039    -1.78310969    -0.77249568
 h     -3.31569178    -0.52571084    -0.26726897
 h     -0.30647350     1.33017051     1.97580367
          17

 c      1.33139981    -0.45827641    -0.00468426
 c     -0.01931883    -0.96181222     0.14459968
 c     -1.03904309    -0.15689634    -0.11257327
 c     -0.99201130     1.47435187     0.95762458
 c     -0.20725217     1.31756323    -0.36906744
 c      1.22557233     0.90603880    -0.25919189
 h     -0.13844861    -2.12485987    -0.07423446
 h     -1.99204470     1.96983347     1.08882103
 h     -0.88848250     1.70257897    -1.43296009
 h      2.06523822     1.55777549    -0.39026035
 o      2.56269949    -1.12927162     0.18731442
 h      3.26271617    -0.50355437     0.25911708
 c     -2.27762258    -0.73933060    -0.69979789
 h     -2.13582950    -0.50823755    -1.70736446
 h     -2.27327779    -1.77850779    -0.78210262
 h     -3.33028396    -0.51823350    -0.27963518
 h     -0.30728365     1.35425358     1.98279781
          17

 c      1.33420622    -0.45704287     0.00768225
 c     -0.01265664    -0.96387229     0.13256281
 c     -1.04785727    -0.15416960    -0.09382119
 c     -0.98521258     1.47627566     0.96161211
 c     -0.20598266     1.32281362    -0.36764319
 c      1.23674421     0.90296673    -0.26496657
 h     -0.15628952    -2.15196157    -0.06426186
 h     -2.01228746     1.95300099     1.04085426
 h     -0.88931983     1.72134242    -1.41103277
 h      2.05286535     1.59142954    -0.40427260
 o      2.56251223    -1.13023463     0.18360051
 h      3.18879273    -0.48026506     0.26772098
 c     -2.27925850    -0.75036217    -0.70455039
 h     -2.15532692    -0.48411436    -1.76122225
 h     -2.28974752    -1.79528279    -0.78569928
 h     -3.32960218    -0.50736154    -0.29791279
 h     -0.32597253     1.37851073     1.96489497
          17

 c      1.33875777    -0.45428392     0.02028421
 c     -0.00434155    -0.97017026     0.11968070
 c     -1.05681260    -0.14961651    -0.07400135
 c     -0.97658183     1.47767854     0.96477922
 c     -0.20836984     1.32778130    -0.36647495
 c      1.24709325     0.89896253    -0.27088002
 h     -0.17137882    -2.15459064    -0.04537541
 h     -2.02270449     1.93020174     0.99036888
 h     -0.86596315     1.73133023    -1.36114597
 h      2.04362517     1.62902486    -0.41641559
 o      2.55892424    -1.13229548     0.17959806
 h      3.14130239    -0.43281225     0.27898739
 c     -2.28233159    -0.75937286    -0.70948850
 h     -2.18209201    -0.45632936    -1.81783963
 h     -2.30061381    -1.83066706    -0.78394141
 h     -3.31432144    -0.49397810    -0.32115784
 h     -0.36008984     1.40195613     1.92629331
          17

 c      1.34479813    -0.45024106     0.03281508
 c      0.00493569    -0.98011347     0.10618043
 c     -1.06545939    -0.14368523    -0.05337644
 c     -0.96698848     1.47860550     0.96616299
 c     -0.21397492     1.33226518    -0.36522665
 c      1.25650009     0.89451934    -0.27690804
 h     -0.18221771    -2.13307231    -0.01941245
 h     -2.02132686     1.90191778     0.93948062
 h     -0.82060249     1.73298149    -1.28750148
 h      2.03546777     1.66626857    -0.42608688
 o      2.55242132    -1.13508143     0.17538774
 h      3.11805280    -0.36638928     0.29321241
 c     -2.28647823    -0.76661310    -0.71571049
 h     -2.21487800    -0.43019842    -1.86267354
 h     -2.30592005    -1.87442788    -0.77732313
 h     -3.28844314    -0.47849421    -0.34717433
 h     -0.40343634     1.42318225     1.87683786
          17

 c      1.35198512    -0.44520708     0.04497764
 c      0.01453264    -0.99259208     0.09236172
 c     -1.07329024    -0.13687153    -0.03224558
 c     -0.95758829     1.47903927     0.96418227
 c     -0.22192220     1.33582948    -0.36311051
 c      1.26483588     0.89022446    -0.28303406
 h     -0.18811003    -2.09269640     0.01120479
 h     -2.00831472     1.86970003     0.89037954
 h     -0.75973683     1.72941884    -1.20043322
 h      2.02616991     1.69850259    -0.43266461
 o      2.54423327    -1.13726833     0.17122805
 h      3.10572166    -0.30189743     0.30798770
 c     -2.29112994    -0.77264128    -0.72386374
 h     -2.25147085    -0.40968148    -1.88746073
 h     -2.30604666    -1.91478608    -0.76642142
 h     -3.25908759    -0.46068415    -0.37271870
 h     -0.44495196     1.44052731     1.83435310
          17

 c      1.35991709    -0.43949679     0.05648698
 c      0.02398808    -1.00591080     0.07859647
 c     -1.07981429    -0.12966393    -0.01096608
 c     -0.94955362     1.47885900     0.95696313
 c     -0.23061902     1.33753895    -0.35841623
 c      1.27190214     0.88662174    -0.28922150
 h     -0.18974770    -2.04528159     0.04373411
 h     -1.98638280     1.83612143     0.84494051
 h     -0.69770048     1.72967476    -1.12213017
 h      2.01440118     1.72193360    -0.43574750
 o      2.53535881    -1.13773823     0.16738849
 h      3.09471881    -0.25755604     0.32070924
 c     -2.29557892    -0.77797462    -0.73420365
 h     -2.28919379    -0.39731288    -1.88898432
 h     -2.30177648    -1.94260505    -0.75206553
 h     -3.23519590    -0.43975468    -0.39396362
 h     -0.47142466     1.45271445     1.82138427
          17

 c      1.36813280    -0.43341712     0.06706558
 c      0.03311172    -1.01781010     0.06527595
 c     -1.08461442    -0.12250933     0.01003596
 c     -0.94320175     1.47779665     0.94382396
 c     -0.23786030     1.33583730    -0.34854778
 c      1.27743857     0.88410713    -0.29538734
 h     -0.18974482    -2.00963368     0.07582404
 h     -1.96104444     1.80461908     0.80433724
 h     -0.65564854     1.75036306    -1.08677423
 h      2.00013476     1.73442972    -0.43528844
 o      2.52641502    -1.13594622     0.16407054
 h      3.08146175    -0.24299834     0.32975966
 c     -2.29924667    -0.78291470    -0.74659838
 h     -2.32521490    -0.39431641    -1.86804333
 h     -2.29420490    -1.95262026    -0.73529742
 h     -3.22417776    -0.41515672    -0.40759744
 h     -0.47757908     1.45969761     1.84854197
          17

 c      1.37612581    -0.42722635     0.07644089
 c      0.04189881    -1.02609032     0.05271923
 c     -1.08738728    -0.11581358     0.03028945
 c     -0.93762502     1.47550633     0.92639567
 c     -0.24241887     1.32978137    -0.33256756
 c      1.28116843     0.88286030    -0.30138122
 h     -0.19161377    -2.00488415     0.10648905
 h     -1.93986405     1.77900044     0.76892073
 h     -0.64273014     1.80157742    -1.11145784
 h      1.98464523     1.73590844    -0.43162756
 o      2.51776360    -1.13182980     0.16140191
 h      3.06641266    -0.26068121     0.33454766
 c     -2.30201002    -0.78745040    -0.76042523
 h     -2.35679060    -0.40042489    -1.82952011
 h     -2.28457075    -1.94339513    -0.71723871
 h     -3.22795664    -0.38802222    -0.41218483
 h     -0.47138041     1.46247213     1.90226620
          17

 c      1.38338213    -0.42109186     0.08435291
 c      0.05020667    -1.02992059     0.04119169
 c     -1.08796398    -0.10995217     0.04932910
 c     -0.93174621     1.47173342     0.90742557
 c     -0.24496207     1.32051449    -0.31335591
 c      1.28282722     0.88282691    -0.30698957
 h     -0.19620956    -2.03560789     0.13561311
 h     -1.92973073     1.76243350     0.73861373
 h     -0.64488412     1.86969264    -1.17125833
 h      1.97033930     1.72840904    -0.42544593
 o      2.50955290    -1.12575432     0.15942856
 h      3.05328469    -0.30674226     0.33557087
 c     -2.30423193    -0.79126430    -0.77446557
 h     -2.38167908    -0.41327260    -1.78342199
 h     -2.27408150    -1.91726305    -0.69890303
 h     -3.24226839    -0.36173099    -0.40859701
 h     -0.46451366     1.46215792     1.95917275
          17

 c      1.38942722    -0.41507164     0.09057261
 c      0.05760273    -1.03021813     0.03104683
 c     -1.08630594    -0.10524923     0.06673028
 c     -0.92529840     1.46644363     0.88936780
 c     -0.24618053     1.30977913    -0.29466488
 c      1.28215915     0.88376468    -0.31197230
 h     -0.20011271    -2.08749715     0.16190988
 h     -1.93308818     1.75632789     0.71359544
 h     -0.64678908     1.93450183    -1.23357716
 h      1.96042556     1.71576105    -0.41765078
 o      2.50163168    -1.11858427     0.15808034
 h      3.04995016    -0.36983494     0.33487822
 c     -2.30644190    -0.79386444    -0.78694141
 h     -2.39876756    -0.42780196    -1.74559721
 h     -2.26372926    -1.88052365    -0.68092354
 h     -3.25990868    -0.34070109    -0.39916960
 h     -0.46452481     1.45960355     2.00155458
          17

 c      1.39389201    -0.40912182     0.09492417
 c      0.06362418    -1.02849594     0.02271401
 c     -1.08248341    -0.10195562     0.08212144
 c     -0.91894407     1.45984532     0.87405172
 c     -0.24601269     1.29867555    -0.27917736
 c      1.27895131     0.88534264    -0.31610381
 h     -0.19876441    -2.14072609     0.18279888
 h     -1.94638185     1.75995490     0.69461801
 h     -0.64145495     1.98348275    -1.27980417
 h      1.95817964     1.70255801    -0.40916671
 o      2.49344696    -1.11168433     0.15714129
 h      3.06926070    -0.43113217     0.33643883
 c     -2.30903239    -0.79464562    -0.79593765
 h     -2.40833616    -0.43742192    -1.73416952
 h     -2.25409163    -1.84327664    -0.66325123
 h     -3.27427559    -0.32868410    -0.38660779
 h     -0.47448731     1.45536923     2.01986104
          17

 c      1.39658739    -0.40312053     0.09730255
 c      0.06800718    -1.02593718     0.01656998
 c     -1.07665127    -0.10023673     0.09519431
 c     -0.91385502     1.45230102     0.86276207
 c     -0.24401822     1.28775165    -0.26862817
 c      1.27312697     0.88729711    -0.31920744
 h     -0.18922864    -2.18056244     0.19582784
 h     -1.96234067     1.77108850     0.68261977
 h     -0.62699902     2.01079795    -1.30210585
 h      1.96568276     1.69240480    -0.40066832
 o      2.48440726    -1.10626052     0.15637921
 h      3.12256817    -0.47484199     0.34402198
 c     -2.31222979    -0.79276719    -0.80040487
 h     -2.41098038    -0.43852778    -1.75836344
 h     -2.24523409    -1.81731344    -0.64515521
 h     -3.28097825    -0.32784256    -0.37333376
 h     -0.49469448     1.44977499     2.01046793
          17

 c      1.39750911    -0.39690834     0.09767714
 c      0.07070883    -1.02324602     0.01287568
 c     -1.06903371    -0.10016215     0.10570954
 c     -0.91119644     1.44419456     0.85622202
 c     -0.23977798     1.27731190    -0.26407377
 c      1.26485771     0.88957880    -0.32117679
 h     -0.17052842    -2.19888641     0.19941803
 h     -1.97362686     1.78701698     0.67813523
 h     -0.60366320     2.01401266    -1.29795539
 h      1.98254000     1.68626753    -0.39241236
 o      2.47489628    -1.10231508     0.15585574
 h      3.20380466    -0.50465706     0.35633277
 c     -2.31616065    -0.78732606    -0.80084012
 h     -2.40630792    -0.43398430    -1.80999040
 h     -2.23695710    -1.81080248    -0.62602758
 h     -3.27815803    -0.33852666    -0.36115281
 h     -0.52370954     1.44293776     1.97420893
          17

 c      1.39675967    -0.39034536     0.09607770
 c      0.07186191    -1.02076262     0.01177348
 c     -1.05992201    -0.10169783     0.11348929
 c     -0.91180399     1.43582357     0.85438369
 c     -0.23313902     1.26759362    -0.26591866
 c      1.25461721     0.89236696    -0.32196968
 h     -0.14313051    -2.19268234     0.19291775
 h     -1.97517787     1.80528757     0.68100547
 h     -0.57265377     1.99243333    -1.26756273
 h      2.00558861     1.68225324    -0.38431036
 o      2.46624982    -1.09912356     0.15588187
 h      3.29071749    -0.53561913     0.36788363
 c     -2.32072755    -0.77807789    -0.79859027
 h     -2.39367035    -0.42995295    -1.87071382
 h     -2.22935559    -1.82285761    -0.60663372
 h     -3.26661135    -0.35926097    -0.35096158
 h     -0.55846999     1.43478190     1.91689873
          17

 c      1.39449076    -0.38336966     0.09257585
 c      0.07174767    -1.01853336     0.01329322
 c     -1.04967586    -0.10469879     0.11840739
 c     -0.91611670     1.42733973     0.85611944
 c     -0.22430530     1.25878812    -0.27383361
 c      1.24312464     0.89593679    -0.32158300
 h     -0.10856613    -2.16313082     0.17653701
 h     -1.96501591     1.82411116     0.69037281
 h     -0.53606076     1.94706160    -1.21372664
 h      2.02997642     1.67704046    -0.37616711
 o      2.45968690    -1.09624625     0.15670845
 h      3.36229845    -0.57732649     0.37406716
 c     -2.32545231    -0.76575084    -0.79488275
 h     -2.37339023    -0.43123300    -1.92364664
 h     -2.22307571    -1.84433055    -0.58928021
 h     -3.25004646    -0.38681621    -0.34239782
 h     -0.59362300     1.42503473     1.85186876
          17

 c      1.39090402    -0.37602377     0.08727742
 c      0.07078663    -1.01626569     0.01734518
 c     -1.03872077    -0.10890986     0.12038637
 c     -0.92426227     1.41873653     0.85908833
 c     -0.21374388     1.25088075    -0.28662945
 c      1.23122666     0.90049526    -0.32002850
 h     -0.06931157    -2.11611666     0.15138468
 h     -1.94439159     1.84261722     0.70476554
 h     -0.49762773     1.88232092    -1.14410008
 h      2.05077913     1.66768530    -0.36787552
 o      2.45584963    -1.09363351     0.15843137
 h      3.40595115    -0.63179544     0.37270956
 c     -2.32950065    -0.75160450    -0.79057498
 h     -2.34685715    -0.43993750    -1.95762331
 h     -2.21896584    -1.86390602    -0.57664710
 h     -3.23497415    -0.41662808    -0.33364515
 h     -0.62090711     1.41321014     1.80219072
          17

 c      1.38627170    -0.36845038     0.08032620
 c      0.06951758    -1.01320058     0.02371148
 c     -1.02753821    -0.11398296     0.11939831
 c     -0.93598727     1.40987116     0.86054949
 c     -0.20189830     1.24324916    -0.30198870
 c      1.21978962     0.90608628    -0.31732083
 h     -0.02865646    -2.06373185     0.11946993
 h     -1.91778227     1.86110354     0.72219010
 h     -0.46460374     1.81026207    -1.07672148
 h      2.06425779     1.65274959    -0.35948529
 o      2.45484013    -1.09142211     0.16102504
 h      3.41663952    -0.69657223     0.36350188
 c     -2.33190217    -0.73688040    -0.78623485
 h     -2.31606417    -0.45607429    -1.96674945
 h     -2.21760704    -1.87287703    -0.57068924
 h     -3.22905070    -0.44392200    -0.32201567
 h     -0.63147115     1.39862906     1.79322741
          17

 c      1.38095203    -0.36087298     0.07191201
 c      0.06852164    -1.00812212     0.03208198
 c     -1.01664877    -0.11951566     0.11546739
 c     -0.95022370     1.40048852     0.85947537
 c     -0.18885895     1.23427376    -0.31623732
 c      1.20961709     0.91257772    -0.31347900
 h      0.00994819    -2.02423082     0.08317448
 h     -1.89244800     1.88116549     0.74035323
 h     -0.44971507     1.75456840    -1.04540457
 h      2.06854843     1.63268486    -0.35117742
 o      2.45625470    -1.08982977     0.16436518
 h      3.39626633    -0.76651357     0.34759033
 c     -2.33193622    -0.72248404    -0.78210475
 h     -2.28317335    -0.47824014    -1.94940970
 h     -2.21909222    -1.86655500    -0.57225597
 h     -3.23726278    -0.46533658    -0.30578516
 h     -0.62306843     1.38075800     1.82994570
          17

 c      1.37539788    -0.35357560     0.06227592
 c      0.06828799    -0.99999775     0.04216365
 c     -1.00659686    -0.12509655     0.10868767
 c     -0.96513634     1.39025675     0.85716057
 c     -0.17474436     1.22249631    -0.32603873
 c      1.20139146     0.91968941    -0.30853799
 h      0.04420958    -2.01467099     0.04394416
 h     -1.87640938     1.90510720     0.75721785
 h     -0.46524294     1.73670688    -1.08140702
 h      2.06399713     1.60982919    -0.34319311
 o      2.45903538    -1.08915760     0.16821309
 h      3.35620330    -0.83400713     0.32779425
 c     -2.32947044    -0.70889629    -0.77794484
 h     -2.25018288    -0.50394797    -1.90822165
 h     -2.22302147    -1.84408258    -0.58109880
 h     -3.25838396    -0.47978073    -0.28613231
 h     -0.60256159     1.35985390     1.89082430
          17

 c      1.37014795    -0.34687794     0.05170440
 c      0.06915421    -0.98917189     0.05372082
 c     -0.99794119    -0.13033110     0.09924685
 c     -0.97906722     1.37893247     0.85532658
 c     -0.16105652     1.20918210    -0.33206928
 c      1.19564559     0.92702755    -0.30256165
 h      0.07352538    -2.03699800     0.00195782
 h     -1.87450147     1.93406370     0.77166463
 h     -0.50637798     1.74590801    -1.17029897
 h      2.05326863     1.58820616    -0.33575979
 o      2.46122372    -1.08980613     0.17219749
 h      3.32167844    -0.88918957     0.30891400
 c     -2.32493944    -0.69624722    -0.77295606
 h     -2.21857843    -0.52969025    -1.85109383
 h     -2.22859353    -1.80819718    -0.59591306
 h     -3.28558303    -0.48768174    -0.26697159
 h     -0.57908922     1.33690331     1.95015535
          17

 c      1.36576619    -0.34109022     0.04051117
 c      0.07139685    -0.97750205     0.06642720
 c     -0.99122530    -0.13483217     0.08740989
 c     -0.99118351     1.36657121     0.85494334
 c     -0.15016304     1.19678388    -0.33715890
 c      1.19270874     0.93415029    -0.29565619
 h      0.09775712    -2.07610313    -0.04184673
 h     -1.88541559     1.96597959     0.78360841
 h     -0.55684919     1.75716263    -1.27332982
 h      2.04102092     1.57297517    -0.32904598
 o      2.46047541    -1.09209501     0.17594902
 h      3.32452652    -0.92361250     0.29572620
 c     -2.31904433    -0.68439841    -0.76584716
 h     -2.18886274    -0.55108090    -1.79249434
 h     -2.23472350    -1.76535634    -0.61436140
 h     -3.31038759    -0.48971186    -0.25288206
 h     -0.55924792     1.31301564     1.99133605
          17

 c      1.36274838    -0.33645570     0.02901222
 c      0.07525295    -0.96713889     0.07980271
 c     -0.98690699    -0.13824259     0.07348534
 c     -1.00138520     1.35353796     0.85627347
 c     -0.14390297     1.18679431    -0.34312197
 c      1.19266605     0.94068540    -0.28797218
 h      0.11646109    -2.11319531    -0.08475559
 h     -1.90300367     1.99575610     0.79351965
 h     -0.60420547     1.75603625    -1.36443059
 h      2.03261110     1.56923308    -0.32311756
 o      2.45625930    -1.09589394     0.17943916
 h      3.36943492    -0.93704050     0.28780510
 c     -2.31248361    -0.67294453    -0.75513644
 h     -2.16029184    -0.56364730    -1.75148769
 h     -2.24021234    -1.72554486    -0.63332391
 h     -3.32602503    -0.48617325    -0.24727557
 h     -0.54676795     1.28908684     2.00632058
          17

 c      1.36147364    -0.33312706     0.01750714
 c      0.08082698    -0.95963341     0.09331704
 c     -0.98526204    -0.14029813     0.05781414
 c     -1.00990790     1.34031964     0.85917214
 c     -0.14329431     1.17980281    -0.35066089
 c      1.19542868     0.94647943    -0.27969146
 h      0.12920702    -2.13512805    -0.12333934
 h     -1.92014343     2.01745589     0.80193803
 h     -0.64180776     1.73761531    -1.43136346
 h      2.03169305     1.58018374    -0.31788553
 o      2.45029895    -1.10077018     0.18292508
 h      3.42732289    -0.93537875     0.28047588
 c     -2.30573531    -0.66127373    -0.73998887
 h     -2.13196480    -0.56449146    -1.74182159
 h     -2.24404765    -1.70001307    -0.64972199
 h     -3.32875368    -0.47695341    -0.25162076
 h     -0.54334920     1.26575823     1.99254283
          17

 c      1.36220980    -0.33118993     0.00627536
 c      0.08801998    -0.95578164     0.10647567
 c     -0.98629770    -0.14087380     0.04077903
 c     -1.01704938     1.32734242     0.86323115
 c     -0.14866210     1.17591972    -0.35994664
 c      1.20085225     0.95170406    -0.27101591
 h      0.13586025    -2.13537647    -0.15448246
 h     -1.93150564     2.02634959     0.80928849
 h     -0.66642973     1.70139764    -1.46891275
 h      2.03808276     1.60559187    -0.31306327
 o      2.44437270    -1.10638202     0.18659956
 h      3.46969953    -0.92386160     0.27026782
 c     -2.29883147    -0.64893096    -0.72109052
 h     -2.10507973    -0.55345819    -1.76057905
 h     -2.24578549    -1.69585764    -0.66168710
 h     -3.31812035    -0.46160440    -0.26530353
 h     -0.54906665     1.24343053     1.95145581
          17

 c      1.36511242    -0.33067859    -0.00442267
 c      0.09652169    -0.95572621     0.11884133
 c     -0.98971384    -0.13998846     0.02281761
 c     -1.02311754     1.31489434     0.86772991
 c     -0.15977773     1.17499487    -0.37092975
 c      1.20874850     0.95681678    -0.26215950
 h      0.13660907    -2.11256162    -0.17579958
 h     -1.93443027     2.01980950     0.81589201
 h     -0.67662090     1.64883848    -1.47510244
 h      2.04786369     1.64180002    -0.30819826
 o      2.43946533    -1.11252305     0.19052150
 h      3.48162312    -0.90577965     0.25589342
 c     -2.29135596    -0.63610055    -0.70029471
 h     -2.08299611    -0.53248085    -1.79180519
 h     -2.24571624    -1.71104883    -0.66893251
 h     -3.29697018    -0.43938325    -0.28581004
 h     -0.56200035     1.22216507     1.88904608
          17

 c      1.37020782    -0.33157272    -0.01434775
 c      0.10585360    -0.95903794     0.13004153
 c     -0.99492070    -0.13777925     0.00443372
 c     -1.02851977     1.30312813     0.87143963
 c     -0.17596389     1.17669135    -0.38339913
 c      1.21878444     0.96238375    -0.25333800
 h      0.13192229    -2.06973728    -0.18591239
 h     -1.92896628     1.99751400     0.82201726
 h     -0.67226306     1.58276294    -1.45030362
 h      2.05564195     1.68333404    -0.30278702
 o      2.43594954    -1.11905658     0.19466901
 h      3.45862220    -0.88322729     0.23733991
 c     -2.28269131    -0.62360187    -0.67959225
 h     -2.06899217    -0.50427667    -1.81898611
 h     -2.24461964    -1.73583337    -0.67191943
 h     -3.27119419    -0.40928515    -0.30922770
 h     -0.57703557     1.20135990     1.81793441
          17

 c      1.37737425    -0.33378733    -0.02328839
 c      0.11544475    -0.96470950     0.13980852
 c     -1.00109913    -0.13446452    -0.01379538
 c     -1.03384983     1.29209209     0.87249549
 c     -0.19614749     1.18047866    -0.39684216
 c      1.23041468     0.96888067    -0.24475590
 h      0.12249833    -2.01505103    -0.18498547
 h     -1.91791466     1.96152350     0.82790504
 h     -0.65525183     1.50783088    -1.39878610
 h      2.05690028     1.72479484    -0.29640208
 o      2.43373922    -1.12589751     0.19897700
 h      3.40423774    -0.85726794     0.21525174
 c     -2.27230019    -0.61243591    -0.66057173
 h     -2.06487453    -0.47157527    -1.83123183
 h     -2.24339030    -1.75872450    -0.67101618
 h     -3.24834030    -0.37021531    -0.33123663
 h     -0.58470417     1.17929308     1.75870534
          17

 c      1.38632591    -0.33717143    -0.03106955
 c      0.12472633    -0.97110617     0.14805768
 c     -1.00728184    -0.13031006    -0.03122616
 c     -1.03962967     1.28169847     0.86898943
 c     -0.21880137     1.18557081    -0.41005037
 c      1.24291354     0.97656289    -0.23659369
 h      0.10911509    -1.96304217    -0.17552569
 h     -1.90706492     1.91635743     0.83377129
 h     -0.63162018     1.43167245    -1.33355382
 h      2.04919611     1.76209348    -0.28876103
 o      2.43221631    -1.13307039     0.20336305
 h      3.33130180    -0.82696291     0.19052726
 c     -2.26004485    -0.60338904    -0.64429980
 h     -2.07091782    -0.43683858    -1.82337952
 h     -2.24281753    -1.77085330    -0.66633925
 h     -3.23425224    -0.32158559    -0.34854348
 h     -0.57394825     1.15352703     1.73289361
          17

 c      1.39660215    -0.34150754    -0.03756284
 c      0.13322406    -0.97613726     0.15491298
 c     -1.01244079    -0.12560599    -0.04717816
 c     -1.04551120     1.27156011     0.86052205
 c     -0.24178952     1.19090775    -0.42049677
 c      1.25546232     0.98541005    -0.22899717
 h      0.09227294    -1.93333782    -0.16240734
 h     -1.90493294     1.86852312     0.83987545
 h     -0.61464413     1.36546378    -1.28411426
 h      2.03238732     1.79302044    -0.27974206
 o      2.43013279    -1.14083960     0.20777525
 h      3.26380960    -0.78739356     0.16359946
 c     -2.24647692    -0.59683866    -0.63132101
 h     -2.08621416    -0.40216782    -1.79475159
 h     -2.24351280    -1.76724129    -0.65792594
 h     -3.22931632    -0.26436266    -0.35987921
 h     -0.54181110     1.12351934     1.74473926
          17

 c      1.40756996    -0.34650384    -0.04269601
 c      0.14059984    -0.97811787     0.16048620
 c     -1.01557547    -0.12064072    -0.06098747
 c     -1.05014713     1.26103478     0.84857961
 c     -0.26271346     1.19556205    -0.42480324
 c      1.26723404     0.99512130    -0.22206583
 h      0.07206833    -1.94114287    -0.14987380
 h     -1.92018487     1.82434725     0.84673531
 h     -0.62166942     1.31938409    -1.29144626
 h      2.00840765     1.81745094    -0.26937185
 o      2.42626301    -1.14964673     0.21224620
 h      3.22701196    -0.73098372     0.13365309
 c     -2.23279866    -0.59270125    -0.62171069
 h     -2.10901196    -0.36919656    -1.74856446
 h     -2.24593263    -1.74677884    -0.64589680
 h     -3.22816811    -0.20169360    -0.36558283
 h     -0.49757166     1.09237427     1.77696120
          17

 c      1.41848448    -0.35178095    -0.04645377
 c      0.14655946    -0.97692586     0.16452592
 c     -1.01580250    -0.11568852    -0.07208513
 c     -1.05241383     1.24973463     0.83509670
 c     -0.28057097     1.19953154    -0.42254373
 c      1.27745835     1.00514661    -0.21584306
 h      0.04921233    -1.98406649    -0.13704213
 h     -1.95612023     1.78624627     0.85516125
 h     -0.65477706     1.29346235    -1.36335107
 h      1.98081526     1.83728351    -0.25780156
 o      2.42099204    -1.15940941     0.21677721
 h      3.22213379    -0.65903349     0.10052134
 c     -2.22045524    -0.59049103    -0.61511733
 h     -2.13704099    -0.33883673    -1.69216489
 h     -2.25049530    -1.71227683    -0.63052514
 h     -3.22331657    -0.13826762    -0.36634500
 h     -0.45387493     1.06446646     1.80850792
          17

 c      1.42860971    -0.35690080    -0.04886327
 c      0.15076712    -0.97383112     0.16651855
 c     -1.01244583    -0.11101332    -0.08010430
 c     -1.05229895     1.23784336     0.82160756
 c     -0.29597611     1.20334658    -0.41724102
 c      1.28545524     1.01478117    -0.21032835
 h      0.02594077    -2.04427273    -0.11898173
 h     -2.00710168     1.75126158     0.86572470
 h     -0.69796118     1.28190838    -1.46250271
 h      1.95402560     1.85589106    -0.24524684
 o      2.41609773    -1.16923149     0.22117165
 h      3.22864344    -0.58626487     0.06730539
 c     -2.21067677    -0.58941476    -0.61075857
 h     -2.16789908    -0.31083705    -1.63730590
 h     -2.25777049    -1.67084129    -0.61222197
 h     -3.20886436    -0.07896426    -0.36237906
 h     -0.41978573     1.04306276     1.82560332
          17

 c      1.43731138    -0.36143727    -0.04997306
 c      0.15293695    -0.97030707     0.16608431
 c     -1.00512635    -0.10688583    -0.08494929
 c     -1.05066499     1.22588342     0.80925491
 c     -0.30944024     1.20734251    -0.41232142
 c      1.29068515     1.02333664    -0.20550759
 h      0.00511570    -2.10238022    -0.09151139
 h     -2.06172871     1.71406010     0.87822308
 h     -0.73734928     1.28107817    -1.55373515
 h      1.93206138     1.87676232    -0.23187795
 o      2.41309611    -1.17815159     0.22515795
 h      3.22912570    -0.52849583     0.03833508
 c     -2.20418744    -0.58845164    -0.60754471
 h     -2.19957323    -0.28364727    -1.59839074
 h     -2.26865994    -1.63365505    -0.59142790
 h     -3.18204122    -0.02777223    -0.35328885
 h     -0.40011475     1.02997136     1.82172391
          17

 c      1.44408269    -0.36504350    -0.04983546
 c      0.15295716    -0.96738904     0.16312394
 c     -0.99382319    -0.10360489    -0.08679100
 c     -1.04861662     1.21436457     0.79890186
 c     -0.32095639     1.21166752    -0.40979922
 c      1.29284592     1.03034229    -0.20137162
 h     -0.01096248    -2.14489348    -0.05309700
 h     -2.10869851     1.67052997     0.89178432
 h     -0.76627788     1.28924432    -1.61891373
 h      1.91712361     1.90157240    -0.21773389
 o      2.41276473    -1.18555682     0.22852787
 h      3.21620986    -0.49567608     0.01689500
 c     -2.20112206    -0.58650944    -0.60457033
 h     -2.23085839    -0.25577169    -1.58641972
 h     -2.28437968    -1.61298941    -0.56844183
 h     -3.14316264     0.01277052    -0.33825747
 h     -0.39656500     1.02591529     1.79527729
          17

 c      1.44853779    -0.36749201    -0.04849750
 c      0.15093979    -0.96565634     0.15776469
 c     -0.97887195    -0.10148583    -0.08601919
 c     -1.04712677     1.20364198     0.79109304
 c     -0.33029274     1.21640177    -0.41075150
 c      1.29192506     1.03566970    -0.19791668
 h     -0.02092879    -2.16439388    -0.00429116
 h     -2.14004525     1.61902094     0.90531113
 h     -0.78221096     1.30530300    -1.65048232
 h      1.90888781     1.92888775    -0.20274483
 o      2.41532964    -1.19115209     0.23116024
 h      3.18951320    -0.49213090     0.00479383
 c     -2.20115638    -0.58280587    -0.60170084
 h     -2.26099992    -0.22830075    -1.60194915
 h     -2.30592721    -1.61543628    -0.54346287
 h     -3.09516425     0.04186194    -0.31627793
 h     -0.40832692     1.03075991     1.74853467
          17

 c      1.45040849    -0.36868523    -0.04600050
 c      0.14722254    -0.96536443     0.15028961
 c     -0.96091349    -0.10081161    -0.08317889
 c     -1.04697560     1.19393175     0.78587711
 c     -0.33722867     1.22159964    -0.41571366
 c      1.28814122     1.03948990    -0.19513548
 h     -0.02428804    -2.15808677     0.05311600
 h     -2.15177772     1.56004118     0.91782712
 h     -0.78442122     1.32827347    -1.64583691
 h      1.90509752     1.95464129    -0.18685080
 o      2.42059891    -1.19490264     0.23302177
 h      3.15355341    -0.51734584     0.00232261
 c     -2.20372969    -0.57731119    -0.59952581
 h     -2.28899036    -0.20530529    -1.63549169
 h     -2.33319922    -1.63669552    -0.51703998
 h     -3.04318706     0.06064958    -0.28630993
 h     -0.43161024     1.04344455     1.68821063
          17

 c      1.44956112    -0.36864164    -0.04238805
 c      0.14235796    -0.96651400     0.14109753
 c     -0.94082610    -0.10176189    -0.07890871
 c     -1.04884172     1.18535995     0.78256412
 c     -0.34165725     1.22728470    -0.42478963
 c      1.28182167     1.04210898    -0.19301057
 h     -0.02133515    -2.12718359     0.11664532
 h     -2.14382992     1.49571529     0.92867035
 h     -0.77314488     1.35717607    -1.60523694
 h      1.90288409     1.97392587    -0.17010017
 o      2.42791747    -1.19710083     0.23420322
 h      3.11837949    -0.56490092     0.00768479
 c     -2.20817015    -0.57071814    -0.59879302
 h     -2.31363834    -0.19137551    -1.67437426
 h     -2.36473614    -1.66466967    -0.49035908
 h     -2.99395325     0.07218394    -0.24735534
 h     -0.45827989     1.06179958     1.62716384
          17

 c      1.44604541    -0.36746412    -0.03772038
 c      0.13709849    -0.96881676     0.13066956
 c     -0.91965599    -0.10433859    -0.07389052
 c     -1.05330570     1.17795984     0.77968104
 c     -0.34357210     1.23341567    -0.43756633
 c      1.27329627     1.04380801    -0.19151609
 h     -0.01319669    -2.07752930     0.18358958
 h     -2.12043408     1.42944234     0.93765918
 h     -0.74980183     1.39114903    -1.53252091
 h      1.89987424     1.98273004    -0.15265541
 o      2.43601022    -1.19852116     0.23499241
 h      3.10171573    -0.62016754     0.01589414
 c     -2.21378238    -0.56395574    -0.60001324
 h     -2.33407302    -0.18950558    -1.70789926
 h     -2.39835204    -1.68680266    -0.46495270
 h     -2.95421368     0.08045890    -0.19872485
 h     -0.47544129     1.08288346     1.58436635
          17

 c      1.44016996    -0.36530136    -0.03209332
 c      0.13236421    -0.97160276     0.11950041
 c     -0.89854859    -0.10831051    -0.06882245
 c     -1.06033741     1.17156935     0.77571022
 c     -0.34292038     1.23980526    -0.45282281
 c      1.26283415     1.04475498    -0.19062643
 h     -0.00190246    -2.02085572     0.25182755
 h     -2.09097400     1.36558286     0.94532062
 h     -0.71840466     1.43013092    -1.43891279
 h      1.89475398     1.97892507    -0.13472493
 o      2.44316649    -1.20022895     0.23583226
 h      3.12554411    -0.66368019     0.01957319
 c     -2.22003893    -0.55771633    -0.60332444
 h     -2.34997189    -0.20062050    -1.72880649
 h     -2.43184141    -1.69439683    -0.44226874
 h     -2.92810921     0.08820422    -0.14098704
 h     -0.47104345     1.10464418     1.57638866
          17

 c      1.43253142    -0.36231288    -0.02565647
 c      0.12915912    -0.97388186     0.10798408
 c     -0.87868629    -0.11319640    -0.06441632
 c     -1.06843400     1.16579521     0.77042328
 c     -0.33930397     1.24592652    -0.46800538
 c      1.25061398     1.04497947    -0.19032546
 h      0.00989093    -1.97405738     0.32108499
 h     -2.06967255     1.30871492     0.95310889
 h     -0.68844201     1.47703937    -1.35010710
 h      1.88745500     1.96261985    -0.11647124
 o      2.44856178    -1.20246661     0.23689622
 h      3.19528630    -0.68923679     0.01587558
 c     -2.22674735    -0.55222914    -0.60842039
 h     -2.36151623    -0.22387250    -1.73326681
 h     -2.46333535    -1.68338634    -0.42342004
 h     -2.91532433     0.09490947    -0.07733224
 h     -0.44504553     1.12732641     1.60249459
          17

 c      1.42391661    -0.35864802    -0.01861963
 c      0.12840671    -0.97493954     0.09638636
 c     -0.86123613    -0.11829816    -0.06139024
 c     -1.07509753     1.16027900     0.76492253
 c     -0.33184275     1.25067282    -0.47930047
 c      1.23673213     1.04437689    -0.19060493
 h      0.02000064    -1.95192884     0.39306475
 h     -2.07035377     1.26223554     0.96296692
 h     -0.67573977     1.54091667    -1.30654652
 h      1.87916106     1.93613867    -0.09792695
 o      2.45309795    -1.20429142     0.23786701
 h      3.28788265    -0.70989238     0.01009848
 c     -2.23397741    -0.54732967    -0.61455109
 h     -2.36931340    -0.25695742    -1.72097059
 h     -2.49146853    -1.65390524    -0.40902642
 h     -2.91210053     0.09732855    -0.01377968
 h     -0.40961527     1.15181887     1.64585779
          17

 c      1.41515606    -0.35445105    -0.01123407
 c      0.13075922    -0.97522622     0.08509668
 c     -0.84728885    -0.12282194    -0.06041152
 c     -1.07864844     1.15493019     0.76059501
 c     -0.32026565     1.25303999    -0.48475226
 c      1.22125699     1.04273605    -0.19144759
 h      0.02799934    -1.95605499     0.46807420
 h     -2.09653224     1.22740551     0.97557874
 h     -0.68887976     1.62981735    -1.32782965
 h      1.87213241     1.90362984    -0.07894331
 o      2.45805208    -1.20480549     0.23839273
 h      3.37486558    -0.73836108     0.00833407
 c     -2.24181754    -0.54266993    -0.62063117
 h     -2.37444840    -0.29628906    -1.69575138
 h     -2.51555564    -1.61002035    -0.39899987
 h     -2.91393988     0.09188867     0.04240804
 h     -0.37806721     1.17779919     1.68877133
          17

 c      1.40703337    -0.34988807    -0.00375937
 c      0.13650639    -0.97625772     0.07485354
 c     -0.83774651    -0.12607663    -0.06200157
 c     -1.07902027     1.14984599     0.75860128
 c     -0.30603747     1.25361417    -0.48670041
 c      1.20431503     1.03981994    -0.19281464
 h      0.03499910    -1.97470646     0.54178656
 h     -2.13813997     1.20413657     0.98914042
 h     -0.71582369     1.73403303    -1.38450992
 h      1.86912100     1.87006515    -0.05921696
 o      2.46415140    -1.20364317     0.23832387
 h      3.43782958    -0.77911095     0.01353841
 c     -2.25017561    -0.53783426    -0.62538011
 h     -2.37856476    -0.33722763    -1.66630719
 h     -2.53581397    -1.55977931    -0.39224744
 h     -2.91750902     0.07664364     0.08475711
 h     -0.35896518     1.20391618     1.71994676
          17

 c      1.40024249    -0.34517924     0.00356047
 c      0.14557076    -0.97955305     0.06653709
 c     -0.83317052    -0.12762176    -0.06648725
 c     -1.07703289     1.14514545     0.75971855
 c     -0.29099537     1.25371703    -0.48808383
 c      1.18618768     1.03551358    -0.19464781
 h      0.04243151    -1.99364987     0.60727313
 h     -2.17977171     1.19220326     1.00056334
 h     -0.74066504     1.83592254    -1.44109888
 h      1.87221330     1.83958934    -0.03847205
 o      2.47160016    -1.20079007     0.23766645
 h      3.46806088    -0.83112246     0.02620769
 c     -2.25871741    -0.53233870    -0.62752066
 h     -2.38374022    -0.37485044    -1.64529965
 h     -2.55346157    -1.51470952    -0.38651694
 h     -2.92118131     0.05198883     0.10894786
 h     -0.35632864     1.22853096     1.73393414
          17

 c      1.39536339    -0.34061442     0.01050899
 c      0.15751265    -0.98594051     0.06086280
 c     -0.83367477    -0.12731842    -0.07400798
 c     -1.07356851     1.14089905     0.76427535
 c     -0.27646879     1.25422702    -0.49043236
 c      1.16741310     1.02995832    -0.19685627
 h      0.05139575    -2.00311640     0.65850643
 h     -2.20892898     1.19144426     1.00719119
 h     -0.75445352     1.92328788    -1.47899919
 h      1.88151033     1.81395044    -0.01680853
 o      2.48022444    -1.19641858     0.23652318
 h      3.46404692    -0.89046106     0.04530486
 c     -2.26696171    -0.52571046    -0.62622027
 h     -2.39185696    -0.40552619    -1.64411058
 h     -2.57016158    -1.48700605    -0.37898300
 h     -2.92503443     0.02067553     0.11355003
 h     -0.37101825     1.25014271     1.72934003
          17

 c      1.39284107    -0.33654945     0.01690431
 c      0.17158592    -0.99549269     0.05826595
 c     -0.83892597    -0.12528646    -0.08453313
 c     -1.06932015     1.13710682     0.77214592
 c     -0.26341797     1.25552147    -0.49431023
 c      1.14881359     1.02355707    -0.19929640
 h      0.06258790    -1.99851503     0.69178247
 h     -2.21842749     1.20152075     1.00740404
 h     -0.75347423     1.98985859    -1.49108014
 h      1.89464933     1.79222951     0.00501772
 o      2.48942857    -1.19083669     0.23508208
 h      3.43197738    -0.95106243     0.06841927
 c     -2.27448997    -0.51784040    -0.62165970
 h     -2.40365246    -0.42815472    -1.66477651
 h     -2.58643611    -1.48382840    -0.36791244
 h     -2.93097403    -0.01240534     0.10050641
 h     -0.40130392     1.26761665     1.70818055
          17

 c      1.39296207    -0.33338947     0.02260415
 c      0.18687471    -1.00769585     0.05889314
 c     -0.84824866    -0.12179062    -0.09786861
 c     -1.06487182     1.13366607     0.78270574
 c     -0.25261726     1.25770120    -0.49986407
 c      1.13138760     1.01683882    -0.20177698
 h      0.07632753    -1.97940440     0.70588194
 h     -2.20593478     1.22182151     1.00053280
 h     -0.73655062     2.03273060    -1.47530345
 h      1.90769064     1.77208718     0.02565553
 o      2.49792902    -1.18448539     0.23363978
 h      3.38985294    -1.00475677     0.09136773
 c     -2.28107003    -0.50936867    -0.61507061
 h     -2.41846768    -0.44356649    -1.69818750
 h     -2.60032466    -1.50294849    -0.35408033
 h     -2.94297249    -0.04073659     0.07525898
 h     -0.44237730     1.28048885     1.67657800
          17

 c      1.39582681    -0.33155100     0.02750669
 c      0.20246364    -1.02159709     0.06258365
 c     -0.86077753    -0.11711772    -0.11365639
 c     -1.06082455     1.13032239     0.79472247
 c     -0.24468419     1.26073414    -0.50705804
 c      1.11612188     1.01028698    -0.20409009
 h      0.09248275    -1.94910828     0.70227759
 h     -2.17347912     1.25157870     0.98669222
 h     -0.70383332     2.05087312    -1.43197757
 h      1.91666347     1.75140258     0.04352097
 o      2.50362540    -1.17785948     0.23258496
 h      3.36961461    -1.04267680     0.10845688
 c     -2.28658431    -0.50153857    -0.60810425
 h     -2.43492190    -0.45308481    -1.73099763
 h     -2.60820052    -1.53483806    -0.34013063
 h     -2.96652800    -0.05750546     0.04554752
 h     -0.48530602     1.28946663     1.64623791
          17

 c      1.40131807    -0.33139061     0.03154244
 c      0.21757538    -1.03585419     0.06880689
 c     -0.87558979    -0.11149784    -0.13138407
 c     -1.05772791     1.12664537     0.80640658
 c     -0.24000333     1.26447455    -0.51568917
 c      1.10381342     1.00422423    -0.20604768
 h      0.11027437    -1.91530734     0.68583756
 h     -2.12766532     1.29019943     0.96669336
 h     -0.65672984     2.04503751    -1.36346403
 h      1.91879493     1.72930971     0.05722051
 o      2.50494223    -1.17121078     0.23217070
 h      3.39631286    -1.06047128     0.11617868
 c     -2.29104744    -0.49558066    -0.60211290
 h     -2.45157321    -0.45786176    -1.75239549
 h     -2.60682510    -1.56835815    -0.32878464
 h     -3.00588349    -0.05814045     0.01785564
 h     -0.51753468     1.29670559     1.63397756
          17

 c      1.40908737    -0.33312495     0.03466073
 c      0.23164086    -1.04876056     0.07661891
 c     -0.89178667    -0.10508127    -0.15042606
 c     -1.05556510     1.12214078     0.81612731
 c     -0.23857621     1.26851293    -0.52522693
 c      1.09494580     0.99876704    -0.20751094
 h      0.12809969    -1.89057540     0.66539535
 h     -2.07983857     1.33783687     0.94190602
 h     -0.59884165     2.01948823    -1.27593745
 h      1.91312658     1.70653821     0.06587391
 o      2.50292699    -1.16441598     0.23228107
 h      3.45535684    -1.06096652     0.11701693
 c     -2.29485621    -0.49219964    -0.59771959
 h     -2.46717765    -0.45887391    -1.75636645
 h     -2.59454386    -1.59452347    -0.32178289
 h     -3.05978950    -0.04278914    -0.00648758
 h     -0.52873121     1.30445574     1.65367884
          17

 c      1.41860186    -0.33680038     0.03682401
 c      0.24428315    -1.05852740     0.08484769
 c     -0.90853764    -0.09794825    -0.17011449
 c     -1.05324229     1.11650730     0.82356175
 c     -0.23980413     1.27174591    -0.53444571
 c      1.08963074     0.99382875    -0.20841104
 h      0.14384177    -1.88964617     0.65175507
 h     -2.04363297     1.39582685     0.91382550
 h     -0.53802386     1.98691440    -1.18365386
 h      1.90069720     1.68536300     0.06929161
 o      2.49991758    -1.15732604     0.23268289
 h      3.51347522    -1.04857570     0.11542557
 c     -2.29885843    -0.49149120    -0.59487090
 h     -2.48079466    -0.45702488    -1.74148081
 h     -2.57138405    -1.60758153    -0.31975274
 h     -3.12055053    -0.01612599    -0.03093941
 h     -0.51922748     1.31212780     1.70363232
          17

 c      1.42922769    -0.34230567     0.03800916
 c      0.25519515    -1.06409274     0.09268176
 c     -0.92510962    -0.09012554    -0.18980688
 c     -1.04933294     1.10977131     0.82968011
 c     -0.24237247     1.27177222    -0.54106807
 c      1.08762823     0.98915411    -0.20875827
 h      0.15611617    -1.92028855     0.65100544
 h     -2.02746039     1.46552817     0.88340587
 h     -0.48788978     1.97553240    -1.11315790
 h      1.88437886     1.66931192     0.06799939
 o      2.49765792    -1.14992888     0.23324890
 h      3.54800606    -1.02629818     0.11419501
 c     -2.30401805    -0.49315371    -0.59318482
 h     -2.49193952    -0.45317595    -1.71045164
 h     -2.53877073    -1.60507903    -0.32237320
 h     -3.17790518     0.01537203    -0.05972361
 h     -0.49866703     1.31616632     1.76781950
          17

 c      1.44030087    -0.34939852     0.03820844
 c      0.26401844    -1.06579852     0.10013226
 c     -0.94088407    -0.08163013    -0.20892347
 c     -1.04339764     1.10232032     0.83567901
 c     -0.24495005     1.26581517    -0.54290447
 c      1.08847575     0.98438051    -0.20862513
 h      0.16533012    -1.97546681     0.65936740
 h     -2.02747081     1.54508230     0.85109272
 h     -0.46050817     2.01856381    -1.09007334
 h      1.86817366     1.66249915     0.06305852
 o      2.49712784    -1.14230480     0.23394946
 h      3.54914578    -0.99611921     0.11453115
 c     -2.31102795    -0.49666474    -0.59216060
 h     -2.50079454    -0.44810578    -1.67016778
 h     -2.49926753    -1.58803868    -0.32846471
 h     -3.22318658     0.04584660    -0.09500322
 h     -0.47742845     1.31293298     1.82887130
          17

 c      1.45116856    -0.35774320     0.03743024
 c      0.27038047    -1.06491260     0.10768173
 c     -0.95536534    -0.07254987    -0.22695488
 c     -1.03605380     1.09486718     0.84233876
 c     -0.24749569     1.25451814    -0.54070077
 c      1.09170239     0.97914699    -0.20810254
 h      0.17294601    -2.03877094     0.66766725
 h     -2.03106093     1.62810759     0.81784475
 h     -0.45214069     2.10985705    -1.10585566
 h      1.85575173     1.66835487     0.05561563
 o      2.49877919    -1.13458606     0.23481124
 h      3.51587732    -0.95944055     0.11667464
 c     -2.32013214    -0.50130513    -0.59120519
 h     -2.50834294    -0.44243303    -1.63160987
 h     -2.45634636    -1.56148579    -0.33595611
 h     -3.25101096     0.07100796    -0.13648200
 h     -0.46237184     1.30028061     1.87494624
          17

 c      1.46119884    -0.36695962     0.03570244
 c      0.27400462    -1.06270835     0.11571304
 c     -0.96819505    -0.06306819    -0.24346467
 c     -1.02818941     1.08820591     0.84994812
 c     -0.25054965     1.24123342    -0.53683927
 c      1.09697851     0.97326520    -0.20726563
 h      0.18018249    -2.09476138     0.66824980
 h     -2.02599771     1.70639201     0.78560337
 h     -0.45185639     2.21206201    -1.13290955
 h      1.84867979     1.68798360     0.04629431
 o      2.50255586    -1.12695806     0.23590750
 h      3.45533805    -0.91678478     0.12001552
 c     -2.33115202    -0.50613505    -0.58974601
 h     -2.51606227    -0.43663354    -1.60776931
 h     -2.41395958    -1.53469298    -0.34191475
 h     -3.25935128     0.08826758    -0.18198197
 h     -0.45691517     1.27749682     1.89979196
          17

 c      1.46977817    -0.37667067     0.03307794
 c      0.27476282    -1.06005712     0.12432398
 c     -0.97916194    -0.05342748    -0.25809186
 c     -1.02048856     1.08296958     0.85840929
 c     -0.25422318     1.22853164    -0.53283669
 c      1.10414606     0.96683839    -0.20616033
 h      0.18754091    -2.13326737     0.65715582
 h     -2.00492160     1.77286645     0.75681663
 h     -0.45315326     2.29728936    -1.15364440
 h      1.84559838     1.71916259     0.03487156
 o      2.50767555    -1.11973266     0.23738109
 h      3.38601192    -0.86631347     0.12267541
 c     -2.34365154    -0.51012392    -0.58761387
 h     -2.52486717    -0.43138228    -1.60796952
 h     -2.37571351    -1.51929997    -0.34308336
 h     -3.24937176     0.09682100    -0.22799822
 h     -0.46195927     1.24491425     1.90139656
          17

 c      1.47631032    -0.38653486     0.02963815
 c      0.27266940    -1.05741996     0.13337914
 c     -0.98819181    -0.04390096    -0.27054639
 c     -1.01340227     1.07953700     0.86730908
 c     -0.25823718     1.21773937    -0.52930090
 c      1.11313596     0.96022537    -0.20481970
 h      0.19487422    -2.14916972     0.63345419
 h     -1.96522716     1.82272710     0.73387558
 h     -0.45345952     2.35225955    -1.16090027
 h      1.84315516     1.75688305     0.02058525
 o      2.51260735    -1.11347798     0.23945997
 h      3.33802637    -0.80160885     0.12123728
 c     -2.35708320    -0.51261061    -0.58539659
 h     -2.53405399    -0.42807624    -1.63194012
 h     -2.34407033    -1.52363361    -0.33727821
 h     -3.22564336     0.09804481    -0.27006613
 h     -0.47628194     1.20365754     1.88153494
          17

 c      1.48022660    -0.39624317     0.02548656
 c      0.26784649    -1.05491023     0.14258166
 c     -0.99532646    -0.03478518    -0.28060585
 c     -1.00727436     1.07802910     0.87588475
 c     -0.26212636     1.20949327    -0.52640483
 c      1.12382834     0.95389512    -0.20329935
 h      0.20152877    -2.14153571     0.59836470
 h     -1.90787788     1.85354318     0.71882132
 h     -0.45198965     2.37164606    -1.15248182
 h      1.83785117     1.79502489     0.00275862
 o      2.51642694    -1.10876417     0.24230357
 h      3.33176657    -0.71587274     0.11324841
 c     -2.37071495    -0.51385577    -0.58423805
 h     -2.54167578    -0.42873038    -1.67051283
 h     -2.32057066    -1.54668820    -0.32478418
 h     -3.19652831     0.09609379    -0.30313725
 h     -0.49623353     1.15547008     1.84651545
          17

 c      1.48106229    -0.40552385     0.02074313
 c      0.26048769    -1.05229332     0.15150543
 c     -1.00069439    -0.02639740    -0.28811358
 c     -1.00243770     1.07832425     0.88295216
 c     -0.26535782     1.20408789    -0.52414569
 c      1.13594956     0.94828159    -0.20169960
 h      0.20642773    -2.11361776     0.55488074
 h     -1.83683180     1.86547717     0.71314698
 h     -0.44875525     2.35388413    -1.12829544
 h      1.82747614     1.82804206    -0.01877003
 o      2.52040538    -1.10531013     0.24574521
 h      3.35206779    -0.61549431     0.10134926
 c     -2.38352310    -0.51501263    -0.58529049
 h     -2.54592326    -0.43514218    -1.71178519
 h     -2.30667120    -1.57896435    -0.30806747
 h     -3.17334427     0.09770034    -0.32232200
 h     -0.51516204     1.10230274     1.80838267
          17

 c      1.47858880    -0.41418403     0.01555524
 c      0.25083805    -1.04891326     0.15959942
 c     -1.00447085    -0.01905844    -0.29297854
 c     -0.99911467     1.08007010     0.88707576
 c     -0.26739330     1.20156231    -0.52243227
 c      1.14904723     0.94369217    -0.20016391
 h      0.20813358    -2.07385041     0.50773393
 h     -1.75934889     1.86218824     0.71748404
 h     -0.44428959     2.30001892    -1.08955108
 h      1.81168021     1.85202765    -0.04355891
 o      2.52645257    -1.10214697     0.24944650
 h      3.37136407    -0.51690684     0.09065600
 c     -2.39449450    -0.51739702    -0.58933423
 h     -2.54596977    -0.44825229    -1.74587280
 h     -2.30380175    -1.60892940    -0.29017989
 h     -3.16606308     0.10926467    -0.32438826
 h     -0.52421570     1.04531254     1.78348425
          17

 c      1.47288268    -0.42213859     0.01011078
 c      0.23917003    -1.04364734     0.16621460
 c     -1.00683560    -0.01305792    -0.29517882
 c     -0.99694811     1.08261253     0.88737042
 c     -0.26771513     1.20156818    -0.52104828
 c      1.16251976     0.94026245    -0.19886438
 h      0.20500574    -2.03659980     0.46306807
 h     -1.68676082     1.85244014     0.73115536
 h     -0.43980650     2.21512871    -1.03940520
 h      1.79195944     1.86522912    -0.07067982
 o      2.53557345    -1.09838057     0.25313254
 h      3.37324934    -0.43401114     0.08482847
 c     -2.40323884    -0.52166530    -0.59661005
 h     -2.54198443    -0.46808283    -1.76636402
 h     -2.31280938    -1.62786824    -0.27358368
 h     -3.17681052     0.13163458    -0.30959446
 h     -0.51703173     0.98415288     1.78371898
          17

 c      1.46430639    -0.42939182     0.00463310
 c      0.22573413    -1.03520878     0.17074953
 c     -1.00794894    -0.00861701    -0.29476467
 c     -0.99456784     1.08480204     0.88439720
 c     -0.26579955     1.20295279    -0.51944653
 c      1.17566853     0.93793681    -0.19798606
 h      0.19557341    -2.01884543     0.42671750
 h     -1.63372729     1.85052342     0.75219383
 h     -0.43796625     2.11324553    -0.98539057
 h      1.77138759     1.86826641    -0.09890927
 o      2.54789778    -1.09339272     0.25661648
 h      3.35222895    -0.37505231     0.08565858
 c     -2.41015386    -0.52756942    -0.60681862
 h     -2.53483972    -0.49394716    -1.77033115
 h     -2.33361215    -1.63118685    -0.25980463
 h     -3.19862275     0.15846117    -0.28207119
 h     -0.49552898     0.91885598     1.80596772
          17

 c      1.45344553    -0.43598977    -0.00064216
 c      0.21070050    -1.02305536     0.17291484
 c     -1.00795343    -0.00587486    -0.29185508
 c     -0.99024879     1.08530067     0.87970884
 c     -0.26098859     1.20306713    -0.51635779
 c      1.18776151     0.93647461    -0.19771355
 h      0.17902931    -2.02969199     0.40115474
 h     -1.61208161     1.87006699     0.77894426
 h     -0.44469371     2.02581574    -0.94372627
 h      1.75416741     1.86404904    -0.12694938
 o      2.56300449    -1.08680851     0.25977302
 h      3.30937400    -0.34356328     0.09362985
 c     -2.41594864    -0.53434501    -0.61926163
 h     -2.52586692    -0.52465370    -1.75837929
 h     -2.36520809    -1.61814112    -0.24939731
 h     -3.22123742     0.18062577    -0.24807339
 h     -0.46819717     0.85232011     1.83556340
          17

 c      1.44102920    -0.44198297    -0.00549414
 c      0.19413744    -1.00808965     0.17282952
 c     -1.00699626    -0.00493266    -0.28663244
 c     -0.98327165     1.08372122     0.87468130
 c     -0.25243415     1.19820516    -0.50992958
 c      1.19812078     0.93550080    -0.19821454
 h      0.15548776    -2.06218700     0.38452937
 h     -1.62133718     1.91142908     0.81189187
 h     -0.46980114     1.99728148    -0.93753299
 h      1.74487567     1.85707243    -0.15365474
 o      2.58006716    -1.07853996     0.26254017
 h      3.25092489    -0.33814989     0.10808005
 c     -2.42118281    -0.54111870    -0.63297368
 h     -2.51670632    -0.55868597    -1.73513509
 h     -2.40586096    -1.59148078    -0.24185047
 h     -3.23640710     0.19089927    -0.21393100
 h     -0.44354554     0.78936992     1.85808632
          17

 c      1.42784409    -0.44741880    -0.00973434
 c      0.17605256    -0.99210705     0.17081325
 c     -1.00526216    -0.00593620    -0.27933570
 c     -0.97415866     1.08093356     0.87021557
 c     -0.23998629     1.18790041    -0.49991560
 c      1.20625872     0.93461435    -0.19961162
 h      0.12581823    -2.09975220     0.37334815
 h     -1.64935623     1.96025896     0.85211949
 h     -0.51624794     2.03536396    -0.97145868
 h      1.74729716     1.85174245    -0.17820917
 o      2.59781385    -1.06899850     0.26495584
 h      3.18972079    -0.34951504     0.12679017
 c     -2.42612709    -0.54703696    -0.64678602
 h     -2.50915204    -0.59447933    -1.70969059
 h     -2.45338737    -1.55718693    -0.23541095
 h     -3.23942244     0.18551585    -0.18498770
 h     -0.42694659     0.73456375     1.86473150
          17

 c      1.41465510    -0.45233765    -0.01321578
 c      0.15647141    -0.97684252     0.16718842
 c     -1.00298114    -0.00905457    -0.27026185
 c     -0.96384103     1.07811957     0.86695616
 c     -0.22489815     1.17591001    -0.48836519
 c      1.21201130     0.93354764    -0.20196279
 h      0.09124295    -2.12720359     0.36488559
 h     -1.68229934     1.99977501     0.89899459
 h     -0.57186246     2.09937302    -1.02364611
 h      1.76312928     1.85015092    -0.20017819
 o      2.61446399    -1.05939357     0.26719649
 h      3.14676647    -0.35607450     0.14552407
 c     -2.43079265    -0.55129760    -0.65946302
 h     -2.50485192    -0.63083592    -1.69428389
 h     -2.50553753    -1.52355950    -0.22716881
 h     -3.22878099     0.16404091    -0.16524647
 h     -0.42073888     0.69119303     1.85198612
          17

 c      1.40215210    -0.45675159    -0.01583645
 c      0.13551483    -0.96357384     0.16222940
 c     -1.00039959    -0.01435214    -0.25977280
 c     -0.95312196     1.07613193     0.86532405
 c     -0.20869185     1.16548249    -0.47716870
 c      1.21556972     0.93227912    -0.20527448
 h      0.05298179    -2.13509566     0.35764193
 h     -1.71025559     2.01862673     0.95026949
 h     -0.62309632     2.15476172    -1.07403154
 h      1.79131266     1.85083763    -0.21936255
 o      2.62828085    -1.05129011     0.26946151
 h      3.14273542    -0.33138977     0.15998563
 c     -2.43498948    -0.55333362    -0.67009154
 h     -2.50482768    -0.66711149    -1.69906552
 h     -2.56026721    -1.49867022    -0.21403081
 h     -3.20585281     0.12914483    -0.15707844
 h     -0.42485933     0.66109564     1.82042560
          17

 c      1.39092582    -0.46061174    -0.01753627
 c      0.11344744    -0.95312610     0.15617559
 c     -0.99775799    -0.02170588    -0.24828621
 c     -0.94263498     1.07547486     0.86542142
 c     -0.19258828     1.15819725    -0.46733407
 c      1.21740511     0.93097368    -0.20952030
 h      0.01207377    -2.11948516     0.35101842
 h     -1.72745264     2.01131365     1.00305521
 h     -0.66190825     2.18586704    -1.11239843
 h      1.82849025     1.84962062    -0.23560124
 o      2.63898902    -1.04469447     0.27166584
 h      3.17565442    -0.27497386     0.17075744
 c     -2.43837162    -0.55319752    -0.67856364
 h     -2.50910153    -0.70261315    -1.72508555
 h     -2.61549015    -1.48667165    -0.19466985
 h     -3.17511623     0.08677795    -0.16062249
 h     -0.43701031     0.64441236     1.77439092
          17

 c      1.38143115    -0.46381068    -0.01829032
 c      0.09070812    -0.94593396     0.14924262
 c     -0.99529283    -0.03078549    -0.23625673
 c     -0.93295223     1.07647395     0.86692350
 c     -0.17760913     1.15467124    -0.45932428
 c      1.21814586     0.92980720    -0.21464433
 h     -0.03070843    -2.08112940     0.34507527
 h     -1.73120593     1.97664214     1.05445498
 h     -0.68430836     2.18736122    -1.13435123
 h      1.87022624     1.84171947    -0.24871101
 o      2.64758267    -1.03800762     0.27353726
 h      3.22412384    -0.21294337     0.18171547
 c     -2.44044413    -0.55180727    -0.68560957
 h     -2.51682273    -0.73577556    -1.76336959
 h     -2.66844550    -1.48598526    -0.17090280
 h     -3.14466373     0.04635304    -0.17298128
 h     -0.45232860     0.63895564     1.72250325
          17

 c      1.37394619    -0.46621309    -0.01810709
 c      0.06792031    -0.94201946     0.14161446
 c     -0.99325562    -0.04107289    -0.22415906
 c     -0.92463025     1.07938804     0.86903392
 c     -0.16468644     1.15507191    -0.45332479
 c      1.21846629     0.92881995    -0.22055788
 h     -0.07498673    -2.02569963     0.34055599
 h     -1.72151786     1.91688311     1.10193073
 h     -0.68842082     2.15833333    -1.13818701
 h      1.91220782     1.82354148    -0.25855021
 o      2.65493916    -1.02989206     0.27491644
 h      3.26948759    -0.16785402     0.19519619
 c     -2.44059136    -0.55067439    -0.69231612
 h     -2.52671673    -0.76434863    -1.80131289
 h     -2.71565190    -1.49125497    -0.14689138
 h     -3.12547194     0.01956289    -0.18833460
 h     -0.46318164     0.63958496     1.67780084
          17

 c      1.36856945    -0.46769029    -0.01702886
 c      0.04588807    -0.94088926     0.13341593
 c     -0.99192774    -0.05190375    -0.21246852
 c     -0.91801645     1.08427705     0.87072787
 c     -0.15464876     1.15931037    -0.44934565
 c      1.21898473     0.92786170    -0.22714330
 h     -0.12106576    -1.96484176     0.33917567
 h     -1.70176571     1.83807434     1.14378172
 h     -0.67368329     2.10025651    -1.12381236
 h      1.95106448     1.79354893    -0.26510058
 o      2.66147451    -1.01976519     0.27577814
 h      3.30134091    -0.15046142     0.21160759
 c     -2.43836903    -0.55118680    -0.69951804
 h     -2.53739207    -0.78626945    -1.82870528
 h     -2.75369843    -1.49662432    -0.12711773
 h     -3.12683869     0.01595075    -0.20114630
 h     -0.46083403     0.63936425     1.65444288
          17

 c      1.36526485    -0.46813021    -0.01513289
 c      0.02556571    -0.94153141     0.12468652
 c     -0.99161767    -0.06252842    -0.20164006
 c     -0.91271468     1.09053730     0.87139130
 c     -0.14809508     1.16701779    -0.44718272
 c      1.22017005     0.92659940    -0.23426810
 h     -0.17027710    -1.91598283     0.34384558
 h     -1.68040360     1.75090459     1.18013227
 h     -0.64123345     2.01749426    -1.09327384
 h      1.98484102     1.75242610    -0.26851252
 o      2.66728374    -1.00757461     0.27616965
 h      3.31517495    -0.16315990     0.23036689
 c     -2.43402663    -0.55389607    -0.70729352
 h     -2.54743597    -0.80027228    -1.83984466
 h     -2.78005558    -1.49762190    -0.11496942
 h     -3.14931092     0.03690505    -0.21145875
 h     -0.44026508     0.63422385     1.65926007
          17

 c      1.36392148    -0.46743464    -0.01252995
 c      0.00793791    -0.94293210     0.11544711
 c     -0.99264218    -0.07218540    -0.19208608
 c     -0.90722509     1.09665451     0.87119911
 c     -0.14513642     1.17728703    -0.44619552
 c      1.22226494     0.92455795    -0.24180202
 h     -0.22442997    -1.89596894     0.35774422
 h     -1.67173765     1.66987576     1.21414474
 h     -0.59596489     1.92049143    -1.05344606
 h      2.01327553     1.70291841    -0.26911182
 o      2.67220948    -0.99366683     0.27617474
 h      3.31109509    -0.20206319     0.25043400
 c     -2.42854349    -0.55841491    -0.71498335
 h     -2.55549374    -0.80606855    -1.83345942
 h     -2.79342845    -1.49163433    -0.11228034
 h     -3.18382602     0.07513893    -0.22521500
 h     -0.40393229     0.62689173     1.68618901
          17

 c      1.36440829    -0.46551467    -0.00935752
 c     -0.00628106    -0.94509348     0.10592595
 c     -0.99528852    -0.08019341    -0.18415888
 c     -0.89967507     1.10101082     0.87075668
 c     -0.14497026     1.18813328    -0.44479325
 c      1.22525259     0.92118697    -0.24963109
 h     -0.28322168    -1.90870576     0.38141290
 h     -1.69018643     1.60684850     1.25069915
 h     -0.55095608     1.83215759    -1.02213457
 h      2.03785787     1.64942134    -0.26736727
 o      2.67574081    -0.97886607     0.27589284
 h      3.29526501    -0.25575790     0.27059709
 c     -2.42303742    -0.56387206    -0.72167278
 h     -2.56042884    -0.80434711    -1.81234655
 h     -2.79383704    -1.47799158    -0.11924531
 h     -3.21843742     0.12029180    -0.24899280
 h     -0.35913223     0.62411063     1.72197388
          17

 c      1.36659865    -0.46231282    -0.00576423
 c     -0.01689181    -0.94922832     0.09667901
 c     -0.99974151    -0.08606460    -0.17813003
 c     -0.88933745     1.10306173     0.87092742
 c     -0.14575862     1.19643616    -0.44015096
 c      1.22890789     0.91596326    -0.25766483
 h     -0.34227767    -1.94223868     0.41099882
 h     -1.73738610     1.56244836     1.29039741
 h     -0.52897622     1.78856640    -1.03170792
 h      2.06138301     1.59715317    -0.26382001
 o      2.67680230    -0.96464155     0.27540313
 h      3.28323039    -0.30263013     0.28999685
 c     -2.41827986    -0.56926833    -0.72651986
 h     -2.56152835    -0.79675946    -1.78327458
 h     -2.78267514    -1.45820878    -0.13428260
 h     -3.24375721     0.16351747    -0.28640587
 h     -0.31316805     0.63168134     1.75449867
          17

 c      1.37036245    -0.45784867    -0.00189119
 c     -0.02411685    -0.95673425     0.08836998
 c     -1.00598288    -0.08961294    -0.17415214
 c     -0.87703306     1.10329470     0.87281967
 c     -0.14651858     1.20085938    -0.43069724
 c      1.23296478     0.90851703    -0.26583032
 h     -0.39518692    -1.98007298     0.44051115
 h     -1.79960398     1.52853389     1.32710719
 h     -0.54100119     1.80482064    -1.10029197
 h      2.08669222     1.55085360    -0.25898772
 o      2.67399792    -0.95271760     0.27470867
 h      3.29633540    -0.31713870     0.30901496
 c     -2.41457653    -0.57355389    -0.72884838
 h     -2.55860863    -0.78578736    -1.75644752
 h     -2.76280336    -1.43636462    -0.15382846
 h     -3.25419942     0.19872431    -0.33785676
 h     -0.27127644     0.65257081     1.77587425
          17

 c      1.37552375    -0.45226247     0.00214061
 c     -0.02839419    -0.96837801     0.08151051
 c     -1.01372467    -0.09097184    -0.17223244
 c     -0.86412132     1.10239600     0.87737815
 c     -0.14859852     1.20382946    -0.41879210
 c      1.23727790     0.89877334    -0.27407181
 h     -0.43641695    -2.01017813     0.46470626
 h     -1.85959635     1.49741374     1.35334281
 h     -0.56939901     1.85181780    -1.20046172
 h      2.11490284     1.51343374    -0.25333070
 o      2.66711597    -0.94349013     0.27378705
 h      3.33847886    -0.29513395     0.32855545
 c     -2.41184888    -0.57565845    -0.72829626
 h     -2.55174465    -0.77418923    -1.74286114
 h     -2.73844185    -1.41908179    -0.17247287
 h     -3.24746683     0.22235910    -0.40138571
 h     -0.23657636     0.68714507     1.78226039
          17

 c      1.38181472    -0.44583811     0.00623674
 c     -0.03025401    -0.98416375     0.07637533
 c     -1.02241487    -0.09050225    -0.17225221
 c     -0.85175035     1.10087960     0.88505065
 c     -0.15330777     1.20777748    -0.40738584
 c      1.24182770     0.88704928    -0.28236732
 h     -0.46237262    -2.02637456     0.48013062
 h     -1.90482568     1.46524814     1.36440779
 h     -0.59579414     1.89989924    -1.29826030
 h      2.14435573     1.48542848    -0.24732769
 o      2.65763281    -0.93578162     0.27274188
 h      3.38849633    -0.25774855     0.34772430
 c     -2.40980928    -0.57469591    -0.72510018
 h     -2.54053460    -0.76403060    -1.74895960
 h     -2.71435705    -1.41393528    -0.18427756
 h     -3.22409789     0.23322042    -0.47336951
 h     -0.21026349     0.73377392     1.77327637
          17

 c      1.38887795    -0.43900608     0.01033474
 c     -0.03023808    -1.00349180     0.07302927
 c     -1.03130493    -0.08868705    -0.17399946
 c     -0.84077376     1.09912417     0.89571772
 c     -0.16099447     1.21371860    -0.39813524
 c      1.24663382     0.87401153    -0.29072795
 h     -0.47132449    -2.02703631     0.48508326
 h     -1.92826168     1.43108827     1.35870015
 h     -0.61194031     1.93503290    -1.37493073
 h      2.17121233     1.46559625    -0.24157412
 o      2.64715290    -0.92846760     0.27175555
 h      3.42461063    -0.22535642     0.36457152
 c     -2.40813265    -0.57038133    -0.72016407
 h     -2.52362892    -0.75611060    -1.77246406
 h     -2.69418869    -1.42546752    -0.18565603
 h     -3.18759993     0.23280861    -0.54900934
 h     -0.19139057     0.78920985     1.75196930
          17

 c      1.39629137    -0.43231759     0.01440390
 c     -0.02880956    -1.02531509     0.07136332
 c     -1.03955123    -0.08605065    -0.17720004
 c     -0.83189021     1.09745753     0.90870520
[truncated: 34,518 more chars]
