# Supplementary material for: Photochemical permutation of meta-substituted phenols
Source: Nat Commun. 2025 Aug 13;16:7502. doi: 10.1038/s41467-025-62549-5 (PMC12350626; doi:10.1038/s41467-025-62549-5)
Supplement: Supplementary file 3 — Source Data [file 41467_2025_62549_MOESM3_ESM.zip › Source data/NAMD_trajectories/trajectory045.xyz]

          17

 c      1.16961653    -0.39967299    -0.03582800
 c     -0.06832650    -1.06324871     0.09635930
 c     -1.20879023    -0.32982592     0.07652557
 c     -1.10404391     1.18940894    -0.02728333
 c      0.25340642     1.78813160     0.02038956
 c      1.28168976     0.96934453     0.00145522
 h     -0.44071112    -2.16691357     0.01003903
 h     -1.67093552     1.72252343    -0.96333859
 h      0.05293605     2.90936432     0.06911751
 h      2.30165378     1.56163797    -0.08795903
 o      2.21473026    -1.13735790    -0.03926858
 h      3.18199607    -0.60558587     0.03499156
 c     -2.66050548    -0.82389497    -0.04128461
 h     -2.67070497    -1.94451479    -0.02265724
 h     -3.28257056    -0.39178993     0.72278185
 h     -3.11009524    -0.52156007    -1.05581165
 h     -1.66819215     1.63859260     0.83971004
          17

 c      1.16757739    -0.40416124    -0.04139160
 c     -0.06351826    -1.06000637     0.09733617
 c     -1.21312491    -0.33299182     0.07245286
 c     -1.10026522     1.19620108    -0.02355057
 c      0.25446607     1.79408367     0.01895319
 c      1.28493515     0.97457268    -0.00086023
 h     -0.45181297    -2.18413868     0.02216101
 h     -1.67889768     1.71982414    -0.93122443
 h      0.06905052     2.89890772     0.06240504
 h      2.28418392     1.56308008    -0.09165020
 o      2.21454969    -1.13897851    -0.03557015
 h      3.12761523    -0.62896081     0.04380919
 c     -2.65761413    -0.82845598    -0.04496765
 h     -2.67952141    -1.94727096    -0.03039446
 h     -3.30517652    -0.40775730     0.74003691
 h     -3.10289499    -0.54126360    -1.03808759
 h     -1.67842888     1.64781694     0.85841535
          17

 c      1.16621355    -0.40849455    -0.04655115
 c     -0.06063798    -1.05964128     0.09783438
 c     -1.22010352    -0.33349145     0.06770000
 c     -1.09818786     1.20400269    -0.01979120
 c      0.25143074     1.80133413     0.01768907
 c      1.29169715     0.98117161    -0.00365839
 h     -0.44112812    -2.18474967     0.03649839
 h     -1.68074822     1.70483637    -0.88764315
 h      0.09977581     2.88222921     0.05565651
 h      2.25674312     1.54882918    -0.09302758
 o      2.21723550    -1.14121110    -0.03177772
 h      3.04838008    -0.66390347     0.04989873
 c     -2.65321718    -0.83388974    -0.04888259
 h     -2.68963228    -1.94464253    -0.03575337
 h     -3.32836193    -0.42238711     0.75782564
 h     -3.09281651    -0.55844123    -1.01606369
 h     -1.68719468     1.65389677     0.87032470
          17

 c      1.16554044    -0.41242203    -0.05130762
 c     -0.05999345    -1.06201490     0.09787539
 c     -1.22920534    -0.33140094     0.06235921
 c     -1.09790035     1.21248883    -0.01548895
 c      0.24482930     1.80902199     0.01655144
 c      1.30098389     0.98859478    -0.00688624
 h     -0.40902187    -2.16883820     0.05305815
 h     -1.67884953     1.68100972    -0.83793567
 h      0.14285435     2.86718783     0.04887082
 h      2.22736600     1.52332959    -0.09257829
 o      2.22109679    -1.14484693    -0.02802219
 h      2.97144566    -0.69629688     0.05539316
 c     -2.64764712    -0.84001183    -0.05212404
 h     -2.69988321    -1.93892216    -0.03863245
 h     -3.34714635    -0.43769307     0.77089694
 h     -3.08328821    -0.57055774    -0.99641120
 h     -1.69274820     1.65609766     0.87465449
          17

 c      1.16552126    -0.41576201    -0.05564891
 c     -0.06166795    -1.06648976     0.09748090
 c     -1.23977466    -0.32694852     0.05654674
 c     -1.09922325     1.22113733    -0.01000785
 c      0.23549238     1.81608814     0.01548953
 c      1.31118288     0.99607485    -0.01044534
 h     -0.35792986    -2.14068952     0.07163722
 h     -1.67813382     1.65387545    -0.79083902
 h      0.19548246     2.86289961     0.04204596
 h      2.20883803     1.49431611    -0.09127155
 o      2.22318529    -1.15139679    -0.02460761
 h      2.94320483    -0.69999285     0.06518565
 c     -2.64117710    -0.84659703    -0.05394220
 h     -2.70913640    -1.93345135    -0.03904837
 h     -3.35798451    -0.45469269     0.77572571
 h     -3.07773829    -0.57536534    -0.98557052
 h     -1.69450294     1.65452767     0.87236313
          17

 c      1.16608226    -0.41832488    -0.05955322
 c     -0.06548893    -1.07187570     0.09666354
 c     -1.25109400    -0.32049004     0.05040689
 c     -1.10174597     1.22929925    -0.00266422
 c      0.22441326     1.82177511     0.01445562
 c      1.32040749     1.00275822    -0.01422146
 h     -0.29247372    -2.10992524     0.09190120
 h     -1.68563301     1.63022195    -0.75740520
 h      0.25499081     2.87484631     0.03509912
 h      2.21536338     1.47068935    -0.09025148
 o      2.22231545    -1.16146189    -0.02170115
 h      2.98182083    -0.66378779     0.08199565
 c     -2.63410222    -0.85338268    -0.05401688
 h     -2.71633603    -1.93169815    -0.03721903
 h     -3.35915370    -0.47337227     0.77086794
 h     -3.07808804    -0.57185913    -0.98669486
 h     -1.69300019     1.65002616     0.86592783
          17

 c      1.16715692    -0.41989035    -0.06299849
 c     -0.07108787    -1.07648427     0.09540692
 c     -1.26244779    -0.31248873     0.04410828
 c     -1.10511067     1.23643385     0.00690320
 c      0.21266875     1.82607824     0.01340799
 c      1.32739848     1.00813952    -0.01815901
 h     -0.21869911    -2.09144207     0.11370387
 h     -1.70707287     1.61529155    -0.74619620
 h      0.31854780     2.90038054     0.02783906
 h      2.25304934     1.45705764    -0.08996375
 o      2.22096051    -1.17340357    -0.01900458
 h      3.04707460    -0.61291680     0.10113340
 c     -2.62680632    -0.86010709    -0.05259812
 h     -2.72050816    -1.93606326    -0.03363484
 h     -3.35079702    -0.49281079     0.75692319
 h     -3.08376132    -0.56092455    -0.99783833
 h     -1.68983114     1.64405465     0.85902735
          17

 c      1.16873035    -0.42028943    -0.06597144
 c     -0.07808973    -1.07872251     0.09364738
 c     -1.27317627    -0.30347477     0.03783157
 c     -1.10941244     1.24236552     0.01827726
 c      0.20138855     1.82964451     0.01230503
 c      1.33221618     1.01231991    -0.02229994
 h     -0.14166886    -2.09903335     0.13741554
 h     -1.74199806     1.60980709    -0.75721562
 h      0.38222043     2.93015243     0.02010129
 h      2.31312310     1.45068942    -0.08969995
 o      2.22130902    -1.18561839    -0.01620317
 h      3.10218659    -0.57187330     0.11761440
 c     -2.61969955    -0.86661014    -0.05038424
 h     -2.72072507    -1.94691023    -0.02905026
 h     -3.33495401    -0.51128994     0.73647317
 h     -3.09219913    -0.54503257    -1.01331049
 h     -1.68740278     1.63851483     0.85595773
          17

 c      1.17084218    -0.41945195    -0.06847392
 c     -0.08623103    -1.07817906     0.09132287
 c     -1.28272699    -0.29397125     0.03175274
 c     -1.11520638     1.24725448     0.03037450
 c      0.19165570     1.83325878     0.01110018
 c      1.33575751     1.01567912    -0.02671959
 h     -0.06399519    -2.13317099     0.16344189
 h     -1.78363349     1.61067461    -0.78213770
 h      0.44108058     2.95385920     0.01187942
 h      2.37845104     1.44558530    -0.08834950
 o      2.22418861    -1.19725455    -0.01314544
 h      3.13079541    -0.55230184     0.12901320
 c     -2.61307522    -0.87291942    -0.04826139
 h     -2.71612771    -1.96243062    -0.02436811
 h     -3.31552638    -0.52642917     0.71395776
 h     -3.10029220    -0.52726682    -1.02673023
 h     -1.68833670     1.63533084     0.86057316
          17

 c      1.17355508    -0.41740656    -0.07052112
 c     -0.09515937    -1.07579711     0.08846594
 c     -1.29068916    -0.28442378     0.02602813
 c     -1.12311627     1.25138473     0.04207497
 c      0.18434583     1.83745520     0.00974585
 c      1.33891162     1.01848616    -0.03145601
 h      0.01176972    -2.17923226     0.19115270
 h     -1.82372776     1.61417304    -0.81037081
 h      0.49030925     2.96433593     0.00331669
 h      2.43365227     1.43720604    -0.08520355
 o      2.22966978    -1.20787633    -0.00978055
 h      3.12782800    -0.55836199     0.13447002
 c     -2.60702721    -0.87923151    -0.04708187
 h     -2.70605808    -1.97942918    -0.02046206
 h     -3.29772778    -0.53554283     0.69504814
 h     -3.10550969    -0.51046591    -1.03322142
 h     -1.69447240     1.63578439     0.87489156
          17

 c      1.17690643    -0.41427420    -0.07213632
 c     -0.10429485    -1.07283757     0.08520148
 c     -1.29679720    -0.27517966     0.02078897
 c     -1.13355734     1.25506553     0.05267300
 c      0.18001455     1.84240154     0.00820229
 c      1.34222558     1.02080956    -0.03649505
 h      0.08136439    -2.21957133     0.21890803
 h     -1.85615700     1.61775285    -0.83347044
 h      0.52613698     2.95855990    -0.00537884
 h      2.46890428     1.42360852    -0.08009361
 o      2.23743576    -1.21726980    -0.00611332
 h      3.09418885    -0.59013281     0.13399165
 c     -2.60151908    -0.88578054    -0.04747928
 h     -2.69024254    -1.99450552    -0.01802064
 h     -3.28644186    -0.53646581     0.68495197
 h     -3.10636504    -0.49681722    -1.03013897
 h     -1.70597964     1.63994429     0.89812751
          17

 c      1.18087712    -0.41026021    -0.07335007
 c     -0.11295619    -1.07013049     0.08167925
 c     -1.30091453    -0.26650654     0.01614569
 c     -1.14668619     1.25862929     0.06192074
 c      0.17886654     1.84790849     0.00644524
 c      1.34592142     1.02257957    -0.04178211
 h      0.13997406    -2.24208987     0.24490946
 h     -1.87748588     1.62011334    -0.84599343
 h      0.54633192     2.93741195    -0.01402265
 h      2.47955123     1.40484276    -0.07322522
 o      2.24678103    -1.22548384    -0.00221238
 h      3.03720093    -0.64321432     0.12860218
 c     -2.59656191    -0.89266538    -0.04968450
 h     -2.66891442    -2.00505825    -0.01746747
 h     -3.28381437    -0.52871635     0.68600095
 h     -3.10251172    -0.48775704    -1.01703077
 h     -1.72128756     1.64664202     0.92696830
          17

 c      1.18539529    -0.40563616    -0.07420365
 c     -0.12051133    -1.06799857     0.07803566
 c     -1.30301416    -0.25861942     0.01219561
 c     -1.16241820     1.26241334     0.06986146
 c      0.18077268     1.85344160     0.00447021
 c      1.34995238     1.02365284    -0.04723391
 h      0.18353868    -2.24103314     0.26773083
 h     -1.88632978     1.62081751    -0.84492986
 h      0.55053226     2.90558981    -0.02253392
 h      2.46525238     1.38234947    -0.06501605
 o      2.25624789    -1.23311787     0.00172413
 h      2.97653468    -0.70431541     0.12139735
 c     -2.59231415    -0.89974732    -0.05344352
 h     -2.64281983    -2.00989323    -0.01895470
 h     -3.28799306    -0.51414230     0.69643372
 h     -3.09476328    -0.48393598    -0.99548362
 h     -1.73786480     1.65399776     0.95694206
          17

 c      1.19037771    -0.40070085    -0.07475057
 c     -0.12645541    -1.06639912     0.07438404
 c     -1.30316382    -0.25169838     0.00902639
 c     -1.18043844     1.26670619     0.07666861
 c      0.18530367     1.85811470     0.00229555
 c      1.35397447     1.02383932    -0.05274724
 h      0.20918467    -2.21537020     0.28646626
 h     -1.88287049     1.62005729    -0.82925997
 h      0.54056532     2.87185144    -0.03102030
 h      2.43007618     1.35879156    -0.05598775
 o      2.26319188    -1.24166268     0.00529334
 h      2.95100803    -0.74612183     0.11872094
 c     -2.58897786    -0.90668814    -0.05812856
 h     -2.61312202    -2.00945302    -0.02240004
 h     -3.29437547    -0.49633074     0.71168545
 h     -3.08511595    -0.48512733    -0.96905259
 h     -1.75318488     1.66007239     0.98389990
          17

 c      1.19579164    -0.39572082    -0.07505192
 c     -0.13046094    -1.06501057     0.07080332
 c     -1.30151414    -0.24589189     0.00671224
 c     -1.20020064     1.27168042     0.08259198
 c      0.19179881     1.86075899    -0.00003531
 c      1.35723039     1.02290029    -0.05821239
 h      0.21537155    -2.16785715     0.30083287
 h     -1.86892131     1.61868455    -0.80015043
 h      0.52031626     2.84841815    -0.03984573
 h      2.38350588     1.33822672    -0.04665113
 o      2.26543546    -1.25231980     0.00816297
 h      2.99223552    -0.74663758     0.12575388
 c     -2.58661678    -0.91307877    -0.06294397
 h     -2.58123658    -2.00567947    -0.02754526
 h     -3.29800389    -0.47931084     0.72679503
 h     -3.07665456    -0.49014801    -0.94307531
 h     -1.76534068     1.66331017     1.00491950
          17

 c      1.20168040    -0.39090238    -0.07517212
 c     -0.13242986    -1.06319716     0.06730700
 c     -1.29828672    -0.24130599     0.00530272
 c     -1.22090757     1.27732074     0.08801127
 c      0.19952712     1.86027600    -0.00246114
 c      1.35850107     1.02055218    -0.06353730
 h      0.20226972    -2.10546806     0.31147077
 h     -1.84847940     1.61850173    -0.76180904
 h      0.49421241     2.84704875    -0.04955987
 h      2.34086436     1.32610884    -0.03729990
 o      2.26447622    -1.26379463     0.01059404
 h      3.07385181    -0.72460876     0.13822102
 c     -2.58508314    -0.91855703    -0.06711341
 h     -2.54863980    -2.00145041    -0.03403181
 h     -3.29518099    -0.46653346     0.73800975
 h     -3.07304229    -0.49708142    -0.92383689
 h     -1.77328711     1.66276035     1.01863852
          17

 c      1.20812051    -0.38645232    -0.07517866
 c     -0.13252918    -1.05987546     0.06378480
 c     -1.29375805    -0.23798180     0.00480572
 c     -1.24148746     1.28335985     0.09352613
 c      0.20789450     1.85630130    -0.00493086
 c      1.35650457     1.01655939    -0.06867007
 h      0.17243945    -2.04090056     0.32056986
 h     -1.82828351     1.62267131    -0.72247455
 h      0.46464651     2.87146106    -0.06055334
 h      2.31911416     1.32796473    -0.02780945
 o      2.26280007    -1.27429892     0.01298711
 h      3.15421716    -0.70719446     0.14963723
 c     -2.58409784    -0.92286103    -0.07006690
 h     -2.51672027    -1.99959599    -0.04148761
 h     -3.28398311    -0.46042012     0.74328110
 h     -3.07732598    -0.50412409    -0.91661568
 h     -1.77687676     1.65819383     1.02531234
          17

 c      1.21516768    -0.38265561    -0.07513859
 c     -0.13116585    -1.05347377     0.05994853
 c     -1.28824580    -0.23586625     0.00517232
 c     -1.26067392     1.28928722     0.09990569
 c      0.21646334     1.84956069    -0.00743101
 c      1.35087655     1.01099413    -0.07357883
 h      0.13101636    -1.99298239     0.33245876
 h     -1.81704475     1.63554751    -0.69368882
 h      0.43139506     2.91338293    -0.07269370
 h      2.32579042     1.34600663    -0.01793864
 o      2.26173863    -1.28293504     0.01554435
 h      3.21047969    -0.70745845     0.15670442
 c     -2.58339876    -0.92583505    -0.07163442
 h     -2.48673712    -2.00177089    -0.04959788
 h     -3.26425208    -0.46223142     0.74226128
 h     -3.09040254    -0.51079647    -0.92322725
 h     -1.77681958     1.65014946     1.02680348
          17

 c      1.22282857    -0.37989635    -0.07510657
 c     -0.12873936    -1.04251494     0.05543759
 c     -1.28210051    -0.23478460     0.00629232
 c     -1.27734525     1.29454364     0.10765636
 c      0.22475212     1.84141625    -0.00997398
 c      1.34273106     1.00441535    -0.07819374
 h      0.08329380    -1.97988552     0.35227917
 h     -1.82159887     1.66066094    -0.68501356
 h      0.39389734     2.95802448    -0.08543406
 h      2.35237719     1.37671800    -0.00807696
 o      2.26179721    -1.28938976     0.01833214
 h      3.23343443    -0.72922260     0.15830247
 c     -2.58281788    -0.92745225    -0.07212920
 h     -2.45986067    -2.00773942    -0.05812514
 h     -3.23753025    -0.47199180     0.73629412
 h     -3.11032751    -0.51842787    -0.94102007
 h     -1.77459199     1.63988834     1.02648299
          17

 c      1.23105787    -0.37860343    -0.07511516
 c     -0.12526875    -1.02694046     0.05021639
 c     -1.27569347    -0.23443340     0.00800406
 c     -1.29097402     1.29885607     0.11642399
 c      0.23212603     1.83318690    -0.01256598
 c      1.33392175     0.99765311    -0.08240345
 h      0.03063302    -2.00379893     0.38120162
 h     -1.84194407     1.69737837    -0.69644956
 h      0.35296090     2.99192788    -0.09822589
 h      2.38252892     1.41309746     0.00071853
 o      2.26307876    -1.29364236     0.02135176
 h      3.22084177    -0.77193909     0.15434046
 c     -2.58222628    -0.92787064    -0.07224503
 h     -2.43719074    -2.01551774    -0.06687375
 h     -3.20702840    -0.48840806     0.72850610
 h     -3.13317882    -0.52932985    -0.96432569
 h     -1.77217911     1.62917607     1.02874264
          17

 c      1.23976620    -0.37916791    -0.07517481
 c     -0.12050628    -1.00843125     0.04477712
 c     -1.26938581    -0.23441747     0.01011492
 c     -1.30165527     1.30235267     0.12508419
 c      0.23787277     1.82581817    -0.01519603
 c      1.32608232     0.99147699    -0.08610403
 h     -0.02822278    -2.04730938     0.41400729
 h     -1.87159697     1.74037664    -0.71828474
 h      0.31062988     3.00643789    -0.11076887
 h      2.40255830     1.44838913     0.00737264
 o      2.26536494    -1.29590108     0.02455507
 h      3.17614296    -0.83185713     0.14549526
 c     -2.58144290    -0.92744455    -0.07285801
 h     -2.41965730    -2.02228055    -0.07563987
 h     -3.17736386    -0.50896816     0.72370178
 h     -3.15466288    -0.54551351    -0.98691688
 h     -1.77147419     1.61980062     1.03773948
          17

 c      1.24882996    -0.38186821    -0.07528043
 c     -0.11436221    -0.98910073     0.03978287
 c     -1.26348052    -0.23432383     0.01242418
 c     -1.30975812     1.30536573     0.13251823
 c      0.24133103     1.81982550    -0.01784551
 c      1.32028398     0.98644595    -0.08922729
 h     -0.09256618    -2.08859859     0.44337803
 h     -1.90266472     1.78283556    -0.73850882
 h      0.26945595     2.99784510    -0.12304558
 h      2.40466692     1.47775636     0.01119938
 o      2.26784284    -1.29671194     0.02781327
 h      3.11272204    -0.90031324     0.13370964
 c     -2.58023957    -0.92662641    -0.07480722
 h     -2.40783990    -2.02548905    -0.08419681
 h     -3.15354035    -0.53062167     0.72733611
 h     -3.17131097    -0.56792800    -1.00372896
 h     -1.77338782     1.61288266     1.05553026
          17

 c      1.25810184    -0.38681219    -0.07541620
 c     -0.10699418    -0.97052983     0.03573378
 c     -1.25819661    -0.23378045     0.01473948
 c     -1.31568981     1.30824006     0.13816018
 c      0.24198531     1.81529840    -0.02049691
 c      1.31705799     0.98289584    -0.09174083
 h     -0.15914274    -2.11248897     0.46391334
 h     -1.92922549     1.81919453    -0.74818265
 h      0.23195943     2.96688395    -0.13529528
 h      2.38614590     1.49839072     0.01193211
 o      2.26850245    -1.29716969     0.03085525
 h      3.06336051    -0.96038977     0.12318148
 c     -2.57846847    -0.92578664    -0.07862843
 h     -2.40180353    -2.02377501    -0.09232012
 h     -3.13898655    -0.55116328     0.74306591
 h     -3.18100996    -0.59629434    -1.01159676
 h     -1.77725767     1.60841277     1.08081838
          17

 c      1.26741925    -0.39387575    -0.07555883
 c     -0.09870257    -0.95367816     0.03291635
 c     -1.25368221    -0.23247421     0.01688391
 c     -1.31982333     1.31125516     0.14202137
 c      0.23950916     1.81186686    -0.02312724
 c      1.31646556     0.98095093    -0.09364202
 h     -0.22372374    -2.11133081     0.47276552
 h     -1.94781866     1.84587338    -0.74237350
 h      0.20030980     2.91887546    -0.14807174
 h      2.34835267     1.50935838     0.00963990
 o      2.26452809    -1.29860934     0.03334981
 h      3.07410431    -0.99215775     0.11909230
 c     -2.57618225    -0.92507225    -0.08430665
 h     -2.40102734    -2.01739060    -0.09981609
 h     -3.13380137    -0.57039421     0.77013068
 h     -3.18319080    -0.62920141    -1.00954315
 h     -1.78112821     1.60541265     1.10946628
          17

 c      1.27658515    -0.40264225    -0.07568738
 c     -0.08986613    -0.93906567     0.03145930
 c     -1.25004206    -0.23014338     0.01869660
 c     -1.32245058     1.31458862     0.14446755
 c      0.23377474     1.80863726    -0.02568464
 c      1.31810276     0.98050740    -0.09495763
 h     -0.28216108    -2.08282544     0.46900324
 h     -1.95697330     1.86106402    -0.71942332
 h      0.17604176     2.86448432    -0.16246307
 h      2.29669809     1.51183347     0.00471155
 o      2.25613677    -1.30109544     0.03534554
 h      3.14395276    -0.99743439     0.12072168
 c     -2.57358286    -0.92442399    -0.09124365
 h     -2.40443989    -2.00820554    -0.10651894
 h     -3.13496737    -0.58980167     0.80319568
 h     -3.17897062    -0.66426001    -0.99900339
 h     -1.78264978     1.60253843     1.13634752
          17

 c      1.28533632    -0.41242402    -0.07579343
 c     -0.08091082    -0.92688478     0.03137258
 c     -1.24734124    -0.22657036     0.02002967
 c     -1.32373350     1.31828307     0.14602245
 c      0.22484694     1.80424048    -0.02806491
 c      1.32105651     0.98117460    -0.09575065
 h     -0.33083391    -2.02864619     0.45314959
 h     -1.95691314     1.86457359    -0.68038546
 h      0.15979127     2.81937697    -0.18035121
 h      2.24144434     1.50980244    -0.00204352
 o      2.24656609    -1.30381658     0.03718067
 h      3.22545353    -0.99364886     0.12296050
 c     -2.57083242    -0.92371363    -0.09846535
 h     -2.41054666    -1.99924210    -0.11226877
 h     -3.13829507    -0.61114737     0.83492803
 h     -3.17124900    -0.69833450    -0.98394727
 h     -1.77988273     1.59864035     1.15715231
          17

 c      1.29334911    -0.42239068    -0.07587958
 c     -0.07225522    -0.91697601     0.03253919
 c     -1.24558964    -0.22158295     0.02074445
 c     -1.32365591     1.32220856     0.14729426
 c      0.21293616     1.79731219    -0.03014080
 c      1.32395156     0.98224139    -0.09612159
 h     -0.36705490    -1.95461300     0.42724023
 h     -1.94974109     1.85804852    -0.62908873
 h      0.15147110     2.79896783    -0.20406225
 h      2.19755498     1.51046049    -0.00936462
 o      2.23827766    -1.30643924     0.03907425
 h      3.28451161    -0.99147920     0.12276302
 c     -2.56791662    -0.92287074    -0.10489450
 h     -2.41764687    -1.99374908    -0.11691674
 h     -3.14022221    -0.63539385     0.85878823
 h     -3.16440159    -0.72799629    -0.97039602
 h     -1.77167381     1.59304278     1.16939489
          17

 c      1.30026845    -0.43171662    -0.07595313
 c     -0.06420616    -0.90867570     0.03466100
 c     -1.24473269    -0.21506224     0.02071262
 c     -1.32196962     1.32601870     0.14898954
 c      0.19830451     1.78741885    -0.03189678
 c      1.32539406     0.98288400    -0.09617085
 h     -0.38996544    -1.87231790     0.39539078
 h     -1.94003793     1.84549259    -0.57259614
 h      0.15106732     2.80796059    -0.23472662
 h      2.17978110     1.52188257    -0.01600678
 o      2.23252101    -1.30905188     0.04111942
 h      3.30665213    -0.99486858     0.11917012
 c     -2.56468000    -0.92194057    -0.10962132
 h     -2.42410524    -1.99399914    -0.12038733
 h     -3.13858605    -0.66244376     0.87046784
 h     -3.16298615    -0.75028663    -0.96455922
 h     -1.75772349     1.58560501     1.17275011
          17

 c      1.30574519    -0.43970282    -0.07602042
 c     -0.05680624    -0.90064684     0.03720194
 c     -1.24465331    -0.20696016     0.01982689
 c     -1.31818381     1.32914683     0.15189415
 c      0.18125363     1.77543455    -0.03355152
 c      1.32483851     0.98271530    -0.09592099
 h     -0.40201645    -1.80091922     0.36435855
 h     -1.93513751     1.83340032    -0.52098365
 h      0.15875608     2.83617632    -0.27078204
 h      2.19255608     1.54686830    -0.02168038
 o      2.22986792    -1.31188568     0.04335108
 h      3.28786364    -1.00477113     0.11215114
 c     -2.56100211    -0.92108352    -0.11219125
 h     -2.42858282    -2.00031534    -0.12277896
 h     -3.13272516    -0.69131149     0.86828399
 h     -3.16949032    -0.76353182    -0.96971996
 h     -1.73853902     1.57668461     1.16906214
          17

 c      1.30949056    -0.44585387    -0.07608183
 c     -0.04980501    -0.89113469     0.03949458
 c     -1.24518172    -0.19733158     0.01802131
 c     -1.31175578     1.33097263     0.15663557
 c      0.16223477     1.76281894    -0.03548922
 c      1.32291193     0.98208970    -0.09530162
 h     -0.40914136    -1.76388878     0.34214455
 h     -1.94314346     1.82889733    -0.48436094
 h      0.17392309     2.86706897    -0.30877764
 h      2.22613650     1.57974973    -0.02721671
 o      2.23040705    -1.31518696     0.04576906
 h      3.23081497    -1.02049943     0.10213955
 c     -2.55693982    -0.92054352    -0.11278719
 h     -2.43013783    -2.01090449    -0.12443198
 h     -3.12342418    -0.72036734     0.85325699
 h     -3.18271837    -0.76763630    -0.98413697
 h     -1.71535892     1.56706765     1.16215257
          17

 c      1.31134893    -0.44990177    -0.07612761
 c     -0.04310130    -0.87919129     0.04118022
 c     -1.24611253    -0.18637444     0.01529209
 c     -1.30257402     1.33120396     0.16322961
 c      0.14192318     1.75082946    -0.03810901
 c      1.32069888     0.98171795    -0.09422770
 h     -0.41555976    -1.77431234     0.33269362
 h     -1.96761931     1.83533102    -0.46694478
 h      0.19473229     2.88690184    -0.34518340
 h      2.26501457     1.61117107    -0.03361703
 o      2.23353386    -1.31922424     0.04832849
 h      3.14759208    -1.03899879     0.09007771
 c     -2.55267399    -0.92059953    -0.11215071
 h     -2.42819994    -2.02259738    -0.12590443
 h     -3.11291041    -0.74756150     0.82917847
 h     -3.19849397    -0.76366636    -1.00216236
 h     -1.69000869     1.55786142     1.15724771
          17

 c      1.31134863    -0.45178444    -0.07613602
 c     -0.03725603    -0.86573714     0.04251823
 c     -1.24723062    -0.17444401     0.01170222
 c     -1.29131284     1.33009924     0.17095487
 c      0.12119899     1.74028596    -0.04174874
 c      1.31903096     0.98219866    -0.09265733
 h     -0.41778436    -1.82227493     0.33229403
 h     -2.00394276     1.84972039    -0.46425828
 h      0.21855935     2.88751002    -0.37732047
 h      2.29641792     1.63354481    -0.04138740
 o      2.23734513    -1.32446348     0.05092224
 h      3.06903804    -1.05184027     0.07762485
 c     -2.54833258    -0.92150030    -0.11132059
 h     -2.42248589    -2.03201452    -0.12786766
 h     -3.10474958    -0.77068416     0.80240199
 h     -3.21187083    -0.75319436    -1.01730368
 h     -1.66455216     1.55027840     1.15967699
          17

 c      1.30968812    -0.45157776    -0.07607488
 c     -0.03313786    -0.85268999     0.04402368
 c     -1.24834720    -0.16201409     0.00736516
 c     -1.27920060     1.32822319     0.17888555
 c      0.10108051     1.73163404    -0.04667339
 c      1.31830782     0.98385683    -0.09059607
 h     -0.40871205    -1.88533387     0.33406493
 h     -2.04263786     1.86574573    -0.46745200
 h      0.24255054     2.86567558    -0.40352447
 h      2.31261394     1.64261843    -0.05054904
 o      2.23856806    -1.33171922     0.05342913
 h      3.04615409    -1.04342095     0.06643152
 c     -2.54389135    -0.92338977    -0.11133454
 h     -2.41291048    -2.03657734    -0.13098331
 h     -3.10313744    -0.78775776     0.78055123
 h     -3.21890534    -0.73784097    -1.02458266
 h     -1.64067911     1.54526372     1.17290939
          17

 c      1.30667892    -0.44938421    -0.07590608
 c     -0.03137286    -0.84168576     0.04606562
 c     -1.24932887    -0.14960888     0.00242305
 c     -1.26757910     1.32611342     0.18647481
 c      0.08263954     1.72502307    -0.05307202
 c      1.31856379     0.98674575    -0.08808241
 h     -0.38396387    -1.94391276     0.33286143
 h     -2.07486798     1.87785431    -0.46862336
 h      0.26402787     2.82231484    -0.42318923
 h      2.31028295     1.63707921    -0.06085094
 o      2.23611606    -1.34117413     0.05585642
 h      3.09440015    -1.00791200     0.05601547
 c     -2.53925312    -0.92624064    -0.11290711
 h     -2.39952167    -2.03510998    -0.13580863
 h     -3.11113724    -0.79755562     0.76956436
 h     -3.21738238    -0.71905394    -1.02145365
 h     -1.61911560     1.54311995     1.19696772
          17

 c      1.30270502    -0.44529670    -0.07558233
 c     -0.03222698    -0.83373224     0.04880509
 c     -1.25010415    -0.13774541    -0.00296643
 c     -1.25765532     1.32416331     0.19369608
 c      0.06689251     1.72029514    -0.06102961
 c      1.31953759     0.99066452    -0.08517297
 h     -0.34292943    -1.98562811     0.32603898
 h     -2.09479766     1.88273157    -0.46265870
 h      0.28088591     2.76252829    -0.43705788
 h      2.28991301     1.61815548    -0.07193057
 o      2.23275599    -1.35161758     0.05824194
 h      3.16745037    -0.96186164     0.04537593
 c     -2.53441445    -0.92982102    -0.11615387
 h     -2.38247026    -2.02806090    -0.14274867
 h     -3.12859930    -0.80000098     0.77051556
 h     -3.20695806    -0.69799200    -1.00792705
 h     -1.59953997     1.54341401     1.22852437
          17

 c      1.29817623    -0.43946148    -0.07503621
 c     -0.03565746    -0.82933536     0.05225955
 c     -1.25065338    -0.12690149    -0.00863370
 c     -1.25038295     1.32263605     0.20085944
 c      0.05465663     1.71688882    -0.07046480
 c      1.32067925     0.99514832    -0.08192794
 h     -0.28756166    -2.00395335     0.31266459
 h     -2.09955073     1.87907395    -0.44694372
 h      0.29218441     2.69639709    -0.44783916
 h      2.25608077     1.58976713    -0.08342665
 o      2.23077360    -1.36182792     0.06053589
 h      3.22572268    -0.92149470     0.03480532
 c     -2.52951035    -0.93372205    -0.12057207
 h     -2.36200428    -2.01740941    -0.15205102
 h     -3.15174919    -0.79613795     0.77929098
 h     -3.18916592    -0.67540464    -0.98647629
 h     -1.58104279     1.54521461     1.26260801
          17

 c      1.29345309    -0.43211302    -0.07417935
 c     -0.04136281    -0.82862345     0.05635107
 c     -1.25099295    -0.11750210    -0.01439574
 c     -1.24636547     1.32169396     0.20838731
 c      0.04640131     1.71378191    -0.08106888
 c      1.32109869     0.99945778    -0.07839474
 h     -0.22144547    -1.99675539     0.29291500
 h     -2.08874324     1.86714920    -0.42082008
 h      0.29880076     2.63915382    -0.46072021
 h      2.21832331     1.55898162    -0.09512652
 o      2.23101028    -1.37102136     0.06265568
 h      3.25197587    -0.89529108     0.02501789
 c     -2.52468293    -0.93744995    -0.12529881
 h     -2.33849120    -2.00620643    -0.16383438
 h     -3.17497411    -0.78771365     0.78944155
 h     -3.16733782    -0.65149179    -0.96180165
 h     -1.56266099     1.54741815     1.29448829
          17

 c      1.28879257    -0.42356724    -0.07291048
 c     -0.04882231    -0.83134629     0.06091897
 c     -1.25115584    -0.10991748    -0.02005482
 c     -1.24576105     1.32139480     0.21670636
 c      0.04221068     1.70977331    -0.09237364
 c      1.31961940     1.00266563    -0.07459109
 h     -0.14938519    -1.96622228     0.26790430
 h     -2.06453902     1.84875539    -0.38552311
 h      0.30308140     2.60734748    -0.48232199
 h      2.19064238     1.53548745    -0.10717795
 o      2.23353956    -1.37867938     0.06451995
 h      3.24108381    -0.88701633     0.01666917
 c     -2.51995002    -0.94055267    -0.12942773
 h     -2.31249148    -1.99764537    -0.17813803
 h     -3.19300090    -0.77669118     0.79523736
 h     -3.14608786    -0.62588147    -0.94007030
 h     -1.54367455     1.54897787     1.32072557
          17

 c      1.28432923    -0.41421105    -0.07112750
 c     -0.05735361    -0.83675323     0.06571263
 c     -1.25117279    -0.10446204    -0.02540092
 c     -1.24819670     1.32163794     0.22626484
 c      0.04197633     1.70428175    -0.10407189
 c      1.31526838     1.00402193    -0.07050966
 h     -0.07704282    -1.92024062     0.23977168
 h     -2.03237210     1.82763884    -0.34466445
 h      0.30626393     2.60908935    -0.51668517
 h      2.18579887     1.52781592    -0.12010879
 o      2.23804523    -1.38445345     0.06606045
 h      3.19442994    -0.89762905     0.01024377
 c     -2.51522267    -0.94272284    -0.13227572
 h     -2.28490419    -1.99382237    -0.19494923
 h     -3.20208855    -0.76490602     0.79309632
 h     -3.12991040    -0.59804010    -0.92712108
 h     -1.52368379     1.54902840     1.33940670
          17

 c      1.28008869    -0.40449854    -0.06874007
 c     -0.06623541    -0.84345162     0.07039506
 c     -1.25106049    -0.10138396    -0.03022069
 c     -1.25272066     1.32209349     0.23759113
 c      0.04558818     1.69790184    -0.11630972
 c      1.30811349     1.00349294    -0.06617804
 h     -0.00994977    -1.87410625     0.21166800
 h     -2.00170762     1.80997148    -0.30477815
 h      0.30624232     2.63747064    -0.56165620
 h      2.20548094     1.53732333    -0.13419263
 o      2.24380217    -1.38822013     0.06723825
 h      3.12045828    -0.92468364     0.00585633
 c     -2.51043966    -0.94381523    -0.13360802
 h     -2.25711605    -1.99479553    -0.21416203
 h     -3.20036366    -0.75387267     0.78180609
 h     -3.12117030    -0.56823009    -0.92598514
 h     -1.50260000     1.54696561     1.35004740
          17

 c      1.27603031    -0.39493178    -0.06567851
 c     -0.07489391    -0.84960300     0.07461457
 c     -1.25082326    -0.10083902    -0.03431268
 c     -1.25794705     1.32224313     0.25122108
 c      0.05279409     1.69189770    -0.12951875
 c      1.29940129     1.00181335    -0.06172218
 h      0.04825488    -1.84838144     0.18695372
 h     -1.98468289     1.80352194    -0.27436867
 h      0.29943429     2.67683809    -0.61083296
 h      2.23865846     1.55742266    -0.14869752
 o      2.24928034    -1.39032270     0.06808728
 h      3.04104906    -0.95866877     0.00259617
 c     -2.50565443    -0.94379152    -0.13374250
 h     -2.23099487    -1.99856856    -0.23547850
 h     -3.18787779    -0.74465868     0.76241598
 h     -3.11898244    -0.53830265    -0.93552677
 h     -1.48062306     1.54251736     1.35355392
          17

 c      1.27210335    -0.38602206    -0.06189606
 c     -0.08295308    -0.85391072     0.07816000
 c     -1.25047078    -0.10284855    -0.03750487
 c     -1.26262716     1.32169067     0.26731382
 c      0.06300680     1.68742195    -0.14406340
 c      1.29075955     0.99995937    -0.05733972
 h      0.09625144    -1.85747346     0.16741789
 h     -1.98990555     1.81368385    -0.25947426
 h      0.28366524     2.71252372    -0.65782184
 h      2.27076584     1.57921312    -0.16213920
 o      2.25168897    -1.39188077     0.06878727
 h      2.99867547    -0.97831363    -0.00261677
 c     -2.50096562    -0.94267963    -0.13345277
 h     -2.20865090    -2.00199639    -0.25833905
 h     -3.16669455    -0.73776127     0.73820709
 h     -3.12007403    -0.51137836    -0.95150501
 h     -1.45822425     1.53582101     1.35237212
          17

 c      1.26830023    -0.37824287    -0.05736439
 c     -0.09001016    -0.85664400     0.08102834
 c     -1.25003652    -0.10726666    -0.03966659
 c     -1.26631403     1.32054782     0.28520883
 c      0.07532833     1.68522861    -0.16009068
 c      1.28353853     0.99871421    -0.05322972
 h      0.13235986    -1.89759110     0.15253050
 h     -2.01539452     1.83869927    -0.25852440
 h      0.25885525     2.73472901    -0.69821889
 h      2.29101736     1.59586706    -0.17304246
 o      2.24875160    -1.39389492     0.06955646
 h      3.02806282    -0.96517097    -0.01331194
 c     -2.49637877    -0.94057469    -0.13375703
 h     -2.19205707    -2.00201533    -0.28195620
 h     -3.14089477    -0.73300683     0.71461732
 h     -3.12066386    -0.49067804    -0.96887057
 h     -1.43611736     1.52748435     1.35064206
          17

 c      1.26467291    -0.37199726    -0.05206490
 c     -0.09553685    -0.85917179     0.08330147
 c     -1.24957509    -0.11378087    -0.04070739
 c     -1.26926731     1.31934143     0.30357281
 c      0.08868756     1.68570456    -0.17754268
 c      1.27864490     0.99854967    -0.04955364
 h      0.15333929    -1.95200720     0.14091155
 h     -2.05053708     1.87069236    -0.26360121
 h      0.22643078     2.73836414    -0.72969584
 h      2.29381158     1.60351924    -0.18037759
 o      2.24213422    -1.39535254     0.07026919
 h      3.10167826    -0.93395254    -0.02737842
 c     -2.49176304    -0.93762853    -0.13569609
 h     -2.18268054    -1.99664264    -0.30545274
 h     -3.11595768    -0.72963790     0.69846598
 h     -3.11785411    -0.47852286    -0.98346558
 h     -1.41513111     1.51852129     1.35374571
          17

 c      1.26130059    -0.36760022    -0.04597992
 c     -0.09906145    -0.86284579     0.08503793
 c     -1.24913256    -0.12194890    -0.04056605
 c     -1.27185710     1.31859030     0.32102010
 c      0.10197546     1.68892205    -0.19619605
 c      1.27658155     0.99964871    -0.04642795
 h      0.15646457    -2.00404420     0.13159228
 h     -2.08395780     1.90099684    -0.26608678
 h      0.18868824     2.72223632    -0.75174533
 h      2.27789526     1.60080942    -0.18365266
 o      2.23458141    -1.39479084     0.07065947
 h      3.17510454    -0.90744411    -0.04032879
 c     -2.48697937    -0.93398734    -0.14007020
 h     -2.18121482    -1.98556189    -0.32805441
 h     -3.09689939    -0.72683637     0.69566236
 h     -3.11017980    -0.47590883    -0.99271767
 h     -1.39590114     1.51001180     1.36665046
          17

 c      1.25825046    -0.36524902    -0.03909062
 c     -0.10031277    -0.86853616     0.08626358
 c     -1.24870582    -0.13125506    -0.03920035
 c     -1.27426497     1.31859769     0.33661203
 c      0.11416200     1.69460986    -0.21566951
 c      1.27745752     1.00193858    -0.04392408
 h      0.14088487    -2.04249362     0.12410552
 h     -2.10779478     1.92333143    -0.25988597
 h      0.14835617     2.68893772    -0.76578470
 h      2.24586995     1.58859702    -0.18293423
 o      2.22760069    -1.39151749     0.07058268
 h      3.22390139    -0.89681384    -0.04950500
 c     -2.48209321    -0.92970451    -0.14713997
 h     -2.18744858    -1.97032491    -0.34926603
 h     -3.08573878    -0.72455578     0.70794018
 h     -3.09771588    -0.48243202    -0.99583074
 h     -1.37852585     1.50255311     1.39138715
          17

 c      1.25556213    -0.36499147    -0.03138242
 c     -0.09924637    -0.87665183     0.08699069
 c     -1.24821275    -0.14116713    -0.03658262
 c     -1.27648780     1.31947120     0.35003584
 c      0.12439969     1.70205728    -0.23538758
 c      1.28090846     1.00509257    -0.04206256
 h      0.10749085    -2.06135231     0.11823780
 h     -2.11796251     1.93417593    -0.24175703
 h      0.10816120     2.64550512    -0.77570206
 h      2.20465018     1.57024621    -0.17895684
 o      2.22180956    -1.38537422     0.06999800
 h      3.23824802    -0.90529953    -0.05381552
 c     -2.47744156    -0.92472068    -0.15649368
 h     -2.20030984    -1.95414722    -0.36895158
 h     -3.08056727    -0.72385194     0.73141898
 h     -3.08209823    -0.49629674    -0.99389875
 h     -1.36250847     1.49593543     1.42550357
          17

 c      1.25324906    -0.36671946    -0.02285395
 c     -0.09603063    -0.88722597     0.08722977
 c     -1.24748498    -0.15118261    -0.03270119
 c     -1.27837995     1.32116334     0.36149935
 c      0.13211252     1.71006088    -0.25454240
 c      1.28600329     1.00851434    -0.04080282
 h      0.05847894    -2.05877191     0.11386357
 h     -2.11343083     1.93234910    -0.21084949
 h      0.07016795     2.60380724    -0.78834147
 h      2.16619904     1.55212602    -0.17326966
 o      2.21739005    -1.37648026     0.06892331
 h      3.21579405    -0.93232137    -0.05301933
 c     -2.47345526    -0.91896366    -0.16722170
 h     -2.21813420    -1.94113564    -0.38724912
 h     -3.07727507    -0.72626561     0.75866122
 h     -3.06649603    -0.51437875    -0.98997174
 h     -1.34705091     1.48936144     1.46306223
          17

 c      1.25130030    -0.37019874    -0.01352707
 c     -0.09102629    -0.89991621     0.08699398
 c     -1.24628227    -0.16085971    -0.02756721
 c     -1.27963770     1.32345797     0.37150715
 c      0.13704118     1.71717185    -0.27219925
 c      1.29137998     1.01142337    -0.04005586
 h     -0.00289413    -2.03699553     0.11088307
 h     -2.09599651     1.91887310    -0.16850672
 h      0.03511661     2.57778846    -0.81226955
 h      2.14589756     1.54275002    -0.16802230
 o      2.21418300    -1.36517119     0.06742719
 h      3.16019143    -0.97448075    -0.04759630
 c     -2.47043249    -0.91249724    -0.17824719
 h     -2.23912286    -1.93488690    -0.40431856
 h     -3.07198569    -0.73296200     0.78202151
 h     -3.05523059    -0.53258054    -0.98867582
 h     -1.33139292     1.48195151     1.49723854
          17

 c      1.24967865    -0.37513057    -0.00345475
 c     -0.08474600    -0.91392148     0.08630066
 c     -1.24432489    -0.16983144    -0.02122489
 c     -1.27972934     1.32592081     0.38070135
 c      0.13915746     1.72242277    -0.28769756
 c      1.29591281     1.01323427    -0.03976777
 h     -0.07256797    -2.00334791     0.10922607
 h     -2.07080251     1.89733551    -0.11849237
 h      0.00288224     2.57539523    -0.85306422
 h      2.15497730     1.54828623    -0.16482124
 o      2.21141798    -1.35208463     0.06566230
 h      3.08539815    -1.02415754    -0.03928082
 c     -2.46847870    -0.90559860    -0.18864844
 h     -2.26179301    -1.93690897    -0.42005145
 h     -3.06236998    -0.74432255     0.79577316
 h     -3.05255486    -0.54679092    -0.99473119
 h     -1.31495696     1.47311038     1.52250312
          17

 c      1.24832124    -0.38120221     0.00727581
 c     -0.07775919    -0.92793825     0.08517204
 c     -1.24133997    -0.17780341    -0.01376127
 c     -1.27782010     1.32786455     0.38978913
 c      0.13846316     1.72592064    -0.30105256
 c      1.29951635     1.01402239    -0.04002124
 h     -0.14644465    -1.97093213     0.10889045
 h     -2.04704800     1.87432667    -0.06718829
 h     -0.02575200     2.59205544    -0.90855704
 h      2.19138595     1.56699161    -0.16339131
 o      2.20709998    -1.33832423     0.06393682
 h      3.02542350    -1.06688460    -0.03220487
 c     -2.46762941    -0.89870115    -0.19793735
 h     -2.28515303    -1.94583729    -0.43397142
 h     -3.04788166    -0.75995810     0.79681243
 h     -3.06064637    -0.55427411    -1.01040352
 h     -1.29732016     1.46264125     1.53566408
          17

 c      1.24715007    -0.38806517     0.01854369
 c     -0.07056921    -0.94046728     0.08364023
 c     -1.23711382    -0.18454319    -0.00531159
 c     -1.27286737     1.32845442     0.39940697
 c      0.13492501     1.72848454    -0.31280366
 c      1.30299220     1.01441808    -0.04099664
 h     -0.22156439    -1.95536575     0.10993209
 h     -2.03677801     1.85839632    -0.02239408
 h     -0.04862529     2.61509849    -0.97054982
 h      2.24170675     1.59044366    -0.16202761
 o      2.19840967    -1.32518118     0.06265964
 h      3.02811705    -1.08605844    -0.03202919
 c     -2.46798670    -0.89225685    -0.20620461
 h     -2.30854314    -1.95804262    -0.44542924
 h     -3.02960788    -0.77887626     0.78477356
 h     -3.07818356    -0.55449460    -1.03370118
 h     -1.27811598     1.45071325     1.53620129
          17

 c      1.24606424    -0.39523195     0.03019666
 c     -0.06363254    -0.95066461     0.08176336
 c     -1.23153750    -0.18987883     0.00394137
 c     -1.26413877     1.32710425     0.40977168
 c      0.12858890     1.73090607    -0.32355429
 c      1.30718896     1.01509205    -0.04284784
 h     -0.29587356    -1.96512107     0.11231126
 h     -2.04879191     1.85557319     0.01060888
 h     -0.06357873     2.63236995    -1.03019069
 h      2.29106000     1.60968805    -0.15913335
 o      2.18569297    -1.31291988     0.06187709
 h      3.09249359    -1.08303006    -0.03858648
 c     -2.46969559    -0.88662970    -0.21402773
 h     -2.33136322    -1.96912893    -0.45394690
 h     -3.01012038    -0.79966873     0.76208429
 h     -3.10095320    -0.54864826    -1.05923704
 h     -1.25693948     1.43779995     1.52641320
          17

 c      1.24491335    -0.40201897     0.04206276
 c     -0.05755687    -0.95893569     0.07964142
 c     -1.22463026    -0.19371957     0.01377591
 c     -1.25185904     1.32390772     0.42036209
 c      0.11966781     1.73361817    -0.33371835
 c      1.31253797     1.01646902    -0.04564795
 h     -0.36572855    -1.99467312     0.11568429
 h     -2.08109216     1.86432885     0.03280312
 h     -0.06950203     2.63601078    -1.08096760
 h      2.32882238     1.61868363    -0.15391845
 o      2.17244197    -1.30116724     0.06129953
 h      3.16936158    -1.07111785    -0.04637380
 c     -2.47279908    -0.88204660    -0.22222985
 h     -2.35291282    -1.97538797    -0.45949596
 h     -2.99329148    -0.82072068     0.73391566
 h     -3.12386037    -0.53852577    -1.08086407
 h     -1.23330447     1.42464103     1.51142819
          17

 c      1.24349356    -0.40762612     0.05396889
 c     -0.05311485    -0.96639471     0.07740597
 c     -1.21654304    -0.19607888     0.02394713
 c     -1.23709797     1.31950696     0.43012063
 c      0.10853867     1.73670264    -0.34348960
 c      1.31904435     1.01870647    -0.04939735
 h     -0.42520048    -2.03061027     0.11944394
 h     -2.12219643     1.87705578     0.04967643
 h     -0.06647645     2.62237243    -1.11913797
 h      2.34919700     1.61452768    -0.14631227
 o      2.16132268    -1.28995345     0.06074080
 h      3.22364452    -1.05801466    -0.05165373
 c     -2.47714338    -0.87856935    -0.23163296
 h     -2.37237094    -1.97472299    -0.46261615
 h     -2.98371321    -0.84047424     0.70740607
 h     -3.14263797    -0.52567141    -1.09382613
 h     -1.20668322     1.41218181     1.49853939
          17

 c      1.24156405    -0.41126970     0.06575387
 c     -0.05099573    -0.97403297     0.07519422
 c     -1.20755315    -0.19706992     0.03420337
 c     -1.22107143     1.31460874     0.43800708
 c      0.09569802     1.73997019    -0.35287159
 c      1.32639081     1.02173978    -0.05403884
 h     -0.46843414    -2.06098025     0.12295211
 h     -2.15924644     1.88577144     0.06673464
 h     -0.05559488     2.59120195    -1.14350876
 h      2.35040077     1.59686404    -0.13673570
 o      2.15371702    -1.27959589     0.06014371
 h      3.24063313    -1.04637921    -0.05293731
 c     -2.48242802    -0.87607728    -0.24279438
 h     -2.38884722    -1.96704829    -0.46439397
 h     -2.98530645    -0.85769944     0.68932644
 h     -3.15462995    -0.51103634    -1.09567397
 h     -1.17660559     1.40138157     1.49507368
          17

 c      1.23888437    -0.41230772     0.07727190
 c     -0.05160720    -0.98240739     0.07313392
 c     -1.19804830    -0.19687798     0.04429890
 c     -1.20470755     1.30973939     0.44346137
 c      0.08172050     1.74299998    -0.36167838
 c      1.33398602     1.02529635    -0.05946308
 h     -0.49148889    -2.07865694     0.12568632
 h     -2.18295391     1.88518921     0.08742344
 h     -0.03880247     2.54534317    -1.15558204
 h      2.33441039     1.56763814    -0.12596253
 o      2.15025739    -1.27044173     0.05950730
 h      3.21644733    -1.03684080    -0.04984722
 c     -2.48835228    -0.87428363    -0.25571939
 h     -2.40147469    -1.95428161    -0.46633984
 h     -2.99944234    -0.87160404     0.68267294
 h     -3.15900683    -0.49485999    -1.08645834
 h     -1.14279608     1.39288469     1.50494796
          17

 c      1.23527359    -0.41034461     0.08838600
 c     -0.05502140    -0.99166254     0.07133985
 c     -1.18849681    -0.19572932     0.05400275
 c     -1.18857811     1.30524531     0.44659880
 c      0.06722393     1.74513730    -0.36949113
 c      1.34093073     1.02887080    -0.06550793
 h     -0.49270127    -2.08097779     0.12727324
 h     -2.18824382     1.87286422     0.11318698
 h     -0.01873820     2.49091425    -1.16021023
 h      2.30761450     1.53132438    -0.11504014
 o      2.15099927    -1.26274646     0.05886261
 h      3.15427395    -1.02896134    -0.04267984
 c     -2.49470047    -0.87280459    -0.26974156
 h     -2.40953858    -1.93991911    -0.47017709
 h     -3.02405611    -0.88172215     0.68496663
 h     -3.15681456    -0.47657199    -1.06868706
 h     -1.10535121     1.38678623     1.52628336
          17

 c      1.23066249    -0.40530477     0.09895570
 c     -0.06098321    -1.00158221     0.06991175
 c     -1.17940756    -0.19386844     0.06310669
 c     -1.17294491     1.30132840     0.44807268
 c      0.05282472     1.74552693    -0.37563407
 c      1.34597370     1.03171943    -0.07196596
 h     -0.47259833    -2.06912571     0.12749907
 h     -2.17366433     1.84862772     0.14398340
 h      0.00164142     2.43701671    -1.16598504
 h      2.28152143     1.49505465    -0.10514361
 o      2.15517663    -1.25668258     0.05829994
 h      3.06756910    -1.02043138    -0.03272081
 c     -2.50128045    -0.87127120    -0.28372438
 h     -2.41262435    -1.92805405    -0.47755971
 h     -3.05469863    -0.88779903     0.69008974
 h     -3.15088190    -0.45472263    -1.04705144
 h     -1.06483627     1.38270818     1.55253252
          17

 c      1.22510833    -0.39743983     0.10882622
 c     -0.06893067    -1.01156784     0.06892883
 c     -1.17128733    -0.19154835     0.07143385
 c     -1.15778820     1.29803252     0.44876557
 c      0.03907091     1.74333978    -0.37935553
 c      1.34770253     1.03299924    -0.07861328
 h     -0.43397544    -2.04841978     0.12635406
 h     -2.14126440     1.81435282     0.17859666
 h      0.01977132     2.39315048    -1.18320413
 h      2.27066097     1.46717022    -0.09723435
 o      2.16058704    -1.25253945     0.05803844
 h      2.98984025    -1.00396637    -0.02321928
 c     -2.50783490    -0.86944705    -0.29644437
 h     -2.41075898    -1.92185554    -0.48977716
 h     -3.08644097    -0.88981209     0.69159426
 h     -3.14519619    -0.42720581    -1.02749837
 h     -1.02217603     1.38007057     1.57592246
          17

 c      1.21875486    -0.38724577     0.11783126
 c     -0.07803930    -1.02058210     0.06844315
 c     -1.16460714    -0.18903090     0.07884741
 c     -1.14278106     1.29518681     0.44956456
 c      0.02640292     1.73822880    -0.38034952
 c      1.34523318     1.03215723    -0.08525191
 h     -0.38190662    -2.02907909     0.12409966
 h     -2.09730304     1.77417495     0.21471833
 h      0.03399620     2.36394254    -1.21782399
 h      2.28446083     1.45302433    -0.09169437
 o      2.16379681    -1.25092569     0.05841153
 h      2.97232846    -0.96529628    -0.01910761
 c     -2.51408057    -0.86727630    -0.30696039
 h     -2.40451274    -1.92209007    -0.50753491
 h     -3.11520552    -0.88802274     0.68484889
 h     -3.14329754    -0.39217841    -1.01525850
 h     -0.97842492     1.37831677     1.59024655
          17

 c      1.21177685    -0.37533499     0.12581297
 c     -0.08736381    -1.02726843     0.06848428
 c     -1.15978896    -0.18658810     0.08525703
 c     -1.12724951     1.29235601     0.45127180
 c      0.01521025     1.73059290    -0.37919877
 c      1.33889386     1.02928807    -0.09172651
 h     -0.32264073    -2.02500104     0.12122087
 h     -2.05310553     1.73469730     0.24908344
 h      0.04318957     2.34615480    -1.26626872
 h      2.31887549     1.45141142    -0.08846224
 o      2.16412326    -1.25178944     0.05948297
 h      3.02214057    -0.90058379    -0.02094969
 c     -2.51985200    -0.86479515    -0.31487581
 h     -2.39500541    -1.92665322    -0.53087681
 h     -3.13829073    -0.88296645     0.66769459
 h     -3.14618918    -0.34958556    -1.01251336
 h     -0.93456029     1.37701104     1.59199690
          17

 c      1.20439528    -0.36239507     0.13264338
 c     -0.09610087    -1.03058391     0.06908911
 c     -1.15720407    -0.18449833     0.09061695
 c     -1.11032277     1.28892779     0.45452732
 c      0.00590099     1.72127875    -0.37713746
 c      1.32992332     1.02499937    -0.09791592
 h     -0.26079690    -2.04664388     0.11804514
 h     -2.02345406     1.70388141     0.27825664
 h      0.04620582     2.33217691    -1.31809545
 h      2.35965411     1.45662504    -0.08750905
 o      2.16437131    -1.25375584     0.06099118
 h      3.09075433    -0.82744840    -0.02410579
 c     -2.52516732    -0.86197861    -0.32039453
 h     -2.38375610    -1.93146584    -0.55924900
 h     -3.15453377    -0.87539990     0.64042616
 h     -3.15154868    -0.30208361    -1.01762440
 h     -0.89131606     1.37584962     1.58053176
          17

 c      1.19689974    -0.34919957     0.13823485
 c     -0.10373816    -1.03065738     0.07033153
 c     -1.15716843    -0.18303058     0.09491431
 c     -1.09156220     1.28444820     0.45965329
 c     -0.00112069     1.71112615    -0.37547318
 c      1.31964365     1.02002469    -0.10373643
 h     -0.19775950    -2.09131744     0.11429855
 h     -2.01907102     1.68734076     0.30038431
 h      0.04202354     2.31510616    -1.36256667
 h      2.39220150     1.46289079    -0.08895919
 o      2.16652955    -1.25549478     0.06275999
 h      3.14199960    -0.76260847    -0.02528102
 c     -2.53011354    -0.85867591    -0.32416156
 h     -2.37241080    -1.93203609    -0.59166014
 h     -3.16444351    -0.86623127     0.60568426
 h     -3.15511945    -0.25427678    -1.02667406
 h     -0.84901663     1.37465448     1.55806503
          17

 c      1.18959947    -0.33657655     0.14254474
 c     -0.10988277    -1.02871364     0.07229678
 c     -1.15992920    -0.18241652     0.09815970
 c     -1.07168779     1.27894885     0.46652469
 c     -0.00552054     1.70076523    -0.37525452
 c      1.30904023     1.01501568    -0.10915172
 h     -0.13401448    -2.14421741     0.10934110
 h     -2.03774068     1.68466921     0.31644105
 h      0.03008788     2.29078743    -1.39227178
 h      2.40671898     1.46639308    -0.09295711
 o      2.17122650    -1.25614501     0.06474024
 h      3.16116251    -0.71513219    -0.02323621
 c     -2.53466796    -0.85465313    -0.32704255
 h     -2.36247727    -1.92479312    -0.62689116
 h     -3.17031304    -0.85643778     0.56831604
 h     -3.15282044    -0.21098005    -1.03566618
 h     -0.80741879     1.37340246     1.52970804
          17

 c      1.18276162    -0.32534851     0.14557483
 c     -0.11410948    -1.02615589     0.07503028
 c     -1.16563174    -0.18283158     0.10038757
 c     -1.05236089     1.27282893     0.47464368
 c     -0.00710250     1.69059530    -0.37718494
 c      1.29874230     1.01049415    -0.11417120
 h     -0.07141607    -2.18898655     0.10276713
 h     -2.06628789     1.69084061     0.32919777
 h      0.01042376     2.25771899    -1.40370876
 h      2.39851974     1.46531031    -0.09958901
 o      2.17843434    -1.25516004     0.06694000
 h      3.14445093    -0.68930870    -0.01773065
 c     -2.53861674    -0.84965386    -0.32994143
 h     -2.35514207    -1.90785306    -0.66372502
 h     -3.17597970    -0.84697472     0.53475332
 h     -3.14202281    -0.17585828    -1.04182465
 h     -0.76565601     1.37226073     1.50311196
          17

 c      1.17658132    -0.31625814     0.14736452
 c     -0.11603605    -1.02396269     0.07852216
 c     -1.17427036    -0.18439731     0.10166221
 c     -1.03528096     1.26651076     0.48337981
 c     -0.00587366     1.68078986    -0.38158724
 c      1.28909352     1.00682799    -0.11883758
 h     -0.01289192    -2.21439344     0.09460132
 h     -2.09027606     1.70039404     0.34141390
 h     -0.01642639     2.21661743    -1.39711900
 h      2.36721672     1.45947337    -0.10887937
 o      2.18780302    -1.25222102     0.06939242
 h      3.09405773    -0.68636972    -0.00903975
 c     -2.54163180    -0.84343220    -0.33360362
 h     -2.35115279    -1.88131852    -0.70117636
 h     -3.18566883    -0.83870308     0.51123380
 h     -3.12189319    -0.15081943    -1.04394842
 h     -0.72250743     1.37149873     1.48671582
          17

 c      1.17118683    -0.30988991     0.14797784
 c     -0.11545017    -1.02260331     0.08271625
 c     -1.18563900    -0.18719796     0.10208187
 c     -1.02159119     1.26030023     0.49228671
 c     -0.00208483     1.67127524    -0.38833151
 c      1.28016294     1.00417560    -0.12321003
 h      0.03852032    -2.21505397     0.08517951
 h     -2.09967922     1.70956604     0.35504990
 h     -0.04957388     2.17029830    -1.37677814
 h      2.31659910     1.45033324    -0.12080746
 o      2.19860538    -1.24730995     0.07216030
 h      3.01912357    -0.70342965     0.00197396
 c     -2.54346614    -0.83577127    -0.33836958
 h     -2.35074953    -1.84726811    -0.73869628
 h     -3.20187524    -0.83236394     0.50100919
 h     -3.09333580    -0.13582134    -1.04238887
 h     -0.67726632     1.37115624     1.48616398
          17

 c      1.16667003    -0.30660099     0.14748768
 c     -0.11238410    -1.02212330     0.08751967
 c     -1.19929997    -0.19129556     0.10177813
 c     -1.01171813     1.25442665     0.50135607
 c      0.00378089     1.66170648    -0.39675562
 c      1.27167556     1.00240371    -0.12734678
 h      0.08025013    -2.19042861     0.07499346
 h     -2.08953768     1.71641728     0.37124627
 h     -0.08814462     2.12369847    -1.35161279
 h      2.25541526     1.44132480    -0.13533764
 o      2.20931804    -1.24101788     0.07537250
 h      2.94226883    -0.72855122     0.01330062
 c     -2.54411458    -0.82652055    -0.34401739
 h     -2.35367365    -1.80942473    -0.77628135
 h     -3.22371026    -0.82855683     0.50248763
 h     -3.05886895    -0.12877695    -1.03900214
 h     -0.63088562     1.37065236     1.50105240
          17

 c      1.16313474    -0.30648095     0.14596489
 c     -0.10713861    -1.02219348     0.09281157
 c     -1.21458565    -0.19673028     0.10091419
 c     -1.00543425     1.24907170     0.51097736
 c      0.01107977     1.65153122    -0.40573608
 c      1.26295723     1.00103804    -0.13128889
 h      0.11053993    -2.14448317     0.06455681
 h     -2.05924192     1.72053258     0.39047325
 h     -0.13183040     2.08316408    -1.33439510
 h      2.19783596     1.43819028    -0.15251227
 o      2.21720896    -1.23492849     0.07925605
 h      2.90584516    -0.73469642     0.02129303
 c     -2.54379235    -0.81567218    -0.34986550
 h     -2.35930547    -1.77233287    -0.81434799
 h     -3.24739558    -0.82764474     0.51019725
 h     -3.02239665    -0.12558961    -1.03704331
 h     -0.58622635     1.36878818     1.52538884
          17

 c      1.16074678    -0.30936665     0.14348254
 c     -0.10028395    -1.02207259     0.09846207
 c     -1.23064122    -0.20350161     0.09968693
 c     -1.00200928     1.24430736     0.52165368
 c      0.01907875     1.64025538    -0.41416201
 c      1.25318157     0.99940273    -0.13505354
 h      0.12889978    -2.08647064     0.05422085
 h     -2.01230631     1.72302577     0.41263332
 h     -0.18091896     2.05381850    -1.33649416
 h      2.16010107     1.44772721    -0.17261315
 o      2.22030923    -1.23034759     0.08396479
 h      2.94031939    -0.70020271     0.02340678
 c     -2.54280083    -0.80343772    -0.35509086
 h     -2.36694145    -1.73999786    -0.85326175
 h     -3.26832903    -0.82963549     0.51753622
 h     -2.98855000    -0.12077440    -1.04059610
 h     -0.54702149     1.36419661     1.55121983
          17

 c      1.15973682    -0.31492265     0.14013501
 c     -0.09262528    -1.02055890     0.10436695
 c     -1.24651075    -0.21152927     0.09833338
 c     -1.00033878     1.23997691     0.53375544
 c      0.02691116     1.62781334    -0.42166873
 c      1.24215143     0.99705742    -0.13866331
 h      0.13665433    -2.03185872     0.04387855
 h     -1.95677033     1.72694873     0.43710185
 h     -0.23467672     2.03611865    -1.35971529
 h      2.15086379     1.47337053    -0.19602522
 o      2.22049170    -1.22598101     0.08932044
 h      3.01528155    -0.64592593     0.02229686
 c     -2.54146103    -0.79023066    -0.35910208
 h     -2.37610005    -1.71446286    -0.89265528
 h     -3.28287193    -0.83415264     0.51902480
 h     -2.96133487    -0.10920094    -1.05302605
 h     -0.51657887     1.35580108     1.57187475
          17

 c      1.16034888    -0.32272333     0.13604412
 c     -0.08508893    -1.01622591     0.11047333
 c     -1.26123331    -0.22061167     0.09712377
 c     -0.99905954     1.23563682     0.54742819
 c      0.03349321     1.61461916    -0.42878470
 c      1.23089770     0.99415394    -0.14220763
 h      0.13670332    -1.99987632     0.03274853
 h     -1.90497041     1.73758416     0.46282570
 h     -0.28961812     2.02579088    -1.39501446
 h      2.16414480     1.51121812    -0.22249047
 o      2.22032853    -1.22013002     0.09508023
 h      3.08934052    -0.60010869     0.02153959
 c     -2.54015169    -0.77651287    -0.36183701
 h     -2.38664705    -1.69520201    -0.93101016
 h     -3.28913948    -0.84051952     0.51132007
 h     -2.94259095    -0.08850471    -1.07481870
 h     -0.49700453     1.34300936     1.58332021
          17

 c      1.16277803    -0.33228829     0.13134313
 c     -0.07846443    -1.00830097     0.11674118
 c     -1.27392753    -0.23040421     0.09633835
 c     -0.99688994     1.23069162     0.56256633
 c      0.03766311     1.60125942    -0.43632444
 c      1.22113399     0.99122443    -0.14585673
 h      0.13126636    -2.00319938     0.01990770
 h     -1.86991713     1.76106898     0.48872267
 h     -0.34046584     2.01732045    -1.42993038
 h      2.18554946     1.55250648    -0.25075538
 o      2.22118880    -1.21207452     0.10110239
 h      3.14065261    -0.57613125     0.02300976
 c     -2.53932145    -0.76263337    -0.36383848
 h     -2.39865756    -1.67975744    -0.96590131
 h     -3.28718246    -0.84791614     0.49348377
 h     -2.93153121    -0.06019195    -1.10261692
 h     -0.48885899     1.32570274     1.58438905
          17

 c      1.16713293    -0.34307646     0.12615082
 c     -0.07317250    -0.99756908     0.12303479
 c     -1.28385559    -0.24043784     0.09623879
 c     -0.99330691     1.22479462     0.57877387
 c      0.03843939     1.58822101    -0.44486255
 c      1.21435861     0.98874901    -0.14980584
 h      0.11957670    -2.03702134     0.00567649
 h     -1.85749576     1.80007284     0.51436288
 h     -0.38238205     2.00658123    -1.45488099
 h      2.20215797     1.58883037    -0.27911918
 o      2.22366974    -1.20173880     0.10731614
 h      3.16042521    -0.57782318     0.02742057
 c     -2.53938787    -0.74879632    -0.36606467
 h     -2.41216668    -1.66507386    -0.99476100
 h     -3.27900345    -0.85556654     0.46700665
 h     -2.92577092    -0.02833111    -1.13061485
 h     -0.49093242     1.30416001     1.57684665
          17

 c      1.17341063    -0.35447435     0.12055271
 c     -0.06937922    -0.98594348     0.12910118
 c     -1.29045925    -0.25018377     0.09704138
 c     -0.98891679     1.21818709     0.59534722
 c      0.03518005     1.57578114    -0.45459575
 c      1.21147581     0.98698183    -0.15422898
 h      0.09944420    -2.08362973    -0.00803582
 h     -1.86218607     1.85016427     0.54016993
 h     -0.41217806     1.99136297    -1.46468978
 h      2.20618175     1.61452311    -0.30602208
 o      2.22800704    -1.18938787     0.11369094
 h      3.14655947    -0.60438054     0.03488497
 c     -2.54059650    -0.73510464    -0.36959808
 h     -2.42698754    -1.64870069    -1.01568871
 h     -3.26847929    -0.86293205     0.43568696
 h     -2.92274706     0.00268533    -1.15295129
 h     -0.50008197     1.27898930     1.56555594
          17

 c      1.18147089    -0.36580070     0.11459376
 c     -0.06720587    -0.97533127     0.13467161
 c     -1.29339205    -0.25912623     0.09889507
 c     -0.98496392     1.21152751     0.61135479
 c      0.02763021     1.56397798    -0.46536511
 c      1.21278638     0.98597426    -0.15926959
 h      0.06997138    -2.12524985    -0.01890384
 h     -1.87254221     1.90209894     0.56682096
 h     -0.42858737     1.97109757    -1.45810319
 h      2.19451095     1.62669685    -0.33027446
 o      2.23412659    -1.17556943     0.12023520
 h      3.10283736    -0.65126738     0.04499685
 c     -2.54294940    -0.72158130    -0.37539901
 h     -2.44265800    -1.62949702    -1.02799581
 h     -3.26083060    -0.86983924     0.40501034
 h     -2.92055852     0.02960494    -1.16533379
 h     -0.51146742     1.25103348     1.55812809
          17

 c      1.19102151    -0.37633314     0.10827883
 c     -0.06673943    -0.96708345     0.13953794
 c     -1.29255721    -0.26680770     0.10186460
 c     -0.98259534     1.20550003     0.62586361
 c      0.01592488     1.55260356    -0.47666533
 c      1.21805325     0.98561150    -0.16504162
 h      0.03201786    -2.15012729    -0.02513068
 h     -1.87858469     1.94674701     0.59469710
 h     -0.43240450     1.94669128    -1.43752635
 h      2.16781827     1.62490058    -0.35112846
 o      2.24132276    -1.16126019     0.12702733
 h      3.04388916    -0.70768559     0.05638839
 c     -2.54626468    -0.70817464    -0.38408460
 h     -2.45848375    -1.60791664    -1.03245596
 h     -3.26109984    -0.87637052     0.38050155
 h     -2.91821462     0.05083884    -1.16563259
 h     -0.51979706     1.22115993     1.56274296
          17

 c      1.20162811    -0.38534501     0.10157481
 c     -0.06794073    -0.96197743     0.14356256
 c     -1.28813853    -0.27283771     0.10592099
 c     -0.98243904     1.20061811     0.63832741
 c      0.00058130     1.54121301    -0.48761048
 c      1.22653456     0.98558222    -0.17161448
 h     -0.01250877    -2.15252058    -0.02565250
 h     -1.87452138     1.97763058     0.62377688
 h     -0.42684617     1.92065470    -1.40953048
 h      2.13049476     1.61126375    -0.36841929
 o      2.24760985    -1.14813807     0.13427852
 h      3.00523169    -0.75205041     0.06578701
 c     -2.55034056    -0.69480250    -0.39570544
 h     -2.47364337    -1.58599142    -1.03129345
 h     -3.27179736    -0.88239992     0.36527046
 h     -2.91563942     0.06660296    -1.15399534
 h     -0.52167377     1.19006911     1.58370970
          17

 c      1.21272420    -0.39215759     0.09442583
 c     -0.07056715    -0.96031446     0.14666875
 c     -1.28061121    -0.27687036     0.11094904
 c     -0.98450294     1.19716225     0.64887512
 c     -0.01752077     1.52917375    -0.49693042
 c      1.23696641     0.98533082    -0.17898299
 h     -0.06124225    -2.13149928    -0.02007830
 h     -1.85845269     1.99124310     0.65372890
 h     -0.41772976     1.89728012    -1.38526815
 h      2.09126497     1.59112281    -0.38293339
 o      2.25042695    -1.13806028     0.14228351
 h      3.03200361    -0.76044511     0.06883875
 c     -2.55507300    -0.68144487    -0.40964210
 h     -2.48734481    -1.56694069    -1.02783636
 h     -3.29138445    -0.88709982     0.35848356
 h     -2.91365401     0.07904647    -1.13285639
 h     -0.51731702     1.15847146     1.61801723
          17

 c      1.22358010    -0.39623437     0.08679032
 c     -0.07413302    -0.96194520     0.14884364
 c     -1.27072377    -0.27857221     0.11677857
 c     -0.98833085     1.19510720     0.65815894
 c     -0.03725782     1.51583876    -0.50321931
 c      1.24760989     0.98411212    -0.18705219
 h     -0.11166618    -2.09065061    -0.00870780
 h     -1.83166606     1.98691190     0.68403471
 h     -0.41212048     1.88183006    -1.37808592
 h      2.06296467     1.57311679    -0.39678104
 o      2.25080765    -1.13102439     0.15104480
 h      3.11313972    -0.73937557     0.06607683
 c     -2.56039760    -0.66824369    -0.42476509
 h     -2.49901341    -1.55418525    -1.02570933
 h     -3.31515168    -0.88899821     0.35626023
 h     -2.91392134     0.09228548    -1.10674976
 h     -0.50973068     1.12746106     1.65696917
          17

 c      1.23334499    -0.39736848     0.07868726
 c     -0.07793458    -0.96619785     0.15015626
 c     -1.25941472    -0.27762862     0.12321748
 c     -0.99321613     1.19406698     0.66693262
 c     -0.05760334     1.50088936    -0.50562945
 c      1.25667589     0.98129397    -0.19570125
 h     -0.16141082    -2.03898630     0.00728165
 h     -1.79845561     1.96704863     0.71413595
 h     -0.41450846     1.87751395    -1.39581014
 h      2.05829501     1.56639107    -0.41274386
 o      2.25219261    -1.12598651     0.16033376
 h      3.19946351    -0.71164332     0.06177931
 c     -2.56616168    -0.65554725    -0.43980428
 h     -2.50843872    -1.54978493    -1.02768966
 h     -3.33758225    -0.88656694     0.35396621
 h     -2.91859204     0.11171134    -1.08140405
 h     -0.50243153     1.09851565     1.69098219
          17

 c      1.24125801    -0.39583970     0.07021940
 c     -0.08116487    -0.97179745     0.15076581
 c     -1.24765586    -0.27379841     0.13006030
 c     -0.99828403     1.19331278     0.67575590
 c     -0.07796338     1.48459929    -0.50449175
 c      1.26316153     0.97688226    -0.20495972
 h     -0.20883366    -1.99191354     0.02569343
 h     -1.76639229     1.93770050     0.74366957
 h     -0.42390338     1.88238017    -1.43362271
 h      2.08114224     1.57431282    -0.43190304
 o      2.25673155    -1.12236496     0.16999949
 h      3.26033077    -0.69021933     0.05875321
 c     -2.57211659    -0.64380985    -0.45375516
 h     -2.51579500    -1.55306918    -1.03482324
 h     -3.35425407    -0.87878508     0.34798620
 h     -2.92932026     0.14182494    -1.06169391
 h     -0.49792283     1.07315874     1.71298576
          17

 c      1.24688585    -0.39239494     0.06156623
 c     -0.08305872    -0.97711615     0.15087544
 c     -1.23630218    -0.26696754     0.13708055
 c     -1.00253372     1.19188381     0.68490754
 c     -0.09809774     1.46765932    -0.50100547
 c      1.26722774     0.97171493    -0.21510463
 h     -0.25364567    -1.96830344     0.04383458
 h     -1.74592687     1.90828034     0.77276383
 h     -0.43599018     1.89056396    -1.47766648
 h      2.12290231     1.59152052    -0.45214230
 o      2.26516976    -1.11985747     0.17996278
 h      3.28392122    -0.67990667     0.05817129
 c     -2.57802938    -0.63332966    -0.46615195
 h     -2.52151961    -1.56057186    -1.04642050
 h     -3.36263932    -0.86538106     0.33644342
 h     -2.94593718     0.18324162    -1.04934312
 h     -0.49727026     1.05265666     1.71942529
          17

 c      1.25022004    -0.38811640     0.05299244
 c     -0.08308291    -0.98112200     0.15061958
 c     -1.22602552    -0.25718338     0.14404301
 c     -1.00511879     1.18887555     0.69440497
 c     -0.11779281     1.45080440    -0.49647365
 c      1.26959724     0.96702874    -0.22652276
 h     -0.29600376    -1.97947875     0.05995804
 h     -1.74704801     1.88831970     0.80199781
 h     -0.44680912     1.89619646    -1.51398010
 h      2.16944105     1.60876349    -0.46997397
 o      2.27740674    -1.11816490     0.19014758
 h      3.26805642    -0.68176779     0.06042537
 c     -2.58374586    -0.62404167    -0.47706369
 h     -2.52612705    -1.56738183    -1.06082446
 h     -3.36224581    -0.84684343     0.31932491
 h     -2.96600072     0.23158219    -1.04254840
 h     -0.50012874     1.03786190     1.71018590
          17

 c      1.25163639    -0.38422112     0.04489673
 c     -0.08124581    -0.98425348     0.15002219
 c     -1.21730723    -0.24473749     0.15075539
 c     -1.00591173     1.18389676     0.70405482
 c     -0.13657465     1.43463475    -0.49191321
 c      1.27083131     0.96402602    -0.23954912
 h     -0.33392527    -2.01928603     0.07390241
 h     -1.77284370     1.88132055     0.83149486
 h     -0.45399552     1.89593153    -1.53293520
 h      2.20878003     1.61827266    -0.48322566
 o      2.29270522    -1.11696457     0.20044825
 h      3.21741706    -0.69425790     0.06534849
 c     -2.58911960    -0.61556303    -0.48685887
 h     -2.53005115    -1.56885686    -1.07628452
 h     -3.35459248    -0.82434252     0.29842302
 h     -2.98580615     0.27962659    -1.03790216
 h     -0.50475126     1.02913907     1.68845835
          17

 c      1.25178396    -0.38168450     0.03776761
 c     -0.07819611    -0.98789822     0.14909594
 c     -1.21042286    -0.23027505     0.15709150
 c     -1.00575281     1.17729932     0.71348171
 c     -0.15364282     1.41957919    -0.48796784
 c      1.27110474     0.96359853    -0.25436912
 h     -0.36320508    -2.07032371     0.08592927
 h     -1.81657218     1.88220878     0.85994492
 h     -0.45663180     1.88936017    -1.52963158
 h      2.23342514     1.61542527    -0.49206757
 o      2.30957876    -1.11612875     0.21078091
 h      3.14692544    -0.71145237     0.07155648
 c     -2.59391340    -0.60736753    -0.49596845
 h     -2.53354671    -1.56177648    -1.09151617
 h     -3.34305632    -0.79959409     0.27716176
 h     -3.00183195     0.32045518    -1.03249469
 h     -0.50788245     1.02630069     1.66067781
          17

 c      1.25137566    -0.38094346     0.03197148
 c     -0.07482914    -0.99328304     0.14789241
 c     -1.20544296    -0.21468205     0.16289986
 c     -1.00597939     1.16993382     0.72218155
 c     -0.16820488     1.40585030    -0.48488431
 c      1.27034807     0.96601103    -0.27093633
 h     -0.37995441    -2.11625916     0.09606724
 h     -1.86652605     1.88204516     0.88510922
 h     -0.45526429     1.87789092    -1.50358521
 h      2.23983994     1.59876554    -0.49806879
 o      2.32549300    -1.11613859     0.22126342
 h      3.08910905    -0.71881248     0.07457456
 c     -2.59778653    -0.59890872    -0.50476885
 h     -2.53667366    -1.54481774    -1.10598341
 h     -3.33217428    -0.77460753     0.26006259
 h     -3.01161383     0.34928203    -1.02482854
 h     -0.50492711     1.02862018     1.63589281
          17

 c      1.25098307    -0.38202630     0.02766551
 c     -0.07185594    -1.00102163     0.14648586
 c     -1.20229159    -0.19884513     0.16794463
 c     -1.00779072     1.16268841     0.72971782
 c     -0.17972508     1.39343218    -0.48253170
 c      1.26834496     0.97087468    -0.28899145
 h     -0.38202024    -2.14671707     0.10427521
 h     -1.91206061     1.87350381     0.90502581
 h     -0.45188148     1.86412152    -1.45875023
 h      2.22797807     1.56976535    -0.50316428
 o      2.33749442    -1.11799330     0.23225230
 h      3.08546749    -0.69547276     0.06682317
 c     -2.60038266    -0.58969518    -0.51347617
 h     -2.53934905    -1.51865398    -1.12001538
 h     -3.32612546    -0.75127391     0.25137283
 h     -3.01398604     0.36400049    -1.01484441
 h     -0.49134183     1.03524300     1.62311779
          17

 c      1.25097961    -0.38474912     0.02486875
 c     -0.06971541    -1.01118220     0.14496260
 c     -1.20080227    -0.18357015     0.17195167
 c     -1.01183198     1.15617878     0.73606992
 c     -0.18783797     1.38209002    -0.48039540
 c      1.26465607     0.97734299    -0.30813008
 h     -0.36899730    -2.15689615     0.11048410
 h     -1.94598744     1.85272581     0.91851711
 h     -0.44978373     1.85249245    -1.40392516
 h      2.20164592     1.53267728    -0.50969138
 o      2.34547202    -1.12149579     0.24369818
 h      3.13450120    -0.64130462     0.04777318
 c     -2.60147536    -0.57936204    -0.52198445
 h     -2.54138944    -1.48581687    -1.13477681
 h     -3.32682369    -0.73092494     0.25303398
 h     -3.00906844     0.36527893    -1.00371202
 h     -0.46544734     1.04589677     1.62648394
          17

 c      1.25157387    -0.38884851     0.02354311
 c     -0.06859742    -1.02341792     0.14341576
 c     -1.20076194    -0.16958444     0.17466923
 c     -1.01804196     1.15067434     0.74182526
 c     -0.19221113     1.37139002    -0.47762253
 c      1.25850818     0.98428043    -0.32784810
 h     -0.34198989    -2.14663967     0.11458101
 h     -1.96467241     1.81904701     0.92513323
 h     -0.45331618     1.84987039    -1.35227033
 h      2.16923435     1.49445292    -0.52077972
 o      2.35182069    -1.12504931     0.25497466
 h      3.19609563    -0.57952606     0.02641532
 c     -2.60103967    -0.56774685    -0.52978205
 h     -2.54254414    -1.45019013    -1.15201504
 h     -3.33293235    -0.71415233     0.26345913
 h     -2.99827375     0.35665990    -0.99366979
 h     -0.43042906     1.06102557     1.64244612
          17

 c      1.25280000    -0.39415836     0.02367103
 c     -0.06838373    -1.03699763     0.14194493
 c     -1.20196857    -0.15749477     0.17591566
 c     -1.02581476     1.14610303     0.74792761
 c     -0.19252212     1.36088348    -0.47343446
 c      1.24881976     0.99049571    -0.34760490
 h     -0.30357489    -2.12063330     0.11648671
 h     -1.96780732     1.77456327     0.92504128
 h     -0.46655768     1.86402435    -1.31659094
 h      2.14299116     1.46367470    -0.54042422
 o      2.35821404    -1.12736228     0.26554360
 h      3.24192792    -0.52873780     0.01038277
 c     -2.59916101    -0.55496353    -0.53608171
 h     -2.54255745    -1.41594527    -1.17344009
 h     -3.34073630    -0.70096588     0.27831546
 h     -2.98430294     0.34451715    -0.98784998
 h     -0.39307968     1.08107214     1.66263999
          17

 c      1.25434115    -0.40109857     0.02548316
 c     -0.06838727    -1.05084265     0.14069144
 c     -1.20439886    -0.14759676     0.17571649
 c     -1.03438139     1.14174197     0.75529632
 c     -0.18829226     1.35063121    -0.46809712
 c      1.23443568     0.99544644    -0.36703944
 h     -0.25773958    -2.08940847     0.11639868
 h     -1.95852401     1.72436091     0.91892086
 h     -0.49006300     1.89992196    -1.29966704
 h      2.13372137     1.44690118    -0.57332449
 o      2.36523899    -1.12767270     0.27507193
 h      3.26058514    -0.49791118     0.00339954
 c     -2.59585313    -0.54141041    -0.54014062
 h     -2.54126032    -1.38607414    -1.19976976
 h     -3.34596244    -0.69100685     0.29259940
 h     -2.97083784     0.33707724    -0.98972777
 h     -0.36082151     1.10601001     1.67875054
          17

 c      1.25516809    -0.40711100     0.02621192
 c     -0.06764720    -1.06313258     0.13963373
 c     -1.20773147    -0.13954776     0.17283498
 c     -1.04210956     1.13930118     0.76395757
 c     -0.18417990     1.34086375    -0.46094323
 c      1.21798710     0.99609284    -0.38525928
 h     -0.21018160    -2.07215754     0.11671439
 h     -1.94592453     1.67370472     0.91157843
 h     -0.52461371     1.94086259    -1.29948435
 h      2.14307524     1.44779367    -0.60845898
 o      2.37418803    -1.12652661     0.28425504
 h      3.24866043    -0.49112313     0.00527179
 c     -2.59115629    -0.52754162    -0.54163706
 h     -2.53896583    -1.36157454    -1.22995518
 h     -3.34616055    -0.68451657     0.30287511
 h     -2.96107306     0.34074709    -1.00198191
 h     -0.33360409     1.13263345     1.69000116
          17

 c      1.25506984    -0.41223797     0.02578950
 c     -0.06579850    -1.07229053     0.13883983
 c     -1.21151530    -0.13352615     0.16710428
 c     -1.04757216     1.13819276     0.77414817
 c     -0.18151932     1.33233406    -0.45321619
 c      1.20084663     0.99254806    -0.40223970
 h     -0.16459015    -2.08425162     0.11755804
 h     -1.94139964     1.63164509     0.90553709
 h     -0.56415988     1.97815863    -1.30337692
 h      2.16141298     1.46174953    -0.64373413
 o      2.38488604    -1.12384183     0.29306473
 h      3.20840340    -0.50817942     0.01588512
 c     -2.58524141    -0.51373062    -0.54060556
 h     -2.53570091    -1.34073329    -1.26112538
 h     -3.33958258    -0.68112191     0.30613075
 h     -2.95606242     0.35775094    -1.02458874
 h     -0.31553141     1.15971907     1.69376170
          17

 c      1.25370944    -0.41665342     0.02423319
 c     -0.06256500    -1.07809222     0.13833580
 c     -1.21532498    -0.12942976     0.15848903
 c     -1.04965980     1.13774285     0.78598043
 c     -0.18142257     1.32564357    -0.44597201
 c      1.18453294     0.98531792    -0.41814441
 h     -0.12193175    -2.12670733     0.11981955
 h     -1.95505613     1.60577256     0.90272085
 h     -0.60260337     2.00472425    -1.30126389
 h      2.17595112     1.48229682    -0.67642440
 o      2.39677381    -1.11983504     0.30158580
 h      3.14850061    -0.54414482     0.03308946
 c     -2.57837282    -0.49995304    -0.53765570
 h     -2.53154034    -1.32069617    -1.28947631
 h     -3.32604197    -0.68045037     0.30122653
 h     -2.95444123     0.38426042    -1.05416165
 h     -0.30939076     1.18608413     1.68952970
          17

 c      1.24917601    -0.42258679     0.02214797
 c     -0.05543202    -1.08224659     0.13808287
 c     -1.21947504    -0.12514742     0.14724309
 c     -1.04908635     1.13617341     0.80020352
 c     -0.18285068     1.32089365    -0.44077389
 c      1.16843162     0.97648488    -0.43360215
 h     -0.08136054    -2.18432671     0.12915533
 h     -1.98698995     1.59952712     0.90265493
 h     -0.63365324     2.02146498    -1.28457063
 h      2.17755062     1.50320680    -0.70786389
 o      2.40874691    -1.11520450     0.31018942
 h      3.08996958    -0.58536388     0.04984658
 c     -2.57061584    -0.48573927    -0.53406648
 h     -2.52665936    -1.29890814    -1.31153151
 h     -3.30626624    -0.68225119     0.28963400
 h     -2.95428071     0.41299427    -1.08525122
 h     -0.31681871     1.21165926     1.67829312
          17

 c      1.24275909    -0.42902148     0.01920998
 c     -0.04619080    -1.08568541     0.13794419
 c     -1.22296424    -0.12227452     0.13321300
 c     -1.04598440     1.13556565     0.81597102
 c     -0.18783181     1.31805285    -0.43654369
 c      1.15485170     0.96562631    -0.44850522
 h     -0.04347271    -2.23927995     0.14273684
 h     -2.02842089     1.60694881     0.90453254
 h     -0.65759806     2.02192962    -1.25671470
 h      2.16020175     1.52116409    -0.73312146
 o      2.41821935    -1.11147603     0.31955487
 h      3.06731681    -0.60556809     0.05387586
 c     -2.56233407    -0.47087317    -0.53049529
 h     -2.52067661    -1.27399725    -1.32461889
 h     -3.28413295    -0.68655766     0.27312029
 h     -2.95239946     0.43762122    -1.11211999
 h     -0.33623199     1.23331965     1.66460315
          17

 c      1.24158306    -0.43137737     0.01674585
 c     -0.04269641    -1.08584318     0.13872068
 c     -1.22159319    -0.12942866     0.11814418
 c     -1.04201016     1.14064775     0.83037071
 c     -0.19809781     1.31831241    -0.43174409
 c      1.14853155     0.95143475    -0.46303836
 h     -0.01077137    -2.28621099     0.14575750
 h     -2.06808274     1.61660850     0.90979842
 h     -0.67588787     1.99993887    -1.22275622
 h      2.11701048     1.53245368    -0.75000012
 o      2.42159967    -1.10969483     0.32882163
 h      3.09843504    -0.59447201     0.03644637
 c     -2.55425365    -0.45579440    -0.52655926
 h     -2.50619786    -1.24445772    -1.33176892
 h     -3.26592118    -0.69273051     0.25295324
 h     -2.94377150     0.45523905    -1.12879113
 h     -0.36595774     1.24759526     1.65278187
          17

 c      1.24006229    -0.43508334     0.01438164
 c     -0.03675264    -1.08660856     0.13931586
 c     -1.21838127    -0.13585019     0.10159324
 c     -1.03937505     1.14547084     0.84552219
 c     -0.21071929     1.31944890    -0.42889346
 c      1.14285978     0.93573836    -0.47679283
 h      0.01727420    -2.30797508     0.15520203
 h     -2.09375934     1.62933965     0.91437943
 h     -0.68670431     1.97056816    -1.17818523
 h      2.05608573     1.53760636    -0.76513371
 o      2.42195967    -1.10857717     0.33851214
 h      3.16287776    -0.56284161     0.00650708
 c     -2.54579234    -0.43972669    -0.52454537
 h     -2.49068708    -1.21185685    -1.32957125
 h     -3.25187527    -0.70149642     0.23600563
 h     -2.93132732     0.46282050    -1.13486326
 h     -0.39607320     1.26009750     1.65200392
          17

 c      1.23880176    -0.43956277     0.01191440
 c     -0.02894417    -1.08824676     0.13969160
 c     -1.21278301    -0.14104311     0.08389873
 c     -1.03896855     1.15020149     0.86029822
 c     -0.22567124     1.32034001    -0.42701501
 c      1.13733378     0.91830463    -0.48946771
 h      0.03969716    -2.30158213     0.17034861
 h     -2.09999617     1.64145971     0.91840203
 h     -0.69493736     1.94006153    -1.13249690
 h      1.98506822     1.53898562    -0.77932544
 o      2.42137969    -1.10665746     0.34774052
 h      3.22629588    -0.53512312    -0.02171296
 c     -2.53701697    -0.42275364    -0.52466796
 h     -2.47444586    -1.17866001    -1.32048582
 h     -3.24476426    -0.71313795     0.22491121
 h     -2.91544261     0.46133637    -1.12988883
 h     -0.41869769     1.27140678     1.67197394
          17

 c      1.23837334    -0.44427214     0.00918571
 c     -0.01994077    -1.09067394     0.13984034
 c     -1.20433420    -0.14465773     0.06540158
 c     -1.04088956     1.15495910     0.87406988
 c     -0.24248834     1.31960727    -0.42479487
 c      1.13111005     0.89883406    -0.50073407
 h      0.05578023    -2.26841163     0.19034261
 h     -2.08569810     1.65100639     0.92212241
 h     -0.70822108     1.91792622    -1.09855876
 h      1.91471175     1.54142925    -0.79460688
 o      2.42104422    -1.10321356     0.35597569
 h      3.26885222    -0.52399240    -0.03967682
 c     -2.52812533    -0.40515681    -0.52658014
 h     -2.45766251    -1.14855981    -1.30861078
 h     -3.24448346    -0.72699103     0.21949212
 h     -2.89763795     0.45450168    -1.11549067
 h     -0.43101169     1.28133066     1.71568170
          17

 c      1.23923028    -0.44882371     0.00610981
 c     -0.01036482    -1.09344476     0.13977508
 c     -1.19272903    -0.14643317     0.04644204
 c     -1.04436885     1.15980992     0.88702546
 c     -0.26053308     1.31599700    -0.42107849
 c      1.12325933     0.87713309    -0.51031428
 h      0.06512037    -2.21453946     0.21449667
 h     -2.05388767     1.65773694     0.92580708
 h     -0.73354305     1.91278789    -1.08740906
 h      1.85587013     1.55083012    -0.81361561
 o      2.42143048    -1.09805476     0.36299126
 h      3.28236810    -0.53350691    -0.04382049
 c     -2.51938266    -0.38748537    -0.52948019
 h     -2.44050510    -1.12556286    -1.29872411
 h     -3.24822868    -0.74129644     0.21710019
 h     -2.88061364     0.44874159    -1.09542715
 h     -0.43694515     1.28848613     1.77638642
          17

 c      1.24168178    -0.45302847     0.00267469
 c     -0.00075247    -1.09560720     0.13949891
 c     -1.17784976    -0.14616885     0.02733714
 c     -1.04809120     1.16467908     0.89983537
 c     -0.27956992     1.30900113    -0.41559336
 c      1.11327007     0.85345666    -0.51814353
 h      0.06777704    -2.15240139     0.24271172
 h     -2.01186229     1.66337361     0.92974728
 h     -0.77127735     1.92513537    -1.10011559
 h      1.81420431     1.56996478    -0.83763366
 o      2.42262769    -1.09126605     0.36874044
 h      3.26531595    -0.56318167    -0.03353003
 c     -2.51098919    -0.37055319    -0.53242853
 h     -2.42330307    -1.11240943    -1.29465531
 h     -3.25202160    -0.75371364     0.21422373
 h     -2.86787435     0.45218587    -1.07495954
 h     -0.44327708     1.29107553     1.84210150
          17

 c      1.24589540    -0.45689602    -0.00106341
 c      0.00844440    -1.09563635     0.13895280
 c     -1.15977969    -0.14371926     0.00836156
 c     -1.05056851     1.16926640     0.91315454
 c     -0.29989112     1.29893595    -0.40901807
 c      1.10130869     0.82877102    -0.52449071
 h      0.06433607    -2.10147882     0.27609699
 h     -1.97094214     1.67176653     0.93426621
 h     -0.81434173     1.94645606    -1.12714848
 h      1.78764148     1.59500889    -0.86498682
 o      2.42437653    -1.08315990     0.37334721
 h      3.22218941    -0.60879293    -0.01096778
 c     -2.50303178    -0.35524404    -0.53476976
 h     -2.40673481    -1.10903740    -1.29776205
 h     -3.25229328    -0.76207012     0.20805175
 h     -2.86241931     0.47158991    -1.05877148
 h     -0.45536774     1.28784749     1.90167314
          17

 c      1.25191353    -0.46059942    -0.00499148
 c      0.01688770    -1.09199498     0.13800965
 c     -1.13881627    -0.13899170    -0.01026266
 c     -1.05048901     1.17312449     0.92740364
 c     -0.32184215     1.28637238    -0.40232626
 c      1.08793971     0.80454629    -0.52986685
 h      0.05544367    -2.08169674     0.31700614
 h     -1.94367710     1.68781627     0.93961031
 h     -0.85391293     1.96608131    -1.15624633
 h      1.76978521     1.61749098    -0.89190204
 o      2.42580893    -1.07440201     0.37723636
 h      3.16763130    -0.66040938     0.01688505
 c     -2.49556340    -0.34213003    -0.53644366
 h     -2.39185144    -1.11233092    -1.30669597
 h     -3.24677909    -0.76492049     0.19729221
 h     -2.86485688     0.50808315    -1.04821856
 h     -0.47575175     1.27837786     1.94748809
          17

 c      1.25967899    -0.46439132    -0.00896681
 c      0.02439455    -1.08447557     0.13667093
 c     -1.11548200    -0.13195260    -0.02836703
 c     -1.04723911     1.17596644     0.94275556
 c     -0.34545591     1.27173832    -0.39631086
 c      1.07373332     0.78228908    -0.53482280
 h      0.04108195    -2.09773198     0.36659674
 h     -1.93740624     1.71411263     0.94581478
 h     -0.88370176     1.97616488    -1.17809035
 h      1.75454760     1.62904184    -0.91458418
 o      2.42505728    -1.06617267     0.38133949
 h      3.13271083    -0.69996972     0.03504900
 c     -2.48865120    -0.33123010    -0.53795064
 h     -2.37985973    -1.11743101    -1.31857537
 h     -3.23483795    -0.76182836     0.18237192
 h     -2.87277179     0.55584599    -1.04072802
 h     -0.50437528     1.26289730     1.97574021
          17

 c      1.26903819    -0.46849035    -0.01286286
 c      0.03087214    -1.07461744     0.13529474
 c     -1.09052159    -0.12265521    -0.04582193
 c     -1.04127868     1.17795393     0.95913159
 c     -0.37040162     1.25529652    -0.39149913
 c      1.05909992     0.76322214    -0.53981391
 h      0.02112391    -2.13415686     0.42189715
 h     -1.94934377     1.74776157     0.95280324
 h     -0.90060273     1.97243190    -1.18725646
 h      1.73809867     1.62420661    -0.93045319
 o      2.42018438    -1.05959247     0.38668944
 h      3.15048682    -0.71078061     0.02727002
 c     -2.48228765    -0.32213710    -0.54002790
 h     -2.37181089    -1.11951589    -1.33048147
 h     -3.21749922    -0.75345557     0.16534290
 h     -2.88216615     0.60545395    -1.03209320
 h     -0.53903109     1.24206281     1.98626780
          17

 c      1.27969595    -0.47298256    -0.01662147
 c      0.03622399    -1.06445205     0.13445385
 c     -1.06487446    -0.11129674    -0.06250496
 c     -1.03385743     1.17959364     0.97613153
 c     -0.39604841     1.23725410    -0.38819256
 c      1.04428360     0.74814971    -0.54514487
 h     -0.00364932    -2.16999269     0.47720815
 h     -1.96958923     1.78168473     0.96066184
 h     -0.90408581     1.95352560    -1.18157246
 h      1.71895734     1.60107226    -0.93843637
 o      2.41213766    -1.05434630     0.39301848
 h      3.20968674    -0.69979607    -0.00134292
 c     -2.47628953    -0.31428194    -0.54334641
 h     -2.36838431    -1.11501932    -1.34042371
 h     -3.19728181    -0.74148377     0.14959351
 h     -2.88932163     0.64813710    -1.01892781
 h     -0.57559222     1.21679319     1.98282513
          17

 c      1.29116897    -0.47778610    -0.02027197
 c      0.04037078    -1.05549848     0.13466415
 c     -1.03962577    -0.09829457    -0.07826502
 c     -1.02641603     1.18140456     0.99295920
 c     -0.42150886     1.21785254    -0.38648375
 c      1.02939498     0.73739468    -0.55093795
 h     -0.03173823    -2.19015114     0.52718136
 h     -1.98779362     1.80864259     0.96972148
 h     -0.89577901     1.92068868    -1.16177903
 h      1.69779916     1.56126503    -0.93899672
 o      2.40362727    -1.04948503     0.39927644
 h      3.27250475    -0.68474959    -0.03257802
 c     -2.47031466    -0.30710631    -0.54835506
 h     -2.36981720    -1.10213736    -1.34772765
 h     -3.17754700    -0.72824989     0.13917703
 h     -2.89173028     0.67794261    -0.99960411
 h     -0.60824433     1.18806261     1.97353388
          17

 c      1.30277975    -0.48267232    -0.02391539
 c      0.04329798    -1.04861973     0.13627887
 c     -1.01594524    -0.08436925    -0.09289529
 c     -1.02018955     1.18373873     1.00850201
 c     -0.44563938     1.19740115    -0.38622346
 c      1.01442029     0.73075569    -0.55710306
 h     -0.06153688    -2.18678071     0.56807806
 h     -1.99678319     1.82367761     0.98043013
 h     -0.87951802     1.87817572    -1.13194718
 h      1.67760532     1.51013168    -0.93426241
 o      2.39659948    -1.04453806     0.40481372
 h      3.31413804    -0.67596815    -0.05429173
 c     -2.46399424    -0.30016154    -0.55518311
 h     -2.37593113    -1.08092828    -1.35312020
 h     -3.16118901    -0.71598184     0.13754021
 h     -2.88826083     0.69218824    -0.97418258
 h     -0.63037323     1.15651828     1.96986840
          17

 c      1.31369045    -0.48731771    -0.02769671
 c      0.04506064    -1.04416118     0.13949026
 c     -0.99502439    -0.07061237    -0.10612001
 c     -1.01596368     1.18677085     1.02176780
 c     -0.46703421     1.17626884    -0.38697122
 c      0.99920586     0.72752469    -0.56333205
 h     -0.09166374    -2.15741667     0.59779785
 h     -1.99309398     1.82453712     0.99319261
 h     -0.86152529     1.83405248    -1.10027875
 h      1.66391303     1.45673696    -0.92811003
 o      2.39210253    -1.03943330     0.40940997
 h      3.32434381    -0.67724444    -0.06118814
 c     -2.45708882    -0.29319849    -0.56354659
 h     -2.38621555    -1.05322094    -1.35867010
 h     -3.14910568    -0.70589105     0.14597111
 h     -2.87911984     0.69145766    -0.94411033
 h     -0.63682591     1.12218206     1.98170113
          17

 c      1.32297578    -0.49138137    -0.03176647
 c      0.04576605    -1.04203742     0.14433589
 c     -0.97801533    -0.05849849    -0.11759791
 c     -1.01386784     1.19047214     1.03252367
 c     -0.48412084     1.15493783    -0.38806810
 c      0.98353056     0.72669181    -0.56918103
 h     -0.12112005    -2.10389602     0.61586763
 h     -1.97669835     1.81146304     1.00825779
 h     -0.84963831     1.79972312    -1.07848178
 h      1.66385106     1.41205890    -0.92542262
 o      2.39064143    -1.03427230     0.41307062
 h      3.30120864    -0.68911223    -0.05183652
 c     -2.44954222    -0.28624585    -0.57273079
 h     -2.39996296    -1.02226604    -1.36749190
 h     -3.13960544    -0.69779996     0.16280119
 h     -2.86588525     0.67972627    -0.91195436
 h     -0.62659860     1.08497331     2.01007765
          17

 c      1.32972879    -0.49459549    -0.03623141
 c      0.04557134    -1.04170612     0.15066214
 c     -0.96596637    -0.04978622    -0.12694267
 c     -1.01333993     1.19451328     1.04141598
 c     -0.49549618     1.13432805    -0.38906696
 c      0.96742691     0.72742502    -0.57429983
 h     -0.14955622    -2.03280641     0.62394775
 h     -1.95109968     1.78716251     1.02567955
 h     -0.85016659     1.78515209    -1.07656728
 h      1.68217601     1.38405282    -0.92970458
 o      2.39225157    -1.02924587     0.41595504
 h      3.24927446    -0.70985232    -0.02782480
 c     -2.44139284    -0.27965009    -0.58174309
 h     -2.41644737    -0.99187445    -1.38294581
 h     -3.12934462    -0.69063930     0.18407201
 h     -2.85153029     0.66437857    -0.88105112
 h     -0.60310514     1.04582710     2.04598024
          17

 c      1.33318429    -0.49683245    -0.04111043
 c      0.04471946    -1.04206732     0.15803619
 c     -0.95973556    -0.04625328    -0.13377386
 c     -1.01328948     1.19822558     1.04940410
 c     -0.50038386     1.11621346    -0.39033221
 c      0.95158384     0.72950396    -0.57866835
 h     -0.17788265    -1.95703893     0.62696246
 h     -1.92375195     1.75693387     1.04537413
 h     -0.86387217     1.79124229    -1.09494800
 h      1.71630303     1.37302065    -0.94053591
 o      2.39624315    -1.02467942     0.41846814
 h      3.18283362    -0.73443409     0.00445993
 c     -2.43266633    -0.27403061    -0.58962387
 h     -2.43506354    -0.96500230    -1.40723838
 h     -3.11496746    -0.68331875     0.20509221
 h     -2.83995961     0.65501357    -0.85477066
 h     -0.57173514     1.00692481     2.07687395
          17

 c      1.33284126    -0.49811047    -0.04632206
 c      0.04358703    -1.04150245     0.16569538
 c     -0.95985232    -0.04923441    -0.13781378
 c     -1.01234017     1.20071157     1.05720327
 c     -0.49878533     1.10285499    -0.39292906
 c      0.93728124     0.73319751    -0.58255880
 h     -0.20898920    -1.89588336     0.63381722
 h     -1.90546561     1.72807830     1.06728579
 h     -0.88611942     1.80929731    -1.12426849
 h      1.75672937     1.37316284    -0.95410903
 o      2.40074197    -1.02117533     0.42148928
 h      3.13257923    -0.75214708     0.03005778
 c     -2.42341072    -0.27003864    -0.59578746
 h     -2.45529486    -0.94245749    -1.44001641
 h     -3.09433291    -0.67533932     0.22182605
 h     -2.83446372     0.65976134    -0.83528899
 h     -0.53750420     0.97092400     2.09284995
          17

 c      1.32856091    -0.49852843    -0.05172152
 c      0.04256942    -1.03856698     0.17283680
 c     -0.96634379    -0.05909414    -0.13900036
 c     -1.00926365     1.20114160     1.06508658
 c     -0.49133020     1.09590440    -0.39784261
 c      0.92588395     0.73881195    -0.58630047
 h     -0.24663521    -1.86750387     0.65411209
 h     -1.90632733     1.70720667     1.09156713
 h     -0.91070059     1.82836096    -1.15313335
 h      1.79254392     1.37779796    -0.96603448
 o      2.40325731    -1.01944307     0.42613849
 h      3.13637514    -0.74968608     0.02948289
 c     -2.41385625    -0.26795630    -0.60020646
 h     -2.47651160    -0.92275281    -1.47803632
 h     -3.06704238    -0.66700931     0.23167704
 h     -2.83562191     0.68045435    -0.82257711
 h     -0.50402956     0.94018527     2.08858717
          17

 c      1.32060083    -0.49816878    -0.05716857
 c      0.04164904    -1.03325388     0.17933106
 c     -0.97862372    -0.07496840    -0.13754004
 c     -1.00362060     1.19914392     1.07292067
 c     -0.47913868     1.09571935    -0.40548743
 c      0.91845225     0.74643410    -0.59012727
 h     -0.29067399    -1.87448042     0.68978206
 h     -1.92857273     1.69617152     1.11846385
 h     -0.93244823     1.84051700    -1.17334071
 h      1.81561078     1.38232061    -0.97316785
 o      2.40372107    -1.01928157     0.43224324
 h      3.19147354    -0.72804405     0.00374804
 c     -2.40448041    -0.26751312    -0.60333077
 h     -2.49780651    -0.90322151    -1.51626104
 h     -3.03454082    -0.65942514     0.23381666
 h     -2.84076925     0.71146827    -0.81469220
 h     -0.47322872     0.91632594     2.06314115
          17

 c      1.30957158    -0.49706613    -0.06254618
 c      0.04018953    -1.02707637     0.18589930
 c     -0.99553154    -0.09500277    -0.13385149
 c     -0.99601361     1.19490928     1.08026059
 c     -0.46368141     1.10147559    -0.41570858
 c      0.91563250     0.75590604    -0.59414482
 h     -0.33466622    -1.90257108     0.73293458
 h     -1.96400022     1.69121040     1.14786119
 h     -0.94783941     1.84182225    -1.18064919
 h      1.82168193     1.38454881    -0.97396608
 o      2.40423551    -1.01969268     0.43845197
 h      3.25904955    -0.70094439    -0.02728489
 c     -2.39588265    -0.26810242    -0.60585174
 h     -2.51802777    -0.88141558    -1.54954431
 h     -3.00000605    -0.65435464     0.22925379
 h     -2.84571821     0.74362103    -0.80907246
 h     -0.44509924     0.89992103     2.01956265
          17

 c      1.29631195    -0.49524300    -0.06773461
 c      0.03734657    -1.02180310     0.19344906
 c     -1.01551045    -0.11692148    -0.12843422
 c     -0.98765151     1.18891421     1.08639360
 c     -0.44654206     1.11168452    -0.42796851
 c      0.91765705     0.76687267    -0.59833351
 h     -0.37032577    -1.93470485     0.77350205
 h     -1.99962709     1.68652027     1.17911124
 h     -0.95498670     1.83171260    -1.17414728
 h      1.81026406     1.38436605    -0.96834996
 o      2.40620865    -1.01989641     0.44373978
 h      3.31024017    -0.67855547    -0.04908491
 c     -2.38863226    -0.26908668    -0.60849311
 h     -2.53596329    -0.85597397    -1.57397664
 h     -2.96797372    -0.65402544     0.22060260
 h     -2.84678118     0.76864976    -0.80354679
 h     -0.41734926     0.89022063     1.96480821
          17

 c      1.28173830    -0.49273897    -0.07259970
 c      0.03245904    -1.01866898     0.20259999
 c     -1.03683821    -0.13856397    -0.12174096
 c     -0.97982147     1.18164602     1.09038251
 c     -0.42913238     1.12466195    -0.44150015
 c      0.92431402     0.77880817    -0.60254496
 h     -0.39156219    -1.95930430     0.80458728
 h     -2.02419760     1.67758785     1.21130781
 h     -0.95382799     1.81259677    -1.15592759
 h      1.78467643     1.38367459    -0.95768041
 o      2.41003173    -1.01945796     0.44759466
 h      3.33203586    -0.66551965    -0.05542836
 c     -2.38321987    -0.26995993    -0.61185681
 h     -2.55055581    -0.82689733    -1.58764398
 h     -2.94347451    -0.66069854     0.21123434
 h     -2.84172475     0.78127664    -0.79664736
 h     -0.38519844     0.88507002     1.90912932
          17

 c      1.26672599    -0.48961674    -0.07699786
 c      0.02515942    -1.01830356     0.21362988
 c     -1.05784063    -0.15818798    -0.11410500
 c     -0.97356769     1.17345656     1.09129989
 c     -0.41244866     1.13875485    -0.45537238
 c      0.93488340     0.79100695    -0.60648877
 h     -0.39515673    -1.97049569     0.82287698
 h     -2.03072515     1.66211969     1.24356849
 h     -0.94664735     1.78987182    -1.13122855
 h      1.75246052     1.38672430    -0.94489621
 o      2.41554157    -1.01815058     0.44980060
 h      3.32053765    -0.66332391    -0.04477091
 c     -2.38008890    -0.27041400    -0.61626288
 h     -2.56108084    -0.79551608    -1.59100119
 h     -2.93064631    -0.67593642     0.20368176
 h     -2.82993314     0.77953568    -0.78756650
 h     -0.34264593     0.88171754     1.86315665
          17

 c      1.25203737    -0.48596196    -0.08078011
 c      0.01537724    -1.02084289     0.22653670
 c     -1.07706446    -0.17455494    -0.10572847
 c     -0.96934461     1.16441576     1.08868877
 c     -0.39695091     1.15240451    -0.46852997
 c      0.94816856     0.80259996    -0.60975103
 h     -0.38024330    -1.96654943     0.82774891
 h     -2.01661436     1.63980393     1.27516457
 h     -0.93845849     1.77167373    -1.10827591
 h      1.72492024     1.40004750    -0.93431688
 o      2.42222388    -1.01590593     0.45035169
 h      3.27803163    -0.67122021    -0.01873495
 c     -2.37965321    -0.27039152    -0.62159949
 h     -2.56727422    -0.76434127    -1.58702790
 h     -2.93138805    -0.69980883     0.19802974
 h     -2.81237796     0.76470417    -0.77605947
 h     -0.28643389     0.87884314     1.83241722
          17

 c      1.23828211    -0.48189626    -0.08378765
 c      0.00335324    -1.02598416     0.24106200
 c     -1.09340671    -0.18688688    -0.09671054
 c     -0.96670655     1.15422248     1.08281796
 c     -0.38267834     1.16426841    -0.47996368
 c      0.96284888     0.81275952    -0.61193053
 h     -0.34801720    -1.94929909     0.82091724
 h     -1.98345595     1.61204884     1.30565736
 h     -0.93577151     1.76681336    -1.09615809
 h      1.71328585     1.43014163    -0.93011558
 o      2.42908872    -1.01287849     0.44952990
 h      3.21508732    -0.68521160     0.01669880
 c     -2.38222615    -0.27013337    -0.62730025
 h     -2.56936689    -0.73674491    -1.58101062
 h     -2.94495508    -0.73060361     0.19163640
 h     -2.79164481     0.74141344    -0.76238108
 h     -0.21993092     0.87793752     1.81419401
          17

 c      1.22590451    -0.47759127    -0.08584840
 c     -0.01033865    -1.03294000     0.25665258
 c     -1.10618546    -0.19477778    -0.08709487
 c     -0.96440714     1.14232577     1.07436392
 c     -0.36966926     1.17353905    -0.48908846
 c      0.97813221     0.82114496    -0.61288948
 h     -0.30187602    -1.92495559     0.80690408
 h     -1.93709626     1.58194809     1.33523224
 h     -0.94246917     1.78012691    -1.09998132
 h      1.72168357     1.47826421    -0.93345568
 o      2.43428163    -1.00962877     0.44812613
 h      3.15681641    -0.69513002     0.04770514
 c     -2.38790003    -0.27019407    -0.63252503
 h     -2.56790742    -0.71623322    -1.57943469
 h     -2.96870038    -0.76532277     0.18048333
 h     -2.77185699     0.71762438    -0.74721313
 h     -0.15190299     0.88197956     1.80088296
          17

 c      1.21519313    -0.47326020    -0.08679085
 c     -0.02482250    -1.04035812     0.27240883
 c     -1.11514269    -0.19810229    -0.07691249
 c     -0.96083130     1.12813368     1.06391861
 c     -0.35834462     1.18017517    -0.49601347
 c      0.99401677     0.82814779    -0.61285322
 h     -0.24737085    -1.90545078     0.79376961
 h     -1.88728184     1.55415459     1.36516517
 h     -0.95600308     1.80897156    -1.11733309
 h      1.74450565     1.53756565    -0.94137506
 o      2.43523942    -1.00712599     0.44738425
 h      3.14061573    -0.68470660     0.05364487
 c     -2.39651382    -0.27135931    -0.63650021
 h     -2.56330730    -0.70519023    -1.58761817
 h     -2.99923272    -0.80058847     0.16096089
 h     -2.75796485     0.70319533    -0.73146011
 h     -0.09181217     0.89317948     1.78526001
          17

 c      1.20631597    -0.46910019    -0.08648437
 c     -0.03912624    -1.04652110     0.28721738
 c     -1.12038904    -0.19693718    -0.06621749
 c     -0.95449262     1.11120038     1.05179286
 c     -0.34938277     1.18466446    -0.50132030
 c      1.01082518     0.83455340    -0.61220979
 h     -0.19055019    -1.90662518     0.79177035
 h     -1.84508825     1.53381833     1.39777179
 h     -0.96914041     1.84540461    -1.14070364
 h      1.77191929     1.59697449    -0.94909359
 o      2.43125132    -1.00567699     0.44762440
 h      3.17586771    -0.64884072     0.02918280
 c     -2.40778329    -0.27434760    -0.63886196
 h     -2.55538746    -0.70362256    -1.60701280
 h     -3.03332106    -0.83345174     0.13100826
 h     -2.75397086     0.70568838    -0.71586818
 h     -0.04656977     0.91201041     1.76284548
          17

 c      1.19937429    -0.46523060    -0.08487187
 c     -0.05251218    -1.05027948     0.30031699
 c     -1.12233229    -0.19149236    -0.05511534
 c     -0.94459746     1.09144466     1.03816240
 c     -0.34331056     1.18758522    -0.50565023
 c      1.02868884     0.84106730    -0.61127890
 h     -0.13469873    -1.93792103     0.80704014
 h     -1.81726870     1.52405136     1.43474122
 h     -0.97470090     1.88097179    -1.16237141
 h      1.79576367     1.64659290    -0.95260934
 o      2.42441029    -1.00436055     0.44769375
 h      3.22881479    -0.60263976    -0.00695745
 c     -2.42146040    -0.27937340    -0.63978422
 h     -2.54342933    -0.70895960    -1.63435840
 h     -3.06841297    -0.86191483     0.09049071
 h     -2.76102408     0.72527676    -0.70077276
 h     -0.01958136     0.93734939     1.73195564
          17

 c      1.19444144    -0.46167579    -0.08196636
 c     -0.06451026    -1.05199259     0.31182379
 c     -1.12160409    -0.18206632    -0.04378613
 c     -0.93142067     1.06931526     1.02333478
 c     -0.34028055     1.18936822    -0.50949918
 c      1.04739971     0.84810168    -0.61022701
 h     -0.08017018    -1.99177370     0.83571971
 h     -1.80192476     1.52367215     1.47458517
 h     -0.96820572     1.90938496    -1.17693625
 h      1.81138030     1.67996751    -0.94957023
 o      2.41667276    -1.00228483     0.44655440
 h      3.26871964    -0.56118718    -0.03749184
 c     -2.43731823    -0.28599684    -0.63981367
 h     -2.52672701    -0.71717380    -1.66349413
 h     -3.10292952    -0.88521416     0.04112769
 h     -2.77736476     0.75422253    -0.68631052
 h     -0.01065376     0.96692474     1.69329252
          17

 c      1.19155567    -0.45838722    -0.07782876
 c     -0.07462888    -1.05297366     0.32237729
 c     -1.11897091    -0.16904590    -0.03248802
 c     -0.91610561     1.04569174     1.00779506
 c     -0.34006703     1.19025290    -0.51319686
 c      1.06645891     0.85575242    -0.60907272
 h     -0.02789989    -2.05004926     0.86818362
 h     -1.79102696     1.52799991     1.51240111
 h     -0.94818952     1.92703639    -1.18163171
 h      1.81726232     1.69415359    -0.93915581
 o      2.40900864    -0.99902234     0.44373914
 h      3.28107782    -0.53240956    -0.05403874
 c     -2.45500169    -0.29339693    -0.63960325
 h     -2.50508915    -0.72424534    -1.68807870
 h     -3.13644477    -0.90393409    -0.01380115
 h     -2.80003215     0.78168827    -0.67277415
 h     -0.01584105     0.99779855     1.64983557
          17

 c      1.19069584    -0.45527196    -0.07254860
 c     -0.08229311    -1.05436881     0.33251432
 c     -1.11522732    -0.15294522    -0.02154007
 c     -0.90017149     1.02160426     0.99201205
 c     -0.34213581     1.19029882    -0.51692576
 c      1.08514171     0.86381196    -0.60770715
 h      0.01958893    -2.09675739     0.89624150
 h     -1.77633714     1.53167367     1.54228939
 h     -0.91582267     1.93292380    -1.17607278
 h      1.81459416     1.68948109    -0.92187455
 o      2.40179434    -0.99445289     0.43913090
 h      3.26136207    -0.51948611    -0.05369027
 c     -2.47394759    -0.30070337    -0.63972611
 h     -2.47896872    -0.72708270    -1.70342940
 h     -3.16965362    -0.91990031    -0.06999864
 h     -2.82637099     0.79852215    -0.66069549
 h     -0.02729492     1.02696495     1.60689359
          17

 c      1.19176193    -0.45221242    -0.06623415
 c     -0.08697927    -1.05675237     0.34246765
 c     -1.11110113    -0.13445178    -0.01130540
 c     -0.88513056     0.99801730     0.97632874
 c     -0.34570493     1.18937973    -0.52071476
 c      1.10252474     0.87175626    -0.60590432
 h      0.05939548    -2.12238309     0.91531247
 h     -1.75273827     1.53062956     1.55954727
 h     -0.87465976     1.92881947    -1.16223574
 h      1.80729768     1.66977428    -0.89955611
 o      2.39506373    -0.98865694     0.43282599
 h      3.21112735    -0.52251589    -0.03684900
 c     -2.49344864    -0.30718061    -0.64057000
 h     -2.44931934    -0.72383040    -1.70723807
 h     -3.20386640    -0.93565844    -0.12304559
 h     -2.85456811     0.79919930    -0.65073635
 h     -0.03433925     1.05209390     1.57139204
          17

 c      1.19455816    -0.44908641    -0.05900620
 c     -0.08831168    -1.06019695     0.35221555
 c     -1.10719432    -0.11445836    -0.00218979
 c     -0.87209659     0.97576688     0.96113903
 c     -0.34979526     1.18715861    -0.52441261
 c      1.11749796     0.87872945    -0.60333270
 h      0.08910264    -2.12288194     0.92372284
 h     -1.71865495     1.52269564     1.56148131
 h     -0.83044891     1.91967316    -1.14463266
 h      1.80228400     1.64271894    -0.87537910
 o      2.38846036    -0.98195871     0.42516470
 h      3.13891600    -0.53778580    -0.00772360
 c     -2.51280786    -0.31233744    -0.64225938
 h     -2.41735561    -0.71387397    -1.69968828
 h     -3.23992675    -0.95346522    -0.16951099
 h     -2.88367338     0.78199056    -0.64356620
 h     -0.02751572     1.07192863     1.54918826
          17

 c      1.19877521    -0.44579337    -0.05099179
 c     -0.08609580    -1.06439524     0.36154698
 c     -1.10396592    -0.09406786     0.00534815
 c     -0.86133439     0.95563218     0.94720227
 c     -0.35332884     1.18311849    -0.52770937
 c      1.12886962     0.88365763    -0.59961602
 h      0.10706949    -2.09833827     0.92192010
 h     -1.67556256     1.50764622     1.54753720
 h     -0.79032181     1.91334588    -1.12988718
 h      1.80859660     1.61879833    -0.85335632
 o      2.38091053    -0.97514120     0.41692252
 h      3.06564880    -0.55430598     0.02264026
 c     -2.53148646    -0.31602698    -0.64461389
 h     -2.38429356    -0.69776249    -1.68335722
 h     -3.27704946    -0.97422890    -0.20773465
 h     -2.91359257     0.74881754    -0.63976133
 h     -0.00423223     1.08561363     1.54137388
          17

 c      1.20398076    -0.44227480    -0.04232445
 c     -0.08033513    -1.06869183     0.37007318
 c     -1.10174583    -0.07455252     0.01079894
 c     -0.85216574     0.93839735     0.93566288
 c     -0.35534932     1.17679415    -0.53032183
 c      1.13572562     0.88567224    -0.59449651
 h      0.11264443    -2.05289134     0.91242410
 h     -1.62769862     1.48735752     1.51949019
 h     -0.76053884     1.91792773    -1.12434217
 h      1.83344020     1.60662861    -0.83661202
 o      2.37048762    -0.96959919     0.40940357
 h      3.02703001    -0.55147393     0.03500650
 c     -2.54914623    -0.31850681    -0.64718773
 h     -2.35110355    -0.67706427    -1.66289491
 h     -3.31249747    -0.99717921    -0.23778580
 h     -2.94523452     0.70529568    -0.63970078
 h      0.02998367     1.09169669     1.54365439
          17

 c      1.20963666    -0.43850254    -0.03316168
 c     -0.07126739    -1.07200955     0.37718108
 c     -1.10075927    -0.05724837     0.01364128
 c     -0.84334197     0.92473296     0.92765881
 c     -0.35530520     1.16820347    -0.53232171
 c      1.13792045     0.88465346    -0.58801929
 h      0.10655145    -1.99599609     0.90056429
 h     -1.58214113     1.46620596     1.48187474
 h     -0.74353140     1.93657699    -1.12995359
 h      1.87640173     1.60683171    -0.82534756
 o      2.35631871    -0.96625166     0.40338750
 h      3.04357374    -0.51674630     0.01901030
 c     -2.56556634    -0.32040506    -0.64940430
 h     -2.31837552    -0.65401620    -1.64415127
 h     -3.34240116    -1.02050289    -0.26075809
 h     -2.98068381     0.66048264    -0.64347162
 h      0.06605753     1.08834367     1.54969843
          17

 c      1.21514250    -0.43444868    -0.02370129
 c     -0.05938455    -1.07277837     0.38197829
 c     -1.10114461    -0.04337796     0.01343186
 c     -0.83347113     0.91497302     0.92391234
 c     -0.35312981     1.15805629    -0.53426284
 c      1.13612265     0.88123906    -0.58051595
 h      0.09116533    -1.94365692     0.89537980
 h     -1.54851976     1.45116728     1.44194956
 h     -0.73720190     1.96480991    -1.14259995
 h      1.92870351     1.61209048    -0.81704565
 o      2.34055194    -0.96423748     0.39807885
 h      3.08936507    -0.46673858    -0.00991925
 c     -2.58053231    -0.32252857    -0.65075911
 h     -2.28650935    -0.63085793    -1.63246487
 h     -3.36302306    -1.04235747    -0.27798325
 h     -3.02282306     0.62491350    -0.65085636
 h      0.09604956     1.07429591     1.55442595
          17

 c      1.21989276    -0.43007361    -0.01416724
 c     -0.04532869    -1.06928090     0.38345839
 c     -1.10295501    -0.03384367     0.00991427
 c     -0.82140701     0.90906541     0.92464668
 c     -0.34905523     1.14743949    -0.53690345
 c      1.13134440     0.87629439    -0.57240848
 h      0.06952033    -1.91469607     0.90792309
 h     -1.53643226     1.44997070     1.40754433
 h     -0.73726274     1.99377711    -1.15515199
 h      1.97871483     1.61330460    -0.80860577
 o      2.32580622    -0.96244139     0.39255587
 h      3.13185377    -0.42277184    -0.03385933
 c     -2.59383145    -0.32546685    -0.65102221
 h     -2.25631274    -0.60907817    -1.63058173
 h     -3.37171830    -1.06163417    -0.29051815
 h     -3.07360850     0.60595136    -0.66142475
 h      0.11497760     1.04943043     1.55518539
          17

 c      1.22333442    -0.42533045    -0.00478621
 c     -0.02966769    -1.06081585     0.38117521
 c     -1.10614313    -0.02906439     0.00310278
 c     -0.80679302     0.90685046     0.92983168
 c     -0.34341720     1.13736141    -0.54085710
 c      1.12452725     0.87051683    -0.56406697
 h      0.04282212    -1.91732332     0.94346781
 h     -1.54955500     1.46634803     1.38251739
 h     -0.73968014     2.01517944    -1.16137260
 h      2.01687324     1.60410633    -0.79781062
 o      2.31373919    -0.96038626     0.38647578
 h      3.15384601    -0.39620321    -0.04406536
 c     -2.60535365    -0.32919933    -0.65033515
 h     -2.22960109    -0.58912196    -1.63761699
 h     -3.36739730    -1.07830218    -0.29891719
 h     -3.13167185     0.60328592    -0.67456235
 h      0.12109253     1.01480874     1.55175832
          17

 c      1.22503987    -0.42016919     0.00422730
 c     -0.01291038    -1.04846878     0.37580721
 c     -1.11053365    -0.02892314    -0.00669385
 c     -0.79043855     0.90833187     0.93930170
 c     -0.33659143     1.12851826    -0.54643056
 c      1.11641367     0.86435807    -0.55577331
 h      0.01049544    -1.94026823     0.99490364
 h     -1.58161709     1.49661435     1.36465261
 h     -0.74162181     2.02368976    -1.15758367
 h      2.03719898     1.58170025    -0.78358026
 o      2.30528640    -0.95802956     0.37985285
 h      3.14900896    -0.39121588    -0.03781922
 c     -2.61511385    -0.33311476    -0.64914401
 h     -2.20914974    -0.57076677    -1.64993417
 h     -3.35062147    -1.09344314    -0.30319692
 h     -3.19194667     0.60969818    -0.68933638
 h      0.11612293     0.97249336     1.54631060
          17

 c      1.22478170    -0.41456480     0.01269208
 c      0.00422072    -1.03414968     0.36865776
 c     -1.11580348    -0.03284263    -0.01891277
 c     -0.77403213     0.91352830     0.95247686
 c     -0.32899224     1.12124621    -0.55360338
 c      1.10755106     0.85807450    -0.54772543
 h     -0.02675818    -1.96413908     1.04856760
 h     -1.62013289     1.53249611     1.34924730
 h     -0.74153891     2.01737008    -1.14275863
 h      2.03716913     1.54630139    -0.76580596
 o      2.30089651    -0.95554144     0.37286246
 h      3.11732424    -0.40785654    -0.01563863
 c     -2.62314017    -0.33638818    -0.64802432
 h     -2.19795516    -0.55373083    -1.66310747
 h     -3.32340267    -1.10907305    -0.30293051
 h     -3.24794011     0.61606835    -0.70444841
 h      0.10560647     0.92515882     1.54346017
          17

 c      1.22259391    -0.40856598     0.02048422
 c      0.02073198    -1.01949073     0.36091782
 c     -1.12149690    -0.03994997    -0.03284371
 c     -0.75948549     0.92224516     0.96821108
 c     -0.32105866     1.11552708    -0.56205295
 c      1.09828802     0.85176519    -0.54004292
 h     -0.06625825    -1.97422589     1.09277586
 h     -1.65299517     1.56614290     1.33312097
 h     -0.73916364     1.99764355    -1.11829752
 h      2.01765147     1.50073602    -0.74524950
 o      2.30046535    -0.95327504     0.36580964
 h      3.06528879    -0.44196548     0.01895103
 c     -2.62939794    -0.33831320    -0.64750239
 h     -2.19837381    -0.53804312    -1.67358703
 h     -3.28862619    -1.12767094    -0.29748651
 h     -3.29410801     0.61526827    -0.71839203
 h      0.09792408     0.87534427     1.54955932
          17

 c      1.21880600    -0.40233524     0.02754893
 c      0.03549166    -1.00561778     0.35343997
 c     -1.12707969    -0.04925762    -0.04776534
 c     -0.74827886     0.93409010     0.98513306
 c     -0.31320300     1.11099008    -0.57119463
 c      1.08871092     0.84536172    -0.53276616
 h     -0.10457888    -1.96294841     1.12028266
 h     -1.67178666     1.59242527     1.31550492
 h     -0.73569590     1.96947518    -1.08792799
 h      1.98348615     1.45054415    -0.72359612
 o      2.30296980    -0.95195676     0.35924623
 h      3.01104645    -0.48178418     0.05745907
 c     -2.63383397    -0.33847339    -0.64792599
 h     -2.21156717    -0.52411298    -1.67954742
 h     -3.24907224    -1.15124530    -0.28645704
 h     -3.32690244     0.60333964    -0.72965515
 h      0.10016518     0.82477206     1.56991851
          17

 c      1.21403433    -0.39614690     0.03388688
 c      0.04736148    -0.99328267     0.34678584
 c     -1.13200817    -0.05979679    -0.06305177
 c     -0.74093036     0.94852687     1.00218674
 c     -0.30575366     1.10693887    -0.58025174
 c      1.07855251     0.83860424    -0.52585771
 h     -0.13849988    -1.92801604     1.12754156
 h     -1.67223237     1.60903160     1.29732609
 h     -0.73398188     1.94133954    -1.05742362
 h      1.94431712     1.40418236    -0.70351626
 o      2.30613761    -0.95291466     0.35407208
 h      2.98941198    -0.50450855     0.08506683
 c     -2.63645954    -0.33684272    -0.64938066
 h     -2.23728713    -0.51265941    -1.68115156
 h     -3.20643164    -1.18011617    -0.27019264
 h     -3.34497941     0.57939554    -0.73685103
 h      0.11253398     0.77489243     1.60500746
          17

 c      1.20910122    -0.39033257     0.03951985
 c      0.05530396    -0.98295075     0.34127682
 c     -1.13579261    -0.07068521    -0.07822146
 c     -0.73695881     0.96482724     1.01882919
 c     -0.29898226     1.10252890    -0.58840950
 c      1.06725584     0.83112175    -0.51923936
 h     -0.16546922    -1.87097072     1.11396083
 h     -1.65395385     1.61613889     1.28049355
 h     -0.73789504     1.92344160    -1.03327084
 h      1.91355974     1.37194118    -0.68827902
 o      2.30804006    -0.95713446     0.35087259
 h      3.02727818    -0.49222814     0.09175357
 c     -2.63735311    -0.33383775    -0.65165492
 h     -2.27391687    -0.50461829    -1.68049715
 h     -3.16104085    -1.21219629    -0.25012218
 h     -3.34931364     0.54546626    -0.73878944
 h      0.12777764     0.72823847     1.64980997
          17

 c      1.20487071    -0.38523963     0.04447795
 c      0.05851448    -0.97474652     0.33695353
 c     -1.13804917    -0.08115047    -0.09294170
 c     -0.73531427     0.98205604     1.03479438
 c     -0.29330248     1.09719736    -0.59507665
 c      1.05449506     0.82276857    -0.51290713
 h     -0.18406654    -1.79721630     1.08222897
 h     -1.62057117     1.61644748     1.26756356
 h     -0.75001783     1.92290940    -1.01985839
 h      1.90221985     1.36174528    -0.68035633
 o      2.30985688    -0.96360597     0.34902768
 h      3.10106278    -0.45912025     0.08690901
 c     -2.63654009    -0.33028471    -0.65428393
 h     -2.31877911    -0.50103146    -1.68119153
 h     -3.11257068    -1.24348211    -0.22854556
 h     -3.34349231     0.50657810    -0.73452077
 h      0.13643099     0.68846567     1.69708295
          17

 c      1.20208279    -0.38127799     0.04883939
 c      0.05661522    -0.96826291     0.33341283
 c     -1.13853580    -0.09053650    -0.10701339
 c     -0.73473165     0.99911844     1.04981513
 c     -0.28950264     1.09108301    -0.60008793
 c      1.04092326     0.81404332    -0.50705962
 h     -0.19491341    -1.71758594     1.04004717
 h     -1.58013233     1.61556046     1.26159196
 h     -0.76892064     1.93895181    -1.01717557
 h      1.91031281     1.37383097    -0.67972779
 o      2.31364453    -0.97079377     0.34771865
 h      3.17271463    -0.42788196     0.08313344
 c     -2.63383564    -0.32729161    -0.65669652
 h     -2.36877026    -0.50283428    -1.68723565
 h     -3.06102045    -1.26947741    -0.20798511
 h     -3.33382042     0.47056471    -0.72333007
 h      0.13146275     0.65916077     1.74051645
          17

 c      1.20125190    -0.37894368     0.05275074
 c      0.04983680    -0.96235538     0.32958977
 c     -1.13716410    -0.09830610    -0.12035153
 c     -0.73390330     1.01484995     1.06352371
 c     -0.28867255     1.08494472    -0.60361731
 c      1.02812744     0.80602403    -0.50206206
 h     -0.20197439    -1.65026853     1.00252480
 h     -1.54450781     1.62172608     1.26579882
 h     -0.78944818     1.96373421    -1.02173801
 h      1.92709980     1.40098983    -0.68400876
 o      2.32040048    -0.97780439     0.34653243
 h      3.22062290    -0.41073956     0.08636542
 c     -2.62883004    -0.32600299    -0.65844700
 h     -2.42116159    -0.51047381    -1.70115402
 h     -3.00729775    -1.28664813    -0.19048033
 h     -3.32806628     0.44633808    -0.70459837
 h      0.10969567     0.64284939     1.77590101
          17

 c      1.20264918    -0.37873143     0.05638700
 c      0.03895063    -0.95544062     0.32396183
 c     -1.13398525    -0.10404415    -0.13296189
 c     -0.73184410     1.02830337     1.07550290
 c     -0.29182862     1.07969255    -0.60592170
 c      1.01780080     0.79985523    -0.49826803
 h     -0.21202548    -1.61727396     0.98968867
 h     -1.52502793     1.64287032     1.28253101
 h     -0.80576501     1.98768631    -1.02938061
 h      1.93974302     1.43398682    -0.69020906
 o      2.33029111    -0.98422388     0.34531452
 h      3.23629145    -0.41205773     0.09823901
 c     -2.62116181    -0.32719816    -0.65942867
 h     -2.47406065    -0.52349222    -1.72226424
 h     -2.95325419    -1.29336746    -0.17709763
 h     -3.33177922     0.43971560    -0.67759446
 h      0.07167819     0.64048489     1.80128084
          17

 c      1.20634219    -0.38098170     0.05987996
 c      0.02466870    -0.94691280     0.31588225
 c     -1.12916869    -0.10745853    -0.14491452
 c     -0.72852956     1.03926348     1.08539168
 c     -0.29956809     1.07603509    -0.60716999
 c      1.01112573     0.79636277    -0.49588893
 h     -0.22852508    -1.62823311     1.01074191
 h     -1.52489898     1.68087844     1.31158530
 h     -0.81377391     2.00344768    -1.03701155
 h      1.93924632     1.46550966    -0.69599672
 o      2.34302754    -0.98990933     0.34403886
 h      3.21868797    -0.43193310     0.11829848
 c     -2.61090528    -0.33092207    -0.65990189
 h     -2.52618268    -0.54041722    -1.74652312
 h     -2.90142340    -1.29034475    -0.16769293
 h     -3.34428456     0.44936564    -0.64168084
 h      0.02151650     0.65105529     1.81718346
          17

 c      1.21221280    -0.38577869     0.06326993
 c      0.00722166    -0.93804487     0.30654686
 c     -1.12299796    -0.10837766    -0.15631675
 c     -0.72508726     1.04846239     1.09287912
 c     -0.31190634     1.07436681    -0.60739228
 c      1.00861320     0.79593923    -0.49495765
 h     -0.24716041    -1.67010960     1.05264065
 h     -1.53703315     1.72934153     1.34955579
 h     -0.81184558     2.00705857    -1.04301053
 h      1.92144990     1.49114136    -0.70000028
 o      2.35791471    -0.99498413     0.34278702
 h      3.17368894    -0.46646405     0.14441537
 c     -2.59862257    -0.33652311    -0.66030417
 h     -2.57628768    -0.55911397    -1.76816737
 h     -2.85466324    -1.28062118    -0.16089003
 h     -3.35902424     0.46759556    -0.59708572
 h     -0.03317665     0.67122570     1.82720718
          17

 c      1.21992627    -0.39295434     0.06650303
 c     -0.01310749    -0.93070053     0.29775586
 c     -1.11588424    -0.10675128    -0.16728998
 c     -0.72317677     1.05715958     1.09756703
 c     -0.32825970     1.07476243    -0.60647958
 c      1.01014235     0.79854583    -0.49533732
 h     -0.26189264    -1.72217515     1.09474529
 h     -1.55060190     1.77817920     1.39126939
 h     -0.80074296     1.99799444    -1.04717695
 h      1.88638201     1.50923513    -0.70174203
 o      2.37356330    -1.00003817     0.34180245
 h      3.11875900    -0.50458613     0.17192036
 c     -2.58506122    -0.34304485    -0.66102246
 h     -2.62287697    -0.57734566    -1.78183025
 h     -2.81573664    -1.26901454    -0.15432342
 h     -3.36781262     0.48503830    -0.54535093
 h     -0.08218226     0.69553964     1.83816483
          17

 c      1.22892996    -0.40213223     0.06944426
 c     -0.03557104    -0.92619385     0.29076658
 c     -1.10837170    -0.10265422    -0.17795193
 c     -0.72419251     1.06654271     1.09902393
 c     -0.34752432     1.07699262    -0.60419482
 c      1.01503165     0.80372090    -0.49674149
 h     -0.26982395    -1.76925028     1.12247908
 h     -1.55735782     1.81884751     1.43163783
 h     -0.78341948     1.97920112    -1.05077608
 h      1.83794278     1.52101308    -0.70161526
 o      2.38755724    -1.00639937     0.34153869
 h      3.08839239    -0.52384339     0.19287069
 c     -2.57088861    -0.34960428    -0.66225215
 h     -2.66428325    -0.59321931    -1.78396447
 h     -2.78679482    -1.26075243    -0.14531253
 h     -3.36431515     0.49430171    -0.48900732
 h     -0.11589082     0.71816682     1.85768676
          17

 c      1.23852304    -0.41275135     0.07188552
 c     -0.05906544    -0.92519586     0.28620772
 c     -1.10110972    -0.09629838    -0.18840321
 c     -0.72871068     1.07731091     1.09720442
 c     -0.36823220     1.08056531    -0.60019165
 c      1.02211144     0.81057487    -0.49875653
 h     -0.27091488    -1.80289777     1.12844501
 h     -1.55332140     1.84613924     1.46656443
 h     -0.76465653     1.95704456    -1.05665536
 h      1.78397511     1.53108962    -0.70095713
 o      2.39781673    -1.01534787     0.34233896
 h      3.11286075    -0.50327585     0.20132827
 c     -2.55661540    -0.35563187    -0.66390846
 h     -2.69895762    -0.60542105    -1.77344440
 h     -2.76883216    -1.25941161    -0.13199749
 h     -3.34514091     0.49108918    -0.43097946
 h     -0.13025236     0.73599857     1.88854248
          17

 c      1.24796560    -0.42410940     0.07357159
 c     -0.08237774    -0.92792353     0.28428038
 c     -1.09478543    -0.08805604    -0.19870457
 c     -0.73639424     1.08957048     1.09273755
 c     -0.38878752     1.08487355    -0.59407703
 c      1.02988545     0.81785640    -0.50088392
 h     -0.26667816    -1.81927571     1.11002665
 h     -1.53813212     1.85799977     1.49315815
 h     -0.75001801     1.94001998    -1.06885338
 h      1.73542001     1.54744278    -0.70195110
 o      2.40542619    -1.02615401     0.34391346
 h      3.17357737    -0.45491043     0.20179777
 c     -2.54260370    -0.36098522    -0.66557161
 h     -2.72579842    -0.61331520    -1.75174114
 h     -2.76135036    -1.26528807    -0.11439052
 h     -3.30975274     0.47409412    -0.37409027
 h     -0.12859103     0.75001896     1.92510975
          17

 c      1.25659771    -0.43548310     0.07426086
 c     -0.10436637    -0.93423174     0.28486637
 c     -1.09003180    -0.07848636    -0.20884301
 c     -0.74636025     1.10302672     1.08660952
 c     -0.40776578     1.08953986    -0.58557909
 c      1.03695680     0.82428074    -0.50264431
 h     -0.25944599    -1.81794548     1.06797072
 h     -1.51424872     1.85510522     1.50982934
 h     -0.74380063     1.93494362    -1.09081998
 h      1.70240868     1.57841404    -0.70673725
 o      2.41267313    -1.03720919     0.34580680
 h      3.23354858    -0.40523683     0.20154462
 c     -2.52905724    -0.36591370    -0.66652049
 h     -2.74445458    -0.61697574    -1.72289786
 h     -2.76246335    -1.27556210    -0.09449273
 h     -3.26027442     0.44478462    -0.32062119
 h     -0.11799950     0.76330433     1.95694621
          17

 c      1.26390994    -0.44626006     0.07378556
 c     -0.12405694    -0.94355235     0.28749823
 c     -1.08733536    -0.06834453    -0.21870130
 c     -0.75755650     1.11717857     1.07964218
 c     -0.42415310     1.09479888    -0.57477737
 c      1.04260801     0.82914614    -0.50374701
 h     -0.25214510    -1.80234223     1.00652826
 h     -1.48667839     1.84083896     1.51658853
 h     -0.74712725     1.94236654    -1.12267222
 h      1.68819163     1.62619352    -0.71566934
 o      2.42085465    -1.04751393     0.34777070
 h      3.27141069    -0.37073906     0.20433148
 c     -2.51597696    -0.37091934    -0.66589068
 h     -2.75553376    -0.61711585    -1.69313796
 h     -2.76940037    -1.28609355    -0.07536936
 h     -3.20148660     0.40740002    -0.27177889
 h     -0.10508066     0.77856874     1.97449744
          17

 c      1.26955999    -0.45600472     0.07207960
 c     -0.14066956    -0.95469495     0.29122582
 c     -1.08696118    -0.05854112    -0.22805286
 c     -0.76890162     1.13137264     1.07222054
 c     -0.43736776     1.10148514    -0.56216285
 c      1.04693501     0.83264790    -0.50416427
 h     -0.24829542    -1.78195642     0.93485283
 h     -1.46299257     1.82145932     1.51550699
 h     -0.75809511     1.95620592    -1.16023126
 h      1.68772565     1.68353527    -0.72658145
 o      2.43039978    -1.05661187     0.34969292
 h      3.27914687    -0.35855324     0.21140704
 c     -2.50314603    -0.37662567    -0.66293022
 h     -2.76052420    -0.61476315    -1.66959008
 h     -2.77912714    -1.29335406    -0.05996289
 h     -3.14067922     0.36885255    -0.22712067
 h     -0.09425204     0.79727294     1.97173605
          17

 c      1.27336137    -0.46445537     0.06917507
 c     -0.15360431    -0.96566380     0.29454726
 c     -1.08890429    -0.05002680    -0.23659700
 c     -0.77935337     1.14485905     1.06427677
 c     -0.44712748     1.11057972    -0.54843292
 c      1.05039131     0.83547764    -0.50400936
 h     -0.25187081    -1.77470570     0.86785353
 h     -1.45258628     1.80539398     1.51069946
 h     -0.77357596     1.96810056    -1.19707037
 h      1.69286559     1.73850245    -0.73620348
 o      2.44125040    -1.06433479     0.35151621
 h      3.25594294    -0.37049779     0.22280487
 c     -2.49024647    -0.38366475    -0.65727424
 h     -2.76121978    -0.61060623    -1.65783922
 h     -2.78885104    -1.29551552    -0.05029953
 h     -3.08652347     0.33761412    -0.18451606
 h     -0.08768104     0.81970391     1.94634930
          17

 c      1.27525919    -0.47148446     0.06517919
 c     -0.16245733    -0.97414769     0.29589845
 c     -1.09287877    -0.04361444    -0.24402518
 c     -0.78815341     1.15704794     1.05547121
 c     -0.45335096     1.12275974    -0.53424148
 c      1.05336612     0.83828490    -0.50338665
 h     -0.26634753    -1.80191816     0.82077893
 h     -1.46363095     1.80009319     1.50658839
 h     -0.79067833     1.97151521    -1.22717721
 h      1.69715080     1.78061616    -0.74181748
 o      2.45295650    -1.07076249     0.35322016
 h      3.20671100    -0.40382999     0.23769716
 c     -2.47714390    -0.39247035    -0.64906363
 h     -2.75882999    -0.60436014    -1.65931155
 h     -2.79637056    -1.29274619    -0.04715617
 h     -3.04629865     0.32067372    -0.14164715
 h     -0.08544282     0.84518732     1.89941826
          17

 c      1.27530663    -0.47704950     0.06024155
 c     -0.16714315    -0.97924431     0.29482804
 c     -1.09834607    -0.03980401    -0.25008404
 c     -0.79525496     1.16791448     1.04547850
 c     -0.45613513     1.13819421    -0.52007560
 c      1.05606997     0.84145176    -0.50233378
 h     -0.29252120    -1.86897791     0.79590744
 h     -1.49820647     1.80724558     1.50461226
 h     -0.80726435     1.96322306    -1.24638240
 h      1.69708463     1.80328416    -0.74184258
 o      2.46449057    -1.07642547     0.35484900
 h      3.14515863    -0.44816485     0.25403405
 c     -2.46415791    -0.40299436    -0.63877362
 h     -2.75347372    -0.59479504    -1.67058966
 h     -2.80033501    -1.28709419    -0.04999368
 h     -3.02279660     0.31982615    -0.09874788
 h     -0.08531330     0.87215157     1.83547040
          17

 c      1.27364836    -0.48115507     0.05452462
 c     -0.16797083    -0.98219613     0.29213442
 c     -1.10456436    -0.03870926    -0.25459219
 c     -0.80151569     1.17810271     1.03408621
 c     -0.45574127     1.15652932    -0.50623873
 c      1.05855696     0.84507747    -0.50082194
 h     -0.32733003    -1.95711094     0.78132302
 h     -1.55041426     1.82153305     1.50199088
 h     -0.82202636     1.94322504    -1.25280463
 h      1.69176968     1.80380910    -0.73576353
 o      2.47393569    -1.08267274     0.35655494
 h      3.09892459    -0.47980920     0.26795062
 c     -2.45202888    -0.41462575    -0.62695442
 h     -2.74447112    -0.58048966    -1.68528968
 h     -2.80043014    -1.28216270    -0.05704889
 h     -3.01393214     0.33095925    -0.05965374
 h     -0.08232380     0.89814394     1.76269156
          17

 c      1.27050851    -0.48382580     0.04818657
 c     -0.16549305    -0.98479321     0.28869765
 c     -1.11065090    -0.04012043    -0.25740943
 c     -0.80834821     1.18853877     1.02108017
 c     -0.45254545     1.17696910    -0.49286761
 c      1.06073452     0.84899591    -0.49876702
 h     -0.36578037    -2.04198365     0.76469362
 h     -1.60997522     1.83474176     1.49429247
 h     -0.83457206     1.91433855    -1.24705209
 h      1.68254697     1.78311256    -0.72398510
 o      2.47917751    -1.09118617     0.35849818
 h      3.09887248    -0.46985403     0.27550613
 c     -2.44161863    -0.42642829    -0.61413846
 h     -2.73104074    -0.56062943    -1.69677287
 h     -2.79736591    -1.28249265    -0.06568529
 h     -3.01522615     0.34702593    -0.02974709
 h     -0.06925037     0.92026346     1.69184577
          17

 c      1.26618512    -0.48507899     0.04137226
 c     -0.16033816    -0.98821676     0.28493142
 c     -1.11567017    -0.04363424    -0.25840251
 c     -0.81701666     1.19993968     1.00636326
 c     -0.44695317     1.19841267    -0.47994516
 c      1.06233260     0.85275684    -0.49603530
 h     -0.40313067    -2.10699388     0.73951853
 h     -1.66695570     1.84008735     1.47824521
 h     -0.84562186     1.88175498    -1.23242280
 h      1.67308403     1.74595396    -0.70781450
 o      2.48041271    -1.10158336     0.36052557
 h      3.13958348    -0.42272806     0.27793883
 c     -2.43365655    -0.43747216    -0.60082181
 h     -2.71284988    -0.53534825    -1.70002411
 h     -2.79246648    -1.29240344    -0.07319140
 h     -3.02228769     0.36127026    -0.01337469
 h     -0.04022438     0.93664469     1.63215073
          17

 c      1.26103344    -0.48493606     0.03421602
 c     -0.15314035    -0.99299675     0.28088436
 c     -1.11874009    -0.04878557    -0.25743122
 c     -0.82793858     1.21252759     0.99029878
 c     -0.43931582     1.21963334    -0.46733231
 c      1.06288193     0.85559933    -0.49244433
 h     -0.43559157    -2.14363517     0.70376744
 h     -1.71418843     1.83379186     1.45255859
 h     -0.85708853     1.85221105    -1.21471674
 h      1.66966516     1.70125556    -0.68948389
 o      2.47952204    -1.11181495     0.36230515
 h      3.18927152    -0.36984597     0.27949945
 c     -2.42866098    -0.44708902    -0.58737957
 h     -2.69025264    -0.50566680    -1.69247433
 h     -2.78684952    -1.31430068    -0.07794114
 h     -3.03189483     0.36871440    -0.01271114
 h      0.00335292     0.94829159     1.58641623
          17

 c      1.25542815    -0.48346363     0.02685105
 c     -0.14451517    -0.99924262     0.27641323
 c     -1.11913740    -0.05514447    -0.25435446
 c     -0.84054631     1.22606100     0.97367107
 c     -0.42991657     1.23951510    -0.45488013
 c      1.06179340     0.85657411    -0.48779481
 h     -0.46027895    -2.14881774     0.65781355
 h     -1.74785182     1.81494442     1.41763362
 h     -0.87147340     1.83215541    -1.20072613
 h      1.68051052     1.66071303    -0.67177434
 o      2.47780218    -1.12038960     0.36361690
 h      3.22567432    -0.33387554     0.28271929
 c     -2.42694127    -0.45501263    -0.57396555
 h     -2.66430002    -0.47325501    -1.67424482
 h     -2.78068476    -1.34730261    -0.08022688
 h     -3.04218879     0.36647086    -0.02770357
 h      0.05166706     0.95884244     1.55153796
          17

 c      1.24972485    -0.48080966     0.01942229
 c     -0.13503134    -1.00677314     0.27127490
 c     -1.11638507    -0.06236308    -0.24904812
 c     -0.85376881     1.24005943     0.95726346
 c     -0.41907561     1.25731415    -0.44265674
 c      1.05867866     0.85501232    -0.48197928
 h     -0.47516850    -2.12341020     0.60341702
 h     -1.76752587     1.78504437     1.37524444
 h     -0.89020127     1.82510716    -1.19511287
 h      1.71217664     1.63344261    -0.65674268
 o      2.47577925    -1.12660735     0.36434916
 h      3.23905763    -0.32483221     0.28842917
 c     -2.42856448    -0.46138089    -0.56050206
 h     -2.63659756    -0.44015682    -1.64813988
 h     -2.77318455    -1.38733658    -0.08204215
 h     -3.05269027     0.35380852    -0.05626565
 h      0.09219849     0.97229915     1.52331598
          17

 c      1.24423933    -0.47721995     0.01209637
 c     -0.12515101    -1.01508995     0.26515103
 c     -1.11031008    -0.07017561    -0.24142751
 c     -0.86646619     1.25396321     0.94157031
 c     -0.40728916     1.27279007    -0.43112846
 c      1.05382615     0.85109099    -0.47510365
 h     -0.47944257    -2.07263356     0.54354476
 h     -1.77644376     1.74771796     1.32846725
 h     -0.91191187     1.83009369    -1.19780049
 h      1.76401476     1.61949457    -0.64428554
 o      2.47355477    -1.13022861     0.36444509
 h      3.22675152    -0.34535744     0.29662314
 c     -2.43327741    -0.46663619    -0.54678052
 h     -2.60900363    -0.40851609    -1.61929248
 h     -2.76328991    -1.42870101    -0.08601943
 h     -3.06444825     0.33235308    -0.09440854
 h      0.11511600     0.99135311     1.49945297
          17

 c      1.23924409    -0.47302635     0.00506038
 c     -0.11511558    -1.02319500     0.25763541
 c     -1.10106223    -0.07836835    -0.23146813
 c     -0.87754781     1.26719025     0.92675348
 c     -0.39522438     1.28608678    -0.42106769
 c      1.04827576     0.84576444    -0.46745637
 h     -0.47453043    -2.00831856     0.48263542
 h     -1.78176229     1.70837130     1.28158632
 h     -0.93260592     1.84278640    -1.20465967
 h      1.82722238     1.61066728    -0.63244094
 o      2.47093808    -1.13134565     0.36388195
 h      3.19102839    -0.39284364     0.30681093
 c     -2.44046130    -0.47140767    -0.53262406
 h     -2.58315981    -0.38033808    -1.59402684
 h     -2.75039165    -1.46592569    -0.09437471
 h     -3.08023749     0.30624936    -0.13649601
 h      0.11497353     1.01706818     1.47981406
          17

 c      1.23497993    -0.46860834    -0.00149145
 c     -0.10479352    -1.02936679     0.24824225
 c     -1.08909290    -0.08674110    -0.21921923
 c     -0.88605429     1.27922097     0.91273284
 c     -0.38356080     1.29749386    -0.41327137
 c      1.04335438     0.84014865    -0.45935864
 h     -0.46568874    -1.95172444     0.42661807
 h     -1.79340859     1.67302504     1.23932594
 h     -0.94751969     1.85801770    -1.21052428
 h      1.89006715     1.59755355    -0.61903480
 o      2.46731730    -1.13050844     0.36267412
 h      3.14110059    -0.45751440     0.31798838
 c     -2.44919952    -0.47637189    -0.51805010
 h     -2.56000223    -0.35737636    -1.57768297
 h     -2.73464994    -1.49504923    -0.10833702
 h     -3.10421614     0.28151039    -0.17612805
 h      0.09055119     1.04911659     1.46589819
          17

 c      1.23168260    -0.46433643    -0.00737981
 c     -0.09371849    -1.03149427     0.23656833
 c     -1.07510186    -0.09507094    -0.20480882
 c     -0.89153039     1.28979262     0.89935695
 c     -0.37282827     1.30727577    -0.40834396
 c      1.04022961     0.83510753    -0.45106826
 h     -0.46147506    -1.92991156     0.38115309
 h     -1.81957786     1.64590304     1.20493361
 h     -0.95288067     1.87155062    -1.21158019
 h      1.94276318     1.57413471    -0.60269153
 o      2.46130787    -1.12905053     0.36088322
 h      3.09865476    -0.51736487     0.32851329
 c     -2.45850056    -0.48200228    -0.50334254
 h     -2.53960308    -0.34117612    -1.57225252
 h     -2.71695462    -1.51428654    -0.12798585
 h     -3.14012279     0.26358884    -0.20791393
 h      0.04473860     1.08599045     1.46060821
          17

 c      1.22962267    -0.46050331    -0.01246670
 c     -0.08172663    -1.02876101     0.22263459
 c     -1.05996684    -0.10308243    -0.18844189
 c     -0.89456147     1.29906346     0.88653000
 c     -0.36331996     1.31560020    -0.40661128
 c      1.03973172     0.83118721    -0.44276466
 h     -0.46627201    -1.95620550     0.34778907
 h     -1.86077838     1.62742242     1.17831408
 h     -0.94671024     1.88072473    -1.20624903
 h      1.97911296     1.53835664    -0.58292867
 o      2.45088242    -1.12889825     0.35858229
 h      3.09584890    -0.54145907     0.33675999
 c     -2.46760960    -0.48825953    -0.48898031
 h     -2.52151579    -0.33308821    -1.57556902
 h     -2.69872997    -1.52433282    -0.15230664
 h     -3.18828708     0.25395283    -0.22917166
 h     -0.01516150     1.12514741     1.46845135
          17

 c      1.22911142    -0.45727195    -0.01667687
 c     -0.06950648    -1.02285300     0.20694026
 c     -1.04467110    -0.11043726    -0.17039037
 c     -0.89676993     1.30750370     0.87415096
 c     -0.35506281     1.32251026    -0.40808393
 c      1.04231079     0.82866845    -0.43456244
 h     -0.47379933    -2.01593563     0.32335339
 h     -1.90921239     1.61507032     1.15645515
 h     -0.92903539     1.88458302    -1.19530325
 h      1.99653990     1.49139821    -0.55996417
 o      2.43562321    -1.13045023     0.35575585
 h      3.13994351    -0.52398897     0.34287529
 c     -2.47617277    -0.49451837    -0.47550627
 h     -2.50530781    -0.33405404    -1.58267798
 h     -2.68168842    -1.52832530    -0.17940189
 h     -3.24421500     0.24901302    -0.23996477
 h     -0.07818184     1.16348340     1.49547274
          17

 c      1.23043100    -0.45468353    -0.02000210
 c     -0.05799307    -1.01646433     0.19010397
 c     -1.03023330    -0.11675767    -0.15097371
 c     -0.89995531     1.31557850     0.86210169
 c     -0.34781679     1.32790394    -0.41242027
 c      1.04801179     0.82758872    -0.42651953
 h     -0.47407526    -2.08348916     0.30386177
 h     -1.95433812     1.60598531     1.13555352
 h     -0.90193698     1.88392465    -1.18186619
 h      1.99618837     1.43719877    -0.53457500
 o      2.41758463    -1.13206533     0.35236674
 h      3.20003650    -0.49247505     0.34781602
 c     -2.48412241    -0.49986235    -0.46342067
 h     -2.49085437    -0.34428074    -1.58810420
 h     -2.66751346    -1.53116360    -0.20689926
 h     -3.30050999     0.24269632    -0.24171864
 h     -0.13429415     1.19855709     1.54689611
          17

 c      1.23374043    -0.45270474    -0.02248864
 c     -0.04772947    -1.01175596     0.17264287
 c     -1.01763587    -0.12166290    -0.13053525
 c     -0.90505911     1.32351946     0.85059828
 c     -0.34110740     1.33152939    -0.41893101
 c      1.05642350     0.82771640    -0.41863609
 h     -0.46070629    -2.13964708     0.28661579
 h     -1.98796645     1.59845313     1.11249964
 h     -0.86940257     1.88128460    -1.17128423
 h      1.98368588     1.38246507    -0.50803349
 o      2.39876495    -1.13240416     0.34845435
 h      3.24723287    -0.47024304     0.35171618
 c     -2.49147522    -0.50350677    -0.45308827
 h     -2.47832510    -0.36306709    -1.58759327
 h     -2.65746699    -1.53783525    -0.23254069
 h     -3.34992082     0.22965865    -0.23602156
 h     -0.18141710     1.22978530     1.62150403
          17

 c      1.23900787    -0.45126005    -0.02422467
 c     -0.03883012    -1.01009049     0.15494336
 c     -1.00774499    -0.12481171    -0.10941507
 c     -0.91197165     1.33134615     0.84043234
 c     -0.33433041     1.33304195    -0.42669017
 c      1.06663142     0.82854013    -0.41086223
 h     -0.43142892    -2.17384974     0.27006155
 h     -2.00592803     1.59202901     1.08527478
 h     -0.83651695     1.88035084    -1.17018970
 h      1.96991222     1.33656732    -0.48196291
 o      2.38032350    -1.13096887     0.34410598
 h      3.26706150    -0.46764008     0.35428160
 c     -2.49822654    -0.50511948    -0.44466148
 h     -2.46803575    -0.38885081    -1.57898590
 h     -2.65203697    -1.55108065    -0.25470769
 h     -3.38716239     0.20683075    -0.22417295
 h     -0.22579121     1.25796675     1.70880910
          17

 c      1.24597810    -0.45024578    -0.02533411
 c     -0.03114747    -1.01217846     0.13727249
 c     -1.00122639    -0.12594812    -0.08792169
 c     -0.92012082     1.33898853     0.83257538
 c     -0.32696240     1.33216115    -0.43478745
 c      1.07739600     0.82941123    -0.40313659
 h     -0.38663149    -2.18161070     0.25333369
 h     -2.00792464     1.58724164     1.05293424
 h     -0.80755083     1.88421727    -1.18397765
 h      1.96903564     1.30977058    -0.45786813
 o      2.36290608    -1.12776281     0.33943176
 h      3.25439473    -0.48748587     0.35520508
 c     -2.50431793    -0.50494360    -0.43805447
 h     -2.46030342    -0.41940792    -1.56251762
 h     -2.65084431    -1.56990381    -0.27252537
 h     -3.40948766     0.17362642    -0.20711531
 h     -0.27492056     1.28395194     1.79417563
          17

 c      1.25416969    -0.44953456    -0.02597427
 c     -0.02441094    -1.01814707     0.11979014
 c     -0.99847303    -0.12495278    -0.06631093
 c     -0.92888678     1.34633734     0.82766805
 c     -0.31879218     1.32887460    -0.44263163
 c      1.08783483     0.82993904    -0.39545226
 h     -0.32842381    -2.16293337     0.23602599
 h     -1.99726953     1.58538675     1.01552827
 h     -0.78381063     1.89304323    -1.21355580
 h      1.99057613     1.30856121    -0.43638274
 o      2.34686003    -1.12309983     0.33455860
 h      3.21016384    -0.52822746     0.35430909
 c     -2.50960354    -0.50369344    -0.43297601
 h     -2.45535196    -0.45213873    -1.54079550
 h     -2.65288159    -1.59024943    -0.28553991
 h     -3.41683317     0.13172347    -0.18540584
 h     -0.33281730     1.30809029     1.86516093
          17

 c      1.26289823    -0.44897800    -0.02633516
 c     -0.01829629    -1.02745977     0.10256133
 c     -0.99956923    -0.12188498    -0.04478690
 c     -0.93762455     1.35323971     0.82586154
 c     -0.30997218     1.32349616    -0.45005792
 c      1.09813283     0.83035101    -0.38788035
 h     -0.26045967    -2.12279947     0.21821012
 h     -1.98078572     1.58843249     0.97390532
 h     -0.76335294     1.90337402    -1.25437509
 h      2.03104735     1.33143365    -0.41704795
 o      2.33215237    -1.11763535     0.32962258
 h      3.14273646    -0.58348242     0.35168259
 c     -2.51380084    -0.50231583    -0.42900341
 h     -2.45327958    -0.48440252    -1.51839451
 h     -2.65687137    -1.60717947    -0.29336224
 h     -3.41195982     0.08479739    -0.15910662
 h     -0.39986792     1.33032177     1.91380254
          17

 c      1.27132649    -0.44840209    -0.02663978
 c     -0.01244027    -1.03871166     0.08556517
 c     -1.00430396    -0.11699428    -0.02352515
 c     -0.94564586     1.35949804     0.82689927
 c     -0.30084727     1.31650635    -0.45714939
 c      1.10927246     0.83134612    -0.38051378
 h     -0.18806666    -2.07364133     0.20069811
 h     -1.96787434     1.59880626     0.92921585
 h     -0.74285414     1.90998882    -1.29887388
 h      2.07699759     1.37066263    -0.39900182
 o      2.31796370    -1.11258232     0.32474879
 h      3.07425098    -0.63853864     0.34796083
 c     -2.51646668    -0.50175320    -0.42569549
 h     -2.45410919    -0.51383265    -1.50077437
 h     -2.66151601    -1.61686239    -0.29554564
 h     -3.40035421     0.03805700    -0.12764829
 h     -0.47408140     1.35041967     1.93643277
          17

 c      1.27855299    -0.44758586    -0.02714205
 c     -0.00648513    -1.04950552     0.06870287
 c     -1.01223322    -0.11068689    -0.00270414
 c     -0.95243815     1.36492026     0.83023852
 c     -0.29174931     1.30835172    -0.46399508
 c      1.12219413     0.83367624    -0.37341802
 h     -0.11763204    -2.03752741     0.18537338
 h     -1.96722379     1.61870124     0.88214911
 h     -0.71956615     1.90825638    -1.33969438
 h      2.11467330     1.41732594    -0.38159309
 o      2.30245449    -1.10976777     0.32003548
 h      3.04392166    -0.66947863     0.34451926
 c     -2.51707482    -0.50274801    -0.42273259
 h     -2.45792640    -0.53851488    -1.49241354
 h     -2.66560857    -1.61758462    -0.29165202
 h     -3.38902756    -0.00287694    -0.08996349
 h     -0.55194450     1.36814387     1.93333716
          17

 c      1.28373813    -0.44621196    -0.02812307
 c     -0.00028349    -1.05715867     0.05187117
 c     -1.02277443    -0.10344508     0.01747348
 c     -0.95808368     1.36942317     0.83505847
 c     -0.28288955     1.29934976    -0.47056142
 c      1.13734942     0.83791237    -0.36663071
 h     -0.05393036    -2.03916039     0.17459177
 h     -1.98170134     1.64884055     0.83260370
 h     -0.69214645     1.89534793    -1.37148178
 h      2.13505504     1.46421569    -0.36447252
 o      2.28486492    -1.11031101     0.31563077
 h      3.07414321    -0.66453693     0.34227041
 c     -2.51525083    -0.50566679    -0.41999759
 h     -2.46501006    -0.55696932    -1.49486862
 h     -2.66809291    -1.60999048    -0.28136665
 h     -3.38354399    -0.03388922    -0.04535393
 h     -0.62872496     1.38333128     1.90926525
          17

 c      1.28624402    -0.44385651    -0.02986965
 c      0.00592669    -1.06064930     0.03517513
 c     -1.03529826    -0.09572233     0.03677904
 c     -0.96343485     1.37309769     0.84009223
 c     -0.27433971     1.28968330    -0.47665989
 c      1.15467870     0.84440190    -0.36017407
 h      0.00218650    -2.08431823     0.16864767
 h     -2.00614586     1.68761500     0.78048254
 h     -0.66069934     1.87046600    -1.39142317
 h      2.13413763     1.50644226    -0.34749162
 o      2.26771674    -1.11348334     0.31181815
 h      3.13462557    -0.64214168     0.34015140
 c     -2.51104393    -0.51039291    -0.41750921
 h     -2.47578690    -0.56807573    -1.50606240
 h     -2.66813704    -1.59689657    -0.26457685
 h     -3.38475657    -0.05401174     0.00506989
 h     -0.69866500     1.39603056     1.87477092
          17

 c      1.28576821    -0.44011129    -0.03261276
 c      0.01176198    -1.06123798     0.01900770
 c     -1.04917706    -0.08788991     0.05497044
 c     -0.96974024     1.37615192     0.84352143
 c     -0.26604807     1.27941955    -0.48194359
 c      1.17371943     0.85326227    -0.35405313
 h      0.05116068    -2.15310938     0.16461286
 h     -2.03092101     1.73158324     0.72672491
 h     -0.62660485     1.83474833    -1.39940264
 h      2.11205238     1.54137940    -0.33061274
 o      2.25382788    -1.11838817     0.30886694
 h      3.18800369    -0.62265069     0.33678058
 c     -2.50495991    -0.51639612    -0.41528280
 h     -2.49058365    -0.57113355    -1.52128810
 h     -2.66521654    -1.58273441    -0.24140598
 h     -3.38852126    -0.06522009     0.05775694
 h     -0.75580533     1.40669553     1.84649572
          17

 c      1.28242278    -0.43474378    -0.03646509
 c      0.01691288    -1.06070074     0.00382156
 c     -1.06379153    -0.08026042     0.07180628
 c     -0.97803636     1.37880463     0.84345367
 c     -0.25785679     1.26852489    -0.48590923
 c      1.19367594     0.86434601    -0.34825133
 h      0.09225474    -2.22051537     0.15881044
 h     -2.04705546     1.77677821     0.67335944
 h     -0.59236469     1.79112602    -1.39819349
 h      2.07267993     1.56889446    -0.31381078
 o      2.24464497    -1.12461883     0.30691547
 h      3.21474498    -0.61604645     0.33154249
 c     -2.49772298    -0.52296600    -0.41326176
 h     -2.50937399    -0.56602521    -1.53503464
 h     -2.65912527    -1.57243532    -0.21225885
 h     -3.38868789    -0.07070587     0.10775413
 h     -0.79601677     1.41621181     1.84160937
          17

 c      1.27673602    -0.42777493    -0.04139634
 c      0.02110124    -1.06015808    -0.01003611
 c     -1.07853485    -0.07312834     0.08705408
 c     -0.98875199     1.38125085     0.83904201
 c     -0.24952929     1.25688863    -0.48792341
 c      1.21343505     0.87717273    -0.34273647
 h      0.12424510    -2.26977997     0.14868752
 h     -2.04887389     1.81971941     0.62283763
 h     -0.56134614     1.74398955    -1.39344264
 h      2.02382098     1.59207630    -0.29691788
 o      2.24053832    -1.13195538     0.30595892
 h      3.20792765    -0.62584070     0.32442516
 c     -2.49002789    -0.52948050    -0.41131624
 h     -2.53169672    -0.55330607    -1.54253553
 h     -2.64983458    -1.56972928    -0.17797816
 h     -3.38018926    -0.07334544     0.15036041
 h     -0.81907498     1.42542540     1.86544357
          17

 c      1.26957230    -0.41946328    -0.04724686
 c      0.02404336    -1.06005625    -0.02232890
 c     -1.09282793    -0.06679175     0.10050027
 c     -1.00171751     1.38367584     0.83095529
 c     -0.24081696     1.24439994    -0.48732657
 c      1.23162895     0.89088832    -0.33747790
 h      0.14617897    -2.29245931     0.13288697
 h     -2.03438824     1.85788430     0.57738553
 h     -0.53713401     1.69820634    -1.39253516
 h      1.97679394     1.61776883    -0.27941862
 o      2.24115518    -1.14019111     0.30587076
 h      3.16817055    -0.65198401     0.31578042
 c     -2.48242999    -0.53559947    -0.40923779
 h     -2.55673644    -0.53413872    -1.54068426
 h     -2.63728087    -1.57554228    -0.14012005
 h     -3.36040934    -0.07507431     0.18221425
 h     -0.82815106     1.43458462     1.90661308
          17

 c      1.26198157    -0.41025093    -0.05376283
 c      0.02547885    -1.06040708    -0.03289709
 c     -1.10613809    -0.06154736     0.11196612
 c     -1.01638262     1.38621635     0.82053676
 c     -0.23157864     1.23109411    -0.48368049
 c      1.24693323     0.90444954    -0.33245828
 h      0.15746739    -2.28558481     0.11085676
 h     -2.00502899     1.88997068     0.53857541
 h     -0.52233723     1.65729460    -1.40147704
 h      1.94324088     1.65467294    -0.26040256
 o      2.24546918    -1.14920437     0.30643708
 h      3.10417487    -0.69056650     0.30619403
 c     -2.47531623    -0.54131360    -0.40672923
 h     -2.58348364    -0.51011252    -1.52846891
 h     -2.62131227    -1.58765362    -0.10111047
 h     -3.32934511    -0.07680538     0.20173527
 h     -0.82743524     1.44345953     1.94722372
          17

 c      1.25502222    -0.40070277    -0.06063801
 c      0.02520906    -1.06091325    -0.04163930
 c     -1.11799315    -0.05767647     0.12132203
 c     -1.03195030     1.38888732     0.80896324
 c     -0.22189434     1.21728221    -0.47706084
 c      1.25862465     0.91717818    -0.32764426
 h      0.15781949    -2.25020226     0.08261060
 h     -1.96548638     1.91623084     0.50696486
 h     -0.51742135     1.62178196    -1.42114333
 h      1.92882573     1.70723674    -0.23906249
 o      2.25150859    -1.15923796     0.30740620
 h      3.03861356    -0.73053062     0.29624586
 c     -2.46887829    -0.54685646    -0.40343224
 h     -2.61091734    -0.48301401    -1.50710276
 h     -2.60188554    -1.60192513    -0.06400696
 h     -3.28945639    -0.07844572     0.20932617
 h     -0.82063799     1.45174075     1.97295323
          17

 c      1.24961262    -0.39142576    -0.06755636
 c      0.02311145    -1.06093023    -0.04851475
 c     -1.12798848    -0.05542842     0.12849385
 c     -1.04742236     1.39152827     0.79704887
 c     -0.21207389     1.20352156    -0.46809696
 c      1.26686612     0.92921987    -0.32293025
 h      0.14731261    -2.19181723     0.04868871
 h     -1.92348262     1.93883343     0.48175573
 h     -0.52062030     1.58943443    -1.44652250
 h      1.92997007     1.77051612    -0.21551323
 o      2.25625466    -1.17112183     0.30856904
 h      3.01110943    -0.75142177     0.28580438
 c     -2.46307891    -0.55257573    -0.39900735
 h     -2.63817131    -0.45459437    -1.47983141
 h     -2.57933241    -1.61410397    -0.03192852
 h     -3.24552789    -0.07884592     0.20755077
 h     -0.81065169     1.45921370     1.97553970
          17

 c      1.24645398    -0.38295426    -0.07423248
 c      0.01911400    -1.05927961    -0.05355665
 c     -1.13579083    -0.05500464     0.13346686
 c     -1.06170132     1.39381336     0.78531182
 c     -0.20255254     1.19045301    -0.45768706
 c      1.27232820     0.94127097    -0.31814024
 h      0.12666285    -2.12257160     0.01016197
 h     -1.88857321     1.96168889     0.46079991
 h     -0.52900695     1.55708624    -1.46979354
 h      1.93814197     1.83325143    -0.19087200
 o      2.25777208    -1.18527528     0.30980003
 h      3.04538204    -0.74048031     0.27390623
 c     -2.45765779    -0.55883573    -0.39323806
 h     -2.66461863    -0.42638563    -1.45123195
 h     -2.55449572    -1.62115635    -0.00746309
 h     -3.20425893    -0.07582203     0.20107288
 h     -0.79956892     1.46576052     1.95183629
          17

 c      1.24602963    -0.37566592    -0.08042953
 c      0.01316135    -1.05407903    -0.05685698
 c     -1.14114447    -0.05654461     0.13629096
 c     -1.07386553     1.39539066     0.77395647
 c     -0.19377274     1.17865959    -0.44667778
 c      1.27568869     0.95397222    -0.31308410
 h      0.09741077    -2.06329053    -0.03174075
 h     -1.86901753     1.98879441     0.44154679
 h     -0.53968213     1.52221194    -1.48392464
 h      1.94555482     1.88456210    -0.16658468
 o      2.25753736    -1.20041663     0.31092621
 h      3.11256678    -0.71360037     0.26105175
 c     -2.45224710    -0.56592069    -0.38609810
 h     -2.68978742    -0.39964933    -1.42587781
 h     -2.52869444    -1.62191645     0.00774796
 h     -3.17286424    -0.06672536     0.19570228
 h     -0.78861134     1.47134208     1.90298273
          17

 c      1.24863998    -0.36976761    -0.08594794
 c      0.00526459    -1.04322643    -0.05847743
 c     -1.14388480    -0.06010802     0.13708759
 c     -1.08353888     1.39612913     0.76269842
 c     -0.18611467     1.16860795    -0.43570959
 c      1.27745254     0.96758224    -0.30759163
 h      0.06118799    -2.03803754    -0.07680673
 h     -1.86778923     2.02124732     0.42281226
 h     -0.55041659     1.48347451    -1.48451413
 h      1.94732742     1.91732891    -0.14387888
 o      2.25764091    -1.21501728     0.31172606
 h      3.17522033    -0.69166734     0.24898656
 c     -2.44662106    -0.57386865    -0.37771779
 h     -2.71309429    -0.37551260    -1.40671431
 h     -2.50357063    -1.61733941     0.01324189
 h     -3.15634467    -0.05002705     0.19613206
 h     -0.77779470     1.47605660     1.83471717
          17

 c      1.25442873    -0.36529780    -0.09061405
 c     -0.00438166    -1.02607590    -0.05841339
 c     -1.14396428    -0.06564730     0.13606045
 c     -1.09104548     1.39623660     0.75059579
 c     -0.17986509     1.16064154    -0.42519417
 c      1.27796384     0.98193869    -0.30152062
 h      0.01829727    -2.05480953    -0.12629815
 h     -1.88146462     2.05566743     0.40571074
 h     -0.55986113     1.44067920    -1.47023901
 h      1.94138401     1.92854152    -0.12356043
 o      2.25912831    -1.22819509     0.31201640
 h      3.21337342    -0.68584102     0.23909621
 c     -2.44093404    -0.58228798    -0.36828149
 h     -2.73357133    -0.35518258    -1.39404756
 h     -2.48086893    -1.61054183     0.00980168
 h     -3.15495968    -0.02719860     0.20363578
 h     -0.76529025     1.48033203     1.75852221
          17

 c      1.26338251    -0.36214532    -0.09427896
 c     -0.01544663    -1.00430129    -0.05680230
 c     -1.14148403    -0.07298485     0.13349902
 c     -1.09720596     1.39609516     0.73616048
 c     -0.17519538     1.15498408    -0.41533274
 c      1.27742714     0.99651396    -0.29476574
 h     -0.03137616    -2.09581458    -0.18039415
 h     -1.90321069     2.08597523     0.39267475
 h     -0.56762791     1.39460433    -1.44291321
 h      1.92807567     1.91896963    -0.10591512
 o      2.26230312    -1.23953653     0.31166361
 h      3.21964611    -0.70021592     0.23216918
 c     -2.43571135    -0.59036102    -0.35798260
 h     -2.74984920    -0.33999143    -1.38585065
 h     -2.46218666    -1.60640970    -0.00073234
 h     -3.16444515    -0.00290337     0.21603718
 h     -0.74696271     1.48515039     1.69147871
          17

 c      1.27530194    -0.36010414    -0.09681962
 c     -0.02756946    -0.98038936    -0.05404115
 c     -1.13672097    -0.08181714     0.12976279
 c     -1.10291138     1.39604754     0.71803999
 c     -0.17213159     1.15174053    -0.40613244
 c      1.27588231     1.01045708    -0.28728022
 h     -0.08635895    -2.13549175    -0.23665839
 h     -1.92646093     2.10635703     0.38584845
 h     -0.57438440     1.34681849    -1.40758149
 h      1.91023749     1.89324526    -0.09052893
 o      2.26705989    -1.24890369     0.31057612
 h      3.19391143    -0.73483496     0.22852519
 c     -2.43160977    -0.59712410    -0.34703484
 h     -2.76045496    -0.33116312    -1.37907986
 h     -2.44874002    -1.61025131    -0.01606918
 h     -3.17871382     0.01691339     0.22981234
 h     -0.71790781     1.49177760     1.65013195
          17

 c      1.28977746    -0.35893574    -0.09813974
 c     -0.04027147    -0.95635253    -0.05065092
 c     -1.13015212    -0.09172753     0.12525378
 c     -1.10858133     1.39637012     0.69613062
 c     -0.17052978     1.15091215    -0.39744050
 c      1.27315956     1.02262038    -0.27910572
 h     -0.14390634    -2.15583804    -0.29155786
 h     -1.94678154     2.11297484     0.38618532
 h     -0.58183578     1.29936653    -1.37226982
 h      1.89350082     1.86014262    -0.07603507
 o      2.27289287    -1.25641912     0.30871303
 h      3.14312638    -0.78589347     0.22790752
 c     -2.42918360    -0.60186717    -0.33563477
 h     -2.76422220    -0.32945948    -1.37107528
 h     -2.44121324    -1.62538462    -0.03440598
 h     -3.19238492     0.02716111     0.24203809
 h     -0.67724933     1.50062077     1.63854496
          17

 c      1.30620074    -0.35841402    -0.09817207
 c     -0.05283966    -0.93363281    -0.04715542
 c     -1.12247296    -0.10218359     0.12039342
 c     -1.11392095     1.39730757     0.67184128
 c     -0.17010756     1.15244234    -0.38907139
 c      1.26891643     1.03169377    -0.27037883
 h     -0.20103803    -2.14776490    -0.34183543
 h     -1.96226385     2.10437327     0.39330822
 h     -0.59216338     1.25419650    -1.34631848
 h      1.88574558     1.83148405    -0.06013617
 o      2.27858236    -1.26261840     0.30612025
 h      3.08627170    -0.84332887     0.22894395
 c     -2.42877128    -0.60442458    -0.32389525
 h     -2.76059818    -0.33492356    -1.36044895
 h     -2.43973293    -1.65093809    -0.05506059
 h     -3.20191458     0.02470159     0.25116924
 h     -0.63088956     1.51056494     1.64539086
          17

 c      1.32381996    -0.35834504    -0.09688379
 c     -0.06431227    -0.91335430    -0.04404007
 c     -1.11459279    -0.11252794     0.11560839
 c     -1.11826653     1.39900090     0.64713518
 c     -0.17057470     1.15627251    -0.38108425
 c      1.26291653     1.03663571    -0.26125142
 h     -0.25498026    -2.10825202    -0.38490548
 h     -1.97342126     2.08138866     0.40575828
 h     -0.60656432     1.21254206    -1.33665306
 h      1.89381162     1.81740255    -0.04062386
 o      2.28185611    -1.26859075     0.30297437
 h      3.05963246    -0.88874661     0.22850793
 c     -2.43046327    -0.60520122    -0.31184655
 h     -2.74978413    -0.34681049    -1.34740563
 h     -2.44393940    -1.68184698    -0.07818385
 h     -3.20584801     0.00861701     0.25711292
 h     -0.58770188     1.51989399     1.65482195
          17

 c      1.34182692    -0.35856144    -0.09428411
 c     -0.07356825    -0.89644850    -0.04173329
 c     -1.10758097    -0.12199566     0.11131808
 c     -1.12098660     1.40141293     0.62372826
 c     -0.17178673     1.16234502    -0.37405277
 c      1.25547629     1.03725014    -0.25173405
 h     -0.30324170    -2.03850847    -0.41896547
 h     -1.98303114     2.04692744     0.42137119
 h     -0.62370288     1.17491227    -1.34410193
 h      1.91819904     1.81973253    -0.01728242
 o      2.28079494    -1.27522173     0.29946279
 h      3.09441233    -0.90780873     0.22373312
 c     -2.43409483    -0.60497352    -0.29951344
 h     -2.73272734    -0.36368307    -1.33362092
 h     -2.45309383    -1.71114761    -0.10390255
 h     -3.20489458    -0.01981144     0.26116845
 h     -0.55502398     1.52731260     1.65523472
          17

 c      1.35943214    -0.35890359    -0.09043026
 c     -0.07948706    -0.88355432    -0.04056219
 c     -1.10253524    -0.12978422     0.10791829
 c     -1.12163504     1.40435055     0.60289967
 c     -0.17375131     1.17054166    -0.36902149
 c      1.24755448     1.03423886    -0.24164547
 h     -0.34377201    -1.94398521    -0.44338353
 h     -1.99566073     2.00539316     0.43773996
 h     -0.63983723     1.14177054    -1.36350743
 h      1.95180606     1.83134728     0.00751857
 o      2.27672432    -1.28192921     0.29551737
 h      3.17091935    -0.91061579     0.21633844
 c     -2.43924929    -0.60464732    -0.28701033
 h     -2.71097790    -0.38362502    -1.32170886
 h     -2.46618457    -1.73263251    -0.13172486
 h     -3.20202775    -0.05722596     0.26598695
 h     -0.53729295     1.53219947     1.64072112
          17

 c      1.37590458    -0.35921795    -0.08542140
 c     -0.08111448    -0.87470789    -0.04064202
 c     -1.10036921    -0.13517861     0.10576313
 c     -1.12004093     1.40758189     0.58551949
 c     -0.17647889     1.18063332    -0.36717453
 c      1.24032485     1.02864732    -0.23073990
 h     -0.37560866    -1.83615106    -0.45979741
 h     -2.01617013     1.96135649     0.45277308
 h     -0.65061426     1.11402337    -1.38734481
 h      1.98465258     1.84234210     0.03042141
 o      2.27232042    -1.28775567     0.29099375
 h      3.24859614    -0.91411360     0.20965822
 c     -2.44530711    -0.60506953    -0.27461087
 h     -2.68642815    -0.40452689    -1.31425738
 h     -2.48200755    -1.74245207    -0.16047565
 h     -3.20221426    -0.09868626     0.27528431
 h     -0.53630495     1.53450661     1.60990687
          17

 c      1.39059214    -0.35937603    -0.07938522
 c     -0.07775047    -0.86895815    -0.04169533
 c     -1.10158294    -0.13769537     0.10514957
 c     -1.11648644     1.41098872     0.57204806
 c     -0.17984655     1.19228374    -0.36952971
 c      1.23474788     1.02139912    -0.21883826
 h     -0.40032912    -1.73493234    -0.47403022
 h     -2.04702116     1.91774668     0.46514823
 h     -0.65270431     1.09290341    -1.40909079
 h      2.00855482     1.84515580     0.04871752
 o      2.26930915    -1.29229942     0.28585942
 h      3.30237698    -0.92682199     0.20544648
 c     -2.45160662    -0.60685040    -0.26274095
 h     -2.66102680    -0.42436794    -1.31265352
 h     -2.49921925    -1.73971815    -0.18853119
 h     -3.21092509    -0.13902788     0.29273471
 h     -0.55146380     1.53468716     1.56523503
          17

 c      1.40294253    -0.35929064    -0.07246334
 c     -0.06897354    -0.86445405    -0.04298950
 c     -1.10613106    -0.13718592     0.10630324
 c     -1.11187051     1.41461614     0.56245835
 c     -0.18357064     1.20508429    -0.37678472
 c      1.23141204     1.01317194    -0.20587195
 h     -0.42309840    -1.66623094    -0.49664058
 h     -2.08609308     1.87501451     0.47432737
 h     -0.64440484     1.07962410    -1.42467063
 h      2.01872090     1.83587505     0.06088152
 o      2.26851543    -1.29555692     0.28016413
 h      3.32168726    -0.95103259     0.20420658
 c     -2.45771882    -0.61017087    -0.25184210
 h     -2.63660961    -0.44139632    -1.31631563
 h     -2.51640762    -1.72662011    -0.21412661
 h     -3.23119427    -0.17490966     0.31989167
 h     -0.57947245     1.53376949     1.51340801
          17

 c      1.41252972    -0.35892060    -0.06479614
 c     -0.05496729    -0.85976146    -0.04390022
 c     -1.11345789    -0.13384955     0.10935887
 c     -1.10764054     1.41854413     0.55610324
 c     -0.18726265     1.21860131    -0.38923331
 c      1.23052838     1.00442669    -0.19188161
 h     -0.44832251    -1.64621398    -0.53602523
 h     -2.12728218     1.83218259     0.48019879
 h     -0.62562306     1.07509385    -1.43275832
 h      2.01372217     1.81390561     0.06652355
 o      2.27024041    -1.29770894     0.27399476
 h      3.30419389    -0.98603399     0.20581274
 c     -2.46365172    -0.61469342    -0.24218305
 h     -2.61487425    -0.45419022    -1.32286818
 h     -2.53221889    -1.70823400    -0.23565756
 h     -3.26125147    -0.20596689     0.35456287
 h     -0.61372481     1.53352646     1.46648359
          17

 c      1.41908706    -0.35828110    -0.05650720
 c     -0.03704350    -0.85514801    -0.04475309
 c     -1.12265340    -0.12816944     0.11433613
 c     -1.10542188     1.42271814     0.55172745
 c     -0.19050485     1.23243021    -0.40667218
 c      1.23194224     0.99543064    -0.17701757
 h     -0.47181584    -1.66700743    -0.58823261
 h     -2.16340892     1.78858004     0.48275910
 h     -0.59776681     1.07968682    -1.43492195
 h      1.99540303     1.78174278     0.06632272
 o      2.27433647    -1.29904583     0.26745800
 h      3.25431857    -1.02907123     0.20968925
 c     -2.46976571    -0.61970449    -0.23379928
 h     -2.59738965    -0.46167251    -1.32908297
 h     -2.54552405    -1.69171794    -0.25194276
 h     -3.29533186    -0.23386547     0.39151672
 h     -0.64493315     1.53639724     1.44097443
          17

 c      1.42253289    -0.35747526    -0.04769376
 c     -0.01722210    -0.85170059    -0.04648043
 c     -1.13263936    -0.12080363     0.12113196
 c     -1.10637860     1.42693998     0.54808275
 c     -0.19289587     1.24623831    -0.42831854
 c      1.23511851     0.98623019    -0.16154888
 h     -0.48392158    -1.70844102    -0.64109611
 h     -2.18896625     1.74476263     0.48199120
 h     -0.56367852     1.09301870    -1.43591660
 h      1.96917936     1.74522878     0.06207779
 o      2.27993213    -1.29999160     0.26068352
 h      3.18728004    -1.07463441     0.21467264
 c     -2.47649472    -0.62443454    -0.22657999
 h     -2.58556106    -0.46314133    -1.33192118
 h     -2.55549241    -1.68434479    -0.26238238
 h     -3.32672445    -0.26048514     0.42487315
 h     -0.66552749     1.54449410     1.44996290
          17

 c      1.42298808    -0.35671734    -0.03842609
 c      0.00258591    -0.85013623    -0.04982559
 c     -1.14235103    -0.11245219     0.12954127
 c     -1.11062388     1.43101046     0.54493893
 c     -0.19407627     1.25978055    -0.45283511
 c      1.23915465     0.97663234    -0.14585736
 h     -0.47733530    -1.75367995    -0.68403734
 h     -2.20149214     1.70251520     0.47784801
 h     -0.52733948     1.11386188    -1.44352779
 h      1.94408540     1.71362465     0.05662720
 o      2.28491382    -1.30116914     0.25383316
 h      3.13703132    -1.11323087     0.21884094
 c     -2.48413404    -0.62840364    -0.22037470
 h     -2.58056482    -0.45831191    -1.32922209
 h     -2.56147398    -1.69049946    -0.26690614
 h     -3.35019804    -0.28687473     0.45004525
 h     -0.67545304     1.55802109     1.49127768
          17

 c      1.42077336    -0.35630429    -0.02875517
 c      0.02086832    -0.85065762    -0.05514586
 c     -1.15087899    -0.10375098     0.13928973
 c     -1.11734296     1.43478188     0.54306883
 c     -0.19379548     1.27287452    -0.47858545
 c      1.24298393     0.96637273    -0.13036762
 h     -0.44900375    -1.79233586    -0.71081910
 h     -2.20187900     1.66448480     0.47030066
 h     -0.49284916     1.14052038    -1.46645452
 h      1.93061493     1.69749579     0.05305713
 o      2.28654822    -1.30319939     0.24705062
 h      3.14641268    -1.13494871     0.22043930
 c     -2.49276944    -0.63162586    -0.21504993
 h     -2.58328854    -0.44732592    -1.32001775
 h     -2.56284599    -1.70942657    -0.26576187
 h     -3.36291423    -0.31309521     0.46451321
 h     -0.68089349     1.57524726     1.54848979
          17

 c      1.41635549    -0.35654234    -0.01872837
 c      0.03649029    -0.85317765    -0.06252043
 c     -1.15754697    -0.09522648     0.15006016
 c     -1.12536565     1.43808404     0.54328951
 c     -0.19202732     1.28533850    -0.50414910
 c      1.24587721     0.95560664    -0.11540041
 h     -0.39896646    -1.81860094    -0.71852078
 h     -2.19415870     1.63374632     0.45938469
 h     -0.46272768     1.17169837    -1.50944203
 h      1.93499567     1.70282241     0.05303579
 o      2.28496740    -1.30605761     0.24035087
 h      3.21247407    -1.14061214     0.21989479
 c     -2.50226316    -0.63454918    -0.21050309
 h     -2.59428975    -0.43069650    -1.30462179
 h     -2.55909085    -1.73576267    -0.25939614
 h     -3.36453881    -0.33840174     0.46796087
 h     -0.68823244     1.59400824     1.60335717
          17

 c      1.41027151    -0.35770742    -0.00839331
 c      0.04865657    -0.85746495    -0.07184096
 c     -1.16193471    -0.08730318     0.16150487
 c     -1.13351144     1.44069985     0.54593524
 c     -0.18901047     1.29695603    -0.52877817
 c      1.24785336     0.94531055    -0.10108302
 h     -0.32934833    -1.82975860    -0.70650927
 h     -2.18471061     1.61330909     0.44516593
 h     -0.43695350     1.20702813    -1.56906321
 h      1.95453843     1.72588902     0.05586850
 o      2.28292779    -1.30931825     0.23370615
 h      3.29072945    -1.13808979     0.21847378
 c     -2.51223923    -0.63781020    -0.20666490
 h     -2.61375905    -0.40919560    -1.28455987
 h     -2.55006045    -1.76229164    -0.24851672
 h     -3.35721369    -0.36143534     0.46230644
 h     -0.70123922     1.61267747     1.64315342
          17

 c      1.40307161    -0.36003494     0.00220947
 c      0.05692436    -0.86313938    -0.08281727
 c     -1.16386497    -0.08033419     0.17324909
 c     -1.14076844     1.44241685     0.55088223
 c     -0.18512098     1.30752331    -0.55234833
 c      1.24946021     0.93697746    -0.08743685
 h     -0.24409354    -1.82610145    -0.67628719
 h     -2.18030164     1.60553038     0.42770200
 h     -0.41388084     1.24653493    -1.63516077
 h      1.98041930     1.75601185     0.05965781
 o      2.28245772    -1.31272482     0.22713293
 h      3.34812939    -1.13249050     0.21668575
 c     -2.52208457    -0.64200211    -0.20351739
 h     -2.64147870    -0.38372926    -1.26227465
 h     -2.53614973    -1.78261386    -0.23416886
 h     -3.34547044    -0.38038315     0.45169947
 h     -0.72126344     1.63030081     1.66115628
          17

 c      1.39526609    -0.36366557     0.01304328
 c      0.06123465    -0.86952540    -0.09490993
 c     -1.16337271    -0.07462861     0.18489202
 c     -1.14651465     1.44308984     0.55767371
 c     -0.18070006     1.31691736    -0.57494491
 c      1.25127518     0.93194835    -0.07450169
 h     -0.14911828    -1.81234185    -0.63218152
 h     -2.18498282     1.61153158     0.40720162
 h     -0.39182508     1.28980114    -1.69621170
 h      2.00375814     1.78227758     0.06288147
 o      2.28440347    -1.31616858     0.22066557
 h      3.37004206    -1.12598168     0.21459308
 c     -2.53102153    -0.64753570    -0.20111102
 h     -2.67678442    -0.35528296    -1.24048872
 h     -2.51826889    -1.79256932    -0.21770691
 h     -3.33555280    -0.39325741     0.44203379
 h     -0.74790855     1.64650038     1.65537977
          17

 c      1.38728281    -0.36856164     0.02406221
 c      0.06188707    -0.87544193    -0.10725252
 c     -1.16066540    -0.07046485     0.19601066
 c     -1.15070063     1.44266903     0.56553969
 c     -0.17597389     1.32511507    -0.59654264
 c      1.25366293     0.93100870    -0.06236974
 h     -0.05198848    -1.79987351    -0.58215820
 h     -2.19773158     1.63082496     0.38439916
 h     -0.36985304     1.33571200    -1.74328874
 h      2.01866880     1.79725081     0.06490441
 o      2.28891488    -1.31958467     0.21433538
 h      3.35249268    -1.11933812     0.21214737
 c     -2.53831365    -0.65454002    -0.19951637
 h     -2.71852427    -0.32500944    -1.22128143
 h     -2.49768756    -1.79074526    -0.20067886
 h     -3.33334852    -0.39851741     0.43927883
 h     -0.77928798     1.66149378     1.62804914
          17

 c      1.37945370    -0.37444891     0.03519833
 c      0.05934629    -0.87928494    -0.11878055
 c     -1.15608099    -0.06808069     0.20617637
 c     -1.15381044     1.44117153     0.57332224
 c     -0.17105707     1.33217149    -0.61690394
 c      1.25676117     0.93429742    -0.05116537
 h      0.04019725    -1.80587993    -0.53628903
 h     -2.21308711     1.66133496     0.36075991
 h     -0.34782068     1.38267379    -1.77129569
 h      2.02254408     1.79752193     0.06582911
 o      2.29564940    -1.32292746     0.20816578
 h      3.29896548    -1.11238292     0.20930749
 c     -2.54356957    -0.66275631    -0.19868983
 h     -2.76501473    -0.29443089    -1.20526210
 h     -2.47582641    -1.77866263    -0.18466632
 h     -3.34122919    -0.39599064     0.44681105
 h     -0.81187496     1.67636571     1.58621811
          17

 c      1.37202898    -0.38082523     0.04635458
 c      0.05399085    -0.87999407    -0.12877276
 c     -1.15005596    -0.06763234     0.21498898
 c     -1.15662315     1.43860173     0.57942120
 c     -0.16598424     1.33818539    -0.63558179
 c      1.26050302     0.94135221    -0.04102405
 h      0.12348510    -1.84222103    -0.50051077
 h     -2.22414850     1.69983416     0.33819845
 h     -0.32617791     1.42894440    -1.77891127
 h      2.01575035     1.78341359     0.06627649
 o      2.30360111    -1.32622703     0.20217130
 h      3.22325381    -1.10314605     0.20610763
 c     -2.54691711    -0.67148209    -0.19838038
 h     -2.81404189    -0.26557342    -1.19136067
 h     -2.45402597    -1.76080055    -0.17110128
 h     -3.35633635    -0.38742721     0.46379322
 h     -0.84036629     1.69353692     1.54259581
          17

 c      1.36518433    -0.38704328     0.05740143
 c      0.04622610    -0.87814538    -0.13722953
 c     -1.14309955    -0.06915258     0.22211596
 c     -1.15990667     1.43490095     0.58202305
 c     -0.16073468     1.34326085    -0.65193231
 c      1.26459775     0.95118464    -0.03208283
 h      0.19543088    -1.90252288    -0.47245307
 h     -2.22538775     1.74259358     0.31850423
 h     -0.30580559     1.47296543    -1.76846684
 h      2.00170427     1.75898027     0.06725830
 o      2.31066441    -1.32975770     0.19635438
 h      3.15667323    -1.08532584     0.20278179
 c     -2.54887004    -0.67967346    -0.19819830
 h     -2.86299117    -0.24082290    -1.17743065
 h     -2.43334427    -1.74403090    -0.16109043
 h     -3.37228242    -0.37602851     0.48629341
 h     -0.85858489     1.71671750     1.51339829
          17

 c      1.35899814    -0.39242615     0.06817300
 c      0.03670953    -0.87534473    -0.14445197
 c     -1.13576536    -0.07254974     0.22731110
 c     -1.16405222     1.43008221     0.57990072
 c     -0.15524422     1.34746892    -0.66512220
 c      1.26848163     0.96237968    -0.02447651
 h      0.25219089    -1.96880024    -0.44666251
 h     -2.21403027     1.78599909     0.30284100
 h     -0.28790796     1.51371327    -1.74593956
 h      1.98715633     1.73211988     0.07011109
 o      2.31408060    -1.33411310     0.19070581
 h      3.14149136    -1.04757017     0.19986595
 c     -2.55003329    -0.68623924    -0.19775235
 h     -2.90914583    -0.22248277    -1.16128921
 h     -2.41452456    -1.73569512    -0.15533497
 h     -3.38241163    -0.36533156     0.50977548
 h     -0.86246490     1.74874879     1.50944921
          17

 c      1.35344286    -0.39635362     0.07847010
 c      0.02622157    -0.87301065    -0.15060066
 c     -1.12861995    -0.07764628     0.23040783
 c     -1.16879841     1.42449784     0.57321763
 c     -0.14941937     1.35081946    -0.67417609
 c      1.27136704     0.97331703    -0.01832558
 h      0.28965412    -2.02526501    -0.41987075
 h     -2.19034220     1.82703667     0.29148898
 h     -0.27387406     1.55102287    -1.72042216
 h      1.98131461     1.71331915     0.07631841
 o      2.31357780    -1.33936553     0.18523918
 h      3.18149628    -0.98750670     0.19772228
 c     -2.55086871    -0.69044058    -0.19671529
 h     -2.95007781    -0.21223762    -1.14163641
 h     -2.39827235    -1.74029257    -0.15422641
 h     -3.38194557    -0.35829196     0.53083546
 h     -0.85298150     1.78803477     1.52696479
          17

 c      1.34843697    -0.39834467     0.08807793
 c      0.01549058    -0.87200536    -0.15565892
 c     -1.12221647    -0.08421565     0.23130494
 c     -1.17334586     1.41880379     0.56318432
 c     -0.14317462     1.35327083    -0.67816269
 c      1.27258423     0.98264565    -0.01369736
 h      0.30506237    -2.06255539    -0.39132205
 h     -2.15739273     1.86368982     0.28382217
 h     -0.26495660     1.58555777    -1.70179535
 h      1.99177679     1.71106888     0.08699586
 o      2.31166246    -1.34455531     0.18001673
 h      3.23692661    -0.91976777     0.19604155
 c     -2.55157772    -0.69217670    -0.19482067
 h     -2.98400976    -0.21074801    -1.11855978
 h     -2.38566203    -1.75686657    -0.15800587
 h     -3.36861390    -0.35685214     0.54780972
 h     -0.83492901     1.82854214     1.55156586
          17

 c      1.34390004    -0.39812615     0.09678667
 c      0.00514188    -0.87276843    -0.15951945
 c     -1.11707069    -0.09200425     0.22995721
 c     -1.17668950     1.41361898     0.55111767
 c     -0.13649041     1.35480981    -0.67655864
 c      1.27209466     0.98982184    -0.01054706
 h      0.29719472    -2.07630239    -0.36161573
 h     -2.12051212     1.89524192     0.27844175
 h     -0.26174843     1.61796573    -1.69626048
 h      2.01870295     1.72595391     0.10214851
 o      2.31032462    -1.34868892     0.17510748
 h      3.27607652    -0.85942520     0.19437285
 c     -2.55208047    -0.69195165    -0.19186213
 h     -3.01007704    -0.21747656    -1.09363707
 h     -2.37815734    -1.77962191    -0.16674790
 h     -3.34259408    -0.36182477     0.56085777
 h     -0.81347810     1.86339692     1.56913396
          17

 c      1.33976684    -0.39564067     0.10440359
 c     -0.00431708    -0.87546230    -0.16203892
 c     -1.11363193    -0.10074827     0.22636889
 c     -1.17786087     1.40930730     0.53798499
 c     -0.12945516     1.35556283    -0.66954566
 c      1.27056939     0.99512303    -0.00870166
 h      0.26606410    -2.06546359    -0.33196414
 h     -2.08625621     1.92226387     0.27346418
 h     -0.26377005     1.64761564    -1.70275627
 h      2.05411303     1.75048313     0.12046080
 o      2.31041053    -1.35113293     0.17056402
 h      3.28514146    -0.81537242     0.19244588
 c     -2.55205789    -0.69059851    -0.18772612
 h     -3.02844932    -0.23075451    -1.06969914
 h     -2.37713840    -1.80107856    -0.18019171
 h     -3.30634062    -0.37289550     0.57196364
 h     -0.79240914     1.88737074     1.57080288
          17

 c      1.33598445    -0.39101465     0.11075898
 c     -0.01253074    -0.87998772    -0.16305387
 c     -1.11224648    -0.11018960     0.22058639
 c     -1.17610400     1.40599733     0.52437475
 c     -0.12225285     1.35581709    -0.65790952
 c      1.26893025     0.99913980    -0.00791631
 h      0.21286131    -2.03202658    -0.30394313
 h     -2.06060458     1.94594322     0.26703700
 h     -0.26956975     1.67231671    -1.71414362
 h      2.08737790     1.77485258     0.13993907
 o      2.31210751    -1.35151362     0.16642361
 h      3.26068569    -0.79193639     0.19015077
 c     -2.55102655    -0.68899784    -0.18244313
 h     -3.04023563    -0.24809693    -1.05021142
 h     -2.38338341    -1.81498677    -0.19765259
 h     -3.26431959    -0.38871227     0.58485288
 h     -0.77398127     1.89731541     1.55274699
          17

 c      1.33249986    -0.38452938     0.11570835
 c     -0.01934601    -0.88584956    -0.16237767
 c     -1.11311893    -0.12008536     0.21269067
 c     -1.17105053     1.40371810     0.51054793
 c     -0.11510684     1.35592526    -0.64266261
 c      1.26793741     1.00237001    -0.00794170
 h      0.14025427    -1.98238804    -0.27949978
 h     -2.04681506     1.96680854     0.25797219
 h     -0.27725111     1.68932207    -1.72168959
 h      2.11004251     1.79150545     0.15867092
 o      2.31520567    -1.34964955     0.16271110
 h      3.20568682    -0.79009063     0.18749866
 c     -2.54846553    -0.68788143    -0.17621829
 h     -3.04707175    -0.26676056    -1.03820909
 h     -2.39681429    -1.81776173    -0.21809782
 h     -3.22221680    -0.40722182     0.60436777
 h     -0.75919682     1.89191114     1.51499633
          17

 c      1.32924111    -0.37661111     0.11913337
 c     -0.02483450    -0.89191079    -0.15979918
 c     -1.11628334    -0.13020295     0.20279347
 c     -1.16282944     1.40249467     0.49645516
 c     -0.10822189     1.35619599    -0.62475416
 c      1.26805868     1.00511099    -0.00855902
 h      0.05257703    -1.93009029    -0.26101391
 h     -2.04428185     1.98375766     0.24610335
 h     -0.28498257     1.69643628    -1.71856104
 h      2.11727285     1.79626158     0.17520250
 o      2.31903779    -1.34563376     0.15943608
 h      3.13067825    -0.80627786     0.18467547
 c     -2.54402823    -0.68768014    -0.16937527
 h     -3.05044459    -0.28439195    -1.03501434
 h     -2.41647470    -1.80889482    -0.24032726
 h     -3.18518983    -0.42642406     0.63467428
 h     -0.74785886     1.87160931     1.46104749
          17

 c      1.32610674    -0.36781688     0.12094633
 c     -0.02918353    -0.89636225    -0.15511747
 c     -1.12159949    -0.14029423     0.19104130
 c     -1.15204971     1.40230202     0.48172111
 c     -0.10174303     1.35683257    -0.60497395
 c      1.26947556     1.00747786    -0.00959276
 h     -0.04531375    -1.89629043    -0.25107138
 h     -2.04927523     1.99433331     0.23211336
 h     -0.29127661     1.69253276    -1.70108976
 h      2.10769572     1.78799442     0.18866002
 o      2.32214151    -1.34010918     0.15657889
 h      3.05921238    -0.82817125     0.18226487
 c     -2.53776576    -0.68841412    -0.16218869
 h     -3.05111105    -0.29943108    -1.03941926
 h     -2.44065093    -1.79096570    -0.26319732
 h     -3.15574353    -0.44526637     0.67663235
 h     -0.73825876     1.83898930     1.39849525
          17

 c      1.32300004    -0.35878617     0.12110092
 c     -0.03248212    -0.89772405    -0.14826065
 c     -1.12878230    -0.15005744     0.17762343
 c     -1.13970326     1.40293697     0.46563556
 c     -0.09572675     1.35791203    -0.58395578
 c      1.27208752     1.00941625    -0.01092216
 h     -0.15030317    -1.89852453    -0.25133564
 h     -2.05680275     1.99595386     0.21706607
 h     -0.29511979     1.67765489    -1.66893018
 h      2.08325245     1.76842506     0.19887341
 o      2.32215806    -1.33443959     0.15407550
 h      3.02925953    -0.83220878     0.18146607
 c     -2.53017531    -0.68970315    -0.15473342
 h     -3.04902872    -0.31105036    -1.04797210
 h     -2.46713390    -1.76931417    -0.28584517
 h     -3.13300683    -0.46389748     0.72644846
 h     -0.72668026     1.79916022     1.33996838
          17

 c      1.31991033    -0.35014697     0.11960479
 c     -0.03487581    -0.89647554    -0.13943828
 c     -1.13743729    -0.15913753     0.16277009
 c     -1.12699883     1.40401568     0.44734015
 c     -0.09010689     1.35938748    -0.56218969
 c      1.27547632     1.01068161    -0.01250389
 h     -0.25913798    -1.93215113    -0.26087862
 h     -2.06229485     1.98704638     0.20199442
 h     -0.29608266     1.65299654    -1.62510541
 h      2.04946446     1.74239697     0.20662090
 o      2.31780860    -1.32940887     0.15187585
 h      3.06136404    -0.80468950     0.18313359
 c     -2.52201630    -0.69094577    -0.14690342
 h     -3.04379763    -0.31879045    -1.05619912
 h     -2.49363368    -1.75087138    -0.30781582
 h     -3.11412629    -0.48304066     0.77719253
 h     -0.70787538     1.75879666     1.30164302
          17

 c      1.31694943    -0.34244630     0.11651713
 c     -0.03692833    -0.89461454    -0.12910169
 c     -1.14706372    -0.16720011     0.14672791
 c     -1.11499041     1.40525516     0.42652258
 c     -0.08465237     1.36110826    -0.54001774
 c      1.27888918     1.01082096    -0.01439745
 h     -0.36427666    -1.97551243    -0.27636086
 h     -2.06266871     1.96758372     0.18761777
 h     -0.29443666     1.62082473    -1.57615960
 h      2.01552730     1.71808551     0.21391655
 o      2.31082412    -1.32381675     0.15003483
 h      3.12773956    -0.76435704     0.18632465
 c     -2.51407159    -0.69161776    -0.13855360
 h     -3.03522684    -0.32223523    -1.05996165
 h     -2.51819087    -1.74171585    -0.32892136
 h     -3.09623248    -0.50321888     0.82170080
 h     -0.67857957     1.72236187     1.29540992
          17

 c      1.31427929    -0.33614598     0.11192969
 c     -0.03941363    -0.89393485    -0.11774400
 c     -1.15704379    -0.17400764     0.12973508
 c     -1.10414287     1.40674019     0.40422591
 c     -0.07893996     1.36286330    -0.51766053
 c      1.28141564     1.00929184    -0.01674328
 h     -0.45623990    -2.00961100    -0.29394238
 h     -2.05695960     1.93917267     0.17413643
 h     -0.29113510     1.58413651    -1.53171478
 h      1.99240006     1.70537970     0.22376515
 o      2.30340377    -1.31627461     0.14863012
 h      3.19286812    -0.73374659     0.18962051
 c     -2.50701666    -0.69155969    -0.12963177
 h     -3.02370612    -0.32089487    -1.05635000
 h     -2.53930824    -1.74420539    -0.34878953
 h     -3.07754566    -0.52441075     0.85465119
 h     -0.64219271     1.68882258     1.31926812
          17

 c      1.31201399    -0.33164760     0.10594913
 c     -0.04296945    -0.89543441    -0.10578213
 c     -1.16665842    -0.17942856     0.11202139
 c     -1.09441164     1.40870415     0.38261161
 c     -0.07238963     1.36446338    -0.49538503
 c      1.28247675     1.00587912    -0.01962407
 h     -0.52738406    -2.02455145    -0.31046756
 h     -2.04662440     1.90489003     0.16115143
 h     -0.28737932     1.54578836    -1.50197176
 h      1.98732264     1.71075021     0.23853854
 o      2.29678806    -1.30617625     0.14770021
 h      3.23667024    -0.72360248     0.19214954
 c     -2.50139158    -0.69106880    -0.12023904
 h     -3.01033943    -0.31424578    -1.04404849
 h     -2.55579197    -1.75591784    -0.36647987
 h     -3.05762458    -0.54608225     0.87335979
 h     -0.60752005     1.65421087     1.35955196
          17

 c      1.31017089    -0.32930176     0.09869058
 c     -0.04799338    -0.89950159    -0.09354742
 c     -1.17514079    -0.18340739     0.09382102
 c     -1.08569059     1.41118780     0.36398098
 c     -0.06438816     1.36583595    -0.47383947
 c      1.28228155     1.00111505    -0.02288176
 h     -0.57279449    -2.01713864    -0.32362461
 h     -2.03535091     1.86885373     0.14777270
 h     -0.28367314     1.50741490    -1.49277884
 h      1.99865702     1.73203188     0.25780786
 o      2.29153076    -1.29345880     0.14725197
 h      3.25049896    -0.73665358     0.19349651
 c     -2.49758837    -0.69073952    -0.11061945
 h     -2.99692379    -0.30180535    -1.02335906
 h     -2.56663551    -1.77135075    -0.38062597
 h     -3.03728979    -0.56735162     0.87794155
 h     -0.58317631     1.61587259     1.40135532
          17

 c      1.30866563    -0.32937599     0.09027644
 c     -0.05465132    -0.90614271    -0.08130837
 c     -1.18176285    -0.18593417     0.07537817
 c     -1.07804505     1.41401178     0.35015974
 c     -0.05444457     1.36704192    -0.45424961
 c      1.28166669     0.99609678    -0.02612511
 h     -0.58987963    -1.98821495    -0.33181990
 h     -2.02800617     1.83540210     0.13291882
 h     -0.27912830     1.46925629    -1.50192428
 h      2.01788513     1.76001886     0.27840560
 o      2.28779989    -1.27837352     0.14727265
 h      3.23241848    -0.77130333     0.19352497
 c     -2.49580913    -0.69121488    -0.10112589
 h     -2.98580868    -0.28317570    -0.99599516
 h     -2.57113256    -1.78462584    -0.38996308
 h     -3.01851360    -0.58715219     0.87134758
 h     -0.57469902     1.57347064     1.43418405
          17

 c      1.30732454    -0.33199234     0.08083390
 c     -0.06286565    -0.91505592    -0.06927866
 c     -1.18593962    -0.18702291     0.05694282
 c     -1.07171819     1.41692838     0.34231185
 c     -0.04229940     1.36819341    -0.43812966
 c      1.28156965     0.99189938    -0.02891181
 h     -0.57823043    -1.94188277    -0.33421594
 h     -2.02853961     1.80795268     0.11578209
 h     -0.27194165     1.43115600    -1.52094540
 h      2.03582119     1.78459220     0.29654151
 o      2.28538765    -1.26144662     0.14773003
 h      3.18699789    -0.82227861     0.19239023
 c     -2.49602417    -0.69300371    -0.09220489
 h     -2.97958887    -0.25811016    -0.96459314
 h     -2.56905762    -1.79134050    -0.39378806
 h     -3.00423296    -0.60438059     0.85923872
 h     -0.58467442     1.52818510     1.45223947
          17

 c      1.30590465    -0.33706880     0.07049229
 c     -0.07223441    -0.92553348    -0.05758352
 c     -1.18732704    -0.18669848     0.03876404
 c     -1.06707656     1.41974454     0.34088612
 c     -0.02799984     1.36937973    -0.42674252
 c      1.28271994     0.98919496    -0.03088499
 h     -0.54039353    -1.88672901    -0.33120805
 h     -2.03770793     1.78809960     0.09631314
 h     -0.26049262     1.39345459    -1.54019115
 h      2.04619944     1.79851736     0.30939292
 o      2.28340148    -1.24358125     0.14855851
 h      3.13012285    -0.87898360     0.19079051
 c     -2.49798940    -0.69637314    -0.08437099
 h     -2.98058421    -0.22672561    -0.93187284
 h     -2.56075371    -1.78934426    -0.39218337
 h     -2.99777654    -0.61807221     0.84908055
 h     -0.61354692     1.48194010     1.45338034
          17

 c      1.30412643    -0.34428476     0.05938380
 c     -0.08190253    -0.93621054    -0.04616422
 c     -1.18588258    -0.18499799     0.02108454
 c     -1.06451235     1.42233755     0.34558854
 c     -0.01195373     1.37065802    -0.42075611
 c      1.28558377     0.98817354    -0.03181293
 h     -0.48344844    -1.83877405    -0.32555596
 h     -2.05241284     1.77560676     0.07543454
 h     -0.24400649     1.35709324    -1.55233895
 h      2.04619652     1.79812071     0.31555812
 o      2.27982598    -1.22613375     0.14963947
 h      3.09584191    -0.92429766     0.19031761
 c     -2.50136579    -0.70126649    -0.07808592
 h     -2.99020204    -0.18990663    -0.89964349
 h     -2.54712158    -1.77900940    -0.38609629
 h     -3.00157945    -0.62762470     0.84774069
 h     -0.66002885     1.43698735     1.43873932
          17

 c      1.30170831    -0.35306117     0.04764582
 c     -0.09059798    -0.94496891    -0.03468895
 c     -1.18186797    -0.18198907     0.00413398
 c     -1.06432091     1.42460204     0.35536490
 c      0.00509514     1.37207265    -0.42018067
 c      1.29036633     0.98860234    -0.03159801
 h     -0.41895441    -1.82255837    -0.32334126
 h     -2.06726031     1.76919952     0.05481502
 h     -0.22267240     1.32332152    -1.55344838
 h      2.03607659     1.78298283     0.31510109
 o      2.27260090    -1.21032228     0.15085950
 h      3.11941764    -0.94429433     0.19260110
 c     -2.50590298    -0.70723908    -0.07353952
 h     -3.00847814    -0.14971181    -0.86819439
 h     -2.52955200    -1.76333793    -0.37734555
 h     -3.01554045    -0.63300843     0.85822028
 h     -0.72099425     1.39561875     1.41345764
          17

 c      1.29837480    -0.36255595     0.03541569
 c     -0.09726322    -0.95003919    -0.02282978
 c     -1.17580235    -0.17778354    -0.01188226
 c     -1.06663724     1.42642567     0.36840075
 c      0.02220630     1.37367250    -0.42444637
 c      1.29697363     0.98991096    -0.03029937
 h     -0.35597595    -1.85832194    -0.33048341
 h     -2.07692518     1.76743703     0.03635366
 h     -0.19757402     1.29337763    -1.54295753
 h      2.01911988     1.75588366     0.30968537
 o      2.26283821    -1.19624505     0.15227843
 h      3.18690212    -0.94439530     0.19676931
 c     -2.51154850    -0.71347110    -0.07051834
 h     -3.03408655    -0.10941873    -0.83651680
 h     -2.50978508    -1.74767940    -0.36847225
 h     -3.03639913    -0.63483528     0.87817586
 h     -0.79127198     1.35971457     1.38812898
          17

 c      1.29387834    -0.37176121     0.02282212
 c     -0.10170860    -0.95207421    -0.01094877
 c     -1.16839202    -0.17251199    -0.02679352
 c     -1.07140526     1.42773247     0.38230193
 c      0.03844622     1.37552196    -0.43250736
 c      1.30494939     0.99125050    -0.02816770
 h     -0.29358932    -1.93804088    -0.34439412
 h     -2.07785242     1.76923121     0.02161964
 h     -0.17059808     1.26820170    -1.52364583
 h      2.00189195     1.72306945     0.30278800
 o      2.25349712    -1.18366137     0.15406337
 h      3.25617000    -0.93649721     0.20056831
 c     -2.51838882    -0.71894009    -0.06852101
 h     -3.06481291    -0.07301354    -0.80318729
 h     -2.48966594    -1.73838564    -0.36224404
 h     -3.05893490    -0.63421728     0.90177853
 h     -0.86442526     1.33007387     1.37849902
          17

 c      1.28805270    -0.37971837     0.00998664
 c     -0.10402181    -0.95355550     0.00004773
 c     -1.16042562    -0.16629677    -0.04046000
 c     -1.07825923     1.42849593     0.39484900
 c      0.05307542     1.37770914    -0.44295180
 c      1.31348314     0.99159388    -0.02564357
 h     -0.22816177    -2.03247012    -0.35566917
 h     -2.06902979     1.77406373     0.01137307
 h     -0.14431283     1.24816534    -1.50164729
 h      1.99378160     1.69372093     0.29946742
 o      2.24662474    -1.17266474     0.15634649
 h      3.29969178    -0.92675570     0.20252275
 c     -2.52650152    -0.72276027    -0.06701644
 h     -3.09822094    -0.04432506    -0.76730075
 h     -2.47091425    -1.74005297    -0.36075318
 h     -3.07788604    -0.63249084     0.92289922
 h     -0.93540282     1.30637391     1.39840390
          17

 c      1.28086809    -0.38572611    -0.00296283
 c     -0.10404374    -0.95659537     0.00942131
 c     -1.15264045    -0.15927078    -0.05275775
 c     -1.08645100     1.42861303     0.40514414
 c      0.06564419     1.38035250    -0.45417219
 c      1.32167828     0.99006025    -0.02322685
 h     -0.16020667    -2.11636347    -0.35667782
 h     -2.05212891     1.78206539     0.00526800
 h     -0.12168327     1.23291002    -1.48572141
 h      2.00371549     1.67651394     0.30469324
 o      2.24318316    -1.16349323     0.15920820
 h      3.30607907    -0.91719886     0.20197833
 c     -2.53583671    -0.72452091    -0.06564474
 h     -3.13223726    -0.02619859    -0.72901245
 h     -2.45512866    -1.75269816    -0.36454449
 h     -3.08922770    -0.63095070     0.93720549
 h     -1.00258616     1.28869968     1.44776835
          17

 c      1.27247901    -0.38945393    -0.01587144
 c     -0.10155055    -0.96226598     0.01678382
 c     -1.14561493    -0.15161721    -0.06356958
 c     -1.09507691     1.42781769     0.41375091
 c      0.07595489     1.38358565    -0.46467682
 c      1.32908008     0.98643170    -0.02121781
 h     -0.09292369    -2.17562832    -0.34388945
 h     -2.03109418     1.79398435     0.00189453
 h     -0.10540507     1.22159637    -1.48443724
 h      2.03416110     1.67365856     0.32030229
 o      2.24341255    -1.15633160     0.16268278
 h      3.27341251    -0.90804809     0.19874690
 c     -2.54616380    -0.72437221    -0.06427177
 h     -3.16553560    -0.01996149    -0.68965753
 h     -2.44393961    -1.77147530    -0.37251951
 h     -3.09060737    -0.63067974     0.94286745
 h     -1.06590134     1.27854376     1.51178629
          17

 c      1.26324448    -0.39095566    -0.02853926
 c     -0.09647139    -0.97084242     0.02197644
 c     -1.13972059    -0.14360032    -0.07278954
 c     -1.10335115     1.42579740     0.42169464
 c      0.08393515     1.38749635    -0.47350695
 c      1.33591704     0.98130649    -0.01958977
 h     -0.02999435    -2.20406961    -0.31652952
 h     -2.01102341     1.81092813    -0.00077566
 h     -0.09696027     1.21372418    -1.50147499
 h      2.07868515     1.67898229     0.34364016
 o      2.24689591    -1.15127056     0.16675137
 h      3.20782060    -0.89811048     0.19298632
 c     -2.55707226    -0.72283212    -0.06293990
 h     -3.19773715    -0.02521764    -0.65160072
 h     -2.43894244    -1.78927446    -0.38269033
 h     -3.08134701    -0.63247237     0.94060422
 h     -1.12443708     1.27760126     1.57263809
          17

 c      1.25370053    -0.39059969    -0.04071721
 c     -0.08894651    -0.98208490     0.02496679
 c     -1.13512756    -0.13556961    -0.08033704
 c     -1.11072888     1.42234813     0.42970905
 c      0.08953890     1.39206355    -0.48045259
 c      1.34273670     0.97564932    -0.01815194
 h      0.02519744    -2.20016959    -0.27535875
 h     -1.99628680     1.83373419    -0.00457859
 h     -0.09612005     1.20986005    -1.53289985
 h      2.12659029     1.68296122     0.36968436
 o      2.25227518    -1.14842379     0.17133381
 h      3.12826780    -0.88322599     0.18522198
 c     -2.56800705    -0.72052947    -0.06180983
 h     -3.22944067    -0.03995337    -0.61789169
 h     -2.44139360    -1.79972697    -0.39306662
 h     -3.06231096    -0.63680442     0.93356140
 h     -1.17642951     1.28658910     1.61752144
          17

 c      1.24447922    -0.38894425    -0.05212851
 c     -0.07930578    -0.99535937     0.02581956
 c     -1.13184446    -0.12793928    -0.08617026
 c     -1.11698422     1.41746809     0.43805384
 c      0.09274673     1.39716943    -0.48582846
 c      1.34995342     0.97032643    -0.01676180
 h      0.06976357    -2.16612718    -0.22222188
 h     -1.98855643     1.86208033    -0.01022150
 h     -0.10141090     1.21137219    -1.56955743
 h      2.16841268     1.67794759     0.39376611
 o      2.25692991    -1.14818811     0.17631337
 h      3.07263810    -0.85303836     0.17605924
 c     -2.57833407    -0.71802423    -0.06113409
 h     -3.26198290    -0.06101749    -0.59167657
 h     -2.45192567    -1.79889799    -0.40218902
 h     -3.03564276    -0.64382884     0.92695442
 h     -1.21995783     1.30512499     1.63962164
          17

 c      1.23619407    -0.38658264    -0.06251364
 c     -0.06804650    -1.00957128     0.02471819
 c     -1.12977009    -0.12115627    -0.09029331
 c     -1.12221114     1.41138810     0.44655870
 c      0.09361346     1.40266499    -0.49006371
 c      1.35767312     0.96595171    -0.01540890
 h      0.10162839    -2.10921508    -0.16012320
 h     -1.98617880     1.89392656    -0.01686120
 h     -0.11099904     1.21955972    -1.60174420
 h      2.19803610     1.65979393     0.41276301
 o      2.25847664    -1.15107573     0.18162151
 h      3.07542967    -0.79509816     0.16516415
 c     -2.58746130    -0.71568090    -0.06121730
 h     -3.29677124    -0.08502299    -0.57533209
 h     -2.47039231    -1.78585265    -0.40936169
 h     -3.00416255    -0.65342354     0.92695701
 h     -1.25334232     1.33201302     1.63686622
          17

 c      1.22937093    -0.38402801    -0.07167197
 c     -0.05585300    -1.02290488     0.02199115
 c     -1.12874291    -0.11566338    -0.09275589
 c     -1.12668508     1.40452448     0.45470417
 c      0.09228751     1.40842049    -0.49344338
 c      1.36569561     0.96288990    -0.01421351
 h      0.12040503    -2.04539746    -0.09334049
 h     -1.98545172     1.92584306    -0.02261939
 h     -0.12327327     1.23507676    -1.62218303
 h      2.21270700     1.62754624     0.42524988
 o      2.25797098    -1.15647964     0.18720586
 h      3.11789015    -0.71557622     0.15209436
 c     -2.59501550    -0.71355634    -0.06229088
 h     -3.33427272    -0.10939660    -0.56954981
 h     -2.49582641    -1.76279196    -0.41478242
 h     -2.97035454    -0.66531259     0.93839493
 h     -1.27536112     1.36550586     1.61120498
          17

 c      1.22446586    -0.38170618    -0.07946780
 c     -0.04361907    -1.03262352     0.01803555
 c     -1.12858557    -0.11185091    -0.09364748
 c     -1.13066082     1.39737447     0.46166028
 c      0.08898540     1.41434236    -0.49603646
 c      1.37355397     0.96124589    -0.01341398
 h      0.12853534    -2.00222232    -0.02637468
 h     -1.98262250     1.95399709    -0.02559185
 h     -0.13701444     1.25783769    -1.62688792
 h      2.21285029     1.58301506     0.43146535
 o      2.25788250    -1.16294882     0.19291317
 h      3.15964911    -0.63462930     0.13816041
 c     -2.60097529    -0.71134687    -0.06432223
 h     -3.37323172    -0.13293148    -0.57289638
 h     -2.52652567    -1.73496343    -0.41961993
 h     -2.93548127    -0.67918223     0.96204386
 h     -1.28550818     1.40354613     1.56897268
          17

 c      1.22187213    -0.37998196    -0.08582352
 c     -0.03226449    -1.03603446     0.01305530
 c     -1.12914917    -0.10999309    -0.09308672
 c     -1.13422133     1.39039517     0.46627105
 c      0.08395970     1.42037394    -0.49770329
 c      1.38052756     0.96083008    -0.01337301
 h      0.12992930    -2.00794969     0.03921689
 h     -1.97528538     1.97513633    -0.02464618
 h     -0.15140861     1.28713739    -1.61518416
 h      2.20233352     1.53068931     0.43349905
 o      2.25958713    -1.16931161     0.19855653
 h      3.17795689    -0.56800330     0.12528237
 c     -2.60562627    -0.70848359    -0.06692777
 h     -3.41077894    -0.15544131    -0.58223049
 h     -2.56034002    -1.70984846    -0.42584479
 h     -2.89966034    -0.69467116     0.99374714
 h     -1.28430402     1.44418158     1.52178352
          17

 c      1.22190101    -0.37915236    -0.09071499
 c     -0.02228090    -1.03299942     0.00704031
 c     -1.13034425    -0.11019398    -0.09120844
 c     -1.13723502     1.38389062     0.46715795
 c      0.07748804     1.42649112    -0.49810790
 c      1.38564942     0.96116469    -0.01458864
 h      0.12483196    -2.06234476     0.10493429
 h     -1.96292442     1.98721279    -0.01976970
 h     -0.16609309     1.32180490    -1.58974095
 h      2.18875159     1.47755156     0.43555362
 o      2.26352070    -1.17482864     0.20397611
 h      3.16529017    -0.52455017     0.11505919
 c     -2.60935675    -0.70441290    -0.06952150
 h     -3.44338629    -0.17690761    -0.59372290
 h     -2.59513025    -1.69478525    -0.43547621
 h     -2.86279086    -0.71127711     1.02634963
 h     -1.27327353     1.48623878     1.48568899
          17

 c      1.22475723    -0.37943334    -0.09416194
 c     -0.01380662    -1.02596646     0.00021908
 c     -1.13212680    -0.11240144    -0.08815259
 c     -1.13944310     1.37796795     0.46328713
 c      0.06988228     1.43268848    -0.49672936
 c      1.38784897     0.96162514    -0.01763287
 h      0.11042783    -2.13634210     0.16958479
 h     -1.94697010     1.98968754    -0.01209568
 h     -0.18126156     1.36037665    -1.55667456
 h      2.18204061     1.43164103     0.44336023
 o      2.26964620    -1.17906047     0.20905121
 h      3.12209032    -0.50846834     0.10863062
 c     -2.61246736    -0.69896188    -0.07159579
 h     -3.46798555    -0.19681493    -0.60386076
 h     -2.62908206    -1.69336237    -0.44929899
 h     -2.82534406    -0.72832729     1.05267250
 h     -1.25395429     1.52953319     1.47468599
          17

 c      1.23049231    -0.38097314    -0.09622008
 c     -0.00706222    -1.01743410    -0.00693076
 c     -1.13445447    -0.11647642    -0.08406489
 c     -1.14059228     1.37265994     0.45484486
 c      0.06149183     1.43895107    -0.49293365
 c      1.38639834     0.96176310    -0.02291088
 h      0.08578229    -2.20158094     0.22884720
 h     -1.93064204     1.98363497    -0.00372175
 h     -0.19767017     1.40138460    -1.52494731
 h      2.18945377     1.39860207     0.46145602
 o      2.27759724    -1.18184366     0.21370956
 h      3.05463145    -0.51974838     0.10655807
 c     -2.61510514    -0.69252609    -0.07291172
 h     -3.48271224    -0.21395872    -0.61006454
 h     -2.66059962    -1.70333685    -0.46603939
 h     -2.78853812    -0.74505207     1.06752557
 h     -1.22663649     1.57335804     1.49045659
          17

 c      1.23894787    -0.38387106    -0.09697886
 c     -0.00237192    -1.00894726    -0.01394914
 c     -1.13725661    -0.12224334    -0.07910506
 c     -1.14043272     1.36807859     0.44331911
 c      0.05266133     1.44522248    -0.48620361
 c      1.38142035     0.96157290    -0.03034777
 h      0.05228237    -2.24175550     0.27838567
 h     -1.91849244     1.97158094     0.00271213
 h     -0.21618915     1.44376299    -1.50377553
 h      2.20971764     1.37871052     0.48954056
 o      2.28652701    -1.18347289     0.21796425
 h      2.97757981    -0.55129177     0.10825745
 c     -2.61727733    -0.68590898    -0.07349554
 h     -3.48720851    -0.22658032    -0.61093080
 h     -2.68807826    -1.71827763    -0.48292536
 h     -2.75413842    -0.76071238     1.06847003
 h     -1.19098514     1.61480183     1.52114612
          17

 c      1.24973275    -0.38816083    -0.09655582
 c     -0.00001696    -1.00132121    -0.02048793
 c     -1.14042562    -0.12950971    -0.07344708
 c     -1.13867896     1.36439069     0.43060344
 c      0.04364402     1.45140309    -0.47651107
 c      1.37382247     0.96136692    -0.03938001
 h      0.01224131    -2.24963647     0.31502714
 h     -1.91531831     1.95677909     0.00476574
 h     -0.23676368     1.48699286    -1.49807738
 h      2.23372537     1.36814662     0.52229800
 o      2.29476557    -1.18510785     0.22199495
 h      2.91943066    -0.58254975     0.11071535
 c     -2.61886831    -0.67999275    -0.07353349
 h     -3.48264187    -0.23259199    -0.60625454
 h     -2.70996837    -1.73107912    -0.49704128
 h     -2.72419263    -0.77474207     1.05597495
 h     -1.14766820     1.64963221     1.55110401
          17

 c      1.26227834    -0.39376563    -0.09508789
 c     -0.00015205    -0.99495504    -0.02629784
 c     -1.14382247    -0.13806869    -0.06726945
 c     -1.13514298     1.36176479     0.41824359
 c      0.03454915     1.45740450    -0.46454196
 c      1.36473058     0.96144941    -0.04926870
 h     -0.03189275    -2.22321371     0.33669882
 h     -1.92432395     1.94180541     0.00118327
 h     -0.25761619     1.53063501    -1.50552177
 h      2.25079149     1.36257572     0.55289709
 o      2.30019953    -1.18858259     0.22613802
 h      2.91605540    -0.58291537     0.10863758
 c     -2.61965351    -0.67549921    -0.07330025
 h     -3.47148945    -0.22979958    -0.59688755
 h     -2.72504593    -1.73640816    -0.50633239
 h     -2.70079560    -0.78688342     1.03342998
 h     -1.09867132     1.67415272     1.56853260
          17

 c      1.27597064    -0.40045783    -0.09271880
 c     -0.00279488    -0.98996487    -0.03121454
 c     -1.14728649    -0.14769879    -0.06074254
 c     -1.12994365     1.36040901     0.40722250
 c      0.02540984     1.46321041    -0.45150217
 c      1.35505642     0.96195423    -0.05937247
 h     -0.07778704    -2.16411125     0.34232090
 h     -1.94534285     1.92721968    -0.00736818
 h     -0.27576099     1.57373989    -1.51849813
 h      2.25307708     1.35910485     0.57591493
 o      2.30276977    -1.19400855     0.23043929
 h      2.97022114    -0.55035616     0.10151148
 c     -2.61934456    -0.67288523    -0.07314606
 h     -3.45697125    -0.21618109    -0.58437415
 h     -2.73262772    -1.73152996    -0.50998105
 h     -2.68587411    -0.79728602     1.00696653
 h     -1.04667192     1.68599502     1.56700894
          17

 c      1.29022840    -0.40786365    -0.08959556
 c     -0.00782271    -0.98613532    -0.03518694
 c     -1.15064981    -0.15815192    -0.05401686
 c     -1.12358047     1.36057015     0.39803444
 c      0.01631308     1.46887544    -0.43871920
 c      1.34538868     0.96283913    -0.06923825
 h     -0.12339671    -2.07829473     0.33217942
 h     -1.97456936     1.91153385    -0.01844894
 h     -0.28830335     1.61482469    -1.52861892
 h      2.23656989     1.35644354     0.58822357
 o      2.30461827    -1.19953005     0.23455702
 h      3.04868933    -0.51531726     0.09512146
 c     -2.61768029    -0.67229646    -0.07347480
 h     -3.44202261    -0.19034937    -0.57030663
 h     -2.73267950    -1.71637571    -0.50847207
 h     -2.68096989    -0.80648112     0.98451589
 h     -0.99446908     1.68412129     1.54461346
          17

 c      1.30446649    -0.41550899    -0.08587496
 c     -0.01493373    -0.98266747    -0.03837952
 c     -1.15375770    -0.16913536    -0.04721349
 c     -1.11681927     1.36242888     0.39081458
 c      0.00747668     1.47447758    -0.42737491
 c      1.33603550     0.96391473    -0.07859635
 h     -0.16752269    -1.97923811     0.30914123
 h     -2.00611792     1.89253086    -0.02881578
 h     -0.29332121     1.65229725    -1.52977167
 h      2.20078211     1.35455880     0.58893424
 o      2.30752308    -1.20382329     0.23824421
 h      3.12323986    -0.50044481     0.09391167
 c     -2.61453531    -0.67353047    -0.07461368
 h     -3.42806077    -0.15221776    -0.55557635
 h     -2.72587195    -1.69353861    -0.50361435
 h     -2.68703773    -0.81510730     0.97339202
 h     -0.94464480     1.66873166     1.50330388
          17

 c      1.31806341    -0.42288067    -0.08172427
 c     -0.02354083    -0.97779226    -0.04133696
 c     -1.15649408    -0.18029438    -0.04041886
 c     -1.11051318     1.36597459     0.38538747
 c     -0.00075515     1.48007308    -0.41840987
 c      1.32704934     0.96487495    -0.08735757
 h     -0.21126511    -1.89264123     0.28055723
 h     -2.03412636     1.86869133    -0.03543896
 h     -0.29008224     1.68487878    -1.51906326
 h      2.14854362     1.35454677     0.57940435
 o      2.31241221    -1.20646157     0.24143788
 h      3.17899085    -0.51433329     0.09956629
 c     -2.60998761    -0.67602603    -0.07656897
 h     -3.41428466    -0.10359489    -0.53999363
 h     -2.71359318    -1.66825291    -0.49852156
 h     -2.70424586    -0.82343030     0.97686428
 h     -0.89922189     1.64135055     1.44924324
          17

 c      1.33040078    -0.42947515    -0.07731333
 c     -0.03268753    -0.96905481    -0.04491511
 c     -1.15881135    -0.19120008    -0.03368520
 c     -1.10547481     1.37094332     0.38121662
 c     -0.00797176     1.48566894    -0.41248642
 c      1.31821195     0.96531055    -0.09564084
 h     -0.25924402    -1.85323426     0.25734236
 h     -2.05423052     1.83989024    -0.03607245
 h     -0.27896199     1.71190870    -1.49687180
 h      2.08613217     1.35882000     0.56358858
 o      2.31969763    -1.20749730     0.24417968
 h      3.20921985    -0.55793742     0.11220528
 c     -2.60430816    -0.67893963    -0.07887252
 h     -3.39810558    -0.04824053    -0.52261286
 h     -2.69782817    -1.64770619    -0.49726185
 h     -2.73174883    -0.83106151     0.99224430
 h     -0.85908862     1.60495036     1.39369272
          17

 c      1.34095417    -0.43482214    -0.07280380
 c     -0.04149314    -0.95569815    -0.04945436
 c     -1.16076037    -0.20135686    -0.02703405
 c     -1.10239637     1.37686168     0.37743006
 c     -0.01377889     1.49120885    -0.40993540
 c      1.30905469     0.96471958    -0.10378595
 h     -0.31446565    -1.87669987     0.24401974
 h     -2.06431553     1.80746610    -0.02947160
 h     -0.26134010     1.73360088    -1.46687898
 h      2.02299514     1.37126562     0.54819199
 o      2.32943597    -1.20723930     0.24656801
 h      3.21244152    -0.62791984     0.13102712
 c     -2.59789579    -0.68138281    -0.08074217
 h     -3.37644228     0.00882485    -0.50250891
 h     -2.68078827    -1.63865433    -0.50374253
 h     -2.76759040    -0.83720939     1.01245827
 h     -0.82341314     1.56349959     1.35245785
          17

 c      1.34937804    -0.43851591    -0.06833454
 c     -0.04980562    -0.94024149    -0.05431055
 c     -1.16250069    -0.21026209    -0.02046000
 c     -1.10168752     1.38321724     0.37326638
 c     -0.01787828     1.49656676    -0.41068624
 c      1.29906446     0.96259045    -0.11221849
 h     -0.37063374    -1.94056597     0.23305776
 h     -2.06496809     1.77404510    -0.01553507
 h     -0.23949265     1.75127104    -1.43612468
 h      1.96929692     1.39641570     0.54100361
 o      2.34121482    -1.20624160     0.24874930
 h      3.19361098    -0.71653413     0.15427921
 c     -2.59119983    -0.68279134    -0.08146060
 h     -3.34704017     0.06244276    -0.47943862
 h     -2.66438063    -1.64360326    -0.51993407
 h     -2.80895174    -0.84118438     1.02951245
 h     -0.79036562     1.52025122     1.34003861
          17

 c      1.35554241    -0.44028350    -0.06400207
 c     -0.05771956    -0.92596838    -0.05877000
 c     -1.16427273    -0.21749474    -0.01393769
 c     -1.10316003     1.38961863     0.36887654
 c     -0.02013261     1.50155445    -0.41426746
 c      1.28811449     0.95864251    -0.12107380
 h     -0.41802025    -2.01287552     0.21580874
 h     -2.05984169     1.74330087     0.00454780
 h     -0.21627127     1.76733264    -1.41421301
 h      1.93075601     1.43664024     0.54626185
 o      2.35374764    -1.20542037     0.25093014
 h      3.16997972    -0.80940513     0.17888500
 c     -2.58464327    -0.68316158    -0.08065508
 h     -3.30925071     0.10837454    -0.45410960
 h     -2.64990356    -1.65868355    -0.54474601
 h     -2.85265219    -0.84271177     1.03711924
 h     -0.76003573     1.47611735     1.35943813
          17

 c      1.35954087    -0.44003344    -0.05984937
 c     -0.06505138    -0.91511965    -0.06253641
 c     -1.16634195    -0.22275353    -0.00742663
 c     -1.10590922     1.39572953     0.36546028
 c     -0.02062111     1.50597803    -0.42001894
 c      1.27672349     0.95308557    -0.12989274
 h     -0.45030461    -2.07280886     0.18843669
 h     -2.05543746     1.71950263     0.02843440
 h     -0.19433723     1.78459751    -1.41024030
 h      1.90538741     1.48916574     0.56078727
 o      2.36455697    -1.20600149     0.25334912
 h      3.17591346    -0.88625962     0.20081933
 c     -2.57855095    -0.68293038    -0.07831403
 h     -3.26423270     0.14402749    -0.42814418
 h     -2.63815491    -1.67573255    -0.57473207
 h     -2.89565513    -0.84199320     1.03172876
 h     -0.73600465     1.43083344     1.39980158
          17

 c      1.36164498    -0.43784450    -0.05587712
 c     -0.07142246    -0.90892695    -0.06560239
 c     -1.16892045    -0.22585132    -0.00086991
 c     -1.10871638     1.40116020     0.36443572
 c     -0.01966161     1.50975171    -0.42750965
 c      1.26576586     0.94657576    -0.13783521
 h     -0.46472070    -2.10993149     0.15049280
 h     -2.05913683     1.70656928     0.05348145
 h     -0.17523656     1.80475860    -1.42777843
 h      1.88657063     1.54683473     0.57625878
 o      2.37168134    -1.20857805     0.25609642
 h      3.23652970    -0.93636300     0.21815196
 c     -2.57310337    -0.68267507    -0.07465898
 h     -3.21478509     0.16881538    -0.40390442
 h     -2.62966242    -1.68631629    -0.60582042
 h     -2.93547472    -0.83966888     1.01265983
 h     -0.72285595     1.38509495     1.44542083
          17

 c      1.36218998    -0.43392561    -0.05206904
 c     -0.07648473    -0.90796402    -0.06808722
 c     -1.17208506    -0.22670733     0.00580384
 c     -1.11066106     1.40555456     0.36670785
 c     -0.01774968     1.51297215    -0.43680117
 c      1.25601919     0.93992855    -0.14413576
 h     -0.46053399    -2.11974655     0.10305285
 h     -2.07518945     1.70673710     0.07814954
 h     -0.15919504     1.82723860    -1.46225128
 h      1.86807297     1.60168379     0.58449678
 o      2.37631491    -1.21249080     0.25905329
 h      3.32726792    -0.96895635     0.23229630
 c     -2.56832432    -0.68290437    -0.07004514
 h     -3.16493095     0.18419093    -0.38424206
 h     -2.62478754    -1.68438477    -0.63463584
 h     -2.97052452    -0.83676878     0.98201302
 h     -0.72348517     1.34081360     1.48364855
          17

 c      1.36150498    -0.42860518    -0.04839699
 c     -0.08004498    -0.91232530    -0.07016068
 c     -1.17571962    -0.22535134     0.01266916
 c     -1.11148859     1.40872589     0.37250660
 c     -0.01543899     1.51585268    -0.44825809
 c      1.24797072     0.93389098    -0.14833130
 h     -0.43818223    -2.10135728     0.04787355
 h     -2.10144844     1.71971837     0.10277938
 h     -0.14579917     1.84970383    -1.50388544
 h      1.84624842     1.64749054     0.58021067
 o      2.38060926    -1.21701576     0.26211913
 h      3.40931533    -0.99421045     0.24440316
 c     -2.56409899    -0.68396551    -0.06493287
 h     -3.11922442     0.19322551    -0.37213290
 h     -2.62372374    -1.66709612    -0.65908332
 h     -3.00045315    -0.83464735     0.94454277
 h     -0.73853086     1.30036911     1.50684827
          17

 c      1.35991046    -0.42232508    -0.04481795
 c     -0.08206805    -0.92161638    -0.07201873
 c     -1.17950727    -0.22193216     0.01978899
 c     -1.11151564     1.41067294     0.38154868
 c     -0.01324905     1.51858772    -0.46216938
 c      1.24182420     0.92905663    -0.15026446
 h     -0.39924421    -2.05746724    -0.01284801
 h     -2.13040498     1.74309919     0.12888639
 h     -0.13469573     1.86948532    -1.54275452
 h      1.82001538     1.68048464     0.56118242
 o      2.38571839    -1.22179778     0.26525108
 h      3.46028492    -1.01591723     0.25461541
 c     -2.56022553    -0.68596488    -0.05987253
 h     -3.08176569     0.19951832    -0.37011957
 h     -2.62647064    -1.63483735    -0.67858022
 h     -3.02635458    -0.83484018     0.90716327
 h     -0.76681375     1.26602760     1.51175721
          17

 c      1.35771745    -0.41560574    -0.04127912
 c     -0.08257297    -0.93475173    -0.07386926
 c     -1.18298059    -0.21672287     0.02720090
 c     -1.11127336     1.41151140     0.39321565
 c     -0.01162999     1.52126247    -0.47852883
 c      1.23755064     0.92584067    -0.15002808
 h     -0.34712232    -1.99678858    -0.07662342
 h     -2.15327963     1.77347783     0.15785604
 h     -0.12583198     1.88455037    -1.57173431
 h      1.79037427     1.69934445     0.52778092
 o      2.39195198    -1.22665541     0.26842075
 h      3.47153448    -1.03454486     0.26274750
 c     -2.55650903    -0.68866300    -0.05541607
 h     -3.05517303     0.20559084    -0.37959813
 h     -2.63283285    -1.59114769    -0.69427044
 h     -3.05047063    -0.83876105     0.87745088
 h     -0.80570668     1.23960270     1.49898719
          17

 c      1.35521589    -0.40899156    -0.03772513
 c     -0.08147145    -0.94958118    -0.07586843
 c     -1.18561311    -0.21012117     0.03490433
 c     -1.11124009     1.41142210     0.40659695
 c     -0.01095549     1.52382531    -0.49699184
 c      1.23492041     0.92443704    -0.14793280
 h     -0.28801394    -1.93866454    -0.14145175
 h     -2.16332221     1.80742656     0.19020067
 h     -0.11943385     1.89382691    -1.58723588
 h      1.76020514     1.70535181     0.48272445
 o      2.39912557    -1.23146436     0.27159826
 h      3.44259356    -1.04926599     0.26859110
 c     -2.55288805    -0.69142612    -0.05191494
 h     -3.04004237     0.21166450    -0.40022882
 h     -2.64247064    -1.54248430    -0.70919433
 h     -3.07497749    -0.84723507     0.86092052
 h     -0.85120869     1.22211742     1.47342746
          17

 c      1.35266713    -0.40298948    -0.03410042
 c     -0.07854822    -0.96287487    -0.07795072
 c     -1.18692618    -0.20263159     0.04284975
 c     -1.11174978     1.41064756     0.42043507
 c     -0.01151668     1.52609268    -0.51689596
 c      1.23351357     0.92473990    -0.14450109
 h     -0.23008050    -1.91381959    -0.20788764
 h     -2.15708567     1.84202260     0.22544588
 h     -0.11595906     1.89726146    -1.58915891
 h      1.73434396     1.70291230     0.43109684
 o      2.40658335    -1.23615184     0.27474968
 h      3.38087033    -1.05823800     0.27199207
 c     -2.54953467    -0.69336164    -0.04933787
 h     -3.03522852     0.21579806    -0.42984889
 h     -2.65497345    -1.49708787    -0.72786072
 h     -3.10030637    -0.86009790     0.85845500
 h     -0.89798741     1.21337496     1.44517024
          17

 c      1.35030633    -0.39800586    -0.03034729
 c     -0.07383234    -0.97216071    -0.07982027
 c     -1.18658691    -0.19479691     0.05093368
 c     -1.11294792     1.40948618     0.43317747
 c     -0.01350889     1.52776520    -0.53728337
 c      1.23274496     0.92628937    -0.14043490
 h     -0.17812081    -1.94378900    -0.27916384
 h     -2.13459273     1.87516891     0.26224237
 h     -0.11609017     1.89587763    -1.58087600
 h      1.71943044     1.69982260     0.37995151
 o      2.41286780    -1.24077630     0.27783803
 h      3.30702063    -1.05753317     0.27285492
 c     -2.54684434    -0.69366196    -0.04736781
 h     -3.03864671     0.21522176    -0.46497629
 h     -2.66978207    -1.46221806    -0.75435812
 h     -3.12448334    -0.87619950     0.86617069
 h     -0.93999303     1.21178671     1.42898311
          17

 c      1.34833086    -0.39430701    -0.02640804
 c     -0.06776818    -0.97812189    -0.08153055
 c     -1.18446197    -0.18709256     0.05900819
 c     -1.11468258     1.40818111     0.44346104
 c     -0.01701090     1.52845323    -0.55694146
 c      1.23198691     0.92841230    -0.13645752
 h     -0.13102750    -2.01377664    -0.35423515
 h     -2.09925060     1.90593103     0.29851535
 h     -0.12073572     1.89180294    -1.56913605
 h      1.72242343     1.70541302     0.33631451
 o      2.41540990    -1.24567002     0.28083488
 h      3.26017719    -1.03920354     0.27102363
 c     -2.54531768    -0.69197539    -0.04578361
 h     -3.04803460     0.20776496    -0.50161195
 h     -2.68582510    -1.44084502    -0.78935696
 h     -3.14412870    -0.89383165     0.87781795
 h     -0.97211651     1.21534759     1.43863544
          17

 c      1.34685204    -0.39201956    -0.02223832
 c     -0.06075210    -0.98301190    -0.08362743
 c     -1.18059229    -0.17988219     0.06690555
 c     -1.11640474     1.40671023     0.45094150
 c     -0.02196873     1.52773413    -0.57453710
 c      1.23084649     0.93068039    -0.13301570
 h     -0.08749105    -2.09161142    -0.42598892
 h     -2.05756802     1.93485680     0.33173753
 h     -0.13093845     1.88793560    -1.56289869
 h      1.74707232     1.72514856     0.30349143
 o      2.41218437    -1.25124582     0.28373757
 h      3.27230380    -0.99491200     0.26617683
 c     -2.54541621    -0.68850077    -0.04473807
 h     -3.06142720     0.19262412    -0.53598561
 h     -2.70124041    -1.43088528    -0.82875095
 h     -3.15600905    -0.91124897     0.88746958
 h     -0.99186255     1.22363434     1.47694667
          17

 c      1.34586820    -0.39114408    -0.01782334
 c     -0.05299570    -0.98837841    -0.08663754
 c     -1.17513928    -0.17343602     0.07446157
 c     -1.11728513     1.40474963     0.45648331
 c     -0.02822106     1.52526952    -0.58893483
 c      1.22941754     0.93331614    -0.13011455
 h     -0.04814909    -2.15422719    -0.48731515
 h     -2.01799786     1.96386775     0.35946116
 h     -0.14754300     1.88676420    -1.56990979
 h      1.79080379     1.75588126     0.27915820
 o      2.40469848    -1.25714892     0.28652287
 h      3.32112716    -0.92974704     0.25869567
 c     -2.54743583    -0.68376060    -0.04467909
 h     -3.07738725     0.17050749    -0.56507181
 h     -2.71370196    -1.42771736    -0.86564258
 h     -3.15804594    -0.92703800     0.89101623
 h     -0.99914659     1.23816868     1.53312055
          17

 c      1.34530395    -0.39157482    -0.01317705
 c     -0.04465518    -0.99481908    -0.09085118
 c     -1.16834465    -0.16796233     0.08152250
 c     -1.11654822     1.40193470     0.46138946
 c     -0.03557802     1.52094826    -0.59959574
 c      1.22820587     0.93697895    -0.12750981
 h     -0.01432962    -2.19029913    -0.53373096
 h     -1.98820376     1.99508517     0.37998129
 h     -0.17063035     1.88869157    -1.59211155
 h      1.84591059     1.78814949     0.25796904
 o      2.39572839    -1.26246767     0.28911726
 h      3.36541910    -0.85836669     0.24999869
 c     -2.55141735    -0.67832757    -0.04610774
 h     -3.09511626     0.14348683    -0.58690173
 h     -2.72107905    -1.42707173    -0.89345487
 h     -3.14968276    -0.94032783     0.88663698
 h     -0.99491781     1.26051749     1.59126033
          17

 c      1.34504904    -0.39310655    -0.00833624
 c     -0.03589390    -1.00237724    -0.09636602
 c     -1.16050190    -0.16362854     0.08794097
 c     -1.11380809     1.39816709     0.46669704
 c     -0.04389591     1.51492239    -0.60670021
 c      1.22783230     0.94223065    -0.12498333
 h      0.01270168    -2.19555400    -0.56294195
 h     -1.97170172     2.02868339     0.39270675
 h     -0.19917323     1.89145888    -1.62418836
 h      1.90350844     1.81224552     0.23521482
 o      2.38695626    -1.26645884     0.29144652
 h      3.38177126    -0.79287700     0.24158529
 c     -2.55711205    -0.67268288    -0.04942234
 h     -3.11451411     0.11474787    -0.60071845
 h     -2.72187597    -1.42634601    -0.90776108
 h     -3.13191973    -0.95091734     0.87485861
 h     -0.98033984     1.29098468     1.63832090
          17

 c      1.34496502    -0.39543542    -0.00335977
 c     -0.02688843    -1.01079677    -0.10314898
 c     -1.15192734    -0.16057263     0.09357053
 c     -1.10916862     1.39373885     0.47300148
 c     -0.05308907     1.50748475    -0.61085078
 c      1.22881866     0.94925326    -0.12244330
 h      0.03189279    -2.16977355    -0.57417184
 h     -1.96671000     2.06156354     0.39801087
 h     -0.23131519     1.89140444    -1.65696659
 h      1.95626480     1.82162817     0.20823239
 o      2.37912481    -1.26865911     0.29345852
 h      3.36190873    -0.74089218     0.23463249
 c     -2.56400271    -0.66716975    -0.05487955
 h     -3.13614608     0.08821626    -0.60694652
 h     -2.71535118    -1.42473932    -0.90676149
 h     -3.10718212    -0.95935412     0.85848238
 h     -0.95657299     1.32865777     1.66621738
          17

 c      1.34487704    -0.39817492     0.00167173
 c     -0.01782698    -1.01956216    -0.11104154
 c     -1.14293163    -0.15890232     0.09826565
 c     -1.10303538     1.38921249     0.48053451
 c     -0.06309438     1.49891554    -0.61268460
 c      1.23151184     0.95784593    -0.11990506
 h      0.04244205    -2.11631188    -0.56814185
 h     -1.96826665     2.08837499     0.39683859
 h     -0.26498929     1.88513555    -1.68181927
 h      1.99922349     1.81335116     0.17619242
 o      2.37247873    -1.26880959     0.29512430
 h      3.30575210    -0.70679582     0.23000430
 c     -2.57138189    -0.66196446    -0.06259524
 h     -3.16100245     0.06792129    -0.60689154
 h     -2.70148769    -1.42306225    -0.89123919
 h     -3.07891558    -0.96688236     0.84219054
 h     -0.92472878     1.37186737     1.67113182
          17

 c      1.34456143    -0.40089274     0.00665855
 c     -0.00891756    -1.02773411    -0.11968587
 c     -1.13379758    -0.15868048     0.10188945
 c     -1.09585774     1.38519374     0.48924362
 c     -0.07383467     1.48940171    -0.61266822
 c      1.23605894     0.96750853    -0.11745592
 h      0.04394896    -2.04402445    -0.54798205
 h     -1.97122641     2.10373793     0.39040733
 h     -0.29839135     1.87038112    -1.69293459
 h      2.02990315     1.78760688     0.13957621
 o      2.36689887    -1.26685290     0.29644121
 h      3.21947634    -0.69184172     0.22822952
 c     -2.57849922    -0.65704198    -0.07251048
 h     -3.18994532     0.05703465    -0.60212796
 h     -2.68093101    -1.42360555    -0.86445037
 h     -3.05070311    -0.97506691     0.83134742
 h     -0.88581279     1.41857425     1.65274129
          17

 c      1.34373502    -0.40316196     0.01148620
 c     -0.00040998    -1.03358965    -0.12836694
 c     -1.12476274    -0.15991179     0.10432879
 c     -1.08799329     1.38216200     0.49879815
 c     -0.08519111     1.47902484    -0.61105012
 c      1.24236454     0.97750146    -0.11523955
 h      0.03669333    -1.97153228    -0.52112748
 h     -1.97198623     2.10383188     0.38006094
 h     -0.33020497     1.84614521    -1.68778921
 h      2.04855383     1.74754216     0.09982389
 o      2.36174770    -1.26308778     0.29745178
 h      3.11817408    -0.69168072     0.22921256
 c     -2.58475834    -0.65217195    -0.08430243
 h     -3.22293573     0.05682474    -0.59378126
 h     -2.65487707    -1.42994151    -0.83178500
 h     -3.02500886    -0.98499294     0.82982317
 h     -0.84056904     1.46667200     1.61419779
          17

 c      1.34206318    -0.40460571     0.01603101
 c      0.00741801    -1.03445095    -0.13594032
 c     -1.11601922    -0.16251763     0.10551447
 c     -1.07970130     1.38037997     0.50855123
 c     -0.09698390     1.46777006    -0.60786821
 c      1.25001766     0.98687103    -0.11344975
 h      0.02156789    -1.92945252    -0.50022326
 h     -1.96894972     2.08697028     0.36720103
 h     -0.35972114     1.81262383    -1.66709680
 h      2.05883582     1.69941992     0.05909325
 o      2.35555256    -1.25851513     0.29828317
 h      3.03093536    -0.69086493     0.23160185
 c     -2.58986449    -0.64701033    -0.09734506
 h     -3.25846511     0.06609589    -0.58216880
 h     -2.62485995    -1.44607832    -0.79957863
 h     -3.00232411    -0.99642552     0.83792436
 h     -0.78913555     1.51438819     1.56265094
          17

 c      1.33923069    -0.40490875     0.02017031
 c      0.01435757    -1.02812055    -0.14144601
 c     -1.10773479    -0.16630014     0.10544033
 c     -1.07118966     1.37984308     0.51756234
 c     -0.10895364     1.45553827    -0.60295575
 c      1.25823700     0.99450486    -0.11230975
 h     -0.00098748    -1.94398101    -0.49593915
 h     -1.96250596     2.05366171     0.35322587
 h     -0.38698387     1.77112836    -1.63487666
 h      2.06832284     1.65240699     0.01984505
 o      2.34642205    -1.25474612     0.29913021
 h      2.99376889    -0.66448901     0.23305034
 c     -2.59381219    -0.64131416    -0.11086788
 h     -3.29365237     0.08156310    -0.56706937
 h     -2.59251286    -1.47436677    -0.77277186
 h     -2.98148648    -1.00766009     0.85219281
 h     -0.73061473     1.56082705     1.50915739
          17

 c      1.33509603    -0.40380043     0.02380459
 c      0.02023344    -1.01557033    -0.14516074
 c     -1.10008209    -0.17092247     0.10416855
 c     -1.06260976     1.38027721     0.52487491
 c     -0.12074684     1.44216605    -0.59596119
 c      1.26599990     0.99935215    -0.11201037
 h     -0.03063370    -2.00572205    -0.50463483
 h     -1.95498466     2.00652593     0.33942893
 h     -0.41294999     1.72394986    -1.59846554
 h      2.08684472     1.61643396    -0.01602619
 o      2.33435071    -1.25207755     0.30002965
 h      3.01183277    -0.60907987     0.23375004
 c     -2.59672334    -0.63517900    -0.12423252
 h     -3.32501435     0.09899859    -0.54834484
 h     -2.55956657    -1.51303733    -0.75279889
 h     -2.96082239    -1.01622480     0.86723621
 h     -0.66332390     1.60619222     1.46575772
          17

 c      1.32979402    -0.40106492     0.02687829
 c      0.02470287    -0.99995049    -0.14808416
 c     -1.09323957    -0.17596360     0.10180729
 c     -1.05389810     1.38126628     0.53008454
 c     -0.13192728     1.42747436    -0.58646147
 c      1.27253101     1.00084407    -0.11262706
 h     -0.06483115    -2.08134937    -0.51451653
 h     -1.95051681     1.95000197     0.32685405
 h     -0.43938616     1.67385646    -1.56745749
 h      2.12076880     1.59743803    -0.04813907
 o      2.32138229    -1.24896975     0.30083003
 h      3.05573620    -0.55089649     0.23677407
 c     -2.59866543    -0.62908065    -0.13704924
 h     -3.34943398     0.11449690    -0.52641877
 h     -2.52805150    -1.55592296    -0.73786235
 h     -2.93910961    -1.01981184     0.87793122
 h     -0.58693753     1.65075300     1.43922470
          17

 c      1.32366446    -0.39658937     0.02937797
 c      0.02734892    -0.98394544    -0.15093504
 c     -1.08737567    -0.18100404     0.09847673
 c     -1.04462059     1.38248983     0.53368103
 c     -0.14205321     1.41135985    -0.57425746
 c      1.27781709     0.99917801    -0.11411825
 h     -0.09971282    -2.14417430    -0.51744181
 h     -1.95418894     1.88946007     0.31624423
 h     -0.46801226     1.62303262    -1.55032328
 h      2.16727130     1.59388811    -0.07745629
 o      2.30924204    -1.24412951     0.30143627
 h      3.09925756    -0.51247585     0.24412180
 c     -2.59956267    -0.62367191    -0.14908770
 h     -3.36487239     0.12533201    -0.50241654
 h     -2.50025675    -1.59500780    -0.72515810
 h     -2.91594283    -1.01689693     0.88077686
 h     -0.50526681     1.69311370     1.42728260
          17

 c      1.31711777    -0.39039863     0.03132010
 c      0.02786013    -0.96920804    -0.15403081
 c     -1.08264072    -0.18567581     0.09429063
 c     -1.03420243     1.38387484     0.53669950
 c     -0.15080367     1.39388177    -0.55975291
 c      1.28248391     0.99511063    -0.11642213
 h     -0.13182626    -2.18017449    -0.51020679
 h     -1.96978400     1.82954436     0.30834794
 h     -0.49897380     1.57209023    -1.54970021
 h      2.21609788     1.59907916    -0.10505001
 o      2.29882003    -1.23704471     0.30184687
 h      3.12839012    -0.50387510     0.25616228
 c     -2.59920141    -0.61954141    -0.16017437
 h     -3.37070478     0.13031746    -0.47807359
 h     -2.47835961    -1.62335696    -0.71271454
 h     -2.89170680    -1.00699509     0.87442396
 h     -0.42582959     1.73016523     1.42235843
          17

 c      1.31054146    -0.38266384     0.03273921
 c      0.02610043    -0.95670673    -0.15745854
 c     -1.07916543    -0.18967297     0.08935574
 c     -1.02244031     1.38558140     0.54014764
 c     -0.15803551     1.37524541    -0.54406109
 c      1.28724465     0.98954410    -0.11952506
 h     -0.15859147    -2.18348713    -0.49238417
 h     -1.99686261     1.77273577     0.30449967
 h     -0.53005892     1.52031304    -1.56075993
 h      2.25613918     1.60589961    -0.13132753
 o      2.29048773    -1.22768610     0.30210891
 h      3.13689251    -0.52737117     0.27240394
 c     -2.59727094    -0.61708267    -0.17017538
 h     -3.36776397     0.12982861    -0.45554809
 h     -2.46405560    -1.63665872    -0.69998031
 h     -2.86743037    -0.99071196     0.85983508
 h     -0.35661326     1.75864138     1.41751338
          17

 c      1.30425410    -0.37369541     0.03367991
 c      0.02211532    -0.94700167    -0.16117937
 c     -1.07705729    -0.19274512     0.08377395
 c     -1.00975240     1.38787814     0.54475084
 c     -0.16370323     1.35569522    -0.52867841
 c      1.29254981     0.98330419    -0.12346324
 h     -0.17819330    -2.15290982    -0.46494256
 h     -2.02992695     1.71958995     0.30676219
 h     -0.55769128     1.46688335    -1.57463783
 h      2.27953200     1.60933402    -0.15611442
 o      2.28427640    -1.21632467     0.30229138
 h      3.12364079    -0.58041763     0.29194268
 c     -2.59341153    -0.61644746    -0.17902797
 h     -3.35814542     0.12559634    -0.43718836
 h     -2.45835125    -1.63365553    -0.68773763
 h     -2.84462464    -0.96967958     0.84028656
 h     -0.30367534     1.77626067     1.40893861
          17

 c      1.29849379    -0.36392496     0.03419206
 c      0.01612725    -0.94030163    -0.16504947
 c     -1.07639112    -0.19468600     0.07764313
 c     -0.99698355     1.39098210     0.55096574
 c     -0.16775607     1.33543599    -0.51504722
 c      1.29851846     0.97709119    -0.12830379
 h     -0.18954880    -2.09106792    -0.42986196
 h     -2.06081639     1.67025111     0.31730009
 h     -0.57853460     1.41171583    -1.58298231
 h      2.28245379     1.60681351    -0.17897492
 o      2.27979926    -1.20355407     0.30247049
 h      3.09379186    -0.65533783     0.31369459
 c     -2.58728114    -0.61751233    -0.18675345
 h     -3.34471595     0.12022926    -0.42524397
 h     -2.46146498    -1.61628540    -0.67794513
 h     -2.82508517    -0.94632354     0.82102809
 h     -0.27053758     1.78199012     1.39582066
          17

 c      1.29343961    -0.35387717     0.03433046
 c      0.00854564    -0.93629552    -0.16878614
 c     -1.07719249    -0.19532905     0.07105728
 c     -0.98505880     1.39495732     0.55901774
 c     -0.17012071     1.31462519    -0.50427779
 c      1.30496058     0.97146393    -0.13412709
 h     -0.19267855    -2.00626258    -0.39043672
 h     -2.08200457     1.62551924     0.33762819
 h     -0.59041841     1.35551460    -1.58035134
 h      2.26488421     1.59803211    -0.19946859
 o      2.27591115    -1.19044218     0.30269816
 h      3.06393173    -0.73693142     0.33686982
 c     -2.57865448    -0.61983642    -0.19339489
 h     -3.33027619     0.11641017    -0.42151466
 h     -2.47279062    -1.58984198    -0.67366964
 h     -2.81057798    -0.92333476     0.80809204
 h     -0.25828439     1.77599290     1.37973024
          17

 c      1.28925273    -0.34412261     0.03415643
 c      0.00001391    -0.93372897    -0.17190296
 c     -1.07942039    -0.19455562     0.06410755
 c     -0.97476040     1.39968346     0.56885207
 c     -0.17074875     1.29340607    -0.49701306
 c      1.31137285     0.96679313    -0.14100745
 h     -0.18972917    -1.91734580    -0.35200801
 h     -2.08861442     1.58692339     0.36827535
 h     -0.59258636     1.29950076    -1.56478153
 h      2.23066083     1.58505137    -0.21736695
 o      2.27052890    -1.17844192     0.30293154
 h      3.06475798    -0.80400587     0.36209229
 c     -2.56753272    -0.62266923    -0.19887410
 h     -3.31657542     0.11595078    -0.42699674
 h     -2.49101963    -1.56261771    -0.67885879
 h     -2.80237866    -0.90288409     0.80600416
 h     -0.26547452     1.75963505     1.36441686
          17

 c      1.28608476    -0.33520012     0.03373278
 c     -0.00855114    -0.93002181    -0.17371057
 c     -1.08296343    -0.19230827     0.05688742
 c     -0.96666320     1.40485069     0.58003921
 c     -0.16965897     1.27195157    -0.49335337
 c      1.31690498     0.96318930    -0.14898794
 h     -0.18604595    -1.85818654    -0.32204259
 h     -2.07915912     1.55635092     0.40877550
 h     -0.58574267     1.24513840    -1.53783640
 h      2.18786805     1.57273714    -0.23287966
 o      2.26230494    -1.16833271     0.30307123
 h      3.11507149    -0.84657947     0.39093471
 c     -2.55419730    -0.62513467    -0.20289708
 h     -3.30368853     0.11918203    -0.44165718
 h     -2.51456799    -1.54363641    -0.69730910
 h     -2.80082143    -0.88600650     0.81539907
 h     -0.28771508     1.73555071     1.35596700
          17

 c      1.28403879    -0.32752953     0.03311516
 c     -0.01623290    -0.92253912    -0.17364196
 c     -1.08766261    -0.18858982     0.04950678
 c     -0.96110890     1.40998621     0.59175826
 c     -0.16693717     1.25050606    -0.49282107
 c      1.32041926     0.96047582    -0.15805968
 h     -0.18741774    -1.86285215    -0.30652413
 h     -2.05588571     1.53569215     0.45773180
 h     -0.57213091     1.19390053    -1.50475698
 h      2.14830062     1.56872109    -0.24678240
 o      2.25269050    -1.15967790     0.30324587
 h      3.19023552    -0.87482026     0.42162674
 c     -2.53917338    -0.62663358    -0.20510480
 h     -3.29016022     0.12505911    -0.46443941
 h     -2.54204791    -1.53794241    -0.73039979
 h     -2.80517366    -0.87263380     0.83251149
 h     -0.31763222     1.70739624     1.36257188
          17

 c      1.28316540    -0.32137891     0.03235385
 c     -0.02274674    -0.91195911    -0.17175263
 c     -1.09334638    -0.18343786     0.04211380
 c     -0.95804359     1.41457067     0.60302633
 c     -0.16270923     1.22941423    -0.49441286
 c      1.32085698     0.95836603    -0.16817920
 h     -0.19267503    -1.92616528    -0.30430218
 h     -2.02513947     1.52662140     0.51289245
 h     -0.55547946     1.14703457    -1.47432007
 h      2.12348974     1.58096565    -0.26009363
 o      2.24389107    -1.15206649     0.30375958
 h      3.25503460    -0.89892193     0.44990693
 c     -2.52316727    -0.62716542    -0.20539313
 h     -3.27376184     0.13181006    -0.49349181
 h     -2.57207237    -1.54302417    -0.77504215
 h     -2.81394221    -0.86213086     0.85104654
 h     -0.34690200     1.67861961     1.39221068
          17

 c      1.28347243    -0.31690991     0.03149430
 c     -0.02826073    -0.90163243    -0.16847929
 c     -1.09981286    -0.17692471     0.03490117
 c     -0.95672627     1.41823250     0.61321867
 c     -0.15714398     1.20911578    -0.49685121
 c      1.31787559     0.95689866    -0.17933476
 h     -0.19589423    -2.01096890    -0.30994637
 h     -1.99709290     1.53046511     0.57141638
 h     -0.54027593     1.10543013    -1.45698368
 h      2.11742695     1.61231890    -0.27317349
 o      2.23723397    -1.14550399     0.30486824
 h      3.28913797    -0.92219061     0.47242171
 c     -2.50701756    -0.62719386    -0.20404650
 h     -3.25236616     0.13765477    -0.52651347
 h     -2.60257810    -1.55086925    -0.82439722
 h     -2.82536790    -0.85379616     0.86472794
 h     -0.37070722     1.65042601     1.44737765
          17

 c      1.28491118    -0.31422129     0.03056699
 c     -0.03283910    -0.89428661    -0.16416423
 c     -1.10676667    -0.16917907     0.02808776
 c     -0.95581781     1.42083462     0.62245572
 c     -0.15055054     1.19008345    -0.49909366
 c      1.31210112     0.95666484    -0.19157698
 h     -0.19331972    -2.08630066    -0.31909663
 h     -1.98282173     1.54804298     0.63052030
 h     -0.52992081     1.06987991    -1.46016795
 h      2.12369164     1.65741138    -0.28521349
 o      2.23328041    -1.14017282     0.30673115
 h      3.28485326    -0.94439322     0.48734404
 c     -2.49160786    -0.62725333    -0.20160569
 h     -3.22461160     0.14132186    -0.56111869
 h     -2.63077268    -1.55315066    -0.87078932
 h     -2.83784622    -0.84709771     0.86897141
 h     -0.39025846     1.62122202     1.52122704
          17

 c      1.28737062    -0.31332378     0.02957563
 c     -0.03641467    -0.89126896    -0.15897677
 c     -1.11377703    -0.16038715     0.02189690
 c     -0.95420506     1.42237266     0.63139025
 c     -0.14349749     1.17273102    -0.50082626
 c      1.30464971     0.95843480    -0.20494773
 h     -0.18401407    -2.13591961    -0.32919898
 h     -1.98786305     1.57927229     0.68798404
 h     -0.52483177     1.04171170    -1.48334702
 h      2.13114851     1.70636942    -0.29489266
 o      2.23208737    -1.13627998     0.30941720
 h      3.24266214    -0.96395422     0.49416257
 c     -2.47774669    -0.62770834    -0.19869674
 h     -3.19027339     0.14234491    -0.59516059
 h     -2.65373479    -1.54445320    -0.90803938
 h     -2.85021844    -0.84173893     0.86153895
 h     -0.40986038     1.58854863     1.60065920
          17

 c      1.29068365    -0.31409079     0.02848799
 c     -0.03891463    -0.89299819    -0.15297677
 c     -1.12028339    -0.15078489     0.01653809
 c     -0.95173799     1.42289263     0.64075401
 c     -0.13677522     1.15737314    -0.50245263
 c      1.29657925     0.96265266    -0.21939693
 h     -0.16847569    -2.15295672    -0.33876207
 h     -2.00768865     1.62253907     0.74167142
 h     -0.52266757     1.02288233    -1.51841359
 h      2.13041034     1.75018365    -0.30122725
 o      2.23314912    -1.13402724     0.31287547
 h      3.17194913    -0.97830749     0.49406985
 c     -2.46606189    -0.62871261    -0.19594255
 h     -3.15037515     0.14119379    -0.62697590
 h     -2.66898777    -1.52286670    -0.93232387
 h     -2.86199298    -0.83766833     0.84267539
 h     -0.43284858     1.55094221     1.67262873
          17

 c      1.29463395    -0.31624107     0.02723096
 c     -0.04031097    -0.89933759    -0.14617019
 c     -1.12564775    -0.14065061     0.01219524
 c     -0.94905506     1.42248226     0.65110660
 c     -0.13122089     1.14426037    -0.50463771
 c      1.28868793     0.96924131    -0.23476049
 h     -0.14784106    -2.13570155    -0.34685924
 h     -2.03109823     1.67459838     0.78891057
 h     -0.52035574     1.01523523    -1.55478461
 h      2.11606959     1.78305307    -0.30383559
 o      2.23497982    -1.13367120     0.31683999
 h      3.09754347    -0.98298053     0.49146281
 c     -2.45692471    -0.63022886    -0.19392538
 h     -3.10708418     0.13926195    -0.65552651
 h     -2.67481775    -1.48959714    -0.94230822
 h     -2.87353029    -0.83507326     0.81505501
 h     -0.46024389     1.50827502     1.72768293
          17

 c      1.29895455    -0.31934508     0.02568832
 c     -0.04060955    -0.90971796    -0.13853620
 c     -1.12923772    -0.13030075     0.00902203
 c     -0.94696521     1.42124416     0.66273550
 c     -0.12757405     1.13361763    -0.50790437
 c      1.28149895     0.97765576    -0.25078237
 h     -0.12366823    -2.08645117    -0.35303479
 h     -2.04700065     1.73135046     0.82686919
 h     -0.51570340     1.01981801    -1.58373642
 h      2.08650547     1.80257113    -0.30284225
 o      2.23492637    -1.13562375     0.32077159
 h      3.06289805    -0.97051147     0.49500131
 c     -2.45040516    -0.63202136    -0.19313602
 h     -3.06339405     0.13866472    -0.68041687
 h     -2.67047463    -1.44869417    -0.93930861
 h     -2.88612606    -0.83433909     0.78347664
 h     -0.49118639     1.46135011     1.76052733
          17

 c      1.30331450    -0.32283224     0.02369902
 c     -0.03981919    -0.92302584    -0.13001475
 c     -1.13051769    -0.12008475     0.00714122
 c     -0.94608089     1.41925796     0.67561008
 c     -0.12640893     1.12564484    -0.51247654
 c      1.27524515     0.98700836    -0.26715473
 h     -0.09799749    -2.01314696    -0.35769833
 h     -2.04804398     1.78877367     0.85329780
 h     -0.50789714     1.03673826    -1.59995162
 h      2.04346042     1.80958657    -0.29870920
 o      2.23155061    -1.14019200     0.32434573
 h      3.09290765    -0.93566219     0.51018518
 c     -2.44627869    -0.63361237    -0.19386395
 h     -3.02259202     0.14176189    -0.70175000
 h     -2.65636672    -1.40707783    -0.92770329
 h     -2.90177768    -0.83590984     0.75391464
 h     -0.52356081     1.41146548     1.76967892
          17

 c      1.30735306    -0.32605311     0.02107802
 c     -0.03792566    -0.93726285    -0.12042221
 c     -1.12912687    -0.11037256     0.00664332
 c     -0.94675280     1.41656788     0.68935349
 c     -0.12810116     1.12049462    -0.51826289
 c      1.26982066     0.99615987    -0.28356320
 h     -0.07340990    -1.93374970    -0.36333114
 h     -2.03102586     1.84348867     0.86692565
 h     -0.49744854     1.06534000    -1.60158869
 h      1.99200615     1.80843128    -0.29204273
 o      2.22710847    -1.14699498     0.32803123
 h      3.15462655    -0.88510699     0.53028124
 c     -2.44412134    -0.63426386    -0.19604763
 h     -2.98759462     0.15040480    -0.71982355
 h     -2.63410268    -1.37425201    -0.91506357
 h     -2.92238682    -0.84000156     0.73162041
 h     -0.55428961     1.36007252     1.75742526
          17

 c      1.31079514    -0.32844661     0.01767453
 c     -0.03489404    -0.94930582    -0.10930763
 c     -1.12493370    -0.10152186     0.00758126
 c     -0.94910964     1.41319587     0.70320874
 c     -0.13280867     1.11824707    -0.52486816
 c      1.26477342     1.00377837    -0.29972967
 h     -0.05261145    -1.87962207    -0.37628440
 h     -1.99631178     1.89306925     0.86754579
 h     -0.48604504     1.10446467    -1.59016357
 h      1.94033880     1.80706430    -0.28332282
 o      2.22429762    -1.15532751     0.33241208
 h      3.20759911    -0.83032628     0.54662346
 c     -2.44350563    -0.63312447    -0.19925977
 h     -2.96037632     0.16513816    -0.73478964
 h     -2.60591645    -1.36018860    -0.91038791
 h     -2.94855899    -0.84626991     0.71888059
 h     -0.57935784     1.30840079     1.73027772
          17

 c      1.31353440    -0.32967491     0.01342315
 c     -0.03073375    -0.95618082    -0.09612238
 c     -1.11807133    -0.09381422     0.00996255
 c     -0.95307818     1.40916200     0.71604862
 c     -0.14046844     1.11888863    -0.53160889
 c      1.25947104     1.00853108    -0.31544952
 h     -0.03723882    -1.88128153    -0.40475302
 h     -1.94744065     1.93637428     0.85601064
 h     -0.47642697     1.15278411    -1.57053272
 h      1.89781932     1.81533885    -0.27261271
 o      2.22446258    -1.16455958     0.33776514
 h      3.23136376    -0.78000487     0.55486496
 c     -2.44421123    -0.62963894    -0.20304975
 h     -2.94173861     0.18478796    -0.74649419
 h     -2.57337621    -1.37035242    -0.91916970
 h     -2.97884058    -0.85370388     0.71406242
 h     -0.59392149     1.25697475     1.69905536
          17

 c      1.31563814    -0.32966230     0.00836093
 c     -0.02551218    -0.95799566    -0.08110609
 c     -1.10894645    -0.08738912     0.01373528
 c     -0.95831992     1.40446850     0.72660501
 c     -0.15082504     1.12229394    -0.53758586
 c      1.25350951     1.00956650    -0.33059317
 h     -0.02744333    -1.93449938    -0.44805420
 h     -1.89099671     1.97402794     0.83418894
 h     -0.47208419     1.20923105    -1.55032078
 h      1.87032397     1.83965547    -0.25965610
 o      2.22798340    -1.17413931     0.34412854
 h      3.21923327    -0.73975502     0.55376298
 c     -2.44625496    -0.62393324    -0.20739668
 h     -2.93146840     0.20673876    -0.75459720
 h     -2.53680636    -1.40134087    -0.93892998
 h     -3.01008875    -0.86088056     0.71279224
 h     -0.59322363     1.20541046     1.67640223
          17

 c      1.31728555    -0.32859443     0.00261225
 c     -0.01928239    -0.95736711    -0.06541850
 c     -1.09818484    -0.08225517     0.01876609
 c     -0.96409344     1.39898784     0.73404131
 c     -0.16350746     1.12821992    -0.54190868
 c      1.24704069     1.00698676    -0.34504571
 h     -0.02289161    -2.00699365    -0.49471302
 h     -1.83604274     2.00876772     0.80475297
 h     -0.47638389     1.27327289    -1.53752781
 h      1.85650094     1.87747986    -0.24467054
 o      2.23469199    -1.18356439     0.35139254
 h      3.17218634    -0.71291862     0.54384352
 c     -2.44968868    -0.61669531    -0.21268778
 h     -2.92871485     0.22775387    -0.75885971
 h     -2.49645215    -1.44277802    -0.96118581
 h     -3.03861120    -0.86638953     0.71012913
 h     -0.57491790     1.15346772     1.67035447
          17

 c      1.31868429    -0.32689000    -0.00364102
 c     -0.01210035    -0.95656326    -0.05021522
 c     -1.08653074    -0.07836030     0.02483268
 c     -0.96927029     1.39235610     0.73845063
 c     -0.17814103     1.13635585    -0.54407595
 c      1.24059186     1.00171150    -0.35865653
 h     -0.02302371    -2.07150110    -0.53317926
 h     -1.79185579     2.04466262     0.77066710
 h     -0.49113443     1.34447598    -1.53620353
 h      1.84987070     1.91878367    -0.22896890
 o      2.24395262    -1.19245165     0.35932423
 h      3.09827211    -0.69994647     0.52722037
 c     -2.45440314    -0.60873174    -0.21934457
 h     -2.93237406     0.24489102    -0.75942412
 h     -2.45361708    -1.48314492    -0.97717847
 h     -3.06124512    -0.86917651     0.70223728
 h     -0.54135654     1.10310223     1.67895885
          17

 c      1.32000356    -0.32512378    -0.01019249
 c     -0.00406714    -0.95678559    -0.03626103
 c     -1.07475179    -0.07564270     0.03164720
 c     -0.97276525     1.38417674     0.74065246
 c     -0.19441547     1.14643482    -0.54422874
 c      1.23464297     0.99490868    -0.37126788
 h     -0.02703630    -2.11373613    -0.55633960
 h     -1.76381288     2.08424905     0.73464516
 h     -0.51561972     1.42133028    -1.54351640
 h      1.84377757     1.95238330    -0.21457399
 o      2.25446554    -1.20076961     0.36754285
 h      3.01640348    -0.69524326     0.50824345
 c     -2.46008370    -0.60069004    -0.22759476
 h     -2.94136507     0.25616798    -0.75699368
 h     -2.41058384    -1.51357060    -0.98119600
 h     -3.07599327    -0.86872969     0.68716364
 h     -0.49886524     1.05882377     1.69305116
          17

 c      1.32133684    -0.32391971    -0.01684272
 c      0.00465264    -0.95853836    -0.02401023
 c     -1.06356364    -0.07405130     0.03889014
 c     -0.97403961     1.37443910     0.74158509
 c     -0.21204546     1.15829721    -0.54299025
 c      1.22940855     0.98759526    -0.38276702
 h     -0.03401130    -2.12780112    -0.56057018
 h     -1.75071692     2.12541109     0.69916147
 h     -0.54714165     1.50059694    -1.55164784
 h      1.83401891     1.97015272    -0.20346635
 o      2.26411463    -1.20916406     0.37552322
 h      2.95923293    -0.68263657     0.49369765
 c     -2.46625083    -0.59301012    -0.23746191
 h     -2.95478446     0.26087565    -0.75288416
 h     -2.37002210    -1.52868598    -0.97094995
 h     -3.08228740    -0.86515230     0.66504189
 h     -0.45463542     1.02572489     1.70316676
          17

 c      1.32272288    -0.32383690    -0.02341620
 c      0.01381968    -0.96194333    -0.01372394
 c     -1.05357645    -0.07355065     0.04623858
 c     -0.97312883     1.36362416     0.74193901
 c     -0.23068514     1.17184433    -0.54108593
 c      1.22483082     0.98050928    -0.39310956
 h     -0.04301436    -2.11235432    -0.54437305
 h     -1.74680537     2.16177383     0.66682900
 h     -0.58243097     1.57797310    -1.55228344
 h      1.81907313     1.96796885    -0.19712115
 o      2.27112867    -1.21844620     0.38285278
 h      2.95460770    -0.64422565     0.48884097
 c     -2.47231506    -0.58594585    -0.24882666
 h     -2.97196345     0.25957729    -0.74894552
 h     -2.33449198    -1.52638962    -0.94701133
 h     -3.08104000    -0.85916755     0.63804546
 h     -0.41441389     1.00766426     1.70322730
          17

 c      1.32422458    -0.32528651    -0.02975670
 c      0.02312065    -0.96683404    -0.00551031
 c     -1.04526171    -0.07411349     0.05338433
 c     -0.97034362     1.35245039     0.74211447
 c     -0.24989084     1.18695532    -0.53909157
 c      1.22063028     0.97407631    -0.40232015
 h     -0.05316419    -2.06942483    -0.50789237
 h     -1.74586940     2.18608246     0.64038180
 h     -0.61869127     1.64924482    -1.53961753
 h      1.79969062     1.94551546    -0.19630471
 o      2.27615343    -1.22787078     0.38956488
 h      2.99189152    -0.58818100     0.49199467
 c     -2.47764220    -0.57955144    -0.26146356
 h     -2.99242612     0.25381404    -0.74733616
 h     -2.30605954    -1.50779788    -0.91245219
 h     -3.07449893    -0.85203380     0.61011307
 h     -0.38182225     1.00667612     1.69084282
          17

 c      1.32596927    -0.32850374    -0.03572554
 c      0.03220072    -0.97265283     0.00072605
 c     -1.03893429    -0.07570480     0.06004317
 c     -0.96605225     1.34161868     0.74229056
 c     -0.26914121     1.20343099    -0.53736565
 c      1.21634942     0.96835717    -0.41048500
 h     -0.06380884    -2.00563909    -0.45343333
 h     -1.74366312     2.19293634     0.62229895
 h     -0.65399137     1.71110809    -1.51118026
 h      1.77874694     1.90631153    -0.20092912
 o      2.28095815    -1.23575232     0.39585942
 h      3.04180834    -0.53882890     0.49879442
 c     -2.48165769    -0.57360796    -0.27501403
 h     -3.01572418     0.24553225    -0.75014193
 h     -2.28585808    -1.47776215    -0.87288411
 h     -3.06574556    -0.84527966     0.58618542
 h     -0.35836158     1.02300665     1.66671954
          17

 c      1.32809750    -0.33356039    -0.04121776
 c      0.04074170    -0.97813470     0.00542069
 c     -1.03474862    -0.07826026     0.06595836
 c     -0.96063185     1.33170181     0.74246430
 c     -0.28787442     1.22096584    -0.53605890
 c      1.21137587     0.96298335    -0.41775210
 h     -0.07508053    -1.93603190    -0.38696716
 h     -1.73838565     2.17973264     0.61449147
 h     -0.68735553     1.76163806    -1.46771671
 h      1.76139692     1.85807463    -0.20987753
 o      2.28668212    -1.24094792     0.40183526
 h      3.08448569    -0.51276307     0.50645410
 c     -2.48400160    -0.56753984    -0.28890385
 h     -3.04116847     0.23636931    -0.75891404
 h     -2.27357635    -1.44554084    -0.83646122
 h     -3.05770673    -0.84020234     0.57070937
 h     -0.34335210     1.05523495     1.63439269
          17

 c      1.33070458    -0.34039924    -0.04617360
 c      0.04858958    -0.98095570     0.00945132
 c     -1.03271597    -0.08166239     0.07090459
 c     -0.95448899     1.32310287     0.74244904
 c     -0.30551164     1.23913062    -0.53512161
 c      1.20498397     0.95719558    -0.42433155
 h     -0.08901995    -1.88838773    -0.31924520
 h     -1.73055884     2.14674517     0.61812745
 h     -0.71886818     1.80066658    -1.41302069
 h      1.75484651     1.81221835    -0.22102746
 o      2.29379856    -1.24297077     0.40750479
 h      3.11053826    -0.51681970     0.51364188
 c     -2.48465641    -0.56048949    -0.30232354
 h     -3.06758337     0.22712025    -0.77429997
 h     -2.26736445    -1.42378529    -0.81264004
 h     -3.05197998    -0.83729507     0.56578487
 h     -0.33368629     1.10045018     1.60025915
          17

 c      1.33382991    -0.34887020    -0.05057317
 c      0.05578246    -0.97850959     0.01372067
 c     -1.03274336    -0.08570586     0.07468934
 c     -0.94803196     1.31598874     0.74192075
 c     -0.32146649     1.25735533    -0.53430729
 c      1.19652259     0.95019306    -0.43043858
 h     -0.10951520    -1.89456256    -0.26073072
 h     -1.72309302     2.09717246     0.63350030
 h     -0.74985160     1.83016191    -1.35378746
 h      1.76620951     1.78002560    -0.23211152
 o      2.30239039    -1.24175839     0.41283940
 h      3.11692698    -0.55166562     0.51980110
 c     -2.48388538    -0.55178096    -0.31446630
 h     -3.09326121     0.21769903    -0.79594564
 h     -2.26513200    -1.42304746    -0.80842217
 h     -3.04827309    -0.83600142     0.57015857
 h     -0.32398353     1.15481552     1.57300278
          17

 c      1.33749552    -0.35873818    -0.05442089
 c      0.06211428    -0.97077180     0.01819685
 c     -1.03468227    -0.09007070     0.07715654
 c     -0.94148793     1.31018355     0.74064384
 c     -0.33516462     1.27494463    -0.53322796
 c      1.18580902     0.94177064    -0.43616386
 h     -0.13694468    -1.95730268    -0.21016215
 h     -1.72154514     2.03714751     0.65996333
 h     -0.78284731     1.85420374    -1.29884916
 h      1.79789266     1.76554964    -0.24246984
 o      2.31221704    -1.23759707     0.41778000
 h      3.10584247    -0.61298316     0.52495628
 c     -2.48198389    -0.54157712    -0.32493175
 h     -3.11616321     0.20754372    -0.82267471
 h     -2.26673631    -1.44392979    -0.82404022
 h     -3.04491558    -0.83499531     0.57989055
 h     -0.30841376     1.21473582     1.56087682
          17

 c      1.34173820    -0.36968411    -0.05773205
 c      0.06687918    -0.96070985     0.02223720
 c     -1.03834198    -0.09436654     0.07819186
 c     -0.93463022     1.30518220     0.73884577
 c     -0.34612700     1.29120498    -0.53154125
 c      1.17337633     0.93258354    -0.44141878
 h     -0.16516993    -2.04538177    -0.15857175
 h     -1.73358783     1.97471451     0.69616668
 h     -0.82073705     1.87762258    -1.25681229
 h      1.84467874     1.76265597    -0.25375770
 o      2.32252965    -1.23122226     0.42221130
 h      3.08737957    -0.68983877     0.53005504
 c     -2.47915184    -0.53091451    -0.33382021
 h     -3.13421769     0.19608393    -0.85278901
 h     -2.27406239    -1.47646512    -0.85329476
 h     -3.03993018    -0.83273718     0.59005771
 h     -0.28439585     1.27778309     1.56698507
          17

 c      1.34659798    -0.38131894    -0.06052676
 c      0.06938575    -0.95133264     0.02555866
 c     -1.04346287    -0.09823377     0.07772285
 c     -0.92686319     1.30050713     0.73735725
 c     -0.35414640     1.30570098    -0.52923846
 c      1.16022351     0.92365327    -0.44605092
 h     -0.18753293    -2.12761057    -0.10110747
 h     -1.76573348     1.91644804     0.74068182
 h     -0.86464064     1.90308606    -1.23239034
 h      1.89660599     1.76059554    -0.26845464
 o      2.33174727    -1.22393632     0.42591274
 h      3.08436922    -0.76276369     0.53769560
 c     -2.47557474    -0.52105604    -0.34147222
 h     -3.14559260     0.18304528    -0.88437143
 h     -2.28887046    -1.50759337    -0.88801591
 h     -3.03190982    -0.82795464     0.59632478
 h     -0.25480161     1.34210944     1.58696286
          17

 c      1.35207824    -0.39319192    -0.06283598
 c      0.06927069    -0.94449061     0.02827928
 c     -1.04969671    -0.10140173     0.07570935
 c     -0.91788392     1.29619131     0.73731743
 c     -0.35943231     1.31843054    -0.52677674
 c      1.14738878     0.91578576    -0.44997057
 h     -0.20028598    -2.18617455    -0.03771733
 h     -1.81759626     1.86335437     0.79220115
 h     -0.91209094     1.92897709    -1.22440318
 h      1.94384726     1.75053151    -0.28824446
 o      2.33795277    -1.21707413     0.42862280
 h      3.12453305    -0.81234093     0.55119873
 c     -2.47148239    -0.51297849    -0.34825218
 h     -3.14894062     0.16863166    -0.91556951
 h     -2.31142941    -1.52721102    -0.92137595
 h     -3.02045467    -0.81991593     0.59587372
 h     -0.22578189     1.40520164     1.61212459
          17

 c      1.35806735    -0.40479572    -0.06472496
 c      0.06647071    -0.94113983     0.03067848
 c     -1.05661312    -0.10368650     0.07213395
 c     -0.90815153     1.29277712     0.73981206
 c     -0.36253491     1.32970084    -0.52486746
 c      1.13571930     0.90937423    -0.45318420
 h     -0.20207292    -2.21300562     0.02960163
 h     -1.87991078     1.81133827     0.84869883
 h     -0.95770787     1.95057471    -1.22764029
 h      1.97921038     1.72774827    -0.31361392
 o      2.34117837    -1.21071490     0.43039402
 h      3.20500578    -0.83988254     0.56932538
 c     -2.46711496    -0.50725239    -0.35449382
 h     -3.14361941     0.15364192    -0.94484820
 h     -2.34057560    -1.52968861    -0.94875478
 h     -3.00630123    -0.80853487     0.58780256
 h     -0.20311095     1.46372359     1.63417021
          17

 c      1.36426299    -0.41559958    -0.06631215
 c      0.06114480    -0.94169562     0.03307437
 c     -1.06372393    -0.10495972     0.06699678
 c     -0.89860053     1.29085950     0.74565461
 c     -0.36411993     1.33984667    -0.52413285
 c      1.12581543     0.90444488    -0.45577329
 h     -0.19293534    -2.20536591     0.09828111
 h     -1.93959077     1.75592595     0.90701704
 h     -0.99562920     1.96297778    -1.23625424
 h      1.99858763     1.69126510    -0.34413203
 o      2.34343215    -1.20416723     0.43162572
 h      3.29276916    -0.85961017     0.58603113
 c     -2.46266646    -0.50408781    -0.36050763
 h     -3.12983622     0.13951397    -0.97117451
 h     -2.37421283    -1.51341884    -0.96759720
 h     -2.99129414    -0.79436489     0.57321771
 h     -0.19037156     1.51425525     1.64756912
          17

 c      1.37018147    -0.42511343    -0.06775390
 c      0.05363263    -0.94618435     0.03578998
 c     -1.07051291    -0.10512229     0.06031170
 c     -0.89014591     1.29076075     0.75524999
 c     -0.36479503     1.34904400    -0.52489376
 c      1.11801386     0.90074376    -0.45786711
 h     -0.17386024    -2.16402196     0.16571213
 h     -1.98554780     1.69532157     0.96359796
 h     -1.02138241     1.96297936    -1.24580727
 h      2.00094013     1.64313878    -0.37880291
 o      2.34644448    -1.19710722     0.43268994
 h      3.36035181    -0.88000859     0.59623340
 c     -2.45825235    -0.50337454    -0.36656803
 h     -3.10866311     0.12827776    -0.99409832
 h     -2.40972020    -1.48039330    -0.97731286
 h     -2.97822234    -0.77848125     0.55506148
 h     -0.18878027     1.55395840     1.64990713
          17

 c      1.37523420    -0.43294488    -0.06921139
 c      0.04443818    -0.95419974     0.03913248
 c     -1.07646339    -0.10410237     0.05210301
 c     -0.88347157     1.29248683     0.76852803
 c     -0.36503279     1.35725845    -0.52711565
 c      1.11233840     0.89778623    -0.45962510
 h     -0.14683876    -2.09380895     0.22962567
 h     -2.01089823     1.63044078     1.01533221
 h     -1.03257995     1.94952084    -1.25384214
 h      1.98865166     1.58823861    -0.41634290
 o      2.35109586    -1.18958385     0.43381133
 h      3.39430345    -0.90319735     0.59735605
 c     -2.45391628    -0.50467502    -0.37283913
 h     -3.08188048     0.12237922    -1.01369401
 h     -2.44427517    -1.43633354    -0.97954533
 h     -2.97039456    -0.76219419     0.53746007
 h     -0.19739136     1.58095155     1.64167431
          17

 c      1.37882166    -0.43883826    -0.07082130
 c      0.03423472    -0.96465362     0.04332016
 c     -1.08108601    -0.10187029     0.04240157
 c     -0.87905052     1.29578102     0.78493623
 c     -0.36513577     1.36425451    -0.53043749
 c      1.10842108     0.89487851    -0.46121773
 h     -0.11527119    -2.00662872     0.28907666
 h     -2.01287329     1.56392674     1.05999611
 h     -1.02904254     1.92358579    -1.25992418
 h      1.96823644     1.53428763    -0.45549073
 o      2.35766608    -1.18178573     0.43509637
 h      3.39064400    -0.92830064     0.58855966
 c     -2.44967716    -0.50720351    -0.37923872
 h     -3.05161767     0.12430761    -1.03033157
 h     -2.47527642    -1.39095282    -0.97863431
 h     -2.97081381    -0.74658439     0.52435638
 h     -0.21305499     1.59461175     1.62625236
          17

 c      1.38042698    -0.44270222    -0.07267266
 c      0.02385382    -0.97540130     0.04828936
 c     -1.08394911    -0.09845703     0.03124418
 c     -0.87721606     1.30016785     0.80347354
 c     -0.36520694     1.36961917    -0.53422519
 c      1.10550250     0.89119321    -0.46279222
 h     -0.08421318    -1.92596086     0.34679746
 h     -1.99244286     1.49933811     1.09643799
 h     -1.01285313     1.88805978    -1.26571993
 h      1.95017703     1.49114271    -0.49547290
 o      2.36594542    -1.17393705     0.43654867
 h      3.35262331    -0.95286305     0.57025840
 c     -2.44559843    -0.50990571    -0.38534847
 h     -3.01983545     0.13598563    -1.04429651
 h     -2.50092391    -1.35681798    -0.98130200
 h     -2.98109534    -0.73204879     0.51773708
 h     -0.23018018     1.59586982     1.61002695
          17

 c      1.37970000    -0.44461912    -0.07478933
 c      0.01413311    -0.98348879     0.05350875
 c     -1.08471412    -0.09395410     0.01868185
 c     -0.87812944     1.30500615     0.82280020
 c     -0.36514080     1.37280321    -0.53763726
 c      1.10274078     0.88603803    -0.46444087
 h     -0.05893113    -1.88426067     0.41134344
 h     -1.95458138     1.44064205     1.12479767
 h     -0.98828344     1.84748737    -1.27505653
 h      1.94525526     1.46767830    -0.53637337
 o      2.37503600    -1.16630246     0.43804681
 h      3.29355571    -0.97263252     0.54428905
 c     -2.44185266    -0.51180494    -0.39059736
 h     -2.98784772     0.15804257    -1.05540674
 h     -2.52053543    -1.34468299    -0.99387035
 h     -3.00073110    -0.71820059     0.51658635
 h     -0.24106548     1.58714855     1.60170040
          17

 c      1.37651129    -0.44481636    -0.07712354
 c      0.00560096    -0.98734187     0.05853402
 c     -1.08317929    -0.08847994     0.00479956
 c     -0.88151579     1.30962931     0.84152296
 c     -0.36469476     1.37322006    -0.53974558
 c      1.09984245     0.87928368    -0.46624003
 h     -0.04143723    -1.89773805     0.49020495
 h     -1.90917527     1.39176887     1.14689397
 h     -0.96095005     1.80722340    -1.29324561
 h      1.95723323     1.46673085    -0.57857267
 o      2.38292483    -1.15926404     0.43933106
 h      3.24356038    -0.98049514     0.51411426
 c     -2.43876215    -0.51251083    -0.39472500
 h     -2.95615098     0.18930636    -1.06286283
 h     -2.53399356    -1.35677938    -1.01755033
 h     -3.02724358    -0.70421605     0.51744999
 h     -0.23820979     1.57125200     1.60924419
          17

 c      1.37093809    -0.44360321    -0.07957012
 c     -0.00153763    -0.98840477     0.06401976
 c     -1.07930975    -0.08215258    -0.01026354
 c     -0.88627594     1.31357006     0.85863512
 c     -0.36368342     1.37042404    -0.53978582
 c      1.09734530     0.87150986    -0.46835025
 h     -0.03056333    -1.94742073     0.57726740
 h     -1.87124543     1.35596923     1.16651661
 h     -0.93556494     1.77162651    -1.32466728
 h      1.97960698     1.48329697    -0.62137478
 o      2.38692426    -1.15327876     0.44016255
 h      3.24310730    -0.96781960     0.48262714
 c     -2.43675785    -0.51231761    -0.39801768
 h     -2.92468516     0.22687775    -1.06548297
 h     -2.54097329    -1.38543608    -1.04706280
 h     -3.05706268    -0.68931843     0.51607906
 h     -0.21866831     1.54945365     1.63485420
          17

 c      1.36318761    -0.44131634    -0.08199466
 c     -0.00715031    -0.98899016     0.07117285
 c     -1.07322804    -0.07510575    -0.02630790
 c     -0.89061618     1.31667098     0.87379292
 c     -0.36219260     1.36427176    -0.53748721
 c      1.09614021     0.86366250    -0.47103235
 h     -0.02520954    -2.00426008     0.65888092
 h     -1.85693276     1.33504606     1.18850382
 h     -0.91331708     1.74226541    -1.36920326
 h      2.00110400     1.50845567    -0.66266650
 o      2.38667969    -1.14835986     0.44061276
 h      3.29626643    -0.93359557     0.44810701
 c     -2.43622528    -0.51175763    -0.40105845
 h     -2.89334230     0.26681728    -1.06221553
 h     -2.54108667    -1.41883684    -1.07452403
 h     -3.08652824    -0.67309070     0.50895988
 h     -0.18649507     1.52098029     1.67284021
          17

 c      1.35355657    -0.43831616    -0.08424035
 c     -0.01114409    -0.99053988     0.08084348
 c     -1.06518450    -0.06750973    -0.04307896
 c     -0.89311786     1.31895178     0.88726952
 c     -0.36057965     1.35490943    -0.53319764
 c      1.09690170     0.85665815    -0.47456211
 h     -0.02490067    -2.04924127     0.72462711
 h     -1.87350127     1.32919532     1.21560402
 h     -0.89164704     1.71800670    -1.42092184
 h      2.01226408     1.53391633    -0.69987214
 o      2.38462750    -1.14392803     0.44081383
 h      3.36366078    -0.88690452     0.40826588
 c     -2.43734932    -0.51119560    -0.40440397
 h     -2.86240303     0.30509147    -1.05265771
 h     -2.53441270    -1.44669081    -1.09348426
 h     -3.11264415    -0.65557011     0.49417435
 h     -0.15007463     1.48466306     1.71339745
          17

 c      1.34243268    -0.43501415    -0.08611313
 c     -0.01350182    -0.99363397     0.09340551
 c     -1.05552471    -0.05957696    -0.06027926
 c     -0.89363906     1.32041940     0.89974790
 c     -0.35924688     1.34260914    -0.52765408
 c      1.09989315     0.85121411    -0.47915363
 h     -0.02929048    -2.07311400     0.76900129
 h     -1.91305174     1.33767094     1.24592463
 h     -0.86673323     1.69681510    -1.47074540
 h      2.00777714     1.55386232    -0.73086138
 o      2.38284446    -1.13938820     0.44069545
 h      3.41187759    -0.83711215     0.36402241
 c     -2.44004836    -0.51072922    -0.40845766
 h     -2.83271954     0.33837699    -1.03737400
 h     -2.52166273    -1.46224925    -1.10030910
 h     -3.13353237    -0.63720850     0.47169878
 h     -0.11774435     1.44043459     1.74755643
          17

 c      1.33027160    -0.43185851    -0.08738611
 c     -0.01428983    -0.99834196     0.10891024
 c     -1.04465526    -0.05157226    -0.07757631
 c     -0.89294019     1.32102018     0.91196602
 c     -0.35843718     1.32764070    -0.52164368
 c      1.10499943     0.84780732    -0.48492226
 h     -0.03798327    -2.07222768     0.78979429
 h     -1.95928768     1.35916670     1.27468973
 h     -0.83588779     1.67725382    -1.51017799
 h      1.98626207     1.56511819    -0.75433643
 o      2.38228405    -1.13432734     0.44007886
 h      3.42531217    -0.79036011     0.31778721
 c     -2.44398166    -0.51024194    -0.41346550
 h     -2.80566803     0.36456389    -1.01798101
 h     -2.50406432    -1.46230536    -1.09407432
 h     -3.14867081    -0.61876981     0.44340022
 h     -0.09547867     1.38949323     1.76937541
          17

 c      1.31755609    -0.42928540    -0.08782187
 c     -0.01364663    -1.00440822     0.12718422
 c     -1.03301241    -0.04382020    -0.09460998
 c     -0.89189220     1.32068205     0.92440880
 c     -0.35817319     1.31024194    -0.51579989
 c      1.11178079     0.84663660    -0.49186027
 h     -0.05052601    -2.04636005     0.78704669
 h     -1.99732868     1.39179627     1.29747150
 h     -0.79836525     1.65893476    -1.53338018
 h      1.94979995     1.56712599    -0.77002881
 o      2.38321249    -1.12846496     0.43876386
 h      3.39933911    -0.75038190     0.27211222
 c     -2.44859790    -0.50945511    -0.41952354
 h     -2.78296438     0.38297118    -0.99703861
 h     -2.48318696    -1.44699198    -1.07632121
 h     -3.15892453    -0.60119738     0.41280470
 h     -0.08647238     1.33384108     1.77610310
          17

 c      1.30475922    -0.42766097    -0.08719700
 c     -0.01176781    -1.01124772     0.14781486
 c     -1.02103893    -0.03671196    -0.11099654
 c     -0.89114741     1.31934845     0.93719883
 c     -0.35827882     1.29064761    -0.51053198
 c      1.11948421     0.84754146    -0.49980253
 h     -0.06646488    -1.99884428     0.76322554
 h     -2.01747993     1.43324935     1.31155124
 h     -0.75519794     1.64241464    -1.53770957
 h      1.90397741     1.56234545    -0.77896470
 o      2.38547914    -1.12162620     0.43657056
 h      3.33621956    -0.71906451     0.22912644
 c     -2.45321983    -0.50792741    -0.42654408
 h     -2.76641560     0.39431263    -0.97778019
 h     -2.46075289    -1.42003686    -1.05111424
 h     -3.16624630    -0.58545593     0.38451202
 h     -0.09126903     1.27577866     1.76788504
          17

 c      1.29231484    -0.42724385    -0.08531682
 c     -0.00887632    -1.01775745     0.17002110
 c     -1.00917549    -0.03070261    -0.12633470
 c     -0.89116045     1.31699528     0.95009357
 c     -0.35841619     1.26912581    -0.50600417
 c      1.12704458     0.84991532    -0.50839137
 h     -0.08557052    -1.93898821     0.72472460
 h     -2.01498801     1.48107899     1.31586593
 h     -0.70882817     1.62906027    -1.52376399
 h      1.85804087     1.55686886    -0.78375756
 o      2.38848795    -1.11380223     0.43339843
 h      3.24578704    -0.69556640     0.18966043
 c     -2.45717560    -0.50501910    -0.43418596
 h     -2.75764926     0.40039126    -0.96368433
 h     -2.43836943    -1.38919260    -1.02513698
 h     -3.17287623    -0.57237046     0.36308950
 h     -0.10773757     1.21745332     1.74768672
          17

 c      1.28059080    -0.42818065    -0.08201807
 c     -0.00515106    -1.02199645     0.19246708
 c     -0.99787041    -0.02629050    -0.14022084
 c     -0.89226469     1.31364777     0.96250229
 c     -0.35812168     1.24599899    -0.50212101
 c      1.13321565     0.85275918    -0.51709822
 h     -0.10854240    -1.88626302     0.68410832
 h     -1.98924289     1.53300332     1.31069827
 h     -0.66278504     1.62105228    -1.49543841
 h      1.82353609     1.55977999    -0.78833452
 o      2.39096546    -1.10533606     0.42936721
 h      3.14943085    -0.67342042     0.15103973
 c     -2.45996053    -0.49993499    -0.44184722
 h     -2.75785000     0.40349553    -0.95790719
 h     -2.41719439    -1.36535919    -1.00679680
 h     -3.18015424    -0.56251532     0.35161303
 h     -0.13092336     1.16035846     1.72133827
          17

 c      1.26986941    -0.43051643    -0.07717322
 c     -0.00063834    -1.02133383     0.21341622
 c     -0.98760594    -0.02396821    -0.15227846
 c     -0.89463486     1.30938664     0.97355364
 c     -0.35685491     1.22165102    -0.49854327
 c      1.13700292     0.85509340    -0.52538888
 h     -0.13797259    -1.86935087     0.65852934
 h     -1.94369756     1.58733120     1.29756207
 h     -0.62127258     1.62141973    -1.45968879
 h      1.80941401     1.57876677    -0.79613239
 o      2.39104021    -1.09706982     0.42497747
 h      3.07919896    -0.63837723     0.10464410
 c     -2.46134460    -0.49203745    -0.44888819
 h     -2.76752475     0.40558129    -0.96266053
 h     -2.39786311    -1.35814658    -1.00301584
 h     -3.18760095    -0.55618404     0.35059342
 h     -0.15352114     1.10481240     1.69690331
          17

 c      1.26038286    -0.43418259    -0.07071323
 c      0.00456396    -1.01439853     0.23189019
 c     -0.97892577    -0.02414927    -0.16219843
 c     -0.89804622     1.30427739     0.98230507
 c     -0.35408254     1.19655344    -0.49482244
 c      1.13818435     0.85657355    -0.53296607
 h     -0.17629062    -1.90421364     0.65655320
 h     -1.88640051     1.64369940     1.27926189
 h     -0.58841576     1.63368101    -1.42496472
 h      1.81605526     1.61353133    -0.80752842
 o      2.38779996    -1.08960491     0.42067191
 h      3.05311953    -0.58051503     0.04309735
 c     -2.46133619    -0.48133900    -0.45503280
 h     -2.78630700     0.40748812    -0.97868293
 h     -2.38104911    -1.36922731    -1.01493935
 h     -3.19297313    -0.55339741     0.35801466
 h     -0.16820230     1.05002339     1.68229478
          17

 c      1.25240518    -0.43896278    -0.06266323
 c      0.00982297    -1.00295370     0.24848899
 c     -0.97242683    -0.02711211    -0.16977240
 c     -0.90156824     1.29817686     0.98809127
 c     -0.34938850     1.17135273    -0.49071538
 c      1.13727904     0.85758367    -0.53980424
 h     -0.22018039    -1.97262505     0.66908159
 h     -1.82968945     1.70397822     1.25970847
 h     -0.56715027     1.66043920    -1.39749769
 h      1.83561796     1.65513547    -0.81972621
 o      2.38251723    -1.08220546     0.41596204
 h      3.05504038    -0.51199861    -0.02565166
 c     -2.46006844    -0.46857548    -0.46051836
 h     -2.81282824     0.40852147    -1.00496350
 h     -2.36800160    -1.39097676    -1.03739004
 h     -3.19319987    -0.55390032     0.37034162
 h     -0.17166071     0.99547377     1.68150786
          17

 c      1.24627039    -0.44450067    -0.05315602
 c      0.01414165    -0.99000668     0.26424590
 c     -0.96869288    -0.03299228    -0.17490376
 c     -0.90374489     1.29062598     0.99079483
 c     -0.34256057     1.14698039    -0.48649558
 c      1.13503058     0.85870900    -0.54595810
 h     -0.26225762    -2.04400380     0.68309856
 h     -1.78611022     1.77192809     1.24270445
 h     -0.55838790     1.70118480    -1.37749928
 h      1.85813107     1.69226548    -0.82917307
 o      2.37687237    -1.07371849     0.40997817
 h      3.06200789    -0.45248173    -0.08701276
 c     -2.45774001    -0.45472782    -0.46585758
 h     -2.84474476     0.40669392    -1.03886430
 h     -2.36017459    -1.41226566    -1.06279067
 h     -3.18549505    -0.55717608     0.38374325
 h     -0.16676203     0.94262967     1.69278330
          17

 c      1.24226614    -0.45034606    -0.04241720
 c      0.01666985    -0.97785538     0.27978458
 c     -0.96819623    -0.04175812    -0.17760458
 c     -0.90349857     1.28117593     0.99084794
 c     -0.33361227     1.12461579    -0.48290880
 c      1.13204821     0.86030166    -0.55141884
 h     -0.29635542    -2.09740057     0.69135784
 h     -1.76036307     1.84949936     1.22973775
 h     -0.56114535     1.75137072    -1.35939366
 h      1.87587341     1.71632624    -0.83333700
 o      2.37187701    -1.06349617     0.40218671
 h      3.06138843    -0.41430192    -0.13117942
 c     -2.45459755    -0.44061104    -0.47157275
 h     -2.87901993     0.39959224    -1.07667215
 h     -2.35854660    -1.42403769    -1.08474954
 h     -3.16813934    -0.56251936     0.39501118
 h     -0.16010586     0.89489117     1.71079401
          17

 c      1.24049726    -0.45600295    -0.03073712
 c      0.01688148    -0.96791758     0.29536220
 c     -0.97119787    -0.05314784    -0.17799145
 c     -0.90075935     1.26989042     0.98899885
 c     -0.32276942     1.10542544    -0.48079641
 c      1.12874364     0.86238320    -0.55609112
 h     -0.31885092    -2.12254107     0.69145508
 h     -1.74598676     1.93248952     1.21921110
 h     -0.57335795     1.80401256    -1.33588240
 h      1.88432876     1.72268185    -0.83104154
 o      2.36804616    -1.05138529     0.39242670
 h      3.04865507    -0.40252626    -0.15375971
 c     -2.45090453    -0.42679141    -0.47808266
 h     -2.91241834     0.38540574    -1.11438621
 h     -2.36335182    -1.42113420    -1.09923887
 h     -3.14085617    -0.56915569     0.40208685
 h     -0.15802906     0.85601465     1.73000794
          17

 c      1.24078775    -0.46097209    -0.01844061
 c      0.01456842    -0.96102225     0.31103720
 c     -0.97767182    -0.06661293    -0.17627788
 c     -0.89609806     1.25734577     0.98597915
 c     -0.31046560     1.09026087    -0.48076363
 c      1.12537196     0.86469579    -0.55981334
 h     -0.32801737    -2.11568766     0.68348610
 h     -1.73186107     2.01179839     1.20833936
 h     -0.59261058     1.85217664    -1.30151851
 h      1.88187067     1.71026895    -0.82227075
 o      2.36562854    -1.03757580     0.38081186
 h      3.02413682    -0.41727487    -0.15428086
 c     -2.44690117    -0.41364624    -0.48567491
 h     -2.94204355     0.36365453    -1.14845528
 h     -2.37414093    -1.40212060    -1.10452332
 h     -3.10490409    -0.57637400     0.40430682
 h     -0.16447244     0.82877714     1.74646439
          17

 c      1.24264392    -0.46478675    -0.00585995
 c      0.00981760    -0.95756263     0.32673797
 c     -0.98727694    -0.08132035    -0.17275562
 c     -0.89015157     1.24426709     0.98228786
 c     -0.29733425     1.07950463    -0.48306427
 c      1.12205017     0.86674956    -0.56237209
 h     -0.32349581    -2.07739065     0.66895881
 h     -1.70928189     2.07812695     1.19505658
 h     -0.61652495     1.89056493    -1.25390816
 h      1.86962554     1.68130283    -0.80803104
 o      2.36462030    -1.02259359     0.36774014
 h      2.99288734    -0.45374211    -0.13642275
 c     -2.44277642    -0.40140174    -0.49448525
 h     -2.96578564     0.33549653    -1.17630830
 h     -2.38991648    -1.36895669    -1.10097737
 h     -3.06296690    -0.58364232     0.40243743
 h     -0.18064331     0.81445275     1.75817709
          17

 c      1.24529720    -0.46704017     0.00668575
 c      0.00301081    -0.95744319     0.34224830
 c     -0.99938479    -0.09623148    -0.16776248
 c     -0.88342913     1.23129311     0.97814308
 c     -0.28416357     1.07307735    -0.48762324
 c      1.11872008     0.86782785    -0.56350449
 h     -0.30642366    -2.01289200     0.65077691
 h     -1.67391364     2.12473607     1.17845599
 h     -0.64296472     1.91613318    -1.19355799
 h      1.85183778     1.64145225    -0.79035729
 o      2.36455497    -1.00744872     0.35404345
 h      2.96767363    -0.49970149    -0.11050334
 c     -2.43866131    -0.39011212    -0.50444941
 h     -2.98264758     0.30373206    -1.19668862
 h     -2.40926431    -1.32709070    -1.09114979
 h     -3.01882100    -0.59066916     0.39844739
 h     -0.20528225     0.81271980     1.76513900
          17

 c      1.24783956    -0.46740314     0.01889934
 c     -0.00514183    -0.95979600     0.35713028
 c     -1.01315611    -0.11023155    -0.16164110
 c     -0.87634416     1.21892168     0.97350343
 c     -0.27180652     1.07052335    -0.49409860
 c      1.11509307     0.86700629    -0.56290902
 h     -0.28037622    -1.93543532     0.63407449
 h     -1.62504868     2.14795782     1.15851210
 h     -0.67025619     1.92835909    -1.12345308
 h      1.83619895     1.59984417    -0.77224284
 o      2.36429480    -0.99369252     0.34108045
 h      2.97148741    -0.53449347    -0.09501453
 c     -2.43464038    -0.37962374    -0.51523414
 h     -2.99293765     0.27259242    -1.20982371
 h     -2.43054646    -1.28558052    -1.07983834
 h     -2.97672560    -0.59735812     0.39487992
 h     -0.23499516     0.82171252     1.76932469
          17

 c      1.24941215    -0.46563026     0.03049921
 c     -0.01357170    -0.96254983     0.37062425
 c     -1.02764635    -0.12226866    -0.15469774
 c     -0.86924136     1.20748977     0.96811541
 c     -0.26106549     1.07110528    -0.50194651
 c      1.11072919     0.86334083    -0.56031089
 h     -0.25265865    -1.87145311     0.62746092
 h     -1.56477020     2.14715837     1.13578247
 h     -0.69752063     1.92949065    -1.04866786
 h      1.83237204     1.56710291    -0.75697816
 o      2.36295349    -0.98250899     0.32994047
 h      3.02212107    -0.54347397    -0.10394174
 c     -2.43077527    -0.36964289    -0.52622933
 h     -2.99823577     0.24725226    -1.21735567
 h     -2.45222882    -1.25580215    -1.07329843
 h     -2.94061541    -0.60363186     0.39382659
 h     -0.26478856     0.83827842     1.77448549
          17

 c      1.24934694    -0.46157295     0.04121786
 c     -0.02108969    -0.96281016     0.38178265
 c     -1.04191851    -0.13145742    -0.14717133
 c     -0.86231412     1.19707612     0.96162288
 c     -0.25258808     1.07389524    -0.51050312
 c      1.10543330     0.85633832    -0.55560597
 h     -0.23251222    -1.85636855     0.64169041
 h     -1.49780301     2.12521181     1.11127005
 h     -0.72499413     1.92455431    -0.97576299
 h      1.84687761     1.55004423    -0.74660310
 o      2.36168158    -0.97353478     0.32025369
 h      3.10369579    -0.53661851    -0.12795511
 c     -2.42714934    -0.36003870    -0.53673972
 h     -3.00093569     0.23291619    -1.22182858
 h     -2.47316560    -1.24700164    -1.07657029
 h     -2.91339744    -0.60920745     0.39590811
 h     -0.28924321     0.85871428     1.78510234
          17

 c      1.24725608    -0.45522450     0.05083854
 c     -0.02717077    -0.95965371     0.39026560
 c     -1.05514610    -0.13711654    -0.13922285
 c     -0.85541295     1.18730556     0.95376924
 c     -0.24682000     1.07791753    -0.51911139
 c      1.09970305     0.84636575    -0.54897590
 h     -0.22241629    -1.90205981     0.68062110
 h     -1.43191053     2.08969755     1.08642071
 h     -0.75388937     1.92036286    -0.91157499
 h      1.87765614     1.54693339    -0.74065762
 o      2.36249906    -0.96594190     0.31113763
 h      3.18497949    -0.53058066    -0.14998850
 c     -2.42395553    -0.35122433    -0.54633613
 h     -3.00324059     0.23349980    -1.22560619
 h     -2.49243395    -1.26047867    -1.09014602
 h     -2.89666755    -0.61348779     0.39989889
 h     -0.30438434     0.87998649     1.80410038
          17

 c      1.24309498    -0.44678990     0.05925368
 c     -0.03212172    -0.95556568     0.39681289
 c     -1.06667889    -0.13877567    -0.13094169
 c     -0.84791474     1.17720937     0.94460274
 c     -0.24404585     1.08238300    -0.52727919
 c      1.09458332     0.83446685    -0.54083013
 h     -0.21610402    -1.97996172     0.73565887
 h     -1.37791397     2.05377625     1.06313108
 h     -0.78526178     1.92291326    -0.86148575
 h      1.91539334     1.54959513    -0.73686107
 o      2.36665201    -0.95932570     0.30212276
 h      3.24475153    -0.53373648    -0.16052121
 c     -2.42157826    -0.34411085    -0.55502723
 h     -3.00595550     0.25037251    -1.22958590
 h     -2.50893052    -1.28874155    -1.10978945
 h     -2.89086345    -0.61565978     0.40322175
 h     -0.30917128     0.90064385     1.83052342
          17

 c      1.23716315    -0.43674131     0.06650483
 c     -0.03628021    -0.95343350     0.40241331
 c     -1.07605697    -0.13619937    -0.12235894
 c     -0.83894990     1.16552168     0.93452238
 c     -0.24448298     1.08690487    -0.53477010
 c      1.09108347     0.82185408    -0.53165859
 h     -0.20785786    -2.05595294     0.79513027
 h     -1.34718184     2.03303377     1.04338351
 h     -0.81825784     1.93438436    -0.82825572
 h      1.94966190     1.54932654    -0.73275515
 o      2.37449805    -0.95356907     0.29308082
 h      3.27310900    -0.54800359    -0.15659080
 c     -2.42055968    -0.33961117    -0.56311493
 h     -3.00791478     0.28191060    -1.23261367
 h     -2.52143791    -1.32065969    -1.12975152
 h     -2.89561708    -0.61492158     0.40291915
 h     -0.30526975     0.92060551     1.85944904
          17

 c      1.23004839    -0.42581197     0.07277917
 c     -0.03975277    -0.95484819     0.40772345
 c     -1.08300600    -0.12940749    -0.11347402
 c     -0.82805055     1.15163166     0.92417598
 c     -0.24829148     1.09150629    -0.54156219
 c      1.08978403     0.80962143    -0.52194787
 h     -0.19553901    -2.10982491     0.85081135
 h     -1.34550633     2.03526687     1.02823242
 h     -0.84951776     1.95242271    -0.81229546
 h      1.97292451     1.54023468    -0.72662711
 o      2.38575250    -0.94866049     0.28406037
 h      3.26777856    -0.57192527    -0.13895912
 c     -2.42144799    -0.33824891    -0.57096801
 h     -3.00654283     0.32414760    -1.23212407
 h     -2.52901181    -1.34647702    -1.14554689
 h     -2.91009528    -0.61069308     0.39655320
 h     -0.29546634     0.94024204     1.88427333
          17

 c      1.22252423    -0.41493696     0.07837598
 c     -0.04253654    -0.96031990     0.41306804
 c     -1.08743604    -0.11867827    -0.10428937
 c     -0.81560495     1.13628478     0.91430262
 c     -0.25545576     1.09641277    -0.54773931
 c      1.09074891     0.79869395    -0.51216387
 h     -0.17909944    -2.13253904     0.89788009
 h     -1.36907023     2.05297104     1.01723894
 h     -0.87449153     1.97216761    -0.81268763
 h      1.98138148     1.51969702    -0.71766894
 o      2.39954964    -0.94468785     0.27528015
 h      3.23401525    -0.60123914    -0.11167383
 c     -2.42462621    -0.34008584    -0.57887111
 h     -2.99905512     0.37200809    -1.22544383
 h     -2.53120474    -1.35973627    -1.15479454
 h     -2.93325008    -0.60274187     0.38275680
 h     -0.28225044     0.95970114     1.89914950
          17

 c      1.21542225    -0.40516417     0.08366023
 c     -0.04460489    -0.96970675     0.41855662
 c     -1.08944052    -0.10453888    -0.09483764
 c     -0.80257073     1.12100839     0.90554595
 c     -0.26566842     1.10182982    -0.55341088
 c      1.09357262     0.78981842    -0.50274118
 h     -0.15938073    -2.12124462     0.93365345
 h     -1.40829733     2.07039277     1.00933242
 h     -0.88927332     1.98877052    -0.82792659
 h      1.97479107     1.48804506    -0.70592852
 o      2.41421856    -0.94197650     0.26726648
 h      3.18928097    -0.62723106    -0.08395987
 c     -2.43020213    -0.34479716    -0.58694971
 h     -2.98347635     0.42043901    -1.21086816
 h     -2.52808703    -1.35744046    -1.15711426
 h     -2.96398673    -0.59123292     0.36144140
 h     -0.26720859     0.97873343     1.90029017
          17

 c      1.20949641    -0.39753381     0.08900117
 c     -0.04591369    -0.98242114     0.42414520
 c     -1.08928436    -0.08773926    -0.08518706
 c     -0.78998423     1.10721364     0.89833335
 c     -0.27831264     1.10783167    -0.55868277
 c      1.09743631     0.78349278    -0.49404628
 h     -0.13768660    -2.07711998     0.95703522
 h     -1.45363265     2.07405933     1.00372011
 h     -0.89167890     1.99886857    -0.85623919
 h      1.95657292     1.44855572    -0.69234776
 o      2.42710336    -0.94122986     0.26096855
 h      3.16734098    -0.63516029    -0.07176655
 c     -2.43798107    -0.35173814    -0.59513315
 h     -2.95912949     0.46515394    -1.18816536
 h     -2.52020330    -1.34001878    -1.15401604
 h     -3.00126381    -0.57672209     0.33373559
 h     -0.25089451     0.99678538     1.88641666
          17

 c      1.20529993    -0.39292211     0.09469465
 c     -0.04637842    -0.99742313     0.42961011
 c     -1.08737230    -0.06921249    -0.07543111
 c     -0.77876098     1.09588256     0.89284402
 c     -0.29252666     1.11434154    -0.56365047
 c      1.10114431     0.77983925    -0.48631715
 h     -0.11575465    -2.00587895     0.96903333
 h     -1.49785693     2.05628066     1.00004970
 h     -0.88154214     2.00111110    -0.89578360
 h      1.93425096     1.40771729    -0.67887436
 o      2.43612774    -0.94301581     0.25711467
 h      3.19480266    -0.61323117    -0.08724503
 c     -2.44750794    -0.35996311    -0.60312156
 h     -2.92669632     0.50306614    -1.15864442
 h     -2.50850374    -1.31165303    -1.14905616
 h     -3.04411976    -0.56010488     0.30168464
 h     -0.23277156     1.01316115     1.85890902
          17

 c      1.20312309    -0.39191104     0.10090149
 c     -0.04585172    -1.01302255     0.43439946
 c     -1.08419823    -0.05002100    -0.06566992
 c     -0.76969478     1.08761409     0.88901475
 c     -0.30730001     1.12115119    -0.56839523
 c      1.10323476     0.77854694    -0.47962186
 h     -0.09585314    -1.92066448     0.97476327
 h     -1.53611277     2.01436879     0.99828933
 h     -0.86057987     1.99620444    -0.94487537
 h      1.91894004     1.37466302    -0.66833178
 o      2.44234009    -0.94674874     0.25512101
 h      3.25152192    -0.56921539    -0.12131868
 c     -2.45816250    -0.36825009    -0.61035791
 h     -2.88803734     0.53257236    -1.12498201
 h     -2.49416352    -1.28050953    -1.14798656
 h     -3.09158642    -0.54253267     0.26771148
 h     -0.21113829     1.02719218     1.82176652
          17

 c      1.20304882    -0.39475179     0.10762807
 c     -0.04412593    -1.02665152     0.43738254
 c     -1.08028475    -0.03128841    -0.05599508
 c     -0.76346459     1.08270035     0.88658535
 c     -0.32158216     1.12796448    -0.57297836
 c      1.10239144     0.77908518    -0.47390961
 h     -0.08068862    -1.84545383     0.98672260
 h     -1.56562884     1.94944039     0.99868419
 h     -0.83191312     1.98655497    -1.00219431
 h      1.92122103     1.35782965    -0.66342306
 o      2.44789697    -0.95135739     0.25393390
 h      3.30182654    -0.51939001    -0.15727190
 c     -2.46929382    -0.37528112    -0.61608415
 h     -2.84586656     0.55373995    -1.09088080
 h     -2.47819126    -1.25714551    -1.15791642
 h     -3.14249053    -0.52531625     0.23394347
 h     -0.18326438     1.03841839     1.78100533
          17

 c      1.20504948    -0.40137558     0.11472887
 c     -0.04101193    -1.03547507     0.43699843
 c     -1.07612717    -0.01411488    -0.04649050
 c     -0.76053515     1.08113601     0.88523563
 c     -0.33441276     1.13448527    -0.57744773
 c      1.09812436     0.78115001    -0.46915891
 h     -0.07264962    -1.80871159     1.02336561
 h     -1.58600095     1.86600020     1.00186737
 h     -0.79917866     1.97527930    -1.06674341
 h      1.94363091     1.35949758    -0.66492886
 o      2.45405110    -0.95609745     0.25289286
 h      3.32536302    -0.47503671    -0.18465916
 c     -2.48034801    -0.38012103    -0.61960489
 h     -2.80332315     0.56828628    -1.06056975
 h     -2.46105461    -1.24922153    -1.18423257
 h     -3.19525233    -0.50982601     0.20168046
 h     -0.14625831     1.04676319     1.74285275
          17

 c      1.20906296    -0.41139415     0.12191290
 c     -0.03648135    -1.03865826     0.43274017
 c     -1.07215000     0.00051177    -0.03725578
 c     -0.76090625     1.08258032     0.88479964
 c     -0.34506098     1.14055068    -0.58187598
 c      1.09101670     0.78480500    -0.46544548
 h     -0.07257203    -1.81739611     1.09170042
 h     -1.60025173     1.77212807     1.00912194
 h     -0.76540824     1.96460348    -1.13730037
 h      1.97798224     1.37438542    -0.67105528
 o      2.46125961    -0.96055852     0.25169420
 h      3.31489240    -0.44216104    -0.19876278
 c     -2.49091267    -0.38271489    -0.62066763
 h     -2.76345466     0.57909802    -1.03813987
 h     -2.44294177    -1.25552714    -1.22657770
 h     -3.24784179    -0.49736467     0.17125949
 h     -0.09896811     1.05264105     1.71093278
          17

 c      1.21501481    -0.42413450     0.12877603
 c     -0.03071345    -1.03800489     0.42610241
 c     -1.06866934     0.01177797    -0.02842658
 c     -0.76384874     1.08635521     0.88538323
 c     -0.35311039     1.14622689    -0.58641943
 c      1.08220074     0.79013620    -0.46284055
 h     -0.07949843    -1.84955615     1.17584280
 h     -1.61602155     1.67923344     1.02266010
 h     -0.73229827     1.95452043    -1.21153029
 h      2.01149943     1.39433412    -0.67888324
 o      2.46953944    -0.96454521     0.25024370
 h      3.27054891    -0.42337960    -0.19826572
 c     -2.50068191    -0.38375146    -0.61956937
 h     -2.72870182     0.58907279    -1.02675741
 h     -2.42448315    -1.26680073    -1.27848617
 h     -3.29793451    -0.48900190     0.14230659
 h     -0.04389332     1.05692644     1.68452809
          17

 c      1.22278138    -0.43875243     0.13487235
 c     -0.02401130    -1.03563820     0.41906082
 c     -1.06586670     0.01907917    -0.02016822
 c     -0.76802062     1.09164556     0.88724360
 c     -0.35844478     1.15176263    -0.59133011
 c      1.07277366     0.79695896    -0.46131218
 h     -0.09156607    -1.88106886     1.25455087
 h     -1.64420785     1.59933273     1.04547524
 h     -0.70037460     1.94288994    -1.28561114
 h      2.03347087     1.41277007    -0.68594787
 o      2.47855522    -0.96807161     0.24862889
 h      3.19849743    -0.41789652    -0.18490622
 c     -2.50942816    -0.38400412    -0.61691906
 h     -2.70059343     0.59962599    -1.02795712
 h     -2.40688457    -1.27231202    -1.33116286
 h     -3.34319137    -0.48542954     0.11416426
 h      0.01287728     1.06077829     1.65990073
          17

 c      1.23213567    -0.45436891     0.13978927
 c     -0.01670796    -1.03286702     0.41297962
 c     -1.06379227     0.02206716    -0.01265228
 c     -0.77226961     1.09795699     0.89061846
 c     -0.36116533     1.15742414    -0.59688360
 c      1.06357964     0.80481415    -0.46072580
 h     -0.10682992    -1.89829044     1.31383019
 h     -1.69162524     1.53929265     1.07996589
 h     -0.66973439     1.92685655    -1.35489180
 h      2.03749909     1.42595364    -0.69076920
 o      2.48747961    -0.97152612     0.24722798
 h      3.11338079    -0.41871372    -0.16533990
 c     -2.51698863    -0.38387638    -0.61339620
 h     -2.67979605     0.60986313    -1.04132420
 h     -2.39147683    -1.26455515    -1.37695862
 h     -3.38158416    -0.48690986     0.08630944
 h      0.06391413     1.06536771     1.63327738
          17

 c      1.24269937    -0.47017483     0.14320140
 c     -0.00911723    -1.03035386     0.40862379
 c     -1.06239568     0.02069977    -0.00602519
 c     -0.77649666     1.10533322     0.89570049
 c     -0.36150326     1.16333222    -0.60327420
 c      1.05519534     0.81308676    -0.46088917
 h     -0.12359791    -1.89557032     1.34665197
 h     -1.75318526     1.49800959     1.12581116
 h     -0.64066297     1.90434401    -1.41506223
 h      2.02128055     1.43264929    -0.69278740
 o      2.49488625    -0.97594084     0.24686423
 h      3.04046419    -0.40829976    -0.15367481
 c     -2.52323424    -0.38336397    -0.60964280
 h     -2.66639944     0.61708594    -1.06471839
 h     -2.37932158    -1.24019482    -1.41066983
 h     -3.41169727    -0.49332777     0.05865205
 h      0.10294883     1.07163104     1.60280941
          17

 c      1.25393256    -0.48547399     0.14488914
 c     -0.00152126    -1.02840033     0.40638580
 c     -1.06156658     0.01525792    -0.00037988
 c     -0.78149699     1.11398807     0.90259708
 c     -0.35976112     1.16938474    -0.61053571
 c      1.04791944     0.82109682    -0.46158313
 h     -0.14046764    -1.87157649     1.35024871
 h     -1.81512147     1.47062009     1.17971576
 h     -0.61385976     1.87482690    -1.46313344
 h      1.98617120     1.43375468    -0.69224708
 o      2.49960149    -0.98251230     0.24837964
 h      3.00255634    -0.36647891    -0.16461126
 c     -2.52803756    -0.38220788    -0.60620886
 h     -2.66018428     0.61818752    -1.09488331
 h     -2.37102072    -1.19950357    -1.42969979
 h     -3.43293580    -0.50430471     0.03166740
 h      0.12624947     1.08018135     1.56893548
          17

 c      1.26520936    -0.49967002     0.14471495
 c      0.00583160    -1.02707038     0.40640021
 c     -1.06116655     0.00630954     0.00425112
 c     -0.78824015     1.12392639     0.91120806
 c     -0.35627935     1.17526213    -0.61850397
 c      1.04170891     0.82812051    -0.46256359
 h     -0.15632708    -1.82768646     1.32480191
 h     -1.86403267     1.45309955     1.23719317
 h     -0.59042491     1.83945445    -1.49799973
 h      1.93729425     1.43233926    -0.69022405
 o      2.50226665    -0.99081038     0.25141463
 h      2.99491664    -0.29939478    -0.19370927
 c     -2.53126632    -0.38003211    -0.60348141
 h     -2.66076088     0.61100590    -1.12814622
 h     -2.36658461    -1.14586762    -1.43417848
 h     -3.44558952    -0.51932631     0.00636052
 h      0.13306532     1.09133434     1.53401408
          17

 c      1.27593981    -0.51225143     0.14259297
 c      0.01275366    -1.02616350     0.40850581
 c     -1.06105219    -0.00536866     0.00788041
 c     -0.79751278     1.13489339     0.92117080
 c     -0.35141674     1.18047470    -0.62681115
 c      1.03614032     0.83336820    -0.46354933
 h     -0.17054593    -1.76826633     1.27393998
 h     -1.89127112     1.44329323     1.29407506
 h     -0.57175870     1.80086124    -1.52069519
 h      1.88376539     1.43382937    -0.68871411
 o      2.50439598    -0.99916081     0.25481921
 h      2.99891834    -0.23357617    -0.22363063
 c     -2.53280847    -0.37640355    -0.60158214
 h     -2.66762142     0.59514699    -1.16101271
 h     -2.36525992    -1.08569345    -1.42743108
 h     -3.45071249    -0.53785262    -0.01590705
 h      0.12570448     1.10514460     1.50183114
          17

 c      1.28562575    -0.52280527     0.13848747
 c      0.01919240    -1.02503957     0.41202800
 c     -1.06109604    -0.01888118     0.01054445
 c     -0.80988649     1.14646975     0.93191495
 c     -0.34554597     1.18442914    -0.63490722
 c      1.03055247     0.83602478    -0.46423915
 h     -0.18367672    -1.70274944     1.20728128
 h     -1.89304433     1.44037040     1.34703355
 h     -0.55941459     1.76277606    -1.53434538
 h      1.83730833     1.44530367    -0.69036968
 o      2.50699272    -1.00631192     0.25777275
 h      3.00301443    -0.18912915    -0.24196624
 c     -2.53261473    -0.37085815    -0.60027082
 h     -2.68018698     0.57227317    -1.19061797
 h     -2.36538148    -1.02823806    -1.41643473
 h     -3.44980250    -0.55939004    -0.03368846
 h      0.10922034     1.12143877     1.47697616
          17

 c      1.29385957    -0.53104230     0.13242767
 c      0.02536375    -1.02235856     0.41544777
 c     -1.06120561    -0.03329233     0.01228911
 c     -0.82566791     1.15815706     0.94278232
 c     -0.33906832     1.18652139    -0.64213075
 c      1.02450152     0.83550452    -0.46441404
 h     -0.19898108    -1.64878881     1.14426000
 h     -1.86974394     1.44433812     1.39371845
 h     -0.55487000     1.72931967    -1.54353435
 h      1.80728386     1.47230253    -0.69727336
 o      2.51051815    -1.01168080     0.25990015
 h      3.00299086    -0.17545434    -0.24325951
 c     -2.53072082    -0.36300483    -0.59898411
 h     -2.69787651     0.54594244    -1.21504502
 h     -2.36458619    -0.98413159    -1.41077485
 h     -3.44433270    -0.58350746    -0.04576227
 h      0.09013636     1.13988252     1.46382130
          17

 c      1.30033763    -0.53680264     0.12451205
 c      0.03178892    -1.01629093     0.41663122
 c     -1.06133709    -0.04767910     0.01316284
 c     -0.84467080     1.16941790     0.95315722
 c     -0.33244260     1.18626106    -0.64785517
 c      1.01828632     0.83183963    -0.46408413
 h     -0.22311054    -1.63007676     1.11138044
 h     -1.82604521     1.45595526     1.43309947
 h     -0.55915414     1.70390225    -1.55273340
 h      1.79470731     1.51411861    -0.70919037
 o      2.51510731    -1.01511576     0.26110101
 h      2.99852736    -0.19481764    -0.22641837
 c     -2.52720449    -0.35279893    -0.59718211
 h     -2.72016004     0.52095450    -1.23345854
 h     -2.36082301    -0.96146585    -1.41818969
 h     -3.43527434    -0.60978673    -0.05139910
 h      0.07385888     1.16006544     1.46503856
          17

 c      1.30491744    -0.54002084     0.11488329
 c      0.03869668    -1.00618520     0.41475024
 c     -1.06150122    -0.06116150     0.01321535
 c     -0.86592314     1.17967969     0.96252284
 c     -0.32620703     1.18339336    -0.65167949
 c      1.01290896     0.82573388    -0.46349973
 h     -0.25961952    -1.65714878     1.11959842
 h     -1.77170488     1.47700059     1.46629859
 h     -0.57237059     1.68806407    -1.56415702
 h      1.79260568     1.56306750    -0.72338423
 o      2.52063062    -1.01681153     0.26148724
 h      2.99217368    -0.24365960    -0.19376379
 c     -2.52210972    -0.34081003    -0.59484232
 h     -2.74652332     0.50218414    -1.24591602
 h     -2.35367868    -0.96148722    -1.43880377
 h     -3.42277832    -0.63771517    -0.05051185
 h      0.06201952     1.18150962     1.48033788
          17

 c      1.30767645    -0.54068598     0.10369532
 c      0.04532834    -0.99371752     0.41143852
 c     -1.06175471    -0.07293556     0.01250923
 c     -0.88766280     1.18833075     0.97039716
 c     -0.32096041     1.17794300    -0.65354233
 c      1.00951129     0.81817841    -0.46300059
 h     -0.30112227    -1.71393861     1.15072988
 h     -1.72133058     1.51061149     1.49739747
 h     -0.59337169     1.68101948    -1.57649314
 h      1.79212246     1.60896673    -0.73632894
 o      2.52658824    -1.01745446     0.26146088
 h      2.99084361    -0.31036473    -0.15223942
 c     -2.51546068    -0.32810407    -0.59252858
 h     -2.77629321     0.49317783    -1.25276974
 h     -2.34447862    -0.97861416    -1.46493937
 h     -3.40613571    -0.66655453    -0.04366436
 h      0.05212528     1.20354066     1.50651643
          17

 c      1.30891637    -0.53884256     0.09110737
 c      0.05057683    -0.98118603     0.40876561
 c     -1.06217344    -0.08232185     0.01112993
 c     -0.90795340     1.19480747     0.97635527
 c     -0.31728569     1.17014136    -0.65366128
 c      1.00892682     0.81009099    -0.46288528
 h     -0.33643378    -1.77728030     1.18130380
 h     -1.68960079     1.56049758     1.53192294
 h     -0.61990526     1.68028946    -1.58567152
 h      1.78693660     1.64335158    -0.74522099
 o      2.53189577    -1.01846166     0.26184430
 h      3.00884430    -0.37166673    -0.11538734
 c     -2.50735877    -0.31581157    -0.59099319
 h     -2.80838986     0.49514354    -1.25391502
 h     -2.33512027    -1.00447970    -1.48673356
 h     -3.38407100    -0.69526071    -0.03193241
 h      0.03983537     1.22514846     1.53884325
          17

 c      1.30913492    -0.53459444     0.07728772
 c      0.05368194    -0.97020908     0.40794813
 c     -1.06282015    -0.08880026     0.00917158
 c     -0.92570632     1.19889385     0.98039093
 c     -0.31564507     1.16030209    -0.65235543
 c      1.01153058     0.80219176    -0.46337510
 h     -0.35807587    -1.83154896     1.19760724
 h     -1.68208186     1.62754503     1.57118483
 h     -0.64921191     1.68287208    -1.58693195
 h      1.77414295     1.66092910    -0.74843944
 o      2.53513902    -1.02143360     0.26355080
 h      3.06370876    -0.40175668    -0.09795043
 c     -2.49803126    -0.30481326    -0.59084121
 h     -2.84118306     0.50686842    -1.24841696
 h     -2.32711155    -1.03139054    -1.49673582
 h     -3.35529033    -0.72253261    -0.01664075
 h      0.02153152     1.24500461     1.57262499
          17

 c      1.30893100    -0.52810942     0.06242694
 c      0.05429400    -0.96170083     0.40947284
 c     -1.06371705    -0.09202207     0.00671698
 c     -0.94104398     1.20097954     0.98315231
 c     -0.31629754     1.14872477    -0.64988357
 c      1.01723787     0.79500184    -0.46462265
 h     -0.36256355    -1.86848292     1.19404827
 h     -1.69239483     1.70668133     1.60864518
 h     -0.67870569     1.68618736    -1.57662372
 h      1.75375417     1.65960498    -0.74549322
 o      2.53610216    -1.02625291     0.26647658
 h      3.15280355    -0.40276245    -0.09825264
 c     -2.48779631    -0.29567355    -0.59242768
 h     -2.87260299     0.52548383    -1.23479537
 h     -2.32130917    -1.05360349    -1.49112127
 h     -3.31905219    -0.74699319     0.00094248
 h     -0.00450315     1.26164782     1.60413617
          17

 c      1.30883691    -0.51965930     0.04677450
 c      0.05237194    -0.95609705     0.41339648
 c     -1.06483402    -0.09180570     0.00383661
 c     -0.95466005     1.20185889     0.98552296
 c     -0.31926533     1.13564983    -0.64635871
 c      1.02555646     0.78883898    -0.46671386
 h     -0.34889133    -1.88422807     1.16943009
 h     -1.70991715     1.78886946     1.63439807
 h     -0.70645068     1.68857606    -1.55309874
 h      1.72832502     1.64048443    -0.73697860
 o      2.53602383    -1.03141989     0.26970244
 h      3.25064714    -0.39906744    -0.10168892
 c     -2.47699437    -0.28869116    -0.59585221
 h     -2.90047734     0.54751935    -1.21169871
 h     -2.31799017    -1.06748795    -1.46933851
 h     -3.27555292    -0.76743066     0.01987397
 h     -0.03802503     1.27373273     1.63099322
          17

 c      1.30920408    -0.50966705     0.03067067
 c      0.04812919    -0.95346477     0.41947911
 c     -1.06609166    -0.08812913     0.00060598
 c     -0.96721723     1.20233720     0.98811857
 c     -0.32433804     1.12125649    -0.64172868
 c      1.03563172     0.78376369    -0.46965070
 h     -0.31771745    -1.87791933     1.12522841
 h     -1.72655163     1.86526153     1.64078050
 h     -0.73141937     1.68951665    -1.51693556
 h      1.70307347     1.60838826    -0.72471280
 o      2.53605550    -1.03586842     0.27255940
 h      3.33405095    -0.40788100    -0.09793333
 c     -2.46593170    -0.28394458    -0.60095501
 h     -2.92292936     0.56975011    -1.17850964
 h     -2.31695233    -1.07159674    -1.43373011
 h     -3.22604840    -0.78301279     0.03972098
 h     -0.07708469     1.28023381     1.65229569
          17

 c      1.31019529    -0.49871222     0.01454777
 c      0.04203058    -0.95345874     0.42716720
 c     -1.06737616    -0.08113338    -0.00287281
 c     -0.97921044     1.20302888     0.99114540
 c     -0.33109497     1.10568851    -0.63580077
 c      1.04628454     0.77951328    -0.47333113
 h     -0.27146421    -1.85225631     1.06572297
 h     -1.73794940     1.92922141     1.62386695
 h     -0.75361490     1.68970839    -1.47080495
 h      1.68605644     1.57243607    -0.71184895
 o      2.53675987    -1.03918844     0.27476348
 h      3.39003311    -0.43548137    -0.08312322
 c     -2.45485388    -0.28128722    -0.60729244
 h     -2.93869829     0.58968670    -1.13565401
 h     -2.31755368    -1.06706085    -1.38955377
 h     -3.17271835    -0.79341147     0.06062517
 h     -0.11830889     1.28055140     1.66867138
          17

 c      1.31183305    -0.48750603    -0.00108829
 c      0.03482179    -0.95509983     0.43546059
 c     -1.06856303    -0.07113823    -0.00644322
 c     -0.99100613     1.20432476     0.99447406
 c     -0.33893933     1.08910402    -0.62830476
 c      1.05616772     0.77560283    -0.47758643
 h     -0.21508277    -1.81634106     0.99961422
 h     -1.74249662     1.97648786     1.58271554
 h     -0.77401089     1.69099226    -1.41899363
 h      1.68687724     1.54466622    -0.70236044
 o      2.53826856    -1.04132798     0.27624374
 h      3.41306086    -0.48203015    -0.05704059
 c     -2.44394796    -0.28031080    -0.61411031
 h     -2.94733952     0.60580462    -1.08464060
 h     -2.31873803    -1.05820976    -1.34511718
 h     -3.11830534    -0.79880174     0.08319657
 h     -0.15740357     1.27452455     1.68208495
          17

 c      1.31406573    -0.47684724    -0.01569131
 c      0.02751366    -0.95645043     0.44277740
 c     -1.06955319    -0.05866280    -0.00987362
 c     -1.00283343     1.20640909     0.99776373
 c     -0.34715788     1.07175640    -0.61900479
 c      1.06421305     0.77181496    -0.48233310
 h     -0.15645720    -1.78997224     0.94186302
 h     -1.74043244     2.00496917     1.51852116
 h     -0.79415087     1.69586381    -1.36637893
 h      1.71196694     1.53407862    -0.69918617
 o      2.54038079    -1.04245106     0.27706117
 h      3.40328544    -0.54398119    -0.02170878
 c     -2.43335321    -0.28037257    -0.62039309
 h     -2.94930797     0.61763378    -1.02789874
 h     -2.31922046    -1.05243119    -1.31096863
 h     -3.06559360    -0.79973482     0.10818251
 h     -0.19013497     1.26234667     1.69521748
          17

 c      1.31683124    -0.46755240    -0.02872400
 c      0.02108306    -0.95496701     0.44733469
 c     -1.07031792    -0.04442533    -0.01285157
 c     -1.01467867     1.20924938     1.00058981
 c     -0.35501305     1.05411874    -0.60785563
 c      1.07015229     0.76876100    -0.48773110
 h     -0.10339156    -1.80027367     0.90975318
 h     -1.73365070     2.01493943     1.43427275
 h     -0.81529191     1.70638755    -1.31687558
 h      1.75894523     1.53971982    -0.70228239
 o      2.54243280    -1.04297134     0.27743152
 h      3.36851161    -0.61368006     0.01834477
 c     -2.42315145    -0.28085219    -0.62511705
 h     -2.94592092     0.62575503    -0.96846573
 h     -2.31806035    -1.05731735    -1.29665388
 h     -3.01687524    -0.79694676     0.13595631
 h     -0.21379118     1.24446725     1.71032847
          17

 c      1.32009987    -0.46033478    -0.03972896
 c      0.01594463    -0.94971292     0.44849371
 c     -1.07093810    -0.02930028    -0.01500679
 c     -1.02613881     1.21253202     1.00254353
 c     -0.36184225     1.03701395    -0.59513050
 c      1.07448728     0.76768373    -0.49411017
 h     -0.05761843    -1.85650170     0.90778487
 h     -1.72614292     2.00983807     1.33474178
 h     -0.83743906     1.72287594    -1.27211380
 h      1.81739906     1.55219523    -0.70919737
 o      2.54291947    -1.04368763     0.27781039
 h      3.33020029    -0.67736458     0.05484134
 c     -2.41334324    -0.28162448    -0.62766927
 h     -2.93916195     0.63162670    -0.90956541
 h     -2.31540701    -1.07508460    -1.30569552
 h     -2.97362665    -0.79121483     0.16604344
 h     -0.22848536     1.22162698     1.72809378
          17

 c      1.32385018    -0.45567526    -0.04839214
 c      0.01213517    -0.94255110     0.44716340
 c     -1.07161079    -0.01425781    -0.01594585
 c     -1.03637028     1.21558108     1.00329477
 c     -0.36709478     1.02163695    -0.58142489
 c      1.07797047     0.76970689    -0.50174491
 h     -0.01686892    -1.93626608     0.92339173
 h     -1.72452500     1.99711664     1.22610331
 h     -0.85902150     1.74335449    -1.23138518
 h      1.87516838     1.56128837    -0.71725023
 o      2.53947510    -1.04567985     0.27883576
 h      3.32406400    -0.71708653     0.07681255
 c     -2.40387562    -0.28324469    -0.62803975
 h     -2.93125548     0.63703570    -0.85414764
 h     -2.31254039    -1.09991186    -1.33365891
 h     -2.93651195    -0.78333545     0.19696520
 h     -0.23732193     1.19508818     1.74727160
          17

 c      1.32798292    -0.45373279    -0.05457796
 c      0.00980858    -0.93591038     0.44447523
 c     -1.07259764    -0.00032186    -0.01528223
 c     -1.04431117     1.21747431     1.00267134
 c     -0.37029413     1.00939810    -0.56752101
 c      1.08121927     0.77536375    -0.51071692
 h      0.01934695    -2.01129807     0.94238484
 h     -1.73683213     1.98688243     1.11429791
 h     -0.87752899     1.76436975    -1.19287470
 h      1.92277482     1.56046173    -0.72472703
 o      2.53103413    -1.04932850     0.28073042
 h      3.36655332    -0.72670578     0.08031012
 c     -2.39473635    -0.28653271    -0.62658239
 h     -2.92405046     0.64317228    -0.80453772
 h     -2.31102270    -1.12189985    -1.37166820
 h     -2.90565259    -0.77420902     0.22651991
 h     -0.24516026     1.16681298     1.76550308
          17

 c      1.33225788    -0.45431467    -0.05833615
 c      0.00921330    -0.93132448     0.44111486
 c     -1.07413261     0.01149794    -0.01268095
 c     -1.04928112     1.21759087     1.00073073
 c     -0.37099772     1.00165516    -0.55420070
 c      1.08461600     0.78453613    -0.52089775
 h      0.04989330    -2.06399866     0.95641228
 h     -1.76743821     1.98577856     1.00300172
 h     -0.89052607     1.78247220    -1.15507991
 h      1.95445834     1.54728698    -0.73096979
 o      2.51950046    -1.05388777     0.28302140
 h      3.42894009    -0.71889581     0.07297913
 c     -2.38602703    -0.29205083    -0.62369645
 h     -2.91848503     0.64980899    -0.76233023
 h     -2.31193499    -1.13239398    -1.41090578
 h     -2.88097816    -0.76494622     0.25234480
 h     -0.25674585     1.13929337     1.78059445
          17

 c      1.33631317    -0.45693637    -0.05986662
 c      0.01056380    -0.92950334     0.43741056
 c     -1.07631459     0.02033023    -0.00792303
 c     -1.05154190     1.21614931     0.99758557
 c     -0.36882141     0.99944348    -0.54208573
 c      1.08832105     0.79657110    -0.53198654
 h      0.07341896    -2.08625844     0.96165563
 h     -1.81185723     1.99108524     0.89469218
 h     -0.89638506     1.79542094    -1.11761698
 h      1.96799159     1.52269198    -0.73618396
 o      2.50718419    -1.05861354     0.28522642
 h      3.47753549    -0.70689135     0.06298221
 c     -2.37795936    -0.29990814    -0.61968755
 h     -2.91446556     0.65520856    -0.72850609
 h     -2.31568143    -1.12626186    -1.44475010
 h     -2.86249300    -0.75691450     0.27246729
 h     -0.27518968     1.11505753     1.79151786
          17

 c      1.33971725    -0.46093848    -0.05946601
 c      0.01399413    -0.93065410     0.43349765
 c     -1.07901733     0.02559122    -0.00096286
 c     -1.05210524     1.21394579     0.99310503
 c     -0.36351808     1.00327476    -0.53152791
 c      1.09226177     0.81042701    -0.54355576
 h      0.08885044    -2.07555940     0.95679309
 h     -1.85933789     1.99398697     0.79357181
 h     -0.89462834     1.80281381    -1.08145019
 h      1.96471749     1.49049622    -0.74135299
 o      2.49544828    -1.06316297     0.28711090
 h      3.49449448    -0.69770227     0.05469284
 c     -2.37079594    -0.30982820    -0.61475424
 h     -2.91122094     0.65685958    -0.70359350
 h     -2.32210321    -1.10193967    -1.46919171
 h     -2.85039947    -0.75169623     0.28565808
 h     -0.30136038     1.09618384     1.79883952
          17

 c      1.34201886    -0.46560936    -0.05747780
 c      0.01954779    -0.93462869     0.42938781
 c     -1.08185330     0.02708778     0.00804788
 c     -1.05211302     1.21173302     0.98691449
 c     -0.35504746     1.01304124    -0.52256173
 c      1.09607340     0.82479784    -0.55508846
 h      0.09548904    -2.03320534     0.94215959
 h     -1.89962789     1.98675646     0.70541247
 h     -0.88602114     1.80629114    -1.04881855
 h      1.95007203     1.45733004    -0.74829224
 o      2.48494198    -1.06744145     0.28859992
 h      3.47372735    -0.69429992     0.04997055
 c     -2.36478018    -0.32128461    -0.60899255
 h     -2.90786910     0.65250108    -0.68773871
 h     -2.33063423    -1.06098306    -1.48288203
 h     -2.84509359    -0.75097747     0.29154735
 h     -0.33413504     1.08406697     1.80462460
          17

 c      1.34279442    -0.47028998    -0.05424980
 c      0.02716817    -0.94086967     0.42494019
 c     -1.08421697     0.02501316     0.01878363
 c     -1.05247587     1.20995449     0.97858878
 c     -0.34358911     1.02805608    -0.51493711
 c      1.09907869     0.83824764    -0.56601489
 h      0.09313435    -1.96498186     0.92008951
 h     -1.92630470     1.96561852     0.63558752
 h     -0.87247006     1.80933572    -1.02290868
 h      1.93368416     1.43215185    -0.75964280
 o      2.47585466    -1.07149094     0.28971109
 h      3.41663815    -0.69723499     0.04913818
 c     -2.36008424    -0.33360326    -0.60236777
 h     -2.90384289     0.64093379    -0.68065355
 h     -2.34042298    -1.00777786    -1.48742527
 h     -2.84706007    -0.75639349     0.29053441
 h     -0.37118245     1.07944288     1.81189374
          17

 c      1.34169071    -0.47445630    -0.05009794
 c      0.03668179    -0.94815230     0.41972642
 c     -1.08540260     0.01984365     0.03080815
 c     -1.05377933     1.20876115     0.96782870
 c     -0.32951502     1.04724056    -0.50823387
 c      1.10051607     0.84947232    -0.57578761
 h      0.08233321    -1.88426342     0.89654818
 h     -1.93672408     1.93026421     0.58791739
 h     -0.85655242     1.81641314    -1.00717564
 h      1.92665576     1.42381633    -0.77829937
 o      2.46786400    -1.07550411     0.29056516
 h      3.33274884    -0.70421841     0.05069200
 c     -2.35677987    -0.34603937    -0.59466417
 h     -2.89913697     0.62245326    -0.68156150
 h     -2.35044516    -0.94917825    -1.48775923
 h     -2.85668115    -0.76934031     0.28352944
 h     -0.41006585     1.08260439     1.82358025
          17

 c      1.33845789    -0.47776906    -0.04528281
 c      0.04779922    -0.95427658     0.41283401
 c     -1.08475186     0.01219775     0.04364662
 c     -1.05624253     1.20806433     0.95460860
 c     -0.31338200     1.06942693    -0.50202956
 c      1.10012191     0.85772046    -0.58402778
 h      0.06440762    -1.81581250     0.88357418
 h     -1.93138358     1.88296957     0.56426042
 h     -0.84048242     1.83125741    -1.00423935
 h      1.93477773     1.43630151    -0.80586918
 o      2.45982011    -1.07997541     0.29148480
 h      3.24459709    -0.70753872     0.04961326
 c     -2.35482962    -0.35790354    -0.58550401
 h     -2.89439715     0.59895345    -0.68917836
 h     -2.35963152    -0.89327539    -1.49155580
 h     -2.87398509    -0.79076220     0.27158534
 h     -0.44934357     1.09368719     1.84114001
          17

 c      1.33297538    -0.48006600    -0.04001674
 c      0.06019357    -0.95665330     0.40307011
 c     -1.08178111     0.00272507     0.05683854
 c     -1.05965570     1.20754117     0.93929349
 c     -0.29595151     1.09367361    -0.49605810
 c      1.09854261     0.86303233    -0.59065201
 h      0.04040118    -1.78926249     0.89712281
 h     -1.91411712     1.82841741     0.56406185
 h     -0.82488313     1.85495685    -1.01467548
 h      1.95371329     1.46574333    -0.84124486
 o      2.44975333    -1.08581207     0.29306979
 h      3.18773123    -0.69235970     0.03619823
 c     -2.35410303    -0.36878179    -0.57457742
 h     -2.89084683     0.57368977    -0.70175824
 h     -2.36695903    -0.84675107    -1.50603981
 h     -2.89838422    -0.82093879     0.25552789
 h     -0.48905136     1.11281412     1.86350198
          17

 c      1.32530799    -0.48127248    -0.03451453
 c      0.07350330    -0.95474476     0.39028708
 c     -1.07626203    -0.00794661     0.06995827
 c     -1.06330182     1.20660749     0.92267800
 c     -0.27815948     1.11943513    -0.49027417
 c      1.09698457     0.86597588    -0.59582814
 h      0.01049057    -1.81098436     0.94172798
 h     -1.89334788     1.77416971     0.58362370
 h     -0.80837828     1.88530011    -1.03651563
 h      1.97288105     1.50325799    -0.88108775
 o      2.43679666    -1.09354738     0.29568661
 h      3.18044660    -0.64967994     0.00442432
 c     -2.35442844    -0.37871116    -0.56202726
 h     -2.88997087     0.55052593    -0.71723913
 h     -2.37142543    -0.81226669    -1.53297921
 h     -2.92847899    -0.85931411     0.23570715
 h     -0.53018553     1.13995088     1.88716903
          17

 c      1.31580754    -0.48131117    -0.02903357
 c      0.08702977    -0.95077496     0.37606524
 c     -1.06824688    -0.01924286     0.08262427
 c     -1.06594905     1.20444133     0.90588591
 c     -0.26097721     1.14650659    -0.48479911
 c      1.09656600     0.86721711    -0.59982091
 h     -0.02309449    -1.85613444     1.00247608
 h     -1.88306805     1.73067578     0.61591657
 h     -0.78846436     1.91797965    -1.06590782
 h      1.98247435     1.53978474    -0.92154770
 o      2.42273200    -1.10230419     0.29878170
 h      3.19885705    -0.59313452    -0.03696284
 c     -2.35566354    -0.38807174    -0.54857827
 h     -2.89291563     0.53265584    -0.73341932
 h     -2.37203050    -0.78861888    -1.56685564
 h     -2.96199822    -0.90442785     0.21194988
 h     -0.57357317     1.17459260     1.90750408
          17

 c      1.30515869    -0.48010545    -0.02384973
 c      0.09971825    -0.94721934     0.36233186
 c     -1.05804851    -0.03067774     0.09451651
 c     -1.06628274     1.20028864     0.89002677
 c     -0.24521629     1.17483966    -0.47982090
 c      1.09797552     0.86731085    -0.60288000
 h     -0.05576976    -1.89802679     1.06092996
 h     -1.89862788     1.70778208     0.65311638
 h     -0.76281252     1.94854393    -1.09842046
 h      1.97670258     1.56852938    -0.95947608
 o      2.40962635    -1.11081944     0.30154454
 h      3.21350571    -0.54242713    -0.07513924
 c     -2.35774011    -0.39727109    -0.53523678
 h     -2.89985226     0.52134337    -0.74804434
 h     -2.36794162    -0.77319717    -1.59847861
 h     -2.99594446    -0.95402004     0.18376291
 h     -0.61887313     1.21557378     1.92039820
          17

 c      1.29429319    -0.47761507    -0.01921657
 c      0.11044956    -0.94560347     0.35046277
 c     -1.04619686    -0.04187136     0.10538252
 c     -1.06401330     1.19412477     0.87572003
 c     -0.23137836     1.20437666    -0.47551779
 c      1.10141956     0.86667706    -0.60519698
 h     -0.08317494    -1.92176580     1.10522065
 h     -1.94417180     1.70697659     0.69132556
 h     -0.73013321     1.97379165    -1.13015243
 h      1.95383313     1.58530630    -0.99283400
 o      2.39855679    -1.11827304     0.30345592
 h      3.20939381    -0.50984003    -0.10207327
 c     -2.36065454    -0.40653388    -0.52293314
 h     -2.90977313     0.51552238    -0.75884257
 h     -2.35869538    -0.76385188    -1.61958068
 h     -3.02698508    -1.00534855     0.15074643
 h     -0.66418648     1.26116416     1.92349535
          17

 c      1.28421659    -0.47386263    -0.01533283
 c      0.11825348    -0.94670471     0.34129598
 c     -1.03338247    -0.05254262     0.11503408
 c     -1.06036966     1.18683214     0.86309023
 c     -0.21959233     1.23495204    -0.47201414
 c      1.10666259     0.86561856    -0.60688817
 h     -0.10223572    -1.92137154     1.12942748
 h     -2.00681003     1.71927966     0.73043291
 h     -0.69049134     1.99234768    -1.15835952
 h      1.91550657     1.58836445    -1.02081589
 o      2.38988270    -1.12423871     0.30425872
 h      3.18205696    -0.50099484    -0.11408337
 c     -2.36440992    -0.41589004    -0.51236439
 h     -2.92089963     0.51251417    -0.76367001
 h     -2.34424899    -0.75933941    -1.62499417
 h     -3.05199235    -1.05565763     0.11303564
 h     -0.70641172     1.30941217     1.91654517
          17

 c      1.27580456    -0.46896383    -0.01231102
 c      0.12245573    -0.95084857     0.33529285
 c     -1.02039509    -0.06247982     0.12334735
 c     -1.05708979     1.17952243     0.85214566
 c     -0.20964035     1.26624858    -0.46933958
 c      1.11307404     0.86430840    -0.60797226
 h     -0.11107808    -1.89575667     1.13127310
 h     -2.06810511     1.73304696     0.76980273
 h     -0.64529352     2.00475940    -1.18177400
 h      1.86639148     1.57847474    -1.04408272
 o      2.38354420    -1.12855295     0.30387167
 h      3.13328534    -0.51704405    -0.11043644
 c     -2.36894315    -0.42525064    -0.50396788
 h     -2.93138170     0.50925489    -0.76079243
 h     -2.32490483    -0.75914037    -1.61298323
 h     -3.06855588    -1.10266240     0.07157473
 h     -0.74203323     1.35851981     1.90100417
          17

 c      1.26961513    -0.46316685    -0.01014748
 c      0.12281303    -0.95799250     0.33258801
 c     -1.00806413    -0.07150591     0.13026743
 c     -1.05548197     1.17300412     0.84290187
 c     -0.20104640     1.29779398    -0.46739122
 c      1.11968293     0.86274435    -0.60833667
 h     -0.10889221    -1.84715169     1.11119120
 h     -2.11462363     1.73999380     0.80712793
 h     -0.59706937     2.01333497    -1.20075573
 h      1.81410049     1.55929832    -1.06519216
 o      2.37909213    -1.13134163     0.30240859
 h      3.07095762    -0.55435158    -0.09362451
 c     -2.37407371    -0.43447199    -0.49791170
 h     -2.93988774     0.50331139    -0.74917903
 h     -2.30118290    -0.76325649    -1.58514569
 h     -3.07533713    -1.14493083     0.02816423
 h     -0.76780617     1.40704687     1.87937150
          17

 c      1.26577955    -0.45687826    -0.00870988
 c      0.11961562    -0.96761981     0.33289755
 c     -0.99720085    -0.07945782     0.13581149
 c     -1.05625980     1.16772899     0.83533291
 c     -0.19320068     1.32899931    -0.46592579
 c      1.12530236     0.86073774    -0.60772426
 h     -0.09621514    -1.78190409     1.07323769
 h     -2.13952967     1.73575740     0.83949699
 h     -0.54901162     2.02166911    -1.21716271
 h      1.76846979     1.53725384    -1.08881101
 o      2.37547287    -1.13323256     0.30032959
 h      3.01253920    -0.60122843    -0.07170815
 c     -2.37949104    -0.44338321    -0.49406559
 h     -2.94592923     0.49343050    -0.72869822
 h     -2.27364492    -0.77214033    -1.54646448
 h     -3.07222111    -1.18210648    -0.01466600
 h     -0.78113260     1.45390631     1.85450186
          17

 c      1.26403039    -0.45064280    -0.00775986
 c      0.11372276    -0.97846747     0.33525687
 c     -0.98854254    -0.08618685     0.14007096
 c     -1.05967288     1.16390524     0.82935958
 c     -0.18549761     1.35925318    -0.46461605
 c      1.12881498     0.85808100    -0.60583839
 h     -0.07581797    -1.71363093     1.02828732
 h     -2.14086071     1.71873832     0.86422752
 h     -0.50425795     2.03366928    -1.23361489
 h      1.73882718     1.51926162    -1.12050224
 o      2.37087263    -1.13551918     0.29857421
 h      2.98736314    -0.63559505    -0.06025870
 c     -2.38477825    -0.45179623    -0.49198799
 h     -2.94996144     0.47971002    -0.70018600
 h     -2.24266488    -0.78667090    -1.50516924
 h     -3.06025656    -1.21495069    -0.05390485
 h     -0.78022098     1.49818618     1.82891127
          17

 c      1.26386999    -0.44506567    -0.00701200
 c      0.10646595    -0.98827120     0.33770700
 c     -0.98270401    -0.09158030     0.14321631
 c     -1.06559969     1.16158466     0.82488369
 c     -0.17745595     1.38806250    -0.46318176
 c      1.12957543     0.85492358    -0.60263279
 h     -0.05351898    -1.66665400     0.99807908
 h     -2.12030699     1.68937473     0.87921990
 h     -0.46509520     2.05215725    -1.25205099
 h      1.72951824     1.50811823    -1.16325623
 o      2.36393163    -1.13917071     0.29788812
 h      3.01707121    -0.64114808    -0.07136632
 c     -2.38945695    -0.45953771    -0.49102642
 h     -2.95332211     0.46350619    -0.66537423
 h     -2.20829789    -0.80786251    -1.47125413
 h     -3.04134775    -1.24514396    -0.08642700
 h     -0.76418490     1.53887089     1.80415920
          17

 c      1.26477667    -0.44069487    -0.00620967
 c      0.09919377    -0.99456496     0.33792615
 c     -0.98014935    -0.09558637     0.14549680
 c     -1.07351155     1.16067548     0.82181619
 c     -0.16878083     1.41517241    -0.46153006
 c      1.12759814     0.85197158    -0.59855195
 h     -0.03546701    -1.66741170     1.00819213
 h     -2.08343236     1.65024631     0.88319143
 h     -0.43250016     2.07772841    -1.27226923
 h      1.73776395     1.49996969    -1.21446873
 o      2.35572286    -1.14334797     0.29770643
 h      3.08425108    -0.63123629    -0.09570037
 c     -2.39302281    -0.46654314    -0.49061017
 h     -2.95799430     0.44705349    -0.62664452
 h     -2.17066971    -0.83589955    -1.45270539
 h     -3.01767205    -1.27475751    -0.10948437
 h     -0.73320765     1.57460187     1.78048787
          17

 c      1.26631557    -0.43792388    -0.00517172
 c      0.09256201    -0.99719336     0.33566319
 c     -0.98119682    -0.09821665     0.14722160
 c     -1.08231228     1.16087555     0.82006271
 c     -0.15934634     1.44058333    -0.45979743
 c      1.12333880     0.85019437    -0.59439776
 h     -0.02155174    -1.71568248     1.05958911
 h     -2.04129045     1.60687811     0.87600007
 h     -0.40629645     2.10873402    -1.29163273
 h      1.75645814     1.48748606    -1.26724482
 o      2.34825823    -1.14675938     0.29705859
 h      3.15642179    -0.62709206    -0.11704293
 c     -2.39496062    -0.47297267    -0.49057924
 h     -2.96611726     0.43267933    -0.58660529
 h     -2.13098602    -0.86884824    -1.45134159
 h     -2.99093551    -1.30541570    -0.12124548
 h     -0.68879139     1.60363371     1.75687753
          17

 c      1.26811361    -0.43697025    -0.00378277
 c      0.08670840    -0.99831829     0.33290164
 c     -0.98602001    -0.09954714     0.14872837
 c     -1.09021915     1.16161036     0.81948262
 c     -0.14913168     1.46446169    -0.45826324
 c      1.11736500     0.85039171    -0.59099189
 h     -0.00775545    -1.78458131     1.12667903
 h     -2.01169767     1.56825967     0.85887051
 h     -0.38570142     2.14234547    -1.30618437
 h      1.77820507     1.46449503    -1.31414952
 o      2.34285782    -1.14879213     0.29543145
 h      3.21215820    -0.63944674    -0.12629758
 c     -2.39480103    -0.47920027    -0.49119904
 h     -2.97924864     0.42165459    -0.54763952
 h     -2.09210175    -0.90253797    -1.46253031
 h     -2.96179658    -1.33744966    -0.12118885
 h     -0.63395612     1.62403518     1.73150434
          17

 c      1.26979071    -0.43789969    -0.00196128
 c      0.08179343    -0.99989283     0.33142832
 c     -0.99461856    -0.09974743     0.15035166
 c     -1.09523374     1.16223979     0.81988880
 c     -0.13816076     1.48702253    -0.45721936
 c      1.11019095     0.85298537    -0.58895955
 h      0.00776391    -1.84972701     1.18597942
 h     -2.01396727     1.54417566     0.83387828
 h     -0.36982442     2.17583072    -1.31219721
 h      1.79730074     1.42793199    -1.34962613
 o      2.34014924    -1.14934736     0.29269017
 h      3.24113008    -0.67087787    -0.12043125
 c     -2.39224284    -0.48563889    -0.49285412
 h     -2.99766273     0.41321106    -0.51167032
 h     -2.05776391    -0.93207788    -1.47891547
 h     -2.92982146    -1.36955520    -0.11015358
 h     -0.57309387     1.63405570     1.70249452
          17

 c      1.27094555    -0.44063202     0.00034509
 c      0.07800759    -1.00288870     0.33209760
 c     -1.00679099    -0.09909922     0.15238690
 c     -1.09654667     1.16262671     0.82107535
 c     -0.12647451     1.50844362    -0.45687530
 c      1.10225582     0.85800080    -0.58867010
 h      0.02468108    -1.89787917     1.22493818
 h     -2.05309949     1.53829212     0.80302213
 h     -0.35794070     2.20739394    -1.30726653
 h      1.81008160     1.37771975    -1.37064233
 o      2.34031673    -1.14858999     0.28890625
 h      3.24000276    -0.71970231    -0.09980363
 c     -2.38723626    -0.49257367    -0.49577139
 h     -3.02015018     0.40450136    -0.48022244
 h     -2.03135625    -0.95350201    -1.49398699
 h     -2.89398615    -1.39921425    -0.09003144
 h     -0.51125269     1.63255101     1.66882657
          17

 c      1.27118657    -0.44495094     0.00315395
 c      0.07545644    -1.00760065     0.33516808
 c     -1.02213890    -0.09796874     0.15506935
 c     -1.09519462     1.16328275     0.82271848
 c     -0.11413426     1.52882315    -0.45730724
 c      1.09393315     0.86511489    -0.59023722
 h      0.04189474    -1.92327468     1.23822502
 h     -2.11295177     1.54600218     0.76875798
 h     -0.34959949     2.23654925    -1.29079705
 h      1.81488420     1.31615968    -1.37671351
 o      2.34312321    -1.14687358     0.28431526
 h      3.21183421    -0.78109877    -0.06752393
 c     -2.37995677    -0.50012003    -0.49993697
 h     -3.04448392     0.39163402    -0.45457358
 h     -2.01516006    -0.96449450    -1.50352050
 h     -2.85334894    -1.42360094    -0.06328129
 h     -0.45305833     1.61934703     1.63103768
          17

 c      1.27018112    -0.45053861     0.00645023
 c      0.07412203    -1.01394908     0.34061273
 c     -1.04010153    -0.09674272     0.15857493
 c     -1.09286093     1.16479528     0.82429046
 c     -0.10123995     1.54816907    -0.45843506
 c      1.08551049     0.87371946    -0.59351703
 h      0.05815869    -1.92425271     1.22431779
 h     -2.17104134     1.56061382     0.73457672
 h     -0.34466348     2.26421705    -1.26407481
 h      1.81221023     1.24743111    -1.37001768
 o      2.34763651    -1.14478875     0.27939502
 h      3.17009910    -0.84619664    -0.03072785
 c     -2.37072168    -0.50826045    -0.50512775
 h     -3.06820966     0.37106392    -0.43577235
 h     -2.01015429    -0.96444720    -1.50574385
 h     -2.80752603    -1.44046730    -0.03246865
 h     -0.40182378     1.59538579     1.59138247
          17

 c      1.26770464    -0.45701779     0.01018968
 c      0.07387128    -1.02160575     0.34822659
 c     -1.05999641    -0.09577004     0.16302738
 c     -1.09083298     1.16744483     0.82514793
 c     -0.08794264     1.56641107    -0.46003242
 c      1.07714024     0.88299998    -0.59810137
 h      0.07224359    -1.90211792     1.18436868
 h     -2.21111240     1.57763770     0.70407414
 h     -0.34330259     2.29259813    -1.22999393
 h      1.80509709     1.17707902    -1.35560988
 o      2.35180890    -1.14320266     0.27497270
 h      3.14513346    -0.90137181    -0.00226067
 c     -2.35992155    -0.51688207    -0.51095845
 h     -3.08933385     0.34059902    -0.42451092
 h     -2.01599691    -0.95436914    -1.50130193
 h     -2.75686962    -1.44872339     0.00007488
 h     -0.35915088     1.56257359     1.55345590
          17

 c      1.26365691    -0.46396985     0.01429532
 c      0.07446765    -1.02994536     0.35755294
 c     -1.08105396    -0.09533375     0.16850655
 c     -1.08986378     1.17122096     0.82465692
 c     -0.07444918     1.58344827    -0.46178424
 c      1.06881858     0.89205733    -0.60336333
 h      0.08296803    -1.86209447     1.12307036
 h     -2.22464209     1.59492417     0.68010034
 h     -0.34586529     2.32466207    -1.19229494
 h      1.79904210     1.11107946    -1.34104600
 o      2.35330060    -1.14284227     0.27186878
 h      3.17136717    -0.93513081     0.00514094
 c     -2.34798804    -0.52579235    -0.51690502
 h     -3.10676819     0.29983678    -0.42097195
 h     -2.03100856    -0.93684174    -1.49337799
 h     -2.70242498    -1.44868999     0.03246360
 h     -0.32507406     1.52336834     1.52146985
          17

 c      1.25802616    -0.47092916     0.01865092
 c      0.07556973    -1.03778862     0.36763474
 c     -1.10245191    -0.09564301     0.17505282
 c     -1.09029417     1.17595001     0.82229052
 c     -0.06103924     1.59924605    -0.46338933
 c      1.06050783     0.90006996    -0.60865033
 h      0.08929219    -1.81665194     1.05150892
 h     -2.20873415     1.61183162     0.66456152
 h     -0.35252253     2.36303976    -1.15426573
 h      1.80023367     1.05435087    -1.33422065
 o      2.35247268    -1.14354817     0.26994165
 h      3.24077922    -0.95046350    -0.00578506
 c     -2.33537327    -0.53473868    -0.52232961
 h     -3.12059516     0.25019838    -0.42472951
 h     -2.05228231    -0.91585226    -1.48764670
 h     -2.64577096    -1.44209768     0.06335939
 h     -0.29878197     1.48024074     1.49933198
          17

 c      1.25088652    -0.47742086     0.02311662
 c      0.07674037    -1.04304588     0.37675482
 c     -1.12336054    -0.09682616     0.18266259
 c     -1.09206980     1.18138592     0.81771904
 c     -0.04809442     1.61395341    -0.46466260
 c      1.05242796     0.90641775    -0.61361353
 h      0.09054472    -1.78988146     0.99018302
 h     -2.16480714     1.62884827     0.65843459
 h     -0.36272335     2.40856982    -1.11742174
 h      1.81185982     1.00956293    -1.33949468
 o      2.35167320    -1.14478772     0.26846461
 h      3.31436227    -0.95652707    -0.02294890
 c     -2.32250125    -0.54347718    -0.52659060
 h     -3.13216719     0.19469998    -0.43471583
 h     -2.07624979    -0.89607536    -1.49107132
 h     -2.58881316    -1.43187352     0.09196819
 h     -0.27972685     1.43518375     1.48966967
          17

 c      1.24246838    -0.48302110     0.02754993
 c      0.07747659    -1.04327763     0.38305917
 c     -1.14300163    -0.09890982     0.19127757
 c     -1.09462808     1.18721347     0.81088825
 c     -0.03609759     1.62795245    -0.46555984
 c      1.04523941     0.91068066    -0.61839528
 h      0.08645936    -1.81101600     0.96162266
 h     -2.09894539     1.64792190     0.66165651
 h     -0.37482458     2.45946067    -1.08115150
 h      1.83156932     0.97739409    -1.35537779
 o      2.35252431    -1.14625421     0.26694893
 h      3.36431389    -0.95847964    -0.03829279
 c     -2.30969193    -0.55189883    -0.52930773
 h     -3.14390953     0.13739634    -0.44929530
 h     -2.09977830    -0.88139506    -1.50865847
 h     -2.53355597    -1.42170257     0.11792191
 h     -0.26853235     1.38950607     1.49312279
          17

 c      1.23322394    -0.48737148     0.03180267
 c      0.07724811    -1.03829161     0.38662398
 c     -1.16071082    -0.10179042     0.20077694
 c     -1.09675109     1.19294694     0.80204850
 c     -0.02555335     1.64176600    -0.46610529
 c      1.03984346     0.91258455    -0.62346010
 h      0.07677186    -1.88386927     0.96595937
 h     -2.02346850     1.67351196     0.67285715
 h     -0.38628667     2.51183595    -1.04364372
 h      1.85309030     0.95764873    -1.37636757
 o      2.35560808    -1.14780691     0.26517811
 h      3.37849048    -0.95815851    -0.04845286
 c     -2.29714764    -0.56012134    -0.53064495
 h     -3.15856977     0.08238679    -0.46649860
 h     -2.12101846    -0.87352140    -1.53970924
 h     -2.48186251    -1.41535470     0.14102481
 h     -0.26703125     1.34404886     1.50830841
          17

 c      1.22380752    -0.49019204     0.03571884
 c      0.07547208    -1.03066821     0.38940074
 c     -1.17598133    -0.10524645     0.21098637
 c     -1.09663010     1.19782216     0.79168941
 c     -0.01684803     1.65586268    -0.46629280
 c      1.03699445     0.91200742    -0.62928567
 h      0.06176720    -1.98028250     0.98156232
 h     -1.95695812     1.71346946     0.68944994
 h     -0.39433482     2.56124197    -1.00325367
 h      1.86985433     0.94985611    -1.39646927
 o      2.36084965    -1.14936121     0.26308136
 h      3.35430194    -0.95585978    -0.05270621
 c     -2.28507552    -0.56843213    -0.53128395
 h     -3.17786325     0.03259343    -0.48436453
 h     -2.13912697    -0.87204233    -1.57748365
 h     -2.43523587    -1.41587989     0.16089278
 h     -0.27734015     1.29956946     1.53247782
          17

 c      1.21495294    -0.49132576     0.03915798
 c      0.07156095    -1.02303976     0.39306455
 c     -1.18848494    -0.10901020     0.22169242
 c     -1.09264880     1.20105037     0.78033799
 c     -0.01012152     1.67047337    -0.46603414
 c      1.03704212     0.90902857    -0.63617611
 h      0.04270099    -2.07144922     0.99026576
 h     -1.91623654     1.77592122     0.70906959
 h     -0.39662778     2.60408146    -0.95937518
 h      1.87731927     0.95328631    -1.41132427
 o      2.36764983    -1.15086915     0.26070480
 h      3.29682911    -0.95073013    -0.05246214
 c     -2.27383796    -0.57714166    -0.53206291
 h     -3.20119649    -0.01102250    -0.50120873
 h     -2.15342432    -0.87563878    -1.61282940
 h     -2.39470208    -1.42493668     0.17662423
 h     -0.30060511     1.25693353     1.56247616
          17

 c      1.20731538    -0.49076743     0.04202657
 c      0.06508578    -1.01696658     0.39843902
 c     -1.19807487    -0.11286056     0.23264092
 c     -1.08467934     1.20264750     0.76835595
 c     -0.00520747     1.68549263    -0.46516128
 c      1.03987048     0.90395668    -0.64421095
 h      0.02110457    -2.14054891     0.98377348
 h     -1.90203478     1.85983769     0.73122764
 h     -0.39165823     2.63847828    -0.91265086
 h      1.87363918     0.96688571    -1.41881140
 o      2.37469625    -1.15238993     0.25830465
 h      3.22223259    -0.93977988    -0.05269720
 c     -2.26396062    -0.58650236    -0.53362209
 h     -3.22557618    -0.04920575    -0.51570096
 h     -2.16299807    -0.88308365    -1.63797797
 h     -2.36084988    -1.44255353     0.18670183
 h     -0.33623897     1.21706861     1.59553161
          17

 c      1.20132693    -0.48865879     0.04429984
 c      0.05589235    -1.01317592     0.40579496
 c     -1.20477050    -0.11668903     0.24353170
 c     -1.07401673     1.20372204     0.75601477
 c     -0.00166141     1.70047536    -0.46344950
 c      1.04494892     0.89730175    -0.65324482
 h     -0.00170567    -2.17958563     0.95974440
 h     -1.89999388     1.95197483     0.75600990
 h     -0.37890127     2.66463383    -0.86478074
 h      1.85968915     0.98932431    -1.41909970
 o      2.37972457    -1.15424261     0.25651331
 h      3.16221213    -0.91573154    -0.06451324
 c     -2.25599133    -0.59671166    -0.53625171
 h     -3.24686106    -0.08340166    -0.52684292
 h     -2.16679902    -0.89356828    -1.64826814
 h     -2.33396492    -1.46740039     0.18921506
 h     -0.38207492     1.18087758     1.62954135
          17

 c      1.19710158    -0.48524548     0.04602719
 c      0.04411025    -1.01188146     0.41509706
 c     -1.20872748    -0.12050990     0.25403233
 c     -1.06208628     1.20566775     0.74363192
 c      0.00114726     1.71470827    -0.46064152
 c      1.05142798     0.88969696    -0.66291700
 h     -0.02473081    -2.18548874     0.91862696
 h     -1.89546358     2.03626470     0.78223844
 h     -0.35876289     2.68483501    -0.81815021
 h      1.83895562     1.01916522    -1.41462817
 o      2.38061455    -1.15689645     0.25606666
 h      3.14752983    -0.86920969    -0.10068304
 c     -2.25033956    -0.60793013    -0.53987932
 h     -3.26136324    -0.11484309    -0.53397371
 h     -2.16383532    -0.90669621    -1.64243166
 h     -2.31417193    -1.49738242     0.18227814
 h     -0.43508050     1.14922547     1.66289061
          17

 c      1.19444380    -0.48082123     0.04732262
 c      0.03008190    -1.01291415     0.42610589
 c     -1.21019757    -0.12442759     0.26380809
 c     -1.04981487     1.20950635     0.73154079
 c      0.00391491     1.72733979    -0.45647693
 c      1.05826947     0.88179581    -0.67269000
 h     -0.04729142    -2.15865525     0.86241493
 h     -1.88031526     2.10106727     0.80773514
 h     -0.33228082     2.70297567    -0.77532714
 h      1.81707014     1.05511952    -1.40978079
 o      2.37797718    -1.16010428     0.25667276
 h      3.16745604    -0.80283139    -0.15760255
 c     -2.24718785    -0.62027872    -0.54409842
 h     -3.26694113    -0.14412774    -0.53680592
 h     -2.15326689    -0.92244883    -1.62252709
 h     -2.30153335    -1.53026585     0.16444385
 h     -0.49200308     1.12293987     1.69412294
          17

 c      1.19298328    -0.47570496     0.04835262
 c      0.01428144    -1.01566404     0.43839007
 c     -1.20948397    -0.12859050     0.27255916
 c     -1.03768711     1.21577872     0.72002150
 c      0.00727897     1.73756304    -0.45073009
 c      1.06445477     0.87418296    -0.68197495
 h     -0.06911946    -2.10396033     0.79465136
 h     -1.85192508     2.13996533     0.83010278
 h     -0.30053924     2.72328568    -0.73845070
 h      1.80029210     1.09617437    -1.40954884
 o      2.37393367    -1.16287100     0.25719471
 h      3.18834358    -0.73141242    -0.21826864
 c     -2.24647951    -0.63382188    -0.54820816
 h     -3.26347676    -0.17115529    -0.53545098
 h     -2.13438019    -0.94119560    -1.59386866
 h     -2.29609272    -1.56416610     0.13502122
 h     -0.54970301     1.10277277     1.72171635
          17

 c      1.19232003    -0.47022931     0.04932140
 c     -0.00273500    -1.01879163     0.45128465
 c     -1.20690339    -0.13315057     0.28005973
 c     -1.02591321     1.22462786     0.70926015
 c      0.01171461     1.74482957    -0.44324747
 c      1.06926661     0.86734882    -0.69035850
 h     -0.09069234    -2.03459737     0.72113481
 h     -1.81112262     2.15054769     0.84711737
 h     -0.26399959     2.74837738    -0.70867370
 h      1.79281646     1.14117320    -1.41697179
 o      2.36980317    -1.16429374     0.25670678
 h      3.18934143    -0.66819446    -0.26914972
 c     -2.24795237    -0.64855882    -0.55130763
 h     -3.25293507    -0.19520967    -0.53042691
 h     -2.10650168    -0.96359587    -1.56441680
 h     -2.29786378    -1.59787062     0.09430182
 h     -0.60521005     1.08930490     1.74411070
          17

 c      1.19210681    -0.46470906     0.05044651
 c     -0.02034130    -1.01980221     0.46390461
 c     -1.20276235    -0.13823656     0.28619364
 c     -1.01450725     1.23585313     0.69931738
 c      0.01749400     1.74900793    -0.43396400
 c      1.07248612     0.86172911    -0.69778590
 h     -0.11385293    -1.97757357     0.64996456
 h     -1.76130056     2.13380470     0.85691938
 h     -0.22223524     2.77765660    -0.68595444
 h      1.79466287     1.18791858    -1.43102832
 o      2.36602547    -1.16378932     0.25468266
 h      3.16339010    -0.62117172    -0.30315529
 c     -2.25118784    -0.66445162    -0.55252642
 h     -3.23907190    -0.21510619    -0.52264638
 h     -2.06904986    -0.99003807    -1.54256173
 h     -2.30679097    -1.63102956     0.04369432
 h     -0.65566357     1.08280738     1.75997634
          17

 c      1.19207861    -0.45939320     0.05192185
 c     -0.03788035    -1.01555132     0.47551834
 c     -1.19736281    -0.14392724     0.29096986
 c     -1.00325292     1.24886860     0.69009540
 c      0.02472632     1.75038364    -0.42289026
 c      1.07433257     0.85771713    -0.70451085
 h     -0.14164992    -1.96836272     0.58739900
 h     -1.70880199     2.09482409     0.85830977
 h     -0.17437259     2.80737391    -0.66932477
 h      1.80227280     1.23285818    -1.44719809
 o      2.36257555    -1.16102434     0.25086751
 h      3.11089132    -0.59440280    -0.31747704
 c     -2.25564939    -0.68149481    -0.55138313
 h     -3.22662279    -0.22945775    -0.51337433
 h     -2.02208407    -1.01948828    -1.53323013
 h     -2.32271315    -1.66419571    -0.01430237
 h     -0.69831664     1.08312983     1.76857376
          17

 c      1.19203841    -0.45441954     0.05387892
 c     -0.05491389    -1.00519659     0.48612384
 c     -1.19104709    -0.15020963     0.29450428
 c     -0.99158145     1.26256902     0.68130860
 c      0.03343679     1.74951176    -0.41009093
 c      1.07522974     0.85559911    -0.71087361
 h     -0.17490470    -2.01680151     0.53145792
 h     -1.66429180     2.04460534     0.85133574
 h     -0.11987170     2.83224810    -0.65738693
 h      1.81100138     1.27191769    -1.46002988
 o      2.35915561    -1.15589223     0.24522851
 h      3.03708497    -0.58862436    -0.31265084
 c     -2.26073000    -0.69975309    -0.54801499
 h     -3.21980723    -0.23716404    -0.50414992
 h     -1.96725642    -1.04864162    -1.53516956
 h     -2.34533794    -1.69860834    -0.07639240
 h     -0.73066832     1.08971047     1.76997424
          17

 c      1.19179146    -0.44981652     0.05637620
 c     -0.07132628    -0.99139759     0.49602929
 c     -1.18425050    -0.15696033     0.29697112
 c     -0.97850479     1.27529929     0.67249486
 c      0.04362611     1.74703492    -0.39567780
 c      1.07560749     0.85547782    -0.71711283
 h     -0.20984149    -2.09331414     0.47721545
 h     -1.64339388     2.00056335     0.83779776
 h     -0.05904434     2.84738950    -0.64871649
 h      1.81714933     1.30164302    -1.46528738
 o      2.35515791    -1.14861681     0.23804675
 h      2.95301846    -0.59974856    -0.29393574
 c     -2.26587087    -0.71928597    -0.54302017
 h     -3.22052250    -0.23807487    -0.49667627
 h     -1.90814068    -1.07262183    -1.54240849
 h     -2.37418147    -1.73558698    -0.13905221
 h     -0.75070671     1.10176925     1.76501342
          17

 c      1.19107736    -0.44554630     0.05941673
 c     -0.08693675    -0.97727077     0.50524821
 c     -1.17751139    -0.16397971     0.29854780
 c     -0.96308871     1.28549461     0.66319982
 c      0.05529722     1.74355272    -0.37982104
 c      1.07580776     0.85724153    -0.72328366
 h     -0.24180964    -2.16471165     0.42395146
 h     -1.66091684     1.97899959     0.81998058
 h      0.00688695     2.84958931    -0.64207323
 h      1.81879348     1.31988532    -1.46080959
 o      2.34947591    -1.14000186     0.23015105
 h      2.87865152    -0.61492664    -0.27503893
 c     -2.27071622    -0.74004209    -0.53708657
 h     -3.22735704    -0.23344485    -0.49265018
 h     -1.84938461    -1.08673606    -1.54809069
 h     -2.40845710    -1.77558408    -0.19919025
 h     -0.75719199     1.11862521     1.75501096
          17

 c      1.18958696    -0.44152469     0.06295328
 c     -0.10129929    -0.96485386     0.51362051
 c     -1.17143526    -0.17102913     0.29938325
 c     -0.94563458     1.29292424     0.65331958
 c      0.06847176     1.73955175    -0.36276907
 c      1.07604629     0.86056918    -0.72924109
 h     -0.26777525    -2.21202045     0.37360992
 h     -1.71684573     1.98043115     0.79741934
 h      0.07601984     2.83795094    -0.63648368
 h      1.81597779     1.32606063    -1.44665565
 o      2.34061517    -1.13145946     0.22293208
 h      2.84074716    -0.61217166    -0.27826958
 c     -2.27516813    -0.76185375    -0.53075152
 h     -3.23629106    -0.22574661    -0.49351629
 h     -1.79552144    -1.08776090    -1.54710048
 h     -2.44695989    -1.81738868    -0.25454121
 h     -0.74986777     1.13994650     1.74144064
          17

 c      1.18706716    -0.43761884     0.06686795
 c     -0.11379813    -0.95534914     0.52099290
 c     -1.16663996    -0.17783704     0.29959824
 c     -0.92790557     1.29860773     0.64309140
 c      0.08320038     1.73537389    -0.34485835
 c      1.07636979     0.86495268    -0.73464236
 h     -0.28612713    -2.22718233     0.32858211
 h     -1.79366422     1.99053832     0.76736608
 h      0.14609039     2.81413094    -0.63128036
 h      1.81080165     1.32125956    -1.42509467
 o      2.32806506    -1.12368554     0.21706526
 h      2.85033274    -0.58159756    -0.31396809
 c     -2.27931104    -0.78449638    -0.52436632
 h     -3.24249928    -0.21793359    -0.50022946
 h     -1.75024733    -1.07429838    -1.53673019
 h     -2.48802494    -1.85814425    -0.30360634
 h     -0.72951624     1.16577047     1.72570525
          17

 c      1.18340299    -0.43364622     0.07095567
 c     -0.12380429    -0.94949435     0.52726082
 c     -1.16368743    -0.18410244     0.29931041
 c     -0.91192500     1.30353306     0.63277273
 c      0.09954648     1.73120708    -0.32649478
 c      1.07663402     0.86972369    -0.73896764
 h     -0.29605429    -2.20797167     0.29104346
 h     -1.87048403     1.99531477     0.72839341
 h      0.21482494     2.78231776    -0.62615749
 h      1.80740622     1.30820433    -1.40042284
 o      2.31313658    -1.11566228     0.21152632
 h      2.88880756    -0.54138998    -0.36463219
 c     -2.28329937    -0.80771534    -0.51814432
 h     -3.24201533    -0.21264503    -0.51312824
 h     -1.71614330    -1.04663832    -1.51649479
 h     -2.52962748    -1.89426594    -0.34535296
 h     -0.69783803     1.19628737     1.70902861
          17

 c      1.17857917    -0.42938998     0.07494888
 c     -0.13080128    -0.94768057     0.53235283
 c     -1.16300100    -0.18953208     0.29866493
 c     -0.89919133     1.30813767     0.62253059
 c      0.11754092     1.72711271    -0.30811136
 c      1.07657968     0.87410683    -0.74160720
 h     -0.29721388    -2.15573129     0.26283695
 h     -1.93221439     1.98741217     0.68126675
 h      0.28030144     2.74870494    -0.62117930
 h      1.81131437     1.29069700    -1.37810774
 o      2.29739941    -1.10626376     0.20510883
 h      2.93297686    -0.51213831    -0.40921160
 c     -2.28728189    -0.83120637    -0.51218749
 h     -3.23264555    -0.21167895    -0.53194229
 h     -1.69450150    -1.00649877    -1.48792472
 h     -2.56960440    -1.92262100    -0.37900573
 h     -0.65723026     1.23154535     1.69234700
          17

 c      1.17259805    -0.42462193     0.07856330
 c     -0.13447929    -0.94984668     0.53622414
 c     -1.16477366    -0.19391325     0.29786452
 c     -0.89062228     1.31246363     0.61248754
 c      0.13712901     1.72312066    -0.29012609
 c      1.07604142     0.87734096    -0.74205753
 h     -0.28974841    -2.07571679     0.24516389
 h     -1.97001124     1.96469369     0.62800366
 h      0.34114253     2.72012963    -0.61657935
 h      1.82737816     1.27221945    -1.36276033
 o      2.28188612    -1.09505425     0.19722601
 h      2.96832465    -0.50391075    -0.43624721
 c     -2.29137223    -0.85459475    -0.50647564
 h     -3.21428995    -0.21572452    -0.55588028
 h     -1.68510011    -0.95672468    -1.45451070
 h     -2.60591762    -1.94138893    -0.40402773
 h     -0.61061090     1.27124848     1.67608845
          17

 c      1.16543972    -0.41912710     0.08153362
 c     -0.13476096    -0.95516218     0.53892186
 c     -1.16890843    -0.19718475     0.29718271
 c     -0.88667405     1.31637637     0.60275742
 c      0.15814128     1.71938080    -0.27292114
 c      1.07522070     0.87883542    -0.74015904
 h     -0.27471836    -1.98016952     0.23750716
 h     -1.97951821     1.92805132     0.57108947
 h      0.39634445     2.70197870    -0.61227321
 h      1.85678216     1.25426243    -1.35564018
 o      2.26721928    -1.08208625     0.18774443
 h      2.98730611    -0.51930150    -0.44149903
 c     -2.29563732    -0.87744227    -0.50085385
 h     -3.18895257    -0.22423999    -0.58374860
 h     -1.68605160    -0.90087609    -1.42152096
 h     -2.63688844    -1.95049049    -0.42019462
 h     -0.56134402     1.31468224     1.65997903
          17

 c      1.15706483    -0.41272216     0.08362983
 c     -0.13172610    -0.96153084     0.54077953
 c     -1.17502854    -0.19947579     0.29694673
 c     -0.88738499     1.31967584     0.59343338
 c      0.18029685     1.71627847    -0.25683469
 c      1.07479670     0.87822958    -0.73617481
 h     -0.25493351    -1.89394696     0.23526781
 h     -1.95993872     1.88039627     0.51310194
 h      0.44484950     2.69639342    -0.60734821
 h      1.89567541     1.23595251    -1.35392897
 o      2.25376821    -1.06769055     0.17679281
 h      2.98677536    -0.55667892    -0.42499783
 c     -2.30006492    -0.89927440    -0.49507418
 h     -3.16050485    -0.23548472    -0.61408652
 h     -1.69413391    -0.84267049    -1.39511534
 h     -2.66140026    -1.95172397    -0.42765387
 h     -0.51319638     1.36072980     1.64311011
          17

 c      1.14744489    -0.40527130     0.08466203
 c     -0.12552640    -0.96559018     0.54258093
 c     -1.18256799    -0.20109602     0.29748467
 c     -0.89230089     1.32210033     0.58455540
 c      0.20322239     1.71440510    -0.24214197
 c      1.07572996     0.87532991    -0.73062913
 h     -0.23499844    -1.85484922     0.22812811
 h     -1.91465684     1.82673717     0.45640904
 h      0.48532305     2.70202218    -0.60000797
 h      1.93706781     1.21535448    -1.35263303
 o      2.24163248    -1.05242097     0.16473149
 h      2.96793037    -0.61095437    -0.39056361
 c     -2.30449924    -0.91958483    -0.48892807
 h     -3.13402008    -0.24688385    -0.64531014
 h     -1.70595715    -0.78553738    -1.38038826
 h     -2.67906548    -1.94868517    -0.42690924
 h     -0.47020002     1.40796966     1.62433503
          17

 c      1.13662025    -0.39670303     0.08447901
 c     -0.11658165    -0.96509725     0.54492370
 c     -1.19090916    -0.20246772     0.29905535
 c     -0.90028210     1.32324161     0.57611776
 c      0.22647540     1.71438873    -0.22902844
 c      1.07893128     0.87005504    -0.72407631
 h     -0.21756652    -1.88624062     0.20825892
 h     -1.85362812     1.77506266     0.40244685
 h      0.51641008     2.71533886    -0.58808424
 h      1.97399538     1.19092330    -1.34709456
 o      2.23041549    -1.03710759     0.15227114
 h      2.93946646    -0.67255235    -0.34767063
 c     -2.30861557    -0.93778266    -0.48241186
 h     -3.11449641    -0.25593590    -0.67579149
 h     -1.71947734    -0.73270315    -1.37916791
 h     -2.69026252    -1.94629216    -0.41872254
 h     -0.43636336     1.45485351     1.60281292
          17

 c      1.12477164    -0.38703946     0.08296223
 c     -0.10578385    -0.96157084     0.54723022
 c     -1.19948566    -0.20403452     0.30180441
 c     -0.90930510     1.32243252     0.56817643
 c      0.24958918     1.71669574    -0.21758523
 c      1.08501171     0.86246520    -0.71695352
 h     -0.20004466    -1.96658747     0.18262786
 h     -1.79627747     1.73722175     0.35015326
 h      0.53720900     2.73237444    -0.56972364
 h      2.00158346     1.16208510    -1.33436622
 o      2.21888450    -1.02287842     0.14061781
 h      2.92255669    -0.72683511    -0.31370906
 c     -2.31203382    -0.95315932    -0.47578562
 h     -3.10528754    -0.26145768    -0.70376342
 h     -1.73453364    -0.68756891    -1.38940336
 h     -2.69584686    -1.94955779    -0.40399525
 h     -0.41527103     1.49991846     1.57845501
          17

 c      1.11224563    -0.37642792     0.08002735
 c     -0.09414194    -0.95785774     0.54853562
 c     -1.20779523    -0.20620353     0.30577294
 c     -0.91686788     1.31887234     0.56094894
 c      0.27214793     1.72149473    -0.20783718
 c      1.09415456     0.85283588    -0.70952472
 h     -0.17902265    -2.05849958     0.16356101
 h     -1.76760570     1.72667060     0.29488522
 h      0.54759614     2.74995534    -0.54385972
 h      2.01780058     1.12920739    -1.31354893
 o      2.20547166    -1.01071830     0.13100887
 h      2.94297176    -0.76109063    -0.30655410
 c     -2.31452416    -0.96501118    -0.46947315
 h     -3.10717112    -0.26433574    -0.72714199
 h     -1.75201119    -0.65362526    -1.40663677
 h     -2.69646461    -1.96162368    -0.38372191
 h     -0.40962818     1.54195884     1.55221237
          17

 c      1.09950080    -0.36512475     0.07564527
 c     -0.08256767    -0.95577907     0.54833759
 c     -1.21538327    -0.20929855     0.31093112
 c     -0.92174202     1.31234899     0.55446348
 c      0.29385417     1.72860397    -0.19977600
 c      1.10608017     0.84171206    -0.70188101
 h     -0.15318783    -2.13688872     0.15831961
 h     -1.77843972     1.74923439     0.23282942
 h      0.54831926     2.76632175    -0.51038784
 h      2.02365844     1.09344479    -1.28577847
 o      2.19043872    -1.00070425     0.12341511
 h      2.99759895    -0.77704766    -0.32397065
 c     -2.31613337    -0.97288206    -0.46390342
 h     -3.11868166    -0.26712276    -0.74356141
 h     -1.77274277    -0.63386958    -1.42602496
 h     -2.69187955    -1.98207465    -0.35904823
 h     -0.42081058     1.58012834     1.52628370
          17

 c      1.08702512    -0.35347950     0.06988113
 c     -0.07188451    -0.95614878     0.54655241
 c     -1.22185116    -0.21352099     0.31719985
 c     -0.92502233     1.30374875     0.54799934
 c      0.31452300     1.73751344    -0.19336042
 c      1.12008901     0.82990056    -0.69397170
 h     -0.12275981    -2.18915010     0.16937993
 h     -1.81338314     1.79667334     0.16794703
 h      0.54093370     2.78131135    -0.47009619
 h      2.02330932     1.05662099    -1.25416647
 o      2.17577919    -0.99245478     0.11686127
 h      3.05648173    -0.78381905    -0.34888915
 c     -2.31714621    -0.97671757    -0.45938953
 h     -3.13722393    -0.27285325    -0.75070864
 h     -1.79696014    -0.63027886    -1.44360402
 h     -2.68095026    -2.00692692    -0.33134172
 h     -0.44866799     1.61400443     1.50401991
          17

 c      1.07528993    -0.34196287     0.06293048
 c     -0.06280088    -0.95924660     0.54330126
 c     -1.22688515    -0.21894011     0.32445180
 c     -0.92849962     1.29438399     0.54043961
 c      0.33401335     1.74747363    -0.18849001
 c      1.13517721     0.81841064    -0.68566243
 h     -0.08868843    -2.20965817     0.19677957
 h     -1.84950632     1.85461331     0.10852297
 h      0.52760227     2.79617983    -0.42442513
 h      2.02376283     1.02103822    -1.22349063
 o      2.16313441    -0.98579515     0.11062637
 h      3.09528367    -0.78687965    -0.36866602
 c     -2.31794956    -0.97683035    -0.45606985
 h     -3.16010874    -0.28395564    -0.74673757
 h     -1.82420837    -0.64357799    -1.45677035
 h     -2.66230759    -2.03035570    -0.30213240
 h     -0.49190333     1.64356768     1.48910062
          17

 c      1.06471189    -0.33118894     0.05513505
 c     -0.05585216    -0.96505903     0.53878791
 c     -1.23027828    -0.22551499     0.33250571
 c     -0.93328968     1.28531655     0.53091744
 c      0.35217523     1.75764619    -0.18498841
 c      1.15026939     0.80838550    -0.67685740
 h     -0.05229916    -2.19671559     0.23936939
 h     -1.87172938     1.91097778     0.06078450
 h      0.51075447     2.81292736    -0.37509184
 h      2.03316425     0.98898326    -1.19902335
 o      2.15330363    -0.98073096     0.10440457
 h      3.10242094    -0.78812327    -0.37772303
 c     -2.31890686    -0.97376605    -0.45389153
 h     -3.18516281    -0.30169379    -0.73055762
 h     -1.85342350    -0.67321399    -1.46443559
 h     -2.63513365    -2.04681183    -0.27291314
 h     -0.54882565     1.66893917     1.48414356
          17

 c      1.05560997    -0.32189589     0.04696848
 c     -0.05135420    -0.97328911     0.53325895
 c     -1.23193689    -0.23312544     0.34112177
 c     -0.93975632     1.27727583     0.51904222
 c      0.36883695     1.76729715    -0.18260973
 c      1.16460228     0.80104096    -0.66769109
 h     -0.01517673    -2.15216196     0.29511803
 h     -1.87327720     1.95761984     0.02759704
 h      0.49269255     2.83308163    -0.32369725
 h      2.05697952     0.96192788    -1.18422200
 o      2.14648493    -0.97732146     0.09813177
 h      3.07503945    -0.78779366    -0.37479486
 c     -2.32028926    -0.96817868    -0.45260927
 h     -3.21099237    -0.32606438    -0.70196243
 h     -1.88303565    -0.71742258    -1.46712821
 h     -2.59957995    -2.05245203    -0.24490061
 h     -0.61794178     1.68986519     1.48934378
          17

 c      1.04817880    -0.31487566     0.03898301
 c     -0.04939351    -0.98315805     0.52701646
 c     -1.23188036    -0.24159453     0.34999675
 c     -0.94779996     1.27077479     0.50487815
 c      0.38381180     1.77597196    -0.18105419
 c      1.17805542     0.79756314    -0.65865362
 h      0.02100076    -2.08352368     0.36090838
 h     -1.85250020     1.98938248     0.00937273
 h      0.47533626     2.85641574    -0.27153098
 h      2.09436901     0.94007293    -1.17872754
 o      2.14238655    -0.97564435     0.09192323
 h      3.01732913    -0.78508955    -0.36190554
 c     -2.32224971    -0.96073867    -0.45179632
 h     -3.23703534    -0.35596179    -0.66163666
 h     -1.91113224    -0.77339128    -1.46698783
 h     -2.55681444    -2.04579795    -0.21882248
 h     -0.69793040     1.70529742     1.50193371
          17

 c      1.04249021    -0.31084534     0.03171229
 c     -0.04988935    -0.99299155     0.52043692
 c     -1.23023897    -0.25069711     0.35876087
 c     -0.95708155     1.26615943     0.48883316
 c      0.39690711     1.78356305    -0.17997726
 c      1.19109746     0.79891482    -0.65046425
 h      0.05514323    -2.00890274     0.43244716
 h     -1.81097048     2.00334443     0.00477461
 h      0.46021608     2.88051232    -0.21970009
 h      2.13865784     0.92284750    -1.17884279
 o      2.14007298    -0.97584491     0.08616909
 h      2.94321204    -0.77746411    -0.34583714
 c     -2.32481476    -0.95204649    -0.45090188
 h     -3.26342302    -0.38952591    -0.61105296
 h     -1.93582254    -0.83761393    -1.46727666
 h     -2.50885456    -2.02795287    -0.19474051
 h     -0.78707749     1.71349669     1.51694176
          17

 c      1.03851666    -0.31027737     0.02554790
 c     -0.05275274    -0.99997315     0.51386230
 c     -1.22725557    -0.26014816     0.36698106
 c     -0.96710605     1.26354423     0.47153321
 c      0.40793932     1.79023619    -0.17899770
 c      1.20440597     0.80561910    -0.64376754
 h      0.08832626    -1.96023934     0.50589341
 h     -1.75319022     1.99895901     0.01071123
 h      0.44859039     2.90159479    -0.16940738
 h      2.18132210     0.90981094    -1.17992173
 o      2.13773434    -0.97825848     0.08171009
 h      2.88046289    -0.75885043    -0.34082491
 c     -2.32788736    -0.94254795    -0.44939122
 h     -3.29059004    -0.42465064    -0.55225565
 h     -1.95587568    -0.90639520    -1.47101387
 h     -2.45826767    -2.00251226    -0.17193888
 h     -0.88274706     1.71262758     1.52882134
          17

 c      1.03616491    -0.31323167     0.02063253
 c     -0.05791861    -1.00163641     0.50732148
 c     -1.22329962    -0.26955814     0.37417733
 c     -0.97715995     1.26265460     0.45375832
 c      0.41675800     1.79628134    -0.17771771
 c      1.21851353     0.81764207    -0.63889886
 h      0.12369877    -1.96647725     0.58160160
 h     -1.68755655     1.97938385     0.02160842
 h      0.44149548     2.91599746    -0.12207232
 h      2.21546826     0.90112645    -1.17832446
 o      2.13349693    -0.98336038     0.07951080
 h      2.85867983    -0.72093812    -0.36317474
 c     -2.33128177    -0.93250752    -0.44692822
 h     -3.31863082    -0.45956123    -0.48758144
 h     -1.97138742    -0.97618012    -1.47910786
 h     -2.40775087    -1.97495223    -0.14899444
 h     -0.98133464     1.70141446     1.53302024
          17

 c      1.03532513    -0.31928457     0.01682759
 c     -0.06486810    -0.99883490     0.50076663
 c     -1.21888163    -0.27838206     0.37985067
 c     -0.98616491     1.26261675     0.43646621
 c      0.42327084     1.80197329    -0.17575422
 c      1.23363538     0.83442658    -0.63582103
 h      0.16032899    -2.01925686     0.66150719
 h     -1.62783190     1.95383097     0.02825521
 h      0.43968745     2.92140825    -0.07920909
 h      2.23719901     0.89756970    -1.17214269
 o      2.12775314    -0.99107256     0.07934292
 h      2.87301165    -0.66479079    -0.41011530
 c     -2.33480724    -0.92210639    -0.44345197
 h     -3.34665524    -0.49322030    -0.41944560
 h     -1.98391883    -1.04346772    -1.48944602
 h     -2.35968015    -1.95115258    -0.12419849
 h     -1.07871290     1.67955192     1.52688778
          17

 c      1.03592742    -0.32765705     0.01379154
 c     -0.07253301    -0.99468460     0.49463289
 c     -1.21461249    -0.28595409     0.38351805
 c     -0.99273132     1.26195281     0.42075754
 c      0.42745459     1.80747909    -0.17277124
 c      1.24963446     0.85503461    -0.63417724
 h      0.19177742    -2.08517839     0.74207261
 h     -1.59197299     1.93780698     0.01810086
 h      0.44355431     2.91754154    -0.04215637
 h      2.24582447     0.90031785    -1.16124012
 o      2.12253285    -1.00059286     0.07991752
 h      2.89355550    -0.60341034    -0.46187430
 c     -2.33835917    -0.91162583    -0.43905290
 h     -3.37259232    -0.52533353    -0.35027382
 h     -1.99586999    -1.10468613    -1.49788455
 h     -2.31587211    -1.93523834    -0.09632221
 h     -1.17086731     1.64783339     1.50980129
          17

 c      1.03794144    -0.33744127     0.01111446
 c     -0.07983946    -0.99169766     0.48957044
 c     -1.21109881    -0.29161158     0.38474960
 c     -0.99592830     1.25942879     0.40739782
 c      0.42934908     1.81280680    -0.16850718
 c      1.26604814     0.87832827    -0.63338377
 h      0.21220231    -2.13854499     0.81689778
 h     -1.59245890     1.94348636    -0.01877257
 h      0.45307616     2.90633076    -0.01178370
 h      2.24388057     0.91062702    -1.14711927
 o      2.11928164    -1.01111495     0.08017704
 h      2.89960820    -0.54963686    -0.50242826
 c     -2.34194456    -0.90157020    -0.43376454
 h     -3.39366040    -0.55599392    -0.28250533
 h     -2.00959456    -1.15644735    -1.50015238
 h     -2.27771159    -1.92796656    -0.06532366
 h     -1.25445576     1.60810011     1.48280489
          17

 c      1.04131573    -0.34777067     0.00842818
 c     -0.08595504    -0.99122200     0.48608702
 c     -1.20882469    -0.29482192     0.38319817
 c     -0.99624066     1.25528425     0.39609067
 c      0.42903707     1.81779474    -0.16279367
 c      1.28213922     0.90313737    -0.63272359
 h      0.21859989    -2.16686685     0.88067551
 h     -1.62450412     1.96557756    -0.08072926
 h      0.46785489     2.89172479     0.01171250
 h      2.23696856     0.92954383    -1.13271710
 o      2.11860289    -1.02209106     0.07954932
 h      2.88354979    -0.51166579    -0.52374410
 c     -2.34563599    -0.89262232    -0.42744674
 h     -3.40724859    -0.58524324    -0.21851985
 h     -2.02681135    -1.19601060    -1.49327155
 h     -2.24641077    -1.92694210    -0.03245459
 h     -1.32719755     1.56310671     1.44818952
          17

 c      1.04591630    -0.35790994     0.00546653
 c     -0.09030064    -0.99381656     0.48448456
 c     -1.20805640    -0.29525392     0.37861351
 c     -0.99505464     1.25074719     0.38567660
 c      0.42661929     1.82216252    -0.15556075
 c      1.29700982     0.92837791    -0.63144807
 h      0.21000736    -2.16560073     0.92988537
 h     -1.67182298     1.98720109    -0.15673494
 h      0.48718817     2.87892922     0.02881039
 h      2.23273648     0.95774752    -1.12180994
 o      2.12062134    -1.03317781     0.07777136
 h      2.84532019    -0.49396209    -0.52303926
 c     -2.34951390    -0.88547552    -0.41979375
 h     -3.41175705    -0.61278424    -0.16044521
 h     -2.04838461    -1.22165322    -1.47620833
 h     -2.22305553    -1.92833119     0.00028944
 h     -1.38808585     1.51630447     1.40919664
          17

 c      1.05150192    -0.36729471     0.00208719
 c     -0.09255550    -0.99952276     0.48488948
 c     -1.20878383    -0.29279787     0.37084704
 c     -0.99357148     1.24679024     0.37490882
 c      0.42220340     1.82564211    -0.14681891
 c      1.30985206     0.95311161    -0.62892315
 h      0.18666995    -2.13441594     0.96245124
 h     -1.71949926     1.99463848    -0.23528665
 h      0.51013356     2.87285972     0.04038349
 h      2.23817731     0.99550376    -1.11759640
 o      2.12515942    -1.04420659     0.07480240
 h      2.78978061    -0.49782095    -0.50138367
 c     -2.35363382    -0.88067348    -0.41039222
 h     -3.40714753    -0.63787678    -0.10990413
 h     -2.07430506    -1.23287330    -1.45014307
 h     -2.20843114    -1.92861271     0.03089282
 h     -1.43738558     1.47148003     1.36972012
          17

 c      1.05774096    -0.37554988    -0.00172936
 c     -0.09268277    -1.00792471     0.48725299
 c     -1.21070613    -0.28755871     0.35986044
 c     -0.99250433     1.24382345     0.36281449
 c      0.41591856     1.82815203    -0.13662168
 c      1.32028537     0.97656832    -0.62480071
 h      0.14982787    -2.07627890     0.97774995
 h     -1.75800343     1.98121640    -0.30815728
 h      0.53547019     2.87611619     0.04723417
 h      2.25584959     1.04258174    -1.12075021
 o      2.13167707    -1.05527778     0.07089975
 h      2.72755178    -0.51980787    -0.46486877
 c     -2.35801423    -0.87852714    -0.39876839
 h     -3.39520307    -0.65934864    -0.06776526
 h     -2.10375497    -1.23048047    -1.41865322
 h     -2.20283199    -1.92553160     0.05780767
 h     -1.47635162     1.43223667     1.33373661
          17

 c      1.06426372    -0.38249168    -0.00589910
 c     -0.09095992    -1.01801552     0.49126431
 c     -1.21327094    -0.27982697     0.34573726
 c     -0.99224156     1.24190650     0.34874283
 c      0.40794998     1.82990047    -0.12504053
 c      1.32850347     0.99816711    -0.61908167
 h      0.10209292    -1.99915915     0.97762076
 h     -1.78201197     1.94518129    -0.37009337
 h      0.56153687     2.88769489     0.04976683
 h      2.28214944     1.09799646    -1.12856656
 o      2.13905640    -1.06700756     0.06683379
 h      2.67808671    -0.54773709    -0.42790016
 c     -2.36262789    -0.87910267    -0.38442793
 h     -3.37948986    -0.67566779    -0.03396480
 h     -2.13529432    -1.21650461    -1.38762896
 h     -2.20597188    -1.91837600     0.08015510
 h     -1.50660516     1.40146052     1.30436004
          17

 c      1.07075737    -0.38811451    -0.01027870
 c     -0.08798694    -1.02786076     0.49613131
 c     -1.21576085    -0.27003402     0.32869336
 c     -0.99304105     1.24095077     0.33235676
 c      0.39858019     1.83132419    -0.11218227
 c      1.33504857     1.01753968    -0.61198432
 h      0.04810507    -1.92044294     0.96896914
 h     -1.78888629     1.88762305    -0.41791301
 h      0.58614701     2.90356278     0.04808488
 h      2.30953519     1.15983318    -1.13623125
 o      2.14569642    -1.08055346     0.06383809
 h      2.66755894    -0.56039232    -0.41204402
 c     -2.36739729    -0.88226072    -0.36694726
 h     -3.36492986    -0.68506982    -0.00748784
 h     -2.16729698    -1.19369183    -1.36426257
 h     -2.21697806    -1.90798712     0.09777048
 h     -1.52938464     1.38097757     1.28291496
          17

 c      1.07709554    -0.39255211    -0.01472742
 c     -0.08457186    -1.03436545     0.50035326
 c     -1.21741057    -0.25870220     0.30907765
 c     -0.99512010     1.24080555     0.31362439
 c      0.38820644     1.83291321    -0.09823175
 c      1.34042594     1.03453260    -0.60373894
 h     -0.00602420    -1.87046799     0.96654969
 h     -1.77801184     1.81160445    -0.45015655
 h      0.60677909     2.91862209     0.04236969
 h      2.33030620     1.22545305    -1.13893467
 o      2.15089083    -1.09632493     0.06235853
 h      2.70629236    -0.54848893    -0.42563042
 c     -2.37221177    -0.88773184    -0.34617047
 h     -3.35673307    -0.68578496     0.01334132
 h     -2.19866190    -1.16445044    -1.35439676
 h     -2.23443973    -1.89672174     0.11120470
 h     -1.54507703     1.37152138     1.26858304
          17

 c      1.08340646    -0.39601035    -0.01914978
 c     -0.08130383    -1.03461176     0.50232899
 c     -1.21753707    -0.24638822     0.28735214
 c     -0.99860990     1.24125526     0.29281964
 c      0.37731558     1.83504300    -0.08347849
 c      1.34487481     1.04916932    -0.59446080
 h     -0.05682908    -1.87793511     0.98608195
 h     -1.75111308     1.72222511    -0.46756779
 h      0.62097383     2.92862661     0.03317203
 h      2.33901299     1.29191023    -1.13318266
 o      2.15568907    -1.11304935     0.06130725
 h      2.77479053    -0.52979067    -0.45173577
 c     -2.37700222    -0.89517428    -0.32243247
 h     -3.35862583    -0.67641751     0.03020237
 h     -2.22937786    -1.12986990    -1.35907701
 h     -2.25653943    -1.88830621     0.12168025
 h     -1.55333816     1.37292912     1.25881715
          17

 c      1.09001173    -0.39868345    -0.02350000
 c     -0.07833153    -1.02883916     0.50207030
 c     -1.21563862    -0.23365501     0.26405950
 c     -1.00338077     1.24197024     0.27058382
 c      0.36641705     1.83787718    -0.06830756
 c      1.34836475     1.06158066    -0.58412668
 h     -0.10536138    -1.93586196     1.02437726
 h     -1.71359379     1.62720526    -0.47464138
 h      0.62673491     2.93126822     0.02145095
 h      2.33314409     1.35635503    -1.11714135
 o      2.16135297    -1.12932387     0.05952149
 h      2.84869292    -0.52427736    -0.47170289
 c     -2.38186454    -0.90415088    -0.29657381
 h     -3.37104195    -0.65644724     0.04406525
 h     -2.26032891    -1.08993452    -1.37328678
 h     -2.28131857    -1.88724578     0.13086048
 h     -1.55366285     1.38442428     1.25019069
          17

 c      1.09729360    -0.40071075    -0.02776167
 c     -0.07581971    -1.01964563     0.50087522
 c     -1.21141821    -0.22111593     0.23979815
 c     -1.00880789     1.24248143     0.24805621
 c      0.35596189     1.84133761    -0.05316599
 c      1.35066976     1.07193931    -0.57259811
 h     -0.15142574    -2.01113981     1.06337316
 h     -1.67638923     1.53710803    -0.48195332
 h      0.62281160     2.92655193     0.00844070
 h      2.31302659     1.41640018    -1.09057145
 o      2.16855074    -1.14439492     0.05642321
 h      2.91244643    -0.54168183    -0.47598086
 c     -2.38711869    -0.91409197    -0.26965678
 h     -3.39059328    -0.62665044     0.05500380
 h     -2.29248859    -1.04477760    -1.38839236
 h     -2.30705380    -1.89739843     0.14026621
 h     -1.54602413     1.40485850     1.23922974
          17

 c      1.10558614    -0.40218798    -0.03191683
 c     -0.07401122    -1.00917492     0.49972344
 c     -1.20477498    -0.20947720     0.21520144
 c     -1.01378738     1.24234251     0.22680286
 c      0.34627170     1.84511638    -0.03851865
 c      1.35142814     1.08039947    -0.55964921
 h     -0.19259256    -2.07715029     1.08898586
 h     -1.65499366     1.46318131    -0.50589511
 h      0.60885389     2.91678112    -0.00454371
 h      2.28165136     1.47048306    -1.05472865
 o      2.17748564    -1.15798249     0.05184310
 h      2.95787533    -0.58433391    -0.46149122
 c     -2.39320938    -0.92437677    -0.24261726
 h     -3.41140975    -0.58914507     0.06272184
 h     -2.32631188    -0.99559404    -1.39588320
 h     -2.33256952    -1.91997717     0.15048397
 h     -1.53130598     1.43288969     1.22306179
          17

 c      1.11513266    -0.40318180    -0.03592676
 c     -0.07302279    -0.99856057     0.49896092
 c     -1.19580822    -0.19949287     0.19090210
 c     -1.01750853     1.24152589     0.20794221
 c      0.33750294     1.84872385    -0.02480143
 c      1.35019283     1.08703926    -0.54499425
 h     -0.22638332    -2.11996901     1.09468480
 h     -1.65988610     1.41205056    -0.55866993
 h      0.58542051     2.90620223    -0.01631684
 h      2.24446113     1.51820302    -1.01223294
 o      2.18805431    -1.17009465     0.04585255
 h      2.98183553    -0.65012962    -0.42898812
 c     -2.40052612    -0.93448545    -0.21608802
 h     -3.42735265    -0.54697594     0.06728214
 h     -2.36165957    -0.94463959    -1.38973155
 h     -2.35728530    -1.95233528     0.16077446
 h     -1.51146400     1.46712526     1.20000263
          17

 c      1.12608388    -0.40373985    -0.03972423
 c     -0.07277631    -0.98833600     0.49855198
 c     -1.18482383    -0.19184531     0.16748142
 c     -1.02033184     1.24051689     0.19103780
 c      0.32965795     1.85159541    -0.01237919
 c      1.34651644     1.09183235    -0.52833641
 h     -0.25100276    -2.13350442     1.07847314
 h     -1.68604825     1.38347813    -0.63527948
 h      0.55377190     2.90002227    -0.02601416
 h      2.20861361     1.56041926    -0.96663496
 o      2.19981397    -1.18099637     0.03874197
 h      2.98665308    -0.73298214    -0.38269058
 c     -2.40927320    -0.94405934    -0.19041030
 h     -3.43375290    -0.50346290     0.06952178
 h     -2.39800922    -0.89477898    -1.36708833
 h     -2.38102291    -1.98874313     0.16950789
 h     -1.48944576     1.50625950     1.17006620
          17

 c      1.13850993    -0.40390012    -0.04321267
 c     -0.07301574    -0.97874973     0.49827334
 c     -1.17231898    -0.18702073     0.14542769
 c     -1.02327555     1.23988129     0.17458485
 c      0.32261774     1.85327213    -0.00152440
 c      1.34011938     1.09469060    -0.50945999
 h     -0.26528248    -2.11587268     1.04068229
 h     -1.71926906     1.37432658    -0.71906863
 h      0.51543919     2.90254752    -0.03317049
 h      2.18112261     1.59864303    -0.92137838
 o      2.21173222    -1.19127768     0.03110136
 h      2.98397734    -0.82168174    -0.33153919
 c     -2.41942310    -0.95284300    -0.16572119
 h     -3.42824027    -0.46158564     0.07111149
 h     -2.43469312    -0.84902202    -1.32822873
 h     -2.40379710    -2.02256961     0.17504181
 h     -1.46886827     1.54918334     1.13499908
          17

 c      1.15241332    -0.40369326    -0.04627069
 c     -0.07334603    -0.96985867     0.49778758
 c     -1.15893259    -0.18525283     0.12512670
 c     -1.02711564     1.23998635     0.15717819
 c      0.31617385     1.85360529     0.00757965
 c      1.33111353     1.09558606    -0.48834538
 h     -0.26864432    -2.06839358     0.98329038
 h     -1.74742256     1.38144007    -0.79500132
 h      0.47181130     2.91500132    -0.03760849
 h      2.16617931     1.63357207    -0.87843237
 o      2.22194898    -1.20181671     0.02382236
 h      2.99859263    -0.90051632    -0.28922164
 c     -2.43072021    -0.96061327    -0.14201733
 h     -3.41092038    -0.42350729     0.07443610
 h     -2.47108957    -0.81012066    -1.27640946
 h     -2.42571044    -2.04828407     0.17638217
 h     -1.45346069     1.59496028     1.09761132
          17

 c      1.16772256    -0.40312956    -0.04875923
 c     -0.07326389    -0.96140828     0.49662083
 c     -1.14537528    -0.18653206     0.10687481
 c     -1.03221710     1.24101093     0.13794432
 c      0.31003604     1.85285100     0.01482483
 c      1.32012300     1.09466274    -0.46521947
 h     -0.26140813    -1.99706697     0.91040195
 h     -1.76339677     1.40198044    -0.85389146
 h      0.42413097     2.93456512    -0.03923899
 h      2.16351775     1.66379031    -0.83762435
 o      2.22874725    -1.21318466     0.01753983
 h      3.05350169    -0.95895215    -0.26535791
 c     -2.44270664    -0.96716312    -0.11917106
 h     -3.38421249    -0.39023298     0.08241665
 h     -2.50678665    -0.78016222    -1.21775320
 h     -2.44691931    -2.06254118     0.17343100
 h     -1.44634071     1.64255220     1.06053109
          17

 c      1.18425948    -0.40218241    -0.05052638
 c     -0.07214258    -0.95246315     0.49406453
 c     -1.13236434    -0.19064093     0.09088773
 c     -1.03871761     1.24303410     0.11651625
 c      0.30382184     1.85156657     0.02016891
 c      1.30817863     1.09222152    -0.44048711
 h     -0.24562970    -1.91694283     0.82958387
 h     -1.76377525     1.43328062    -0.89119512
 h      0.37388501     2.95559983    -0.03797858
 h      2.16930290     1.68602194    -0.79728086
 o      2.23264648    -1.22505827     0.01194783
 h      3.13750678    -1.00121653    -0.25476381
 c     -2.45476535    -0.97231924    -0.09694347
 h     -3.35240747    -0.36143296     0.09827884
 h     -2.54173777    -0.76019924    -1.16077548
 h     -2.46761777    -2.06458809     0.16698431
 h     -1.44936551     1.69036772     1.02497284
          17

 c      1.20173768    -0.40079519    -0.05141538
 c     -0.06916832    -0.94096230     0.48913241
 c     -1.12059392    -0.19718333     0.07729099
 c     -1.04666775     1.24610196     0.09292873
 c      0.29706117     1.85039030     0.02363287
 c      1.29647512     1.08859870    -0.41460374
 h     -0.22606641    -1.85749538     0.75249829
 h     -1.74749739     1.47276858    -0.90547672
 h      0.32310827     2.97205582    -0.03382309
 h      2.17853638     1.69668262    -0.75545446
 o      2.23551550    -1.23688854     0.00641693
 h      3.21943753    -1.03550087    -0.24733717
 c     -2.46619734    -0.97592631    -0.07507181
 h     -3.32074031    -0.33561793     0.12518055
 h     -2.57635619    -0.75014637    -1.11475142
 h     -2.48802644    -2.05637802     0.15864239
 h     -1.46287383     1.73597624     0.99031404
          17

 c      1.21981894    -0.39889479    -0.05128692
 c     -0.06348049    -0.92451139     0.48103126
 c     -1.11074729    -0.20559861     0.06609222
 c     -1.05604544     1.25023714     0.06752739
 c      0.28924643     1.84984374     0.02529332
 c      1.28614509     1.08406501    -0.38797444
 h     -0.20832624    -1.85357585     0.68953744
 h     -1.71542948     1.51800994    -0.89795388
 h      0.27431294     2.97947014    -0.02694835
 h      2.18704229     1.69332080    -0.71076163
 o      2.23871680    -1.24839274     0.00059426
 h      3.27704917    -1.06574458    -0.23753786
 c     -2.47636195    -0.97775222    -0.05346804
 h     -3.29386477    -0.31092671     0.16563859
 h     -2.61138893    -0.74920824    -1.08651433
 h     -2.50836326    -2.04242496     0.15064817
 h     -1.48591845     1.77632671     0.95475382
          17

 c      1.23817401    -0.39638934    -0.05004684
 c     -0.05468151    -0.90357576     0.47002830
 c     -1.10352764    -0.21517522     0.05714823
 c     -1.06667467     1.25538567     0.04094232
 c      0.27991941     1.85020911     0.02526490
 c      1.27810521     1.07880284    -0.36090208
 h     -0.19256373    -1.90777948     0.63984901
 h     -1.67079683     1.56704033    -0.87325333
 h      0.23016484     2.97597628    -0.01774443
 h      2.19242500     1.67531701    -0.66265606
 o      2.24287304    -1.25947021    -0.00563076
 h      3.30026302    -1.09280480    -0.22371933
 c     -2.48485634    -0.97738035    -0.03240423
 h     -3.27418858    -0.28644962     0.22083200
 h     -2.64747963    -0.75660003    -1.07715067
 h     -2.52879317    -2.02896651     0.14555204
 h     -1.51677435     1.80838076     0.91645779
          17

 c      1.25649248    -0.39319627    -0.04764720
 c     -0.04279967    -0.88175009     0.45701633
 c     -1.09962485    -0.22512524     0.05017410
 c     -1.07809904     1.26130527     0.01415771
[truncated: 34,518 more chars]
