# Supplementary material for: Photochemical permutation of meta-substituted phenols
Source: Nat Commun. 2025 Aug 13;16:7502. doi: 10.1038/s41467-025-62549-5 (PMC12350626; doi:10.1038/s41467-025-62549-5)
Supplement: Supplementary file 3 — Source Data [file 41467_2025_62549_MOESM3_ESM.zip › Source data/NAMD_trajectories/trajectory046.xyz]

          17

 c      1.16593569    -0.37925461     0.06125542
 c     -0.13000056    -1.06815433     0.03838660
 c     -1.25939996    -0.23654858     0.01063562
 c     -1.09671676     1.14619966     0.05183071
 c      0.21912069     1.77836378     0.03520983
 c      1.29797653     1.07596424    -0.06511812
 h     -0.14054581    -2.07980549    -0.09430134
 h     -1.50785127     1.47787338    -0.94943847
 h      0.29389731     2.88358572    -0.16695663
 h      2.24434301     1.51861818    -0.06760684
 o      2.22757059    -1.20652741    -0.02233996
 h      2.99552815    -0.80882613    -0.10101691
 c     -2.58998858    -0.85119727    -0.05726789
 h     -2.59035731    -1.96480194     0.15883798
 h     -3.26537538    -0.58639811     0.86418788
 h     -3.13145266    -0.45952059    -0.95675891
 h     -1.73989205     1.70871115     0.77474778
          17

 c      1.16426693    -0.38375057     0.05523334
 c     -0.12385586    -1.06197287     0.03952524
 c     -1.26245381    -0.24254926     0.00750066
 c     -1.09295026     1.15408201     0.05537295
 c      0.22122377     1.78466433     0.03358735
 c      1.29998394     1.07842815    -0.06653923
 h     -0.16245092    -2.11682868    -0.08430994
 h     -1.52197961     1.48367316    -0.92291285
 h      0.30035116     2.87507462    -0.17028403
 h      2.24180380     1.53152840    -0.07408968
 o      2.22371061    -1.20880009    -0.01870507
 h      2.98762423    -0.80785285    -0.09380506
 c     -2.58833894    -0.85556565    -0.05984163
 h     -2.59692108    -1.96703919     0.14404821
 h     -3.28127912    -0.60248679     0.87228087
 h     -3.12741617    -0.48181610    -0.94195859
 h     -1.75063643     1.71636601     0.79530549
          17

 c      1.16401199    -0.38792775     0.04877888
 c     -0.11698462    -1.05425043     0.04055207
 c     -1.26555051    -0.25103424     0.00532701
 c     -1.09095675     1.16522797     0.05843307
 c      0.22134181     1.79305243     0.03147700
 c      1.30352650     1.07664948    -0.06726043
 h     -0.18430366    -2.16351673    -0.07414498
 h     -1.54239289     1.49366732    -0.89604393
 h      0.30336143     2.86232045    -0.16803650
 h      2.25580744     1.54957764    -0.08374653
 o      2.21575194    -1.21296431    -0.01462152
 h      3.03910581    -0.77424284    -0.09198563
 c     -2.58747709    -0.86053735    -0.06052389
 h     -2.60077678    -1.96222226     0.11869311
 h     -3.28756947    -0.61411877     0.86709572
 h     -3.12722734    -0.50572974    -0.92858217
 h     -1.76016718     1.71751169     0.81219185
          17

 c      1.16520514    -0.39149914     0.04192475
 c     -0.10982573    -1.04668501     0.04131531
 c     -1.26843514    -0.26120863     0.00414045
 c     -1.09101725     1.17900909     0.06134859
 c      0.21975316     1.80278089     0.02893748
 c      1.30872775     1.07112057    -0.06731096
 h     -0.20392810    -2.20252242    -0.06200399
 h     -1.56937175     1.50890205    -0.87145597
 h      0.30338080     2.85153641    -0.16148651
 h      2.28021667     1.56915842    -0.09620611
 o      2.20667949    -1.21765502    -0.01038669
 h      3.10519047    -0.73155758    -0.09110715
 c     -2.58733082    -0.86610235    -0.05915102
 h     -2.60140165    -1.95369933     0.08430850
 h     -3.28384794    -0.62117728     0.84915261
 h     -3.13323824    -0.52871739    -0.92096855
 h     -1.76637773     1.71147804     0.82447098
          17

 c      1.16784703    -0.39420098     0.03471659
 c     -0.10283708    -1.04043726     0.04174116
 c     -1.27085584    -0.27223556     0.00390652
 c     -1.09332591     1.19468546     0.06428590
 c      0.21690709     1.81290190     0.02604771
 c      1.31569904     1.06265827    -0.06674929
 h     -0.21914067    -2.22280836    -0.04712333
 h     -1.60263569     1.52981792    -0.85080565
 h      0.30121967     2.84975804    -0.15220029
 h      2.30649197     1.58537537    -0.11080143
 o      2.19875278    -1.22189702    -0.00620483
 h      3.15301492    -0.69761150    -0.08820560
 c     -2.58780282    -0.87206495    -0.05592422
 h     -2.59847972    -1.94665726     0.04292196
 h     -3.27143747    -0.62331230     0.82119596
 h     -3.14612791    -0.54904772    -0.92142225
 h     -1.76839868     1.69884827     0.83266225
          17

 c      1.17187137    -0.39585639     0.02720647
 c     -0.09642588    -1.03610787     0.04181082
 c     -1.27258010    -0.28332564     0.00453617
 c     -1.09798900     1.21150704     0.06719987
 c      0.21332653     1.82257359     0.02286710
 c      1.32434608     1.05218406    -0.06566261
 h     -0.22819222    -2.21945434    -0.02947784
 h     -1.64098914     1.55604904    -0.83421783
 h      0.29780642     2.86180460    -0.14144494
 h      2.32738667     1.59391807    -0.12665543
 o      2.19304173    -1.22531959    -0.00216007
 h      3.16872750    -0.68049410    -0.08221310
 c     -2.58878459    -0.87814177    -0.05148855
 h     -2.59197548    -1.94651461    -0.00332887
 h     -3.25366673    -0.61991616     0.78840936
 h     -3.16428529    -0.56616071    -0.92916297
 h     -1.76656746     1.68127083     0.83864201
          17

 c      1.17712476    -0.39639533     0.01944909
 c     -0.09090290    -1.03382193     0.04153948
 c     -1.27342073    -0.29378494     0.00589672
 c     -1.10501144     1.22877687     0.06984939
 c      0.20953439     1.83135735     0.01940512
 c      1.33433329     1.04057859    -0.06415749
 h     -0.22994027    -2.19248811    -0.00946040
 h     -1.68232507     1.58648383    -0.82038601
 h      0.29387248     2.88736182    -0.12972682
 h      2.33852834     1.59200626    -0.14283641
 o      2.18997625    -1.22785836     0.00172225
 h      3.14863148    -0.68309956    -0.07298136
 c     -2.59009139    -0.88420039    -0.04685778
 h     -2.58222004    -1.95635857    -0.05245235
 h     -3.23593409    -0.61007061     0.75830920
 h     -3.18435585    -0.58035465    -0.94097090
 h     -1.76231952     1.66116668     0.84545611
          17

 c      1.18336263    -0.39585198     0.01150122
 c     -0.08644324    -1.03323919     0.04096697
 c     -1.27326468    -0.30303573     0.00782553
 c     -1.11428464     1.24589247     0.07188073
 c      0.20599311     1.83926650     0.01563532
 c      1.34513187     1.02859848    -0.06234653
 h     -0.22400562    -2.14678236     0.01231834
 h     -1.72402243     1.61955400    -0.80721264
 h      0.28983276     2.92085839    -0.11692777
 h      2.33865852     1.57866254    -0.15850922
 o      2.18958108    -1.22962366     0.00544829
 h      3.09534212    -0.70511094    -0.06085835
 c     -2.59143963    -0.89044128    -0.04316474
 h     -2.56998671    -1.97502833    -0.10244070
 h     -3.22453584    -0.59279176     0.73911384
 h     -3.20251704    -0.59218392    -0.95283164
 h     -1.75780144     1.64123038     0.85683174
          17

 c      1.19026028    -0.39435761     0.00342315
 c     -0.08305334    -1.03347252     0.04014865
 c     -1.27209461    -0.31062647     0.01014323
 c     -1.12561119     1.26238800     0.07296525
 c      0.20305387     1.84654820     0.01153960
 c      1.35606570     1.01682535    -0.06033289
 h     -0.21101676    -2.09311572     0.03521968
 h     -1.76349762     1.65358424    -0.79254482
 h      0.28592799     2.95431120    -0.10286609
 h      2.32956068     1.55478962    -0.17307496
 o      2.19134278    -1.23096655     0.00905923
 h      3.01978388    -0.74180386    -0.04675751
 c     -2.59260530    -0.89728485    -0.04126887
 h     -2.55647287    -1.99771139    -0.15092201
 h     -3.22362233    -0.56805703     0.73596780
 h     -3.21558233    -0.60204749    -0.96131664
 h     -1.75501600     1.62370580     0.87615037
          17

 c      1.19744099    -0.39212514    -0.00472016
 c     -0.08056828    -1.03305766     0.03913112
 c     -1.26999883    -0.31623706     0.01266534
 c     -1.13876947     1.27796962     0.07295448
 c      0.20092834     1.85342760     0.00713791
 c      1.36633356     1.00563510    -0.05819412
 h     -0.19271316    -2.04868723     0.05892086
 h     -1.79865831     1.68706585    -0.77470054
 h      0.28241851     2.98050967    -0.08770844
 h      2.31600591     1.52320605    -0.18631388
 o      2.19372124    -1.23276510     0.01265410
 h      2.94880771    -0.77940771    -0.03253386
 c     -2.59362986    -0.90504430    -0.04142875
 h     -2.54309950    -2.01850514    -0.19518386
 h     -3.23235394    -0.53815298     0.74762731
 h     -3.22155193    -0.61005110    -0.96423829
 h     -1.75471650     1.60969549     0.90503245
          17

 c      1.20453818    -0.38940211    -0.01286217
 c     -0.07873826    -1.03039284     0.03791895
 c     -1.26717466    -0.31967319     0.01521199
 c     -1.15355824     1.29250860     0.07198232
 c      0.19969005     1.85996998     0.00248905
 c      1.37504344     0.99520964    -0.05597040
 h     -0.17123933    -2.03219251     0.08382880
 h     -1.82818751     1.71882359    -0.75276717
 h      0.27967828     2.99477459    -0.07203123
 h      2.30527490     1.48837636    -0.19848445
 o      2.19399553    -1.23657387     0.01637519
 h      2.92742059    -0.79299514    -0.02073866
 c     -2.59477095    -0.91372764    -0.04334373
 h     -2.53121376    -2.03274775    -0.23259210
 h     -3.24562034    -0.50764792     0.76751742
 h     -3.21975715    -0.61598574    -0.96082930
 h     -1.75581232     1.59896122     0.94235594
          17

 c      1.21128247    -0.38639675    -0.02094287
 c     -0.07739368    -1.02487033     0.03650041
 c     -1.26392604    -0.32084249     0.01761567
 c     -1.16976665     1.30597929     0.07045513
 c      0.19930074     1.86604477    -0.00232384
 c      1.38134527     0.98564083    -0.05367300
 h     -0.14765297    -2.05077038     0.11073672
 h     -1.85172695     1.74812042    -0.72678302
 h      0.27819781     2.99549855    -0.05668601
 h      2.30521445     1.45525966    -0.21018652
 o      2.19105373    -1.24304634     0.02023450
 h      2.97433348    -0.77224822    -0.01181474
 c     -2.59624923    -0.92308772    -0.04645898
 h     -2.52187021    -2.03809444    -0.26101638
 h     -3.25735951    -0.48176896     0.78784445
 h     -3.21083571    -0.61930018    -0.95178416
 h     -1.75585848     1.59037365     0.98453764
          17

 c      1.21754784    -0.38326977    -0.02891256
 c     -0.07647476    -1.01748545     0.03495123
 c     -1.26064177    -0.31972483     0.01972727
 c     -1.18709336     1.31837405     0.06895384
 c      0.19964075     1.87132443    -0.00721088
 c      1.38472725     0.97712285    -0.05133006
 h     -0.12180885    -2.09292530     0.13948630
 h     -1.87000486     1.77475704    -0.69784642
 h      0.27856667     2.98420193    -0.04262258
 h      2.32045386     1.42720784    -0.22178245
 o      2.18733193    -1.25077733     0.02408297
 h      3.05100044    -0.74003916    -0.00359981
 c     -2.59807766    -0.93274450    -0.05018972
 h     -2.51573528    -2.03471700    -0.27908855
 h     -3.26297121    -0.46486948     0.80256573
 h     -3.19662562    -0.61907210    -0.93926278
 h     -1.75219842     1.58262223     1.02684015
          17

 c      1.22331438    -0.38021895    -0.03672740
 c     -0.07589462    -1.00993162     0.03345565
 c     -1.25774054    -0.31636013     0.02141999
 c     -1.20508646     1.32963990     0.06811801
 c      0.20052981     1.87529241    -0.01209023
 c      1.38529084     0.97008024    -0.04904379
 h     -0.09389088    -2.13899923     0.16859186
 h     -1.88483643     1.79915765    -0.66807128
 h      0.28146609     2.96538275    -0.03073003
 h      2.34922736     1.40445762    -0.23268864
 o      2.18516765    -1.25842772     0.02782107
 h      3.11932715    -0.71785145     0.00527091
 c     -2.60005614    -0.94224906    -0.05398989
 h     -2.51306374    -2.02517576    -0.28635081
 h     -3.25994825    -0.45983102     0.80818585
 h     -3.17988422    -0.61407577    -0.92667766
 h     -1.74289179     1.57472371     1.06474195
          17

 c      1.22860419    -0.37752224    -0.04434607
 c     -0.07549280    -1.00356580     0.03222187
 c     -1.25560213    -0.31085259     0.02259104
 c     -1.22315691     1.33966018     0.06854466
 c      0.20175363     1.87729720    -0.01689839
 c      1.38367366     0.96508301    -0.04699220
 h     -0.06503150    -2.17301559     0.19615947
 h     -1.89883009     1.82229206    -0.64023106
 h      0.28762503     2.94582910    -0.02170738
 h      2.38424220     1.38490295    -0.24133610
 o      2.18560639    -1.26536571     0.03141424
 h      3.16090897    -0.71504650     0.01507504
 c     -2.60186131    -0.95109866    -0.05739316
 h     -2.51371774    -2.01406634    -0.28331408
 h     -3.24770735    -0.46801859     0.80357578
 h     -3.16364299    -0.60308368    -0.91793243
 h     -1.72708081     1.56621005     1.09479960
          17

 c      1.23344336    -0.37549961    -0.05173013
 c     -0.07508874    -0.99912356     0.03141636
 c     -1.25450943    -0.30337766     0.02316323
 c     -1.24066296     1.34828343     0.07068616
 c      0.20309834     1.87671558    -0.02159487
 c      1.38069832     0.96263070    -0.04537082
 h     -0.03691054    -2.18577925     0.22062714
 h     -1.91463742     1.84527092    -0.61696835
 h      0.29767273     2.93269798    -0.01599038
 h      2.41661451     1.36616712    -0.24586197
 o      2.18892766    -1.27133739     0.03485185
 h      3.16910163    -0.73416352     0.02566089
 c     -2.60315458    -0.95876625    -0.06012529
 h     -2.51724412    -2.00711894    -0.27134531
 h     -3.22742327    -0.48926921     0.78980977
 h     -3.15020057    -0.58548189    -0.91601758
 h     -1.70497837     1.55712400     1.11506139
          17

 c      1.23784435    -0.37444416    -0.05884437
 c     -0.07453345    -0.99680590     0.03114324
 c     -1.25461485    -0.29418462     0.02308876
 c     -1.25702507     1.35538427     0.07473972
 c      0.20438710     1.87322250    -0.02615708
 c      1.37707938     0.96298757    -0.04433688
 h     -0.01132469    -2.17376903     0.24098872
 h     -1.93388879     1.86864958    -0.59975881
 h      0.31185755     2.93037028    -0.01379575
 h      2.43914492     1.34699188    -0.24479440
 o      2.19499694    -1.27627565     0.03812971
 h      3.14373480    -0.77423813     0.03675197
 c     -2.60363989    -0.96481317    -0.06227186
 h     -2.52303224    -2.00937600    -0.25229529
 h     -3.20212199    -0.52170090     0.77036522
 h     -3.14025106    -0.56197911    -0.92159483
 h     -1.67774113     1.54795566     1.12531570
          17

 c      1.24179849    -0.37456534    -0.06565748
 c     -0.07373549    -0.99637461     0.03143682
 c     -1.25593390    -0.28359151     0.02235385
 c     -1.27180850     1.36091756     0.08056502
 c      0.20550734     1.86699977    -0.03056828
 c      1.37330466     0.96612024    -0.04398586
 h      0.01005512    -2.13807290     0.25688528
 h     -1.95640567     1.89183384    -0.58821961
 h      0.32974231     2.93800683    -0.01525846
 h      2.44764411     1.32756106    -0.23734692
 o      2.20325331    -1.28031293     0.04124488
 h      3.09145469    -0.83083614     0.04806537
 c     -2.60303246    -0.96908485    -0.06438043
 h     -2.53049197    -2.02283407    -0.22800230
 h     -3.17684515    -0.56151655     0.75146517
 h     -3.13284708    -0.53486081    -0.93264522
 h     -1.64733530     1.53956959     1.12732984
          17

 c      1.24528385    -0.37596540    -0.07214228
 c     -0.07267302    -0.99715028     0.03224342
 c     -1.25836147    -0.27196934     0.02098327
 c     -1.28472767     1.36492331     0.08768628
 c      0.20641241     1.85868240    -0.03481055
 c      1.36961167     0.97170729    -0.04434963
 h      0.02589246    -2.08458246     0.26885187
 h     -1.98029379     1.91308695    -0.58029507
 h      0.35012929     2.95014319    -0.02051925
 h      2.44117703     1.30932609    -0.22344773
 o      2.21232046    -1.28396563     0.04418507
 h      3.03184182    -0.89325419     0.05950270
 c     -2.60101691    -0.97182516    -0.06735229
 h     -2.53909170    -2.04517035    -0.20007325
 h     -3.15812185    -0.60346732     0.74152358
 h     -3.12624665    -0.50747924    -0.94546893
 h     -1.61635199     1.53311741     1.12496589
          17

 c      1.24829578    -0.37863310    -0.07827816
 c     -0.07140815    -0.99793590     0.03338478
 c     -1.26170456    -0.25971437     0.01904107
 c     -1.29559754     1.36748582     0.09540309
 c      0.20709587     1.84909461    -0.03887098
 c      1.36597389     0.97918631    -0.04540010
 h      0.03550682    -2.02516333     0.27882793
 h     -2.00281254     1.93014338    -0.57315364
 h      0.37131446     2.95970282    -0.02967438
 h      2.42210589     1.29474239    -0.20367475
 o      2.21950157    -1.28832915     0.04689489
 h      3.00523226    -0.94164889     0.07169841
 c     -2.59735949    -0.97351087    -0.07203689
 h     -2.54821046    -2.07079997    -0.17009341
 h     -3.15160114    -0.64273651     0.74796623
 h     -3.11892997    -0.48333673    -0.95617533
 h     -1.58763296     1.52987697     1.12373542
          17

 c      1.25088474    -0.38243048    -0.08405572
 c     -0.07010566    -0.99704536     0.03453235
 c     -1.26572316    -0.24721062     0.01662597
 c     -1.30429723     1.36869166     0.10300684
 c      0.20755809     1.83900010    -0.04275319
 c      1.36208240     0.98782228    -0.04705638
 h      0.03919324    -1.97764109     0.29056022
 h     -2.02138257     1.94097180    -0.56417719
 h      0.39147496     2.96082510    -0.04267636
 h      2.39605653     1.28698045    -0.17913531
 o      2.22236396    -1.29428719     0.04927338
 h      3.04760371    -0.96014899     0.08608485
 c     -2.59216212    -0.97451621    -0.07868068
 h     -2.55699422    -2.09334795    -0.13990084
 h     -3.15845263    -0.67729320     0.77203860
 h     -3.11020827    -0.46531788    -0.96181068
 h     -1.56363953     1.53095563     1.12922881
          17

 c      1.25315291    -0.38708780    -0.08948233
 c     -0.06899746    -0.99285635     0.03530838
 c     -1.27016836    -0.23479123     0.01386184
 c     -1.31076613     1.36861917     0.11005248
 c      0.20777504     1.82897277    -0.04648349
 c      1.35739888     0.99679446    -0.04920496
 h      0.03784391    -1.95955906     0.30847999
 h     -2.03426766     1.94431847    -0.55162539
 h      0.40898357     2.95026569    -0.05929246
 h      2.37114191     1.28944942    -0.15118486
 o      2.22235737    -1.30111103     0.05134334
 h      3.13371395    -0.95964242     0.10224247
 c     -2.58592864    -0.97497668    -0.08673464
 h     -2.56437815    -2.10769416    -0.11158499
 h     -3.17433790    -0.70794290     0.80709922
 h     -3.10039925    -0.45527013    -0.96093578
 h     -1.54577847     1.53688603     1.14458184
          17

 c      1.25522464    -0.39227647    -0.09457727
 c     -0.06824142    -0.98492242     0.03558693
 c     -1.27480509    -0.22271335     0.01088450
 c     -1.31499366     1.36734617     0.11653739
 c      0.20766140     1.81935415    -0.05010656
 c      1.35140181     1.00530903    -0.05173905
 h      0.03155814    -1.97521607     0.33413759
 h     -2.04089714     1.93999544    -0.53494339
 h      0.42262351     2.92779565    -0.07915541
 h      2.35532723     1.30489568    -0.12091999
 o      2.22227792    -1.30773329     0.05324548
 h      3.21754996    -0.95709590     0.11794747
 c     -2.57930363    -0.97490837    -0.09521161
 h     -2.56922583    -2.11092982    -0.08726177
 h     -3.19241385    -0.73614911     0.84291558
 h     -3.09078942    -0.45382867    -0.95383354
 h     -1.53414606     1.54733453     1.16867980
          17

 c      1.25722768    -0.39770347    -0.09935852
 c     -0.06786932    -0.97430793     0.03565927
 c     -1.27941516    -0.21115814     0.00782805
 c     -1.31697815     1.36494562     0.12285532
 c      0.20703896     1.81024602    -0.05367444
 c      1.34397686     1.01273480    -0.05458956
 h      0.01931271    -2.01165181     0.36417662
 h     -2.04196307     1.92896487    -0.51482495
 h      0.43173666     2.89621140    -0.10187365
 h      2.35216179     1.33415655    -0.08880349
 o      2.22368179    -1.31364384     0.05509146
 h      3.27314698    -0.96060003     0.13142218
 c     -2.57279159    -0.97431667    -0.10311760
 h     -2.57046301    -2.10263126    -0.06881380
 h     -3.20667123    -0.76251583     0.87062430
 h     -3.08350897    -0.46037729    -0.94248862
 h     -1.52787412     1.56115548     1.19678671
          17

 c      1.25928150    -0.40315735    -0.10383062
 c     -0.06790201    -0.96259489     0.03599731
 c     -1.28378586    -0.20025608     0.00481396
 c     -1.31668547     1.36146802     0.12958615
 c      0.20562758     1.80152329    -0.05723283
 c      1.33563897     1.01869489    -0.05770540
 h      0.00041044    -2.05014016     0.39306114
 h     -2.03934646     1.91323901    -0.49308720
 h      0.43630661     2.86109062    -0.12717886
 h      2.35828800     1.37534111    -0.05493843
 o      2.22713806    -1.31867460     0.05693971
 h      3.29035782    -0.97250429     0.14167059
 c     -2.56666344    -0.97318884    -0.10964630
 h     -2.56714350    -2.08489978    -0.05769449
 h     -3.21322479    -0.78669035     0.88465936
 h     -3.08126689    -0.47319584    -0.93027700
 h     -1.52570450     1.57674882     1.22295433
          17

 c      1.26148343    -0.40851127    -0.10797862
 c     -0.06841334    -0.95101569     0.03698354
 c     -1.28770147    -0.19011468     0.00194366
 c     -1.31405163     1.35693993     0.13728368
 c      0.20307560     1.79289864    -0.06080840
 c      1.32733801     1.02304911    -0.06100221
 h     -0.02471381    -2.07625066     0.41620952
 h     -2.03575418     1.89552796    -0.47228830
 h      0.43687665     2.82982796    -0.15507226
 h      2.36563609     1.42428946    -0.01973608
 o      2.23269937    -1.32280073     0.05881147
 h      3.26726194    -0.99257483     0.14821966
 c     -2.56100621    -0.97142834    -0.11423817
 h     -2.55845200    -2.06223879    -0.05481804
 h     -3.21024689    -0.80776146     0.88262941
 h     -3.08677994    -0.48996128    -0.92113447
 h     -1.52638370     1.59246231     1.24221396
          17

 c      1.26389604    -0.41370978    -0.11176758
 c     -0.06949978    -0.94028238     0.03883272
 c     -1.29094508    -0.18083396    -0.00070571
 c     -1.30904647     1.35140044     0.14632976
 c      0.19903811     1.78408970    -0.06440898
 c      1.32005940     1.02580358    -0.06434226
 h     -0.05478281    -2.08185250     0.43086813
 h     -2.03390408     1.87855325    -0.45499635
 h      0.43414259     2.80934214    -0.18582338
 h      2.36585068     1.47594360     0.01579282
 o      2.23999754    -1.32609965     0.06069155
 h      3.20860068    -1.01867673     0.15112145
 c     -2.55582724    -0.96880455    -0.11665295
 h     -2.54367189    -2.04092129    -0.06055914
 h     -3.19766500    -0.82458742     0.86484537
 h     -3.10180753    -0.50863975    -0.91813218
 h     -1.52882415     1.60686846     1.25163568
          17

 c      1.26653761    -0.41875514    -0.11514473
 c     -0.07123248    -0.93069972     0.04161082
 c     -1.29330850    -0.17250664    -0.00308173
 c     -1.30177328     1.34496223     0.15683885
 c      0.19328587     1.77505505    -0.06804976
 c      1.31454426     1.02703657    -0.06755701
 h     -0.08814950    -2.06391914     0.43586039
 h     -2.03538250     1.86416402    -0.44283971
 h      0.42828617     2.80290111    -0.21964951
 h      2.35318692     1.52557330     0.05025308
 o      2.24795013    -1.32883718     0.06249441
 h      3.13044015    -1.04539432     0.15151063
 c     -2.55114048    -0.96500951    -0.11707011
 h     -2.52217761    -2.02728104    -0.07488625
 h     -3.17712808    -0.83598233     0.83426390
 h     -3.12612527    -0.52833292    -0.92205132
 h     -1.53216266     1.61891910     1.25056043
          17

 c      1.26937846    -0.42367945    -0.11804402
 c     -0.07363040    -0.92225916     0.04525670
 c     -1.29460489    -0.16520700    -0.00515482
 c     -1.29253812     1.33784853     0.16861226
 c      0.18578614     1.76611423    -0.07179364
 c      1.31118348     1.02686493    -0.07048237
 h     -0.12311274    -2.02362391     0.43134409
 h     -2.03980631     1.85274608    -0.43585031
 h      0.41859273     2.80835700    -0.25620643
 h      2.32531048     1.56944879     0.08221915
 o      2.25416482    -1.33167140     0.06398835
 h      3.06972815    -1.06091624     0.15284417
 c     -2.54695873    -0.95987326    -0.11614261
 h     -2.49356858    -2.02494116    -0.09752028
 h     -3.15229457    -0.84083666     0.79690637
 h     -3.15717422    -0.54938316    -0.93101924
 h     -1.53582479     1.62804964     1.24052315
          17

 c      1.27234068    -0.42848166    -0.12039471
 c     -0.07665726    -0.91462613     0.04957380
 c     -1.29468284    -0.15897520    -0.00691510
 c     -1.28182718     1.33036556     0.18116708
 c      0.17670735     1.75781430    -0.07576658
 c      1.30999247     1.02542218    -0.07298882
 h     -0.15817099    -1.96663603     0.41895490
 h     -2.04496437     1.84336511    -0.43258771
 h      0.40379935     2.81953422    -0.29436333
 h      2.28316644     1.60519618     0.11052124
 o      2.25563822    -1.33551808     0.06483847
 h      3.07357105    -1.04974294     0.16030944
 c     -2.54318541    -0.95360067    -0.11494587
 h     -2.45802870    -2.03259390    -0.12784776
 h     -3.12903705    -0.83825313     0.76211467
 h     -3.19076806    -0.57265123    -0.94152841
 h     -1.53962590     1.63426681     1.22506102
          17

 c      1.27530305    -0.43305503    -0.12213131
 c     -0.08022272    -0.90703776     0.05419689
 c     -1.29343948    -0.15380599    -0.00836913
 c     -1.27020670     1.32282954     0.19384211
 c      0.16636638     1.75067097    -0.08013296
 c      1.31060912     1.02282221    -0.07500454
 h     -0.19240329    -1.90432277     0.40226608
 h     -2.04783440     1.83449520    -0.43091380
 h      0.38281641     2.82934587    -0.33247041
 h      2.23073621     1.63210890     0.13448082
 o      2.25282050    -1.34027888     0.06506746
 h      3.13525491    -1.01369233     0.17360972
 c     -2.53956140    -0.94678221    -0.11475075
 h     -2.41672394    -2.04445137    -0.16455466
 h     -3.11438973    -0.82781314     0.74090576
 h     -3.22235632    -0.59864998    -0.94996121
 h     -1.54384149     1.63816126     1.20925494
          17

 c      1.27812899    -0.43720422    -0.12319261
 c     -0.08414108    -0.89829547     0.05859684
 c     -1.29083399    -0.14964302    -0.00953746
 c     -1.25822428     1.31550741     0.20595886
 c      0.15516427     1.74498844    -0.08505594
 c      1.31233272     1.01910790    -0.07653391
 h     -0.22598439    -1.85380002     0.38681211
 h     -2.04572985     1.82479256    -0.42882563
 h      0.35522435     2.83221155    -0.36885312
 h      2.17474924     1.65145934     0.15416140
 o      2.24883945    -1.34494262     0.06503778
 h      3.20631406    -0.97011689     0.18719749
 c     -2.53585949    -0.94014151    -0.11652378
 h     -2.37183230    -2.05309256    -0.20542886
 h     -3.11307600    -0.81009086     0.74080268
 h     -3.24810428    -0.62709924    -0.95368378
 h     -1.54909142     1.64070048     1.19867371
          17

 c      1.28069766    -0.44072377    -0.12351609
 c     -0.08812178    -0.88726325     0.06226168
 c     -1.28690542    -0.14637845    -0.01045131
 c     -1.24637014     1.30861102     0.21701149
 c      0.14353268     1.74080877    -0.09066679
 c      1.31424395     1.01422520    -0.07766240
 h     -0.25999106    -1.83205535     0.37800532
 h     -2.03703217     1.81355929    -0.42495428
 h      0.32140752     2.82508772    -0.40223188
 h      2.12379216     1.66645865     0.17050037
 o      2.24578366    -1.34878943     0.06501240
 h      3.25484234    -0.93188635     0.19711759
 c     -2.53217613    -0.93423933    -0.12041905
 h     -2.32611448    -2.05236577    -0.24763450
 h     -3.12379372    -0.78716650     0.76041627
 h     -3.26551838    -0.65690836    -0.95151312
 h     -1.55592428     1.64271346     1.19764534
          17

 c      1.28291364    -0.44344179    -0.12304110
 c     -0.09192869    -0.87390128     0.06504593
 c     -1.28179029    -0.14386444    -0.01114697
 c     -1.23508913     1.30232875     0.22682416
 c      0.13189375     1.73793379    -0.09704501
 c      1.31543941     1.00809543    -0.07852223
 h     -0.29434156    -1.84369914     0.37703059
 h     -2.02147545     1.80089702    -0.41873269
 h      0.28248135     2.80767805    -0.43200583
 h      2.08610752     1.68112359     0.18496251
 o      2.24452384    -1.35148777     0.06510954
 h      3.26805171    -0.90536939     0.20167115
 c     -2.52888881    -0.92934010    -0.12583084
 h     -2.28234130    -2.03891869    -0.28823640
 h     -3.13999012    -0.76237992     0.79059929
 h     -3.27372913    -0.68634984    -0.94380505
 h     -1.56424573     1.64427600     1.20758569
          17

 c      1.28470230    -0.44523705    -0.12171529
 c     -0.09552234    -0.85957896     0.06724550
 c     -1.27572864    -0.14193368    -0.01165997
 c     -1.22478843     1.29683979     0.23558449
 c      0.12063356     1.73596129    -0.10420051
 c      1.31533335     1.00080622    -0.07920752
 h     -0.32605710    -1.87709114     0.37996439
 h     -2.00017858     1.78768981    -0.41039272
 h      0.24014160     2.78238038    -0.45847216
 h      2.06645474     1.69782063     0.19855239
 o      2.24529852    -1.35290588     0.06536863
 h      3.24292872    -0.89331945     0.20037150
 c     -2.52633051    -0.92544199    -0.13187615
 h     -2.24283158    -2.01257948    -0.32465943
 h     -3.15411125    -0.73932685     0.82058598
 h     -3.27360792    -0.71325322    -0.93242120
 h     -1.57302864     1.64448540     1.22661162
          17

 c      1.28599199    -0.44605138    -0.11949840
 c     -0.09893469    -0.84614695     0.06927106
 c     -1.26904799    -0.14041919    -0.01202207
 c     -1.21580762     1.29228622     0.24373626
 c      0.11009065     1.73432504    -0.11205885
 c      1.31383099     0.99276672    -0.07969615
 h     -0.35082337    -1.91499740     0.38162024
 h     -1.97553992     1.77550002    -0.40089003
 h      0.19644869     2.75401235    -0.48296687
 h      2.06430469     1.71522493     0.21087054
 o      2.24794114    -1.35303972     0.06577693
 h      3.18268449    -0.89598008     0.19353959
 c     -2.52458311    -0.92233956    -0.13773106
 h     -2.20912120    -1.97623874    -0.35500474
 h     -3.16052543    -0.72102798     0.84220323
 h     -3.26770167    -0.73521651    -0.92058917
 h     -1.58058182     1.64184238     1.25073202
          17

 c      1.28669161    -0.44590135    -0.11636484
 c     -0.10209463    -0.83511438     0.07139925
 c     -1.26212908    -0.13915774    -0.01226184
 c     -1.20837990     1.28873600     0.25181710
 c      0.10055994     1.73237941    -0.12046842
 c      1.31123117     0.98464505    -0.07986056
 h     -0.36525330    -1.94403769     0.37845821
 h     -1.95092248     1.76634042    -0.39170754
 h      0.15351437     2.72883533    -0.50771329
 h      2.07507273     1.72890175     0.22021540
 o      2.25174134    -1.35209547     0.06624774
 h      3.09910654    -0.90971949     0.18267639
 c     -2.52349885    -0.91965613    -0.14272274
 h     -2.18172483    -1.93552341    -0.37827227
 h     -3.15612074    -0.70964676     0.85074846
 h     -3.25973855    -0.74990272    -0.91240675
 h     -1.58511950     1.63489069     1.27555823
          17

 c      1.28668101    -0.44486755    -0.11230771
 c     -0.10480322    -0.82746643     0.07374368
 c     -1.25535938    -0.13798991    -0.01240703
 c     -1.20263442     1.28618493     0.26031940
 c      0.09229810     1.72957572    -0.12925619
 c      1.30799598     0.97714193    -0.07954701
 h     -0.36759077    -1.95665340     0.36889092
 h     -1.92998278     1.76223368    -0.38441050
 h      0.11315212     2.71241127    -0.53510980
 h      2.09289839     1.73375112     0.22451741
 o      2.25497701    -1.35077419     0.06655375
 h      3.02018559    -0.92253651     0.17156380
 c     -2.52284380    -0.91688381    -0.14637968
 h     -2.16009548    -1.89797737    -0.39446154
 h     -3.13999821    -0.70648061     0.84457928
 h     -3.25342102    -0.75545254    -0.91169462
 h     -1.58522891     1.62268200     1.29751485
          17

 c      1.28582269    -0.44305892    -0.10734261
 c     -0.10679439    -0.82373535     0.07629969
 c     -1.24908290    -0.13676725    -0.01248662
 c     -1.19865071     1.28460378     0.26958427
 c      0.08551492     1.72568584    -0.13832509
 c      1.30457293     0.97080661    -0.07864480
 h     -0.35753481    -1.95008974     0.35273977
 h     -1.91565449     1.76454971    -0.37990900
 h      0.07671683     2.70687864    -0.56654131
 h      2.11270594     1.72601684     0.22216799
 o      2.25489137    -1.35043506     0.06632547
 h      2.99061272    -0.91180858     0.16632802
 c     -2.52243114    -0.91350248    -0.14856305
 h     -2.14305366    -1.87124502    -0.40437615
 h     -3.11327167    -0.71193624     0.82488469
 h     -3.25075858    -0.75091670    -0.92040059
 h     -1.58008924     1.60495825     1.31437667
          17

 c      1.28400842    -0.44056494    -0.10150298
 c     -0.10780229    -0.82403786     0.07897521
 c     -1.24355914    -0.13537104    -0.01253072
 c     -1.19651893     1.28399494     0.27972377
 c      0.08034490     1.72090020    -0.14772053
 c      1.30130171     0.96597081    -0.07711675
 h     -0.33603421    -1.92569786     0.33086992
 h     -1.90922334     1.77337548    -0.37773774
 h      0.04526119     2.70972448    -0.60155288
 h      2.13106923     1.70408671     0.21237530
 o      2.25055143    -1.35161809     0.06544916
 h      3.02630042    -0.86841277     0.16909410
 c     -2.52211401    -0.90919458    -0.14964300
 h     -2.12980249    -1.86034162    -0.40901900
 h     -3.07925052    -0.72539055     0.79608378
 h     -3.25102147    -0.73649949    -0.93753185
 h     -1.56952534     1.58216155     1.32544954
          17

 c      1.28121062    -0.43744572    -0.09482846
 c     -0.10759102    -0.82801040     0.08159482
 c     -1.23893947    -0.13373720    -0.01256647
 c     -1.19634083     1.28440943     0.29058861
 c      0.07682036     1.71569503    -0.15759817
 c      1.29837048     0.96275030    -0.07500424
 h     -0.30530149    -1.88943875     0.30514413
 h     -1.91011073     1.78735412    -0.37589386
 h      0.01976075     2.71527695    -0.63815156
 h      2.14647314     1.66858995     0.19520882
 o      2.24438641    -1.35293209     0.06426746
 h      3.08951730    -0.81459620     0.17470534
 c     -2.52162929    -0.90403336    -0.15058579
 h     -2.12090982    -1.86552234    -0.40893647
 h     -3.04375101    -0.74506718     0.76653427
 h     -3.25124780    -0.71345635    -0.95951082
 h     -1.55399776     1.55538261     1.33166157
          17

 c      1.27748075    -0.43376465    -0.08735995
 c     -0.10595513    -0.83468645     0.08389550
 c     -1.23525989    -0.13188069    -0.01260965
 c     -1.19816254     1.28591271     0.30179554
 c      0.07486344     1.71059240    -0.16812528
 c      1.29580484     0.96105197    -0.07241868
 h     -0.26887412    -1.85314933     0.27847216
 h     -1.91648786     1.80415315    -0.37141944
 h      0.00112810     2.71744543    -0.67387305
 h      2.15945270     1.62228209     0.17151239
 o      2.23865491    -1.35302901     0.06308965
 h      3.14465707    -0.77207256     0.17845617
 c     -2.52050596    -0.89845629    -0.15278770
 h     -2.11825278    -1.88256062    -0.40415330
 h     -3.01450502    -0.76834558     0.74792046
 h     -3.24784133    -0.68371081    -0.98162772
 h     -1.53454903     1.52625649     1.33559967
          17

 c      1.27291258    -0.42960987    -0.07914114
 c     -0.10275659    -0.84253656     0.08556478
 c     -1.23245152    -0.12990758    -0.01265615
 c     -1.20190097     1.28853550     0.31280901
 c      0.07430158     1.70598813    -0.17939586
 c      1.29346874     0.96059857    -0.06952319
 h     -0.23110823    -1.83399765     0.25437400
 h     -1.92620855     1.82123140    -0.36132135
 h     -0.00994396     2.71170435    -0.70673718
 h      2.17261840     1.56974251     0.14271103
 o      2.23441499    -1.35126888     0.06205868
 h      3.17479302    -0.75106921     0.17824202
 c     -2.51827492    -0.89300905    -0.15750147
 h     -2.12394012    -1.90510334    -0.39471811
 h     -2.99816259    -0.79285809     0.75045802
 h     -3.23804513    -0.64939849    -0.99955636
 h     -1.51262477     1.49673495     1.34125623
          17

 c      1.26762232    -0.42509413    -0.07021782
 c     -0.09804000    -0.85011632     0.08638279
 c     -1.23037042    -0.12800142    -0.01267966
 c     -1.20732324     1.29224932     0.32307820
 c      0.07489469     1.70208589    -0.19139030
 c      1.29111048     0.96100452    -0.06649769
 h     -0.19553166    -1.84700245     0.23535753
 h     -1.93753876     1.83649952    -0.34333287
 h     -0.01314337     2.69589623    -0.73576098
 h      2.19008862     1.51655550     0.11041573
 o      2.23202630    -1.34743119     0.06122358
 h      3.17395672    -0.75489145     0.17343647
 c     -2.51485491    -0.88809171    -0.16505158
 h     -2.13924654    -1.92708248    -0.38124721
 h     -2.99600012    -0.81749215     0.77508250
 h     -3.22070250    -0.61249023    -1.01036274
 h     -1.48965849     1.46868759     1.35305044
          17

 c      1.26174552    -0.42035096    -0.06063556
 c     -0.09211568    -0.85715494     0.08637764
 c     -1.22883792    -0.12638595    -0.01263731
 c     -1.21408227     1.29696942     0.33222743
 c      0.07636551     1.69888829    -0.20396561
 c      1.28851343     0.96191646    -0.06348789
 h     -0.16338533    -1.89255649     0.22116493
 h     -1.94955681     1.84872746    -0.31635795
 h     -0.00863595     2.67039170    -0.76118132
 h      2.21565531     1.46774528     0.07583092
 o      2.23146586    -1.34152879     0.06058442
 h      3.14223411    -0.78298275     0.16418949
 c     -2.51061370    -0.88392185    -0.17465074
 h     -2.16419986    -1.94403181    -0.36507151
 h     -3.00346228    -0.84182665     0.81191816
 h     -3.19643809    -0.57452142    -1.01299116
 h     -1.46649617     1.44345141     1.37400156
          17

 c      1.25543895    -0.41554515    -0.05043567
 c     -0.08545046    -0.86465272     0.08576663
 c     -1.22766877    -0.12528565    -0.01247613
 c     -1.22175966     1.30255475     0.34022771
 c      0.07842646     1.69620555    -0.21685804
 c      1.28572019     0.96315534    -0.06057007
 h     -0.13448553    -1.95557787     0.20951218
 h     -1.96233218     1.85772949    -0.28065895
 h      0.00290093     2.63802272    -0.78457252
 h      2.25004814     1.42614210     0.03934347
 o      2.23230253    -1.33382076     0.06009379
 h      3.08617086    -0.83076029     0.15140291
 c     -2.50603767    -0.88061401    -0.18500528
 h     -2.19766663    -1.95353579    -0.34807433
 h     -3.01414367    -0.86499484     0.84748221
 h     -3.16753077    -0.53639546    -1.00835569
 h     -1.44304995     1.42161723     1.40394080
          17

 c      1.24888387    -0.41087863    -0.03965262
 c     -0.07851267    -0.87386146     0.08477535
 c     -1.22667856    -0.12490097    -0.01213475
 c     -1.22987217     1.30878448     0.34742134
 c      0.08079809     1.69368737    -0.22969904
 c      1.28313768     0.96474022    -0.05777046
 h     -0.10874401    -2.01767157     0.19820430
 h     -1.97695535     1.86437214    -0.23781865
 h      0.02033886     2.60370166    -0.80877316
 h      2.28952151     1.39205071     0.00076259
 o      2.23331951    -1.32501552     0.05962374
 h      3.02469422    -0.88641209     0.13725835
 c     -2.50146840    -0.87819950    -0.19489696
 h     -2.23761672    -1.95532999    -0.33245301
 h     -3.02303319    -0.88551400     0.87117262
 h     -3.13753219    -0.49828243    -0.99905782
 h     -1.41852917     1.40322542     1.43924270
          17

 c      1.24230315    -0.40656594    -0.02831295
 c     -0.07171990    -0.88558354     0.08355948
 c     -1.22568532    -0.12539471    -0.01154429
 c     -1.23786768     1.31534337     0.35437196
 c      0.08321772     1.69092092    -0.24207180
 c      1.28139111     0.96678170    -0.05511898
 h     -0.08649323    -2.06549082     0.18599747
 h     -1.99530591     1.87032311    -0.19039185
 h      0.04227779     2.57321904    -0.83732048
 h      2.32734010     1.36440323    -0.04002090
 o      2.23203766    -1.31647632     0.05894121
 h      2.99651747    -0.92780800     0.12560816
 c     -2.49708063    -0.87659393    -0.20340487
 h     -2.28143814    -1.95124373    -0.32051405
 h     -3.02725440    -0.90168218     0.87698379
 h     -3.11051052    -0.45974065    -0.98860316
 h     -1.39203487     1.38814293     1.47435731
          17

 c      1.23597540    -0.40276842    -0.01643737
 c     -0.06544046    -0.90008467     0.08221223
 c     -1.22451611    -0.12688797    -0.01063204
 c     -1.24516992     1.32185703     0.36164409
 c      0.08543899     1.68762095    -0.25363684
 c      1.28105941     0.96935896    -0.05267977
 h     -0.06827143    -2.09185458     0.17243221
 h     -2.01934290     1.87741962    -0.14117018
 h      0.06729441     2.55096238    -0.87305912
 h      2.35664403     1.34208522    -0.08262907
 o      2.22626473    -1.30930581     0.05788975
 h      3.03563145    -0.93759626     0.11910971
 c     -2.49298082    -0.87556281    -0.20997969
 h     -2.32630956    -1.94481318    -0.31449833
 h     -3.02572550    -0.91190895     0.86292839
 h     -3.08988703    -0.42024848    -0.98006445
 h     -1.36301464     1.37630741     1.50384463
          17

 c      1.23019051    -0.39952881    -0.00404704
 c     -0.05999641    -0.91719022     0.08078441
 c     -1.22301436    -0.12946549    -0.00932924
 c     -1.25128839     1.32797979     0.36962456
 c      0.08724017     1.68381856    -0.26428340
 c      1.28249149     0.97246161    -0.05054257
 h     -0.05465434    -2.09463651     0.15752324
 h     -2.04991971     1.88672181    -0.09225325
 h      0.09405195     2.53760451    -0.91641730
 h      2.37249455     1.32455532    -0.12625628
 o      2.21756280    -1.30281695     0.05664578
 h      3.11693961    -0.92808680     0.11521605
 c     -2.48929451    -0.87472842    -0.21451478
 h     -2.36962372    -1.94026813    -0.31640754
 h     -3.01885242    -0.91489639     0.83040417
 h     -3.07729773    -0.38002601    -0.97472540
 h     -1.33137421     1.36776725     1.52374312
          17

 c      1.22517634    -0.39678224     0.00883090
 c     -0.05564181    -0.93632734     0.07929521
 c     -1.22104450    -0.13318522    -0.00757950
 c     -1.25592906     1.33348292     0.37843571
 c      0.08844876     1.67987214    -0.27417774
 c      1.28575077     0.97598296    -0.04880039
 h     -0.04618099    -2.07630159     0.14158030
 h     -2.08573582     1.89776108    -0.04448785
 h      0.12117026     2.52980189    -0.96479435
 h      2.37269417     1.31190500    -0.16993379
 o      2.20880494    -1.29599892     0.05543459
 h      3.19543416    -0.91766272     0.11071178
 c     -2.48615922    -0.87366298    -0.21739410
 h     -2.40934481    -1.94084984    -0.32779578
 h     -3.00858945    -0.90977678     0.78420168
 h     -3.07222023    -0.34054640    -0.97167546
 h     -1.29736597     1.36261323     1.53214280
          17

 c      1.22106126    -0.39441422     0.02216268
 c     -0.05253872    -0.95646136     0.07773856
 c     -1.21849827    -0.13808431    -0.00534448
 c     -1.25901835     1.33827658     0.38794319
 c      0.08896579     1.67627913    -0.28365707
 c      1.29061302     0.97973798    -0.04752920
 h     -0.04328456    -2.04466850     0.12512844
 h     -2.12330911     1.90858825     0.00229458
 h      0.14707851     2.52223597    -1.01371495
 h      2.35798599     1.30476332    -0.21281601
 o      2.20168700    -1.28848492     0.05436243
 h      3.24551860    -0.91471381     0.10433809
 c     -2.48362274    -0.87204856    -0.21947888
 h     -2.44413394    -1.94714641    -0.34948804
 h     -2.99879313    -0.89625747     0.73295249
 h     -3.07259963    -0.30423412    -0.96867175
 h     -1.26141442     1.36089837     1.52935681
          17

 c      1.21787669    -0.39230907     0.03590735
 c     -0.05075289    -0.97600346     0.07609604
 c     -1.21530704    -0.14417490    -0.00260403
 c     -1.26062514     1.34235767     0.39781219
 c      0.08876552     1.67346053    -0.29306754
 c      1.29656952     0.98348861    -0.04676749
 h     -0.04619340    -2.01401623     0.10880064
 h     -2.15806990     1.91659076     0.04853611
 h      0.17007505     2.51005046    -1.05864863
 h      2.33206827     1.30422179    -0.25447761
 o      2.19695550    -1.28029428     0.05346555
 h      3.25708937    -0.92136537     0.09596598
 c     -2.48154961    -0.86979164    -0.22199246
 h     -2.47322217    -1.95660576    -0.38126911
 h     -2.99526084    -0.87468133     0.68878141
 h     -3.07589804    -0.27359238    -0.96349582
 h     -1.22394655     1.36258192     1.51796731
          17

 c      1.21558376    -0.39037595     0.05001311
 c     -0.05026067    -0.99299959     0.07436783
 c     -1.21145907    -0.15143094     0.00064828
 c     -1.26085148     1.34573643     0.40756515
 c      0.08787164     1.67164506    -0.30265060
 c      1.30286252     0.98696770    -0.04649609
 h     -0.05487770    -2.00300726     0.09304902
 h     -2.18577965     1.91945651     0.09433689
 h      0.18853179     2.49021701    -1.09628883
 h      2.30124471     1.31172180    -0.29517678
 o      2.19485014    -1.27160348     0.05275083
 h      3.22824503    -0.93698704     0.08592342
 c     -2.47970176    -0.86701516    -0.22614799
 h     -2.49622485    -1.96461591    -0.42173619
 h     -3.00398671    -0.84588164     0.66365126
 h     -3.07992162    -0.25037941    -0.95493219
 h     -1.18522558     1.36749855     1.50268955
          17

 c      1.21411554    -0.38855893     0.06441097
 c     -0.05096466    -1.00601855     0.07260975
 c     -1.20701681    -0.15976844     0.00441066
 c     -1.25975358     1.34838549     0.41666012
 c      0.08632345     1.67084460    -0.31249267
 c      1.30862113     0.98991893    -0.04663680
 h     -0.06905119    -2.02455302     0.07778208
 h     -2.20355118     1.91579889     0.13923063
 h      0.20109498     2.46188961    -1.12512511
 h      2.27300081     1.32868869    -0.33584931
 o      2.19517547    -1.26269050     0.05220844
 h      3.16392332    -0.95895376     0.07478816
 c     -2.47804956    -0.86394563    -0.23249816
 h     -2.51304335    -1.96633690    -0.46850304
 h     -3.02704080    -0.81112099     0.66213098
 h     -3.08326270    -0.23515040    -0.94313120
 h     -1.14522130     1.37534838     1.48960027
          17

 c      1.21341776    -0.38683846     0.07900790
 c     -0.05273749    -1.01516807     0.07092185
 c     -1.20212674    -0.16903405     0.00867595
 c     -1.25729267     1.35021785     0.42464244
 c      0.08414280     1.67086773    -0.32250734
 c      1.31313221     0.99217313    -0.04710428
 h     -0.08793154    -2.07422430     0.06253895
 h     -2.21036736     1.90541150     0.18223090
 h      0.20683574     2.42633466    -1.14567891
 h      2.25308812     1.35568284    -0.37744167
 o      2.19696946    -1.25400951     0.05181461
 h      3.08096904    -0.98126978     0.06335820
 c     -2.47696980    -0.86075047    -0.24061295
 h     -2.52383079    -1.95825679    -0.51870015
 h     -3.06005210    -0.77252434     0.67793504
 h     -3.08546512    -0.22714018    -0.92950644
 h     -1.10366538     1.38569518     1.48427216
          17

 c      1.21345235    -0.38522451     0.09368413
 c     -0.05546352    -1.02177434     0.06939065
 c     -1.19701520    -0.17901420     0.01343102
 c     -1.25328735     1.35108338     0.43134530
 c      0.08131523     1.67134474    -0.33242997
 c      1.31610393     0.99374519    -0.04790717
 h     -0.10994264    -2.13423975     0.04715554
 h     -2.20726482     1.88928855     0.22198742
 h      0.20534852     2.38670777    -1.16059025
 h      2.24262155     1.39133686    -0.41969319
 o      2.19785902    -1.24637552     0.05154757
 h      3.01833933    -0.99163767     0.05242423
 c     -2.47700902    -0.85743430    -0.24951300
 h     -2.52897311    -1.93907233    -0.56953821
 h     -3.09504493    -0.73325037     0.69930093
 h     -3.08699904    -0.22437735    -0.91637495
 h     -1.06044082     1.39794742     1.48926406
          17

 c      1.21416320    -0.38370338     0.10829696
 c     -0.05902801    -1.02726400     0.06806737
 c     -1.19197234    -0.18945412     0.01865429
 c     -1.24737696     1.35077912     0.43699101
 c      0.07779074     1.67177787    -0.34184090
 c      1.31767838     0.99486150    -0.04920325
 h     -0.13303205    -2.18661323     0.03195897
 h     -2.19725162     1.86948027     0.25699651
 h      0.19675333     2.34754633    -1.17439383
 h      2.23796194     1.43205169    -0.46047823
 o      2.19488462    -1.24077846     0.05144354
 h      3.02440471    -0.97506167     0.04187922
 c     -2.47854313    -0.85384071    -0.25824220
 h     -2.52907460    -1.90999157    -0.61877620
 h     -3.12475275    -0.69683815     0.71581195
 h     -3.08902270    -0.22399962    -0.90647237
 h     -1.01612859     1.41132159     1.50278873
          17

 c      1.21542097    -0.38216479     0.12269412
 c     -0.06328189    -1.03260539     0.06698441
 c     -1.18733058    -0.20006833     0.02431380
 c     -1.23906019     1.34907619     0.44208043
 c      0.07351346     1.67165004    -0.35026126
 c      1.31818285     0.99588188    -0.05124495
 h     -0.15523399    -2.21954336     0.01750268
 h     -2.18475231     1.84870183     0.28587720
 h      0.18151856     2.31361074    -1.19243238
 h      2.23349711     1.47295733    -0.49650166
 o      2.18884966    -1.23714729     0.05157240
 h      3.08864374    -0.93453005     0.03104715
 c     -2.48167638    -0.84968256    -0.26610128
 h     -2.52493531    -1.87457395    -0.66504734
 h     -3.14446479    -0.66647842     0.72089644
 h     -3.09286196    -0.22283791    -0.90234330
 h     -0.97218104     1.42485508     1.51984804
          17

 c      1.21702023    -0.38043201     0.13672442
 c     -0.06801051    -1.03828881     0.06617031
 c     -1.18343443    -0.21054832     0.03036765
 c     -1.22785028     1.34577498     0.44716227
 c      0.06846428     1.67058936    -0.35734283
 c      1.31788669     0.99717309    -0.05427886
 h     -0.17496628    -2.22744789     0.00432544
 h     -2.17427469     1.82958648     0.30768614
 h      0.16012054     2.28802984    -1.21861221
 h      2.22453378     1.50934290    -0.52457840
 o      2.18312618    -1.23461161     0.05192394
 h      3.16032186    -0.88658619     0.02045930
 c     -2.48632559    -0.84456560    -0.27267441
 h     -2.51749064    -1.83801160    -0.70796623
 h     -3.15199263    -0.64467692     0.71153153
 h     -3.09926083    -0.21824968    -0.90563697
 h     -0.93053294     1.43749984     1.53474123
          17

 c      1.21871823    -0.37836276     0.15023941
 c     -0.07292466    -1.04441155     0.06565771
 c     -1.18059998    -0.22057724     0.03676616
 c     -1.21349809     1.34078084     0.45265069
 c      0.06268660     1.66850027    -0.36306642
 c      1.31690566     0.99900991    -0.05847753
 h     -0.19110477    -2.20976464    -0.00718007
 h     -2.16849521     1.81373724     0.32215894
 h      0.13281270     2.27079182    -1.25305966
 h      2.20863967     1.53764892    -0.54251203
 o      2.17986889    -1.23258199     0.05246063
 h      3.20768014    -0.84290665     0.01105074
 c     -2.49233028    -0.83805912    -0.27784639
 h     -2.50770967    -1.80567418    -0.74783873
 h     -3.14729175    -0.63313926     0.68758128
 h     -3.10774332    -0.20888440    -0.91656531
 h     -0.89301056     1.44825532     1.54307572
          17

 c      1.22026620    -0.37590783     0.16309309
 c     -0.07767924    -1.05067845     0.06549359
 c     -1.17907613    -0.22984870     0.04345528
 c     -1.19615461     1.33414926     0.45875080
 c      0.05627485     1.66554673    -0.36777764
 c      1.31519488     1.00152457    -0.06391063
 h     -0.20304485    -2.17072716    -0.01689154
 h     -2.16687037     1.80114067     0.32975533
 h      0.09978766     2.25897382    -1.29174905
 h      2.18585074     1.55592505    -0.54946432
 o      2.17995776    -1.23076200     0.05316305
 h      3.21842262    -0.80936055     0.00347257
 c     -2.49948246    -0.82984795    -0.28187163
 h     -2.49651379    -1.78118382    -0.78489811
 h     -3.13244517    -0.63263771     0.65174395
 h     -3.11653028    -0.19493002    -0.93384984
 h     -0.86088993     1.45628700     1.54267973
          17

 c      1.22143455    -0.37311967     0.17514156
 c     -0.08189366    -1.05630773     0.06575719
 c     -1.17901792    -0.23808568     0.05038082
 c     -1.17636654     1.32605761     0.46545496
 c      0.04934178     1.66200491    -0.37202327
 c      1.31256043     1.00468044    -0.07053204
 h     -0.21088288    -2.12032431    -0.02516269
 h     -2.16593700     1.79043498     0.33149644
 h      0.06154972     2.24849548    -1.32851148
 h      2.15855456     1.56404317    -0.54608633
 o      2.18359947    -1.22896449     0.05403157
 h      3.19006679    -0.78873417    -0.00191748
 c     -2.50744905    -0.81989265    -0.28546530
 h     -2.48478078    -1.76507653    -0.81847496
 h     -3.11210809    -0.64279031     0.61020598
 h     -3.12309882    -0.17771382    -0.95518022
 h     -0.83465614     1.46102133     1.53383329
          17

 c      1.22203318    -0.37013762     0.18624311
 c     -0.08516786    -1.05996894     0.06658121
 c     -1.18047961    -0.24505624     0.05749279
 c     -1.15493144     1.31672433     0.47256300
 c      0.04199673     1.65811621    -0.37634353
 c      1.30866978     1.00825700    -0.07817190
 h     -0.21563135    -2.07501789    -0.03307601
 h     -2.16104034     1.77978681     0.32871146
 h      0.01908944     2.23584220    -1.35755145
 h      2.13136418     1.56382630    -0.53454767
 o      2.19053559    -1.22706236     0.05508765
 h      3.12667428    -0.78154165    -0.00506694
 c     -2.51566411    -0.80846432    -0.28981860
 h     -2.47339537    -1.75507199    -0.84683819
 h     -3.09389168    -0.66198456     0.57325521
 h     -3.12500946    -0.15899431    -0.97785597
 h     -0.81389380     1.46222856     1.51924727
          17

 c      1.22192573    -0.36715848     0.19625983
 c     -0.08713360    -1.06012796     0.06813989
 c     -1.18342934    -0.25058191     0.06474875
 c     -1.13272454     1.30633461     0.47971682
 c      0.03434140     1.65401425    -0.38114443
 c      1.30309200     1.01186290    -0.08655020
 h     -0.21890307    -2.05383421    -0.04232444
 h     -2.14818692     1.76772013     0.32280945
 h     -0.02622589     2.21890507    -1.37498684
 h      2.11067702     1.55887878    -0.51827687
 o      2.19987192    -1.22510645     0.05639477
 h      3.04169664    -0.78427468    -0.00655950
 c     -2.52338283    -0.79599892    -0.29633954
 h     -2.46321779    -1.74765330    -0.86790281
 h     -3.08697834    -0.68803499     0.55339072
 h     -3.12058268    -0.14033960    -0.99931299
 h     -0.79730958     1.46007702     1.50379943
          17

 c      1.22103937    -0.36439074     0.20506312
 c     -0.08759621    -1.05608744     0.07054601
 c     -1.18777247    -0.25453895     0.07211357
 c     -1.11055883     1.29500958     0.48648280
 c      0.02647296     1.64970766    -0.38664645
 c      1.29543323     1.01502671    -0.09534924
 h     -0.22143112    -2.06636763    -0.05402222
 h     -2.12521114     1.75357611     0.31510938
 h     -0.07289730     2.19715536    -1.37944021
 h      2.10313724     1.55355495    -0.50100124
 o      2.20960330    -1.22366497     0.05811323
 h      2.96573179    -0.78429770    -0.00850915
 c     -2.53006786    -0.78286360    -0.30594101
 h     -2.45493788    -1.73973419    -0.88022223
 h     -3.09720889    -0.71961919     0.55821781
 h     -3.10928545    -0.12271401    -1.01752374
 h     -0.78301031     1.45508022     1.49361927
          17

 c      1.21937015    -0.36199492     0.21254224
 c     -0.08664977    -1.04873635     0.07373109
 c     -1.19336539    -0.25686285     0.07955506
 c     -1.08907027     1.28281701     0.49252053
 c      0.01849314     1.64508780    -0.39286557
 c      1.28558618     1.01738489    -0.10434958
 h     -0.22189207    -2.10408373    -0.06729936
 h     -2.09227855     1.73767459     0.30671441
 h     -0.11957472     2.17157778    -1.37220242
 h      2.11263756     1.55084884    -0.48508580
 o      2.21684077    -1.22395515     0.06052555
 h      2.94317410    -0.75841557    -0.01501205
 c     -2.53579079    -0.76927446    -0.31834892
 h     -2.44893597    -1.72960002    -0.88361974
 h     -3.12226328    -0.75652633     0.58322661
 h     -3.09187069    -0.10622048    -1.03136660
 h     -0.76916770     1.44783970     1.49409761
          17

 c      1.21699880    -0.36004401     0.21860787
 c     -0.08459863    -1.03983997     0.07748936
 c     -1.20001095    -0.25756409     0.08703756
 c     -1.06862704     1.26980160     0.49779610
 c      0.01052979     1.63994785    -0.39960839
 c      1.27393556     1.01885605    -0.11352857
 h     -0.21805216    -2.14850327    -0.07980868
 h     -2.05199099     1.72132916     0.29841729
 h     -0.16534520     2.14454408    -1.35720618
 h      2.13757704     1.55057087    -0.47040850
 o      2.22096549    -1.22614335     0.06375862
 h      2.98226451    -0.70074987    -0.02773752
 c     -2.54105397    -0.75543553    -0.33232566
 h     -2.44526027    -1.71711352    -0.87927504
 h     -3.15382873    -0.79791579     0.61489701
 h     -3.07031232    -0.08997363    -1.04092067
 h     -0.75485409     1.43864245     1.50736253
          17

 c      1.21411346    -0.35853447     0.22318637
 c     -0.08181717    -1.03098233     0.08160666
 c     -1.20744920    -0.25674118     0.09451593
 c     -1.04931270     1.25601009     0.50268361
 c      0.00275419     1.63401676    -0.40650558
 c      1.26130764     1.01961246    -0.12300963
 h     -0.20838464    -2.18336247    -0.08924159
 h     -2.00909192     1.70672864     0.29066675
 h     -0.20995293     2.11947673    -1.34052555
 h      2.17122568     1.54977610    -0.45505860
 o      2.22431487    -1.22852508     0.06759271
 h      3.04385146    -0.63599855    -0.04281844
 c     -2.54631209    -0.74162827    -0.34643321
 h     -2.44369631    -1.70348860    -0.86945953
 h     -3.18349281    -0.84139604     0.63963545
 h     -3.04750268    -0.07220367    -1.04749190
 h     -0.74041329     1.42723486     1.53105486
          17

 c      1.21098312    -0.35742819     0.22621710
 c     -0.07868480    -1.02319696     0.08592242
 c     -1.21535442    -0.25458055     0.10193068
 c     -1.03103473     1.24151001     0.50784777
 c     -0.00463246     1.62702553    -0.41313452
 c      1.24871167     1.01988646    -0.13292414
 h     -0.19246163    -2.19876092    -0.09405802
 h     -1.96947322     1.69653828     0.28367927
 h     -0.25373949     2.09999215    -1.32881244
 h      2.20492011     1.54491709    -0.43704526
 o      2.22872685    -1.22960461     0.07179307
 h      3.09601792    -0.58593181    -0.05611063
 c     -2.55177289    -0.72815907    -0.35948509
 h     -2.44385472    -1.69079350    -0.85711845
 h     -3.20568605    -0.88369238     0.64835715
 h     -3.02663929    -0.05075468    -1.05316676
 h     -0.72701159     1.41301506     1.55959347
          17

 c      1.20788795    -0.35667906     0.22765779
 c     -0.07556117    -1.01701623     0.09033528
 c     -1.22335520    -0.25133686     0.10920856
 c     -1.01373887     1.22642031     0.51399664
 c     -0.01145659     1.61882471    -0.41924431
 c      1.23708807     1.01981714    -0.14332243
 h     -0.17070337    -2.19050530    -0.09352520
 h     -1.93824549     1.69304579     0.27779001
 h     -0.29704433     2.08848694    -1.32654280
 h      2.23112594     1.53358121    -0.41540575
 o      2.23491644    -1.22863462     0.07623344
 h      3.12439243    -0.56058466    -0.06524879
 c     -2.55746266    -0.71527785    -0.37068073
 h     -2.44526274    -1.68115901    -0.84535594
 h     -3.21772946    -0.92149732     0.63660951
 h     -3.01034358    -0.02404592    -1.05983145
 h     -0.71583833     1.39544630     1.58672185
          17

 c      1.20506572    -0.35624198     0.22748787
 c     -0.07275886    -1.01255814     0.09480111
 c     -1.23106632    -0.24730776     0.11626482
 c     -0.99761731     1.21096873     0.52166535
 c     -0.01765571     1.60948190    -0.42494373
 c      1.22717592     1.01940644    -0.15415982
 h     -0.14413409    -2.15910766    -0.08764206
 h     -1.91757687     1.69708476     0.27393156
 h     -0.33929150     2.08496088    -1.33370574
 h      2.24490632     1.51506933    -0.39038650
 o      2.24299848    -1.22531731     0.08085847
 h      3.12427165    -0.56306124    -0.06911710
 c     -2.56334036    -0.70313349    -0.37966189
 h     -2.44745191    -1.67580906    -0.83690428
 h     -3.21919581    -0.95195004     0.60360446
 h     -2.99988120     0.00786703    -1.06808130
 h     -0.70753920     1.37434954     1.60752038
          17

 c      1.20268636    -0.35607099     0.22570798
 c     -0.07051204    -1.00951838     0.09934258
 c     -1.23812433    -0.24281182     0.12300421
 c     -0.98316346     1.19552462     0.53110719
 c     -0.02331838     1.59926294    -0.43066342
 c      1.21945905     1.01853182    -0.16531658
 h     -0.11426123    -2.10995235    -0.07720547
 h     -1.90589631     1.70748321     0.27384004
 h     -0.37862210     2.08713578    -1.34610962
 h      2.24433934     1.49034850    -0.36320408
 o      2.25275784    -1.21963672     0.08565777
 h      3.09652223    -0.59232152    -0.06745989
 c     -2.56932882    -0.69177469    -0.38654321
 h     -2.45001468    -1.67432783    -0.83375180
 h     -3.21163496    -0.97295947     0.55176436
 h     -2.99497990     0.04288129    -1.07679791
 h     -0.70201259     1.34998857     1.61934104
          17

 c      1.20085282    -0.35611651     0.22233696
 c     -0.06896158    -1.00707827     0.10406872
 c     -1.24421985    -0.23817313     0.12932103
 c     -0.97103245     1.18055885     0.54228237
 c     -0.02864107     1.58850789    -0.43692112
 c      1.21412320     1.01696893    -0.17662187
 h     -0.08293046    -2.05447310    -0.06401662
 h     -1.89916667     1.72154442     0.27970581
 h     -0.41248980     2.09171830    -1.35795614
 h      2.23072052     1.46189939    -0.33575040
 o      2.26358615    -1.21190882     0.09068812
 h      3.04855183    -0.64241855    -0.06121925
 c     -2.57523896    -0.68116413    -0.39190216
 h     -2.45260400    -1.67463057    -0.83706218
 h     -3.19889099    -0.98368132     0.48707971
 h     -2.99432505     0.07748507    -1.08372878
 h     -0.69841342     1.32303898     1.62207466
          17

 c      1.19963074    -0.35632012     0.21740855
 c     -0.06817961    -1.00390668     0.10917489
 c     -1.24912602    -0.23370849     0.13510065
 c     -0.96183264     1.16655844     0.55489418
 c     -0.03384852     1.57750395    -0.44409238
 c      1.21100515     1.01441079    -0.18787821
 h     -0.05191932    -2.01026624    -0.05089026
 h     -1.89300833     1.73612676     0.29353122
 h     -0.43860857     2.09569244    -1.36435022
 h      2.20882188     1.43358567    -0.31029737
 o      2.27408568    -1.20304922     0.09616451
 h      3.00039051    -0.69822466    -0.05394041
 c     -2.58064100    -0.67115879    -0.39674058
 h     -2.45490387    -1.67365666    -0.84731773
 h     -3.18779603    -0.98525975     0.41984886
 h     -2.99629489     0.10799078    -1.08656025
 h     -0.69522706     1.29451245     1.61814507
          17

 c      1.19910249    -0.35659937     0.21096709
 c     -0.06822179    -0.99868648     0.11485466
 c     -1.25272176    -0.22970771     0.14022554
 c     -0.95598062     1.15395518     0.56844559
 c     -0.03912851     1.56641657    -0.45229545
 c      1.20958321     1.01050043    -0.19889426
 h     -0.02237008    -1.99507986    -0.04064426
 h     -1.88423673     1.74858284     0.31663314
 h     -0.45562181     2.09704824    -1.36255462
 h      2.18665787     1.41032033    -0.28911217
 o      2.28172685    -1.19475202     0.10256535
 h      2.98987210    -0.73268245    -0.05337119
 c     -2.58481787    -0.66148758    -0.40234071
 h     -2.45663613    -1.66831815    -0.86449810
 h     -3.18804850    -0.98125253     0.36401746
 h     -2.99951012     0.13165492    -1.08381954
 h     -0.69039460     1.26562990     1.61219504
          17

 c      1.19940586    -0.35681919     0.20306515
 c     -0.06912341    -0.99122393     0.12112098
 c     -1.25500551    -0.22640238     0.14458461
 c     -0.95363886     1.14309012     0.58234638
 c     -0.04459404     1.55527315    -0.46136843
 c      1.20912560     1.00491773    -0.20953082
 h      0.00497017    -2.01385700    -0.03402335
 h     -1.87151096     1.75728994     0.34943516
 h     -0.46341357     2.09507635    -1.35230917
 h      2.17343218     1.39706167    -0.27394392
 o      2.28477667    -1.18811601     0.11026778
 h      3.04222095    -0.72902974    -0.06559308
 c     -2.58703614    -0.65188859    -0.40977210
 h     -2.45762699    -1.65623408    -0.88819138
 h     -3.20861781    -0.97601369     0.33188856
 h     -3.00310857     0.14738519    -1.07536865
 h     -0.68159094     1.23759789     1.61001059
          17

 c      1.20070367    -0.35678753     0.19376711
 c     -0.07081793    -0.98281489     0.12775571
 c     -1.25608447    -0.22393953     0.14808075
 c     -0.95468689     1.13420194     0.59610718
 c     -0.05026897     1.54396789    -0.47088878
 c      1.20907009     0.99752968    -0.21974034
 h      0.02866630    -2.05426330    -0.02912437
 h     -1.85546992     1.76189391     0.39146532
 h     -0.46320297     2.09050047    -1.33579193
 h      2.17504887     1.39696378    -0.26560701
 o      2.28503487    -1.18208906     0.11888759
 h      3.12732881    -0.70581486    -0.08454219
 c     -2.58713304    -0.64243128    -0.41915345
 h     -2.45787913    -1.63614867    -0.91768497
 h     -3.25068987    -0.97084439     0.32555615
 h     -3.00685572     0.15606131    -1.06252719
 h     -0.66677782     1.21130519     1.61633376
          17

 c      1.20312667    -0.35631416     0.18315331
 c     -0.07312360    -0.97526157     0.13446870
 c     -1.25614252    -0.22237627     0.15063246
 c     -0.95869719     1.12741756     0.60955708
 c     -0.05609816     1.53227151    -0.48021974
 c      1.20939438     0.98851217    -0.22956473
 h      0.04661488    -2.09789609    -0.02327758
 h     -1.83863232     1.76339586     0.44148524
 h     -0.45743992     2.08547298    -1.31734094
 h      2.19014333     1.40977440    -0.26403265
 o      2.28498237    -1.17545829     0.12785088
 h      3.20521633    -0.68484486    -0.10113918
 c     -2.58570682    -0.63358330    -0.42956825
 h     -2.45757963    -1.60814701    -0.95210905
 h     -3.30554011    -0.96292272     0.33583300
 h     -3.01115115     0.16042470    -1.04780081
 h     -0.64494632     1.18711130     1.63235408
          17

 c      1.20674622    -0.35526631     0.17131727
 c     -0.07580607    -0.96997229     0.14102680
 c     -1.25540950    -0.22168463     0.15217399
 c     -0.96495156     1.12273585     0.62291236
 c     -0.06199426     1.51987497    -0.48861216
 c      1.21056921     0.97831386    -0.23909573
 h      0.05696084    -2.13048161    -0.01458172
 h     -1.82498148     1.76400475     0.49776293
 h     -0.44933415     2.08312189    -1.30254575
 h      2.21103138     1.43209011    -0.26867973
 o      2.28597253    -1.16777897     0.13683513
 h      3.25455426    -0.67591175    -0.11030453
 c     -2.58362143    -0.62586268    -0.43978105
 h     -2.45702880    -1.57371705    -0.99065125
 h     -3.36076604    -0.94868087     0.35034871
 h     -3.01682474     0.16439528    -1.03417798
 h     -0.61660632     1.16493096     1.65485151
          17

 c      1.21156327    -0.35359016     0.15835918
 c     -0.07860753    -0.96774966     0.14727084
 c     -1.25413814    -0.22175188     0.15265833
 c     -0.97256237     1.12003814     0.63661784
 c     -0.06793019     1.50650425    -0.49539436
 c      1.21318150     0.96749546    -0.24844108
 h      0.05856651    -2.14407211    -0.00211521
 h     -1.81890108     1.76647479     0.55849384
 h     -0.44184083     2.08626211    -1.29627411
 h      2.22838024     1.45915551    -0.27882469
 o      2.28857518    -1.15905751     0.14571097
 h      3.26706121    -0.68166819    -0.11000007
 c     -2.58156908    -0.61952776    -0.44882290
 h     -2.45653731    -1.53553742    -1.03275104
 h     -3.40615609    -0.92640196     0.35970202
 h     -3.02459841     0.17181217    -1.02412085
 h     -0.58360807     1.14453488     1.67786759
          17

 c      1.21747897    -0.35134043     0.14438802
 c     -0.08121830    -0.96886371     0.15309539
 c     -1.25259303    -0.22236855     0.15206565
 c     -0.98070214     1.11915515     0.65110748
 c     -0.07403198     1.49208704    -0.50020656
 c      1.21761811     0.95660140    -0.25771711
 h      0.05102791    -2.13601385     0.01434820
 h     -1.82335529     1.77278606     0.62218749
 h     -0.43645121     2.09557433    -1.30019812
 h      2.23494097     1.48653498    -0.29362034
 o      2.29295594    -1.14951276     0.15446110
 h      3.24150007    -0.70143374    -0.09992385
 c     -2.58000545    -0.61449384    -0.45616955
 h     -2.45638292    -1.49681019    -1.07806536
 h     -3.43523981    -0.89638500     0.35852589
 h     -3.03434415     0.18498272    -1.01861267
 h     -0.54845368     1.12578749     1.69534584
          17

 c      1.22420465    -0.34881109     0.12955314
 c     -0.08317740    -0.97309630     0.15844291
 c     -1.25107047    -0.22320297     0.15043223
 c     -0.98884686     1.11991777     0.66665882
 c     -0.08054069     1.47687314    -0.50313925
 c      1.22391040     0.94617053    -0.26707348
 h      0.03464984    -2.10824392     0.03461816
 h     -1.83816820     1.78283114     0.68767116
 h     -0.43274569     2.10878019    -1.31168033
 h      2.22687331     1.51092650    -0.31211504
 o      2.29891121    -1.13953181     0.16317834
 h      3.18322058    -0.73174785    -0.08154696
 c     -2.57920828    -0.61040549    -0.46174545
 h     -2.45687113    -1.46023167    -1.12606363
 h     -3.44482859    -0.86029181     0.34469813
 h     -3.04465464     0.20390305    -1.01683275
 h     -0.51356966     1.10869256     1.70295746
          17

 c      1.23104588    -0.34695572     0.11417770
 c     -0.08368554    -0.97967188     0.16334136
 c     -1.24996373    -0.22381332     0.14795026
 c     -0.99692225     1.12201554     0.68332866
 c     -0.08747503     1.46147320    -0.50472012
 c      1.23158316     0.93701769    -0.27679435
 h      0.01058437    -2.06775323     0.05822104
 h     -1.85976341     1.79438430     0.75363129
 h     -0.42890861     2.12219334    -1.32483031
 h      2.20389333     1.53038719    -0.33354759
 o      2.30549387    -1.12975236     0.17215200
 h      3.10984621    -0.76408433    -0.05988847
 c     -2.57924600    -0.60678880    -0.46588278
 h     -2.45843089    -1.42713451    -1.17540831
 h     -3.43464734    -0.82063576     0.31876553
 h     -3.05314926     0.22673501    -1.01669268
 h     -0.48078089     1.09329880     1.69877284
          17

 c      1.23694736    -0.34762346     0.09889925
 c     -0.08182709    -0.98717419     0.16794053
 c     -1.24964792    -0.22388996     0.14503279
 c     -1.00521426     1.12488546     0.70088084
 c     -0.09430924     1.44673445    -0.50567953
 c      1.23963528     0.93046790    -0.28735751
 h     -0.01903799    -2.02750323     0.08405475
 h     -1.88266035     1.80444416     0.81820037
 h     -0.42255677     2.13318397    -1.33296784
 h      2.16913731     1.54447661    -0.35795362
 o      2.31031461    -1.12120222     0.18201865
 h      3.06082776    -0.78084274    -0.04656125
 c     -2.57990653    -0.60318810    -0.46923188
 h     -2.46158967    -1.39732893    -1.22362211
 h     -3.40776115    -0.78055754     0.28394314
 h     -3.05724007     0.25100694    -1.01587926
 h     -0.45105925     1.07963816     1.68327683
          17

 c      1.24123205    -0.35225178     0.08429051
 c     -0.07728498    -0.99377414     0.17237416
 c     -1.25015265    -0.22328347     0.14198382
 c     -1.01399077     1.12813036     0.71895460
 c     -0.10064062     1.43320615    -0.50650933
 c      1.24696552     0.92739560    -0.29909311
 h     -0.05180825    -2.00523114     0.11055940
 h     -1.90169466     1.81026874     0.87934442
 h     -0.41228464     2.13995712    -1.33166519
 h      2.12868102     1.55485271    -0.38563379
 o      2.31078661    -1.11491983     0.19350532
 h      3.07805857    -0.76374793    -0.05475678
 c     -2.58069083    -0.59920176    -0.47271335
 h     -2.46687467    -1.36957819    -1.26750514
 h     -3.37136364    -0.74378694     0.24672686
 h     -3.05476642     0.27445981    -1.01274834
 h     -0.42452100     1.06782130     1.65927054
          17

 c      1.24334890    -0.36164536     0.07068804
 c     -0.06967208    -0.99802227     0.17665121
 c     -1.25144640    -0.22145844     0.13892103
 c     -1.02350947     1.13131778     0.73730258
 c     -0.10632424     1.42104325    -0.50763931
 c      1.25231604     0.92795792    -0.31211589
 h     -0.08613777    -2.01488056     0.13776804
 h     -1.91321103     1.81024615     0.93536876
 h     -0.39803435     2.14200719    -1.31877452
 h      2.09092256     1.56531412    -0.41667011
 o      2.30831097    -1.11037451     0.20624841
 h      3.14241424    -0.72197867    -0.07954900
 c     -2.58068251    -0.59446206    -0.47755568
 h     -2.47475976    -1.34258603    -1.30399128
 h     -3.33689806    -0.71424095     0.21748859
 h     -3.04450010     0.29559841    -1.00648487
 h     -0.40030216     1.05797186     1.63149785
          17

 c      1.24613176    -0.37112928     0.05732541
 c     -0.06304455    -1.00111749     0.18103605
 c     -1.25259432    -0.22053145     0.13605476
 c     -1.03309270     1.13586788     0.75239646
 c     -0.11278482     1.41133275    -0.50707356
 c      1.25600584     0.92873800    -0.32568759
 h     -0.12223685    -2.05394064     0.15849003
 h     -1.91641452     1.80408203     0.98819848
 h     -0.38242960     2.13722615    -1.30062955
 h      2.06350341     1.58272838    -0.44924249
 o      2.30573928    -1.10668402     0.21947399
 h      3.20889828    -0.67582558    -0.10619308
 c     -2.57913523    -0.58865343    -0.48406428
 h     -2.48405983    -1.31713280    -1.33069499
 h     -3.32015384    -0.69643061     0.20568349
 h     -3.02570302     0.31480908    -0.99716631
 h     -0.37077223     1.04518587     1.61209325
          17

 c      1.24951327    -0.37999603     0.04398259
 c     -0.05776682    -1.00427471     0.18538047
 c     -1.25336343    -0.22017822     0.13330901
 c     -1.04248573     1.14155577     0.76424760
 c     -0.12026249     1.40378209    -0.50446721
 c      1.25767601     0.92899163    -0.33958717
 h     -0.15852709    -2.10659233     0.17437599
 h     -1.91207045     1.79213226     1.03708093
 h     -0.36803545     2.12733323    -1.28101482
 h      2.05041329     1.60941531    -0.48293005
 o      2.30499695    -1.10325790     0.23262042
 h      3.25114972    -0.63821399    -0.12512918
 c     -2.57558476    -0.58169745    -0.49270455
 h     -2.49485921    -1.29330991    -1.34694746
 h     -3.32651745    -0.69146944     0.21603522
 h     -2.99925123     0.33246908    -0.98549598
 h     -0.33508361     1.02991181     1.60214844
          17

 c      1.25337212    -0.38753913     0.03035817
 c     -0.05417295    -1.00872341     0.18954975
 c     -1.25346003    -0.21999744     0.13047433
 c     -1.05100425     1.14810371     0.77323129
 c     -0.12920846     1.39786990    -0.49944116
 c      1.25760116     0.92824252    -0.35358028
 h     -0.19245896    -2.15568123     0.18698589
 h     -1.90281187     1.77604191     1.08220510
 h     -0.35808326     2.11476059    -1.26495978
 h      2.04945598     1.64309739    -0.51591666
 o      2.30700674    -1.09996379     0.24547940
 h      3.25923596    -0.61491283    -0.13204622
 c     -2.57056188    -0.57366005    -0.50285951
 h     -2.50688722    -1.27222390    -1.35388400
 h     -3.34939271    -0.69809898     0.24220989
 h     -2.96696814     0.34958835    -0.97256820
 h     -0.29528099     1.01313584     1.59924565
          17

 c      1.25733822    -0.39339285     0.01614547
 c     -0.05222096    -1.01507142     0.19341409
 c     -1.25263024    -0.21942294     0.12722325
 c     -1.05772060     1.15512470     0.78001388
 c     -0.14019956     1.39291459    -0.49180421
 c      1.25644907     0.92643402    -0.36747047
 h     -0.22148068    -2.18975084     0.19820690
 h     -1.89257078     1.75836696     1.12467143
 h     -0.35581433     2.10171854    -1.25714279
 h      2.05434820     1.67779934    -0.54508424
 o      2.31221289    -1.09684354     0.25801660
 h      3.23120339    -0.60832805    -0.12535208
 c     -2.56506596    -0.56467747    -0.51333197
 h     -2.51965472    -1.25571055    -1.35426709
 h     -3.37618635    -0.71353241     0.27224171
 h     -2.93145380     0.36762314    -0.95973732
 h     -0.25538437     0.99644306     1.59927062
          17

 c      1.26092163    -0.39791644     0.00142390
 c     -0.05165934    -1.02348118     0.19694315
 c     -1.25079108    -0.21806897     0.12350345
 c     -1.06186844     1.16185344     0.78517984
 c     -0.15311717     1.38848291    -0.48177185
 c      1.25462956     0.92424062    -0.38128404
 h     -0.24356089    -2.20302895     0.20922310
 h     -1.88517022     1.74221795     1.16562742
 h     -0.36254752     2.09043175    -1.25912997
 h      2.05860426     1.70638829    -0.56864145
 o      2.32046784    -1.09385924     0.27020290
 h      3.17121640    -0.61811754    -0.10542683
 c     -2.55988779    -0.55490549    -0.52297216
 h     -2.53257174    -1.24585430    -1.35163727
 h     -3.39614137    -0.73447323     0.29565054
 h     -2.89566097     0.38829180    -0.94841237
 h     -0.22016772     0.98170579     1.59819344
          17

 c      1.26394090    -0.40141321    -0.01350391
 c     -0.05253215    -1.03387196     0.20018220
 c     -1.24786904    -0.21595323     0.11947363
 c     -1.06295587     1.16759326     0.78897329
 c     -0.16745800     1.38454224    -0.46972374
 c      1.25227640     0.92229514    -0.39509738
 h     -0.25746130    -2.19421908     0.21991714
 h     -1.88289713     1.72981655     1.20565621
 h     -0.37801922     2.08129769    -1.26928310
 h      2.05748511     1.72332403    -0.58639728
 o      2.33087486    -1.09111533     0.28212449
 h      3.09220484    -0.63931253    -0.07596123
 c     -2.55547600    -0.54450408    -0.53094622
 h     -2.54501790    -1.24408866    -1.34903657
 h     -3.40290058    -0.75777426     0.30582421
 h     -2.86225420     0.41278474    -0.93971392
 h     -0.19341111     0.97025305     1.59336811
          17

 c      1.26453659    -0.40581842    -0.02671619
 c     -0.05150483    -1.04186661     0.20306483
 c     -1.24665549    -0.21413316     0.11684171
 c     -1.06152658     1.17351262     0.79133551
 c     -0.17941537     1.37966082    -0.45533032
 c      1.25067066     0.92055610    -0.41054199
 h     -0.29046449    -2.15717761     0.22187893
 h     -1.88518446     1.71910494     1.24740447
 h     -0.40086905     2.06938696    -1.27869206
 h      2.05064573     1.72809088    -0.59917373
 o      2.34126110    -1.08929297     0.29317512
 h      3.00802759    -0.66840699    -0.04704980
 c     -2.55192834    -0.53340667    -0.53679439
 h     -2.56062116    -1.25482329    -1.34921660
 h     -3.39448135    -0.77898970     0.29756133
 h     -2.83173376     0.43950318    -0.93425141
 h     -0.18975859     0.96520762     1.57846945
          17

 c      1.26541854    -0.40860575    -0.03962466
 c     -0.05337956    -1.04961698     0.20480073
 c     -1.24262510    -0.21289595     0.11358525
 c     -1.05564497     1.17951411     0.79405789
 c     -0.19315371     1.37493937    -0.43942957
 c      1.24851216     0.91815279    -0.42540950
 h     -0.31374121    -2.10972387     0.22216576
 h     -1.89157554     1.71015661     1.28239932
 h     -0.43310604     2.05030587    -1.29223435
 h      2.03549910     1.71826942    -0.60655060
 o      2.34833734    -1.09017061     0.30580335
 h      2.98635239    -0.66415030    -0.04413599
 c     -2.54982868    -0.52222875    -0.54061241
 h     -2.57396587    -1.26923636    -1.34922286
 h     -3.36979532    -0.79726094     0.27215587
 h     -2.80655793     0.46805652    -0.93227485
 h     -0.20756477     0.96697710     1.55630913
          17

 c      1.26652906    -0.41012955    -0.05198084
 c     -0.05786714    -1.05580856     0.20530902
 c     -1.23569032    -0.21218996     0.10972717
 c     -1.04607278     1.18571166     0.79731579
 c     -0.20855972     1.37056448    -0.42284697
 c      1.24544648     0.91491878    -0.43953946
 h     -0.32861921    -2.06579845     0.22125558
 h     -1.89855891     1.70116727     1.30805768
 h     -0.47323944     2.02131901    -1.30542358
 h      2.01460252     1.69627540    -0.60918503
 o      2.35123842    -1.09406138     0.32032118
 h      3.03932905    -0.61854591    -0.07443652
 c     -2.54901078    -0.51115646    -0.54290351
 h     -2.58409368    -1.28302012    -1.34696234
 h     -3.33194806    -0.81110480     0.23274765
 h     -2.78748493     0.49549948    -0.93336308
 h     -0.24240537     0.97431784     1.53133497
          17

 c      1.26788846    -0.41070479    -0.06355456
 c     -0.06446491    -1.05894498     0.20452965
 c     -1.22591669    -0.21197194     0.10528103
 c     -1.03400944     1.19230937     0.80100196
 c     -0.22537836     1.36662886    -0.40638963
 c      1.24088903     0.91055999    -0.45276231
 h     -0.33822608    -2.04211953     0.21954733
 h     -1.90306269     1.69063712     1.32191317
 h     -0.51971194     1.98089955    -1.31447214
 h      1.99286989     1.66719362    -0.60844881
 o      2.35298558    -1.09874827     0.33491911
 h      3.11655685    -0.56465322    -0.11098611
 c     -2.54899462    -0.50019887    -0.54441799
 h     -2.58998473    -1.29226657    -1.34101055
 h     -3.28758500    -0.82046662     0.18613751
 h     -2.77488457     0.51847071    -0.93676634
 h     -0.28520739     0.98463972     1.51160640
          17

 c      1.26955266    -0.41065432    -0.07412221
 c     -0.07260887    -1.05809754     0.20243379
 c     -1.21354413    -0.21215363     0.10023631
 c     -1.02099200     1.19955997     0.80466444
 c     -0.24323834     1.36308278    -0.39080060
 c      1.23413182     0.90469836    -0.46490942
 h     -0.34517358    -2.04961964     0.21731261
 h     -1.90340880     1.67793519     1.32233803
 h     -0.57110158     1.92902236    -1.31691213
 h      1.97691570     1.63806748    -0.60609855
 o      2.35559551    -1.10263806     0.34827698
 h      3.18275187    -0.52582596    -0.13439112
 c     -2.54890443    -0.48913401    -0.54612163
 h     -2.59069425    -1.29433399    -1.33127419
 h     -3.24740706    -0.82749176     0.14331503
 h     -2.76895962     0.53418571    -0.94168661
 h     -0.32247687     0.99401102     1.50899223
          17

 c      1.27154129    -0.41032850    -0.08345751
 c     -0.08188052    -1.05367579     0.19903447
 c     -1.19900584    -0.21257240     0.09456248
 c     -1.00840270     1.20763727     0.80784718
 c     -0.26166422     1.35973180    -0.37672459
 c      1.22457518     0.89707309    -0.47586273
 h     -0.34885226    -2.08468619     0.21459607
 h     -1.89976032     1.66344884     1.30890314
 h     -0.62625284     1.86710395    -1.31188993
 h      1.97276390     1.61551302    -0.60367012
 o      2.35974228    -1.10505009     0.35983468
 h      3.22377289    -0.51085450    -0.13730693
 c     -2.54763646    -0.47756415    -0.54898827
 h     -2.58549689    -1.28823392    -1.31908302
 h     -3.22395898    -0.83627088     0.11724710
 h     -2.76985019     0.54119729    -0.94752610
 h     -0.34169848     0.99866604     1.53469709
          17

 c      1.27380227    -0.41010297    -0.09133387
 c     -0.09191120    -1.04718932     0.19438328
 c     -1.18293472    -0.21297850     0.08822023
 c     -0.99666020     1.21640102     0.81088102
 c     -0.28008485     1.35626452    -0.36468844
 c      1.21204329     0.88783650    -0.48561642
 h     -0.34639752    -2.13224453     0.21124381
 h     -1.89424124     1.64849200     1.28250268
 h     -0.68437925     1.79775087    -1.30026385
 h      1.98228186     1.60221949    -0.60182339
 o      2.36552358    -1.10571732     0.36938104
 h      3.23488450    -0.52198459    -0.11787228
 c     -2.54447085    -0.46523043    -0.55340783
 h     -2.57401636    -1.27467412    -1.30690433
 h     -3.22439567    -0.84960566     0.11564098
 h     -2.77764562     0.53987907    -0.95409784
 h     -0.34074501     0.99803433     1.58962839
          17

 c      1.27620722    -0.41036585    -0.09753453
 c     -0.10212719    -1.04037895     0.18856156
 c     -1.16614690    -0.21302496     0.08117028
 c     -0.98516443     1.22536517     0.81509406
 c     -0.29786102     1.35229974    -0.35510158
 c      1.19692988     0.87765513    -0.49428363
 h     -0.33565415    -2.17607985     0.20703800
 h     -1.89063849     1.63500048     1.24527436
 h     -0.74511812     1.72429631    -1.28441707
 h      2.00145685     1.59554566    -0.60026811
 o      2.37278117    -1.10457824     0.37687846
 h      3.21579029    -0.55835767    -0.07683366
 c     -2.53959286    -0.45237234    -0.55871869
 h     -2.55632935    -1.25582678    -1.29780268
 h     -3.24443571    -0.86514954     0.13483266
 h     -2.79236403     0.53253802    -0.96172824
 h     -0.32854560     0.99543659     1.66179047
          17

 c      1.27857270    -0.41147701    -0.10187245
 c     -0.11168032    -1.03470796     0.18167813
 c     -1.14959557    -0.21226729     0.07338421
 c     -0.97309425     1.23397443     0.82204353
 c     -0.31435120     1.34745238    -0.34827666
 c      1.18000478     0.86746123    -0.50203401
 h     -0.31636058    -2.20468720     0.20177684
 h     -1.89341540     1.62496558     1.20011857
 h     -0.80837231     1.65013059    -1.26747963
 h      2.02258233     1.58988898    -0.59835567
 o      2.38105651    -1.10180235     0.38248228
 h      3.17128326    -0.61568445    -0.01778899
 c     -2.53375972    -0.43960784    -0.56362085
 h     -2.53299573    -1.23475224    -1.29470628
 h     -3.27252246    -0.87691331     0.16375035
 h     -2.81390766     0.52286286    -0.97109917
 h     -0.31604127     0.99526185     1.73529333
          17

 c      1.28069815    -0.41371656    -0.10421303
 c     -0.11955764    -1.03126077     0.17386646
 c     -1.13427706    -0.21019523     0.06485465
 c     -0.95998317     1.24185393     0.83288519
 c     -0.32902073     1.34138746    -0.34446249
 c      1.16209612     0.85810409    -0.50902532
 h     -0.28976255    -2.21195861     0.19530639
 h     -1.90584561     1.61962634     1.14978695
 h     -0.87376287     1.57812864    -1.25204649
 h      2.03791327     1.58006361    -0.59565852
 o      2.38914467    -1.09804013     0.38674281
 h      3.11812268    -0.68229042     0.04962668
 c     -2.52768411    -0.42754416    -0.56693291
 h     -2.50497344    -1.21439866    -1.29956107
 h     -3.29759214    -0.87958996     0.19155689
 h     -2.84190407     0.51461763    -0.98279947
 h     -0.31057152     1.00075483     1.79786755
          17

 c      1.28241876    -0.41723101    -0.10449995
 c     -0.12476034    -1.03072203     0.16527492
 c     -1.12108750    -0.20630715     0.05560887
 c     -0.94588295     1.24890175     0.84822698
 c     -0.34155890     1.33384162    -0.34385007
 c      1.14389130     0.85014441    -0.51536927
 h     -0.25799450    -2.19649751     0.18754051
 h     -1.92776849     1.61872815     1.09613554
 h     -0.93990406     1.51044942    -1.23900259
 h      2.04190497     1.56306573    -0.59215537
 o      2.39425508    -1.09481592     0.39090602
 h      3.09802340    -0.73297326     0.10503811
 c     -2.52182917    -0.41657808    -0.56798602
 h     -2.47349976    -1.19643255    -1.31255827
 h     -3.31223815    -0.87044009     0.21088433
 h     -2.87534741     0.51002549    -0.99674745
 h     -0.31561719     1.01364255     1.84230988
          17

 c      1.28364505    -0.42199205    -0.10277845
 c     -0.12649082    -1.03327173     0.15604700
 c     -1.11065963    -0.20021757     0.04572704
 c     -0.93132596     1.25526359     0.86808902
 c     -0.35193765     1.32461811    -0.34650828
 c      1.12586103     0.84379990    -0.52113123
 h     -0.22368534    -2.16155245     0.17850089
 h     -1.95472384     1.62050173     1.04042861
 h     -1.00412961     1.44870205    -1.22731251
 h      2.03190775     1.53840819    -0.58816238
 o      2.39333897    -1.09360601     0.39612263
 h      3.15657559    -0.74398266     0.13009810
 c     -2.51647529    -0.40688094    -0.56668484
 h     -2.44005420    -1.18059372    -1.33182320
 h     -3.31255219    -0.84909779     0.21780265
 h     -2.91223366     0.50884432    -1.01184196
 h     -0.33181326     1.03438878     1.86574967
          17

 c      1.28431264    -0.42778572    -0.09921051
 c     -0.12429710    -1.03839543     0.14629667
 c     -1.10323916    -0.19175575     0.03535657
 c     -0.91715803     1.26123169     0.89179754
 c     -0.36037830     1.31356711    -0.35226892
 c      1.10823344     0.83896104    -0.52634381
 h     -0.18971211    -2.11598420     0.16838522
 h     -1.97957182     1.62254235     0.98442164
 h     -1.06293736     1.39432061    -1.21496562
 h      2.00830409     1.50800771    -0.58420891
 o      2.38823780    -1.09345547     0.40161259
 h      3.26254372    -0.73125716     0.13789574
 c     -2.51178063    -0.39843912    -0.56340697
 h     -2.40637181    -1.16509031    -1.35388823
 h     -3.29749629    -0.81705565     0.21126261
 h     -2.94958720     0.50884724    -1.02616206
 h     -0.35738692     1.06234847     1.86943412
          17

 c      1.28431469    -0.43427008    -0.09405015
 c     -0.11811830    -1.04476036     0.13609594
 c     -1.09865632    -0.18100775     0.02471198
 c     -0.90436674     1.26714033     0.91788870
 c     -0.36725088     1.30057368    -0.36065856
 c      1.09099734     0.83521711    -0.53100847
 h     -0.15887275    -2.07519663     0.15763480
 h     -1.99527320     1.62289535     0.93100935
 h     -1.11284093     1.34882069    -1.20031653
 h      1.97465127     1.47606465    -0.58095972
 o      2.38231613    -1.09303703     0.40639161
 h      3.36186009    -0.71731594     0.14527737
 c     -2.50774342    -0.39108573    -0.55885808
 h     -2.37437264    -1.14770809    -1.37473417
 h     -3.26888902    -0.77750079     0.19309479
 h     -2.98397941     0.50726567    -1.03761141
 h     -0.38783703     1.09571841     1.85971792
          17

 c      1.28351002    -0.44106580    -0.08759988
 c     -0.10823955    -1.05051771     0.12548256
 c     -1.09640875    -0.16827628     0.01405963
 c     -0.89400526     1.27329866     0.94412403
 c     -0.37295539     1.28556911    -0.37094433
 c      1.07392246     0.83191659    -0.53509838
 h     -0.13334995    -2.05809683     0.14691525
 h     -1.99693859     1.62068405     0.88398513
 h     -1.15120138     1.31377321    -1.18298260
 h      1.93756656     1.44875926    -0.57916011
 o      2.37730033    -1.09186441     0.41015561
 h      3.42740736    -0.71133329     0.15835819
 c     -2.50408829    -0.38450044    -0.55397964
 h     -2.34597452    -1.12686970    -1.39083620
 h     -3.23209800    -0.73548168     0.16868840
 h     -3.01223592     0.50213465    -1.04457646
 h     -0.41542757     1.13156072     1.84951008
          17

 c      1.28176664    -0.44781457    -0.08017993
 c     -0.09519583    -1.05435867     0.11449351
 c     -1.09580903    -0.15399158     0.00369334
 c     -0.88705492     1.27991146     0.96785152
 c     -0.37782881     1.26855459    -0.38226359
 c      1.05667919     0.82831367    -0.53857476
 h     -0.11428006    -2.07589364     0.13687718
 h     -1.98275139     1.61624679     0.84729012
 h     -1.17679335     1.29069335    -1.16411701
 h      1.90525461     1.43302634    -0.57953249
 o      2.37385486    -1.08987127     0.41291666
 h      3.44939620    -0.71557526     0.17811933
 c     -2.50017073    -0.37821025    -0.54990318
 h     -2.32285509    -1.10223728    -1.39987564
 h     -3.19665619    -0.69790152     0.14761688
 h     -3.03201115     0.49297982    -1.04629877
 h     -0.43044864     1.16660602     1.85648835
          17

 c      1.27900464    -0.45420724    -0.07210729
 c     -0.07966026    -1.05648241     0.10320240
 c     -1.09611906    -0.13863071    -0.00609259
 c     -0.88394267     1.28693290     0.98709091
 c     -0.38210188     1.24961560    -0.39376986
 c      1.03914297     0.82383345    -0.54141049
 h     -0.10185729    -2.12190946     0.12787355
 h     -1.95437210     1.61108936     0.82420475
 h     -1.19004811     1.28098171    -1.14628937
 h      1.88381247     1.43384593    -0.58260161
 o      2.37218549    -1.08713567     0.41478672
 h      3.42550056    -0.72977296     0.20380452
 c     -2.49512617    -0.37169392    -0.54773933
 h     -2.30621452    -1.07492205    -1.40115796
 h     -3.17424057    -0.67215324     0.14169458
 h     -3.04213063     0.48093978    -1.04295181
 h     -0.42675119     1.19916697     1.89257296
          17

 c      1.27523440    -0.46000251    -0.06367323
 c     -0.06238388    -1.05812363     0.09172470
 c     -1.09662869    -0.12268536    -0.01502580
 c     -0.88401586     1.29400663     1.00165172
 c     -0.38590855     1.22892133    -0.40473654
 c      1.02171902     0.81833560    -0.54360693
 h     -0.09558055    -2.17781229     0.11998385
 h     -1.91734023     1.60786874     0.81666780
 h     -1.19293803     1.28594037    -1.13308248
 h      1.87329873     1.45137744    -0.58853026
 o      2.37217602    -1.08381582     0.41592240
 h      3.35848997    -0.75209339     0.23372005
 c     -2.48846497    -0.36465591    -0.54796654
 h     -2.29655996    -1.04748100    -1.39587548
 h     -3.17159064    -0.66266220     0.15789155
 h     -3.04275464     0.46858707    -1.03553467
 h     -0.40738217     1.22995883     1.95209820
          17

 c      1.27058639    -0.46504285    -0.05511770
 c     -0.04417682    -1.06049943     0.08020237
 c     -1.09670510    -0.10665022    -0.02287019
 c     -0.88575387     1.30061656     1.01271074
 c     -0.38934685     1.20671426    -0.41461197
 c      1.00532272     0.81213883    -0.54519105
 h     -0.09437766    -2.22628216     0.11321650
 h     -1.88115434     1.61035127     0.82481224
 h     -1.18832561     1.30681458    -1.12828107
 h      1.86782918     1.48080100    -0.59711009
 o      2.37309613    -1.08022954     0.41655420
 h      3.26071628    -0.77770762     0.26462536
 c     -2.48058846    -0.35722947    -0.54990316
 h     -2.29359867    -1.02369006    -1.38710453
 h     -3.18441272    -0.66827332     0.19184535
 h     -3.03538038     0.45954754    -1.02564402
 h     -0.38153669     1.26025148     2.01707331
          17

 c      1.26532014    -0.46925841    -0.04661097
 c     -0.02587481    -1.06437967     0.06879204
 c     -1.09584756    -0.09100824    -0.02943802
 c     -0.88744466     1.30624099     1.02162198
 c     -0.39258488     1.18330809    -0.42307861
 c      0.99101561     0.80580079    -0.54619546
 h     -0.09683689    -2.25620923     0.10762770
 h     -1.85755731     1.62291129     0.84704486
 h     -1.17861642     1.34468637    -1.13455418
 h      1.85962152     1.51501457    -0.60792994
 o      2.37273071    -1.07714477     0.41710298
 h      3.16791411    -0.79406854     0.28980795
 c     -2.47243926    -0.34982132    -0.55210762
 h     -2.29640290    -1.00781965    -1.37909916
 h     -3.20150367    -0.68405438     0.23160210
 h     -3.02254046     0.45780780    -1.01509564
 h     -0.35778367     1.29035166     2.07056655
          17

 c      1.25978767    -0.47263177    -0.03826520
 c     -0.00829596    -1.07011750     0.05765394
 c     -1.09374136    -0.07622711    -0.03460013
 c     -0.88784464     1.31048003     1.02932579
 c     -0.39595805     1.15912646    -0.43013258
 c      0.97965689     0.79988981    -0.54664109
 h     -0.10148479    -2.26235970     0.10335501
 h     -1.85522376     1.64889873     0.88111909
 h     -1.16413099     1.39994659    -1.15196208
 h      1.84264825     1.54740198    -0.62058106
 o      2.36703458    -1.07600787     0.41820777
 h      3.14516327    -0.77768256     0.29893912
 c     -2.46485484    -0.34285379    -0.55323326
 h     -2.30387553    -1.00320149    -1.37561941
 h     -3.21257599    -0.70462451     0.26566656
 h     -3.00702674     0.46659515    -1.00537828
 h     -0.34131504     1.31963936     2.10210635
          17

 c      1.25433679    -0.47512037    -0.03018682
 c      0.00779443    -1.07772648     0.04693152
 c     -1.09029510    -0.06277990    -0.03828260
 c     -0.88671936     1.31322550     1.03626527
 c     -0.39994679     1.13479452    -0.43611708
 c      0.97172968     0.79486807    -0.54653596
 h     -0.10701843    -2.24425609     0.10063603
 h     -1.87324608     1.68827467     0.92541488
 h     -1.14244239     1.47131559    -1.17721973
 h      1.81398679     1.57321532    -0.63478390
 o      2.35548763    -1.07719747     0.41994844
 h      3.20316923    -0.72288392     0.29123027
 c     -2.45835248    -0.33666514    -0.55253733
 h     -2.31523676    -1.01055181    -1.37794392
 h     -3.21135793    -0.72568681     0.28656340
 h     -2.99081359     0.48703486    -0.99705933
 h     -0.33414867     1.34699665     2.10708560
          17

 c      1.24925777    -0.47663456    -0.02249828
 c      0.02173096    -1.08685779     0.03673335
 c     -1.08565555    -0.05119085    -0.04044846
 c     -0.88481849     1.31471049     1.04251238
 c     -0.40498060     1.11123219    -0.44164938
 c      0.96730011     0.79103888    -0.54586936
 h     -0.11256765    -2.20607982     0.09985099
 h     -1.90106805     1.73689734     0.97857614
 h     -1.10958114     1.55496818    -1.20442306
 h      1.77381230     1.59002245    -0.65044896
 o      2.34240659    -1.07923552     0.42175253
 h      3.27762426    -0.65460696     0.27713294
 c     -2.45321033    -0.33149061    -0.54996179
 h     -2.33011565    -1.02727484    -1.38410269
 h     -3.19527030    -0.74420313     0.29078757
 h     -2.97435706     0.51732583    -0.98948679
 h     -0.33576442     1.37111590     2.08540831
          17

 c      1.24479690    -0.47711212    -0.01530396
 c      0.03302937    -1.09667992     0.02712578
 c     -1.08019607    -0.04206575    -0.04107781
 c     -0.88330204     1.31533633     1.04787863
 c     -0.41118427     1.08964310    -0.44745881
 c      0.96603654     0.78851033    -0.54459395
 h     -0.11809516    -2.15770699     0.10165094
 h     -1.92539982     1.78848117     1.03824886
 h     -1.06223276     1.64469646    -1.22690034
 h      1.72512270     1.59793843    -0.66772996
 o      2.33068028    -1.08101999     0.42328249
 h      3.32726916    -0.59194021     0.26353581
 c     -2.44954497    -0.32743157    -0.54594963
 h     -2.34820194    -1.04843514    -1.39007753
 h     -3.16465027    -0.75832770     0.27812509
 h     -2.95684761     0.55314433    -0.98108157
 h     -0.34324325     1.39075441     2.04121282
          17

 c      1.24113903    -0.47657075    -0.00867780
 c      0.04145689    -1.10578953     0.01812284
 c     -1.07446668    -0.03606523    -0.04015515
 c     -0.88330032     1.31544938     1.05184728
 c     -0.41824827     1.07137548    -0.45421163
 c      0.96724828     0.78716064    -0.54262009
 h     -0.12484569    -2.11540414     0.10717921
 h     -1.93613352     1.83702406     1.10093895
 h     -0.99929554     1.73314409    -1.23911503
 h      1.67345788     1.59986596    -0.68709559
 o      2.32148876    -1.08205507     0.42442908
 h      3.33765508    -0.54387650     0.25345877
 c     -2.44728314    -0.32441819    -0.54120940
 h     -2.36887009    -1.06856970    -1.39183933
 h     -3.12259444    -0.76760958     0.25156067
 h     -2.93713852     0.58905320    -0.97002690
 h     -0.35078461     1.40506704     1.98366668
          17

 c      1.23838996    -0.47511320    -0.00266971
 c      0.04701630    -1.11254387     0.00969643
 c     -1.06909282    -0.03380122    -0.03767834
 c     -0.88582332     1.31521251     1.05348865
 c     -0.42548801     1.05771990    -0.46240046
 c      0.96998717     0.78664444    -0.53982275
 h     -0.13508531    -2.09780731     0.11807417
 h     -1.92800165     1.87801785     1.16271060
 h     -0.92234061     1.81318930    -1.23764903
 h      1.62615689     1.60126259    -0.70940593
 o      2.31527014    -1.08211117     0.42516350
 h      3.30564777    -0.51464862     0.24833520
 c     -2.44607222    -0.32217896    -0.53659051
 h     -2.39106918    -1.08314996    -1.38682651
 h     -3.07536885    -0.77358311     0.21783663
 h     -2.91462708     0.62002031    -0.95490019
 h     -0.34923204     1.41399015     1.92729070
          17

 c      1.23657778    -0.47290900     0.00269095
 c      0.04974717    -1.11609418     0.00187069
 c     -1.06464494    -0.03566523    -0.03370562
 c     -0.89164222     1.31459704     1.05178342
 c     -0.43204843     1.04966291    -0.47227156
 c      0.97327841     0.78653705    -0.53607112
 h     -0.14999653    -2.11393220     0.13544454
 h     -1.90007544     1.90870939     1.21982876
 h     -0.83517156     1.87916715    -1.22151758
 h      1.59039767     1.60832881    -0.73573840
 o      2.31210448    -1.08108074     0.42548175
 h      3.23337079    -0.50608261     0.24889574
 c     -2.44523929    -0.32022833    -0.53303549
 h     -2.41344110    -1.08933035    -1.37454745
 h     -3.03247589    -0.78034332     0.18771375
 h     -2.88969362     0.64245795    -0.93501412
 h     -0.32798691     1.41814524     1.88770684
          17

 c      1.23564672    -0.47019020     0.00740216
 c      0.04952094    -1.11710367    -0.00514310
 c     -1.06151970    -0.04166506    -0.02841654
 c     -0.90077039     1.31348164     1.04651572
 c     -0.43712509     1.04767817    -0.48378199
 c      0.97643833     0.78664497    -0.53130256
 h     -0.16748503    -2.15493125     0.15827584
 h     -1.85510873     1.92822578     1.26923406
 h     -0.74318716     1.92764527    -1.19212648
 h      1.57025792     1.62432369    -0.76662285
 o      2.31166761    -1.07902734     0.42541362
 h      3.12906673    -0.51676800     0.25498746
 c     -2.44397923    -0.31798820    -0.53136062
 h     -2.43453341    -1.08622793    -1.35664648
 h     -3.00431025    -0.79351772     0.17341456
 h     -2.86375145     0.65480399    -0.91053043
 h     -0.28176147     1.41761551     1.87087534
          17

 c      1.23541299    -0.46727238     0.01149535
 c      0.04615648    -1.11702823    -0.01096920
 c     -1.05988034    -0.05135273    -0.02214558
 c     -0.91200334     1.31170005     1.03868590
 c     -0.44010774     1.05159119    -0.49656799
 c      0.97925896     0.78724122    -0.52560810
 h     -0.18342499    -2.20256655     0.18361964
 h     -1.79926233     1.93794743     1.30905806
 h     -0.65276543     1.95819977    -1.15320732
 h      1.56511563     1.64676283    -0.80103051
 o      2.31277834    -1.07652246     0.42511882
 h      3.01452450    -0.53656109     0.26401147
 c     -2.44184121    -0.31517866    -0.53169211
 h     -2.45304265    -1.07498232    -1.33669741
 h     -2.99640020    -0.81598233     0.18160183
 h     -2.83909830     0.65788819    -0.88248209
 h     -0.21626204     1.41104725     1.86779114
          17

 c      1.23551846    -0.46454946     0.01502053
 c      0.03966357    -1.11710278    -0.01521430
 c     -1.05968024    -0.06387463    -0.01535769
 c     -0.92329506     1.30890301     1.02966145
 c     -0.44063042     1.06055741    -0.50994426
 c      0.98190289     0.78893841    -0.51923528
 h     -0.19429333    -2.24107157     0.20821975
 h     -1.74176163     1.94195714     1.33926629
 h     -0.57052880     1.97422682    -1.11071356
 h      1.57108993     1.66874548    -0.83624206
 o      2.31272991    -1.07534819     0.42509274
 h      2.93596897    -0.53549890     0.26778511
 c     -2.43904161    -0.31216039    -0.53309204
 h     -2.46806931    -1.05857490    -1.31968739
 h     -3.00566103    -0.84402253     0.20821518
 h     -2.81865235     0.65503278    -0.85266065
 h     -0.14411528     1.39682531     1.86370725
          17

 c      1.23546716    -0.46240862     0.01800409
 c      0.03032181    -1.11802198    -0.01756936
 c     -1.06074481    -0.07812109    -0.00857516
 c     -0.93252881     1.30448908     1.02031904
 c     -0.43856535     1.07317678    -0.52297786
 c      0.98465299     0.79233722    -0.51250058
 h     -0.19820854    -2.26098873     0.22955540
 h     -1.69331284     1.94663900     1.36194818
 h     -0.50242762     1.98324982    -1.07234016
 h      1.58372849     1.68281391    -0.86880948
 o      2.30907558    -1.07755205     0.42589071
 h      2.93567375    -0.47952574     0.25737761
 c     -2.43616656    -0.30971920    -0.53402574
 h     -2.47929490    -1.04109427    -1.31097539
 h     -3.02400458    -0.86983507     0.24256322
 h     -2.80549923     0.65139690    -0.82320197
 h     -0.07748636     1.37433776     1.84775090
          17

 c      1.23477940    -0.46111667     0.02042072
 c      0.01863088    -1.12002290    -0.01784255
 c     -1.06285726    -0.09291051    -0.00229625
 c     -0.93812042     1.29783654     1.01097445
 c     -0.43400443     1.08777650    -0.53467884
 c      0.98772097     0.79777651    -0.50569851
 h     -0.19479060    -2.25842997     0.24609957
 h     -1.66227293     1.95804845     1.38016899
 h     -0.45272980     1.99545197    -1.04603700
 h      1.59965364     1.68372365    -0.89564000
 o      2.30385209    -1.08154082     0.42704794
 h      2.98400356    -0.39344953     0.24059407
 c     -2.43376827    -0.30860442    -0.53314787
 h     -2.48693085    -1.02616989    -1.31463609
 h     -3.04376126    -0.88655236     0.27433758
 h     -2.80210741     0.65210640    -0.79587817
 h     -0.02498240     1.34401437     1.81484088
          17

 c      1.23310404    -0.46080417     0.02221292
 c      0.00526082    -1.12299016    -0.01595449
 c     -1.06581329    -0.10713815     0.00305990
 c     -0.93938591     1.28870304     1.00173600
 c     -0.42721251     1.10289408    -0.54429791
 c      0.99119691     0.80526582    -0.49904453
 h     -0.18484400    -2.23407381     0.25737015
 h     -1.65039377     1.97773762     1.39536028
 h     -0.42353229     2.01916998    -1.03727578
 h      1.61699611     1.66927677    -0.91460036
 o      2.29979751    -1.08480067     0.42790648
 h      3.03821101    -0.31748765     0.22842944
 c     -2.43228941    -0.30928023    -0.52975261
 h     -2.49142553    -1.01510858    -1.33168538
 h     -3.05975080    -0.89035208     0.29655706
 h     -2.80937221     0.65964924    -0.77143874
 h      0.00834190     1.30690443     1.76423231
          17

 c      1.23019264    -0.46149863     0.02331434
 c     -0.00899546    -1.12645418    -0.01194431
 c     -1.06944205    -0.11985661     0.00717274
 c     -0.93651859     1.27737782     0.99273501
 c     -0.41854395     1.11776248    -0.55156513
 c      0.99506410     0.81451178    -0.49265211
 h     -0.17019428    -2.19327096     0.26412573
 h     -1.65261016     2.00129620     1.40596189
 h     -0.41522068     2.05554964    -1.04664439
 h      1.63538048     1.64022670    -0.92475647
 o      2.29812583    -1.08613913     0.42819673
 h      3.07800144    -0.27099680     0.22546236
 c     -2.43214247    -0.31187029    -0.52383952
 h     -2.49316807    -1.00619280    -1.35937611
 h     -3.06916928    -0.88026658     0.30555420
 h     -2.82609195     0.67237391    -0.74949954
 h      0.02053290     1.26437071     1.69825928
          17

 c      1.22586136    -0.46314998     0.02366650
 c     -0.02327770    -1.12951073    -0.00599990
 c     -1.07360518    -0.13029343     0.00981648
 c     -0.93027556     1.26443650     0.98402405
 c     -0.40839070     1.13236382    -0.55667151
 c      0.99920437     0.82496616    -0.48652715
 h     -0.15357054    -2.14696649     0.26875691
 h     -1.66098717     2.02133822     1.40891065
 h     -0.42703611     2.09786932    -1.07013095
 h      1.65593010     1.60001411    -0.92652219
 o      2.29918798    -1.08516427     0.42785558
 h      3.09577969    -0.26045945     0.23267790
 c     -2.43371060    -0.31618845    -0.51593962
 h     -2.49243799    -0.99584412    -1.39224948
 h     -3.07121601    -0.85762597     0.30049038
 h     -2.84936197     0.68549577    -0.72906418
 h      0.01305875     1.21791471     1.62207056
          17

 c      1.22000005    -0.46564100     0.02323399
 c     -0.03674295    -1.13084332     0.00153230
 c     -1.07819373    -0.13783827     0.01084628
 c     -0.92177906     1.25044720     0.97535524
 c     -0.39720268     1.14704368    -0.56004814
 c      1.00340427     0.83588628    -0.48057371
 h     -0.13816015    -2.11141486     0.27538358
 h     -1.66835199     2.03113941     1.40176063
 h     -0.45706602     2.13601320    -1.10163991
 h      1.68124583     1.55428064    -0.92167860
 o      2.30296255    -1.08182367     0.42689088
 h      3.08922013    -0.28680186     0.24965499
 c     -2.43723395    -0.32180033    -0.50689419
 h     -2.48956285    -0.98054153    -1.42411459
 h     -3.06716963    -0.82588854     0.28338495
 h     -2.87558998     0.69360654    -0.70919790
 h     -0.00779121     1.16885785     1.54407809
          17

 c      1.21260372    -0.46879801     0.02201903
 c     -0.04869614    -1.12922389     0.01026933
 c     -1.08313293    -0.14202681     0.01018708
 c     -0.91251855     1.23586889     0.96607950
 c     -0.38551000     1.16213329    -0.56216698
 c      1.00740742     0.84645439    -0.47463734
 h     -0.12649614    -2.10229182     0.28835394
 h     -1.66969129     2.02632315     1.38362383
 h     -0.50221125     2.16099483    -1.13525630
 h      1.71484565     1.50961583    -0.91291431
 o      2.30916179    -1.07630435     0.42535034
 h      3.05960889    -0.34703212     0.27508675
 c     -2.44265693    -0.32807330    -0.49773021
 h     -2.48508072    -0.95812704    -1.44969239
 h     -3.06091317    -0.79079684     0.25967813
 h     -2.90146387     0.69276229    -0.68942650
 h     -0.02937994     1.11770842     1.47613819
          17

 c      1.20381224    -0.47240670     0.02007091
 c     -0.05870512    -1.12447755     0.02006388
 c     -1.08838646    -0.14253562     0.00782577
 c     -0.90411407     1.22105826     0.95533339
 c     -0.37390164     1.17779586    -0.56344400
 c      1.01106509     0.85598023    -0.46860952
 h     -0.11943189    -2.12331363     0.30891868
 h     -1.66239857     2.00519546     1.35520303
 h     -0.55852022     2.16689800    -1.16627485
 h      1.75940071     1.47128912    -0.90253451
 o      2.31701268    -1.06923186     0.42335682
 h      3.01512414    -0.43108985     0.30621414
 c     -2.44953811    -0.33423574    -0.48959331
 h     -2.47979243    -0.92823049    -1.46552472
 h     -3.05922456    -0.76019691     0.23843947
 h     -2.92455470     0.68145402    -0.66982680
 h     -0.03525524     1.06372026     1.43118347
          17

 c      1.19395120    -0.47623190     0.01748602
 c     -0.06658907    -1.11775413     0.03109813
 c     -1.09393678    -0.13919638     0.00380581
 c     -0.89735373     1.20615996     0.94260801
 c     -0.36297014     1.19400885    -0.56420149
 c      1.01452817     0.86408328    -0.46254994
 h     -0.11658750    -2.16284913     0.33398538
 h     -1.64655697     1.96891348     1.31862245
 h     -0.62169813     2.15110684    -1.19147737
 h      1.81429046     1.44119446    -0.89094069
 o      2.32459050    -1.06221852     0.42118917
 h      2.98110540    -0.51316698     0.33754968
 c     -2.45718277    -0.33954984    -0.48351223
 h     -2.47469568    -0.89221254    -1.47044758
 h     -3.06995412    -0.74222563     0.22997748
 h     -2.94363140     0.66080673    -0.65094293
 h     -0.01642843     1.00616462     1.41653596
          17

 c      1.18355327    -0.48001819     0.01439167
 c     -0.07235423    -1.11065521     0.04363890
 c     -1.09973219    -0.13201760    -0.00177080
 c     -0.89137918     1.19084407     0.92813515
 c     -0.35323606     1.21056831    -0.56464330
 c      1.01827835     0.87069253    -0.45670832
 h     -0.11742650    -2.20382561     0.35887649
 h     -1.62551547     1.92189037     1.27738286
 h     -0.68762008     2.11407826    -1.20921558
 h      1.87473232     1.41793199    -0.87638821
 o      2.32847124    -1.05794497     0.41921486
 h      3.00555673    -0.55071347     0.36212524
 c     -2.46509293    -0.34363024    -0.47985451
 h     -2.47083379    -0.85297890    -1.46595059
 h     -3.09679246    -0.74152031     0.23959204
 h     -2.95883135     0.63439867    -0.63360820
 h      0.01919985     0.94722100     1.42924784
          17

 c      1.17328442    -0.48346416     0.01090777
 c     -0.07618630    -1.10443218     0.05780174
 c     -1.10563543    -0.12119368    -0.00874031
 c     -0.88435275     1.17431422     0.91253651
 c     -0.34506872     1.22708064    -0.56482963
 c      1.02291785     0.87588719    -0.45141628
 h     -0.12159394    -2.23275829     0.37999348
 h     -1.60613248     1.87186520     1.23627000
 h     -0.75285848     2.05915218    -1.21955249
 h      1.93359826     1.39878719    -0.85631287
 o      2.32769661    -1.05686194     0.41738937
 h      3.09752359    -0.53743736     0.37994323
 c     -2.47333203    -0.34661872    -0.47795270
 h     -2.46912538    -0.81470316    -1.45633732
 h     -3.13523620    -0.75686470     0.26311964
 h     -2.97167760     0.60771609    -0.61868549
 h      0.05466012     0.89193586     1.46021579
          17

 c      1.16379317    -0.48624326     0.00712057
 c     -0.07843952    -1.09977305     0.07350225
 c     -1.11141266    -0.10711086    -0.01689642
 c     -0.87460575     1.15570555     0.89640904
 c     -0.33861172     1.24296716    -0.56466927
 c      1.02892384     0.87974566    -0.44696330
 h     -0.12882315    -2.24193774     0.39545830
 h     -1.59721866     1.82813475     1.20049742
 h     -0.81525723     1.99220771    -1.22441624
 h      1.98408177     1.38154732    -0.82876391
 o      2.32533417    -1.05673769     0.41548258
 h      3.20393510    -0.51041723     0.39461675
 c     -2.48231601    -0.34896380    -0.47648124
 h     -2.47024213    -0.78218399    -1.44806140
 h     -3.17560221    -0.78326267     0.29058669
 h     -2.98471405     0.58695898    -0.60676560
 h      0.07586362     0.84541563     1.50011207
          17

 c      1.15564546    -0.48808564     0.00310163
 c     -0.07957059    -1.09685424     0.09050062
 c     -1.11676381    -0.09035798    -0.02603214
 c     -0.86132616     1.13463311     0.88036413
 c     -0.33373557     1.25753733    -0.56396394
 c      1.03651912     0.88228768    -0.44354062
 h     -0.13887740    -2.22869799     0.40487042
 h     -1.60478995     1.79687404     1.17358153
 h     -0.87428657     1.92066705    -1.22736763
 h      2.02139647     1.36522139    -0.79301703
 o      2.32362358    -1.05624292     0.41347097
 h      3.28643473    -0.49228875     0.40671956
 c     -2.49241930    -0.35108203    -0.47418890
 h     -2.47457564    -0.75955636    -1.44747620
 h     -3.20869613    -0.81528014     0.31256199
 h     -3.00052274     0.57704570    -0.59793229
 h      0.07514219     0.81115358     1.54158443
          17

 c      1.14931973    -0.48881955    -0.00107616
 c     -0.08006119    -1.09538931     0.10843530
 c     -1.12136977    -0.07173484    -0.03598707
 c     -0.84486028     1.11158410     0.86521637
 c     -0.33009641     1.27015570    -0.56252580
 c      1.04564333     0.88346781    -0.44123526
 h     -0.15159033    -2.19489494     0.40912475
 h     -1.62706988     1.77687480     1.15553171
 h     -0.93053233     1.85161768    -1.23242926
 h      2.04342022     1.35008359    -0.74955818
 o      2.32341941    -1.05498154     0.41140061
 h      3.32951400    -0.49035319     0.41564972
 c     -2.50385894    -0.35318183    -0.47041853
 h     -2.48230370    -0.74874455    -1.45744142
 h     -3.22840799    -0.84860175     0.32297617
 h     -3.02041861     0.57949389    -0.59170576
 h      0.05015837     0.79081997     1.57934673
          17

 c      1.14519648    -0.48838204    -0.00533034
 c     -0.08033563    -1.09460426     0.12682166
 c     -1.12494758    -0.05222879    -0.04667668
 c     -0.82648525     1.08775940     0.85192697
 c     -0.32731163     1.28043421    -0.56035055
 c      1.05596380     0.88318191    -0.44003766
 h     -0.16701030    -2.14739007     0.41052540
 h     -1.65548179     1.76123121     1.14367248
 h     -0.98407051     1.78973242    -1.24204949
 h      2.05089836     1.33755821    -0.69986283
 o      2.32493026    -1.05290925     0.40930884
 h      3.32835878    -0.50584119     0.42078984
 c     -2.51673648    -0.35524031    -0.46525909
 h     -2.49348597    -0.74882496    -1.47538779
 h     -3.23176041    -0.88025779     0.31917499
 h     -3.04377187     0.59168902    -0.58718456
 h      0.00265410     0.78440887     1.61012819
          17

 c      1.14354536    -0.48681827    -0.00956458
 c     -0.08069008    -1.09319379     0.14503876
 c     -1.12729853    -0.03295399    -0.05810076
 c     -0.80786402     1.06460458     0.84132809
 c     -0.32514684     1.28828667    -0.55770395
 c      1.06690155     0.88127136    -0.43985184
 h     -0.18566464    -2.09882079     0.41296187
 h     -1.68025356     1.74258370     1.13489690
 h     -1.03285049     1.73669888    -1.25573700
 h      2.04750327     1.33012091    -0.64608621
 o      2.32804036    -1.05012582     0.40721162
 h      3.28356877    -0.53731686     0.42171060
 c     -2.53102814    -0.35705188    -0.45935234
 h     -2.50807185    -0.75686219    -1.49485540
 h     -3.21844765    -0.90861579     0.30141454
 h     -3.06853529     0.60823281    -0.58329722
 h     -0.06191728     0.79023363     1.63320182
          17

 c      1.14452199    -0.48428591    -0.01366394
 c     -0.08125476    -1.08951161     0.16237540
 c     -1.12833555    -0.01505465    -0.07032517
 c     -0.79068211     1.04349731     0.83384885
 c     -0.32353855     1.29380983    -0.55502821
 c      1.07769034     0.87755030    -0.44052822
 h     -0.20872312    -2.06569736     0.42136869
 h     -1.69438163     1.71625089     1.12693627
 h     -1.07286966     1.69251107    -1.27067603
 h      2.03939139     1.33105081    -0.59059662
 o      2.33221125    -1.04691772     0.40510054
 h      3.20265564    -0.57999198     0.41823039
 c     -2.54650382    -0.35828192    -0.45358617
 h     -2.52583867    -0.76933064    -1.50883706
 h     -3.19070544    -0.93364444     0.27271630
 h     -3.09240284     0.62319495    -0.57901289
 h     -0.13442930     0.80489915     1.65155377
          17

 c      1.14818341    -0.48104059    -0.01750158
 c     -0.08206883    -1.08232797     0.17822537
 c     -1.12807949     0.00039950    -0.08344347
 c     -0.77646114     1.02561358     0.82937283
 c     -0.32247897     1.29713574    -0.55274790
 c      1.08755375     0.87188003    -0.44192587
 h     -0.23728618    -2.05990041     0.43945590
 h     -1.69467307     1.68068698     1.11852367
 h     -1.09987116     1.65698740    -1.28352560
 h      2.03335303     1.34362553    -0.53529169
 o      2.33588474    -1.04407256     0.40293648
 h      3.10957055    -0.62070010     0.41056455
 c     -2.56265498    -0.35848652    -0.44889741
 h     -2.54635529    -0.78310691    -1.51225983
 h     -3.15339924    -0.95749144     0.23902293
 h     -3.11372480     0.63180562    -0.57344514
 h     -0.20318899     0.82378082     1.67255858
          17

 c      1.15448584    -0.47739241    -0.02096032
 c     -0.08325958    -1.07171142     0.19232170
 c     -1.12663179     0.01250840    -0.09752725
 c     -0.76626721     1.01177694     0.82743737
 c     -0.32190008     1.29835550    -0.55113119
 c      1.09600541     0.86431337    -0.44397129
 h     -0.27061586    -2.07867439     0.46705074
 h     -1.68166510     1.63708402     1.10924821
 h     -1.11090025     1.63046855    -1.29187060
 h      2.03339223     1.36951521    -0.48110390
 o      2.33564789    -1.04339409     0.40066965
 h      3.05838105    -0.62995489     0.39921826
 c     -2.57872004    -0.35713057    -0.44616023
 h     -2.56900700    -0.79588940    -1.50298312
 h     -3.11347802    -0.98477787     0.20878608
 h     -3.13192522     0.63124725    -0.56588114
 h     -0.25762988     0.84253407     1.70518600
          17

 c      1.16323076    -0.47362807    -0.02397264
 c     -0.08511879    -1.05882639     0.20470484
 c     -1.12413673     0.02060379    -0.11258803
 c     -0.76032672     1.00228787     0.82782279
 c     -0.32162030     1.29750253    -0.55024122
 c      1.10306652     0.85523449    -0.44665532
 h     -0.30558355    -2.10711905     0.50059694
 h     -1.65963478     1.58907050     1.09956774
 h     -1.10503632     1.61386090    -1.29486637
 h      2.03804707     1.40718829    -0.42830209
 o      2.32901076    -1.04637362     0.39834706
 h      3.09033779    -0.58385998     0.38380396
 c     -2.59389185    -0.35374910    -0.44596249
 h     -2.59306001    -0.80635162    -1.48199752
 h     -3.07755688    -1.02097847     0.19044089
 h     -3.14761775     0.62096313    -0.55580172
 h     -0.29307111     0.85889275     1.75275173
          17

 c      1.17402084    -0.46995523    -0.02653804
 c     -0.08797316    -1.04497775     0.21550004
 c     -1.12074924     0.02428989    -0.12855790
 c     -0.75797553     0.99689972     0.83086804
 c     -0.32133381     1.29455031    -0.54993578
 c      1.10915621     0.84535941    -0.44997459
 h     -0.33827847    -2.12927628     0.53592875
 h     -1.63673305     1.54249515     1.09101606
 h     -1.08355552     1.60851520    -1.29339140
 h      2.04141516     1.45192565    -0.37736592
 o      2.31923045    -1.05135279     0.39605029
 h      3.15804687    -0.50988592     0.36439261
 c     -2.60762722    -0.34833563    -0.44823186
 h     -2.61776727    -0.81427162    -1.45333093
 h     -3.04827655    -1.06797399     0.18785056
 h     -3.16261351     0.60284588    -0.54291369
 h     -0.31124637     0.87271777     1.80880856
          17

 c      1.18631960    -0.46653698    -0.02867706
 c     -0.09202846    -1.03107424     0.22479310
 c     -1.11662136     0.02347079    -0.14528856
 c     -0.75803069     0.99498171     0.83705672
 c     -0.32063063     1.28940231    -0.54988070
 c      1.11478464     0.83557285    -0.45388244
 h     -0.36554452    -2.13428849     0.56992769
 h     -1.62416035     1.50456280     1.08617642
 h     -1.04974618     1.61614608    -1.28994017
 h      2.03682131     1.49755698    -0.32945205
 o      2.30974669    -1.05643462     0.39377834
 h      3.21241224    -0.44002947     0.34283660
 c     -2.61971357    -0.34160807    -0.45209860
 h     -2.64252591    -0.82063064    -1.42354897
 h     -3.02346906    -1.12078371     0.19812934
 h     -3.17979552     0.58117839    -0.52713443
 h     -0.31647523     0.88460027     1.86186598
          17

 c      1.19950086    -0.46352640    -0.03039854
 c     -0.09731564    -1.01759048     0.23262227
 c     -1.11191296     0.01835542    -0.16257205
 c     -0.75933597     0.99581348     0.84656433
 c     -0.31907042     1.28189668    -0.54960241
 c      1.12032333     0.82673415    -0.45828384
 h     -0.38545116    -2.11682480     0.60075908
 h     -1.63232871     1.48123051     1.08764977
 h     -1.00819070     1.63865997    -1.28803367
 h      2.01966740     1.53837046    -0.28617894
 o      2.30214697    -1.06076891     0.39152073
 h      3.23389073    -0.38964452     0.32111877
 c     -2.63002611    -0.33473587    -0.45628504
 h     -2.66704005    -0.82734804    -1.40032286
 h     -2.99931480    -1.17009946     0.21467103
 h     -3.20256125     0.56168244    -0.50845502
 h     -0.31267208     0.89500364     1.90182861
          17

 c      1.21287051    -0.46105490    -0.03170476
 c     -0.10369467    -1.00466657     0.23899676
 c     -1.10681254     0.00943145    -0.18018120
 c     -0.76135776     0.99893844     0.85925217
 c     -0.31632957     1.27186053    -0.54863200
 c      1.12593289     0.81954068    -0.46305033
 h     -0.39726885    -2.07605451     0.62773410
 h     -1.66425768     1.47355217     1.09614127
 h     -0.96316553     1.67757006    -1.29069438
 h      1.98835394     1.57024186    -0.24918709
 o      2.29709573    -1.06405995     0.38928214
 h      3.21752809    -0.36503537     0.30085801
 c     -2.63839114    -0.32881716    -0.45968829
 h     -2.69135589    -0.83621927    -1.38980375
 h     -2.97321429    -1.20717530     0.23122455
 h     -3.23346696     0.54919279    -0.48675698
 h     -0.30261016     0.90418073     1.92253633
          17

 c      1.22568591    -0.45920448    -0.03261037
 c     -0.11085962    -0.99216295     0.24389515
 c     -1.10154995    -0.00258561    -0.19791382
 c     -0.76439900     1.00427276     0.87478744
 c     -0.31237756     1.25923274    -0.54672225
 c      1.13157532     0.81444272    -0.46803256
 h     -0.40147723    -2.01524816     0.65138926
 h     -1.71287634     1.47698179     1.10981609
 h     -0.91660182     1.73277154    -1.29820513
 h      1.94416892     1.59114646    -0.21977445
 o      2.29487015    -1.06624654     0.38707888
 h      3.16447003    -0.36851564     0.28338608
 c     -2.64471104    -0.32455991    -0.46175688
 h     -2.71566424    -0.84736542    -1.39387129
 h     -2.94436113    -1.22635643     0.24360314
 h     -3.27243199     0.54493000    -0.46183075
 h     -0.28800073     0.91225114     1.92182353
          17

 c      1.23717924    -0.45799647    -0.03315550
 c     -0.11833005    -0.97964248     0.24723045
 c     -1.09639740    -0.01681859    -0.21562386
 c     -0.76919086     1.01187097     0.89259683
 c     -0.30753587     1.24420574    -0.54398241
 c      1.13703884     0.81158336    -0.47307345
 h     -0.39995416    -1.94223560     0.67396142
 h     -1.76600601     1.48479679     1.12584272
 h     -0.86733655     1.80124057    -1.30688676
 h      1.89099828     1.60150329    -0.19859965
 o      2.29543009    -1.06745683     0.38494166
 h      3.08086238    -0.39900027     0.26967091
 c     -2.64910752    -0.32224127    -0.46252594
 h     -2.73997712    -0.85856467    -1.40944314
 h     -2.91326781    -1.22536803     0.24973472
 h     -3.31597161     0.54576368    -0.43369708
 h     -0.26947644     0.91920245     1.90127409
          17

 c      1.24659155    -0.45740458    -0.03340617
 c     -0.12545218    -0.96636616     0.24880226
 c     -1.09166614    -0.03230203    -0.23323494
 c     -0.77642293     1.02169544     0.91177356
 c     -0.30233266     1.22727556    -0.54079450
 c      1.14195702     0.81075629    -0.47803252
 h     -0.39609471    -1.86964641     0.70001765
 h     -1.81250988     1.49141141     1.14202108
 h     -0.81266177     1.87691708    -1.31043462
 h      1.83504914     1.60451242    -0.18538855
 o      2.29811598    -1.06824782     0.38295853
 h      2.98255311    -0.44794076     0.25950865
 c     -2.65188498    -0.32180657    -0.46240555
 h     -2.76395561    -0.86622083    -1.43044397
 h     -2.88131283    -1.20506475     0.24945808
 h     -3.35836320     0.54625313    -0.40291514
 h     -0.24628964     0.92482196     1.86622835
          17

 c      1.25323755    -0.45737358    -0.03344367
 c     -0.13148348    -0.95154453     0.24834679
 c     -1.08770454    -0.04804698    -0.25074264
 c     -0.78657927     1.03356458     0.93111054
 c     -0.29728889     1.20915899    -0.53760033
 c      1.14585314     0.81141378    -0.48281425
 h     -0.39401224    -1.81204490     0.73591065
 h     -1.84484975     1.49341894     1.15727597
 h     -0.75059071     1.95213218    -1.30268371
 h      1.78419337     1.60609924    -0.17875621
 o      2.30097552    -1.07025458     0.38142684
 h      2.90539809    -0.48884786     0.24893515
 c     -2.65337219    -0.32294896    -0.46196308
 h     -2.78700048    -0.86697228    -1.45051457
 h     -2.85051911    -1.16950781     0.24467067
 h     -3.39369667     0.54140093    -0.37057137
 h     -0.21603375     0.92862893     1.82526369
          17

 c      1.25663619    -0.45780574    -0.03335038
 c     -0.13582588    -0.93501983     0.24585555
 c     -1.08489537    -0.06308922    -0.26820847
 c     -0.79987748     1.04717492     0.94935393
 c     -0.29279803     1.19066584    -0.53474398
 c      1.14825744     0.81280888    -0.48736753
 h     -0.39612002    -1.77785121     0.78597465
 h     -1.85932528     1.48942819     1.17151279
 h     -0.68100274     2.01943754    -1.27960257
 h      1.74623211     1.61343787    -0.17655251
 o      2.30113768    -1.07608668     0.38093345
 h      2.89843752    -0.47931976     0.22888697
 c     -2.65378748    -0.32512231    -0.46183595
 h     -2.80847262    -0.85875907    -1.46473675
 h     -2.82340292    -1.12627219     0.23976713
 h     -3.41738638     0.52827420    -0.33803007
 h     -0.17544643     0.93000069     1.78760208
          17

 c      1.25669096    -0.45852363    -0.03319313
 c     -0.13824012    -0.91777144     0.24196584
 c     -1.08363802    -0.07654098    -0.28573591
 c     -0.81603910     1.06208364     0.96563599
 c     -0.28910054     1.17261443    -0.53242514
 c      1.14889349     0.81432380    -0.49162472
 h     -0.40115777    -1.76302498     0.84764604
 h     -1.85608722     1.47981913     1.18541651
 h     -0.60570507     2.07283284    -1.23989572
 h      1.72606160     1.63144851    -0.17706726
 o      2.29902072    -1.08535993     0.38144947
 h      2.95589067    -0.42497060     0.19967889
 c     -2.65318977    -0.32758963    -0.46269491
 h     -2.82790274    -0.84117959    -1.47029373
 h     -2.80261123    -1.08589122     0.24153209
 h     -3.42685079     0.50647245    -0.30664704
 h     -0.12338785     0.92872850     1.75835622
          17

 c      1.25374343    -0.45931591    -0.03300351
 c     -0.13877252    -0.90144267     0.23783976
 c     -1.08430095    -0.08765885    -0.30342183
 c     -0.83398055     1.07764937     0.97970288
 c     -0.28630033     1.15576754    -0.53070379
 c      1.14784199     0.81577860    -0.49540139
 h     -0.40556722    -1.75578462     0.91229036
 h     -1.83970305     1.46676897     1.20040950
 h     -0.52800824     2.10849707    -1.18486140
 h      1.72362428     1.65937593    -0.18041225
 o      2.29740129    -1.09529337     0.38225491
 h      3.03119558    -0.36982740     0.17214104
 c     -2.65150787    -0.32968607    -0.46505164
 h     -2.84515608    -0.81548266    -1.46670556
 h     -2.79010700    -1.05862909     0.25675192
 h     -3.42175093     0.47811112    -0.27750469
 h     -0.06411327     0.92569166     1.73588479
          17

 c      1.24842199    -0.46002912    -0.03277204
 c     -0.13757842    -0.88751049     0.23465542
 c     -1.08714559    -0.09591324    -0.32129297
 c     -0.85182520     1.09302698     0.99163996
 c     -0.28439454     1.14076118    -0.52950933
 c      1.14550914     0.81740902    -0.49838722
 h     -0.40610555    -1.74524015     0.97041000
 h     -1.81980262     1.45431771     1.21875879
 h     -0.45220299     2.12533328    -1.11805706
 h      1.73471150     1.69109107    -0.18849464
 o      2.29777679    -1.10427124     0.38285100
 h      3.09561060    -0.33888538     0.15306396
 c     -2.64859716    -0.33126134    -0.46885230
 h     -2.86058050    -0.78443059    -1.45605149
 h     -2.78620404    -1.04908094     0.28724861
 h     -3.40407929     0.44765884    -0.25113140
 h     -0.00659164     0.92277639     1.71476438
          17

 c      1.24147710    -0.46059504    -0.03245880
 c     -0.13488434    -0.87690585     0.23326537
 c     -1.09224653    -0.10103512    -0.33925081
 c     -0.86737702     1.10729238     1.00147646
 c     -0.28330648     1.12802745    -0.52865023
 c      1.14242302     0.81957224    -0.50025305
 h     -0.40091538    -1.72496652     1.01497388
 h     -1.80963568     1.44764211     1.24344056
 h     -0.38308238     2.12549425    -1.04494859
 h      1.75360557     1.71866225    -0.20363901
 o      2.30054255    -1.11167837     0.38299067
 h      3.13684594    -0.34050242     0.14488370
 c     -2.64425818    -0.33282873    -0.47327340
 h     -2.87513023    -0.75198323    -1.44300338
 h     -2.78940623    -1.05410236     0.32717018
 h     -3.37796310     0.42143774    -0.22723123
 h      0.03957530     0.92204328     1.69037863
          17

 c      1.23368598    -0.46100146    -0.03201225
 c     -0.13102073    -0.87000284     0.23411096
 c     -1.09943772    -0.10302396    -0.35704891
 c     -0.87894794     1.11970848     1.00911895
 c     -0.28292793     1.11772087    -0.52784344
 c      1.13906296     0.82248537    -0.50074770
 h     -0.38944102    -1.69278565     1.04208390
 h     -1.81961350     1.45061211     1.27687681
 h     -0.32538854     2.11480600    -0.97242134
 h      1.77517027     1.73554934    -0.22741771
 o      2.30561925    -1.11731253     0.38254498
 h      3.15001401    -0.37601782     0.14805393
 c     -2.63825946    -0.33518928    -0.47708273
 h     -2.89031287    -0.72252465    -1.43392278
 h     -2.79727479    -1.06667391     0.36640550
 h     -3.34866579     0.40631040    -0.20469151
 h      0.06742223     0.92499677     1.66086919
          17

 c      1.22580121    -0.46125353    -0.03138523
 c     -0.12641530    -0.86670086     0.23723511
 c     -1.10830286    -0.10211390    -0.37430844
 c     -0.88616180     1.12998763     1.01455398
 c     -0.28316922     1.10971021    -0.52678498
 c      1.13578670     0.82612683    -0.49973284
 h     -0.37220005    -1.64998449     1.05091451
 h     -1.84901595     1.46300433     1.31863926
 h     -0.28312369     2.10235204    -0.90783651
 h      1.79571144     1.73791707    -0.26028724
 o      2.31268756    -1.12119207     0.38145959
 h      3.13429469    -0.44313529     0.16191664
 c     -2.63049478    -0.33897412    -0.47921600
 h     -2.90768425    -0.69947975    -1.43433127
 h     -2.80737040    -1.08039815     0.39567593
 h     -3.32048181     0.40733787    -0.18227382
 h      0.07383164     0.93228165     1.62700926
          17

 c      1.21852057    -0.46135438    -0.03054059
 c     -0.12151710    -0.86647976     0.24228549
 c     -1.11821627    -0.09870944    -0.39055878
 c     -0.88994093     1.13826262     1.01793347
 c     -0.28399667     1.10374269    -0.52526283
 c      1.13280448     0.83024463    -0.49718318
 h     -0.35078408    -1.60118451     1.04410267
 h     -1.88638387     1.48091637     1.36477775
 h     -0.25896876     2.09800288    -0.85747586
 h      1.81320094     1.72482192    -0.30168312
 o      2.32108914    -1.12364076     0.37978841
 h      3.09456293    -0.53474640     0.18423462
 c     -2.62122909    -0.34442524    -0.47914026
 h     -2.92788583    -0.68394659    -1.44564753
 h     -2.81768039    -1.09114206     0.40890617
 h     -3.29456246     0.42536151    -0.15983209
 h      0.05982128     0.94362507     1.59171801
          17

 c      1.21247425    -0.46130009    -0.02944799
 c     -0.11668680    -0.86841586     0.24848089
 c     -1.12842150    -0.09331666    -0.40528976
 c     -0.89180977     1.14484153     1.01939538
 c     -0.28542754     1.09978605    -0.52326066
 c      1.13015533     0.83439437    -0.49317571
 h     -0.32803738    -1.55474964     1.02869961
 h     -1.91798968     1.49972118     1.40981014
 h     -0.25419600     2.10788437    -0.82494447
 h      1.82741562     1.69812231    -0.35024399
 o      2.32929896    -1.12564566     0.37781832
 h      3.04961202    -0.63330142     0.20920319
 c     -2.61117243    -0.35138142    -0.47690749
 h     -2.94994227    -0.67454465    -1.46402475
 h     -2.82670510    -1.09695486     0.40341691
 h     -3.26872075     0.45647111    -0.13894522
 h      0.03089630     0.95779460     1.55989882
          17

 c      1.20822407    -0.46107155    -0.02808189
 c     -0.11212709    -0.87125961     0.25463951
 c     -1.13812533    -0.08648456    -0.41800172
 c     -0.89338441     1.15005050     1.01887194
 c     -0.28749692     1.09828022    -0.52096195
 c      1.12767973     0.83798861    -0.48787123
 h     -0.30794691    -1.52240263     1.01633452
 h     -1.93387767     1.51599440     1.44879617
 h     -0.26893568     2.13098988    -0.81069384
 h      1.84008196     1.66227721    -0.40413517
 o      2.33414002    -1.12921804     0.37621432
 h      3.04450409    -0.70524881     0.22519006
 c     -2.60126606    -0.35936861    -0.47299575
 h     -2.97155583    -0.66860713    -1.48256744
 h     -2.83351120    -1.09781536     0.37965169
 h     -3.23944450     0.49388951    -0.12225499
 h     -0.00282439     0.97259489     1.53828984
          17

 c      1.20623424    -0.46060790    -0.02643470
 c     -0.10796053    -0.87380283     0.25955438
 c     -1.14658240    -0.07876120    -0.42824695
 c     -0.89607826     1.15417822     1.01610951
 c     -0.29025703     1.10002286    -0.51864341
 c      1.12503277     0.84039248    -0.48148481
 h     -0.29433775    -1.51527887     1.01907738
 h     -1.92911222     1.52782637     1.47813827
 h     -0.30220452     2.16029028    -0.81293462
 h      1.85460810     1.62357085    -0.46153499
 o      2.33300208    -1.13566719     0.37546376
 h      3.11598610    -0.72897890     0.22384145
 c     -2.59236847    -0.36769727    -0.46813346
 h     -2.99006459    -0.66351934    -1.49463012
 h     -2.83791068    -1.09576790     0.34120632
 h     -3.20409121     0.53052592    -0.11224424
 h     -0.02879833     0.98532071     1.53418711
          17

 c      1.20677778    -0.45979728    -0.02453120
 c     -0.10443605    -0.87553874     0.26276900
 c     -1.15315504    -0.07066368    -0.43565760
 c     -0.90059283     1.15738961     1.01095489
 c     -0.29380746     1.10582001    -0.51655571
 c      1.12182788     0.84111660    -0.47424656
 h     -0.28848712    -1.53635914     1.04034876
 h     -1.90328727     1.53462230     1.49569779
 h     -0.35173866     2.18678679    -0.82890173
 h      1.87463222     1.58807115    -0.52116549
 o      2.32833626    -1.14344894     0.37505530
 h      3.22251000    -0.72935597     0.21337326
 c     -2.58503573    -0.37551363    -0.46320721
 h     -3.00327934    -0.65739231    -1.49588203
 h     -2.84074311    -1.09530753     0.29499780
 h     -3.16191152     0.56062628    -0.11040519
 h     -0.03862073     0.99407011     1.55188143
          17

 c      1.20989062    -0.45854330    -0.02239502
 c     -0.10196950    -0.87688925     0.26486914
 c     -1.15734326    -0.06266023    -0.43995386
 c     -0.90640919     1.15962554     1.00366870
 c     -0.29830849     1.11620148    -0.51486493
 c      1.11791016     0.84005547    -0.46639200
 h     -0.28847105    -1.57783184     1.07140123
 h     -1.86023699     1.53708928     1.50094689
 h     -0.41409903     2.20283990    -0.85566386
 h      1.90140300     1.55881395    -0.58230851
 o      2.32321819    -1.15113137     0.37446787
 h      3.31461189    -0.72994812     0.20249657
 c     -2.57943983    -0.38186767    -0.45916075
 h     -3.00992439    -0.64918909    -1.48500873
 h     -2.84393576    -1.10312686     0.25050855
 h     -3.11412517     0.58045831    -0.11695395
 h     -0.03436232     0.99894159     1.58887133
          17

 c      1.21539154    -0.45682839    -0.02001153
 c     -0.10094742    -0.87864811     0.26682657
 c     -1.15879081    -0.05516446    -0.44093757
 c     -0.91198038     1.16061575     0.99482043
 c     -0.30395688     1.13129960    -0.51364137
 c      1.11353058     0.83757738    -0.45821835
 h     -0.29121809    -1.62743535     1.09895401
 h     -1.80819073     1.53750267     1.49547181
 h     -0.48510622     2.20362136    -0.89048551
 h      1.93202668     1.53458975    -0.64398342
 o      2.31911112    -1.15821157     0.37350115
 h      3.36959639    -0.73939725     0.19478632
 c     -2.57542594    -0.38595623    -0.45671410
 h     -3.00984262    -0.63867246    -1.46383818
 h     -2.84965823    -1.12559726     0.21661066
 h     -3.06366753     0.58862083    -0.13082912
 h     -0.02613803     1.00149285     1.63669149
          17

 c      1.22291179    -0.45472648    -0.01732047
 c     -0.10155683    -0.88142373     0.26935947
 c     -1.15727982    -0.04852715    -0.43848361
 c     -0.91540995     1.15996777     0.98486944
 c     -0.31093186     1.15082981    -0.51286549
 c      1.10923778     0.83435800    -0.45012978
 h     -0.29433797    -1.67478524     1.11269879
 h     -1.75948966     1.53995274     1.48346397
 h     -0.56038608     2.18743061    -0.93100990
 h      1.96061519     1.51164968    -0.70423360
 o      2.31657101    -1.16458529     0.37210228
 h      3.37981269    -0.75968091     0.19134833
 c     -2.57267609    -0.38756082    -0.45595895
 h     -3.00411883    -0.62637627    -1.43731786
 h     -2.85850506    -1.16399962     0.19685653
 h     -3.01489190     0.58637728    -0.14977086
 h     -0.02438699     1.00329670     1.68544921
          17

 c      1.23193034    -0.45237812    -0.01422650
 c     -0.10375328    -0.88548217     0.27278312
 c     -1.15272736    -0.04302675    -0.43253641
 c     -0.91506754     1.15729244     0.97398231
 c     -0.31932712     1.17411254    -0.51243723
 c      1.10561410     0.83112282    -0.44260422
 h     -0.29655077    -1.71320129     1.10710247
 h     -1.72774621     1.54957315     1.47073038
 h     -0.63591461     2.15559691    -0.97543820
 h      1.98109714     1.48637718    -0.76035425
 o      2.31575239    -1.17028490     0.37027341
 h      3.34437638    -0.79033126     0.19230607
 c     -2.57081983    -0.38727718    -0.45626552
 h     -2.99502876    -0.61357777    -1.41307850
 h     -2.86859466    -1.21219809     0.18812795
 h     -2.97316123     0.57789907    -0.17048195
 h     -0.03551501     1.00519393     1.72711912
          17

 c      1.24181668    -0.44995691    -0.01061259
 c     -0.10730067    -0.89078836     0.27708280
 c     -1.14519133    -0.03886508    -0.42310844
 c     -0.91019993     1.15245761     0.96230378
 c     -0.32908705     1.20012697    -0.51218703
 c      1.10308163     0.82847946    -0.43611832
 h     -0.29751611    -1.73939462     1.08062319
 h     -1.72111671     1.56962878     1.46082460
 h     -0.70852316     2.11209755    -1.02272079
 h      1.98928713     1.45681908    -0.80965823
 o      2.31645709    -1.17544342     0.36806251
 h      3.26828219    -0.82902149     0.19694242
 c     -2.56942826    -0.38621735    -0.45669146
 h     -2.98542656    -0.60201915    -1.39976847
 h     -2.87688209    -1.26003770     0.18426852
 h     -2.94407276     0.56968772    -0.18908044
 h     -0.06152117     1.00728292     1.75646595
          17

 c      1.25187602    -0.44764172    -0.00635084
 c     -0.11182193    -0.89705490     0.28198623
 c     -1.13487986    -0.03616521    -0.41027684
 c     -0.90132421     1.14584486     0.95028175
 c     -0.33997419     1.22762349    -0.51189816
 c      1.10183287     0.82684722    -0.43107965
 h     -0.29766337    -1.75315742     1.03494230
 h     -1.73693358     1.59835454     1.45144522
 h     -0.77621090     2.06261155    -1.07258188
 h      1.98366663     1.42301117    -0.85016246
 o      2.31772668    -1.18042509     0.36563365
 h      3.16884384    -0.86942361     0.20253886
 c     -2.56808841    -0.38547898    -0.45651504
 h     -2.97729599    -0.59314544    -1.40365299
 h     -2.88089978    -1.29821036     0.17992913
 h     -2.93213038     0.56820592    -0.20207339
 h     -0.10082259     1.00913398     1.77106284
          17

 c      1.26139178    -0.44558486    -0.00131698
 c     -0.11683813    -0.90373700     0.28698517
 c     -1.12215587    -0.03496457    -0.39417900
 c     -0.88991630     1.13827221     0.93849862
 c     -0.35159901     1.25531411    -0.51135779
 c      1.10182277     0.82642545    -0.42777196
 h     -0.29817031    -1.75773410     0.97481140
 h     -1.76477985     1.62970934     1.43634651
 h     -0.83797665     2.01281162    -1.12504944
 h      1.96553603     1.38684261    -0.88108329
 o      2.31692131    -1.18615915     0.36346486
 h      3.09040783    -0.89596817     0.20124514
 c     -2.56659858    -0.38571457    -0.45554560
 h     -2.97026965    -0.58724645    -1.42512247
 h     -2.87942673    -1.32061741     0.17191384
 h     -2.93922056     0.57610725    -0.20758917
 h     -0.14887105     1.00995817     1.77147148
          17

 c      1.26965484    -0.44385266     0.00457539
 c     -0.12179683    -0.90999630     0.29134763
 c     -1.10753183    -0.03520366    -0.37501219
 c     -0.87777926     1.13068179     0.92722797
 c     -0.36351432     1.28208048    -0.51044311
 c      1.10276269     0.82717843    -0.42630407
 h     -0.30100539    -1.76057319     0.90800849
 h     -1.79354109     1.65691313     1.40997133
 h     -0.89305224     1.96651684    -1.17943437
 h      1.93903970     1.35186224    -0.90325837
 o      2.31042003    -1.19398482     0.36232860
 h      3.09362979    -0.88691746     0.18067172
 c     -2.56504295    -0.38693437    -0.45409574
 h     -2.96169387    -0.58337511    -1.45842751
 h     -2.87242773    -1.32472984     0.15908936
 h     -2.96387714     0.59009611    -0.20593755
 h     -0.19848835     1.00869375     1.76178332
          17

 c      1.27600219    -0.44235649     0.01132780
 c     -0.12611855    -0.91477750     0.29424323
 c     -1.09165766    -0.03671482    -0.35304302
 c     -0.86664570     1.12392549     0.91622958
 c     -0.37531269     1.30707949    -0.50918946
 c      1.10412603     0.82885775    -0.42657346
 h     -0.30869350    -1.77277404     0.84395929
 h     -1.81517579     1.67476380     1.36965516
 h     -0.94011694     1.92499819    -1.23346655
 h      1.91092683     1.32292095    -0.91941917
 o      2.29956231    -1.20352872     0.36207074
 h      3.16155022    -0.84902649     0.14374201
 c     -2.56363734    -0.38860496    -0.45273711
 h     -2.94822878    -0.58009075    -1.49493316
 h     -2.86090537    -1.31148881     0.14213479
 h     -3.00195070     0.60277704    -0.19900255
 h     -0.24067120     1.00411487     1.74971931
          17

 c      1.27991389    -0.44088789     0.01886307
 c     -0.12928350    -0.91726307     0.29510686
 c     -1.07530183    -0.03921346    -0.32862307
 c     -0.85792047     1.11868189     0.90494864
 c     -0.38664960     1.32970671    -0.50777811
 c      1.10526091     0.83108420    -0.42829773
 h     -0.32322928    -1.80416410     0.78958118
 h     -1.82517847     1.68014012     1.31548625
 h     -0.97727211     1.88779241    -1.28345727
 h      1.88926002     1.30520358    -0.93372336
 o      2.28841592    -1.21334799     0.36184110
 h      3.23397905    -0.80687460     0.10483691
 c     -2.56251230    -0.38988896    -0.45209165
 h     -2.92734865    -0.57620204    -1.52664478
 h     -2.84687692    -1.28542879     0.12354549
 h     -3.04808028     0.60646601    -0.18916506
 h     -0.26702059     0.99519237     1.74440734
          17

 c      1.28108021    -0.43921418     0.02706095
 c     -0.13095115    -0.91757769     0.29400709
 c     -1.05933002    -0.04230034    -0.30219872
 c     -0.85237332     1.11539791     0.89304266
 c     -0.39719606     1.34950669    -0.50645402
 c      1.10565883     0.83351415    -0.43117434
 h     -0.34436086    -1.85528792     0.74504246
 h     -1.82216498     1.67186817     1.24961440
 h     -1.00272152     1.85400073    -1.32539507
 h      1.88038129     1.30234845    -0.94987664
 o      2.27918054    -1.22262872     0.36113269
 h      3.27930681    -0.77470597     0.07278757
 c     -2.56159342    -0.38983032    -0.45274447
 h     -2.89791036    -0.57107080    -1.54799783
 h     -2.83331952    -1.25470547     0.10765553
 h     -3.09699033     0.59583995    -0.17855739
 h     -0.27368496     0.98183062     1.75097680
          17

 c      1.27939750    -0.43713905     0.03577696
 c     -0.13097714    -0.91689576     0.29151835
 c     -1.04467585    -0.04548696    -0.27430105
 c     -0.84995411     1.11422858     0.88077584
 c     -0.40658424     1.36611299    -0.50543863
 c      1.10524258     0.83602506    -0.43510175
 h     -0.36919681    -1.91601816     0.70523509
 h     -1.80788519     1.65074719     1.17582998
 h     -1.01548464     1.82310829    -1.35612122
 h      1.88549820     1.31448969    -0.96859516
 o      2.27265664    -1.23102702     0.35973605
 h      3.28686398    -0.75844576     0.05140944
 c     -2.56061161    -0.38753782    -0.45516374
 h     -2.86010017    -0.56461539    -1.55632747
 h     -2.82364134    -1.22968650     0.09982515
 h     -3.14427021     0.56883471    -0.16876242
 h     -0.26347327     0.96549398     1.76643340
          17

 c      1.27494077    -0.43453597     0.04485444
 c     -0.12929316    -0.91677437     0.28826776
 c     -1.03228502    -0.04824534    -0.24550892
 c     -0.84991991     1.11501795     0.86882357
 c     -0.41438102     1.37922451    -0.50486721
 c      1.10439156     0.83875121    -0.44024318
 h     -0.39374004    -1.97284227     0.66486862
 h     -1.78792112     1.61993362     1.09939400
 h     -1.01579848     1.79525554    -1.37412151
 h      1.90025265     1.33808569    -0.98692924
 o      2.26902712    -1.23836908     0.35756662
 h      3.25463839    -0.76039068     0.04222528
 c     -2.55921895    -0.38253690    -0.45948569
 h     -2.81520511    -0.55724487    -1.55198313
 h     -2.82028820    -1.21873321     0.10384439
 h     -3.18682945     0.52665584    -0.16072337
 h     -0.24357349     0.94896359     1.78208912
          17

 c      1.26793217    -0.43136035     0.05413426
 c     -0.12582783    -0.91853816     0.28467606
 c     -1.02302984    -0.05007712    -0.21639396
 c     -0.85109253     1.11734595     0.85781463
 c     -0.42008939     1.38859577    -0.50474460
 c      1.10367575     0.84193960    -0.44686550
 h     -0.41440156    -2.01521585     0.62106120
 h     -1.77232748     1.58520804     1.02661395
 h     -1.00525836     1.77123795    -1.37994865
 h      1.91774107     1.36777636    -1.00021069
 o      2.26810437    -1.24455983     0.35461008
 h      3.18556345    -0.78069550     0.04534151
 c     -2.55711545    -0.37515198    -0.46524341
 h     -2.76536657    -0.54983632    -1.53850960
 h     -2.82320743    -1.22329593     0.11873400
 h     -3.22327263     0.47348588    -0.15467657
 h     -0.22171549     0.93543849     1.78915921
          17

 c      1.25871400    -0.42765364     0.06346310
 c     -0.12054154    -0.92304507     0.28092235
 c     -1.01760627    -0.05059526    -0.18746478
 c     -0.85219387     1.12069813     0.84814629
 c     -0.42317136     1.39402840    -0.50491834
 c      1.10357398     0.84578335    -0.45514225
 h     -0.42853968    -2.03727082     0.57321492
 h     -1.77367494     1.55372198     0.96351814
 h     -0.98680556     1.75242761    -1.37640491
 h      1.93177449     1.39844402    -1.00439510
 o      2.26917737    -1.24967105     0.35098437
 h      3.09017719    -0.81599749     0.05845816
 c     -2.55405248    -0.36645413    -0.47137335
 h     -2.71323850    -0.54372903    -1.52257436
 h     -2.82987601    -1.23782611     0.13859556
 h     -3.25419136     0.41584326    -0.15009907
 h     -0.20393641     0.92775399     1.78203976
          17

 c      1.24772783    -0.42353278     0.07269392
 c     -0.11351190    -0.93063307     0.27697353
 c     -1.01643645    -0.04960279    -0.15912810
 c     -0.85248535     1.12481670     0.84006663
 c     -0.42310026     1.39536876    -0.50508846
 c      1.10434146     0.85033349    -0.46505632
 h     -0.43449641    -2.03747511     0.52226072
 h     -1.79987451     1.53031925     0.91404938
 h     -0.96445313     1.74059789    -1.36830675
 h      1.93843413     1.42630574    -0.99719754
 o      2.27040496    -1.25429151     0.34718173
 h      2.99648293    -0.85397786     0.07306662
 c     -2.54976625    -0.35776440    -0.47660025
 h     -2.66141467    -0.54053593    -1.51260504
 h     -2.83686269    -1.25449103     0.15589576
 h     -3.28196638     0.36125194    -0.14587710
 h     -0.19385500     0.92793735     1.75899317
          17

 c      1.23551185    -0.41915289     0.08167089
 c     -0.10498986    -0.94108536     0.27262253
 c     -1.01960825    -0.04713328    -0.13167681
 c     -0.85236565     1.12994985     0.83369859
 c     -0.41946014     1.39252882    -0.50489883
 c      1.10598022     0.85547402    -0.47638170
 h     -0.43166468    -2.01845760     0.47014510
 h     -1.84696080     1.51478622     0.87973806
 h     -0.94247409     1.73750235    -1.36133158
 h      1.93639898     1.44926374    -0.97827003
 o      2.26829434    -1.25993840     0.34436163
 h      2.95834678    -0.86727965     0.07000187
 c     -2.54402520    -0.35019435    -0.47994169
 h     -2.61178294    -0.54152327    -1.51527455
 h     -2.84120056    -1.26717432     0.16453242
 h     -3.30952223     0.31619433    -0.14093538
 h     -0.19239492     0.93695166     1.72203857
          17

 c      1.22271916    -0.41464442     0.09019999
 c     -0.09538531    -0.95357680     0.26754157
 c     -1.02687377    -0.04343024    -0.10530337
 c     -0.85314263     1.13666466     0.82891829
 c     -0.41208890     1.38554645    -0.50413047
 c      1.10823202     0.86092288    -0.48869437
 h     -0.42081448    -1.98763036     0.41952959
 h     -1.90177108     1.50397054     0.86087458
 h     -0.92399534     1.74409686    -1.35971348
 h      1.92691801     1.46704729    -0.94905269
 o      2.26105617    -1.26737565     0.34319123
 h      3.00233704    -0.84109371     0.03825510
 c     -2.53678192    -0.34445100    -0.48105895
 h     -2.56538736    -0.54675942    -1.53146052
 h     -2.84088751    -1.27265918     0.16094017
 h     -3.33824445     0.28417816    -0.13517404
 h     -0.19749591     0.95453838     1.67694950
          17

 c      1.21010571    -0.41007858     0.09803726
 c     -0.08517684    -0.96666320     0.26136302
 c     -1.03770148    -0.03887549    -0.08013209
 c     -0.85632324     1.14551104     0.82529596
 c     -0.40119278     1.37465484    -0.50289890
 c      1.11059210     0.86623660    -0.50140447
 h     -0.40453098    -1.95791255     0.37340238
 h     -1.95043986     1.49535072     0.85716437
 h     -0.90970234     1.75969368    -1.36394990
 h      1.91369790     1.48132089    -0.91246731
 o      2.25166605    -1.27481647     0.34250553
 h      3.07929871    -0.80218411    -0.00353402
 c     -2.52825009    -0.34083314    -0.48025174
 h     -2.52295285    -0.55483804    -1.55564363
 h     -2.83492830    -1.27038111     0.14402053
 h     -3.36657655     0.26525092    -0.12994777
 h     -0.20402674     0.97924806     1.63304739
          17

 c      1.19845619    -0.40549699     0.10491884
 c     -0.07483021    -0.97852961     0.25379442
 c     -1.05135805    -0.03389885    -0.05625452
 c     -0.86312469     1.15684778     0.82225066
 c     -0.38733783     1.36029504    -0.50167111
 c      1.11239866     0.87083753    -0.51382769
 h     -0.38686667    -1.94581881     0.33427282
 h     -1.98322547     1.48825967     0.86769662
 h     -0.89778271     1.78173457    -1.37062101
 h      1.90234592     1.49545755    -0.87227541
 o      2.24274172    -1.28073047     0.34125097
 h      3.14580318    -0.77378682    -0.03820854
 c     -2.51882478    -0.33929980    -0.47817094
 h     -2.48532389    -0.56349719    -1.57941353
 h     -2.82332438    -1.26208058     0.11484320
 h     -3.39057058     0.25716758    -0.12756485
 h     -0.20501530     1.00896978     1.60127825
          17

 c      1.18850384    -0.40093627     0.11059219
 c     -0.06490479    -0.98775722     0.24473714
 c     -1.06699249    -0.02890054    -0.03375270
 c     -0.87411813     1.17076500     0.81945884
 c     -0.37132414     1.34305127    -0.50107122
 c      1.11302507     0.87413499    -0.52530913
 h     -0.37087694    -1.96339487     0.30313542
 h     -1.99525931     1.48355325     0.89090529
 h     -0.88518815     1.80646281    -1.37454531
 h      1.89861342     1.51333099    -0.83192250
 o      2.23536069    -1.28448992     0.33899812
 h      3.18325167    -0.76498641    -0.05848061
 c     -2.50893042    -0.33953313    -0.47555457
 h     -2.45338736    -0.57046005    -1.59536912
 h     -2.80713723    -1.25175940     0.07645292
 h     -3.40570332     0.25697414    -0.13029334
 h     -0.19550182     1.04209095     1.58927417
          17

 c      1.18088422    -0.39644046     0.11483581
 c     -0.05623457    -0.99418473     0.23430900
 c     -1.08370282    -0.02419809    -0.01270261
 c     -0.88891083     1.18705551     0.81722429
 c     -0.35404988     1.32355607    -0.50163777
 c      1.11215810     0.87574391    -0.53535735
 h     -0.35561016    -2.00868484     0.27933465
 h     -1.98625344     1.48314874     0.92468293
 h     -0.86908146     1.82998246    -1.37127410
 h      1.90546452     1.53699809    -0.79328367
 o      2.22986069    -1.28590448     0.33562859
 h      3.18531436    -0.77808454    -0.06202711
 c     -2.49890663    -0.34098816    -0.47310439
 h     -2.42778706    -0.57392206    -1.59904398
 h     -2.78849379    -1.24557739     0.03356067
 h     -3.40845801     0.26198384    -0.13962686
 h     -0.17688601     1.07831123     1.59654073
          17

 c      1.17608704    -0.39208134     0.11747361
 c     -0.04978571    -0.99876490     0.22275252
 c     -1.10058459    -0.01999818     0.00683844
 c     -0.90617837     1.20527579     0.81631531
 c     -0.33643171     1.30241807    -0.50366373
 c      1.10998738     0.87565038    -0.54368419
 h     -0.33703133    -2.06749937     0.26157929
 h     -1.96065448     1.48983814     0.96668305
 h     -0.84768037     1.84910745    -1.35846080
 h      1.92105547     1.56486747    -0.75643490
 o      2.22625566    -1.28498815     0.33116762
 h      3.15130860    -0.81235199    -0.04883004
 c     -2.48898167    -0.34301011    -0.47139333
 h     -2.40871167    -0.57271340    -1.58934212
 h     -2.77018512    -1.25066385    -0.00845752
 h     -3.39712987     0.27013452    -0.15600369
 h     -0.15645632     1.11800971     1.61561367
          17

 c      1.17439439    -0.38798977     0.11838551
 c     -0.04629162    -1.00266447     0.21035312
 c     -1.11677390    -0.01638750     0.02484808
 c     -0.92403009     1.22482766     0.81743496
 c     -0.31936362     1.28018362    -0.50713984
 c      1.10712393     0.87415443    -0.55012360
 h     -0.31154022    -2.12366572     0.24871859
 h     -1.92797139     1.50723765     1.01489234
 h     -0.82055555     1.86186668    -1.33618967
 h      1.93979243     1.59232781    -0.72072699
 o      2.22423838    -1.28194663     0.32578061
 h      3.08608303    -0.86421461    -0.02113497
 c     -2.47932882    -0.34510934    -0.47070879
 h     -2.39578277    -0.56635827    -1.56853102
 h     -2.75460517    -1.27195575    -0.04547932
 h     -3.37214485     0.28013464    -0.17879548
 h     -0.14267971     1.16112624     1.63748292
          17

 c      1.17583303    -0.38437949     0.11750980
 c     -0.04605140    -1.00668954     0.19741232
 c     -1.13149083    -0.01333806     0.04134487
 c     -0.94045250     1.24501823     0.82088142
 c     -0.30367182     1.25731229    -0.51177842
 c      1.10434350     0.87166025    -0.55453585
 h     -0.27770754    -2.16535910     0.23985509
 h     -1.90123057     1.53939070     1.06821619
 h     -0.78867995     1.86781417    -1.30683077
 h      1.95529900     1.61411347    -0.68592277
 o      2.22276117    -1.27735533     0.31993258
 h      3.00657660    -0.92437511     0.01399317
 c     -2.47013245    -0.34727892    -0.47091448
 h     -2.38801090    -0.55514727    -1.54217501
 h     -2.74262995    -1.30859479    -0.07624827
 h     -3.33620747     0.29166174    -0.20639816
 h     -0.14157100     1.20679547     1.65531219
          17

 c      1.18017265    -0.38153663     0.11483106
 c     -0.04893012    -1.01118690     0.18424043
 c     -1.14407641    -0.01073598     0.05637802
 c     -0.95393544     1.26520270     0.82658135
 c     -0.29005359     1.23415244    -0.51708385
 c      1.10237087     0.86850308    -0.55677538
 h     -0.23612558    -2.18604193     0.23425533
 h     -1.89093901     1.58921050     1.12593283
 h     -0.75435975     1.86821198    -1.27469407
 h      1.96270228     1.62624763    -0.65252209
 o      2.21916415    -1.27248422     0.31470391
 h      2.95554784    -0.97273709     0.03969752
 c     -2.46156779    -0.35003770    -0.47150486
 h     -2.38384464    -0.54014241    -1.51860317
 h     -2.73361246    -1.35367567    -0.10199030
 h     -3.29421933     0.30556732    -0.23641596
 h     -0.15563815     1.25355358     1.66534236
          17

 c      1.18696833    -0.37975807     0.11035363
 c     -0.05445234    -1.01610891     0.17114799
 c     -1.15401315    -0.00842862     0.07000142
 c     -0.96412587     1.28502583     0.83436130
 c     -0.27903231     1.21093250    -0.52244607
 c      1.10175798     0.86487705    -0.55670908
 h     -0.18881265    -2.18374641     0.23129966
 h     -1.89768472     1.65599744     1.18539925
 h     -0.72092931     1.86589416    -1.24534510
 h      1.95953266     1.62687114    -0.62151847
 o      2.21016157    -1.26872709     0.31136014
 h      2.98609493    -0.98800041     0.03638008
 c     -2.45373418    -0.35414669    -0.47187296
 h     -2.38140269    -0.52285666    -1.50690421
 h     -2.72640992    -1.39778861    -0.12466220
 h     -3.25251283     0.32370518    -0.26606234
 h     -0.18399970     1.29964787     1.66674938
          17

 c      1.19559769    -0.37925381     0.10407508
 c     -0.06193248    -1.02105971     0.15843069
 c     -1.16092908    -0.00627518     0.08224636
 c     -0.97178814     1.30452217     0.84407785
 c     -0.27097290     1.18781377    -0.52725650
 c      1.10281102     0.86082104    -0.55424916
 h     -0.13872832    -2.16075744     0.23049825
 h     -1.91270049     1.73470173     1.24092199
 h     -0.69196811     1.86436250    -1.22426992
 h      1.94589331     1.61645857    -0.59402880
 o      2.19740787    -1.26555429     0.30936786
 h      3.07414888    -0.98102483     0.01348850
 c     -2.44667931    -0.36026987    -0.47167442
 h     -2.37890624    -0.50452352    -1.51297633
 h     -2.72026155    -1.43269360    -0.14569668
 h     -3.21699755     0.34785625    -0.29284920
 h     -0.22261846     1.34332352     1.66162060
          17

 c      1.20530449    -0.38012798     0.09599460
 c     -0.07057813    -1.02530225     0.14635567
 c     -1.16459815    -0.00417186     0.09310869
 c     -0.97815446     1.32393508     0.85543588
 c     -0.26614402     1.16501563    -0.53106155
 c      1.10553531     0.85622597    -0.54937258
 h     -0.08932296    -2.12397685     0.23161583
 h     -1.92540951     1.81813330     1.28582308
 h     -0.67004871     1.86602772    -1.21497142
 h      1.92454564     1.59791378    -0.57106948
 o      2.18474672    -1.26197699     0.30756726
 h      3.16227817    -0.97136245    -0.00923290
 c     -2.44052143    -0.36871580    -0.47109102
 h     -2.37508971    -0.48555977    -1.53592237
 h     -2.71504303    -1.45305086    -0.16568458
 h     -3.19082188     0.37785734    -0.31527440
 h     -0.26452389     1.38313918     1.65512469
          17

 c      1.21527376    -0.38241855     0.08613685
 c     -0.07958790    -1.02778764     0.13514657
 c     -1.16495214    -0.00205986     0.10254932
 c     -0.98440521     1.34348660     0.86782732
 c     -0.26475909     1.14294690    -0.53367604
 c      1.10959466     0.85085485    -0.54213145
 h     -0.04389225    -2.08504427     0.23487241
 h     -1.92856883     1.89949489     1.31484649
 h     -0.65579008     1.87052799    -1.21757901
 h      1.90089688     1.57657396    -0.55344273
 o      2.17434286    -1.25774812     0.30545447
 h      3.22050884    -0.96735255    -0.02241998
 c     -2.43550764    -0.37927460    -0.47076782
 h     -2.36929668    -0.46588265    -1.56852222
 h     -2.71120630    -1.45683936    -0.18446521
 h     -3.17339258     0.41040013    -0.33297020
 h     -0.30072793     1.41823648     1.65496827
          17

 c      1.22470835    -0.38612073     0.07456628
 c     -0.08825867    -1.02738358     0.12497594
 c     -1.16210461     0.00007011     0.11050118
 c     -0.99135478     1.36328566     0.88049850
 c     -0.26694119     1.12222145    -0.53515489
 c      1.11435223     0.84441239    -0.53266422
 h     -0.00481127    -2.05792773     0.24098772
 h     -1.91899755     1.97352938     1.32494983
 h     -0.64805444     1.87463305    -1.22918973
 h      1.88217945     1.55951811    -0.54165406
 o      2.16716932    -1.25301438     0.30292739
 h      3.23814341    -0.97121342    -0.02319997
 c     -2.43190017    -0.39121508    -0.47149867
 h     -2.36132502    -0.44563276    -1.60129453
 h     -2.70973683    -1.44550677    -0.20123227
 h     -3.16167082     0.43986758    -0.34626168
 h     -0.32305093     1.44827663     1.66858195
          17

 c      1.23288489    -0.39120544     0.06139625
 c     -0.09601525    -1.02344535     0.11600146
 c     -1.15637254     0.00218387     0.11688339
 c     -0.99915619     1.38334913     0.89297186
 c     -0.27264140     1.10354120    -0.53565868
 c      1.11908673     0.83674289    -0.52119951
 h      0.02653876    -2.05227000     0.25065489
 h     -1.89669954     2.03675435     1.31512043
 h     -0.64499377     1.87383650    -1.24557282
 h      1.87486308     1.55321777    -0.53590966
 o      2.16367394    -1.24805786     0.30003630
 h      3.21284113    -0.98296906    -0.01128654
 c     -2.42979475    -0.40341872    -0.47395845
 h     -2.35126544    -0.42551129    -1.62620330
 h     -2.71221292    -1.42417837    -0.21456079
 h     -3.15231949     0.46045466    -0.35565402
 h     -0.32834254     1.47289219     1.69832436
          17

 c      1.23918926    -0.39765878     0.04679977
 c     -0.10232410    -1.01633925     0.10843630
 c     -1.14827566     0.00421961     0.12162565
 c     -1.00720874     1.40361386     0.90525417
 c     -0.28158867     1.08755747    -0.53532569
 c      1.12333120     0.82812125    -0.50805093
 h      0.04871328    -2.06705255     0.26357512
 h     -1.86418148     2.08759193     1.28610191
 h     -0.64501476     1.86420113    -1.26284112
 h      1.88095426     1.55997749    -0.53613963
 o      2.16393843    -1.24321763     0.29691391
 h      3.14773970    -1.00142300     0.01204201
 c     -2.42902424    -0.41456939    -0.47859489
 h     -2.33940075    -0.40668054    -1.63823111
 h     -2.72080176    -1.40131807    -0.22248808
 h     -3.14308920     0.46793258    -0.36157503
 h     -0.32014712     1.49128412     1.73928909
          17

 c      1.24314594    -0.40553553     0.03101811
 c     -0.10664116    -1.00726621     0.10255897
 c     -1.13850040     0.00610676     0.12469678
 c     -1.01440722     1.42385268     0.91756678
 c     -0.29329476     1.07478485    -0.53420412
 c      1.12703291     0.81937093    -0.49361128
 h      0.05960260    -2.09234541     0.27821900
 h     -1.82634204     2.12681131     1.24029932
 h     -0.64723794     1.84346030    -1.27836965
 h      1.89657730     1.57630399    -0.54188110
 o      2.16738290    -1.23891415     0.29383504
 h      3.05571735    -1.02327984     0.04282679
 c     -2.42920107    -0.42345233    -0.48558708
 h     -2.32612084    -0.39051661    -1.63563285
 h     -2.73775189    -1.38641197    -0.22298928
 h     -3.13326827     0.46052553    -0.36430592
 h     -0.30582162     1.50262076     1.78254935
          17

 c      1.24445350    -0.41497706     0.01435543
 c     -0.10849269    -0.99763398     0.09864059
 c     -1.12783411     0.00777922     0.12612269
 c     -1.01946536     1.44356340     0.92997566
 c     -0.30709046     1.06556243    -0.53222833
 c      1.13037073     0.81163352    -0.47833706
 h      0.05722718    -2.11638700     0.29260866
 h     -1.79053116     2.15814229     1.18157991
 h     -0.65159190     1.81141425    -1.29113750
 h      1.91459217     1.59515874    -0.55212150
 o      2.17188712    -1.23581482     0.29143267
 h      2.97290504    -1.04005868     0.07084836
 c     -2.42987596    -0.42942124    -0.49476436
 h     -2.31181200    -0.37836257    -1.61996062
 h     -2.76401390    -1.38516479    -0.21511256
 h     -3.12372222     0.43924972    -0.36395243
 h     -0.29270118     1.50667991     1.81973447
          17

 c      1.24301775    -0.42614065    -0.00286053
 c     -0.10758779    -0.98863954     0.09687445
 c     -1.11708328     0.00917619     0.12598669
 c     -1.02117727     1.46199179     0.94229094
 c     -0.32217479     1.06003763    -0.52921265
 c      1.13347430     0.80600324    -0.46271010
 h      0.04061998    -2.13022928     0.30511689
 h     -1.76553644     2.18792628     1.11436437
 h     -0.65875625     1.76994813    -1.30182861
 h      1.92828019     1.60954070    -0.56536735
 o      2.17344448    -1.23495124     0.29077229
 h      2.96402505    -1.03644608     0.07858713
 c     -2.43070695    -0.43275193    -0.50550563
 h     -2.29670532    -0.37130186    -1.59624803
 h     -2.79778039    -1.39572981    -0.20014241
 h     -3.11685018     0.40796744    -0.36039963
 h     -0.28620284     1.50406320     1.84524108
          17

 c      1.23895000    -0.43903321    -0.02035335
 c     -0.10389717    -0.98114864     0.09734477
 c     -1.10699558     0.01022887     0.12441650
 c     -1.01878338     1.47843905     0.95418909
 c     -0.33767439     1.05817461    -0.52485913
 c      1.13627460     0.80327161    -0.44718838
 h      0.01007348    -2.12880990     0.31479018
 h     -1.75795391     2.22188923     1.04202049
 h     -0.67000340     1.72270949    -1.31272544
 h      1.93331414     1.61462472    -0.57992396
 o      2.17140053    -1.23659789     0.29198181
 h      3.03985702    -1.00938325     0.06358928
 c     -2.43149716    -0.43447228    -0.51676000
 h     -2.28072972    -0.36997215    -1.57291218
 h     -2.83464990    -1.41046903    -0.18147627
 h     -3.11631080     0.37288155    -0.35330891
 h     -0.28937696     1.49604484     1.85656215
          17

 c      1.23256459    -0.45342649    -0.03793237
 c     -0.09767808    -0.97568194     0.10002903
 c     -1.09819402     0.01084001     0.12156781
 c     -1.01239160     1.49272757     0.96526329
 c     -0.35272003     1.05980880    -0.51881199
 c      1.13849449     0.80379950    -0.43215409
 h     -0.03300903    -2.11075567     0.32139436
 h     -1.76749086     2.26006694     0.96641206
 h     -0.68681740     1.67422539    -1.32707374
 h      1.92817960     1.60839503    -0.59423170
 o      2.16979876    -1.23988539     0.29399014
 h      3.13602741    -0.97445040     0.04275227
 c     -2.43214317    -0.43579461    -0.52728451
 h     -2.26355605    -0.37451319    -1.56007492
 h     -2.86934569    -1.42106510    -0.16323987
 h     -3.12596348     0.34087323    -0.34233748
 h     -0.30273409     1.48429275     1.85425541
          17

 c      1.22439083    -0.46892400    -0.05545085
 c     -0.08945255    -0.97239539     0.10481566
 c     -1.09112814     0.01087329     0.11761077
 c     -1.00301162     1.50529517     0.97484717
 c     -0.36654697     1.06475757    -0.51079161
 c      1.13969581     0.80746087    -0.41787208
 h     -0.08639658    -2.07835222     0.32543215
 h     -1.78675282     2.29595088     0.88973062
 h     -0.71017418     1.62838969    -1.34754229
 h      1.91409960     1.59172307    -0.60717356
 o      2.17125202    -1.24416023     0.29608987
 h      3.20954120    -0.94285277     0.02680738
 c     -2.43263964    -0.43757349    -0.53606976
 h     -2.24513521    -0.38475264    -1.56524269
 h     -2.89730692    -1.42196487    -0.14893396
 h     -3.14776896     0.31674101    -0.32773848
 h     -0.32392853     1.47054631     1.84222516
          17

 c      1.21514880    -0.48502765    -0.07276108
 c     -0.07996658    -0.97103794     0.11151226
 c     -1.08605551     0.01016870     0.11272046
 c     -0.99213166     1.51681089     0.98187601
 c     -0.37859755     1.07292761    -0.50076478
 c      1.13930620     0.81364925    -0.40447679
 h     -0.14741305    -2.03784560     0.32819405
 h     -1.80611348     2.32119502     0.81587654
 h     -0.73970557     1.58704988    -1.37419595
 h      1.89495398     1.56836023    -0.61835103
 o      2.17659598    -1.24906064     0.29795685
 h      3.24419154    -0.91956534     0.01959046
 c     -2.43311039    -0.44003923    -0.54273807
 h     -2.22657361    -0.40045695    -1.58855567
 h     -2.91541756    -1.41119812    -0.14075838
 h     -3.17988749     0.30115654    -0.31103444
 h     -0.34765480     1.45624629     1.82795884
          17

 c      1.20570348    -0.50119141    -0.08968883
 c     -0.07010943    -0.97098295     0.11985827
 c     -1.08305248     0.00858307     0.10706357
 c     -0.98123525     1.52782382     0.98505145
 c     -0.38856914     1.08430644    -0.48901887
 c      1.13665115     0.82137188    -0.39198394
 h     -0.21355591    -1.99906161     0.33167583
 h     -1.81800875     2.32989387     0.74973910
 h     -0.77335782     1.54993458    -1.40357730
 h      1.87691208     1.54452568    -0.62826607
 o      2.18585367    -1.25431196     0.29939490
 h      3.23554310    -0.90677053     0.02209182
 c     -2.43375177    -0.44288026    -0.54757297
 h     -2.21033075    -0.42127598    -1.62260509
 h     -2.92222569    -1.39006122    -0.13941696
 h     -3.21695362     0.29131585    -0.29499483
 h     -0.36684219     1.44220459     1.82130785
          17

 c      1.19699440    -0.51687894    -0.10602363
 c     -0.06081553    -0.97149747     0.12957985
 c     -1.08204468     0.00603915     0.10078350
 c     -0.97137607     1.53864471     0.98332731
 c     -0.39637648     1.09883444    -0.47605874
 c      1.13108738     0.82948361    -0.38033900
 h     -0.28300652    -1.97240604     0.33795697
 h     -1.81833940     2.31975061     0.69588533
 h     -0.80791448     1.51594944    -1.42992334
 h      1.86686590     1.52719681    -0.63807595
 o      2.19863314    -1.25967102     0.30025192
 h      3.18504425    -0.90517329     0.03396548
 c     -2.43470580    -0.44549937    -0.55120199
 h     -2.19931456    -0.44649484    -1.65704323
 h     -2.91806259    -1.36275085    -0.14407302
 h     -3.25235524     0.28339635    -0.28278850
 h     -0.37616688     1.42872228     1.83012178
          17

 c      1.18993648    -0.53162256    -0.12152155
 c     -0.05304120    -0.97224076     0.14049014
 c     -1.08284480     0.00256235     0.09399591
 c     -0.96285211     1.54930004     0.97646205
 c     -0.40206500     1.11627735    -0.46242428
 c      1.12228766     0.83705344    -0.36952387
 h     -0.35395206    -1.96317383     0.34801175
 h     -1.80647248     2.29175358     0.65770880
 h     -0.83996149     1.48451106    -1.44742878
 h      1.86917648     1.52083317    -0.64853322
 o      2.21405882    -1.26500098     0.30045982
 h      3.10159667    -0.91316624     0.05310389
 c     -2.43595805    -0.44720381    -0.55429819
 h     -2.19582495    -0.47497643    -1.68304109
 h     -2.90510547    -1.33607475    -0.15235077
 h     -3.28046072     0.27448099    -0.27705979
 h     -0.37592651     1.41641701     1.85466585
          17

 c      1.18529156    -0.54506384    -0.13591732
 c     -0.04779937    -0.97352971     0.15253775
 c     -1.08518772    -0.00171376     0.08679947
 c     -0.95523780     1.55950075     0.96511149
 c     -0.40572879     1.13618380    -0.44856409
 c      1.11050023     0.84364306    -0.35966930
 h     -0.42294658    -1.96838758     0.36105749
 h     -1.78530049     2.24989949     0.63692951
 h     -0.86666767     1.45605006    -1.45193068
 h      1.88275672     1.52478124    -0.65868041
 o      2.23021676    -1.27055101     0.30021366
 h      3.01086411    -0.92265281     0.07302615
 c     -2.43732657    -0.44732412    -0.55743886
 h     -2.20106271    -0.50530793    -1.69513995
 h     -2.88698139    -1.31851709    -0.16066707
 h     -3.29770097     0.26318831    -0.27944983
 h     -0.37168715     1.40683157     1.88710960
          17

 c      1.18352505    -0.55695556    -0.14894261
 c     -0.04605953    -0.97602791     0.16572473
 c     -1.08875721    -0.00657847     0.07929664
 c     -0.94768829     1.56866987     0.95043416
 c     -0.40745171     1.15792180    -0.43479456
 c      1.09650148     0.84924203    -0.35105057
 h     -0.48475143    -1.98010469     0.37528045
 h     -1.76182827     2.20129686     0.63314227
 h     -0.88620911     1.43186789    -1.44162636
 h      1.90166698     1.53421912    -0.66580180
 o      2.24350318    -1.27743667     0.30022649
 h      2.96617530    -0.91183403     0.07919254
 c     -2.43857191    -0.44541574    -0.56099984
 h     -2.21506971    -0.53599515    -1.69147506
 h     -2.86734211    -1.31756156    -0.16541239
 h     -3.30283120     0.24959471    -0.29048082
 h     -0.37017934     1.40193947     1.91670418
          17

 c      1.18470273    -0.56712328    -0.16034906
 c     -0.04851537    -0.98025855     0.17997976
 c     -1.09320912    -0.01179144     0.07160833
 c     -0.93918056     1.57603941     0.93370563
 c     -0.40726928     1.18075641    -0.42130547
 c      1.08128772     0.85398206    -0.34396727
 h     -0.53407331    -1.99070987     0.38898489
 h     -1.74748087     2.15581570     0.64366114
 h     -0.89797467     1.41378763    -1.41723033
 h      1.91849716     1.54340998    -0.66673115
 o      2.25147254    -1.28665519     0.30101060
 h      3.00392344    -0.86161107     0.06096014
 c     -2.43956342    -0.44156345    -0.56500781
 h     -2.23679915    -0.56567205    -1.67367187
 h     -2.84782650    -1.33566325    -0.16480893
 h     -3.29696994     0.23505823    -0.30956632
 h     -0.37615165     1.40327250     1.93455105
          17

 c      1.18850704    -0.57543330    -0.16991121
 c     -0.05541816    -0.98636990     0.19509265
 c     -1.09819768    -0.01713094     0.06387449
 c     -0.92882056     1.58092834     0.91606674
 c     -0.40514566     1.20393665    -0.40817605
 c      1.06580334     0.85791726    -0.33863183
 h     -0.56717993    -1.99552872     0.40115242
 h     -1.75518480     2.12319264     0.66481341
 h     -0.90269991     1.40381589    -1.38198767
 h      1.92721648     1.54807961    -0.65908768
 o      2.25684774    -1.29672253     0.30160276
 h      3.07976404    -0.79351477     0.03207271
 c     -2.44031787    -0.43651234    -0.56905855
 h     -2.26421929    -0.59338956    -1.64684025
 h     -2.82741989    -1.36827657    -0.15983048
 h     -3.28363960     0.22214394    -0.33504561
 h     -0.39151987     1.41143196     1.93538852
          17

 c      1.19434311    -0.58181234    -0.17739765
 c     -0.06653899    -0.99413497     0.21072057
 c     -1.10340325    -0.02242966     0.05623975
 c     -0.91653451     1.58325180     0.89827669
 c     -0.40096965     1.22675691    -0.39540847
 c      1.05084042     0.86094998    -0.33512521
 h     -0.58254143    -1.99317360     0.41150962
 h     -1.79076397     2.10705315     0.69484541
 h     -0.90249604     1.40385333    -1.34154989
 h      1.92433845     1.54614314    -0.64173554
 o      2.26245165    -1.30587253     0.30100971
 h      3.14795401    -0.73412736     0.00731080
 c     -2.44085587    -0.43140775    -0.57242006
 h     -2.29455022    -0.61895919    -1.61922379
 h     -2.80405180    -1.40633722    -0.15311781
 h     -3.26850338     0.21443959    -0.36435039
 h     -0.41548918     1.42595509     1.91788656
          17

 c      1.20144102    -0.58625385    -0.18256794
 c     -0.08123843    -1.00301063     0.22642425
 c     -1.10855480    -0.02758760     0.04883521
 c     -0.90359171     1.58374804     0.88067990
 c     -0.39458136     1.24858878    -0.38301570
 c      1.03702044     0.86283485    -0.33339655
 h     -0.58095358    -1.98535848     0.42046934
 h     -1.84632696     2.10220530     0.73444496
 h     -0.90055225     1.41540137    -1.30322621
 h      1.90915912     1.53766168    -0.61476786
 o      2.26943596    -1.31320795     0.29877953
 h      3.18914606    -0.69628836    -0.00687461
 c     -2.44109622    -0.42735515    -0.57428577
 h     -2.32480339    -0.64303787    -1.60038952
 h     -2.77647486    -1.44049478    -0.14722850
 h     -3.25805631     0.21572188    -0.39453798
 h     -0.44476361     1.44535961     1.88489082
          17

 c      1.20896151    -0.58879757    -0.18519854
 c     -0.09857647    -1.01218292     0.24171126
 c     -1.11344051    -0.03256012     0.04176727
 c     -0.89210597     1.58352982     0.86346528
 c     -0.38585674     1.26890096    -0.37119736
 c      1.02477591     0.86319471    -0.33327705
 h     -0.56550464    -1.97685136     0.42908646
 h     -1.90584513     2.09977865     0.78343950
 h     -0.90012785     1.43922022    -1.27399172
 h      1.88385392     1.52474122    -0.57936227
 o      2.27810730    -1.31833819     0.29475083
 h      3.19741386    -0.68477910    -0.00842577
 c     -2.44095911    -0.42509708    -0.57411592
 h     -2.35254590    -0.66646626    -1.59728504
 h     -2.74491663    -1.46375850    -0.14368590
 h     -3.25691475     0.22813567    -0.42317122
 h     -0.47384886     1.46736042     1.84383050
          17

 c      1.21609197    -0.58950603    -0.18511521
 c     -0.11743865    -1.02063898     0.25608345
 c     -1.11790774    -0.03733407     0.03511548
 c     -0.88415250     1.58356077     0.84683457
 c     -0.37484733     1.28728685    -0.36054892
 c      1.01432697     0.86153482    -0.33450405
 h     -0.54113164    -1.97503529     0.43893094
 h     -1.95479693     2.09290473     0.83899315
 h     -0.90288384     1.47495482    -1.25759479
 h      1.85354675     1.51146236    -0.53754133
 o      2.28841615    -1.32111547     0.28889980
 h      3.17259023    -0.70059029     0.00278868
 c     -2.44056775    -0.42489455    -0.57193659
 h     -2.37634098    -0.68906025    -1.61031323
 h     -2.71085011    -1.47229678    -0.14283427
 h     -3.26521757     0.25034757    -0.44892802
 h     -0.49589257     1.48933278     1.80619837
          17

 c      1.22211530    -0.58845466    -0.18221513
 c     -0.13671437    -1.02738804     0.26910158
 c     -1.12186250    -0.04190176     0.02893431
 c     -0.88125932     1.58445923     0.83115416
 c     -0.36188202     1.30349386    -0.35211426
 c      1.00571293     0.85729566    -0.33676994
 h     -0.51314027    -1.98764204     0.45161823
 h     -1.98415249     2.07815132     0.89656270
 h     -0.90770865     1.52088643    -1.25287615
 h      1.82568493     1.50334681    -0.49165447
 o      2.30001834    -1.32160777     0.28131854
 h      3.11927351    -0.74137670     0.02533453
 c     -2.44029560    -0.42656904    -0.56834878
 h     -2.39550171    -0.70913767    -1.63340214
 h     -2.67659623    -1.46549809    -0.14396870
 h     -3.27870029     0.27756836    -0.47136983
 h     -0.50464313     1.50905010     1.78379794
          17

 c      1.22645370    -0.58574067    -0.17647310
 c     -0.15550891    -1.03188195     0.28047251
 c     -1.12527435    -0.04623200     0.02325197
 c     -0.88417064     1.58648570     0.81729322
 c     -0.34754223     1.31743336    -0.34713414
 c      0.99897083     0.85001964    -0.33979936
 h     -0.48493165    -2.01809797     0.46791961
 h     -1.99010682     2.05477664     0.95125564
 h     -0.91123692     1.57407514    -1.25504628
 h      1.80760116     1.50550444    -0.44352158
 o      2.31196281    -1.32031465     0.27230081
 h      3.05163533    -0.79797595     0.05482575
 c     -2.44059548    -0.42960515    -0.56425002
 h     -2.40963845    -0.72433976    -1.65790320
 h     -2.64504811    -1.44603508    -0.14541310
 h     -3.29135833     0.30358842    -0.49028111
 h     -0.49716777     1.52531867     1.78166231
          17

 c      1.22870559    -0.58150199    -0.16793621
 c     -0.17322517    -1.03433505     0.29010722
 c     -1.12818021    -0.05024198     0.01806688
 c     -0.89275815     1.58958557     0.80667075
 c     -0.33256377     1.32916483    -0.34661443
 c      0.99442804     0.83962586    -0.34340257
 h     -0.45705042    -2.06198337     0.48710171
 h     -1.97316421     2.02394414     0.99868998
 h     -0.90951529     1.63093393    -1.25860339
 h      1.80256706     1.51954825    -0.39385289
 o      2.32195123    -1.31868007     0.26252577
 h      3.00485132    -0.84624687     0.08098186
 c     -2.44179523    -0.43324020    -0.56055039
 h     -2.41848405    -0.73273673    -1.67628850
 h     -2.61945782    -1.41992981    -0.14451917
 h     -3.29811440     0.32296955    -0.50529297
 h     -0.47507424     1.53786762     1.79437257
          17

 c      1.22869123    -0.57593383    -0.15671278
 c     -0.18943917    -1.03555405     0.29808421
 c     -1.13067654    -0.05377958     0.01334616
 c     -0.90606585     1.59342173     0.80063589
 c     -0.31776416     1.33886493    -0.35097412
 c      0.99279989     0.82658125    -0.34743665
 h     -0.42870234    -2.10903951     0.50729288
 h     -1.93818509     1.98852143     1.03569110
 h     -0.89941227     1.68792459    -1.25952447
 h      1.80784635     1.54184243    -0.34279484
 o      2.32664684    -1.31885570     0.25287137
 h      3.02983864    -0.85107306     0.09063209
 c     -2.44400728    -0.43658037    -0.55801645
 h     -2.42192190    -0.73339666    -1.68371336
 h     -2.60307743    -1.39578424    -0.13789382
 h     -3.29609074     0.33223487    -0.51588401
 h     -0.44298278     1.54675182     1.81066837
          17

 c      1.22646134    -0.56929104    -0.14296309
 c     -0.20376169    -1.03646377     0.30455533
 c     -1.13289902    -0.05663435     0.00903136
 c     -0.92234903     1.59736697     0.79976930
 c     -0.30398213     1.34678041    -0.35993446
 c      0.99489618     0.81178687    -0.35172421
 h     -0.39961265    -2.14842971     0.52645021
 h     -1.89568928     1.95338678     1.06127143
 h     -0.87925848     1.74207920    -1.25605128
 h      1.81712979     1.56525171    -0.29101667
 o      2.32640811    -1.32050666     0.24320957
 h      3.11837218    -0.81762068     0.08697968
 c     -2.44714952    -0.43886271    -0.55715200
 h     -2.42002887    -0.72648626    -1.67823219
 h     -2.59849544    -1.38191123    -0.12242980
 h     -3.28489873     0.33029748    -0.52152068
 h     -0.40624563     1.55203054     1.82018000
          17

 c      1.22223444    -0.56191502    -0.12687938
 c     -0.21580425    -1.03776497     0.30967370
 c     -1.13499612    -0.05857391     0.00504875
 c     -0.93912392     1.60052376     0.80366167
 c     -0.29197881     1.35314711    -0.37264959
 c      1.00124165     0.79632373    -0.35603146
 h     -0.37053849    -2.17228093     0.54303124
 h     -1.86301479     1.92558732     1.07773720
 h     -0.84896693     1.79133455    -1.24867661
 h      1.82443107     1.58245162    -0.24005438
 o      2.32450537    -1.32156066     0.23291411
 h      3.21604549    -0.77939355     0.08149115
 c     -2.45100445    -0.43984680    -0.55803047
 h     -2.41307798    -0.71322009    -1.66077905
 h     -2.60684848    -1.38180487    -0.09721087
 h     -3.26665809     0.31866046    -0.52177757
 h     -0.36967844     1.55377561     1.81647044
          17

 c      1.21632603    -0.55426719    -0.10865901
 c     -0.22521197    -1.03981210     0.31355898
 c     -1.13710010    -0.05939368     0.00132209
 c     -0.95367141     1.60193244     0.81118772
 c     -0.28230211     1.35809322    -0.38796085
 c      1.01190550     0.78127317    -0.36010641
 h     -0.34294142    -2.17665860     0.55621060
 h     -1.86018605     1.91258747     1.09010711
 h     -0.80994289     1.83477701    -1.23985838
 h      1.82617337     1.58805433    -0.19192158
 o      2.32288407    -1.32092332     0.22177386
 h      3.28971822    -0.75457017     0.07918654
 c     -2.45525307    -0.44000546    -0.56017169
 h     -2.40150528    -0.69580461    -1.63533670
 h     -2.62744830    -1.39191311    -0.06479098
 h     -3.24595228     0.30149982    -0.51639241
 h     -0.33713187     1.55211600     1.79713615
          17

 c      1.20910293    -0.54692166    -0.08849465
 c     -0.23170562    -1.04258758     0.31627704
 c     -1.13929718    -0.05895397    -0.00221497
 c     -0.96437865     1.60104163     0.82114409
 c     -0.27518274     1.36156787    -0.40463565
 c      1.02651530     0.76763334    -0.36372894
 h     -0.31858150    -2.16152250     0.56592746
 h     -1.89591840     1.91746990     1.10158257
 h     -0.76486113     1.87279586    -1.23355440
 h      1.82150556     1.57928188    -0.14859790
 o      2.32225063    -1.31828188     0.20983754
 h      3.32620624    -0.74889624     0.08104829
 c     -2.45950150    -0.44026321    -0.56261921
 h     -2.38584691    -0.67728199    -1.60894814
 h     -2.65811245    -1.40436817    -0.03030208
 h     -3.22925241     0.28514591    -0.50527436
 h     -0.31120475     1.54720975     1.76323479
          17

 c      1.20094779    -0.54050400    -0.06658421
 c     -0.23510489    -1.04568368     0.31782393
 c     -1.14160144    -0.05719370    -0.00560948
 c     -0.97165184     1.59798284     0.83265718
 c     -0.27054702     1.36334536    -0.42152986
 c      1.04434773     0.75624020    -0.36674458
 h     -0.29924993    -2.13080923     0.57298013
 h     -1.95826815     1.93613177     1.10999560
 h     -0.71710376     1.90689330    -1.23430884
 h      1.81205169     1.55607534    -0.11161399
 o      2.32276578    -1.31364679     0.19724967
 h      3.32127490    -0.76304201     0.08668338
 c     -2.46340139    -0.44150736    -0.56422006
 h     -2.36670117    -0.66099576    -1.59047989
 h     -2.69586152    -1.41145886     0.00067466
 h     -3.22292911     0.27614751    -0.48857980
 h     -0.29272899     1.53917469     1.71907711
          17

 c      1.19222918    -0.53559972    -0.04315142
 c     -0.23532963    -1.04828934     0.31811545
 c     -1.14394389    -0.05411321    -0.00888576
 c     -0.97705196     1.59324718     0.84488571
 c     -0.26815391     1.36312921    -0.43771438
 c      1.06441911     0.74764621    -0.36908112
 h     -0.28658738    -2.09270459     0.57919910
 h     -2.02566580     1.96111164     1.11127818
 h     -0.66974432     1.93880914    -1.24566033
 h      1.80175833     1.52124571    -0.08165292
 o      2.32429889    -1.30720094     0.18420041
 h      3.27558412    -0.79509238     0.09513921
 c     -2.46687523    -0.44419988    -0.56403170
 h     -2.34489995    -0.64952996    -1.58707244
 h     -2.73753819    -1.40816720     0.02369965
 h     -3.22993943     0.27805128    -0.46702502
 h     -0.28010375     1.52803323     1.67217337
          17

 c      1.18328803    -0.53266008    -0.01847165
 c     -0.23239281    -1.04927647     0.31700129
 c     -1.14618576    -0.04974276    -0.01205354
 c     -0.98215356     1.58729804     0.85673984
 c     -0.26775203     1.36071519    -0.45259965
 c      1.08555404     0.74198791    -0.37075572
 h     -0.28192736    -2.05896025     0.58744387
 h     -2.08030989     1.98598595     1.10335784
 h     -0.62453757     1.96910651    -1.26833547
 h      1.79679316     1.48060553    -0.05814024
 o      2.32630020    -1.29935850     0.17092377
 h      3.19668348    -0.83958270     0.10488510
 c     -2.47022215    -0.44825357    -0.56170842
 h     -2.32197650    -0.64369468    -1.59974940
 h     -2.78022436    -1.39267369     0.03613621
 h     -3.24775794     0.28937787    -0.44229085
 h     -0.26916679     1.51370558     1.63228136
          17

 c      1.17444453    -0.53192959     0.00710426
 c     -0.22639906    -1.04756434     0.31434999
 c     -1.14815345    -0.04411427    -0.01512576
 c     -0.98808151     1.58044917     0.86709203
 c     -0.26914062     1.35610400    -0.46597970
 c      1.10647903     0.73895498    -0.37185794
 h     -0.28614478    -2.04105362     0.60078429
 h     -2.11159050     2.00654317     1.08644324
 h     -0.58176530     1.99625925    -1.29955113
 h      1.80477858     1.44222921    -0.03914611
 o      2.32719723    -1.29106160     0.15771775
 h      3.10858506    -0.88268053     0.11341304
 c     -2.47393170    -0.45316709    -0.55758664
 h     -2.30043520    -0.64256261    -1.62253341
 h     -2.82156521    -1.36611487     0.03733571
 h     -3.26992504     0.30503559    -0.41696208
 h     -0.25497338     1.49614735     1.60840183
          17

 c      1.16601668    -0.53340348     0.03313669
 c     -0.21756873    -1.04273916     0.31022283
 c     -1.14967985    -0.03724188    -0.01813470
 c     -0.99527727     1.57285375     0.87520737
 c     -0.27212647     1.34948220    -0.47792907
 c      1.12603694     0.73800228    -0.37246054
 h     -0.29940686    -2.04331885     0.62058282
 h     -2.11478158     2.02044709     1.06203209
 h     -0.54104757     2.01713489    -1.33414323
 h      1.83224416     1.41362257    -0.02233456
 o      2.32361093    -1.28418515     0.14492638
 h      3.06440619    -0.89588759     0.11749224
 c     -2.47839331    -0.45822271    -0.55242192
 h     -2.28329498    -0.64446773    -1.64614982
 h     -2.86011564    -1.33233714     0.02870992
 h     -3.28944937     0.31946947    -0.39390205
 h     -0.23565822     1.47572940     1.60453075
          17

 c      1.15831963    -0.53680029     0.05910447
 c     -0.20629848    -1.03535764     0.30499499
 c     -1.15063162    -0.02911632    -0.02113267
 c     -1.00339121     1.56449112     0.88093161
 c     -0.27646391     1.34111496    -0.48862795
 c      1.14350531     0.73874562    -0.37245919
 h     -0.32075038    -2.05957326     0.64508348
 h     -2.08973589     2.02693371     1.03221966
 h     -0.50227271     2.02837314    -1.36655202
 h      1.88063084     1.39757174    -0.00702061
 o      2.31317096    -1.28015837     0.13272042
 h      3.10247374    -0.85867758     0.11668591
 c     -2.48372898    -0.46260818    -0.54707758
 h     -2.27329254    -0.64790401    -1.66228308
 h     -2.89568502    -1.29761471     0.01369414
 h     -3.30112844     0.32877670    -0.37561068
 h     -0.21489277     1.45359211     1.61795235
          17

 c      1.15165535    -0.54156905     0.08444349
 c     -0.19320882    -1.02654221     0.29926568
 c     -1.15091414    -0.01972269    -0.02417651
 c     -1.01144651     1.55515167     0.88447421
 c     -0.28183738     1.33125058    -0.49822684
 c      1.15874390     0.74114676    -0.37149716
 h     -0.34793548    -2.07781358     0.67033627
 h     -2.04086074     2.02703115     0.99944873
 h     -0.46599886     2.02757941    -1.39235107
 h      1.94445620     1.39081018     0.00466993
 o      2.29902460    -1.27766407     0.12106761
 h      3.17553759    -0.79566658     0.11372181
 c     -2.48977488    -0.46551903    -0.54233242
 h     -2.27234869    -0.65185708    -1.66565043
 h     -2.92936056    -1.26969193    -0.00280661
 h     -3.30226680     0.33132317    -0.36389298
 h     -0.19987562     1.43147853     1.64186044
          17

 c      1.14634179    -0.54699753     0.10859274
 c     -0.17910098    -1.01739587     0.29366408
 c     -1.15046254    -0.00905672    -0.02730971
 c     -1.01805879     1.54439883     0.88609480
 c     -0.28787913     1.32006157    -0.50678771
 c      1.17198772     0.74530654    -0.36907987
 h     -0.37794156    -2.08694492     0.69224725
 h     -1.97827495     2.02443929     0.96639876
 h     -0.43336440     2.01394176    -1.40896755
 h      2.01409054     1.38719952     0.00904998
 o      2.28454455    -1.27527348     0.11000750
 h      3.23413083    -0.73402654     0.10990365
 c     -2.49618393    -0.46635485    -0.53872394
 h     -2.28136536    -0.65580801    -1.65442622
 h     -2.96262064    -1.25540327    -0.01599889
 h     -3.29264002     0.32766346    -0.35974419
 h     -0.19748118     1.41119449     1.66909048
          17

 c      1.14271435    -0.55232533     0.13103128
 c     -0.16487404    -1.00871878     0.28872208
 c     -1.14923211     0.00285399    -0.03054966
 c     -1.02156668     1.53152331     0.88595491
 c     -0.29418363     1.30762847    -0.51426874
 c      1.18352388     0.75120582    -0.36475555
 h     -0.40768330    -2.07990948     0.70780616
 h     -1.91850786     2.02652911     0.93563407
 h     -0.40584982     1.98841047    -1.41590468
 h      2.07992914     1.38144051     0.00288926
 o      2.27134214    -1.27245333     0.09962112
 h      3.25744589    -0.68663775     0.10550813
 c     -2.50260795    -0.46498228    -0.53637049
 h     -2.30015583    -0.65970761    -1.63024883
 h     -2.99554003    -1.25748238    -0.02335515
 h     -3.27436771     0.32036350    -0.36329097
 h     -0.21195682     1.39412795     1.69417665
          17

 c      1.14107608    -0.55682404     0.15131107
 c     -0.15143047    -1.00096552     0.28482839
 c     -1.14719506     0.01593358    -0.03388673
 c     -1.02048662     1.51569820     0.88413940
 c     -0.30031427     1.29393815    -0.52052541
 c      1.19351308     0.75862779    -0.35821662
 h     -0.43453912    -2.05394997     0.71540891
 h     -1.87976911     2.04286106     0.90876033
 h     -0.38503980     1.95371074    -1.41479013
 h      2.13472048     1.37056770    -0.01561694
 o      2.26013138    -1.26911755     0.08998172
 h      3.23942071    -0.65886505     0.10057420
 c     -2.50881983    -0.46183891    -0.53488748
 h     -2.32741839    -0.66405493    -1.59831161
 h     -3.02565868    -1.27314996    -0.02549137
 h     -3.25177714     0.31380643    -0.37375142
 h     -0.24427580     1.38098604     1.71398707
          17

 c      1.14162150    -0.55984870     0.16908114
 c     -0.13957609    -0.99425441     0.28221172
 c     -1.14434529     0.03002925    -0.03729249
 c     -1.01460208     1.49661093     0.88068710
 c     -0.30580613     1.27890213    -0.52532031
 c      1.20195762     0.76719389    -0.34932342
 h     -0.45673116    -2.01024813     0.71490140
 h     -1.86913760     2.07804548     0.88584843
 h     -0.37239957     1.91417253    -1.40926022
 h      2.17410279     1.35388383    -0.04683224
 o      2.25125231    -1.26535030     0.08114451
 h      3.18038973    -0.65284605     0.09509155
 c     -2.51468083    -0.45772621    -0.53349547
 h     -2.36085562    -0.67001341    -1.56713059
 h     -3.04891031    -1.29591707    -0.02489012
 h     -3.23080966     0.31359297    -0.38954301
 h     -0.29205211     1.37164064     1.72802859
          17

 c      1.14435555    -0.56088572     0.18409906
 c     -0.12990713    -0.98834214     0.28092060
 c     -1.14071199     0.04487915    -0.04072832
 c     -1.00545406     1.47498172     0.87549510
 c     -0.31017803     1.26241849    -0.52836761
 c      1.20871775     0.77641649    -0.33809972
 h     -0.47375894    -1.95397028     0.70775087
 h     -1.87648159     2.12577903     0.86624325
 h     -0.36905171     1.87511185    -1.40431456
 h      2.19654235     1.33252916    -0.08995475
 o      2.24472879    -1.26137249     0.07314624
 h      3.08612925    -0.66784278     0.08903818
 c     -2.52008412    -0.45342780    -0.53129056
 h     -2.39768133    -0.67923822    -1.54669782
 h     -3.06153358    -1.31861403    -0.02399459
 h     -3.21727350     0.32484594    -0.40873367
 h     -0.34974233     1.36511723     1.73881175
          17

 c      1.14903105    -0.55960218     0.19623101
 c     -0.12269911    -0.98257814     0.28079973
 c     -1.13637948     0.06009067    -0.04414630
 c     -0.99529719     1.45212950     0.86825891
 c     -0.31295457     1.24449853    -0.52945781
 c      1.21351870     0.78573643    -0.32472107
 h     -0.48695366    -1.89459520     0.69734626
 h     -1.88553932     2.17378148     0.84945944
 h     -0.37557453     1.84148152    -1.40465933
 h      2.20332814     1.30915835    -0.14330426
 o      2.23992014    -1.25777555     0.06600289
 h      2.97334020    -0.69623269     0.08245033
 c     -2.52500573    -0.44938133    -0.52765421
 h     -2.43548853    -0.69299522    -1.54403260
 h     -3.06128944    -1.33542728    -0.02413594
 h     -3.21415603     0.34945560    -0.42971479
 h     -0.40975352     1.35988076     1.75163844
          17

 c      1.15513622    -0.55586939     0.20544745
 c     -0.11786480    -0.97596407     0.28150908
 c     -1.13150614     0.07513010    -0.04748514
 c     -0.98597321     1.42929589     0.85867507
 c     -0.31368651     1.22542413    -0.52865372
 c      1.21594882     0.79455256    -0.30949118
 h     -0.49969086    -1.84513796     0.68883364
 h     -1.88450261     2.21129441     0.83507249
 h     -0.39184328     1.81611539    -1.41232831
 h      2.19858254     1.28765593    -0.20467097
 o      2.23477674    -1.25616318     0.05969659
 h      2.88141511    -0.71316288     0.07564044
 c     -2.52957310    -0.44556697    -0.52264513
 h     -2.47274735    -0.71091284    -1.55861267
 h     -3.04774787    -1.34272812    -0.02530062
 h     -3.22007434     0.38429161    -0.45148558
 h     -0.46500377     1.35442163     1.77240198
          17

 c      1.16197839    -0.54971242     0.21182113
 c     -0.11510612    -0.96753237     0.28268666
 c     -1.12633741     0.08932964    -0.05067262
 c     -0.97850494     1.40740104     0.84685122
 c     -0.31197038     1.20582736    -0.52642178
 c      1.21549927     0.80227752    -0.29279315
 h     -0.51596822    -1.81783314     0.68728239
 h     -1.86776295     2.23154059     0.82246016
 h     -0.41690624     1.79876807    -1.42525303
 h      2.18853679     1.27252212    -0.27185940
 o      2.22647284    -1.25900370     0.05417813
 h      2.86220707    -0.67943888     0.06909641
 c     -2.53400804    -0.44161658    -0.51700534
 h     -2.50840033    -0.73071941    -1.58271815
 h     -3.02216871    -1.33934671    -0.02624078
 h     -3.23053659     0.42244261    -0.47329454
 h     -0.51186383     1.34779381     1.80323404
          17

 c      1.16888242    -0.54120631     0.21551723
 c     -0.11427469    -0.95699180     0.28424917
 c     -1.12120632     0.10192108    -0.05363991
 c     -0.97318562     1.38708260     0.83354997
 c     -0.30747632     1.18661332    -0.52355757
 c      1.21172516     0.80846331    -0.27503064
 h     -0.53693678    -1.81683304     0.69425216
 h     -1.83428725     2.23132738     0.81079337
 h     -0.44895727     1.78682218    -1.43824037
 h      2.17908448     1.26753147    -0.34323049
 o      2.21611408    -1.26570863     0.04945957
 h      2.90460262    -0.60493515     0.06201167
 c     -2.53847085    -0.43697640    -0.51178151
 h     -2.54130359    -0.74933468    -1.60631123
 h     -2.98730926    -1.32670307    -0.02462894
 h     -3.24058649     0.45629705    -0.49420956
 h     -0.55067304     1.33960413     1.83976946
          17

 c      1.17537171    -0.53049046     0.21676234
 c     -0.11555350    -0.94497709     0.28651139
 c     -1.11651127     0.11210763    -0.05634113
 c     -0.96987449     1.36876164     0.81997268
 c     -0.29998213     1.16876671    -0.52095276
 c      1.20455452     0.81296434    -0.25662547
 h     -0.55898068    -1.83555179     0.70642291
 h     -1.78636955     2.21055347     0.79913394
 h     -0.48547328     1.77696425    -1.44544919
 h      2.17221731     1.27398090    -0.41754903
 o      2.20694233    -1.27354622     0.04556059
 h      2.96128235    -0.53380646     0.05340129
 c     -2.54294424    -0.43102350    -0.50796219
 h     -2.57017883    -0.76409605    -1.62125137
 h     -2.94709452    -1.30867734    -0.01725605
 h     -3.24661487     0.47993054    -0.51304042
 h     -0.58343590     1.32960046     1.87344009
          17

 c      1.18115938    -0.51787682     0.21582060
 c     -0.11922408    -0.93258140     0.28995386
 c     -1.11266293     0.11916659    -0.05877450
 c     -0.96818264     1.35260275     0.80733094
 c     -0.28941819     1.15315434    -0.51935723
 c      1.19447869     0.81600938    -0.23810014
 h     -0.57615727    -1.86224606     0.71828535
 h     -1.72955549     2.17261959     0.78653032
 h     -0.52351477     1.76657232    -1.44245987
 h      2.16451815     1.28998000    -0.49286654
 o      2.20065743    -1.28093895     0.04245207
 h      3.00634022    -0.49085134     0.04322585
 c     -2.54723765    -0.42319642    -0.50629208
 h     -2.59383278    -0.77334515    -1.62276662
 h     -2.90584270    -1.29056306    -0.00058880
 h     -3.24694931     0.49010137    -0.52849073
 h     -0.61161707     1.31743478     1.89594305
          17

 c      1.18605387    -0.50390895     0.21298518
 c     -0.12536647    -0.92081268     0.29495662
 c     -1.11000913     0.12256560    -0.06100372
 c     -0.96744584     1.33835867     0.79655686
 c     -0.27592475     1.14038765    -0.51922759
 c      1.18238744     0.81812091    -0.22013170
 h     -0.58354121    -1.88639231     0.72525981
 h     -1.67350040     2.12581625     0.77206739
 h     -0.56010902     1.75438496    -1.42721919
 h      2.14956867     1.31158182    -0.56572482
 o      2.19778571    -1.28722862     0.04009537
 h      3.03003386    -0.48473608     0.03181666
 c     -2.55108203    -0.41322425    -0.50714508
 h     -2.61133093    -0.77655894    -1.60943075
 h     -2.86700652    -1.27656501     0.02791820
 h     -3.24189840     0.48653520    -0.53934240
 h     -0.63549749     1.30271459     1.90194758
          17

 c      1.18989781    -0.48934553     0.20857441
 c     -0.13375374    -0.91038715     0.30170414
 c     -1.10876583     0.12205706    -0.06317024
 c     -0.96667080     1.32524835     0.78819827
 c     -0.25990166     1.13075123    -0.52066141
 c      1.16926581     0.81996317    -0.20349195
 h     -0.57854306    -1.90114507     0.72481437
 h     -1.63226571     2.08420704     0.75484367
 h     -0.59263624     1.74070558    -1.40024900
 h      2.12162954     1.33457894    -0.63165140
 o      2.19832371    -1.29211584     0.03845981
 h      3.02935891    -0.51710316     0.01956054
 c     -2.55420419    -0.40137491    -0.51037901
 h     -2.62209445    -0.77440467    -1.58299405
 h     -2.83221508    -1.26697268     0.06810178
 h     -3.23376136     0.47209166    -0.54460624
 h     -0.65439750     1.28514129     1.88979214
          17

 c      1.19255226    -0.47509309     0.20292753
 c     -0.14388320    -0.90172759     0.31019145
 c     -1.10898318     0.11771191    -0.06549081
 c     -0.96486373     1.31229581     0.78239568
 c     -0.24201913     1.12419112    -0.52340318
 c      1.15601041     0.82221241    -0.18893231
 h     -0.56082445    -1.90342208     0.71637245
 h     -1.62007518     2.06322571     0.73400514
 h     -0.61920847     1.72740517    -1.36453581
 h      2.07772740     1.35570058    -0.68626084
 o      2.20195699    -1.29549644     0.03752346
 h      3.00517189    -0.58561185     0.00682129
 c     -2.55629186    -0.38847049    -0.51526218
 h     -2.62598776    -0.76889138    -1.54849091
 h     -2.80157618    -1.25774965     0.11642820
 h     -3.22680539     0.45274522    -0.54362714
 h     -0.66696961     1.26460793     1.86152198
          17

 c      1.19391908    -0.46210494     0.19639352
 c     -0.15504048    -0.89498375     0.32024263
 c     -1.11055612     0.10988297    -0.06823957
 c     -0.96189183     1.29933255     0.77882969
 c     -0.22317643     1.12036237    -0.52692019
 c      1.14337448     0.82545679    -0.17708049
 h     -0.53195594    -1.89371319     0.70105426
 h     -1.64101379     2.06767896     0.70938220
 h     -0.63898910     1.71771872    -1.32510125
 h      2.01811687     1.37308957    -0.72614284
 o      2.20793815    -1.29759761     0.03728068
 h      2.96441240    -0.68222537    -0.00623839
 c     -2.55693879    -0.37556520    -0.52058112
 h     -2.62340759    -0.76347748    -1.51417861
 h     -2.77481490    -1.24312156     0.16720880
 h     -3.22660854     0.43655454    -0.53611831
 h     -0.67130455     1.24122669     1.82306599
          17

 c      1.19399571    -0.45126357     0.18930920
 c     -0.16635641    -0.89001171     0.33152144
 c     -1.11326509     0.09913914    -0.07170839
 c     -0.95882337     1.28740421     0.77665695
 c     -0.20444129     1.11873766    -0.53055333
 c      1.13194723     0.83009798    -0.16835170
 h     -0.49516383    -1.87629298     0.68155293
 h     -1.68495620     2.08685748     0.68257695
 h     -0.65222040     1.71561632    -1.28796423
 h      1.94622228     1.38653148    -0.74950075
 o      2.21453954    -1.29940007     0.03778927
 h      2.92867725    -0.78692206    -0.02042001
 c     -2.55576201    -0.36347558    -0.52494733
 h     -2.61527527    -0.76257427    -1.48998737
 h     -2.75204002    -1.21853746     0.21458636
 h     -3.23788182     0.43063822    -0.52215602
 h     -0.66499140     1.21530174     1.78416754
          17

 c      1.19295100    -0.44325191     0.18196542
 c     -0.17687780    -0.88635001     0.34355629
 c     -1.11682159     0.08620734    -0.07615362
 c     -0.95712090     1.27785795     0.77472006
 c     -0.18701587     1.11877023    -0.53372702
 c      1.12210967     0.83624433    -0.16285823
 h     -0.45494157    -1.85939300     0.66192160
 h     -1.73666341     2.10522680     0.65675447
 h     -0.65964201     1.72455009    -1.25835899
 h      1.86864157     1.39779213    -0.75679801
 o      2.21849560    -1.30284087     0.03928018
 h      2.94277673    -0.86502072    -0.03919627
 c     -2.55269025    -0.35247067    -0.52727691
 h     -2.60282188    -0.76977984    -1.48327574
 h     -2.73383556    -1.18210084     0.25398077
 h     -3.26126195     0.43720518    -0.50231966
 h     -0.64560239     1.18729336     1.75619486
          17

 c      1.19113021    -0.43843276     0.17457415
 c     -0.18570484    -0.88333640     0.35582597
 c     -1.12090206     0.07191221    -0.08175934
 c     -0.95783188     1.27155460     0.77215679
 c     -0.17222693     1.12006305    -0.53614511
 c      1.11398453     0.84361990    -0.16032722
 h     -0.41600631    -1.85361065     0.64669719
 h     -1.78404682     2.11163501     0.63532256
 h     -0.66142705     1.74593270    -1.23891024
 h      1.79506269     1.41106790    -0.75142270
 o      2.21786344    -1.30862419     0.04198011
 h      3.02998576    -0.90273377    -0.06591364
 c     -2.54811698    -0.34236438    -0.52724063
 h     -2.58732013    -0.78552201    -1.49398163
 h     -2.72108660    -1.13470770     0.28278648
 h     -3.29207577     0.45246959    -0.47800438
 h     -0.61214948     1.15799053     1.74635193
          17

 c      1.18891308    -0.43681404     0.16726296
 c     -0.19216972    -0.88052378     0.36792085
 c     -1.12516838     0.05711917    -0.08862260
 c     -0.96131228     1.26873420     0.76894344
 c     -0.16145606     1.12245058    -0.53785468
 c      1.10747556     0.85157029    -0.16012361
 h     -0.38158917    -1.86676259     0.63908996
 h     -1.81982462     2.10061468     0.62102544
 h     -0.65651492     1.77837238    -1.22903427
 h      1.73708053     1.43282862    -0.73949549
 o      2.21519116    -1.31507378     0.04559447
 h      3.14358052    -0.92570470    -0.09573400
 c     -2.54271996    -0.33284025    -0.52530427
 h     -2.57007026    -0.80655970    -1.51444506
 h     -2.71483934    -1.07970690     0.30068419
 h     -3.32268490     0.46974771    -0.45146079
 h     -0.56693620     1.12902046     1.75231288
          17

 c      1.18661140    -0.43813932     0.16008729
 c     -0.19592216    -0.87815730     0.37966378
 c     -1.12927592     0.04267393    -0.09675006
 c     -0.96730683     1.26914286     0.76575498
 c     -0.15594910     1.12595342    -0.53913360
 c      1.10249496     0.85929123    -0.16152156
 h     -0.35251198    -1.89801026     0.63950308
 h     -1.84064460     2.07095854     0.61568652
 h     -0.64309496     1.81828176    -1.22595884
 h      1.70451895     1.46947478    -0.72714552
 o      2.21303290    -1.32106939     0.04971791
 h      3.23866234    -0.95159041    -0.12219537
 c     -2.53716763    -0.32362496    -0.52236204
 h     -2.55251355    -0.82798090    -1.53424727
 h     -2.71623791    -1.02244661     0.30977444
 h     -3.34582586     0.48318741    -0.42537893
 h     -0.51562957     1.10299703     1.76415504
          17

 c      1.18447064    -0.44201302     0.15304921
 c     -0.19685149    -0.87711584     0.39105027
 c     -1.13287361     0.02933949    -0.10605366
 c     -0.97517700     1.27218353     0.76338904
 c     -0.15657092     1.13066480    -0.54030950
 c      1.09926512     0.86629178    -0.16415479
 h     -0.32813514    -1.93816299     0.64611151
 h     -1.84648663     2.02475528     0.62020263
 h     -0.61976701     1.86126479    -1.22634155
 h      1.70038867     1.52259282    -0.71582863
 o      2.21247153    -1.32633233     0.05411823
 h      3.29509838    -0.98483181    -0.14165414
 c     -2.53195225    -0.31449765    -0.51936425
 h     -2.53620513    -0.84541229    -1.54476876
 h     -2.72643165    -0.96951068     0.31429929
 h     -3.35648445     0.48951562    -0.40240257
 h     -0.46517854     1.08284063     1.77108264
          17

 c      1.18269318    -0.44797750     0.14611590
 c     -0.19497668    -0.87836222     0.40208184
 c     -1.13560275     0.01773047    -0.11634797
 c     -0.98403044     1.27699394     0.76240283
 c     -0.16362668     1.13664912    -0.54161588
 c      1.09832130     0.87266082    -0.16817474
 h     -0.30774852    -1.97571009     0.65662969
 h     -1.84111417     1.96740966     0.63451132
 h     -0.58642680     1.90331916    -1.22744715
 h      1.71958832     1.58641337    -0.70103928
 o      2.21380789    -1.33089826     0.05868593
 h      3.30602212    -1.02483183    -0.15243473
 c     -2.52735989    -0.30532950    -0.51707913
 h     -2.52268258    -0.85601900    -1.54096282
 h     -2.74628700    -0.92723073     0.31932211
 h     -3.35237580     0.48824102    -0.38482707
 h     -0.42174989     1.07097361     1.76571522
          17

 c      1.18145305    -0.45554431     0.13923072
 c     -0.19040896    -0.88250466     0.41265952
 c     -1.13710507     0.00826340    -0.12735579
 c     -0.99269006     1.28245582     0.76306416
 c     -0.17681320     1.14388195    -0.54312379
 c      1.10013643     0.87882803    -0.17393657
 h     -0.29105998    -2.00170254     0.66941275
 h     -1.83331841     1.90807756     0.65754497
 h     -0.54451869     1.94150053    -1.22767855
 h      1.75293021     1.65095807    -0.67640383
 o      2.21698555    -1.33490237     0.06338141
 h      3.27076131    -1.06933262    -0.15397970
 c     -2.52350623    -0.29620813    -0.51588186
 h     -2.51334405    -0.85868478    -1.52149065
 h     -2.77577868    -0.89958741     0.32819328
 h     -3.33392801     0.48140998    -0.37441969
 h     -0.38975629     1.06892445     1.74485360
          17

 c      1.18090692    -0.46421138     0.13231952
 c     -0.18335048    -0.88966756     0.42256170
 c     -1.13704824     0.00113794    -0.13872461
 c     -0.99972905     1.28730699     0.76538132
 c     -0.19529609     1.15223265    -0.54473972
 c      1.10480381     0.88517977    -0.18166969
 h     -0.27809614    -2.01131402     0.68367915
 h     -1.83683912     1.85864159     0.68756399
 h     -0.49680356     1.97414416    -1.22667066
 h      1.79153756     1.70668498    -0.63765205
 o      2.22159264    -1.33854537     0.06824399
 h      3.19462591    -1.11484689    -0.14700437
 c     -2.52038196    -0.28752729    -0.51559564
 h     -2.50935095    -0.85407295    -1.48860745
 h     -2.81332433    -0.88678162     0.34041340
 h     -3.30424743     0.47339647    -0.37224130
 h     -0.37146729     1.07718491     1.70902780
          17

 c      1.18119641    -0.47349459     0.12529854
 c     -0.17407956    -0.89951889     0.43146015
 c     -1.13516112    -0.00365282    -0.15005537
 c     -1.00404002     1.29061253     0.76904156
 c     -0.21786401     1.16148160    -0.54626061
 c      1.11199815     0.89187239    -0.19137616
 h     -0.26905300    -2.00380519     0.69945477
 h     -1.86422894     1.82844557     0.72326873
 h     -0.44686976     2.00079971    -1.22511687
 h      1.82870290     1.74676599    -0.58359195
 o      2.22640045    -1.34216481     0.07350376
 h      3.09618116    -1.15534516    -0.13530854
 c     -2.51786814    -0.27990359    -0.51552410
 h     -2.51154174    -0.84483652    -1.44820509
 h     -2.85574961    -0.88571280     0.35203050
 h     -3.26889496     0.47058103    -0.37849353
 h     -0.36644821     1.09504983     1.66239351
          17

 c      1.18243706    -0.48295197     0.11808491
 c     -0.16291796    -0.91131806     0.43894387
 c     -1.13126827    -0.00628978    -0.16093662
 c     -1.00587062     1.29237055     0.77332044
 c     -0.24310960     1.17136802    -0.54745927
 c      1.12109433     0.89880845    -0.20285150
 h     -0.26425458    -1.98239040     0.71757568
 h     -1.91567070     1.81741566     0.76451615
 h     -0.39854403     2.02191982    -1.22438450
 h      1.86010327     1.76745156    -0.51550406
 o      2.22838775    -1.34641123     0.07985899
 h      3.02290558    -1.17953414    -0.13024782
 c     -2.51576736    -0.27393496    -0.51465783
 h     -2.52037303    -0.83569458    -1.40951416
 h     -2.89909755    -0.89174325     0.35808648
 h     -3.23471050     0.48023227    -0.39261854
 h     -0.37058226     1.12043018     1.61325112
          17

 c      1.18467817    -0.49215632     0.11060198
 c     -0.15019953    -0.92395849     0.44454631
 c     -1.12531703    -0.00708339    -0.17097718
 c     -1.00697939     1.29339164     0.77718006
 c     -0.26959942     1.18166037    -0.54816572
 c      1.13129424     0.90566337    -0.21572343
 h     -0.26419497    -1.95415676     0.73979038
 h     -1.97775620     1.81730745     0.81107607
 h     -0.35538962     2.03831254    -1.22598653
 h      1.88366397     1.76794406    -0.43633739
 o      2.22376568    -1.35207449     0.08835557
 h      3.03566715    -1.17445953    -0.14889548
 c     -2.51395632    -0.26993353    -0.51196636
 h     -2.53593643    -0.83241012    -1.38307405
 h     -2.93964127    -0.90024462     0.35480721
 h     -3.20698743     0.50777301    -0.41386235
 h     -0.37553665     1.15005156     1.57401373
          17

 c      1.18784140    -0.50063432     0.10277732
 c     -0.13625809    -0.93609383     0.44778666
 c     -1.11739353    -0.00643242    -0.17983305
 c     -1.00951500     1.29456996     0.77965898
 c     -0.29600160     1.19222565    -0.54831805
 c      1.14169912     0.91191352    -0.22949913
 h     -0.26955783    -1.92892861     0.76870143
 h     -2.03428344     1.81912027     0.86142913
 h     -0.32041873     2.05054120    -1.23108463
 h      1.89959208     1.75039683    -0.34999636
 o      2.21429211    -1.35889869     0.09865302
 h      3.10963907    -1.14561189    -0.18654184
 c     -2.51259786    -0.26781736    -0.50681785
 h     -2.55795818    -0.83880629    -1.37600086
 h     -2.97453505    -0.90740783     0.34055634
 h     -3.18634369     0.55326041    -0.44186770
 h     -0.37128085     1.18066919     1.55756538
          17

 c      1.19175596    -0.50791769     0.09454161
 c     -0.12143579    -0.94650107     0.44825515
 c     -1.10772508    -0.00479713    -0.18722615
 c     -1.01477547     1.29641603     0.78055533
 c     -0.32115463     1.20305508    -0.54796719
 c      1.15135827     0.91685830    -0.24365188
 h     -0.28094904    -1.91542936     0.80691739
 h     -2.07385035     1.81695542     0.91304283
 h     -0.29599186     2.05861762    -1.24022968
 h      1.91048667     1.71986031    -0.26051502
 o      2.20418205    -1.36610448     0.10954800
 h      3.18268247    -1.10802765    -0.22491660
 c     -2.51214972    -0.26726167    -0.49939197
 h     -2.58550668    -0.85363788    -1.38748949
 h     -3.00212836    -0.91063413     0.31600280
 h     -3.16860344     0.61036956    -0.47642830
 h     -0.35314211     1.21082041     1.56883697
          17

 c      1.19623195    -0.51364820     0.08583525
 c     -0.10613908    -0.95458657     0.44577681
 c     -1.09667159    -0.00267144    -0.19295317
 c     -1.02273488     1.29906538     0.78074816
 c     -0.34409912     1.21423384    -0.54724078
 c      1.15935048     0.91971320    -0.25773118
 h     -0.29807113    -1.91572014     0.85509575
 h     -2.09082837     1.80795963     0.96305783
 h     -0.28381335     2.06211401    -1.25340277
 h      1.92080980     1.68337082    -0.17105790
 o      2.19569047    -1.37323989     0.12030399
 h      3.22408508    -1.07128657    -0.25325153
 c     -2.51310305    -0.26787604    -0.49066802
 h     -2.61664476    -0.87112731    -1.40977450
 h     -3.02219059    -0.90885121     0.28405338
 h     -3.14798995     0.66926170    -0.51667279
 h     -0.32634587     1.24081423     1.60027414
          17

 c      1.20109128    -0.51762990     0.07661546
 c     -0.09090198    -0.96054342     0.44053514
 c     -1.08470099    -0.00054340    -0.19687801
 c     -1.03253645     1.30248222     0.78159185
 c     -0.36409876     1.22587485    -0.54628400
 c      1.16496644     0.91984532    -0.27142764
 h     -0.31893458    -1.92350463     0.91041466
 h     -2.08422286     1.79146474     1.00880965
 h     -0.28495262     2.06053046    -1.27024335
 h      1.93482100     1.64745200    -0.08333909
 o      2.18973246    -1.38006730     0.13056896
 h      3.22410348    -1.04062117    -0.26697669
 c     -2.51568449    -0.26920281    -0.48201170
 h     -2.64867564    -0.88457539    -1.43331462
 h     -3.03614858    -0.90281153     0.24969419
 h     -3.12020122     0.72040561    -0.56073710
 h     -0.30118885     1.27099506     1.63822326
          17

 c      1.20616924    -0.51983854     0.06686016
 c     -0.07635296    -0.96496298     0.43299239
 c     -1.07234681     0.00115099    -0.19891509
 c     -1.04309975     1.30654294     0.78417474
 c     -0.38065041     1.23804511    -0.54520319
 c      1.16795045     0.91704801    -0.28451361
 h     -0.34019143    -1.92868003     0.96740595
 h     -2.05709183     1.76859327     1.04828693
 h     -0.29986193     2.05364697    -1.29028727
 h      1.95353792     1.61506316     0.00159022
 o      2.18664996    -1.38640572     0.14016375
 h      3.18161875    -1.01929705    -0.26435276
 c     -2.51972199    -0.27067643    -0.47478649
 h     -2.67880799    -0.88911167    -1.45067754
 h     -3.04711751    -0.89507457     0.21948150
 h     -3.08349625     0.75676063    -0.60608061
 h     -0.28631631     1.30087165     1.67089356
          17

 c      1.21129989    -0.52041599     0.05657687
 c     -0.06310865    -0.96837066     0.42369218
 c     -1.06015484     0.00207113    -0.19901613
 c     -1.05327372     1.31099093     0.78902732
 c     -0.39347787     1.25070819    -0.54403202
 c      1.16856488     0.91159572    -0.29670790
 h     -0.35827610    -1.92267860     1.02014334
 h     -2.01701005     1.74239684     1.08072428
 h     -0.32839816     2.04169858    -1.31310563
 h      1.97362123     1.58495191     0.08168997
 o      2.18642733    -1.39208875     0.14902063
 h      3.10074474    -1.00927417    -0.24552858
 c     -2.52471319    -0.27170348    -0.47010905
 h     -2.70466080    -0.88242257    -1.45761465
 h     -3.05915917    -0.88906952     0.20014780
 h     -3.03848247     0.77441967    -0.64998337
 h     -0.28639119     1.32934401     1.69100421
          17

 c      1.21628862    -0.51965725     0.04581816
 c     -0.05168690    -0.97102934     0.41311722
 c     -1.04863227     0.00200387    -0.19716697
 c     -1.06175460     1.31538340     0.79609534
 c     -0.40250809     1.26369939    -0.54272783
 c      1.16737372     0.90403349    -0.30763678
 h     -0.37029274    -1.90066187     1.06380372
 h     -1.97676350     1.71808244     1.10731985
 h     -0.36985492     2.02532519    -1.33829397
 h      1.98950277     1.55398940     0.15342033
 o      2.18851004    -1.39705566     0.15726824
 h      2.99391712    -1.00978120    -0.21399822
 c     -2.53004249    -0.27188178    -0.46862866
 h     -2.72447679    -0.86454976    -1.45284912
 h     -3.07541687    -0.88695077     0.19618476
 h     -2.98760362     0.77274087    -0.68998067
 h     -0.30239454     1.35509741     1.69540836
          17

 c      1.22087984    -0.51798207     0.03469240
 c     -0.04246552    -0.97293854     0.40163353
 c     -1.03821277     0.00087590    -0.19339410
 c     -1.06720223     1.31915245     0.80481036
 c     -0.40783376     1.27674032    -0.54120150
 c      1.16496400     0.89494431    -0.31692315
 h     -0.37438401    -1.86150639     1.09529603
 h     -1.95260291     1.70215412     1.13123369
 h     -0.42300250     2.00530623    -1.36527722
 h      1.99626575     1.51969787     0.21275975
 o      2.19121726    -1.40169924     0.16552695
 h      2.89153999    -1.01196285    -0.18139056
 c     -2.53519678    -0.27122411    -0.47033416
 h     -2.73722240    -0.83769102    -1.43785837
 h     -3.09615694    -0.88753754     0.20773545
 h     -2.93473833     0.75462147    -0.72425562
 h     -0.33211857     1.37686146     1.68453061
          17

 c      1.22475700    -0.51587840     0.02335052
 c     -0.03566644    -0.97388400     0.38947201
 c     -1.02924371    -0.00125541    -0.18777459
 c     -1.06890771     1.32188117     0.81431249
 c     -0.40967201     1.28948481    -0.53937598
 c      1.16178872     0.88484288    -0.32429314
 h     -0.36986976    -1.80731391     1.11356074
 h     -1.95665351     1.69911908     1.15517835
 h     -0.48610785     1.98218975    -1.39296064
 h      1.99111695     1.48128689     0.25643348
 o      2.19149950    -1.40729316     0.17514795
 h      2.84593242    -0.99264023    -0.17116221
 c     -2.53980081    -0.27018504    -0.47451644
 h     -2.74272599    -0.80623854    -1.41701989
 h     -3.11864963    -0.88648745     0.23072996
 h     -2.88485686     0.72694351    -0.75205319
 h     -0.37007677     1.39363282     1.66258338
          17

 c      1.22764349    -0.51383481     0.01193921
 c     -0.03135098    -0.97347126     0.37670539
 c     -1.02199233    -0.00422388    -0.18044327
 c     -1.06760167     1.32359665     0.82372438
 c     -0.40833328     1.30157639    -0.53724281
 c      1.15810504     0.87415783    -0.32964220
 h     -0.35740361    -1.74315865     1.12002435
 h     -1.98788710     1.70786610     1.17779040
 h     -0.55689765     1.95602322    -1.41939881
 h      1.97364147     1.43968548     0.28268221
 o      2.18831471    -1.41436714     0.18663467
 h      2.87699994    -0.94090197    -0.19312469
 c     -2.54350328    -0.26946328    -0.47991648
 h     -2.74181618    -0.77670293    -1.39770250
 h     -3.13893363    -0.87855648     0.25905288
 h     -2.84340827     0.70038006    -0.77398767
 h     -0.40718538     1.40499536     1.63833365
          17

 c      1.22944966    -0.51232324     0.00055741
 c     -0.02940521    -0.97115830     0.36321032
 c     -1.01666489    -0.00776919    -0.17158931
 c     -1.06523635     1.32465725     0.83216905
 c     -0.40421179     1.31268381    -0.53487816
 c      1.15394699     0.86323014    -0.33306646
 h     -0.33910795    -1.67690686     1.11917711
 h     -2.03370569     1.72274333     1.19409667
 h     -0.63246519     1.92641170    -1.44178423
 h      1.94577574     1.39738778     0.29168837
 o      2.18442866    -1.42109799     0.19848046
 h      2.94217316    -0.88378849    -0.22460820
 c     -2.54593913    -0.26968981    -0.48505401
 h     -2.73613863    -0.75663327    -1.38895710
 h     -3.15361809    -0.85976173     0.28677251
 h     -2.81505180     0.68675081    -0.79170523
 h     -0.43180623     1.41141142     1.62455790
          17

 c      1.23027075    -0.51180405    -0.01074789
 c     -0.02954084    -0.96636056     0.34867661
 c     -1.01343103    -0.01154274    -0.16144422
 c     -1.06376095     1.32543153     0.83890891
 c     -0.39778434     1.32250151    -0.53241127
 c      1.14912569     0.85229025    -0.33487239
 h     -0.31827486    -1.61823675     1.11842367
 h     -2.07939399     1.73769102     1.19935697
 h     -0.70925165     1.89287912    -1.45691586
 h      1.91192261     1.35840870     0.28586829
 o      2.18202577    -1.42590949     0.20942725
 h      3.00569957    -0.84457418    -0.24636760
 c     -2.54686835    -0.27109395    -0.48881051
 h     -2.72730189    -0.75183759    -1.39740249
 h     -3.16072425    -0.82835082     0.30941712
 h     -2.80199027     0.69318504    -0.80643425
 h     -0.43466184     1.41386330     1.63256481
          17

 c      1.23028396    -0.51269476    -0.02196985
 c     -0.03140049    -0.95870886     0.33281366
 c     -1.01244482    -0.01511645    -0.15026973
 c     -1.06402851     1.32620005     0.84393314
 c     -0.38959167     1.33073763    -0.52996858
 c      1.14324279     0.84143871    -0.33557173
 h     -0.29807130    -1.57574056     1.12550471
 h     -2.11393215     1.74851255     1.19113205
 h     -0.78324567     1.85530908    -1.46196517
 h      1.87895664     1.32819008     0.26998185
 o      2.18196746    -1.42812110     0.21894040
 h      3.05150193    -0.83247328    -0.25032893
 c     -2.54631054    -0.27335873    -0.49102167
 h     -2.71586512    -0.76334140    -1.42228269
 h     -3.15987846    -0.78490660     0.32454239
 h     -2.80322550     0.71741482    -0.81755075
 h     -0.41584470     1.41273744     1.66321738
          17

 c      1.22968413    -0.51531909    -0.03313300
 c     -0.03472252    -0.94838690     0.31576452
 c     -1.01385891    -0.01799627    -0.13834440
 c     -1.06570408     1.32715881     0.84803791
 c     -0.38020250     1.33710721    -0.52761359
 c      1.13578244     0.83068319    -0.33580058
 h     -0.27970253    -1.55296323     1.14339720
 h     -2.13091844     1.75305037     1.16917140
 h     -0.85038868     1.81427593    -1.45521697
 h      1.85515946     1.31281069     0.25026624
 o      2.18448447    -1.42752507     0.22685000
 h      3.07313808    -0.84961328    -0.23399812
 c     -2.54445717    -0.27581835    -0.49247784
 h     -2.70140974    -0.78725671    -1.45525704
 h     -3.15234320    -0.73207693     0.33200369
 h     -2.81550478     0.74976065    -0.82307283
 h     -0.38492728     1.40754642     1.70603577
          17

 c      1.22866192    -0.51986383    -0.04428151
 c     -0.03937542    -0.93621614     0.29832296
 c     -1.01782603    -0.01964412    -0.12594388
 c     -1.06791842     1.32835942     0.85213801
 c     -0.37017047     1.34133780    -0.52530099
 c      1.12638257     0.82009173    -0.33608391
 h     -0.26205826    -1.54721894     1.16747976
 h     -2.12799991     1.75083968     1.13482511
 h     -0.90709813     1.77114940    -1.43656656
 h      1.84699246     1.31675555     0.23165554
 o      2.18952555    -1.42415917     0.23316244
 h      3.06863654    -0.89482855    -0.19750169
 c     -2.54146012    -0.27775897    -0.49436450
 h     -2.68352547    -0.81757024    -1.48534705
 h     -3.14097734    -0.67408552     0.33402019
 h     -2.83486863     0.77913935    -0.82137160
 h     -0.35379809     1.39785916     1.74774470
          17

 c      1.22739675    -0.52635979    -0.05546313
 c     -0.04522161    -0.92336430     0.28164411
 c     -1.02447978    -0.01951702    -0.11331758
 c     -1.06972436     1.32966346     0.85675547
 c     -0.35998829     1.34318564    -0.52285991
 c      1.11518182     0.81000408    -0.33655912
 h     -0.24334469    -1.55256107     1.18865945
 h     -2.10668638     1.74299213     1.09067764
 h     -0.95081173     1.72797796    -1.40771324
 h      1.85502367     1.34000719     0.21447445
 o      2.19675864    -1.41829354     0.23804685
 h      3.04041239    -0.96387943    -0.14341081
 c     -2.53733288    -0.27860136    -0.49774673
 h     -2.66244082    -0.84875876    -1.50351632
 h     -3.12980670    -0.61592298     0.33469181
 h     -2.85764090     0.79718946    -0.81219403
 h     -0.33152961     1.38387832     1.77857296
          17

 c      1.22606285    -0.53468478    -0.06672075
 c     -0.05200445    -0.91099163     0.26679976
 c     -1.03389186    -0.01712239    -0.10066851
 c     -1.07014107     1.33073479     0.86195413
 c     -0.35004696     1.34244896    -0.51999949
 c      1.10287367     0.80106312    -0.33697859
 h     -0.22259721    -1.56325924     1.19835635
 h     -2.07287822     1.73240145     1.04032312
 h     -0.98040340     1.68733050    -1.37214626
 h      1.87335386     1.37735392     0.19449257
 o      2.20521624    -1.41058273     0.24196825
 h      3.00053869    -1.04690362    -0.07889816
 c     -2.53202765    -0.27799537    -0.50328606
 h     -2.63900501    -0.87687207    -1.50436618
 h     -3.12278424    -0.56219669     0.33839937
 h     -2.88080662     0.79943483    -0.79674245
 h     -0.32348363     1.36636063     1.79330416
          17

 c      1.22485434    -0.54457244    -0.07809637
 c     -0.05935708    -0.90005566     0.25454415
 c     -1.04601418    -0.01208063    -0.08814047
 c     -1.06809315     1.33105683     0.86745934
 c     -0.34060394     1.33897871    -0.51633478
 c      1.09039263     0.79398740    -0.33699899
 h     -0.20002495    -1.57535525     1.19106901
 h     -2.03722526     1.72391705     0.98789555
 h     -0.99639803     1.65212371    -1.33489964
 h      1.89337775     1.42088973     0.16643840
 o      2.21254151    -1.40227627     0.24590858
 h      2.98222889    -1.12494203    -0.01926227
 c     -2.52559804    -0.27586879    -0.51105328
 h     -2.61443835    -0.89974373    -1.48620230
 h     -3.12197793    -0.51613107     0.34732578
 h     -2.90217313     0.78513965    -0.77741597
 h     -0.33188006     1.34637750     1.79051049
          17

 c      1.22399353    -0.55561451    -0.08963846
 c     -0.06688408    -0.89123260     0.24526731
 c     -1.06062418    -0.00418333    -0.07581349
 c     -1.06261066     1.33004046     0.87279747
 c     -0.33177731     1.33269802    -0.51144822
 c      1.07858970     0.78931577    -0.33642129
 h     -0.17674565    -1.58688045     1.16478002
 h     -2.01276161     1.72347892     0.93700732
 h     -1.00085005     1.62532786    -1.30188001
 h      1.90761696     1.46302658     0.12691454
 o      2.21551629    -1.39464702     0.25095046
 h      3.03150260    -1.17916997     0.01870496
 c     -2.51828478    -0.27240075    -0.52044722
 h     -2.59011656    -0.91712803    -1.45086131
 h     -3.12653137    -0.47943355     0.35995860
 h     -2.92060005     0.75702711    -0.75753278
 h     -0.35602977     1.32511476     1.77219183
          17

 c      1.22363166    -0.56724717    -0.10140546
 c     -0.07425139    -0.88487081     0.23900103
 c     -1.07729531     0.00656647    -0.06370975
 c     -1.05350403     1.32730555     0.87734501
 c     -0.32360011     1.32362824    -0.50499657
 c      1.06810201     0.78728826    -0.33524429
 h     -0.15445909    -1.59781336     1.12075733
 h     -2.00764293     1.73523934     0.88970859
 h     -0.99657167     1.60954780    -1.27861042
 h      1.91126775     1.49805831     0.07508184
 o      2.21467200    -1.38752099     0.25681199
 h      3.13562121    -1.21483102     0.04006904
 c     -2.51043037    -0.26792097    -0.53031346
 h     -2.56742148    -0.93106787    -1.40368189
 h     -3.13340846    -0.45290587     0.37210446
 h     -2.93636215     0.72107584    -0.74103572
 h     -0.39177925     1.30366046     1.74442695
          17

 c      1.22373734    -0.57879251    -0.11345121
 c     -0.08122717    -0.88095993     0.23542400
 c     -1.09540328     0.01994611    -0.05180782
 c     -1.04198290     1.32296387     0.88019083
 c     -0.31614443     1.31191677    -0.49684653
 c      1.05935654     0.78783022    -0.33361628
 h     -0.13517830    -1.61025848     1.06341297
 h     -2.01852085     1.75864202     0.84700819
 h     -0.98569624     1.60653683    -1.26857079
 h      1.90236183     1.52260647     0.01215890
 o      2.21323806    -1.38039586     0.26269341
 h      3.24113588    -1.24332745     0.05824884
 c     -2.50232504    -0.26278742    -0.53921997
 h     -2.54757538    -0.94618395    -1.35307924
 h     -3.13908237    -0.43695803     0.37926725
 h     -2.95139598     0.68585587    -0.73206749
 h     -0.43072550     1.28270951     1.71857317
          17

 c      1.22412628    -0.58955562    -0.12578832
 c     -0.08767992    -0.87913676     0.23389535
 c     -1.11416722     0.03553247    -0.04006738
 c     -1.03025162     1.31757525     0.88010660
 c     -0.30963827     1.29786293    -0.48717844
 c      1.05259149     0.79057353    -0.33177883
 h     -0.12095795    -1.62866931     0.99992934
 h     -2.03370733     1.78922958     0.81025837
 h     -0.96837424     1.61674560    -1.27186110
 h      1.88167365     1.53575588    -0.05924616
 o      2.21321299    -1.37328191     0.26828824
 h      3.31565587    -1.26788950     0.07868990
 c     -2.49416256    -0.25728006    -0.54583324
 h     -2.53139394    -0.96874428    -1.30848499
 h     -3.14081878    -0.43167561     0.37839621
 h     -2.96877667     0.66036723    -0.73431767
 h     -0.46152199     1.26230195     1.71025898
          17

 c      1.22454576    -0.59890584    -0.13835584
 c     -0.09356586    -0.87879189     0.23360322
 c     -1.13271988     0.05274108    -0.02846059
 c     -1.02024050     1.31185212     0.87624338
 c     -0.30446381     1.28192321    -0.47649423
 c      1.04783794     0.79488115    -0.33002986
 h     -0.11354977    -1.65908320     0.93859783
 h     -2.04146888     1.82183434     0.78122062
 h     -0.94271109     1.63912973    -1.28512624
 h      1.85281951     1.53931052    -0.13569635
 o      2.21537337    -1.36637504     0.27357278
 h      3.34670062    -1.28812996     0.10202047
 c     -2.48617441    -0.25156880    -0.54938822
 h     -2.51902374    -1.00328812    -1.27617550
 h     -3.13720743    -0.43669116     0.36846860
 h     -2.99087566     0.65010719    -0.75018920
 h     -0.47630036     1.24215448     1.73123655
          17

 c      1.22474407    -0.60633188    -0.15099925
 c     -0.09890659    -0.87937521     0.23387842
 c     -1.15019369     0.07087144    -0.01700301
 c     -1.01264923     1.30640565     0.86915605
 c     -0.30101972     1.26468115    -0.46552169
 c      1.04488661     0.79987704    -0.32868475
 h     -0.11410351    -1.70606594     0.88526917
 h     -2.03437614     1.85254845     0.76128399
 h     -0.90602214     1.67137189    -1.30284521
 h      1.82227874     1.53799882    -0.21359004
 o      2.21989733    -1.35985905     0.27860109
 h      3.33113837    -1.30293258     0.12721426
 c     -2.47880713    -0.24579578    -0.55001805
 h     -2.50985163    -1.04858434    -1.25599324
 h     -3.12828771    -0.45113301     0.35042617
 h     -3.01716911     0.65392134    -0.78007295
 h     -0.47747544     1.22277844     1.77832674
          17

 c      1.22451791    -0.61148735    -0.16346007
 c     -0.10375308    -0.88078982     0.23447395
 c     -1.16581281     0.08915509    -0.00576917
 c     -1.00720216     1.30168025     0.86064643
 c     -0.29955065     1.24679166    -0.45506886
 c      1.04333497     0.80455163    -0.32801200
 h     -0.12306395    -1.76850048     0.84028106
 h     -2.00955150     1.87914339     0.75104228
 h     -0.85632740     1.71043428    -1.31908243
 h      1.79831551     1.53868186    -0.29012403
 o      2.22655763    -1.35385444     0.28344173
 h      3.27174169    -1.31113885     0.15250118
 c     -2.47270944    -0.24015266    -0.54861791
 h     -2.50268138    -1.09754755    -1.24281924
 h     -3.11554587    -0.47373753     0.32692188
 h     -3.04394490     0.66498236    -0.82216250
 h     -0.47436919     1.20578369     1.83573881
          17

 c      1.22373930    -0.61423038    -0.17537514
 c     -0.10815762    -0.88348010     0.23549885
 c     -1.17897916     0.10679508     0.00511244
 c     -1.00337175     1.29801445     0.85272532
 c     -0.30003650     1.22893491    -0.44589732
 c      1.04282056     0.80804009    -0.32817294
 h     -0.14018323    -1.83876088     0.79949873
 h     -1.96790037     1.90106738     0.75028898
 h     -0.79324668     1.75309783    -1.32877762
 h      1.78770453     1.54737096    -0.36409991
 o      2.23446654    -1.34841442     0.28818952
 h      3.18106498    -1.31153099     0.17507111
 c     -2.46851727    -0.23485600    -0.54639586
 h     -2.49605191    -1.14120800    -1.23082371
 h     -3.10174829    -0.50306761     0.30192087
 h     -3.06618663     0.67477070    -0.87299046
 h     -0.47526189     1.19289152     1.88693390
          17

 c      1.22236094    -0.61463309    -0.18629655
 c     -0.11216836    -0.88811584     0.23711501
 c     -1.18933762     0.12299471     0.01547188
 c     -1.00063522     1.29565456     0.84701972
 c     -0.30216082     1.21178637    -0.43863721
 c      1.04333130     0.80997814    -0.32925380
 h     -0.16456394    -1.90647034     0.75811665
 h     -1.91373858     1.91963785     0.75812536
 h     -0.71822453     1.79634974    -1.32839815
 h      1.79166957     1.56516677    -0.43543885
 o      2.24125726    -1.34356462     0.29305284
 h      3.09454338    -1.30235249     0.18970824
 c     -2.46665970    -0.23009568    -0.54448334
 h     -2.48852284    -1.17232306    -1.21617737
 h     -3.09035507    -0.53766065     0.27987740
 h     -3.07961916     0.67630689    -0.92832986
 h     -0.48447411     1.18519822     1.92079246
          17

 c      1.22038295    -0.61292827    -0.19574901
 c     -0.11583563    -0.89523769     0.23933882
 c     -1.19680386     0.13699764     0.02510865
 c     -0.99840943     1.29469120     0.84467607
 c     -0.30534873     1.19597743    -0.43372667
 c      1.04523218     0.81057726    -0.33137746
 h     -0.19481053    -1.96257645     0.71313897
 h     -1.85462288     1.93839403     0.77307812
 h     -0.63431335     1.83777106    -1.31620656
 h      1.80533313     1.58736233    -0.50358507
 o      2.24272111    -1.33941920     0.29843686
 h      3.07697028    -1.28021444     0.18788076
 c     -2.46732361    -0.22602744    -0.54369126
 h     -2.47884582    -1.18675831    -1.19755919
 h     -3.08437610    -0.57587062     0.26432181
 h     -3.08170830     0.66536190    -0.98401574
 h     -0.50300518     1.18307136     1.93179224
          17

 c      1.21777237    -0.60939952    -0.20332024
 c     -0.11922985    -0.90508209     0.24201261
 c     -1.20154406     0.14814497     0.03380847
 c     -0.99604499     1.29502311     0.84635868
 c     -0.30885229     1.18205890    -0.43137098
 c      1.04895408     0.81033265    -0.33474154
 h     -0.22926088    -2.00117863     0.66373800
 h     -1.80023991     1.96286458     0.79328871
 h     -0.54582190     1.87579804    -1.29227230
 h      1.82133785     1.60675027    -0.56676919
 o      2.23780250    -1.33609398     0.30443945
 h      3.14474586    -1.24281716     0.16659054
 c     -2.47051972    -0.22280628    -0.54436132
 h     -2.46603446    -1.18362276    -1.17578141
 h     -3.08516022    -0.61540418     0.25642639
 h     -3.07186806     0.64055795    -1.03656378
 h     -0.52947852     1.18622252     1.91899531
          17

 c      1.21445052    -0.60434307    -0.20869266
 c     -0.12244296    -0.91754632     0.24484596
 c     -1.20391226     0.15594159     0.04136989
 c     -0.99308118     1.29648580     0.85217090
 c     -0.31185646     1.17046737    -0.43152801
 c      1.05470924     0.80970845    -0.33955311
 h     -0.26622687    -2.01985372     0.61075935
 h     -1.75903943     1.99840448     0.81682723
 h     -0.45785545     1.90989152    -1.25833623
 h      1.83348660     1.61716253    -0.62265422
 o      2.23061674    -1.33332874     0.31047589
 h      3.23410572    -1.19513813     0.13457074
 c     -2.47612298    -0.22060976    -0.54632501
 h     -2.44936475    -1.16524150    -1.15339754
 h     -3.09205092    -0.65304256     0.25464845
 h     -3.05145255     0.60328611    -1.08369834
 h     -0.56038304     1.19369125     1.88606187
          17

 c      1.21036851    -0.59812777    -0.21159372
 c     -0.12556021    -0.93219631     0.24746131
 c     -1.20436095     0.16011116     0.04763169
 c     -0.98965311     1.29915197     0.86148927
 c     -0.31359186     1.16149071    -0.43392676
 c      1.06241895     0.80900117    -0.34595640
 h     -0.30424492    -2.01973096     0.55621771
 h     -1.73386072     2.04624833     0.84195053
 h     -0.37566435     1.94065674    -1.21747016
 h      1.83820187     1.61493604    -0.66921164
 o      2.22416238    -1.33075218     0.31599661
 h      3.29939664    -1.14393167     0.10019232
 c     -2.48384358    -0.21960877    -0.54896911
 h     -2.42829514    -1.13724379    -1.13444344
 h     -3.10316074    -0.68504030     0.25571893
 h     -3.02374287     0.55772536    -1.12491149
 h     -0.58968892     1.20371767     1.84269653
          17

 c      1.20552884    -0.59121821    -0.21176783
 c     -0.12862790    -0.94825082     0.24942766
 c     -1.20334724     0.16063094     0.05249683
 c     -0.98661429     1.30347891     0.87284036
 c     -0.31343516     1.15526405    -0.43812942
 c      1.07175157     0.80831671    -0.35399575
 h     -0.34237886    -2.00580276     0.50295438
 h     -1.72106474     2.10160782     0.86713175
 h     -0.30400729     1.96961367    -1.17339868
 h      1.83463749     1.59907958    -0.70525831
 o      2.21963229    -1.32806189     0.32065485
 h      3.32330246    -1.09420524     0.06839242
 c     -2.49320187    -0.21992300    -0.55136568
 h     -2.40230444    -1.10816198    -1.12396773
 h     -3.11648321    -0.70798951     0.25604867
 h     -2.99372390     0.51065175    -1.16193739
 h     -0.60857931     1.21371276     1.80612327
          17

 c      1.19997183    -0.58414615    -0.20898339
 c     -0.13162000    -0.96458042     0.25030390
 c     -1.20125604     0.15773379     0.05594440
 c     -0.98510130     1.31005716     0.88428161
 c     -0.31096949     1.15180271    -0.44362742
 c      1.08216471     0.80756383    -0.36359727
 h     -0.38059851    -1.98705337     0.45423359
 h     -1.71414486     2.15629975     0.89108310
 h     -0.24675370     1.99855513    -1.12967949
 h      1.82457766     1.57124437    -0.73080562
 o      2.21739363    -1.32500545     0.32421135
 h      3.30127511    -1.04955725     0.04219120
 c     -2.50359285    -0.22164650    -0.55251347
 h     -2.37083945    -1.08719278    -1.12662675
 h     -3.13061365    -0.71958750     0.25272940
 h     -2.96709286     0.47017689    -1.19847166
 h     -0.60742020     1.22086528     1.79699421
          17

 c      1.19375822    -0.57746277    -0.20305238
 c     -0.13442930    -0.97985526     0.24971646
 c     -1.19835987     0.15187389     0.05802132
 c     -0.98573175     1.31920189     0.89472937
 c     -0.30599703     1.15104518    -0.44993987
 c      1.09291932     0.80643663    -0.37455127
 h     -0.41990120    -1.97490388     0.41299535
 h     -1.70744402     2.20262267     0.91285956
 h     -0.20672479     2.02882584    -1.08906856
 h      1.81250716     1.53584924    -0.74739577
 o      2.21743151    -1.32136550     0.32648746
 h      3.23466220    -1.01264550     0.02356240
 c     -2.51442321    -0.22493262    -0.55179208
 h     -2.33384760    -1.07978937    -1.14411728
 h     -3.14503722    -0.71907391     0.24410261
 h     -2.94817410     0.44276033    -1.23810070
 h     -0.58190398     1.22373446     1.82435958
          17

 c      1.18695262    -0.57169669    -0.19384740
 c     -0.13694949    -0.99297050     0.24746052
 c     -1.19481888     0.14367469     0.05882402
 c     -0.98812675     1.33074302     0.90483877
 c     -0.29852350     1.15288659    -0.45666873
 c      1.10310355     0.80442687    -0.38650593
 h     -0.46139526    -1.97845199     0.38086068
 h     -1.69759819     2.23539628     0.93187744
 h     -0.18568194     2.06083970    -1.05326225
 h      1.80546137     1.49991831    -0.75825258
 o      2.21934811    -1.31700089     0.32739454
 h      3.13095761    -0.98468570     0.01304905
 c     -2.52519148    -0.22996648    -0.54943888
 h     -2.29287347    -1.08453890    -1.17331085
 h     -3.16026420    -0.70740343     0.23015713
 h     -2.93791714     0.43001680    -1.28100952
 h     -0.53742064     1.22330512     1.87589369
          17

 c      1.17959959    -0.56732599    -0.18131202
 c     -0.13924560    -1.00354239     0.24354979
 c     -1.19070981     0.13387589     0.05848272
 c     -0.99129141     1.34410385     0.91596351
 c     -0.28873919     1.15719603    -0.46349620
 c      1.11177370     0.80097081    -0.39902850
 h     -0.50435218    -1.99888066     0.35769924
 h     -1.68359418     2.25245826     0.94788191
 h     -0.18434180     2.09395837    -1.02298387
 h      1.81147732     1.47141106    -0.76755736
 o      2.22197778    -1.31202908     0.32709910
 h      3.01024727    -0.96262020     0.00717419
 c     -2.53542747    -0.23677901    -0.54656531
 h     -2.25146813    -1.09508125    -1.20744602
 h     -3.17793388    -0.68717268     0.21275554
 h     -2.93406684     0.42852345    -1.32278978
 h     -0.48446747     1.22189594     1.93046981
          17

 c      1.17168645    -0.56475459    -0.16547204
 c     -0.14163505    -1.01194699     0.23816334
 c     -1.18606891     0.12327136     0.05714214
 c     -0.99414490     1.35844336     0.92900299
 c     -0.27700391     1.16381840    -0.47016197
 c      1.11829474     0.79578707    -0.41178209
 h     -0.54533080    -2.02917435     0.34228447
 h     -1.66659040     2.25474678     0.96093000
 h     -0.20235865     2.12665629    -0.99825215
 h      1.83572968     1.45531534    -0.77830193
 o      2.22280181    -1.30725621     0.32639513
 h      2.91498039    -0.93244110    -0.00736098
 c     -2.54460196    -0.24514173    -0.54465904
 h     -2.21424422    -1.10458075    -1.23921266
 h     -3.20063502    -0.66211404     0.19531626
 h     -2.93320502     0.43269288    -1.35681561
 h     -0.43249952     1.22169780     1.97195198
          17

 c      1.16313128    -0.56427020    -0.14645386
 c     -0.14457705    -1.01888225     0.23155589
 c     -1.18092693     0.11264050     0.05494140
 c     -0.99569321     1.37272973     0.94421280
 c     -0.26382675     1.17257128    -0.47644937
 c      1.12267072     0.78916230    -0.42469762
 h     -0.57960105    -2.05933513     0.33321885
 h     -1.64983558     2.24635883     0.97136383
 h     -0.23830896     2.15682556    -0.97867473
 h      1.87666863     1.45019860    -0.79021013
 o      2.21928388    -1.30396342     0.32646044
 h      2.88908030    -0.87300342    -0.04951952
 c     -2.55216595    -0.25466320    -0.54501358
 h     -2.18556999    -1.10844464    -1.26295322
 h     -3.23093294    -0.63597879     0.18149275
 h     -2.93246576     0.43759140    -1.37737388
 h     -0.38802309     1.22428494     1.99174711
          17

 c      1.15388067    -0.56598457    -0.12450423
 c     -0.14851527    -1.02496761     0.22400413
 c     -1.17532416     0.10269045     0.05200068
 c     -0.99504297     1.38581496     0.96140640
 c     -0.24983184     1.18324583    -0.48218024
 c      1.12546417     0.78181670    -0.43792163
 h     -0.60308844    -2.08110573     0.32935586
 h     -1.63833114     2.23410049     0.97972964
 h     -0.28974383     2.18212567    -0.96368692
 h      1.92667251     1.44944654    -0.80033079
 o      2.21282368    -1.30158127     0.32681133
 h      2.91440295    -0.79345241    -0.11113121
 c     -2.55772776    -0.26496583    -0.54835083
 h     -2.16875253    -1.10482880    -1.27535559
 h     -3.26953088    -0.61117137     0.17307197
 h     -2.93010713     0.44017175    -1.38127590
 h     -0.35491876     1.23063709     1.98681927
          17

 c      1.14402043    -0.56979914    -0.09999576
 c     -0.15377011    -1.03059920     0.21578745
 c     -1.16930986     0.09401956     0.04841717
 c     -0.99149866     1.39662731     0.98011684
 c     -0.23571013     1.19560613    -0.48721388
 c      1.12740340     0.77449462    -0.45160334
 h     -0.61335950    -2.08970771     0.32985601
 h     -1.63743694     2.22547510     0.98662325
 h     -0.35333114     2.20031536    -0.95272194
 h      1.97641793     1.44559988    -0.80544770
 o      2.20618593    -1.29845425     0.32604957
 h      2.95001460    -0.72108406    -0.16871238
 c     -2.56121734    -0.27577867    -0.55467335
 h     -2.16565731    -1.09437032    -1.27548854
 h     -3.31381444    -0.58819684     0.16865443
 h     -2.92547751     0.43949478    -1.36819908
 h     -0.33480525     1.24117191     1.95813311
          17

 c      1.13373198    -0.57540962    -0.07341656
 c     -0.16048370    -1.03593472     0.20717651
 c     -1.16293904     0.08709883     0.04426824
 c     -0.98484000     1.40450836     0.99961498
 c     -0.22216270     1.20938120    -0.49145087
 c      1.12908441     0.76768875    -0.46575066
 h     -0.60984215    -2.08393971     0.33418127
 h     -1.65009921     2.22491072     0.99258654
 h     -0.42508259     2.20955155    -0.94531390
 h      2.01836270     1.43328028    -0.80364527
 o      2.20083460    -1.29367545     0.32344067
 h      2.97435811    -0.67196696    -0.20866179
 c     -2.56288217    -0.28688287    -0.56333075
 h     -2.17644900    -1.08007315    -1.26487710
 h     -3.35833611    -0.56642449     0.16448045
 h     -2.91891036     0.43670726    -1.34059679
 h     -0.32662026     1.25561794     1.91061627
          17

 c      1.12320364    -0.58233352    -0.04535189
 c     -0.16859939    -1.04088304     0.19841817
 c     -1.15627624     0.08226722     0.03961917
 c     -0.97564303     1.40947083     1.01877627
 c     -0.20985053     1.22425933    -0.49482619
 c      1.13086680     0.76158007    -0.48020512
 h     -0.59387577    -2.06613765     0.34215134
 h     -1.67446525     2.23091970     0.99825356
 h     -0.50067809     2.20861384    -0.94115955
 h      2.04792589     1.40985384    -0.79454478
 o      2.19735640    -1.28699848     0.31881257
 h      2.97924950    -0.65219028    -0.22582748
 c     -2.56314359    -0.29798978    -0.57318979
 h     -2.19933296    -1.06750744    -1.24779827
 h     -3.39687049    -0.54525935     0.15654580
 h     -2.91165575     0.43498670    -1.30344779
 h     -0.32518922     1.27272126     1.85446020
          17

 c      1.11258147    -0.58995804    -0.01645953
 c     -0.17784980    -1.04507547     0.18971748
 c     -1.14940353     0.07973235     0.03453031
 c     -0.96535888     1.41208194     1.03595248
 c     -0.19935085     1.23988070    -0.49729699
 c      1.13285397     0.75608255    -0.49466744
 h     -0.56874157    -2.04232540     0.35409878
 h     -1.70451924     2.23746734     1.00458522
 h     -0.57581603     2.19710246    -0.94018000
 h      2.06356036     1.37518116    -0.77903984
 o      2.19596381    -1.27851581     0.31227089
 h      2.96234884    -0.66287765    -0.21915597
 c     -2.56244673    -0.30865517    -0.58284123
 h     -2.23063136    -1.06467845    -1.23124553
 h     -3.42435111    -0.52474306     0.14227237
 h     -2.90564153     0.43906624    -1.26348567
 h     -0.31955596     1.29007495     1.80620809
          17

 c      1.10196554    -0.59760085     0.01255977
 c     -0.18778317    -1.04788781     0.18122547
 c     -1.14243003     0.07957283     0.02905939
 c     -0.95584644     1.41304194     1.04933083
 c     -0.19112097     1.25582948    -0.49883246
 c      1.13487721     0.75090387    -0.50872928
 h     -0.53932288    -2.02180206     0.37102895
 h     -1.73311418     2.23793371     1.01278382
 h     -0.64655167     2.17560344    -0.94259358
 h      2.06677289     1.33135696    -0.75904153
 o      2.19661909    -1.26855861     0.30411145
 h      2.92520674    -0.70161456    -0.19048401
 c     -2.56113576    -0.31831096    -0.59096840
 h     -2.26599651    -1.07994259    -1.22312168
 h     -3.43789552    -0.50554312     0.12121159
 h     -2.90272427     0.45357736    -1.22736679
 h     -0.29532564     1.30497153     1.78447179
          17

 c      1.09145081    -0.60457315     0.04099474
 c     -0.19788980    -1.04866781     0.17306210
 c     -1.13549742     0.08174355     0.02325744
 c     -0.94817053     1.41275101     1.05810139
 c     -0.18546861     1.27163921    -0.49941257
 c      1.13647386     0.74559509    -0.52190457
 h     -0.51075344    -2.01439125     0.39438169
 h     -1.75462238     2.22792722     1.02389973
 h     -0.70965563     2.14570280    -0.94893899
 h      2.06233402     1.28254927    -0.73727267
 o      2.19882552    -1.25781959     0.29493268
 h      2.87618489    -0.76019559    -0.14651783
 c     -2.55932298    -0.32647942    -0.59693558
 h     -2.30280185    -1.11693811    -1.22789812
 h     -3.43719376    -0.48870404     0.09517445
 h     -2.90351155     0.48022860    -1.19923649
 h     -0.24610727     1.31664014     1.79651837
          17

 c      1.08120358    -0.61023793     0.06815449
 c     -0.20780517    -1.04721487     0.16540983
 c     -1.12877938     0.08609637     0.01716990
 c     -0.94180137     1.41119602     1.06305510
 c     -0.18253933     1.28681810    -0.49902518
 c      1.13691204     0.73961733    -0.53367567
 h     -0.48627206    -2.02480118     0.42487445
 h     -1.76604192     2.20603045     1.03851238
 h     -0.76289063     2.10981991    -0.96002983
 h      2.05805551     1.23448846    -0.71691244
 o      2.20101623    -1.24771678     0.28597868
 h      2.83946876    -0.81850987    -0.10439771
 c     -2.55684253    -0.33299880    -0.60115634
 h     -2.34124414    -1.17042916    -1.24329411
 h     -3.42462463    -0.47540410     0.06808955
 h     -2.90672995     0.51592132    -1.17962158
 h     -0.18181555     1.32678983     1.83146232
          17

 c      1.07153956    -0.61403407     0.09337915
 c     -0.21741164    -1.04410303     0.15861997
 c     -1.12247120     0.09241359     0.01084597
 c     -0.93539620     1.40817310     1.06556510
 c     -0.18234049     1.30089085    -0.49764651
 c      1.13538036     0.73247856    -0.54357075
 h     -0.46635363    -2.04880154     0.46103541
 h     -1.76707465     2.17347105     1.05671554
 h     -0.80509613     2.07088964    -0.97686116
 h      2.06262728     1.19288291    -0.70083962
 o      2.20034009    -1.24034971     0.27915317
 h      2.85801993    -0.84528595    -0.09177053
 c     -2.55336720    -0.33794773    -0.60477429
 h     -2.38248993    -1.22878436    -1.26240765
 h     -3.40502536    -0.46676066     0.04551808
 h     -2.90991301     0.55391148    -1.16663244
 h     -0.11927277     1.33724520     1.87208134
          17

 c      1.06289007    -0.61546710     0.11604341
 c     -0.22674159    -1.04040713     0.15318344
 c     -1.11676939     0.10043002     0.00434776
 c     -0.92772609     1.40344699     1.06665152
 c     -0.18478690     1.31344635    -0.49523065
 c      1.13138151     0.72394336    -0.55125925
 h     -0.45011182    -2.07617038     0.49923054
 h     -1.75993849     2.13362522     1.07830050
 h     -0.83607677     2.03192471    -1.00043868
 h      2.08093031     1.16091055    -0.69069947
 o      2.19617282    -1.23615542     0.27488775
 h      2.93880145    -0.83596086    -0.11261461
 c     -2.54857317    -0.34141450    -0.60901446
 h     -2.42657547    -1.28008722    -1.27831005
 h     -3.38453669    -0.46360315     0.03350738
 h     -2.91069694     0.58678953    -1.15791467
 h     -0.07146873     1.34854909     1.90548296
          17

 c      1.05565529    -0.61413844     0.13560366
 c     -0.23582240    -1.03715230     0.14958302
 c     -1.11184972     0.10983799    -0.00224646
 c     -0.91789917     1.39678296     1.06684144
 c     -0.18974419     1.32417269    -0.49172544
 c      1.12507078     0.71414044    -0.55659227
 h     -0.43694177    -2.09668052     0.53518833
 h     -1.74898437     2.09140156     1.10296530
 h     -0.85626216     1.99552582    -1.03150106
 h      2.11028812     1.13784569    -0.68660173
 o      2.19137418    -1.23367377     0.27177614
 h      3.03419686    -0.81642767    -0.14167190
 c     -2.54231964    -0.34341466    -0.61471502
 h     -2.47204424    -1.31575256    -1.28645366
 h     -3.36804766    -0.46615399     0.03655785
 h     -2.90764713     0.60872577    -1.15176390
 h     -0.04543417     1.36017261     1.92450407
          17

 c      1.05012925    -0.60983312     0.15165681
 c     -0.24458589    -1.03498703     0.14818297
 c     -1.10785003     0.12028229    -0.00884602
 c     -0.90535420     1.38800043     1.06630462
 c     -0.19705629     1.33287122    -0.48711313
 c      1.11715082     0.70344227    -0.55955468
 h     -0.42701610    -2.10351053     0.56536138
 h     -1.73956547     2.05204969     1.13044930
 h     -0.86620859     1.96348720    -1.07014839
 h      2.14211981     1.12042224    -0.68773834
 o      2.18808761    -1.23200682     0.26890446
 h      3.10840273    -0.80296432    -0.16208961
 c     -2.53482441    -0.34393936    -0.62210609
 h     -2.51651092    -1.33113577    -1.28487568
 h     -3.35638667    -0.47373094     0.05545707
 h     -2.90046148     0.61632958    -1.14738636
 h     -0.04358342     1.37097812     1.92606307
          17

 c      1.04650131    -0.60256145     0.16394863
 c     -0.25285661    -1.03411081     0.14919598
 c     -1.10486017     0.13135067    -0.01535918
 c     -0.88997790     1.37710785     1.06495993
 c     -0.20655637     1.33945466    -0.48145655
 c      1.10845886     0.69227348    -0.56020090
 h     -0.42110177    -2.09386299     0.58750517
 h     -1.73580697     2.01925868     1.16046776
 h     -0.86618034     1.93661433    -1.11546957
 h      2.16685610     1.10519939    -0.69312197
 o      2.18713596    -1.23087295     0.26598805
 h      3.14637585    -0.80084423    -0.16779847
 c     -2.52665243    -0.34300456    -0.63080386
 h     -2.55724304    -1.32515010    -1.27377526
 h     -3.34592098    -0.48472552     0.08676214
 h     -2.88991147     0.60883081    -1.14485866
 h     -0.06466092     1.37947523     1.91015082
          17

 c      1.04486062    -0.59255421     0.17235961
 c     -0.26036983    -1.03429509     0.15267997
 c     -1.10292519     0.14257037    -0.02170463
 c     -0.87233031     1.36442142     1.06249293
 c     -0.21805321     1.34392746    -0.47493262
 c      1.09966561     0.68101749    -0.55862468
 h     -0.42031185    -2.06872042     0.60088039
 h     -1.73830835     1.99356324     1.19234934
 h     -0.85603506     1.91483335    -1.16534533
 h      2.17734363     1.08986129    -0.70193456
 o      2.18866714    -1.23020133     0.26299471
 h      3.14341578    -0.81083181    -0.15744646
 c     -2.51846381    -0.34064409    -0.63997096
 h     -2.59159573    -1.30013946    -1.25527824
 h     -3.33107626    -0.49694955     0.12449037
 h     -2.87778364     0.58821824    -1.14511438
 h     -0.10343439     1.38398196     1.88020081
          17

 c      1.04519625    -0.58025046     0.17689881
 c     -0.26679623    -1.03490258     0.15852656
 c     -1.10206057     0.15341659    -0.02782036
 c     -0.85377279     1.35052283     1.05826306
 c     -0.23129624     1.34635449    -0.46783486
 c      1.09118184     0.67001488    -0.55495549
 h     -0.42597640    -2.03279009     0.60645794
 h     -1.74387410     1.97254765     1.22467204
 h     -0.83547788     1.89752782    -1.21658147
 h      2.16985016     1.07344669    -0.71361097
 o      2.19245564    -1.22998893     0.25999831
 h      3.10050951    -0.83162883    -0.13197568
 c     -2.51072980    -0.33685235    -0.64849685
 h     -2.61742179    -1.26225520    -1.23350865
 h     -3.30721165    -0.50812309     0.16241286
 h     -2.86683573     0.55939022    -1.14998040
 h     -0.14942285     1.38288746     1.84473908
          17

 c      1.04740731    -0.56629795     0.17771449
 c     -0.27177127    -1.03491200     0.16644216
 c     -1.10227264     0.16333249    -0.03367212
 c     -0.83630836     1.33606515     1.05120729
 c     -0.24593532     1.34683081    -0.46054291
 c      1.08315661     0.65959036    -0.54936529
 h     -0.43959818    -1.99449070     0.60710174
 h     -1.74758472     1.95267531     1.25535111
 h     -0.80452180     1.88394112    -1.26537672
 h      2.14408218     1.05623521    -0.72788006
 o      2.19779833    -1.23035068     0.25722359
 h      3.02614690    -0.85914353    -0.09530000
 c     -2.50359119    -0.33150169    -0.65513048
 h     -2.63350069    -1.22171312    -1.21459813
 h     -3.27201234    -0.51625733     0.19550493
 h     -2.86055279     0.52972386    -1.16201311
 h     -0.18658401     1.37508535     1.81862926
          17

 c      1.05132134    -0.55155045     0.17511212
 c     -0.27493874    -1.03306159     0.17597582
 c     -1.10357601     0.17175826    -0.03926520
 c     -0.82188459     1.32161083     1.04024955
 c     -0.26149461     1.34546418    -0.45347953
 c      1.07547666     0.65007130    -0.54207415
 h     -0.46272537    -1.96467106     0.60712539
 h     -1.74522717     1.93108185     1.28213650
 h     -0.76389074     1.87348796    -1.30796776
 h      2.10320485     1.03968781    -0.74488016
 o      2.20295707    -1.23178504     0.25528373
 h      2.94538194    -0.88234634    -0.05804715
 c     -2.49690048    -0.32430618    -0.65869368
 h     -2.63969509    -1.19110257    -1.20561863
 h     -3.22564732    -0.51989227     0.22051587
 h     -2.86232302     0.50703983    -1.18362323
 h     -0.19895535     1.36011902     1.81805116
          17

 c      1.05670814    -0.53702168     0.16956000
 c     -0.27603989    -1.02826269     0.18667495
 c     -1.10599750     0.17816639    -0.04465814
 c     -0.81124597     1.30762852     1.02549803
 c     -0.27737418     1.34237199    -0.44707418
 c      1.06775487     0.64178983    -0.53334883
 h     -0.49635058    -1.95229483     0.61032224
 h     -1.73460268     1.90638396     1.30313994
 h     -0.71519891     1.86591874    -1.34125881
 h      2.05388365     1.02647122    -0.76536375
 o      2.20466170    -1.23551749     0.25540248
 h      2.90825883    -0.87826813    -0.04094439
 c     -2.49043535    -0.31497693    -0.65852976
 h     -2.63627180    -1.17988947    -1.21139419
 h     -3.17052197    -0.51827652     0.23620953
 h     -2.87394217     0.49595308    -1.21526419
 h     -0.18279771     1.33751024     1.84626498
          17

 c      1.06328191    -0.52377526     0.16166878
 c     -0.27505833    -1.02015164     0.19831292
 c     -1.10955999     0.18210881    -0.04995941
 c     -0.80371659     1.29449678     1.00863812
 c     -0.29288381     1.33768482    -0.44172767
 c      1.05937511     0.63509321    -0.52350171
 h     -0.53962958    -1.95856953     0.61719146
 h     -1.71576598     1.87873157     1.31721927
 h     -0.66088669     1.86137999    -1.36329059
 h      2.00543716     1.02023757    -0.79083700
 o      2.20112443    -1.24228488     0.25819589
 h      2.94296177    -0.83236155    -0.05515884
 c     -2.48412936    -0.30352856    -0.65497473
 h     -2.62278189    -1.18818868    -1.23088847
 h     -3.11106350    -0.51156351     0.24364914
 h     -2.89439934     0.49536668    -1.25386554
 h     -0.14886441     1.30668051     1.88881456
          17

 c      1.07073772    -0.51282459     0.15214556
 c     -0.27230329    -1.00922692     0.21093276
 c     -1.11425141     0.18326882    -0.05530140
 c     -0.79817241     1.28241553     0.99175574
 c     -0.30730220     1.33154194    -0.43777034
 c      1.04973485     0.63040769    -0.51291447
 h     -0.58901916    -1.97585159     0.62453272
 h     -1.69085082     1.84963451     1.32424448
 h     -0.60397444     1.86042860    -1.37348155
 h      1.96675402     1.02450421    -0.82312890
 o      2.19518188    -1.25055604     0.26239086
 h      3.00611283    -0.76737227    -0.08171249
 c     -2.47806566    -0.29034521    -0.64931987
 h     -2.59820563    -1.20723248    -1.25748783
 h     -3.05345863    -0.50098166     0.24643722
 h     -2.92022720     0.49989454    -1.29335534
 h     -0.11102469     1.26793709     1.92687425
          17

 c      1.07881730    -0.50509941     0.14173240
 c     -0.26830949    -0.99642180     0.22465183
 c     -1.11999325     0.18149590    -0.06081261
 c     -0.79366975     1.27137437     0.97642561
 c     -0.31994870     1.32407509    -0.43542752
 c      1.03867427     0.62833862    -0.50210907
 h     -0.63915247    -1.99293418     0.62806923
 h     -1.66382943     1.82177616     1.32522961
 h     -0.54771511     1.86399919    -1.37263669
 h      1.94152796     1.04060176    -0.86291212
 o      2.18954857    -1.25869635     0.26678579
 h      3.05680562    -0.70824377    -0.10273210
 c     -2.47230889    -0.27594729    -0.64325619
 h     -2.56222658    -1.22574178    -1.28292483
 h     -3.00485169    -0.48875499     0.25022677
 h     -2.94707270     0.50347768    -1.32694125
 h     -0.07898728     1.22266064     1.94725146
          17

 c      1.08730224    -0.50136578     0.13112456
 c     -0.26365820    -0.98264440     0.23947687
 c     -1.12661804     0.17682632    -0.06659581
 c     -0.78951044     1.26119983     0.96359611
 c     -0.33025200     1.31539598    -0.43480853
 c      1.02667903     0.62965823    -0.49179546
 h     -0.68457511    -2.00042373     0.62487967
 h     -1.63992598     1.79862103     1.32220035
 h     -0.49524960     1.87327985    -1.36268557
 h      1.92616918     1.06642895    -0.90815032
 o      2.18541390    -1.26584969     0.27081998
 h      3.07828822    -0.66760903    -0.11061772
 c     -2.46687960    -0.26082850    -0.63825696
 h     -2.51589290    -1.23480639    -1.30046726
 h     -2.97153733    -0.47747280     0.26051397
 h     -2.97108639     0.50186584    -1.34915085
 h     -0.05802185     1.17281499     1.94321136
          17

 c      1.09596242    -0.50207331     0.12086804
 c     -0.25885297    -0.96859025     0.25525734
 c     -1.13385942     0.16948989    -0.07271151
 c     -0.78523350     1.25165051     0.95374728
 c     -0.33780432     1.30559989    -0.43592577
 c      1.01462281     0.63505662    -0.48274879
 h     -0.72091586    -1.99274666     0.61407612
 h     -1.62420115     1.78350816     1.31758235
 h     -0.44934214     1.88946505    -1.34613223
 h      1.91304751     1.09756874    -0.95437940
 o      2.18319777    -1.27162225     0.27425905
 h      3.06609105    -0.65088447    -0.10301416
 c     -2.46189346    -0.24548054    -0.63512369
 h     -2.46141193    -1.22919237    -1.30593424
 h     -2.95670739    -0.46899908     0.27908281
 h     -2.98957842     0.49331605    -1.35678024
 h     -0.05034712     1.12053244     1.91267629
          17

 c      1.10449119    -0.50720955     0.11127848
 c     -0.25426066    -0.95472482     0.27171222
 c     -1.14135753     0.15990487    -0.07916417
 c     -0.78072586     1.24254617     0.94703247
 c     -0.34239608     1.29478880    -0.43874140
 c      1.00339506     0.64481759    -0.47558007
 h     -0.74533822    -1.96814145     0.59654677
 h     -1.61941563     1.77831226     1.31316169
 h     -0.41221904     1.91337517    -1.32528241
 h      1.89514674     1.12948166    -0.99651164
 o      2.18298606    -1.27587080     0.27701974
 h      3.02139813    -0.65983268    -0.07994046
 c     -2.45763693    -0.23045349    -0.63382287
 h     -2.40172134    -1.20707710    -1.29765961
 h     -2.95952113    -0.46375493     0.30216928
 h     -3.00126999     0.47849117    -1.34916947
 h     -0.05581792     1.06784027     1.85721250
          17

 c      1.11245157    -0.51625757     0.10242904
 c     -0.25007750    -0.94129006     0.28846276
 c     -1.14867849     0.14866002    -0.08589342
 c     -0.77637536     1.23388143     0.94328975
 c     -0.34403174     1.28310884    -0.44321845
 c      0.99372959     0.65865780    -0.47059490
 h     -0.75675821    -1.92840493     0.57459991
 h     -1.62448661     1.78248072     1.30931634
 h     -0.38552915     1.94500224    -1.30150720
 h      1.86836276     1.15890356    -1.03037432
 o      2.18456502    -1.27870547     0.27915839
 h      2.95071840    -0.69258937    -0.04354071
 c     -2.45446138    -0.21632919    -0.63366542
 h     -2.34013567    -1.16978713    -1.27638222
 h     -2.97627528    -0.46102462     0.32250348
 h     -3.00652435     0.46030225    -1.32832273
 h     -0.07149727     1.01628376     1.78243660
          17

 c      1.11926698    -0.52829436     0.09421107
 c     -0.24629175    -0.92827925     0.30505503
 c     -1.15534538     0.13648484    -0.09277424
 c     -0.77313963     1.22587935     0.94189460
 c     -0.34292922     1.27078649    -0.44934644
 c      0.98618527     0.67578083    -0.46779351
 h     -0.75617313    -1.87904768     0.55173279
 h     -1.63493227     1.79330296     1.30526854
 h     -0.37038396     1.98315885    -1.27491427
 h      1.83178955     1.18425940    -1.05340914
 o      2.18709078    -1.28074381     0.28100205
 h      2.87113553    -0.73952633    -0.00012323
 c     -2.45261809    -0.20361975    -0.63359729
 h     -2.27997711    -1.12197428    -1.24537969
 h     -3.00229589    -0.45979430     0.33292298
 h     -3.00761215     0.44379363    -1.29896444
 h     -0.09023096     0.96607833     1.69943287
          17

 c      1.12429145    -0.54217760     0.08642051
 c     -0.24264934    -0.91540790     0.32098450
 c     -1.16087899     0.12420886    -0.09962478
 c     -0.77244038     1.21899922     0.94168379
 c     -0.33950219     1.25814471    -0.45713318
 c      0.98113399     0.69505218    -0.46693726
 h     -0.74703214    -1.82954598     0.53236940
 h     -1.64491665     1.80717666     1.30007105
 h     -0.36737694     2.02543267    -1.24461340
 h      1.78747784     1.20570344    -1.06497184
 o      2.18845238    -1.28363888     0.28338697
 h      2.81999718    -0.77473347     0.03615065
 c     -2.45219865    -0.19264210    -0.63241639
 h     -2.22404419    -1.07184458    -1.21063803
 h     -3.03320808    -0.45936765     0.32864746
 h     -3.00856214     0.43556880    -1.26802956
 h     -0.09976188     0.91488274     1.62484299
          17

 c      1.12697672    -0.55671141     0.07881106
 c     -0.23870036    -0.90219851     0.33575433
 c     -1.16484622     0.11270176    -0.10621904
 c     -0.77559216     1.21376146     0.94146343
 c     -0.33432206     1.24558954    -0.46657826
 c      0.97869932     0.71518255    -0.46760846
 h     -0.73486523    -1.79222058     0.52119635
 h     -1.64940994     1.82093162     1.29339705
 h     -0.37653850     2.06850521    -1.20940376
 h      1.74030558     1.22517191    -1.06660801
 o      2.18611696    -1.28949785     0.28726817
 h      2.84063599    -0.76547209     0.04971298
 c     -2.45324758    -0.18341115    -0.62903920
 h     -2.17408487    -1.03012832    -1.18021129
 h     -3.06550708    -0.45959356     0.30793906
 h     -3.01368005     0.44188076    -1.24268100
 h     -0.08747451     0.85880232     1.57451062
          17

 c      1.12705744    -0.57074248     0.07111090
 c     -0.23403950    -0.88834700     0.34899093
 c     -1.16690981     0.10278979    -0.11230152
 c     -0.78271059     1.21019918     0.94100555
 c     -0.32806039     1.23356726    -0.47764145
 c      0.97870041     0.73486914    -0.46925734
 h     -0.72486053    -1.77760761     0.52187976
 h     -1.64566454     1.83271569     1.28572789
 h     -0.39727176     2.10873144    -1.16850147
 h      1.69769173     1.24637006    -1.06217092
 o      2.18124576    -1.29760851     0.29219050
 h      2.91628054    -0.72462944     0.04805957
 c     -2.45594081    -0.17566819    -0.62296319
 h     -2.13112251    -1.00620710    -1.16172526
 h     -3.09687898    -0.46088176     0.27207740
 h     -3.02463161     0.46545343    -1.22703879
 h     -0.05228482     0.79833173     1.55189673
          17

 c      1.12460634    -0.58326199     0.06305504
 c     -0.22863838    -0.87424856     0.36055958
 c     -1.16687992     0.09516425    -0.11760258
 c     -0.79248257     1.20757177     0.94104085
 c     -0.32141782     1.22250218    -0.49020253
 c      0.98074749     0.75292091    -0.47130041
 h     -0.71813434    -1.78773491     0.53580125
 h     -1.63380259     1.84237976     1.27818352
 h     -0.42833678     2.14278640    -1.12200526
 h      1.66814116     1.27405326    -1.05692088
 o      2.17679430    -1.30591462     0.29719642
 h      2.99989777    -0.68674955     0.04698755
 c     -2.46054321    -0.16912522    -0.61466362
 h     -2.09709390    -1.00280927    -1.15887689
 h     -3.12656985    -0.46417260     0.22518381
 h     -3.03856964     0.50355507    -1.22031659
 h     -0.00720740     0.74150386     1.54817006
          17

 c      1.11997459    -0.59350815     0.05443293
 c     -0.22289894    -0.86107403     0.37057357
 c     -1.16476628     0.09030817    -0.12186036
 c     -0.80318143     1.20483544     0.94229464
 c     -0.31505553     1.21274123    -0.50403782
 c      0.98451992     0.76845384    -0.47333819
 h     -0.71100464    -1.81455247     0.56195687
 h     -1.61649588     1.85140296     1.27229470
 h     -0.46794499     2.16820195    -1.07103310
 h      1.65791324     1.31186272    -1.05481931
 o      2.17438442    -1.31336420     0.30185345
 h      3.06401324    -0.66967698     0.05374951
 c     -2.46711590    -0.16366964    -0.60547084
 h     -2.07583562    -1.01471904    -1.17028060
 h     -3.15571461    -0.47090952     0.17376117
 h     -3.04970425     0.54957662    -1.21836014
 h      0.03218573     0.69821409     1.55327563
          17

 c      1.11371182    -0.60100899     0.04512336
 c     -0.21736136    -0.85024593     0.37928991
 c     -1.16080370     0.08845877    -0.12484261
 c     -0.81339968     1.20110572     0.94505704
 c     -0.30953429     1.20451899    -0.51884138
 c      0.99003675     0.78111259    -0.47538014
 h     -0.69828445    -1.84561292     0.59794063
 h     -1.59789046     1.86235844     1.26970333
 h     -0.51396248     2.18371306    -1.01760645
 h      1.66760391     1.35957915    -1.05549699
 o      2.17454618    -1.31959999     0.30604300
 h      3.09715918    -0.67898582     0.07013866
 c     -2.47535658    -0.15929626    -0.59700183
 h     -2.07165705    -1.03284803    -1.19160731
 h     -3.18704211    -0.48283317     0.12539753
 h     -3.05245264     0.59627110    -1.21649346
 h      0.05540013     0.67514609     1.56101815
          17

 c      1.10649218    -0.60555876     0.03510657
 c     -0.21243879    -0.84292218     0.38698670
 c     -1.15542266     0.08960678    -0.12636049
 c     -0.82221476     1.19581059     0.94929753
 c     -0.30525658     1.19794356    -0.53427083
 c      0.99762400     0.79108559    -0.47780716
 h     -0.67630101    -1.86999932     0.64095117
 h     -1.58189940     1.87777617     1.27165959
 h     -0.56415235     2.18936607    -0.96437299
 h      1.69220459     1.41260799    -1.05429820
 o      2.17726365    -1.32452700     0.30975131
 h      3.09544171    -0.71491954     0.09578601
 c     -2.48475406    -0.15599319    -0.59058600
 h     -2.08733371    -1.04861834    -1.21815739
 h     -3.22321590    -0.50124302     0.08634205
 h     -3.04333200     0.63787623    -1.21119543
 h      0.05739614     0.67521850     1.56839388
          17

 c      1.09904472    -0.60716524     0.02446131
 c     -0.20833917    -0.83979947     0.39388002
 c     -1.14917386     0.09351826    -0.12626993
 c     -0.82922836     1.18876026     0.95485165
 c     -0.30241928     1.19300244    -0.54998526
 c      1.00760710     0.79887054    -0.48108906
 h     -0.64369435    -1.88063788     0.68837305
 h     -1.57040650     1.89861301     1.27840004
 h     -0.61636566     2.18640242    -0.91427738
 h      1.72446787     1.46432672    -1.04539538
 o      2.18215164    -1.32820302     0.31301408
 h      3.06001819    -0.77440661     0.12910785
 c     -2.49488728    -0.15377151    -0.58693532
 h     -2.12333531    -1.05579103    -1.24610121
 h     -3.26428525    -0.52582654     0.05912104
 h     -3.02132768     0.67077517    -1.20051565
 h      0.03731458     0.69848664     1.57435895
          17

 c      1.09209253    -0.60599623     0.01335298
 c     -0.20507813    -0.84109400     0.40008202
 c     -1.14264162     0.09976052    -0.12446669
 c     -0.83461233     1.18020858     0.96148409
 c     -0.30099708     1.18958582    -0.56566270
 c      1.02005271     0.80501863    -0.48555256
 h     -0.60111063    -1.87446127     0.73810118
 h     -1.56256115     1.92328437     1.28883171
 h     -0.66864639     2.17695723    -0.87024246
 h      1.75798707     1.50866619    -1.02449470
 o      2.18826728    -1.33097125     0.31595216
 h      3.00041278    -0.84922124     0.16682375
 c     -2.50558595    -0.15273393    -0.58612259
 h     -2.17802267    -1.05066234    -1.27278210
 h     -3.30661270    -0.55407470     0.04231616
 h     -2.98765584     0.69357925    -1.18402713
 h     -0.00176206     0.74247069     1.57961596
          17

 c      1.08630507    -0.60233229     0.00201436
 c     -0.20249565    -0.84654466     0.40557949
 c     -1.13637497     0.10772856    -0.12087769
 c     -0.83913393     1.17084538     0.96879022
 c     -0.30076464     1.18752960    -0.58100884
 c      1.03469561     0.80999383    -0.49131504
 h     -0.55080618    -1.85225699     0.78887386
 h     -1.55576862     1.94813313     1.30082466
 h     -0.71926211     2.16358082    -0.83484354
 h      1.78844747     1.54134367    -0.98969065
 o      2.19345600    -1.33383106     0.31886731
 h      2.94522765    -0.92036982     0.20253313
 c     -2.51683632    -0.15305514    -0.58776511
 h     -2.24808311    -1.03195203    -1.29682188
 h     -3.34451944    -0.58199568     0.03257080
 h     -2.94546102     0.70724345    -1.16275772
 h     -0.05172689     0.80171992     1.58750975
          17

 c      1.08226082    -0.59650858    -0.00929109
 c     -0.20027133    -0.85540364     0.41021042
 c     -1.13084337     0.11667799    -0.11545696
 c     -0.84410132     1.16166226     0.97603225
 c     -0.30135673     1.18666799    -0.59576023
 c      1.05097710     0.81411025    -0.49830809
 h     -0.49634918    -1.81875352     0.84077969
 h     -1.54752693     1.96896346     1.31188093
 h     -0.76664518     2.14867279    -0.81005847
 h      1.81379585     1.56017731    -0.94128477
 o      2.19406499    -1.33850101     0.32220296
 h      2.94719034    -0.95763038     0.22755976
 c     -2.52860308    -0.15489205    -0.59120548
 h     -2.32892128    -1.00089487    -1.31838236
 h     -3.37281100    -0.60542430     0.02671224
 h     -2.89943423     0.71523182    -1.13907203
 h     -0.09851853     0.86784111     1.60531155
          17

 c      1.08038735    -0.58884636    -0.02032306
 c     -0.19797580    -0.86648271     0.41363816
 c     -1.12641175     0.12577189    -0.10819703
 c     -0.85092547     1.15359551     0.98226740
 c     -0.30234814     1.18687218    -0.60968404
 c      1.06810435     0.81749424    -0.50632003
 h     -0.44209663    -1.78227936     0.89578902
 h     -1.53687750     1.98256902     1.31974989
 h     -0.80928312     2.13405124    -0.79719952
 h      1.83418827     1.56521362    -0.88137195
 o      2.18893720    -1.34527144     0.32593295
 h      3.02087020    -0.95452011     0.24105577
 c     -2.54074641    -0.15827319    -0.59562123
 h     -2.41512277    -0.96138779    -1.33954860
 h     -3.38828797    -0.62099062     0.02278407
 h     -2.85507154     0.72316437    -1.11615483
 h     -0.12606284     0.93239276     1.64239476
          17

 c      1.08090874    -0.57964429    -0.03089142
 c     -0.19517881    -0.87840773     0.41539634
 c     -1.12333192     0.13414645    -0.09916238
 c     -0.86009194     1.14706696     0.98712272
 c     -0.30332603     1.18805624    -0.62258455
 c      1.08511369     0.82005807    -0.51503968
 h     -0.39202013    -1.75230634     0.95740234
 h     -1.52492424     1.98761533     1.32281002
 h     -0.84566803     2.12078995    -0.79696076
 h      1.85198739     1.55888196    -0.81336151
 o      2.18128316    -1.35244587     0.32958808
 h      3.11367928    -0.93726369     0.24971592
 c     -2.55303855    -0.16297345    -0.60016514
 h     -2.50123446    -0.91948662    -1.36431266
 h     -3.39015846    -0.62659908     0.02029277
 h     -2.81742367     0.73706744    -1.09673325
 h     -0.12788295     0.99174560     1.70131731
          17

 c      1.08387153    -0.56923766    -0.04083552
 c     -0.19157856    -0.89013061     0.41512133
 c     -1.12174516     0.14099684    -0.08852922
 c     -0.87069937     1.14202784     0.99133306
 c     -0.30394426     1.19015244    -0.63430229
 c      1.10096038     0.82151877    -0.52411048
 h     -0.34819559    -1.73423994     1.02808616
 h     -1.51447071     1.98477248     1.32028092
 h     -0.87434955     2.10931047    -0.80950046
 h      1.87150620     1.54580807    -0.74127182
 o      2.17365883    -1.35883749     0.33289669
 h      3.18485933    -0.92421221     0.25730099
 c     -2.56519228    -0.16843693    -0.60422960
 h     -2.58277113    -0.88138183    -1.39718189
 h     -3.37997576    -0.62167181     0.02020561
 h     -2.78985287     0.76032491    -1.08144209
 h     -0.11254999     1.04656246     1.77166802
          17

 c      1.08919276    -0.55803579    -0.05000402
 c     -0.18705162    -0.90130308     0.41286368
 c     -1.12168511     0.14566997    -0.07659835
 c     -0.88132685     1.13836854     0.99605745
 c     -0.30395894     1.19307313    -0.64469423
 c      1.11467841     0.82153116    -0.53320898
 h     -0.31041646    -1.72567268     1.10574598
 h     -1.50923635     1.97636110     1.31231564
 h     -0.89407006     2.09959050    -0.83450982
 h      1.89766809     1.53148196    -0.66867067
 o      2.16714985    -1.36395082     0.33575369
 h      3.21769769    -0.92240090     0.26493099
 c     -2.57685574    -0.17387731    -0.60774788
 h     -2.65671722    -0.85034530    -1.44018880
 h     -3.36144119    -0.60728095     0.02487078
 h     -2.77372343     0.79158547    -1.06825954
 h     -0.09380377     1.09711718     1.83787215
          17

 c      1.09668780    -0.54652720    -0.05824274
 c     -0.18157264    -0.91208416     0.40911388
 c     -1.12307920     0.14772779    -0.06376758
 c     -0.89083456     1.13603046     1.00209438
 c     -0.30323766     1.19667890    -0.65361474
 c      1.12564320     0.81994210    -0.54211575
 h     -0.27742042    -1.71891902     1.18345641
 h     -1.51306430     1.96572443     1.29986152
 h     -0.90391957     2.09136979    -0.87125539
 h      1.93319511     1.51956597    -0.59782298
 o      2.16212313    -1.36758108     0.33811180
 h      3.20729633    -0.93387925     0.27278246
 c     -2.58763170    -0.17850682    -0.61126555
 h     -2.72103827    -0.82536628    -1.49058683
 h     -3.33987330    -0.58598755     0.03765836
 h     -2.76903477     0.82571216    -1.05369944
 h     -0.08175467     1.14219808     1.88810428
          17

 c      1.10607889    -0.53526751    -0.06539064
 c     -0.17512737    -0.92268311     0.40451972
 c     -1.12575665     0.14696307    -0.05048739
 c     -0.89854320     1.13498083     1.00974594
 c     -0.30174304     1.20076579    -0.66091098
 c      1.13378711     0.81698867    -0.55069595
 h     -0.24812294    -1.70643031     1.25275893
 h     -1.52908022     1.95616451     1.28420601
 h     -0.90344230     2.08427402    -0.91860888
 h      1.97610302     1.50976206    -0.53001812
 o      2.15858336    -1.36965841     0.33994798
 h      3.15487417    -0.95832754     0.28065670
 c     -2.59717856    -0.18169385    -0.61562756
 h     -2.77404567    -0.80293034    -1.54178941
 h     -3.32078357    -0.56104174     0.06185339
 h     -2.77510431     0.85657421    -1.03455170
 h     -0.08168612     1.18011812     1.91595021
          17

 c      1.11700164    -0.52485541    -0.07128456
 c     -0.16769592    -0.93310887     0.39962826
 c     -1.12946475     0.14337883    -0.03721888
 c     -0.90421520     1.13525379     1.01896013
 c     -0.29950311     1.20507611    -0.66643237
 c      1.13953582     0.81322599    -0.55880529
 h     -0.22194295    -1.68368861     1.30669276
 h     -1.55869288     1.94947106     1.26636188
 h     -0.89265595     2.07783823    -0.97507119
 h      2.02026996     1.49864453    -0.46677029
 o      2.15610062    -1.37028035     0.34126478
 h      3.06899218    -0.99265123     0.28798644
 c     -2.60537376    -0.18303582    -0.62146745
 h     -2.81438218    -0.77967402    -1.58636497
 h     -3.30750364    -0.53500374     0.09856473
 h     -2.79086307     0.87929119    -1.00889281
 h     -0.09539838     1.20944775     1.91912217
          17

 c      1.12901468    -0.51589346    -0.07577305
 c     -0.15927165    -0.94314614     0.39478700
 c     -1.13389118     0.13715237    -0.02440023
 c     -0.90806364     1.13699799     1.02942019
 c     -0.29658350     1.20932835    -0.67004934
 c      1.14352083     0.80927115    -0.56624079
 h     -0.19865962    -1.64943827     1.34101207
 h     -1.60077451     1.94485846     1.24674025
 h     -0.87198249     2.07144875    -1.03878364
 h      2.05851260     1.48241195    -0.41037896
 o      2.15327432    -1.36993442     0.34211791
 h      2.97419384    -1.02754006     0.29342804
 c     -2.61241431    -0.18238842    -0.62883046
 h     -2.84128416    -0.75374829    -1.61841902
 h     -3.29950960    -0.50884669     0.14481152
 h     -2.81494488     0.89122496    -0.97627908
 h     -0.12199852     1.22933445     1.89862466
          17

 c      1.14161202    -0.50892339    -0.07874281
 c     -0.14988227    -0.95240655     0.39012925
 c     -1.13869245     0.12859980    -0.01242320
 c     -0.91078888     1.14042048     1.04048228
 c     -0.29307104     1.21325596    -0.67167556
 c      1.14632513     0.80560006    -0.57276662
 h     -0.17823425    -1.60510918     1.35447015
 h     -1.65165637     1.93927955     1.22542394
 h     -0.84212628     2.06425483    -1.10752002
 h      2.08521999     1.45886214    -0.36350524
 o      2.14703758    -1.36981628     0.34266465
 h      2.92224895    -1.04272679     0.29420258
 c     -2.61870697    -0.17980955    -0.63713150
 h     -2.85473456    -0.72500980    -1.63466286
 h     -3.29332759    -0.48249778     0.19386373
 h     -2.84578702     0.89221219    -0.93754619
 h     -0.15747460     1.23975487     1.85920682
          17

 c      1.15424386    -0.50433398    -0.08015762
 c     -0.13961398    -0.96037010     0.38555742
 c     -1.14352561     0.11814460    -0.00162061
 c     -0.91362109     1.14563186     1.05100413
 c     -0.28906713     1.21664249    -0.67128813
 c      1.14835901     0.80246673    -0.57816055
 h     -0.16069622    -1.55438414     1.34912820
 h     -1.70607574     1.92893350     1.20276141
 h     -0.80397743     2.05512911    -1.17867437
 h      2.09740964     1.42793750    -0.32848736
 o      2.13508236    -1.37091101     0.34305569
 h      2.95400038    -1.02233312     0.28808093
 c     -2.62462168    -0.17545480    -0.64536879
 h     -2.85552618    -0.69484639    -1.63480007
 h     -3.28507105    -0.45608004     0.23778317
 h     -2.88181222     0.88450288    -0.89448987
 h     -0.19318717     1.24187554     1.81091636
          17

 c      1.16635170    -0.50229033    -0.08008885
 c     -0.12863003    -0.96641061     0.38070031
 c     -1.14807834     0.10628434     0.00773168
 c     -0.91827393     1.15251695     1.05928741
 c     -0.28467909     1.21933973    -0.66894212
 c      1.14981524     0.79989070    -0.58224753
 h     -0.14607698    -1.50297280     1.33093387
 h     -1.75851185     1.91084273     1.17973841
 h     -0.75860164     2.04274901    -1.24928654
 h      2.09490650     1.39159485    -0.30683785
 o      2.12027535    -1.37218858     0.34316858
 h      3.02938060    -0.98416040     0.27783013
 c     -2.63030708    -0.16949563    -0.65235760
 h     -2.84531038    -0.66603913    -1.62178587
 h     -3.27228078    -0.43062751     0.26996951
 h     -2.92164639     0.87242159    -0.84948230
 h     -0.21495070     1.23821691     1.76972784
          17

 c      1.17740536    -0.50275129    -0.07870703
 c     -0.11715499    -0.96985187     0.37490569
 c     -1.15209264     0.09355116     0.01540208
 c     -0.92638830     1.16076632     1.06363060
 c     -0.28000294     1.22126042    -0.66477576
 c      1.15065614     0.79766548    -0.58491720
 h     -0.13437383    -1.45811001     1.30981198
 h     -1.80437477     1.88380102     1.15790849
 h     -0.70732673     2.02584058    -1.31617205
 h      2.08045020     1.35358746    -0.29897030
 o      2.10615011    -1.37244569     0.34285064
 h      3.09826914    -0.94999095     0.26716566
 c     -2.63564644    -0.16205074    -0.65688581
 h     -2.82654758    -0.64259179    -1.60188580
 h     -3.25442381    -0.40811746     0.28647210
 h     -2.96420874     0.86141116    -0.80503068
 h     -0.20821508     1.23167388     1.75155121
          17

 c      1.18691292    -0.50550702    -0.07626350
 c     -0.10545884    -0.97012019     0.36743107
 c     -1.15537809     0.08047700     0.02119195
 c     -0.93829884     1.17003033     1.06351132
 c     -0.27511039     1.22235730    -0.65899664
 c      1.15060286     0.79537978    -0.58613971
 h     -0.12552364    -1.42687771     1.29731239
 h     -1.84098969     1.84875479     1.13907704
 h     -0.65184818     2.00350562    -1.37621140
 h      2.05984114     1.31925516    -0.30406276
 o      2.09455997    -1.37125494     0.34207361
 h      3.13736138    -0.92999186     0.25812976
 c     -2.64033132    -0.15311676    -0.65788838
 h     -2.80212229    -0.62905544    -1.58358597
 h     -3.23272731    -0.39123034     0.28641441
 h     -3.00848212     0.85628632    -0.76338986
 h     -0.17154202     1.22365598     1.75897498
          17

 c      1.19443116    -0.51019724    -0.07307437
 c     -0.09386141    -0.96700176     0.35794119
 c     -1.15780823     0.06758281     0.02494637
 c     -0.95266041     1.17990960     1.05976190
 c     -0.27005107     1.22259999    -0.65184486
 c      1.14917459     0.79247830    -0.58596439
 h     -0.11934984    -1.41321648     1.30058239
 h     -1.86830562     1.80876324     1.12498387
 h     -0.59426336     1.97551735    -1.42673785
 h      2.04143134     1.29494335    -0.32022115
 o      2.08639083    -1.36864666     0.34089535
 h      3.13884626    -0.92764327     0.25168032
 c     -2.64400296    -0.14257535    -0.65477290
 h     -2.77451697    -0.62878342    -1.57418359
 h     -3.20994746    -0.38309521     0.27216948
 h     -3.05301222     0.85937524    -0.72640409
 h     -0.12027772     1.21432027     1.77952211
          17

 c      1.19959211    -0.51633326    -0.06949676
 c     -0.08274661    -0.96080544     0.34693663
 c     -1.15930575     0.05538351     0.02658245
 c     -0.96754124     1.18984600     1.05346059
 c     -0.26486912     1.22195629    -0.64354620
 c      1.14589135     0.78841439    -0.58446079
 h     -0.11545623    -1.41597947     1.31714416
 h     -1.88904997     1.76850050     1.11708355
 h     -0.53702639     1.94250588    -1.46590132
 h      2.03365519     1.28638176    -0.34536097
 o      2.08209175    -1.36487069     0.33942356
 h      3.10192147    -0.94342776     0.24822527
 c     -2.64635992    -0.13033535    -0.64780125
 h     -2.74512810    -0.64163050    -1.57528779
 h     -3.19018715    -0.38707248     0.24939791
 h     -3.09556037     0.86982112    -0.69553743
 h     -0.07346369     1.20418977     1.79864614
          17

 c      1.20214152    -0.52334893    -0.06589172
 c     -0.07256388    -0.95222858     0.33556033
 c     -1.15983418     0.04437968     0.02610280
 c     -0.98128088     1.19918235     1.04529204
 c     -0.25962689     1.22038057    -0.63427567
 c      1.14065994     0.78289087    -0.58161414
 h     -0.11320961    -1.43038881     1.33704000
 h     -1.90796892     1.73320790     1.11639288
 h     -0.48281630     1.90600768    -1.49296426
 h      2.04041486     1.29602878    -0.37861796
 o      2.08173421    -1.36033190     0.33780018
 h      3.03153695    -0.97547918     0.24768291
 c     -2.64716196    -0.11647451    -0.63810024
 h     -2.71453751    -0.66327446    -1.58176548
 h     -3.17833928    -0.40644398     0.22615986
 h     -3.13330477     0.88446906    -0.67183244
 h     -0.04448647     1.19436653     1.80719464
          17

 c      1.20198757    -0.53068264    -0.06258123
 c     -0.06380465    -0.94209189     0.32504011
 c     -1.15940182     0.03503877     0.02358981
 c     -0.99274033     1.20733473     1.03557767
 c     -0.25442456     1.21781228    -0.62414140
 c      1.13403427     0.77603277    -0.57730496
 h     -0.11191403    -1.45101613     1.34935088
 h     -1.92971506     1.70711498     1.12335853
 h     -0.43431555     1.86835344    -1.50844509
 h      2.05797136     1.32129757    -0.42073592
 o      2.08462382    -1.35567704     0.33621465
 h      2.94392128    -1.01752480     0.24894109
 c     -2.64624694    -0.10126309    -0.62707926
 h     -2.68330761    -0.68712139    -1.58556867
 h     -3.17836284    -0.44357119     0.20978625
 h     -3.16345382     0.89940547    -0.65574131
 h     -0.04030706     1.18605021     1.80113349
          17

 c      1.19926143    -0.53785826    -0.05981508
 c     -0.05696782    -0.93117747     0.31634073
 c     -1.15806794     0.02777642     0.01918988
 c     -1.00141923     1.21395013     1.02444505
 c     -0.24940595     1.21418710    -0.61318925
 c      1.12702262     0.76831876    -0.57143670
 h     -0.11103918    -1.47356848     1.34629742
 h     -1.95596990     1.69194818     1.13767768
 h     -0.39397080     1.83240662    -1.51404051
 h      2.07716161     1.35565439    -0.47263093
 o      2.08843349    -1.35205133     0.33497751
 h      2.87943758    -1.05414270     0.24833828
 c     -2.64367362    -0.08519643    -0.61567249
 h     -2.65231472    -0.70680336    -1.58008605
 h     -3.19057485    -0.49811835     0.20224902
 h     -3.18385021     0.91119511    -0.64703178
 h     -0.06302895     1.18024410     1.77981807
          17

 c      1.19437263    -0.54450580    -0.05776909
 c     -0.05253708    -0.92017865     0.31008892
 c     -1.15593893     0.02294413     0.01309594
 c     -1.00752572     1.21895795     1.01191220
 c     -0.24475388     1.20946175    -0.60142927
 c      1.12065125     0.76036385    -0.56406662
 h     -0.11037012    -1.49533492     1.32411556
 h     -1.98399269     1.68660237     1.15809260
 h     -0.36378936     1.80114814    -1.51224346
 h      2.08836225     1.39143747    -0.53385350
 o      2.08964172    -1.35087552     0.33451936
 h      2.89492231    -1.06436756     0.23962794
 c     -2.63979409    -0.06906934    -0.60405211
 h     -2.62261809    -0.71756991    -1.56200958
 h     -3.21057529    -0.56549882     0.19880957
 h     -3.19336456     0.91764522    -0.64488865
 h     -0.11061102     1.17762866     1.74530774
          17

 c      1.18798822    -0.55031512    -0.05657499
 c     -0.05096868    -0.90967130     0.30658581
 c     -1.15315322     0.02081757     0.00553343
 c     -1.01193015     1.22250615     0.99783437
 c     -0.24068333     1.20364993    -0.58888229
 c      1.11566839     0.75275038    -0.55542871
 h     -0.11007898    -1.51521421     1.28277236
 h     -2.00805373     1.68822761     1.18237518
 h     -0.34519720     1.77715330    -1.50565914
 h      2.08470180     1.42202457    -0.60231075
 o      2.08879687    -1.35200544     0.33485272
 h      2.98045679    -1.05188022     0.22292511
 c     -2.63507351    -0.05390611    -0.59193831
 h     -2.59525995    -0.71672597    -1.53139241
 h     -3.23151521    -0.63772033     0.19206674
 h     -3.19211129     0.91826188    -0.64813606
 h     -0.17609273     1.17842050     1.70306226
          17

 c      1.18091758    -0.55505094    -0.05631629
 c     -0.05262797    -0.90006356     0.30580183
 c     -1.14986222     0.02157850    -0.00324885
 c     -1.01606714     1.22486426     0.98173616
 c     -0.23743321     1.19685535    -0.57563658
 c      1.11247599     0.74595752    -0.54588131
 h     -0.11077439    -1.53396511     1.22575462
 h     -2.02231427     1.69372000     1.20761006
 h     -0.33894055     1.76207837    -1.49617921
 h      2.06284219     1.44268858    -0.67485065
 o      2.08946906    -1.35430567     0.33559425
 h      3.07648355    -1.03588920     0.20443756
 c     -2.62985064    -0.04073799    -0.57898390
 h     -2.57110755    -0.70378564    -1.49129683
 h     -3.24720503    -0.70606039     0.17648638
 h     -3.18151638     0.91443823    -0.65546928
 h     -0.24592556     1.18216282     1.66365125
          17

 c      1.17397207    -0.55862676    -0.05698220
 c     -0.05769352    -0.89152441     0.30735414
 c     -1.14621497     0.02528702    -0.01298493
 c     -1.02166860     1.22635138     0.96277455
 c     -0.23525161     1.18929145    -0.56189149
 c      1.11116544     0.74033738    -0.53584316
 h     -0.11353750    -1.55473016     1.15997059
 h     -2.02305050     1.70072186     1.23063199
 h     -0.34503476     1.75632985    -1.48436519
 h      2.02272013     1.45077488    -0.74798625
 o      2.09363984    -1.35713919     0.33645997
 h      3.14711885    -1.02652536     0.18824822
 c     -2.62425525    -0.03039221    -0.56489680
 h     -2.55068489    -0.68063528    -1.44760916
 h     -3.25358117    -0.76317508     0.14992926
 h     -3.16415085     0.90924040    -0.66564310
 h     -0.30092414     1.18768192     1.64280579
          17

 c      1.16784785    -0.56112142    -0.05843861
 c     -0.06610288    -0.88394675     0.31055844
 c     -1.14235135     0.03184597    -0.02340292
 c     -1.02980948     1.22725845     0.94041444
 c     -0.23437439     1.18128229    -0.54796730
 c      1.11154815     0.73608870    -0.52573762
 h     -0.11984349    -1.58314097     1.09475437
 h     -2.00968369     1.70806628     1.24846364
 h     -0.36277261     1.75905445    -1.46938954
 h      1.96726468     1.44583700    -0.81855251
 o      2.10182784    -1.36021513     0.33727134
 h      3.17853071    -1.02699788     0.17610258
 c     -2.61827171    -0.02334947    -0.54941149
 h     -2.53399198    -0.65148328    -1.40876180
 h     -3.24878800    -0.80395249     0.11320888
 h     -3.14317840     0.90655972    -0.67757872
 h     -0.32661230     1.19372633     1.65319479
          17

 c      1.16305921    -0.56274210    -0.06042646
 c     -0.07755945    -0.87709114     0.31469152
 c     -1.13840956     0.04097003    -0.03424244
 c     -1.03978891     1.22778263     0.91554701
 c     -0.23499688     1.17324386    -0.53427523
 c      1.11316669     0.73321426    -0.51592997
 h     -0.13123222    -1.62542475     1.03853021
 h     -1.98489351     1.71590010     1.25874881
 h     -0.39078724     1.76845465    -1.44957259
 h      1.90227674     1.42990061    -0.88442482
 o      2.11386252    -1.36334630     0.33788724
 h      3.16708420    -1.03775568     0.16861047
 c     -2.61184906    -0.01967218    -0.53233703
 h     -2.52044549    -0.62184514    -1.38439200
 h     -3.23291609    -0.82578833     0.06932915
 h     -3.12140399     0.90956614    -0.69029866
 h     -0.32648050     1.19978637     1.69101817
          17

 c      1.15991896    -0.56377644    -0.06258070
 c     -0.09159328    -0.87096915     0.31939519
 c     -1.13454331     0.05217891    -0.04526678
 c     -1.04968754     1.22806674     0.89019373
 c     -0.23724695     1.16565441    -0.52125277
 c      1.11533345     0.73149008    -0.50665566
 h     -0.14877409    -1.68381668     0.99408081
 h     -1.95395246     1.72556915     1.26018002
 h     -0.42717896     1.78229054    -1.42320091
 h      1.83603855     1.40755627    -0.94528381
 o      2.12915004    -1.36640128     0.33819525
 h      3.11554166    -1.05764479     0.16556587
 c     -2.60495103    -0.01905045    -0.51381861
 h     -2.50918163    -0.59593740    -1.38192790
 h     -3.20796898    -0.82896983     0.02303656
 h     -3.10035213     0.91906959    -0.70265986
 h     -0.31612209     1.20571903     1.73905546
          17

 c      1.15854468    -0.56456232    -0.06445855
 c     -0.10762986    -0.86612224     0.32479032
 c     -1.13093944     0.06481493    -0.05626117
 c     -1.05767809     1.22826082     0.86627871
 c     -0.24115922     1.15902076    -0.50929583
 c      1.11726882     0.73052467    -0.49798916
 h     -0.17272667    -1.75323998     0.95746607
 h     -1.92346776     1.73926233     1.25267968
 h     -0.46969629     1.79840705    -1.38926549
 h      1.77779334     1.38504670    -1.00287575
 o      2.14647698    -1.36939278     0.33816897
 h      3.03657981    -1.08276376     0.16517782
 c     -2.59748288    -0.02091406    -0.49468818
 h     -2.49966691    -0.57394566    -1.40238629
 h     -3.17820122    -0.81749795    -0.01934676
 h     -3.08005378     0.93294927    -0.71308271
 h     -0.30905253     1.21113691     1.78070183
          17

 c      1.15886994    -0.56546454    -0.06557716
 c     -0.12503798    -0.86341913     0.33115244
 c     -1.12782296     0.07807154    -0.06702557
 c     -1.06253783     1.22855745     0.84515989
 c     -0.24665046     1.15384069    -0.49872070
 c      1.11836367     0.72997151    -0.48994439
 h     -0.20265707    -1.82364730     0.92218101
 h     -1.89963979     1.75928490     1.23698483
 h     -0.51595103     1.81516884    -1.34791766
 h      1.73472450     1.36765935    -1.05967496
 o      2.16332376    -1.37273403     0.33804397
 h      2.96413990    -1.10264708     0.16143312
 c     -2.58916669    -0.02442810    -0.47650480
 h     -2.49202999    -0.55231758    -1.43945928
 h     -3.15047576    -0.79990025    -0.05025243
 h     -3.05969355     0.94714169    -0.71957541
 h     -0.31251163     1.21543153     1.80566749
          17

 c      1.16066188    -0.56682304    -0.06546950
 c     -0.14317733    -0.86363360     0.33858057
 c     -1.12543890     0.09103551    -0.07736684
 c     -1.06368546     1.22924665     0.82777714
 c     -0.25350263     1.15056158    -0.48975753
 c      1.11840934     0.72977418    -0.48269402
 h     -0.23778250    -1.88495169     0.88332098
 h     -1.88630841     1.78692240     1.21365203
 h     -0.56365161     1.83174840    -1.30061214
 h      1.70917958     1.35678038    -1.11604231
 o      2.17578145    -1.37738386     0.33847625
 h      2.95534466    -1.09853864     0.14188982
 c     -2.57956217    -0.02850395    -0.46110983
 h     -2.48682241    -0.52685968    -1.48302541
 h     -3.13325618    -0.78793282    -0.06227824
 h     -3.03853746     0.95742560    -0.72010002
 h     -0.32909810     1.21798509     1.80907933
          17

 c      1.16355454    -0.56886825    -0.06375540
 c     -0.16145942    -0.86719394     0.34690659
 c     -1.12400833     0.10275662    -0.08708681
 c     -1.06114120     1.23076253     0.81483949
 c     -0.26136455     1.14953985    -0.48256082
 c      1.11756403     0.73017846    -0.47667102
 h     -0.27722252    -1.92994162     0.83878346
 h     -1.88373750     1.82142653     1.18222112
 h     -0.61082058     1.84823138    -1.24996336
 h      1.69884057     1.34965518    -1.16869794
 o      2.18297785    -1.38347699     0.33965265
 h      3.02092874    -1.06604650     0.10227880
 c     -2.56840730    -0.03225390    -0.44997674
 h     -2.48462825    -0.49517086    -1.52330756
 h     -3.13241145    -0.79045419    -0.05135778
 h     -3.01655724     0.96095139    -0.71303989
 h     -0.35852174     1.21830242     1.78989937
          17

 c      1.16712278    -0.57168594    -0.06017512
 c     -0.17938392    -0.87413267     0.35574482
 c     -1.12366851     0.11234518    -0.09596812
 c     -1.05544742     1.23364428     0.80679637
 c     -0.26978274     1.15100679    -0.47722469
 c      1.11612338     0.73149771    -0.47241556
 h     -0.32014288    -1.95500028     0.78879971
 h     -1.88898832     1.85994191     1.14138679
 h     -0.65590766     1.86548465    -1.19932782
 h      1.69934444     1.34194153    -1.21225801
 o      2.18826009    -1.38971880     0.34069319
 h      3.10618374    -1.02477087     0.05604982
 c     -2.55605577    -0.03563752    -0.44376662
 h     -2.48584901    -0.45710494    -1.55301990
 h     -3.14622324    -0.80625498    -0.01963972
 h     -2.99463118     0.95705668    -0.69751085
 h     -0.39811108     1.21606991     1.75066237
          17

 c      1.17094844    -0.57524941    -0.05457269
 c     -0.19653071    -0.88410874     0.36456410
 c     -1.12442106     0.11908118    -0.10376374
 c     -1.04758858     1.23840851     0.80356842
 c     -0.27826539     1.15505023    -0.47379743
 c      1.11434081     0.73388505    -0.47035416
 h     -0.36587174    -1.96014820     0.73526152
 h     -1.89746104     1.89845606     1.09005254
 h     -0.69772823     1.88475335    -1.15216448
 h      1.70660609     1.33015521    -1.24175652
 o      2.19403818    -1.39510049     0.34084705
 h      3.17186143    -0.99016259     0.01496657
 c     -2.54341606    -0.03939464    -0.44237179
 h     -2.49064746    -0.41426261    -1.56791272
 h     -3.16630667    -0.82556582     0.02564862
 h     -2.97447124     0.94739243    -0.67341051
 h     -0.44208089     1.21116373     1.69894236
          17

 c      1.17463871    -0.57944543    -0.04688195
 c     -0.21253449    -0.89641217     0.37274391
 c     -1.12610885     0.12250752    -0.11020336
 c     -1.03896786     1.24543333     0.80417454
 c     -0.28637216     1.16162127    -0.47228729
 c      1.11236349     0.73724672    -0.47067869
 h     -0.41407249    -1.94929574     0.68126109
 h     -1.90443445     1.93298752     1.02837971
 h     -0.73524438     1.90703848    -1.11134689
 h      1.71779903     1.31263386    -1.25412711
 o      2.20123335    -1.39914841     0.33975303
 h      3.20260090    -0.96911708    -0.01525446
 c     -2.53148494    -0.04440087    -0.44523794
 h     -2.49897506    -0.36943301    -1.56685273
 h     -3.18322484    -0.83781832     0.07602534
 h     -2.95835408     0.93545534    -0.64122809
 h     -0.48011782     1.20350487     1.65000314
          17

 c      1.17782656    -0.58409121    -0.03712326
 c     -0.22704248    -0.90996696     0.37963042
 c     -1.12842536     0.12247910    -0.11502284
 c     -1.03124459     1.25492698     0.80671271
 c     -0.29378917     1.17055660    -0.47265927
 c      1.11022461     0.74125138    -0.47331800
 h     -0.46503908    -1.93054354     0.63065426
 h     -1.90605617     1.96042108     0.95825067
 h     -0.76729959     1.93251697    -1.07871318
 h      1.73158137     1.28958407    -1.24867065
 o      2.21007225    -1.40165863     0.33726627
 h      3.19428252    -0.96419536    -0.03219953
 c     -2.52105226    -0.05121699    -0.45157460
 h     -2.51066714    -0.32621407    -1.55209333
 h     -3.19013524    -0.83624146     0.12429301
 h     -2.94857915     0.92544562    -0.60169936
 h     -0.49821451     1.19269990     1.62618453
          17

 c      1.18016671    -0.58895974    -0.02540008
 c     -0.23967707    -0.92345252     0.38462402
 c     -1.13095653     0.11915780    -0.11801485
 c     -1.02553195     1.26690638     0.80952441
 c     -0.30034777     1.18159532    -0.47483467
 c      1.10783817     0.74537438    -0.47794611
 h     -0.51989738    -1.91513334     0.58726304
 h     -1.90002658     1.97902830     0.88311996
 h     -0.79251254     1.96032552    -1.05504392
 h      1.74818762     1.26290127    -1.22712856
 o      2.22043981    -1.40257514     0.33337008
 h      3.14842159    -0.97563899    -0.03532422
 c     -2.51267638    -0.05992680    -0.46038586
 h     -2.52561137    -0.28867154    -1.52978262
 h     -3.18340457    -0.81831983     0.16520071
 h     -2.94663821     0.92042858    -0.55551711
 h     -0.48748892     1.17831209     1.64352478
          17

 c      1.18133419    -0.59381225    -0.01189087
 c     -0.25007518    -0.93570607     0.38730419
 c     -1.13324764     0.11297357    -0.11907762
 c     -1.02146701     1.28105199     0.81272940
 c     -0.30598889     1.19438304    -0.47869144
 c      1.10499015     0.74895631    -0.48400996
 h     -0.57994953    -1.91310768     0.55363005
 h     -1.88619655     1.98887085     0.80745949
 h     -0.80943686     1.98880097    -1.04037808
 h      1.76951548     1.23590893    -1.19350509
 o      2.23182603    -1.40202185     0.32821088
 h      3.07298655    -1.00085731    -0.02652230
 c     -2.50673515    -0.07010255    -0.47045632
 h     -2.54397241    -0.26078369    -1.50992923
 h     -3.16220355    -0.78500923     0.19545267
 h     -2.95243244     0.92056511    -0.50344166
 h     -0.45461729     1.16177807     1.69465716
          17

 c      1.18103174    -0.59842894     0.00316404
 c     -0.25804831    -0.94627643     0.38751579
 c     -1.13487862     0.10457557    -0.11823292
 c     -1.01772517     1.29667217     0.81755083
 c     -0.31071022     1.20847694    -0.48404540
 c      1.10136829     0.75129170    -0.49081146
 h     -0.64469605    -1.92709002     0.53018353
 h     -1.86677120     1.99195693     0.73604282
 h     -0.81689804     2.01600273    -1.03440514
 h      1.79880152     1.21272673    -1.15320737
 o      2.24287017    -1.40052174     0.32230498
 h      2.98957903    -1.03086833    -0.01347265
 c     -2.50341332    -0.08090181    -0.48051382
 h     -2.56632898    -0.24549478    -1.50393789
 h     -3.12828512    -0.74020673     0.21392092
 h     -2.96413074     0.92282255    -0.44686996
 h     -0.41540602     1.14688250     1.75761408
          17

 c      1.17900872    -0.60262699     0.01947426
 c     -0.26370887    -0.95555545     0.38532742
 c     -1.13552692     0.09476457    -0.11562403
 c     -1.01304864     1.31292050     0.82486000
 c     -0.31451911     1.22335905    -0.49063073
 c      1.09669456     0.75177556    -0.49768795
 h     -0.71036505    -1.95083285     0.51577471
 h     -1.84576931     1.99180640     0.67316865
 h     -0.81431530     2.04024097    -1.03674689
 h      1.83909242     1.19690017    -1.11100543
 o      2.25075086    -1.39934349     0.31688374
 h      2.94302641    -1.04482352    -0.01512536
 c     -2.50263197    -0.09128924    -0.48974399
 h     -2.59337874    -0.24368407    -1.51860209
 h     -3.08616306    -0.69066291     0.22236885
 h     -2.97888583     0.92255491    -0.38830800
 h     -0.38296071     1.13764585     1.81377760
          17

 c      1.17509885    -0.60625426     0.03669851
 c     -0.26738943    -0.96432755     0.38092178
 c     -1.13500694     0.08440831    -0.11150582
 c     -1.00660794     1.32902200     0.83484400
 c     -0.31740336     1.23845885    -0.49810384
 c      1.09095205     0.75007384    -0.50422210
 h     -0.77102930    -1.97438178     0.50884190
 h     -1.82765583     1.99229316     0.62213307
 h     -0.80189354     2.06041778    -1.04708852
 h      1.89050897     1.18969907    -1.06866152
 o      2.25308326    -1.39967036     0.31316769
 h      2.97120057    -1.02360196    -0.04998531
 c     -2.50402057    -0.10024495    -0.49831259
 h     -2.62512704    -0.25396577    -1.55092926
 h     -3.04318828    -0.64579497     0.22631425
 h     -2.99386088     0.91563504    -0.33123041
 h     -0.36466839     1.13694246     1.85256176
          17

 c      1.16926052    -0.60917380     0.05443857
 c     -0.26946599    -0.97329137     0.37452600
 c     -1.13328377     0.07436549    -0.10622298
 c     -0.99803128     1.34441463     0.84719846
 c     -0.31931976     1.25318338    -0.50606420
 c      1.08452071     0.74618836    -0.51028791
 h     -0.82089347    -1.98943151     0.50804231
 h     -1.81557314     1.99625456     0.58535320
 h     -0.78065947     2.07615281    -1.06518009
 h      1.94849060     1.18951227    -1.02452899
 o      2.25190308    -1.40054580     0.31034895
 h      3.04172913    -0.98286941    -0.10385187
 c     -2.50702263    -0.10693171    -0.50720357
 h     -2.66038390    -0.27359843    -1.59019881
 h     -3.00816323    -0.61612311     0.23429962
 h     -3.00694738     0.89981459    -0.27945073
 h     -0.36357480     1.14635696     1.86939331
          17

 c      1.16157941    -0.61128739     0.07226786
 c     -0.27023470    -0.98286866     0.36638542
 c     -1.13046490     0.06542775    -0.10017316
 c     -0.98739222     1.35881322     0.86127165
 c     -0.32019746     1.26695342    -0.51408436
 c      1.07806418     0.74034779    -0.51588381
 h     -0.85568633    -1.99129832     0.51235335
 h     -1.81013845     2.00457541     0.56477126
 h     -0.75228615     2.08768927    -1.09072699
 h      2.00517208     1.19299992    -0.97567232
 o      2.25006766    -1.40059187     0.30712157
 h      3.10884112    -0.94538277    -0.15431577
 c     -2.51118959    -0.11096426    -0.51735083
 h     -2.69711812    -0.29955880    -1.62454163
 h     -2.98733580    -0.60929034     0.25310159
 h     -3.01708616     0.87509704    -0.23638657
 h     -0.37965364     1.16632451     1.86389395
          17

 c      1.15224238    -0.61256312     0.08976803
 c     -0.26987364    -0.99318465     0.35675107
 c     -1.12678062     0.05827631    -0.09376468
 c     -0.97517899     1.37219659     0.87607050
 c     -0.31995623     1.27924908    -0.52174639
 c      1.07227343     0.73285344    -0.52094792
 h     -0.87308147    -1.97887219     0.52104390
 h     -1.80959822     2.01629180     0.56198693
 h     -0.71877064     2.09555542    -1.12318577
 h      2.05246676     1.19674040    -0.92014385
 o      2.24894492    -1.39917465     0.30287003
 h      3.15002436    -0.92195001    -0.18995391
 c     -2.51645202    -0.11266139    -0.52880767
 h     -2.73309556    -0.32909974    -1.64533676
 h     -2.98058684    -0.62615862     0.28136894
 h     -3.02435200     0.84351505    -0.20451114
 h     -0.40993991     1.19607086     1.83986578
          17

 c      1.14151835    -0.61304277     0.10654661
 c     -0.26843819    -1.00407521     0.34586522
 c     -1.12255604     0.05345140    -0.08737892
 c     -0.96227081     1.38474787     0.89015293
 c     -0.31853253     1.28965866    -0.52868751
 c      1.06767318     0.72399166    -0.52529090
 h     -0.87283802    -1.95427520     0.53371724
 h     -1.81099908     2.02948657     0.57793090
 h     -0.68206858     2.10009177    -1.16150753
 h      2.08431659     1.19820337    -0.85780571
 o      2.24897900    -1.39610399     0.29742324
 h      3.15713849    -0.91603601    -0.20656029
 c     -2.52298148    -0.11292474    -0.54074080
 h     -2.76631391    -0.35994314    -1.64826348
 h     -2.98274385    -0.66154947     0.30998067
 h     -3.02996267     0.80873534    -0.18499154
 h     -0.44763905     1.23330863     1.80707416
          17

 c      1.12975351    -0.61282983     0.12223587
 c     -0.26585608    -1.01507203     0.33393881
 c     -1.11817176     0.05133398    -0.08134706
 c     -0.94989263     1.39677418     0.90152280
 c     -0.31589663     1.29791357    -0.53464289
 c      1.06454852     0.71400745    -0.52861463
 h     -0.85706880    -1.92285899     0.55049901
 h     -1.81152110     2.04226905     0.61234923
 h     -0.64383035     2.10106057    -1.20392869
 h      2.09751451     1.19602557    -0.79008707
 o      2.25018465    -1.39138269     0.29081496
 h      3.12861525    -0.92779338    -0.20332589
 c     -2.53083353    -0.11285941    -0.55202450
 h     -2.79525216    -0.39041392    -1.63299454
 h     -2.98788942    -0.70817667     0.32847512
 h     -3.03619264     0.77561574    -0.17749516
 h     -0.48137513     1.27416182     1.78324943
          17

 c      1.11736673    -0.61207639     0.13648838
 c     -0.26193099    -1.02539986     0.32112070
 c     -1.11401933     0.05213553    -0.07594204
 c     -0.93926225     1.40853241     0.90807535
 c     -0.31205083     1.30388918    -0.53947696
 c      1.06293168     0.70310124    -0.53055344
 h     -0.83042160    -1.89312632     0.57234767
 h     -1.80951762     2.05349442     0.66342231
 h     -0.60535112     2.09759500    -1.24797950
 h      2.09187299     1.19004967    -0.71947033
 o      2.25224325    -1.38516300     0.28324482
 h      3.06798631    -0.95479516    -0.18219171
 c     -2.53979171    -0.11347717    -0.56163634
 h     -2.81907399    -0.41964868    -1.60289653
 h     -2.99174639    -0.75933568     0.32952238
 h     -3.04600441     0.74947145    -0.18033695
 h     -0.49837881     1.31455574     1.78959108
          17

 c      1.10484780    -0.61097369     0.14897559
 c     -0.25643161    -1.03410616     0.30749015
 c     -1.11046803     0.05589373    -0.07138480
 c     -0.93074962     1.41997973     0.90910838
 c     -0.30701744     1.30756956    -0.54319342
 c      1.06259680     0.69142557    -0.53071484
 h     -0.79923052    -1.87521205     0.60113577
 h     -1.80512196     2.06316565     0.72774744
 h     -0.56768174     2.08852543    -1.29080152
 h      2.07034467     1.18140212    -0.64899390
 o      2.25423502    -1.37788664     0.27523910
 h      2.98819160    -0.98978126    -0.15040596
 c     -2.54943763    -0.11550589    -0.56868240
 h     -2.83781330    -0.44786050    -1.56487276
 h     -2.99188827    -0.80964753     0.30970473
 h     -3.06218446     0.73469247    -0.19119162
 h     -0.49384311     1.35289534     1.83338615
          17

 c      1.09276348    -0.60972894     0.15938703
 c     -0.24935806    -1.04044909     0.29314600
 c     -1.10784299     0.06247662    -0.06784951
 c     -0.92359491     1.43081683     0.90608481
 c     -0.30083805     1.30900119    -0.54590233
 c      1.06306472     0.67907145    -0.52872641
 h     -0.76860480    -1.87647661     0.63859975
 h     -1.80004422     2.07229498     0.80090434
 h     -0.53177460     2.07287981    -1.32967507
 h      2.03909252     1.17260698    -0.58172961
 o      2.25399122    -1.37063465     0.26804749
 h      2.92198631    -1.01514614    -0.12680865
 c     -2.55931052    -0.11923579    -0.57232672
 h     -2.85235359    -0.47640325    -1.52859946
 h     -2.98732819    -0.85508921     0.26895765
 h     -3.08612911     0.73294662    -0.20820289
 h     -0.47441467     1.38978224     1.89863561
          17

 c      1.08175145    -0.60852386     0.16743040
 c     -0.24122865    -1.04435768     0.27839854
 c     -1.10640989     0.07161264    -0.06545394
 c     -0.91674819     1.44078806     0.90118858
 c     -0.29358429     1.30825505    -0.54775523
 c      1.06365969     0.66607953    -0.52430003
 h     -0.73916286    -1.89642702     0.68402688
 h     -1.79629221     2.08207486     0.87838003
 h     -0.49856631     2.05030846    -1.36251513
 h      2.00682184     1.16742172    -0.52014755
 o      2.24844825    -1.36500098     0.26350799
 h      2.91674291    -1.00536624    -0.13955593
 c     -2.56905742    -0.12447652    -0.57191883
 h     -2.86379754    -0.50705266    -1.50396688
 h     -2.97826937    -0.89316031     0.21019652
 h     -3.11703293     0.74213331    -0.23069715
 h     -0.44954765     1.42527970     1.96201998
          17

 c      1.07247150    -0.60746637     0.17284361
 c     -0.23303302    -1.04644050     0.26385445
 c     -1.10636340     0.08292405    -0.06424606
 c     -0.90953963     1.44983264     0.89606989
 c     -0.28536861     1.30540523    -0.54888224
 c      1.06370186     0.65252746    -0.51729739
 h     -0.70749021    -1.92687691     0.73307539
 h     -1.79455390     2.09277577     0.95611143
 h     -0.46899537     2.02131315    -1.38820862
 h      1.98233465     1.16978281    -0.46558298
 o      2.23792067    -1.36090739     0.26155899
 h      2.96750189    -0.96248643    -0.18645396
 c     -2.57851413    -0.13070716    -0.56738094
 h     -2.87217245    -0.54023424    -1.49686466
 h     -2.96614783    -0.92349947     0.13936236
 h     -3.15217752     0.75707333    -0.25885488
 h     -0.42536800     1.45828657     2.00685580
          17

 c      1.06552602    -0.60661409     0.17543490
 c     -0.22586210    -1.04753290     0.25025988
 c     -1.10782542     0.09595386    -0.06419555
 c     -0.90176981     1.45807267     0.89171690
 c     -0.27634449     1.30051683    -0.54935828
 c      1.06284255     0.63870322    -0.50773848
 h     -0.66972115    -1.95731639     0.77944123
 h     -1.79350097     2.10326761     1.03033707
 h     -0.44394690     1.98728577    -1.40676615
 h      1.97059948     1.18169755    -0.41839002
 o      2.22553029    -1.35685122     0.26046338
 h      3.02619582    -0.91219820    -0.23862910
 c     -2.58766355    -0.13727794    -0.55950543
 h     -2.87559368    -0.57351491    -1.50650486
 h     -2.95379583    -0.94883416     0.06535915
 h     -3.18804572     0.77140047    -0.29276295
 h     -0.40452874     1.48720561     2.02449798
          17

 c      1.06137639    -0.60605459     0.17512459
 c     -0.22059524    -1.04830038     0.23828833
 c     -1.11085456     0.11018516    -0.06519570
 c     -0.89354672     1.46572412     0.88867459
 c     -0.26670346     1.29364708    -0.54919344
 c      1.06128385     0.62523733    -0.49574658
 h     -0.62398468    -1.97940328     0.81728393
 h     -1.79055353     2.11158629     1.09732095
 h     -0.42416504     1.95037100    -1.41929443
 h      1.97040884     1.20160602    -0.37874355
 o      2.21327558    -1.35194086     0.25913557
 h      3.06346735    -0.87085124    -0.27774710
 c     -2.59649046    -0.14348818    -0.54975894
 h     -2.87103464    -0.60219496    -1.52707142
 h     -2.94519709    -0.97524310    -0.00122894
 h     -3.22142446     0.77936678    -0.33173490
 h     -0.38749114     1.51041348     2.01183968
          17

 c      1.06025329    -0.60595380     0.17195919
 c     -0.21776964    -1.04909932     0.22843027
 c     -1.11545690     0.12506602    -0.06706895
 c     -0.88510867     1.47298722     0.88716242
 c     -0.25666830     1.28486454    -0.54834746
 c      1.05963240     0.61304518    -0.48150851
 h     -0.57073476    -1.98837379     0.84252666
 h     -1.78330440     2.11597170     1.15347386
 h     -0.41015535     1.91314937    -1.42771592
 h      1.97612099     1.22500300    -0.34716951
 o      2.20203298    -1.34589669     0.25716551
 h      3.06843503    -0.84516324    -0.29651621
 c     -2.60490977    -0.14872178    -0.53968869
 h     -2.85585863    -0.62137787    -1.55145845
 h     -2.94407989    -1.00962746    -0.05147077
 h     -3.25008724     0.77698637    -0.37421671
 h     -0.37324930     1.52644914     1.96967505
          17

 c      1.06209217    -0.60655557     0.16609328
 c     -0.21755801    -1.04997234     0.22096560
 c     -1.12158852     0.14003133    -0.06957676
 c     -0.87673980     1.47996906     0.88702550
 c     -0.24649315     1.27428669    -0.54676830
 c      1.05857809     0.60312756    -0.46528469
 h     -0.51224920    -1.98292774     0.85323553
 h     -1.77058049     2.11561483     1.19580950
 h     -0.40209300     1.87814996    -1.43421038
 h      1.98135347     1.24663471    -0.32429274
 o      2.19219346    -1.33872814     0.25444804
 h      3.03866380    -0.83743729    -0.29277706
 c     -2.61285528    -0.15283233    -0.53037928
 h     -2.82869614    -0.62755660    -1.57365333
 h     -2.95168648    -1.05420791    -0.08181709
 h     -3.27312689     0.76263256    -0.41806397
 h     -0.35923811     1.53414055     1.90276490
          17

 c      1.06650433    -0.60814319     0.15775607
 c     -0.21979064    -1.05066274     0.21595148
 c     -1.12915359     0.15452494    -0.07243017
 c     -0.86881305     1.48664270     0.88756742
 c     -0.23646972     1.26212258    -0.54445455
 c      1.05867713     0.59638660    -0.44741772
 h     -0.45213460    -1.96506147     0.84982092
 h     -1.75279952     2.11092685     1.22245013
 h     -0.39972698     1.84729594    -1.44044598
 h      1.98145230     1.26231511    -0.31039722
 o      2.18389838    -1.33062381     0.25104940
 h      2.97661769    -0.84745124    -0.26735448
 c     -2.62033061    -0.15637153    -0.52234051
 h     -2.78952131    -0.61913675    -1.58936020
 h     -2.96601171    -1.10361276    -0.09439261
 h     -3.29110395     0.73725218    -0.46091233
 h     -0.34040503     1.53279296     1.82135107
          17

 c      1.07278890    -0.61097463     0.14721685
 c     -0.22401940    -1.05061597     0.21319786
 c     -1.13800562     0.16801840    -0.07530422
 c     -0.86190368     1.49283915     0.88743219
 c     -0.22693528     1.24869949    -0.54151793
 c      1.06028225     0.59350506    -0.42830971
 h     -0.39488909    -1.94021158     0.83534042
 h     -1.73180023     2.10348886     1.23301450
 h     -0.40230921     1.82150779    -1.44692628
 h      1.97429100     1.26975536    -0.30521144
 o      2.17692146    -1.32203235     0.24728941
 h      2.89174263    -0.87121713    -0.22539595
 c     -2.62729642    -0.16029692    -0.51573070
 h     -2.73941699    -0.59639630    -1.59601156
 h     -2.98339446    -1.14833834    -0.09394622
 h     -3.30604800     0.70419514    -0.50052099
 h     -0.30797006     1.52233835     1.74235124
          17

 c      1.07998563    -0.61519761     0.13475538
 c     -0.22963316    -1.04901175     0.21225933
 c     -1.14795268     0.18002830    -0.07785678
 c     -0.85667328     1.49829392     0.88503346
 c     -0.21827001     1.23445510    -0.53821280
 c      1.06353225     0.59485442    -0.40837878
 h     -0.34525827    -1.91716510     0.81553696
 h     -1.71042163     2.09586109     1.22878795
 h     -0.40861079     1.80066956    -1.45284832
 h      1.96035421     1.26884297    -0.30789486
 o      2.17016175    -1.31398917     0.24407594
 h      2.80863940    -0.89575321    -0.18173433
 c     -2.63356523    -0.16551211    -0.51054011
 h     -2.68031668    -0.56131741    -1.59292094
 h     -3.00035316    -1.17978350    -0.08520889
 h     -3.32113315     0.66850144    -0.53506760
 h     -0.25116262     1.50305001     1.68443619
          17

 c      1.08697649    -0.62074871     0.12062972
 c     -0.23602309    -1.04494799     0.21254219
 c     -1.15876268     0.19012994    -0.07975194
 c     -0.85309968     1.50271262     0.87979840
 c     -0.21087519     1.21989585    -0.53491142
 c      1.06832902     0.60040920    -0.38802157
 h     -0.30721887    -1.90617966     0.79747914
 h     -1.69205812     2.09132903     1.21256287
 h     -0.41708017     1.78396483    -1.45658233
 h      1.94277895     1.26180090    -0.31710230
 o      2.16127064    -1.30843931     0.24317254
 h      2.77289552    -0.89410838    -0.16500465
 c     -2.63884292    -0.17256885    -0.50662621
 h     -2.61474046    -0.51736240    -1.58161254
 h     -3.01433281    -1.19263693    -0.07198059
 h     -3.33971754     0.63543469    -0.56332809
 h     -0.16680127     1.47521017     1.65379866
          17

 c      1.09263902    -0.62725897     0.10503369
 c     -0.24273666    -1.03786385     0.21359091
 c     -1.17016238     0.19797568    -0.08067193
 c     -0.84988937     1.50573829     0.87263203
 c     -0.20513402     1.20554538    -0.53202267
 c      1.07429141     0.60970731    -0.36759582
 h     -0.28307113    -1.91417279     0.78608690
 h     -1.67998511     2.09338001     1.18799791
 h     -0.42612092     1.77038296    -1.45645454
 h      1.92727660     1.25316109    -0.33115886
 o      2.14944469    -1.30653479     0.24538323
 h      2.80641618    -0.85303322    -0.18831088
 c     -2.64288396    -0.18151103    -0.50371837
 h     -2.54548224    -0.46905720    -1.56591690
 h     -3.02376830    -1.18524642    -0.05704188
 h     -3.36378765     0.60853757    -0.58463218
 h     -0.06705928     1.44020187     1.63925228
          17

 c      1.09602593    -0.63406559     0.08807681
 c     -0.24951960    -1.02794243     0.21535396
 c     -1.18183171     0.20331369    -0.08031540
 c     -0.84532174     1.50699047     0.86478721
 c     -0.20136791     1.19189939    -0.52989021
 c      1.08080109     0.62193326    -0.34740627
 h     -0.27347381    -1.93996093     0.78098191
 h     -1.67593844     2.10453765     1.15849398
 h     -0.43438020     1.75916926    -1.45143817
 h      1.92106970     1.24886059    -0.34843745
 o      2.13772091    -1.30696813     0.24904642
 h      2.86984260    -0.79950335    -0.22489337
 c     -2.64562653    -0.19183439    -0.50150780
 h     -2.47531175    -0.42123619    -1.55113675
 h     -3.02808621    -1.15957711    -0.04208474
 h     -3.39267790     0.58835918    -0.59865335
 h      0.02896834     1.40122713     1.62623918
          17

 c      1.09650143    -0.64039573     0.06984232
 c     -0.25625384    -1.01603096     0.21810923
 c     -1.19340618     0.20599344    -0.07840393
 c     -0.83829881     1.50627678     0.85710121
 c     -0.19980179     1.17938277    -0.52872710
 c      1.08727956     0.63617054    -0.32769388
 h     -0.27812277    -1.97504040     0.77744603
 h     -1.67849039     2.12496147     1.12614476
 h     -0.44094833     1.75010552    -1.44156588
 h      1.92985489     1.25377915    -0.36774946
 o      2.12878507    -1.30856541     0.25274274
 h      2.92706171    -0.75786224    -0.25152557
 c     -2.64716857    -0.20258224    -0.49985070
 h     -2.40695923    -0.37812301    -1.54192729
 h     -3.02790409    -1.12138556    -0.02737820
 h     -3.42315075     0.57287958    -0.60529023
 h      0.10601884     1.36210311     1.60645171
          17

 c      1.09380234    -0.64557786     0.05046701
 c     -0.26291037    -1.00318451     0.22216486
 c     -1.20449344     0.20596066    -0.07470611
 c     -0.82856979     1.50371262     0.85001817
 c     -0.20054285     1.16831747    -0.52860025
 c      1.09353537     0.65172710    -0.30867136
 h     -0.29610832    -2.00875605     0.77006450
 h     -1.68290998     2.15206514     1.09165486
 h     -0.44546353     1.74360289    -1.42803308
 h      1.95398342     1.26884645    -0.38818745
 o      2.12383130    -1.31090145     0.25590211
 h      2.96201334    -0.73840432    -0.25880370
 c     -2.64758929    -0.21252527    -0.49897010
 h     -2.34352257    -0.34281610    -1.53999095
 h     -3.02528590    -1.08016600    -0.01132241
 h     -3.45076039     0.55914800    -0.60474312
 h      0.15518971     1.32611183     1.57747397
          17

 c      1.08805553    -0.64916691     0.03018502
 c     -0.26952897    -0.99030988     0.22766860
 c     -1.21469838     0.20325177    -0.06907175
 c     -0.81646309     1.49964778     0.84372642
 c     -0.20357117     1.15890845    -0.52944690
 c      1.09983735     0.66825074    -0.29058989
 h     -0.32598705    -2.03234438     0.75511071
 h     -1.68295736     2.18160121     1.05517285
 h     -0.44812451     1.74062154    -1.41301100
 h      1.98767240     1.29061567    -0.40847780
 o      2.12314069    -1.31382118     0.25833945
 h      2.96902127    -0.74426438    -0.24419041
 c     -2.64681077    -0.22041716    -0.49943286
 h     -2.28874363    -0.31744686    -1.54364880
 h     -3.02340144    -1.04740227     0.00929391
 h     -3.47141917     0.54481849    -0.59761797
 h      0.17261588     1.29566224     1.54031368
          17

 c      1.07974350    -0.65096551     0.00933853
 c     -0.27619129    -0.97804706     0.23457880
 c     -1.22364984     0.19800129    -0.06146162
 c     -0.80260274     1.49452436     0.83820043
 c     -0.20873964     1.15124774    -0.53111837
 c      1.10663576     0.68556558    -0.27376911
 h     -0.36589424    -2.04029753     0.73103691
 h     -1.67308832     2.20922779     1.01712962
 h     -0.44957051     1.74240097    -1.39912591
 h      2.02227577     1.31376530    -0.42673552
 o      2.12643509    -1.31720996     0.26001300
 h      2.94742787    -0.77517921    -0.20833513
 c     -2.64468634    -0.22541877    -0.50180054
 h     -2.24654356    -0.30351841    -1.54955834
 h     -3.02478772    -1.03188773     0.03711933
 h     -3.48241616     0.52892747    -0.58491885
 h      0.15836368     1.27224991     1.49813796
          17

 c      1.06961621    -0.65097800    -0.01163372
 c     -0.28298886    -0.96676121     0.24269513
 c     -1.23102172     0.19044507    -0.05195767
 c     -0.78782096     1.48879542     0.83316045
 c     -0.21578540     1.14534763    -0.53343788
 c      1.11424434     0.70346707    -0.25857111
 h     -0.41373741    -2.03045457     0.69818639
 h     -1.64976962     2.23158780     0.97856756
 h     -0.45064689     1.74997834    -1.38866532
 h      2.05006707     1.33373203    -0.44085367
 o      2.13291665    -1.32103990     0.26102255
 h      2.90186691    -0.82736821    -0.15499284
 c     -2.64122052    -0.22751541    -0.50618258
 h     -2.22013370    -0.30196549    -1.55472290
 h     -3.02909787    -1.03478487     0.07093543
 h     -3.48286420     0.51204853    -0.56793229
 h      0.11675541     1.25620775     1.45640299
          17

 c      1.05858014    -0.64934632    -0.03222117
 c     -0.28998262    -0.95654399     0.25168585
 c     -1.23655573     0.18091916    -0.04075765
 c     -0.77327689     1.48293262     0.82796230
 c     -0.22435143     1.14119167    -0.53626246
 c      1.12268703     0.72163203    -0.24535527
 h     -0.46743986    -2.00404089     0.65849608
 h     -1.61195541     2.24685248     0.94107099
 h     -0.45211773     1.76362141    -1.38273066
 h      2.06612564     1.34784120    -0.44903189
 o      2.14094435    -1.32566798     0.26181717
 h      2.84854674    -0.88960508    -0.09408461
 c     -2.63660732    -0.22746940    -0.51211636
 h     -2.21137538    -0.31305718    -1.55751017
 h     -3.03309612    -1.05000271     0.10506568
 h     -3.47378893     0.49611755    -0.54804804
 h      0.05827555     1.24596858     1.42408339
          17

 c      1.04760157    -0.64628176    -0.05188551
 c     -0.29715801    -0.94719612     0.26110457
 c     -1.24008622     0.16984202    -0.02816131
 c     -0.76056062     1.47747588     0.82149051
 c     -0.23400951     1.13878515    -0.53950839
 c      1.13167115     0.73961091    -0.23442765
 h     -0.52529109    -1.96596068     0.61525820
 h     -1.56128188     2.25510170     0.90650459
 h     -0.45449611     1.78244927    -1.38080194
 h      2.06875289     1.35543974    -0.45012585
 o      2.14740579    -1.33228923     0.26350069
 h      2.82628645    -0.93695959    -0.04612648
 c     -2.63106327    -0.22636397    -0.51882306
 h     -2.22055610    -0.33636674    -1.55782515
 h     -3.03295092    -1.06913007     0.13236553
 h     -3.45791172     0.48405018    -0.52655183
 h      0.00107290     1.23710054     1.41482559
          17

 c      1.03762062    -0.64199335    -0.07011808
 c     -0.30438225    -0.93824593     0.27042522
 c     -1.24156096     0.15769304    -0.01455921
 c     -0.75112170     1.47290042     0.81248783
 c     -0.24427567     1.13817259    -0.54313253
 c      1.14059102     0.75684443    -0.22599593
 h     -0.58637460    -1.92472078     0.57266540
 h     -1.50232894     2.25885606     0.87666983
 h     -0.45808139     1.80450460    -1.38100837
 h      2.05943984     1.35783094    -0.44386198
 o      2.14908285    -1.34212774     0.26707816
 h      2.87605549    -0.94482221    -0.02973146
 c     -2.62471807    -0.22520563    -0.52548801
 h     -2.24644129    -0.37085317    -1.55693580
 h     -3.02609915    -1.08529943     0.14719422
 h     -3.43894975     0.47907303    -0.50445247
 h     -0.03548788     1.22355155     1.44316460
          17

 c      1.02943476    -0.63664685    -0.08648207
 c     -0.31139815    -0.92913006     0.27913223
 c     -1.24105794     0.14499792    -0.00042485
 c     -0.74481406     1.46911418     0.80074590
 c     -0.25462394     1.13940986    -0.54710368
 c      1.14855654     0.77267844    -0.22014175
 h     -0.65063199    -1.89048459     0.53473592
 h     -1.44257880     2.26353077     0.85297572
 h     -0.46312605     1.82725793    -1.38094825
 h      2.04278379     1.35824996    -0.43094937
 o      2.14717123    -1.35401325     0.27162472
 h      2.97080033    -0.92819519    -0.03221428
 c     -2.61766177    -0.22472372    -0.53139944
 h     -2.28656034    -0.41499348    -1.55703708
 h     -3.01171961    -1.09432109     0.14653920
 h     -3.42029889     0.48366203    -0.48243818
 h     -0.04811571     1.20351749     1.51105477
          17

 c      1.02361704    -0.63040261    -0.10060763
 c     -0.31789478    -0.91961155     0.28685603
 c     -1.23879661     0.13233490     0.01370025
 c     -0.73985789     1.46533783     0.78768617
 c     -0.26450781     1.14250533    -0.55139163
 c      1.15451103     0.78639450    -0.21682710
 h     -0.71774173    -1.87043379     0.50383170
 h     -1.39070582     2.27637930     0.83628718
 h     -0.46994773     1.84829469    -1.37857257
 h      2.02593973     1.36152825    -0.41293104
 o      2.14441498    -1.36619997     0.27586841
 h      3.06125281    -0.91218373    -0.03493097
 c     -2.61004179    -0.22527606    -0.53603182
 h     -2.33776138    -0.46683569    -1.56031813
 h     -2.99055743    -1.09459344     0.13009774
 h     -3.40355782     0.49836807    -0.46103097
 h     -0.05168292     1.18200837     1.60175860
          17

 c      1.02051764    -0.62345891    -0.11218167
 c     -0.32365426    -0.91013823     0.29344163
 c     -1.23513088     0.12033788     0.02723368
 c     -0.73466439     1.46088594     0.77524325
 c     -0.27339820     1.14737406    -0.55595550
 c      1.15747245     0.79732756    -0.21595099
 h     -0.78513703    -1.86463942     0.48007635
 h     -1.35265730     2.30245842     0.82692503
 h     -0.47895389     1.86589559    -1.37277579
 h      2.01654772     1.37276312    -0.39155471
 o      2.14218735    -1.37778988     0.27922426
 h      3.12166473    -0.90858174    -0.02993801
 c     -2.60208349    -0.22682650    -0.53916030
 h     -2.39684341    -0.52381883    -1.56756136
 h     -2.96473891    -1.08702950     0.10025103
 h     -3.38792246     0.52126531    -0.44083613
 h     -0.06137061     1.16529688     1.69345511
          17

 c      1.02030004    -0.61606164    -0.12094906
 c     -0.32859632    -0.90172112     0.29887648
 c     -1.23051755     0.10966133     0.03958371
 c     -0.72876973     1.45583995     0.76496037
 c     -0.28082741     1.15382373    -0.56072092
 c      1.15689476     0.80509491    -0.21744271
 h     -0.84755201    -1.86718085     0.46235631
 h     -1.32862065     2.34013893     0.82460544
 h     -0.49062917     1.87935662    -1.36363573
 h      2.01881078     1.39474745    -0.36779119
 o      2.14091678    -1.38839270     0.28149097
 h      3.14249170    -0.92105670    -0.01521350
 c     -2.59401800    -0.22899760    -0.54096996
 h     -2.46081322    -0.58245844    -1.57715628
 h     -2.93770847    -1.07531621     0.06215890
 h     -3.37096740     0.54850019    -0.42264411
 h     -0.08450662     1.15709493     1.77003158
          17

 c      1.02297238    -0.60850360    -0.12671331
 c     -0.33265574    -0.89548093     0.30318015
 c     -1.22546429     0.10091934     0.05018483
 c     -0.72254490     1.45098731     0.75788361
 c     -0.28642481     1.16156535    -0.56555273
 c      1.15292226     0.80978540    -0.22130634
 h     -0.89885349    -1.87083567     0.44960511
 h     -1.31437508     2.38150170     0.82840959
 h     -0.50550428     1.88904847    -1.35236297
 h      2.03050981     1.42585714    -0.34142200
 o      2.14061376    -1.39783425     0.28262558
 h      3.12166882    -0.94981298     0.00894865
 c     -2.58600375    -0.23117054    -0.54203171
 h     -2.52662990    -0.63836967    -1.58559417
 h     -2.91402193    -1.06598012     0.02349949
 h     -3.35011244     0.57553995    -0.40729517
 h     -0.12251424     1.15861976     1.82203409
          17

 c      1.02840719    -0.60111938    -0.12933348
 c     -0.33566929    -0.89229359     0.30635131
 c     -1.22046117     0.09462281     0.05853689
 c     -0.71663264     1.44732261     0.75465402
 c     -0.28993692     1.17024456    -0.57023731
 c      1.14625907     0.81190063    -0.22756171
 h     -0.93403791    -1.87041092     0.44128050
 h     -1.30500543     2.41703790     0.83696793
 h     -0.52409500     1.89621595    -1.34098225
 h      2.04436763     1.46072840    -0.31179575
 o      2.14097790    -1.40609377     0.28269152
 h      3.06272070    -0.99260483     0.04076852
 c     -2.57812749    -0.23267086    -0.54306350
 h     -2.59093172    -0.68690406    -1.58914760
 h     -2.89844002    -1.06679301    -0.00716635
 h     -3.32379878     0.59839012    -0.39545745
 h     -0.17373994     1.16954241     1.84480499
          17

 c      1.03635424    -0.59427704    -0.12872016
 c     -0.33736795    -0.89264070     0.30835832
 c     -1.21590383     0.09112598     0.06423853
 c     -0.71164012     1.44566333     0.75552824
 c     -0.29123967     1.17949147    -0.57449570
 c      1.13779802     0.81211238    -0.23615985
 h     -0.95013120    -1.86365619     0.43728946
 h     -1.29717390     2.43947272     0.84873643
 h     -0.54677025     1.90248251    -1.33172330
 h      2.05218640     1.49296104    -0.27883177
 o      2.14110609    -1.41342103     0.28191782
 h      2.97932723    -1.04283425     0.07601191
 c     -2.57050282    -0.23313319    -0.54454655
 h     -2.65017396    -0.72404263    -1.58536472
 h     -2.89404244    -1.08240751    -0.02376312
 h     -3.29204526     0.61443947    -0.38746930
 h     -0.23475822     1.18848700     1.83740216
          17

 c      1.04644891    -0.58835554    -0.12483799
 c     -0.33742759    -0.89655750     0.30914016
 c     -1.21202397     0.09058374     0.06701064
 c     -0.70809738     1.44653651     0.76028130
 c     -0.29035410     1.18898753    -0.57803203
 c      1.12834491     0.81105137    -0.24695109
 h     -0.94637974    -1.85115893     0.43782687
 h     -1.28956014     2.44503457     0.86218608
 h     -0.57352191     1.90910590    -1.32620859
 h      2.04787505     1.51731271    -0.24333772
 o      2.13875258    -1.42065119     0.28084958
 h      2.90715903    -1.08460366     0.10560989
 c     -2.56336257    -0.23283926    -0.54646317
 h     -2.70104000    -0.74705008    -1.57362691
 h     -2.90060404    -1.11019176    -0.02538332
 h     -3.25654815     0.62294286    -0.38326098
 h     -0.30044683     1.21298002     1.80320400
          17

 c      1.05821778    -0.58369675    -0.11772187
 c     -0.33551089    -0.90360496     0.30860761
 c     -1.20884830     0.09293220     0.06670645
 c     -0.70654103     1.45021799     0.76796763
 c     -0.28746903     1.19852541    -0.58059824
 c      1.11851559     0.80920268    -0.25969569
 h     -0.92431908    -1.83623703     0.44332194
 h     -1.28266923     2.43349451     0.87590278
 h     -0.60368589     1.91629516    -1.32476121
 h      2.02842496     1.53059105    -0.20677712
 o      2.13049107    -1.42914627     0.28024737
 h      2.90164558    -1.09406029     0.11738432
 c     -2.55700134    -0.23260615    -0.54838311
 h     -2.74081998    -0.75477858    -1.55506975
 h     -2.91505759    -1.14143720    -0.01534594
 h     -3.22048990     0.62516831    -0.38232701
 h     -0.36330324     1.23893783     1.75259201
          17

 c      1.07108417    -0.58053327    -0.10750484
 c     -0.33128628    -0.91287186     0.30664307
 c     -1.20620216     0.09789745     0.06330995
 c     -0.70758909     1.45680129     0.77662197
 c     -0.28295129     1.20802923    -0.58203697
 c      1.10871489     0.80685869    -0.27408890
 h     -0.88779092    -1.82488380     0.45449647
 h     -1.27873284     2.40811350     0.88868648
 h     -0.63578826     1.92301424    -1.32626359
 h      1.99390417     1.53186141    -0.17086715
 o      2.11642268    -1.43881921     0.28005585
 h      2.96384890    -1.07154408     0.11266381
 c     -2.55163132    -0.23333244    -0.54971630
 h     -2.76767637    -0.74778239    -1.53245885
 h     -2.93339841    -1.16640953     0.00179173
 h     -3.18803661     0.62410530    -0.38377633
 h     -0.41285960     1.26004244     1.70668333
          17

 c      1.08439509    -0.57894512    -0.09443027
 c     -0.32445725    -0.92309349     0.30310565
 c     -1.20375909     0.10502606     0.05692677
 c     -0.71177492     1.46614547     0.78358023
 c     -0.27731650     1.21751634    -0.58229233
 c      1.09914560     0.80407892    -0.28979490
 h     -0.84233749    -1.82491132     0.47240341
 h     -1.28174843     2.37559201     0.89973904
 h     -0.66767036     1.92742876    -1.32870642
 h      1.94736544     1.52255837    -0.13713145
 o      2.10025513    -1.44815260     0.27957243
 h      3.03913040    -1.04145013     0.10362762
 c     -2.54732255    -0.23562836    -0.54984827
 h     -2.78084033    -0.72833822    -1.51023214
 h     -2.95209712    -1.17787828     0.02214566
 h     -3.16339126     0.62351784    -0.38653136
 h     -0.43782084     1.26871822     1.69403164
          17

 c      1.09745933    -0.57886187    -0.07884452
 c     -0.31487975    -0.93299272     0.29786737
 c     -1.20112017     0.11372865     0.04776666
 c     -0.71896759     1.47755175     0.78745729
 c     -0.27116431     1.22702635    -0.58140604
 c      1.08983037     0.80065730    -0.30649039
 h     -0.79318966    -1.84292029     0.49810489
 h     -1.29718702     2.34522161     0.90896562
 h     -0.69688591     1.92769009    -1.33007880
 h      1.89478985     1.50661920    -0.10641829
 o      2.08456461    -1.45620417     0.27842824
 h      3.09171047    -1.01987091     0.09752686
 c     -2.54406107    -0.23964146    -0.54815233
 h     -2.78070507    -0.70021649    -1.49437895
 h     -2.96855393    -1.17194835     0.04293225
 h     -3.14949494     0.62635116    -0.38968911
 h     -0.43337437     1.26128594     1.72781602
          17

 c      1.10957528    -0.58007223    -0.06119136
 c     -0.30273977    -0.94177143     0.29090981
 c     -1.19789383     0.12334248     0.03612313
 c     -0.72815120     1.48969001     0.78954332
 c     -0.26511124     1.23656609    -0.57948667
 c      1.08066500     0.79615388    -0.32390639
 h     -0.74261564    -1.87960705     0.53169534
 h     -1.33034518     2.32584465     0.91709141
 h     -0.72120626     1.92262284    -1.32910463
 h      1.84444130     1.49015782    -0.07848546
 o      2.07058004    -1.46266803     0.27655854
 h      3.10780554    -1.01338987     0.09705028
 c     -2.54184800    -0.24503548    -0.54404157
 h     -2.76859709    -0.66783352    -1.49134917
 h     -2.98112076    -1.14777365     0.06236062
 h     -3.14698271     0.63323853    -0.39286953
 h     -0.40545056     1.24219855     1.78962824
          17

 c      1.12005258    -0.58224810    -0.04200011
 c     -0.28856005    -0.94935180     0.28242349
 c     -1.19375022     0.13321090     0.02235961
 c     -0.73822855     1.50137463     0.79198945
 c     -0.25974172     1.24608423    -0.57664304
 c      1.07158134     0.79007135    -0.34182643
 h     -0.68947009    -1.92785568     0.57132249
 h     -1.38290185     2.32082364     0.92504876
 h     -0.73904382     1.91213102    -1.32561471
 h      1.80465889     1.47972182    -0.05213673
 o      2.05891386    -1.46755509     0.27403633
 h      3.08393363    -1.02416850     0.10292647
 c     -2.54075374    -0.25112308    -0.53719507
 h     -2.74606148    -0.63470243    -1.50531232
 h     -2.98915925    -1.10733921     0.07965316
 h     -3.15410768     0.64224756    -0.39628163
 h     -0.36445657     1.21975494     1.85125876
          17

 c      1.12823255    -0.58498938    -0.02185790
 c     -0.27298142    -0.95611955     0.27279648
 c     -1.18845333     0.14274194     0.00689667
 c     -0.74871266     1.51218489     0.79624829
 c     -0.25556543     1.25546264    -0.57293211
 c      1.06281250     0.78217024    -0.35999412
 h     -0.63158709    -1.97634776     0.61341407
 h     -1.45042428     2.32569381     0.93304573
 h     -0.74970962     1.89731438    -1.32060565
 h      1.78022879     1.47898531    -0.02650598
 o      2.04984179    -1.47106303     0.27100723
 h      3.02237438    -1.05195996     0.11487374
 c     -2.54087151    -0.25705683    -0.52788558
 h     -2.71416842    -0.60219095    -1.53490078
 h     -2.99333075    -1.05562440     0.09543768
 h     -3.16762601     0.65005388    -0.40047467
 h     -0.31935784     1.20094847     1.89365047
          17

 c      1.13352291    -0.58787880    -0.00137162
 c     -0.25657109    -0.96251023     0.26251009
 c     -1.18188028     0.15143158    -0.00980383
 c     -0.75966697     1.52226201     0.80298927
 c     -0.25297561     1.26451935    -0.56834077
 c      1.05501948     0.77268740    -0.37799331
 h     -0.56803045    -2.01462541     0.65388197
 h     -1.52407209     2.33173786     0.94051852
 h     -0.75348887     1.88033466    -1.31608778
 h      1.77026066     1.48644883    -0.00271644
 o      2.04315993    -1.47360452     0.26769230
 h      2.93320252    -1.09337179     0.13138976
 c     -2.54216244    -0.26191239    -0.51709907
 h     -2.67375756    -0.56997692    -1.57264054
 h     -2.99597784    -1.00071774     0.11233574
 h     -3.18394529     0.65353608    -0.40601253
 h     -0.27654950     1.19029514     1.90770056
          17

 c      1.13546510    -0.59052943     0.01886741
 c     -0.23978714    -0.96878818     0.25204499
 c     -1.17402880     0.15886536    -0.02725888
 c     -0.77132281     1.53184183     0.81234591
 c     -0.25221897     1.27302797    -0.56279951
 c      1.04908319     0.76223349    -0.39525543
 h     -0.49963363    -2.03568113     0.68916563
 h     -1.59451071     2.33105562     0.94680698
 h     -0.75147442     1.86401949    -1.31469871
 h      1.76994544     1.49676304     0.01600824
 o      2.03756608    -1.47601538     0.26445406
 h      2.84361912    -1.13808401     0.14850209
 c     -2.54432363    -0.26473540    -0.50626022
 h     -2.62634910    -0.53768260    -1.60814622
 h     -3.00090389    -0.95265212     0.13482434
 h     -3.19998061     0.65086667    -0.41327313
 h     -0.24043767     1.19035463     1.89056973
          17

 c      1.13384817    -0.59260434     0.03830415
 c     -0.22303494    -0.97500909     0.24183313
 c     -1.16500860     0.16471240    -0.04498621
 c     -0.78383280     1.54102692     0.82405760
 c     -0.25339719     1.28076126    -0.55623426
 c      1.04576045     0.75152026    -0.41119585
 h     -0.42861255    -2.03635254     0.71674813
 h     -1.65445702     2.31884328     0.95164907
 h     -0.74508912     1.85117054    -1.31897913
 h      1.77398686     1.50398482     0.02583756
 o      2.03003503    -1.47976307     0.26184687
 h      2.80702589    -1.16520189     0.15885802
 c     -2.54687803    -0.26478668    -0.49668934
 h     -2.57455624    -0.50592701    -1.63214405
 h     -3.01150178    -0.91982136     0.16689895
 h     -3.21363065     0.64193404    -0.42238925
 h     -0.21386971     1.20222010     1.84353429
          17

 c      1.12883594    -0.59379014     0.05642007
 c     -0.20674700    -0.98103468     0.23222893
 c     -1.15501907     0.16871960    -0.06252000
 c     -0.79724708     1.54979143     0.83748159
 c     -0.25650407     1.28755375    -0.54865253
 c      1.04547113     0.74117815    -0.42534405
 h     -0.35809860    -2.01708663     0.73543647
 h     -1.69942900     2.29341867     0.95530954
 h     -0.73540211     1.84371658    -1.33037344
 h      1.77869026     1.50377332     0.02378476
 o      2.01877040    -1.48573576     0.26017802
 h      2.85542299    -1.16275910     0.15880649
 c     -2.54944742    -0.26189567    -0.48906719
 h     -2.52173775    -0.47633128    -1.63875818
 h     -3.02782517    -0.90476142     0.20811484
 h     -3.22399931     0.62831680    -0.43325845
 h     -0.19781160     1.22551134     1.77185236
          17

 c      1.12101367    -0.59377185     0.07273270
 c     -0.19144077    -0.98652986     0.22347076
 c     -1.14432524     0.17070802    -0.07941839
 c     -0.81164427     1.55807592     0.85149597
 c     -0.26147032     1.29334981    -0.54022901
 c      1.04825506     0.73169699    -0.43739682
 h     -0.29178876    -1.98192504     0.74569787
 h     -1.72783358     2.25570346     0.95854751
 h     -0.72260881     1.84211136    -1.34839207
 h      1.78248151     1.49405328     0.00832808
 o      2.00681317    -1.49293467     0.25912139
 h      2.94200022    -1.14871695     0.15464455
 c     -2.55187596    -0.25650185    -0.48327960
 h     -2.47140465    -0.45111356    -1.62608437
 h     -3.04587566    -0.90380026     0.25239387
 h     -3.23142826     0.61298395    -0.44556734
 h     -0.18986463     1.25781218     1.68619006
          17

 c      1.11133442    -0.59228961     0.08681809
 c     -0.17771843    -0.99095042     0.21563047
 c     -1.13324117     0.17057326    -0.09526897
 c     -0.82733078     1.56586534     0.86440844
 c     -0.26817505     1.29819562    -0.53133987
 c      1.05382051     0.72340711    -0.44720992
 h     -0.23359807    -1.93868182     0.75008990
 h     -1.74124927     2.20896878     0.96253718
 h     -0.70607323     1.84537017    -1.37053385
 h      1.78585328     1.47503065    -0.02056388
 o      1.99718728    -1.50038635     0.25838310
 h      3.01817777    -1.13962381     0.15185322
 c     -2.55409226    -0.24933409    -0.47869508
 h     -2.42672259    -0.43276356    -1.59607758
 h     -3.06008232    -0.91067951     0.29129149
 h     -3.23728181     0.59974744    -0.45883925
 h     -0.18172649     1.29400100     1.60413804
          17

 c      1.10100863    -0.58918963     0.09832679
 c     -0.16625380    -0.99357845     0.20858657
 c     -1.12211634     0.16828015    -0.10969257
 c     -0.84477801     1.57308925     0.87428469
 c     -0.27641499     1.30219427    -0.52251406
 c      1.06160211     0.71645910    -0.45478118
 h     -0.18714163    -1.89839734     0.75334115
 h     -1.74519214     2.15888379     0.96875794
 h     -0.68492149     1.85166405    -1.39308952
 h      1.79128713     1.44916295    -0.06155733
 o      1.99114888    -1.50765409     0.25785708
 h      3.06171047    -1.14180638     0.15253671
 c     -2.55598366    -0.24108159    -0.47447641
 h     -2.39011289    -0.42387545    -1.55439208
 h     -3.06589174    -0.91977888     0.31768180
 h     -3.24336382     0.59239009    -0.47253830
 h     -0.15928342     1.32746746     1.54671326
          17

 c      1.09136310    -0.58443263     0.10699528
 c     -0.15776783    -0.99373837     0.20211528
 c     -1.11132075     0.16385168    -0.12235792
 c     -0.86367268     1.57922608     0.88009558
 c     -0.28587099     1.30545661    -0.51432700
 c      1.07081629     0.71081038    -0.46023234
 h     -0.15509715    -1.87241649     0.76098259
 h     -1.74975163     2.11330648     0.97885500
 h     -0.65870755     1.85905674    -1.41230588
 h      1.80312029     1.42102067    -0.11223165
 o      1.98896395    -1.51451214     0.25751764
 h      3.06486832    -1.15671882     0.15721928
 c     -2.55743239    -0.23221129    -0.46973021
 h     -2.36292316    -0.42702832    -1.50993875
 h     -3.06072682    -0.92722809     0.32729412
 h     -3.25097334     0.59351206    -0.48620499
 h     -0.11338648     1.35521740     1.52495546
          17

 c      1.08367585    -0.57809799     0.11266532
 c     -0.15294875    -0.99120579     0.19614804
 c     -1.10122743     0.15735957    -0.13300439
 c     -0.88204152     1.58323591     0.88240196
 c     -0.29610640     1.30807512    -0.50727163
 c      1.08057078     0.70627722    -0.46375682
 h     -0.13888197    -1.86694597     0.77598636
 h     -1.76742768     2.08034468     0.99441313
 h     -0.62777746     1.86603871    -1.42532646
 h      1.82671279     1.39635415    -0.16982537
 o      1.99041579    -1.52080046     0.25736990
 h      3.02691754    -1.18377019     0.16573398
 c     -2.55840010    -0.22289775    -0.46365599
 h     -2.34538632    -0.44450508    -1.47306735
 h     -3.04398205    -0.93095538     0.31889155
 h     -3.26001355     0.60355589    -0.49953446
 h     -0.05255326     1.38072207     1.53161107
          17

 c      1.07900096    -0.57041177     0.11530998
 c     -0.15230520    -0.98644293     0.19098315
 c     -1.09219912     0.14892766    -0.14146582
 c     -0.89757073     1.58435288     0.88242194
 c     -0.30659850     1.31011240    -0.50165970
 c      1.09009996     0.70272373    -0.46551816
 h     -0.13882440    -1.87954663     0.79606444
 h     -1.80543565     2.06386039     1.01626874
 h     -0.59330000     1.87179958    -1.43070091
 h      1.86605744     1.37965380    -0.23253800
 o      1.99484860    -1.52644336     0.25744602
 h      2.95389862    -1.22046012     0.17730613
 c     -2.55889563    -0.21305944    -0.45587499
 h     -2.33726549    -0.47752858    -1.45149314
 h     -3.01692159    -0.93071500     0.29427985
 h     -3.26879700     0.62065980    -0.51233402
 h      0.00489599     1.40889188     1.55228328
          17

 c      1.07801527    -0.56178072     0.11504820
 c     -0.15602347    -0.98033663     0.18718035
 c     -1.08458330     0.13874320    -0.14769186
 c     -0.90932051     1.58265961     0.88121598
 c     -0.31678791     1.31158411    -0.49759167
 c      1.09907143     0.70030753    -0.46558216
 h     -0.15436073    -1.90166924     0.81496661
 h     -1.85878435     2.06056227     1.04342944
 h     -0.55710450     1.87631829    -1.42855899
 h      1.92047947     1.37122796    -0.30035050
 o      2.00073903    -1.53160313     0.25783406
 h      2.86578137    -1.26020686     0.19005283
 c     -2.55881756    -0.20248845    -0.44680712
 h     -2.33889135    -0.52499068    -1.44596629
 h     -2.98273919    -0.92845689     0.25850101
 h     -3.27471797     0.64145495    -0.52438953
 h      0.04422231     1.44204317     1.57596582
          17

 c      1.08093182    -0.55277853     0.11213192
 c     -0.16389074    -0.97374953     0.18528379
 c     -1.07870773     0.12707694    -0.15175824
 c     -0.91767003     1.57881667     0.87959155
 c     -0.32613222     1.31244006    -0.49497215
 c      1.10769563     0.69952109    -0.46399014
 h     -0.18412274    -1.92386291     0.82603025
 h     -1.91412454     2.06303631     1.07304886
 h     -0.52143067     1.88032471    -1.42053739
 h      1.98354005     1.36679538    -0.37409378
 o      2.00488072    -1.53695173     0.25872800
 h      2.80968273    -1.28839335     0.20016732
 c     -2.55786407    -0.19097696    -0.43767095
 h     -2.35128235    -0.58268715    -1.45020200
 h     -2.94645158    -0.92869184     0.21966741
 h     -3.27527334     0.66224131    -0.53534358
 h      0.05747793     1.48001686     1.59627857
          17

 c      1.08750665    -0.54405164     0.10690504
 c     -0.17530752    -0.96728030     0.18565194
 c     -1.07486555     0.11430761    -0.15386022
 c     -0.92343771     1.57357709     0.87813113
 c     -0.33415375     1.31256385    -0.49354597
 c      1.11649953     0.70095982    -0.46089840
 h     -0.22614265    -1.93893483     0.82450405
 h     -1.95850848     2.06439491     1.10165237
 h     -0.48863841     1.88511268    -1.40942374
 h      2.04566527     1.36027278    -0.45364536
 o      2.00376862    -1.54329647     0.26030789
 h      2.83832634    -1.28913648     0.20394105
 c     -2.55565046    -0.17841918    -0.42997052
 h     -2.37509254    -0.64415200    -1.45531638
 h     -2.91384277    -0.93748916     0.18715614
 h     -3.26887027     0.67999402    -0.54468329
 h      0.04189102     1.52123854     1.60995010
          17

 c      1.09712686    -0.53618870     0.09975418
 c     -0.18938541    -0.96124041     0.18842309
 c     -1.07329080     0.10093757    -0.15429043
 c     -0.92740270     1.56756961     0.87717270
 c     -0.34047032     1.31180247    -0.49295847
 c      1.12599916     0.70506370    -0.45662235
 h     -0.27812691    -1.94278571     0.80814208
 h     -1.98361156     2.06009593     1.12617147
 h     -0.46090021     1.89214302    -1.39842121
 h      2.09777171     1.34675867    -0.53720389
 o      1.99900991    -1.55001977     0.26238720
 h      2.92469937    -1.27093336     0.20356096
 c     -2.55195677    -0.16505022    -0.42481481
 h     -2.40973858    -0.70243836    -1.45407359
 h     -2.88917048    -0.95863910     0.16766805
 h     -3.25525819     0.69305273    -0.55185823
 h     -0.00150869     1.56341990     1.61593486
          17

 c      1.10896407    -0.52966838     0.09107405
 c     -0.20506887    -0.95571404     0.19353540
 c     -1.07413399     0.08758251    -0.15340725
 c     -0.93027283     1.56126808     0.87675693
 c     -0.34480854     1.31001942    -0.49284561
 c      1.13651927     0.71199239    -0.45156692
 h     -0.33772360    -1.93442186     0.77709309
 h     -1.98592352     2.04780555     1.14427541
 h     -0.43993104     1.90244753    -1.39010596
 h      2.13333612     1.32375907    -0.62180614
 o      1.99419062    -1.55602596     0.26468049
 h      3.01140573    -1.25106034     0.20280927
 c     -2.54688162    -0.15172754    -0.42252954
 h     -2.45337871    -0.75153397    -1.44243260
 h     -2.87340176    -0.98933357     0.16211414
 h     -3.23565434     0.70151680    -0.55645132
 h     -0.06795777     1.60399329     1.61559547
          17

 c      1.12212103    -0.52483945     0.08124570
 c     -0.22125659    -0.95059117     0.20074406
 c     -1.07744199     0.07492728    -0.15159839
 c     -0.93279490     1.55497890     0.87652902
 c     -0.34700051     1.30715795    -0.49291967
 c      1.14814992     0.72160089    -0.44613376
 h     -0.40277864    -1.91606114     0.73373201
 h     -1.96615678     2.02698151     1.15438239
 h     -0.42685794     1.91603731    -1.38547046
 h      2.14893486     1.29115216    -0.70416373
 o      1.99119983    -1.56075673     0.26702487
 h      3.06846120    -1.23851413     0.20342728
 c     -2.54075690    -0.13980891    -0.42279451
 h     -2.50333970    -0.78704875    -1.41933261
 h     -2.86499428    -1.02085676     0.16695920
 h     -3.21258572     0.70724773    -0.55828268
 h     -0.14813011     1.64061405     1.61374821
          17

 c      1.13572943    -0.52189119     0.07062214
 c     -0.23689645    -0.94555848     0.20963761
 c     -1.08313993     0.06366190    -0.14924442
 c     -0.93574720     1.54877508     0.87565333
 c     -0.34696817     1.30328207    -0.49300468
 c      1.16074248     0.73345495    -0.44065135
 h     -0.47165230    -1.89329071     0.68239267
 h     -1.92939601     1.99885419     1.15572091
 h     -0.42224126     1.93167177    -1.38362269
 h      2.14423447     1.25081638    -0.78138974
 o      1.99073339    -1.56400356     0.26932793
 h      3.08514071    -1.23670649     0.20594185
 c     -2.53398574    -0.13065650    -0.42501396
 h     -2.55656348    -0.80650591    -1.38613175
 h     -2.86188298    -1.04347237     0.17787867
 h     -3.18933480     0.71329880    -0.55735916
 h     -0.22801132     1.67190956     1.61958822
          17

 c      1.14900811    -0.52083535     0.05952301
 c     -0.25104918    -0.94014649     0.21970545
 c     -1.09101232     0.05441420    -0.14668821
 c     -0.93952159     1.54242947     0.87300877
 c     -0.34470612     1.29857100    -0.49301127
 c      1.17390296     0.74686287    -0.43532268
 h     -0.54349101    -1.87426929     0.62844460
 h     -1.88608921     1.96683031     1.14860969
 h     -0.42615005     1.94716458    -1.38233510
 h      2.12202114     1.20629744    -0.85168228
 o      1.99295410    -1.56571317     0.27152512
 h      3.05943462    -1.24659461     0.21039023
 c     -2.52700259    -0.12519734    -0.42854168
 h     -2.60998479    -0.80960211    -1.34635350
 h     -2.86256433    -1.05005492     0.19189102
 h     -3.16891410     0.72269920    -0.55367551
 h     -0.29282962     1.69785034     1.64425915
          17

 c      1.16129410    -0.52152029     0.04823792
 c     -0.26297469    -0.93397078     0.23049401
 c     -1.10069107     0.04769408    -0.14421173
 c     -0.94338139     1.53551525     0.86790943
 c     -0.34027086     1.29327471    -0.49289217
 c      1.18699475     0.76093629    -0.43018125
 h     -0.61780546    -1.86652171     0.57632790
 h     -1.85233655     1.93670416     1.13479037
 h     -0.43821488     1.96002947    -1.37903734
 h      2.08819265     1.16241976    -0.91503530
 o      1.99765162    -1.56594107     0.27357041
 h      2.99543769    -1.26744175     0.21650168
 c     -2.52032488    -0.12368925    -0.43272438
 h     -2.66094746    -0.79854930    -1.30574933
 h     -2.86622419    -1.03699332     0.20767702
 h     -3.15288472     0.73695320    -0.54700681
 h     -0.33556573     1.71837201     1.69238816
          17

 c      1.17205752    -0.52367556     0.03703557
 c     -0.27228909    -0.92709526     0.24175215
 c     -1.11165726     0.04385028    -0.14201740
 c     -0.94555647     1.52771087     0.86070502
 c     -0.33377276     1.28765727    -0.49261122
 c      1.19921259     0.77470212    -0.42507731
 h     -0.69285209    -1.87222335     0.52773674
 h     -1.84542335     1.91495323     1.11678976
 h     -0.45766473     1.96812589    -1.37169955
 h      2.05097939     1.12450167    -0.97364867
 o      2.00396159    -1.56492435     0.27545047
 h      2.90770476    -1.29557187     0.22347962
 c     -2.51456232    -0.12566845    -0.43688221
 h     -2.70773051    -0.77820895    -1.27220059
 h     -2.87258981    -1.00383940     0.22525183
 h     -3.14077365     0.75516735    -0.53691631
 h     -0.36034119     1.73152529     1.75608075
          17

 c      1.18090635    -0.52697085     0.02617116
 c     -0.27907290    -0.92011365     0.25338474
 c     -1.12325686     0.04303601    -0.14021349
 c     -0.94474417     1.51911269     0.85252684
 c     -0.32536585     1.28194667    -0.49212296
 c      1.20980183     0.78727397    -0.41976791
 h     -0.76429444    -1.88673326     0.48207927
 h     -1.87266181     1.90424265     1.09535905
 h     -0.48338534     1.97010763    -1.35934173
 h      2.01844274     1.09694726    -1.03108063
 o      2.00959851    -1.56329724     0.27722860
 h      2.83328171    -1.32086478     0.22931960
 c     -2.51032986    -0.13010812    -0.44036034
 h     -2.74993638    -0.75519235    -1.25446357
 h     -2.88185934    -0.95282843     0.24563662
 h     -3.13056183     0.77449038    -0.52305141
 h     -0.37587258     1.73436548     1.82080062
          17

 c      1.18759163    -0.53105741     0.01588181
 c     -0.28377409    -0.91380430     0.26527085
 c     -1.13473253     0.04519454    -0.13880672
 c     -0.94120057     1.51028924     0.84470487
 c     -0.31523900     1.27630258    -0.49135629
 c      1.21836551     0.79802527    -0.41414701
 h     -0.82610401    -1.90220329     0.43855376
 h     -1.92469445     1.90099045     1.06809742
 h     -0.51402678     1.96564323    -1.34219557
 h      1.99483161     1.08176905    -1.08959284
 o      2.01088732    -1.56209574     0.27905755
 h      2.83103931    -1.32692567     0.23070434
 c     -2.50815700    -0.13579843    -0.44275473
 h     -2.78804485    -0.73520918    -1.25887805
 h     -2.89474325    -0.88847617     0.27063993
 h     -3.11981482     0.79148308    -0.50552404
 h     -0.38930326     1.72482742     1.87370109
          17

 c      1.19201067    -0.53556862     0.00636732
 c     -0.28700102    -0.90875161     0.27716155
 c     -1.14528422     0.05008052    -0.13770423
 c     -0.93617773     1.50192356     0.83827957
 c     -0.30361276     1.27081076    -0.49020213
 c      1.22499187     0.80665330    -0.40844775
 h     -0.87266249    -1.91183531     0.39736001
 h     -1.98348930     1.89900794     1.03209745
 h     -0.54815772     1.95541530    -1.32160655
 h      1.97892539     1.07825205    -1.14762061
 o      2.00752314    -1.56144012     0.28092960
 h      2.90614545    -1.31269642     0.22717752
 c     -2.50849102    -0.14177986    -0.44419186
 h     -2.82195414    -0.72007489    -1.28545857
 h     -2.91242812    -0.81685395     0.30250085
 h     -3.10667727     0.80347302    -0.48513939
 h     -0.40482856     1.70227544     1.90649630
          17

 c      1.19418254    -0.54014250    -0.00221728
 c     -0.28934580    -0.90520952     0.28869627
 c     -1.15415785     0.05730783    -0.13673013
 c     -0.93096077     1.49447178     0.83378058
 c     -0.29074129     1.26549975    -0.48851604
 c      1.23006745     0.81309369    -0.40319556
 h     -0.90010410    -1.91168525     0.35963045
 h     -2.03300686     1.89365906     0.98647564
 h     -0.58437821     1.94090443    -1.29970489
 h      1.96618679     1.08402836    -1.20014442
 o      2.00317915    -1.56044292     0.28263623
 h      3.00041965    -1.29393809     0.22181738
 c     -2.51172212    -0.14755061    -0.44528997
 h     -2.85006563    -0.70756978    -1.32725776
 h     -2.93607460    -0.74405799     0.34285233
 h     -3.09039577     0.80937180    -0.46340883
 h     -0.42430205     1.66725330     1.91515933
          17

 c      1.19420131    -0.54447761    -0.00974796
 c     -0.29126990    -0.90312770     0.29945989
 c     -1.16074514     0.06639174    -0.13565724
 c     -0.92649832     1.48809640     0.83123225
 c     -0.27691564     1.26037965    -0.48614468
 c      1.23400112     0.81738328    -0.39898267
 h     -0.90668505    -1.90077268     0.32695528
 h     -2.06287097     1.88286531     0.93248923
 h     -0.62131432     1.92393710    -1.27884757
 h      1.95211374     1.09641146    -1.24125403
 o      2.00038765    -1.55858564     0.28404075
 h      3.07349379    -1.28054123     0.21670087
 c     -2.51813699    -0.15300930    -0.44671221
 h     -2.87010474    -0.69413219    -1.37390849
 h     -2.96574884    -0.67435045     0.39091948
 h     -3.07145353     0.80995196    -0.44237732
 h     -0.44782184     1.62118890     1.89943893
          17

 c      1.19219685    -0.54835852    -0.01611767
 c     -0.29303464    -0.90219586     0.30903345
 c     -1.16466726     0.07677770    -0.13424389
 c     -0.92343709     1.48272777     0.83017447
 c     -0.26247016     1.25549360    -0.48297186
 c      1.23707197     0.81957471    -0.39628178
 h     -0.89284879    -1.88090930     0.30096679
 h     -2.06784061     1.86655966     0.87275516
 h     -0.65746765     1.90609039    -1.26094003
 h      1.93406566     1.11314336    -1.26632898
 o      2.00015342    -1.55573323     0.28508716
 h      3.10904069    -1.27586405     0.21262375
 c     -2.52784077    -0.15828163    -0.44873646
 h     -2.88046777    -0.67720504    -1.41571504
 h     -2.99964529    -0.60958801     0.44237281
 h     -3.05145164     0.80769043    -0.42432693
 h     -0.47380288     1.56620884     1.86325872
          17

 c      1.18831674    -0.55165485    -0.02122719
 c     -0.29464478    -0.90185235     0.31703356
 c     -1.16581462     0.08786840    -0.13226778
 c     -0.92223566     1.47813521     0.82961515
 c     -0.24779223     1.25095118    -0.47896231
 c      1.23939654     0.81970144    -0.39536451
 h     -0.86137977    -1.85684210     0.28302503
 h     -2.04686245     1.84614586     0.81061615
 h     -0.69098257     1.88823873    -1.24693722
 h      1.91163289     1.13265975    -1.27300580
 o      2.00275250    -1.55189721     0.28575170
 h      3.10214283    -1.28046403     0.20982503
 c     -2.54068821    -0.16350810    -0.45118588
 h     -2.88085160    -0.65594689    -1.44579310
 h     -3.03458663    -0.55039135     0.49042089
 h     -3.03272765     0.80615775    -0.41143152
 h     -0.49861402     1.50488505     1.81599508
          17

 c      1.18272618    -0.55430637    -0.02498418
 c     -0.29582316    -0.90127762     0.32314640
 c     -1.16433844     0.09904695    -0.12955021
 c     -0.92317499     1.47400579     0.82804770
 c     -0.23331310     1.24692431    -0.47417383
 c      1.24093757     0.81775851    -0.39627541
 h     -0.81748612    -1.83650180     0.27393185
 h     -2.00309849     1.82437827     0.74967903
 h     -0.71955960     1.87050064    -1.23681790
 h      1.88649750     1.15421122    -1.26146443
 o      2.00806826    -1.54714933     0.28602576
 h      3.05393584    -1.29353169     0.20825762
 c     -2.55626131    -0.16866010    -0.45360696
 h     -2.87225959    -0.63110179    -1.46064426
 h     -3.06733341    -0.49749283     0.52824657
 h     -3.01768825     0.80892723    -0.40547906
 h     -0.51649979     1.43952321     1.77296629
          17

 c      1.17561699    -0.55631366    -0.02730680
 c     -0.29608013    -0.89948869     0.32715188
 c     -1.16060677     0.10970616    -0.12597403
 c     -0.92609448     1.47001680     0.82394336
 c     -0.21946866     1.24360405    -0.46874274
 c      1.24151076     0.81368532    -0.39882010
 h     -0.76796425    -1.83005496     0.27378384
 h     -1.94509896     1.80564359     0.69320449
 h     -0.74067084     1.85258337    -1.23001265
 h      1.86229428     1.17803279    -1.23452838
 o      2.01549053    -1.54164071     0.28592630
 h      2.97316028    -1.31256918     0.20741348
 c     -2.57392639    -0.17343286    -0.45542971
 h     -2.85681189    -0.60477731    -1.46025505
 h     -3.09556785    -0.45214632     0.55081280
 h     -3.00803682     0.81823767    -0.40775483
 h     -0.52163481     1.37117230     1.75060149
          17

 c      1.16722337    -0.55773184    -0.02813325
 c     -0.29495000    -0.89571455     0.32892028
 c     -1.15514618     0.11928860    -0.12149691
 c     -0.92987912     1.46575838     0.81684802
 c     -0.20663914     1.24114487    -0.46286356
 c      1.24079966     0.80735578    -0.40258152
 h     -0.71855941    -1.84574649     0.28223980
 h     -1.88807981     1.79634361     0.64308610
 h     -0.75201796     1.83425208    -1.22595507
 h      1.84434284     1.20551131    -1.19741080
 o      2.02333232    -1.53573012     0.28555115
 h      2.88536182    -1.33130236     0.20544556
 c     -2.59293171    -0.17722113    -0.45602823
 h     -2.83749712    -0.58030193    -1.44821006
 h     -3.11822395    -0.41591872     0.55554522
 h     -3.00428582     0.83404251    -0.41903525
 h     -0.51301761     1.30033177     1.75483080
          17

 c      1.15784113    -0.55865421    -0.02743973
 c     -0.29226572    -0.88996256     0.32839104
 c     -1.14858593     0.12734189    -0.11615139
 c     -0.93250722     1.46056275     0.80785649
 c     -0.19509446     1.23962565    -0.45676857
 c      1.23843213     0.79861559    -0.40703110
 h     -0.67102518    -1.88360042     0.29904968
 h     -1.85123422     1.80418741     0.59913283
 h     -0.75201493     1.81567102    -1.22445647
 h      1.83863179     1.23891887    -1.15631898
 o      2.02810857    -1.53016388     0.28518920
 h      2.84433091    -1.33701838     0.19750292
 c     -2.61248728    -0.17919413    -0.45477656
 h     -2.81773358    -0.56194734    -1.43142631
 h     -3.13551941    -0.39040737     0.54254597
 h     -3.00582559     0.85405308    -0.43956475
 h     -0.49659242     1.22971732     1.77622826
          17

 c      1.14782920    -0.55917260    -0.02526603
 c     -0.28816078    -0.88316872     0.32559012
 c     -1.14161149     0.13357165    -0.11002735
 c     -0.93239282     1.45378778     0.79862181
 c     -0.18496627     1.23903943    -0.45070765
 c      1.23416779     0.78742919    -0.41177953
 h     -0.62357291    -1.93388140     0.32400122
 h     -1.84615823     1.83436427     0.56080757
 h     -0.74010067     1.79753267    -1.22584198
 h      1.84947192     1.28000801    -1.11542328
 o      2.02718384    -1.52552888     0.28515497
 h      2.89039258    -1.32007174     0.17863054
 c     -2.63181732    -0.17847306    -0.45124987
 h     -2.80056894    -0.55411168    -1.41833100
 h     -3.14904727    -0.37708897     0.51494660
 h     -3.01141089     0.87467547    -0.46898234
 h     -0.48074956     1.16454049     1.79975065
          17

 c      1.13758353    -0.55935394    -0.02172856
 c     -0.28283926    -0.87670107     0.32067359
 c     -1.13492462     0.13785573    -0.10325267
 c     -0.92965850     1.44540277     0.79025947
 c     -0.17625432     1.23930733    -0.44493343
 c      1.22812097     0.77409550    -0.41681416
 h     -0.57407227    -1.98281762     0.35633071
 h     -1.86615429     1.88469952     0.53058082
 h     -0.71682216     1.78099438    -1.23090329
 h      1.87679578     1.32773239    -1.07405770
 o      2.02328252    -1.52126157     0.28523160
 h      2.97932437    -1.29037625     0.15285928
 c     -2.65019175    -0.17436087    -0.44561634
 h     -2.78772780    -0.55979853    -1.41481075
 h     -3.16199732    -0.37730466     0.47939783
 h     -3.01969379     0.89217349    -0.50625574
 h     -0.47168576     1.11013533     1.81405405
          17

 c      1.12751315    -0.55929490    -0.01699073
 c     -0.27642508    -0.87181042     0.31392546
 c     -1.12919889     0.14021964    -0.09598348
 c     -0.92560584     1.43600572     0.78322994
 c     -0.16886666     1.24030174    -0.43969408
 c      1.22080979     0.75931706    -0.42244508
 h     -0.52200132    -2.01872898     0.39453961
 h     -1.89337827     1.94670419     0.51316943
 h     -0.68368210     1.76747946    -1.24069850
 h      1.91572498     1.37729909    -1.02746310
 o      2.01969896    -1.51669850     0.28505946
 h      3.05826623    -1.26005551     0.12680697
 c     -2.66693340    -0.16652088    -0.43891508
 h     -2.77927134    -0.57917719    -1.42038779
 h     -3.17904375    -0.39227447     0.44564359
 h     -3.02956421     0.90354533    -0.54967405
 h     -0.47239159     1.07042821     1.81334837
          17

 c      1.11802129    -0.55916079    -0.01123361
 c     -0.26897652    -0.86939113     0.30571302
 c     -1.12503053     0.14078859    -0.08840328
 c     -0.92155848     1.42640484     0.77769572
 c     -0.16267538     1.24187586    -0.43523937
 c      1.21297055     0.74403628    -0.42900320
 h     -0.46843949    -2.03437829     0.43669367
 h     -1.91188969     2.01066110     0.51207311
 h     -0.64278600     1.75834679    -1.25615025
 h      1.95892079     1.42179503    -0.97045673
 o      2.01795719    -1.51156197     0.28445261
 h      3.10271276    -1.23496776     0.10436893
 c     -2.68147890    -0.15503342    -0.43270364
 h     -2.77421433    -0.60953144    -1.42873622
 h     -3.20475052    -0.42272627     0.42315603
 h     -3.04032740     0.90703516    -0.59697323
 h     -0.48333001     1.04765205     1.79631264
          17

 c      1.10949442    -0.55916857    -0.00465040
 c     -0.26055664    -0.86994094     0.29643876
 c     -1.12289050     0.13974172    -0.08072262
 c     -0.91843956     1.41736289     0.77366288
 c     -0.15757213     1.24389506    -0.43184273
 c      1.20532815     0.72919714    -0.43660961
 h     -0.41546366    -2.02697716     0.48081321
 h     -1.91211506     2.06864660     0.52830706
 h     -0.59636547     1.75448293    -1.27745793
 h      1.99932418     1.45464290    -0.90018177
 o      2.01857249    -1.50577504     0.28334437
 h      3.10440791    -1.21743225     0.08748891
 c     -2.69358744    -0.14041777    -0.42815977
 h     -2.77133087    -0.64655515    -1.43185650
 h     -3.24017238    -0.46750033     0.41510009
 h     -3.05181404     0.90244605    -0.64565430
 h     -0.50300988     1.04229807     1.76538275
          17

 c      1.10229274    -0.55954525     0.00254409
 c     -0.25128619    -0.87355574     0.28650025
 c     -1.12308898     0.13728499    -0.07317201
 c     -0.91684569     1.40956558     0.77088995
 c     -0.15350469     1.24625909    -0.42982588
 c      1.19846501     0.71558552    -0.44512723
 h     -0.36568154    -1.99787511     0.52525478
 h     -1.88990967     2.11512965     0.56092728
 h     -0.54639131     1.75598428    -1.30354828
 h      2.03161868     1.47109083    -0.81662718
 o      2.02160109    -1.49934099     0.28173030
 h      3.06263284    -1.20816652     0.07706854
 c     -2.70346879    -0.12366423    -0.42553713
 h     -2.76952584    -0.68573913    -1.42359629
 h     -3.28093849    -0.52196000     0.41591286
 h     -3.06441703     0.89132645    -0.69344106
 h     -0.52803910     1.05283075     1.72703461
          17

 c      1.09673064    -0.56049347     0.01010208
 c     -0.24136669    -0.87989611     0.27624661
 c     -1.12576179     0.13364107    -0.06598559
 c     -0.91718091     1.40365102     0.76876898
 c     -0.15047509     1.24890065    -0.42955842
 c      1.19277170     0.70375745    -0.45420499
 h     -0.32193564    -1.95271069     0.56921604
 h     -1.84511895     2.14682674     0.60763708
 h     -0.49450829     1.76214478    -1.33195647
 h      2.05265821     1.46870020    -0.72201941
 o      2.02670695    -1.49233484     0.27967188
 h      2.98321633    -1.20641782     0.07290590
 c     -2.71157045    -0.10610565    -0.42443586
 h     -2.76790364    -0.72319639    -1.40086971
 h     -3.31975010    -0.57857941     0.41615240
 h     -3.07900865     0.87682105    -0.73870749
 h     -0.55296450     1.07536887     1.69236855
          17

 c      1.09304363    -0.56217414     0.01773595
 c     -0.23108597    -0.88815977     0.26591931
 c     -1.13088008     0.12905112    -0.05937876
 c     -0.91963314     1.40012080     0.76642786
 c     -0.14850287     1.25176016    -0.43141572
 c      1.18842545     0.69400722    -0.46333745
 h     -0.28700338    -1.90164109     0.61344510
 h     -1.78121815     2.16297746     0.66499701
 h     -0.44226529     1.77178873    -1.35935266
 h      2.06157776     1.44745981    -0.62003726
 o      2.03278191    -1.48502328     0.27739243
 h      2.88471787    -1.20802303     0.07214014
 c     -2.71828030    -0.08911055    -0.42428922
 h     -2.76576383    -0.75608645    -1.36357413
 h     -3.35014211    -0.62937143     0.40829265
 h     -3.09665146     0.86286793    -0.78063852
 h     -0.57093056     1.10433780     1.67555406
          17

 c      1.09134771    -0.56469736     0.02511741
 c     -0.22081893    -0.89720794     0.25560895
 c     -1.13827781     0.12378708    -0.05352985
 c     -0.92388331     1.39900742     0.76331829
 c     -0.14758363     1.25475654    -0.43571469
 c      1.18536785     0.68634953    -0.47192621
 h     -0.26316841    -1.85793034     0.66070731
 h     -1.70607171     2.16658977     0.72854932
 h     -0.39136961     1.78374004    -1.38246277
 h      2.05996311     1.40988946    -0.51505755
 o      2.03718175    -1.47817209     0.27551707
 h      2.81080283    -1.20065996     0.06544499
 c     -2.72382783    -0.07377420    -0.42459657
 h     -2.76258331    -0.78290774    -1.31423641
 h     -3.36817257    -0.66778866     0.38876296
 h     -3.11807831     0.85274015    -0.81895685
 h     -0.57641126     1.13511872     1.68678148
          17

 c      1.09161405    -0.56809455     0.03187802
 c     -0.21103375    -0.90602863     0.24534561
 c     -1.14769228     0.11816429    -0.04857281
 c     -0.92876354     1.39951577     0.75990491
 c     -0.14767234     1.25777956    -0.44265115
 c      1.18329098     0.68052835    -0.47936276
 h     -0.25173580    -1.83265515     0.71454985
 h     -1.63270413     2.16627325     0.79354455
 h     -0.34377423     1.79719166    -1.39891056
 h      2.05193991     1.36100358    -0.41128024
 o      2.03673029    -1.47292315     0.27498189
 h      2.81463744    -1.16649029     0.03864669
 c     -2.72833309    -0.06071372    -0.42497982
 h     -2.75798721    -0.80376767    -1.25770177
 h     -3.37245527    -0.68943061     0.35760231
 h     -3.14312713     0.84761294    -0.85332984
 h     -0.56848516     1.16653932     1.72353407
          17

 c      1.09368767    -0.57228497     0.03761426
 c     -0.20229593    -0.91433666     0.23537689
 c     -1.15880198     0.11253485    -0.04459800
 c     -0.93249494     1.40021562     0.75740239
 c     -0.14869794     1.26070541    -0.45224574
 c      1.18168633     0.67609578    -0.48513573
 h     -0.25273043    -1.82775150     0.77570029
 h     -1.57693223     2.17552539     0.85659857
 h     -0.30159228     1.81189681    -1.40769783
 h      2.04352772     1.30758745    -0.31174442
 o      2.03280534    -1.46900620     0.27561652
 h      2.87827825    -1.11151642    -0.00445633
 c     -2.73185579    -0.05000519    -0.42520865
 h     -2.75170828    -0.82050312    -1.20068011
 h     -3.36387163    -0.69222807     0.31780322
 h     -3.17044610     0.84617688    -0.88290357
 h     -0.55040037     1.19949590     1.77214723
          17

 c      1.09732517    -0.57712071     0.04192509
 c     -0.19522879    -0.92262539     0.22633206
 c     -1.17124267     0.10725245    -0.04165838
 c     -0.93368727     1.40000898     0.75691139
 c     -0.15058589     1.26340477    -0.46431797
 c      1.18004214     0.67258574    -0.48889278
 h     -0.26489206    -1.83550670     0.83976575
 h     -1.54887317     2.20435388     0.91643417
 h     -0.26689182     1.82821958    -1.40930497
 h      2.04051010     1.25628281    -0.21791524
 o      2.02906789    -1.46523939     0.27646886
 h      2.94798758    -1.05732858    -0.04731910
 c     -2.73437117    -0.04126287    -0.42525701
 h     -2.74354391    -0.83625038    -1.15070861
 h     -3.34559485    -0.67674381     0.27508321
 h     -3.19777266     0.84552175    -0.90642106
 h     -0.52634366     1.23418573     1.81750237
          17

 c      1.10217785    -0.58246300     0.04446727
 c     -0.19042801    -0.93160617     0.21901466
 c     -1.18460640     0.10263111    -0.03977769
 c     -0.93210811     1.39906311     0.75916435
 c     -0.15327415     1.26573559    -0.47850139
 c      1.17812061     0.66971858    -0.49038876
 h     -0.28597770    -1.84516275     0.89941580
 h     -1.54603942     2.24918103     0.97134422
 h     -0.24145963     1.84706066    -1.40548024
 h      2.04542679     1.21126633    -0.13058454
 o      2.02761917    -1.46100002     0.27697930
 h      2.99466478    -1.01684124    -0.07963793
 c     -2.73568693    -0.03382619    -0.42541518
 h     -2.73337280    -0.85403693    -1.11426118
 h     -3.32339881    -0.64672564     0.23792924
 h     -3.22256717     0.84258926    -0.92276031
 h     -0.49951235     1.26945685     1.84886285
          17

 c      1.10775832    -0.58821506     0.04499201
 c     -0.18836249    -0.94173852     0.21410002
 c     -1.19844133     0.09894054    -0.03895350
 c     -0.92829164     1.39844687     0.76462662
 c     -0.15672758     1.26754015    -0.49428865
 c      1.17606138     0.66746873    -0.48937853
 h     -0.31331104    -1.84840654     0.94787727
 h     -1.55838210     2.29653701     1.01758716
 h     -0.22658927     1.86962442    -1.39872969
 h      2.05629899     1.17358256    -0.05139254
 o      2.02935842    -1.45613979     0.27695156
 h      3.00810642    -0.99523200    -0.09709552
 c     -2.73539010    -0.02701988    -0.42636718
 h     -2.72132532    -0.87479385    -1.09465145
 h     -3.30548693    -0.60916150     0.21703310
 h     -3.24263816     0.83539792    -0.93147684
 h     -0.47191412     1.30345123     1.86039176
          17

 c      1.11343972    -0.59432175     0.04335654
 c     -0.18930130    -0.95311440     0.21199516
 c     -1.21225458     0.09643094    -0.03915613
 c     -0.92283855     1.39917986     0.77341667
 c     -0.16094550     1.26866106    -0.51110362
 c      1.17421176     0.66595261    -0.48559559
 h     -0.34430398    -1.84079087     0.98065567
 h     -1.57644188     2.33355528     1.05126086
 h     -0.22292513     1.89697558    -1.39151610
 h      2.06840725     1.14257264     0.01680165
 o      2.03463860    -1.45071923     0.27635764
 h      2.98653148    -0.99403637    -0.09833182
 c     -2.73299220    -0.02049905    -0.42898292
 h     -2.70806203    -0.89635289    -1.09113444
 h     -3.30007731    -0.57186682     0.22231067
 h     -3.25659336     0.82375900    -0.93313707
 h     -0.44457448     1.33419965     1.85020899
          17

 c      1.11848839    -0.60077028     0.03952368
 c     -0.19328671    -0.96550772     0.21282022
 c     -1.22551470     0.09535411    -0.04032926
 c     -0.91620366     1.40183371     0.78521024
 c     -0.16595345     1.26897591    -0.52839562
 c      1.17288163     0.66529553    -0.47882929
 h     -0.37678466    -1.82130225     0.99586510
 h     -1.59400954     2.35228728     1.06994291
 h     -0.23038789     1.92943373    -1.38534365
 h      2.07699991     1.11752557     0.07085988
 o      2.04344997    -1.44491442     0.27527616
 h      2.93349367    -1.01246313    -0.08401020
 c     -2.72834198    -0.01462499    -0.43372766
 h     -2.69488790    -0.91443045    -1.09983895
 h     -3.31017446    -0.53820568     0.25694174
 h     -3.26410829     0.80948348    -0.92940959
 h     -0.41747383     1.35991418     1.81997408
          17

 c      1.12213081    -0.60760236     0.03356145
 c     -0.20014504    -0.97842467     0.21640760
 c     -1.23766009     0.09595667    -0.04239115
 c     -0.90878761     1.40656207     0.79920609
 c     -0.17178794     1.26843734    -0.54571454
 c      1.17220612     0.66557065    -0.46900277
 h     -0.40923498    -1.79193804     0.99432801
 h     -1.60760633     2.34925628     1.07293207
 h     -0.24818959     1.96603972    -1.38016688
 h      2.07888233     1.09838847     0.10839024
 o      2.05520552    -1.43908915     0.27397074
 h      2.86094313    -1.04592682    -0.05814435
 c     -2.72188564    -0.01044848    -0.44022158
 h     -2.68350616    -0.92462620    -1.11564784
 h     -3.33067287    -0.50483236     0.31382318
 h     -3.26596457     0.79602123    -0.92284882
 h     -0.38908365     1.37913089     1.77523705
          17

 c      1.12365904    -0.61492612     0.02564275
 c     -0.20951069    -0.99111014     0.22227359
 c     -1.24811931     0.09845161    -0.04523679
 c     -0.90106451     1.41319714     0.81413311
 c     -0.17848433     1.26708857    -0.56272881
 c      1.17210981     0.66678478    -0.45620927
 h     -0.44109486    -1.75778393     0.97998564
 h     -1.61571965     2.32435567     1.06103982
 h     -0.27491583     2.00445352    -1.37451930
 h      2.07288673     1.08579449     0.12829141
 o      2.06809112    -1.43407791     0.27315015
 h      2.79894128    -1.08121283    -0.03229695
 c     -2.71439405    -0.00910068    -0.44750526
 h     -2.67558651    -0.92400194    -1.13382857
 h     -3.35226473    -0.46617453     0.37973074
 h     -3.26367179     0.78744128    -0.91626802
 h     -0.35569269     1.39083529     1.72582352
          17

 c      1.12257468    -0.62289331     0.01602989
 c     -0.22085360    -1.00254661     0.22958913
 c     -1.25633786     0.10298406    -0.04874508
 c     -0.89357500     1.42128519     0.82842406
 c     -0.18606752     1.26503961    -0.57918637
 c      1.17229581     0.66887155    -0.44072798
 h     -0.47315191    -1.72716228     0.96033397
 h     -1.61871226     2.28054919     1.03648551
 h     -0.30867476     2.04141752    -1.36629247
 h      2.05993928     1.08090795     0.13101710
 o      2.07882774    -1.43130451     0.27409088
 h      2.79865862    -1.09467190    -0.02740460
 c     -2.70659743    -0.01120158    -0.45458931
 h     -2.67242852    -0.91184918    -1.15098087
 h     -3.36680069    -0.41904844     0.44186811
 h     -3.25858837     0.78692431    -0.91182254
 h     -0.31158932     1.39458535     1.68420254
          17

 c      1.11871253    -0.63162129     0.00503474
 c     -0.23354409    -1.01157103     0.23727890
 c     -1.26180720     0.10960372    -0.05279412
 c     -0.88659817     1.43005561     0.84073682
 c     -0.19454119     1.26241919    -0.59485539
 c      1.17222281     0.67168415    -0.42303715
 h     -0.50756220    -1.71037044     0.94537573
 h     -1.61952675     2.22439356     1.00289362
 h     -0.34731356     2.07355034    -1.35367563
 h      2.04308849     1.08532802     0.11875292
 o      2.08636302    -1.43109249     0.27713961
 h      2.87353633    -1.07990401    -0.04962527
 c     -2.69909383    -0.01665216    -0.46073719
 h     -2.67482876    -0.88992306    -1.16547300
 h     -3.36930215    -0.36346424     0.49091873
 h     -3.25094979     0.79540071    -0.91026798
 h     -0.25220789     1.39064045     1.65964277
          17

 c      1.11224181    -0.64113301    -0.00700730
 c     -0.24700709    -1.01726780     0.24442030
 c     -1.26409879     0.11825064    -0.05728009
 c     -0.87961002     1.43838710     0.85053359
 c     -0.20387546     1.25932312    -0.60947999
 c      1.17112622     0.67498468    -0.40379143
 h     -0.54647988    -1.71521928     0.94304493
 h     -1.62463515     2.16639217     0.96499814
 h     -0.38865083     2.09811910    -1.33581466
 h      2.02732940     1.10099850     0.09524397
 o      2.09354771    -1.43204233     0.28102190
 h      2.97323435    -1.05811859    -0.07926072
 c     -2.69237642    -0.02469595    -0.46546558
 h     -2.68311216    -0.86234795    -1.17760279
 h     -3.35769881    -0.30163821     0.52121694
 h     -3.23956843     0.81118846    -0.91091624
 h     -0.17952949     1.38023219     1.65184503
          17

 c      1.10357060    -0.65136883    -0.01972783
 c     -0.26093289    -1.01945562     0.25074627
 c     -1.26290222     0.12875197    -0.06213051
 c     -0.87129253     1.44500012     0.85803184
 c     -0.21399557     1.25577509    -0.62275950
 c      1.16816327     0.67845974    -0.38372000
 h     -0.58948417    -1.74149552     0.95338296
 h     -1.64290287     2.11865029     0.92754994
 h     -0.43067995     2.11358224    -1.31306645
 h      2.01845842     1.12977002     0.06476602
 o      2.10252620    -1.43312629     0.28473480
 h      3.05745880    -1.04430236    -0.10117643
 c     -2.68679925    -0.03412859    -0.46845180
 h     -2.69726073    -0.83501886    -1.18941742
 h     -3.33220619    -0.23702230     0.53023851
 h     -3.22247009     0.83086045    -0.91230467
 h     -0.10302048     1.36571734     1.65258986
          17

 c      1.09324349    -0.66220852    -0.03272489
 c     -0.27531443    -1.01869228     0.25663569
 c     -1.25806109     0.14082174    -0.06730719
 c     -0.86049703     1.44905258     0.86369994
 c     -0.22477183     1.25170859    -0.63435051
 c      1.16269452     0.68183134    -0.36346128
 h     -0.63288124    -1.78096499     0.96877972
 h     -1.67938482     2.08836122     0.89392632
 h     -0.47174308     2.11986334    -1.28694151
 h      2.02025870     1.17215285     0.03027725
 o      2.11398164    -1.43390526     0.28783211
 h      3.10858180    -1.04354704    -0.10950448
 c     -2.68247755    -0.04359813    -0.46953127
 h     -2.71706556    -0.81407145    -1.20374025
 h     -3.29510074    -0.17370175     0.51853865
 h     -3.19790087     0.85064241    -0.91304684
 h     -0.03434005     1.35000292     1.65297230
          17

 c      1.08186332    -0.67348948    -0.04557959
 c     -0.29023455    -1.01580135     0.26262523
 c     -1.24960089     0.15406378    -0.07279805
 c     -0.84719712     1.45058207     0.86789761
 c     -0.23601136     1.24697414    -0.64388954
 c      1.15457300     0.68502336    -0.34344721
 h     -0.67192340    -1.82289663     0.97988976
 h     -1.72871774     2.07335097     0.86614823
 h     -0.51066543     2.11834959    -1.25985006
 h      2.03145847     1.22566501    -0.00783975
 o      2.12786261    -1.43419371     0.29013124
 h      3.12047023    -1.05654654    -0.10289549
 c     -2.67919300    -0.05194020    -0.46887947
 h     -2.74216730    -0.80352428    -1.22219759
 h     -3.25098308    -0.11594202     0.49048767
 h     -3.16504238     0.86753018    -0.91239832
 h      0.01751393     1.33562634     1.64749515
          17

 c      1.07002849    -0.68502684    -0.05787579
 c     -0.30566194    -1.01149254     0.26905710
 c     -1.23774549     0.16798813    -0.07859458
 c     -0.83234861     1.45017254     0.87075761
 c     -0.24745701     1.24137788    -0.65103442
 c      1.14416608     0.68821830    -0.32396750
 h     -0.70296794    -1.85846957     0.97992278
 h     -1.77794087     2.06622090     0.84593602
 h     -0.54679169     2.11158186    -1.23468798
 h      2.04575813     1.28454487    -0.05084764
 o      2.14374166    -1.43392729     0.29158301
 h      3.09298773    -1.08191223    -0.08230418
 c     -2.67635548    -0.05842979    -0.46727119
 h     -2.77187263    -0.80354491    -1.24336323
 h     -3.20722162    -0.06756692     0.45552138
 h     -3.12425882     0.87984125    -0.91045196
 h      0.04762246     1.32427994     1.63423960
          17

 c      1.05829021    -0.69662158    -0.06921511
 c     -0.32138540    -1.00625309     0.27601307
 c     -1.22292203     0.18202676    -0.08466218
 c     -0.81718081     1.44842024     0.87222280
 c     -0.25879578     1.23475853    -0.65552011
 c      1.13209235     0.69172427    -0.30532617
 h     -0.72415555    -1.88202989     0.96550174
 h     -1.81441908     2.06046728     0.83489369
 h     -0.57986043     2.10255184    -1.21426966
 h      2.05510762     1.34151032    -0.09959717
 o      2.16076077    -1.43319142     0.29230291
 h      3.03300976    -1.11583011    -0.05138583
 c     -2.67307714    -0.06283563    -0.46609421
 h     -2.80491405    -0.81093284    -1.26286616
 h     -3.17351957    -0.03104817     0.42809598
 h     -3.07702842     0.88732735    -0.90808252
 h      0.05491009     1.31675844     1.61406240
          17

 c      1.04712563    -0.70806116    -0.07922374
 c     -0.33702333    -1.00035995     0.28335736
 c     -1.20575442     0.19554027    -0.09090991
 c     -0.80283962     1.44575477     0.87209843
 c     -0.26967634     1.22708959    -0.65722374
 c      1.11895164     0.69579333    -0.28791810
 h     -0.73532123    -1.89096578     0.93616794
 h     -1.82978678     2.05245405     0.83410792
 h     -0.60968878     2.09370551    -1.20069001
 h      2.05294004     1.38994381    -0.15346777
 o      2.17712967    -1.43240384     0.29277553
 h      2.96256576    -1.14921053    -0.01968774
 c     -2.66848405    -0.06528975    -0.46677091
 h     -2.83944918    -0.82125035    -1.27544438
 h     -3.15860060    -0.00689713     0.42238567
 h     -3.02572455     0.89103031    -0.90673288
 h      0.04198097     1.31298304     1.59026373
          17

 c      1.03692073    -0.71910593    -0.08756302
 c     -0.35204769    -0.99388598     0.29077110
 c     -1.18704630     0.20781837    -0.09716986
 c     -0.79038683     1.44248464     0.87004975
 c     -0.27972878     1.21857269    -0.65621455
 c      1.10520263     0.70051823    -0.27220662
 h     -0.73788069    -1.88566311     0.89396254
 h     -1.82012279     2.04092804     0.84393742
 h     -0.63581113     2.08603871    -1.19484258
 h      2.03553377     1.42512675    -0.21053204
 o      2.18946666    -1.43256537     0.29414319
 h      2.92963845    -1.16393095    -0.00710223
 c     -2.66221606    -0.06604532    -0.46975306
 h     -2.87330433    -0.83073624    -1.27708364
 h     -3.16452858     0.00556308     0.44195905
 h     -2.97332563     0.89295132    -0.90807847
 h      0.01532020     1.31194911     1.56874378
          17

 c      1.02794779    -0.72946083    -0.09395389
 c     -0.36580648    -0.98666101     0.29775956
 c     -1.16775478     0.21808793    -0.10319119
 c     -0.78080446     1.43884906     0.86561929
 c     -0.28857435     1.20967369    -0.65276482
 c      1.09113212     0.70580810    -0.25866489
 h     -0.73489852    -1.86996478     0.84333233
 h     -1.78544573     2.02643753     0.86397790
 h     -0.65733034     2.07882893    -1.19634025
 h      2.00213300     1.44464384    -0.26816755
 o      2.19510814    -1.43449648     0.29735834
 h      2.97225801    -1.14556081    -0.03011311
 c     -2.65457128    -0.06526942    -0.47421153
 h     -2.90429589    -0.83716384    -1.26601616
 h     -3.18527069     0.00700763     0.47664846
 h     -2.92304302     0.89546715    -0.91360367
 h     -0.01517139     1.31174375     1.55773632
          17

 c      1.02035218    -0.73876870    -0.09819592
 c     -0.37755155    -0.97823306     0.30367446
 c     -1.14895376     0.22554330    -0.10865600
 c     -0.77469373     1.43496933     0.85843133
[truncated: 34,518 more chars]
