# Supplementary material for: Photochemical permutation of meta-substituted phenols
Source: Nat Commun. 2025 Aug 13;16:7502. doi: 10.1038/s41467-025-62549-5 (PMC12350626; doi:10.1038/s41467-025-62549-5)
Supplement: Supplementary file 3 — Source Data [file 41467_2025_62549_MOESM3_ESM.zip › Source data/NAMD_trajectories/trajectory047.xyz]

          17

 c      1.19800038    -0.40383032     0.01662669
 c     -0.16611015    -0.94785133    -0.09160504
 c     -1.19496620    -0.27187689     0.07887471
 c     -1.15182706     1.20083654     0.01333485
 c      0.21381776     1.71673056    -0.00389569
 c      1.34424149     1.02652018     0.00790290
 h     -0.17504975    -2.14073313    -0.20937263
 h     -1.89851142     1.70656032    -0.68288524
 h      0.12207897     2.88449268    -0.32747842
 h      2.51912680     1.44493841     0.14311315
 o      2.19369543    -1.20380786     0.02457173
 h      3.04510441    -0.73364763    -0.29188142
 c     -2.55957807    -0.85300660     0.02013809
 h     -2.54140810    -2.01804127     0.11997089
 h     -3.40287843    -0.42202307     0.76128136
 h     -2.94510170    -0.82757699    -1.17519566
 h     -1.94075834     1.72668910     0.77937367
          17

 c      1.19496492    -0.40730301     0.01061036
 c     -0.15679344    -0.94628088    -0.09047015
 c     -1.20168891    -0.27444378     0.07524609
 c     -1.14839810     1.20759536     0.01807856
 c      0.21537542     1.72423753    -0.00620153
 c      1.34743930     1.03011004     0.00649452
 h     -0.19666642    -2.15183505    -0.19664010
 h     -1.90472819     1.70616045    -0.66288720
 h      0.13485508     2.86851088    -0.32959353
 h      2.49240725     1.45159555     0.13578679
 o      2.19295948    -1.20553500     0.02797764
 h      3.00113747    -0.75290115    -0.27764683
 c     -2.55818207    -0.85804649     0.01633817
 h     -2.54851129    -2.01629204     0.11104201
 h     -3.41415828    -0.44254171     0.76681095
 h     -2.93763987    -0.84552234    -1.15091516
 h     -1.94131342     1.73143839     0.80132731
          17

 c      1.19058282    -0.40887895     0.00396307
 c     -0.14100610    -0.95089043    -0.08968981
 c     -1.21512858    -0.27324259     0.07176455
 c     -1.14702940     1.21557221     0.02461310
 c      0.21399927     1.73602788    -0.00988329
 c      1.35425931     1.03181015     0.00590922
 h     -0.21733108    -2.13704205    -0.18040212
 h     -1.90113097     1.69937436    -0.65377722
 h      0.15620737     2.83277657    -0.32398259
 h      2.43715080     1.45213464     0.12430417
 o      2.19344559    -1.20830376     0.03123500
 h      2.95729861    -0.77470666    -0.26076753
 c     -2.55832503    -0.86442905     0.01198182
 h     -2.55374556    -2.00029493     0.10344631
 h     -3.40699694    -0.46698555     0.75476064
 h     -2.92642363    -0.85887060    -1.10589986
 h     -1.92259596     1.72581671     0.82418843
          17

 c      1.18527561    -0.40857408    -0.00321121
 c     -0.12071834    -0.96058817    -0.08902760
 c     -1.23344579    -0.26891106     0.06830258
 c     -1.14772263     1.22442075     0.03296323
 c      0.21022202     1.75095282    -0.01472821
 c      1.36346941     1.03156573     0.00602925
 h     -0.23481879    -2.09938419    -0.16140668
 h     -1.88937031     1.68817465    -0.65606886
 h      0.18479938     2.78671866    -0.31299405
 h      2.36286866     1.44897223     0.10962230
 o      2.19376565    -1.21270869     0.03481760
 h      2.93521833    -0.78780458    -0.24899505
 c     -2.55995047    -0.87194612     0.00741508
 h     -2.55606581    -1.97521068     0.09834126
 h     -3.38308586    -0.49385686     0.72694849
 h     -2.91401962    -0.86662584    -1.04766942
 h     -1.88552227     1.71064832     0.84729752
          17

 c      1.17972261    -0.40650623    -0.01076585
 c     -0.09830789    -0.97360041    -0.08821109
 c     -1.25438126    -0.26229007     0.06470765
 c     -1.15037748     1.23377253     0.04302961
 c      0.20487213     1.76701139    -0.02030778
 c      1.37276301     1.02917618     0.00663575
 h     -0.24725998    -2.04792471    -0.14087541
 h     -1.87183759     1.67485696    -0.66980744
 h      0.21889208     2.74765333    -0.30117345
 h      2.28895290     1.44839628     0.09353311
 o      2.19294636    -1.21906119     0.03902591
 h      2.94886255    -0.78475234    -0.24735438
 c     -2.56259158    -0.88021388     0.00324561
 h     -2.55447542    -1.94964567     0.09711325
 h     -3.34770818    -0.52032212     0.68833270
 h     -2.90501316    -0.86792893    -0.99002980
 h     -1.83269685     1.68784993     0.87066088
          17

 c      1.17475389    -0.40288732    -0.01855146
 c     -0.07598313    -0.98757494    -0.08700227
 c     -1.27574246    -0.25420307     0.06086751
 c     -1.15478838     1.24329454     0.05450863
 c      0.19883289     1.78167334    -0.02603861
 c      1.37895270     1.02415703     0.00743286
 h     -0.25413165    -1.99949321    -0.12021938
 h     -1.85098360     1.66157152    -0.69397614
 h      0.25723755     2.73787352    -0.29461799
 h      2.24424903     1.46155641     0.07850125
 o      2.19146282    -1.22684880     0.04361294
 h      2.98859656    -0.77102268    -0.25212601
 c     -2.56525473    -0.88881517     0.00023214
 h     -2.54809846    -1.93412731     0.10100827
 h     -3.31071313    -0.54173324     0.64792415
 h     -2.90592715    -0.86221794    -0.95242951
 h     -1.76873577     1.66054403     0.89556950
          17

 c      1.17121109    -0.39804821    -0.02642218
 c     -0.05540990    -0.99989365    -0.08525549
 c     -1.29571442    -0.24534311     0.05672671
 c     -1.16064500     1.25270105     0.06678428
 c      0.19284900     1.79326035    -0.03155215
 c      1.37971154     1.01629892     0.00821144
 h     -0.25707923    -1.97644985    -0.10054578
 h     -1.82869183     1.64991793    -0.72583514
 h      0.29940200     2.76952611    -0.29662836
 h      2.24863881     1.49717271     0.06576354
 o      2.19052477    -1.23514979     0.04807145
 h      3.03285366    -0.75850001    -0.25546288
 c     -2.56666232    -0.89761435    -0.00138558
 h     -2.53639361    -1.93698110     0.11058683
 h     -3.28593138    -0.55182132     0.61823494
 h     -2.92220557    -0.84935242    -0.95082688
 h     -1.70033395     1.63307978     0.92531561
          17

 c      1.16981194    -0.39247510    -0.03423767
 c     -0.03776089    -1.00877002    -0.08295491
 c     -1.31296054    -0.23625635     0.05227360
 c     -1.16759287     1.26176584     0.07895592
 c      0.18762353     1.80212835    -0.03700158
 c      1.37557017     1.00674211     0.00896223
 h     -0.25814874    -1.99385095    -0.08206015
 h     -1.80613155     1.64089072    -0.76076183
 h      0.34358908     2.83144832    -0.30418737
 h      2.29073943     1.54875525     0.05409371
 o      2.19102173    -1.24322982     0.05203119
 h      3.06513725    -0.75591276    -0.25177405
 c     -2.56611805    -0.90688243    -0.00253178
 h     -2.51950698    -1.95947827     0.12522004
 h     -3.28516940    -0.54543624     0.60978715
 h     -2.95322858    -0.83017965    -0.98396306
 h     -1.63511465     1.61032202     0.96478430
          17

 c      1.17107512    -0.38677172    -0.04186926
 c     -0.02406751    -1.01438379    -0.08016352
 c     -1.32659239    -0.22737755     0.04751976
 c     -1.17536778     1.27039671     0.09016693
 c      0.18389190     1.80970871    -0.04277342
 c      1.36860421     0.99750980     0.00970417
 h     -0.25601027    -2.04540940    -0.06438548
 h     -1.78416398     1.63515035    -0.79300960
 h      0.38566470     2.90068223    -0.31152962
 h      2.34343174     1.60006678     0.04198674
 o      2.19332355    -1.25065637     0.05532105
 h      3.07738735    -0.76710465    -0.23872046
 c     -2.56426728    -0.91690484    -0.00444775
 h     -2.49850441    -1.99498813     0.14308430
 h     -3.30857698    -0.52334381     0.62264820
 h     -2.99236043    -0.80709025    -1.03499496
 h     -1.57895644     1.59587380     1.01734027
          17

 c      1.17527740    -0.38158271    -0.04920703
 c     -0.01522188    -1.01822435    -0.07692174
 c     -1.33610622    -0.21907988     0.04248817
 c     -1.18386939     1.27870387     0.10006634
 c      0.18224344     1.81714750    -0.04912810
 c      1.36048975     0.99035850     0.01037635
 h     -0.24662123    -2.11026033    -0.04748361
 h     -1.76386574     1.63331883    -0.81706479
 h      0.42121383     2.95854280    -0.31446548
 h      2.38635536     1.63800736     0.02904032
 o      2.19738317    -1.25724481     0.05792027
 h      3.06846837    -0.79207372    -0.21640336
 c     -2.56265837    -0.92763784    -0.00759818
 h     -2.47518278    -2.03307404     0.16174023
 h     -3.34461773    -0.49268186     0.64679907
 h     -3.03194789    -0.78331668    -1.08557101
 h     -1.53397017     1.59048833     1.08062824
          17

 c      1.18241804    -0.37752784    -0.05616234
 c     -0.01169171    -1.02168031    -0.07322352
 c     -1.34132400    -0.21170664     0.03721241
 c     -1.19303509     1.28693014     0.10890363
 c      0.18297662     1.82499188    -0.05613600
 c      1.35220670     0.98642976     0.01087131
 h     -0.22695717    -2.16869470    -0.03176800
 h     -1.74675834     1.63609750    -0.82879823
 h      0.44704973     2.99438369    -0.31108263
 h      2.40902513     1.65556908     0.01557893
 o      2.20274963    -1.26304662     0.05993910
 h      3.04398778    -0.82729090    -0.18701932
 c     -2.56267480    -0.93880466    -0.01184491
 h     -2.45161956    -2.06417067     0.17881695
 h     -3.37983041    -0.46206565     0.67079916
 h     -3.06639779    -0.76187004    -1.12322531
 h     -1.49944652     1.59246696     1.14645984
          17

 c      1.19222276    -0.37512815    -0.06266288
 c     -0.01343241    -1.02549282    -0.06904475
 c     -1.34232700    -0.20557673     0.03173674
 c     -1.20266619     1.29530246     0.11720955
 c      0.18608340     1.83336097    -0.06373126
 c      1.34431909     0.98630000     0.01107117
 h     -0.19642466    -2.20815164    -0.01774784
 h     -1.73475110     1.64424692    -0.82599149
 h      0.46141174     3.00367435    -0.30103690
 h      2.40725052     1.65011107     0.00218663
 o      2.20845996    -1.26839304     0.06162876
 h      3.01795387    -0.86510550    -0.15498623
 c     -2.56505047    -0.95003731    -0.01692435
 h     -2.42980391    -2.08189934     0.19242619
 h     -3.40485475    -0.43806275     0.68688282
 h     -3.09239036    -0.74514109    -1.14124753
 h     -1.47407426     1.59930975     1.20504928
          17

 c      1.20419673    -0.37471588    -0.06864539
 c     -0.01998236    -1.02982532    -0.06436968
 c     -1.33938377    -0.20097263     0.02611399
 c     -1.21238730     1.30394301     0.12549941
 c      0.19129315     1.84209389    -0.07175728
 c      1.33715828     0.99003529     0.01085927
 h     -0.15642959    -2.22249078    -0.00580398
 h     -1.72999005     1.65853348    -0.80841036
 h      0.46382090     2.98632871    -0.28500781
 h      2.38073143     1.62194205    -0.01050034
 o      2.21309972    -1.27384820     0.06332801
 h      3.01174013    -0.89465799    -0.12604575
 c     -2.56995056    -0.96089807    -0.02263015
 h     -2.41142600    -2.08351260     0.20132837
 h     -3.41476693    -0.42469927     0.69115805
 h     -3.10824706    -0.73494464    -1.13685622
 h     -1.45698988     1.60880590     1.24865476
          17

 c      1.21770226    -0.37634916    -0.07405262
 c     -0.03059959    -1.03442681    -0.05920818
 c     -1.33289106    -0.19812215     0.02040393
 c     -1.22170559     1.31285395     0.13418029
 c      0.19811630     1.85075282    -0.07998281
 c      1.33081585     0.99718445     0.01012353
 h     -0.10974359    -2.21054687     0.00390333
 h     -1.73468795     1.67967449    -0.77764665
 h      0.45515143     2.94673344    -0.26455638
 h      2.33291815     1.57419834    -0.02190381
 o      2.21568215    -1.27978369     0.06521357
 h      3.04016103    -0.90892013    -0.10322875
 c     -2.57716698    -0.97086553    -0.02881827
 h     -2.39772236    -2.06976302     0.20501233
 h     -3.40785053    -0.42398942     0.68254978
 h     -3.11352013    -0.73259534    -1.11013686
 h     -1.44773731     1.61927209     1.27264452
          17

 c      1.23202658    -0.37978336    -0.07883771
 c     -0.04437561    -1.03870824    -0.05360885
 c     -1.32334046    -0.19717472     0.01467362
 c     -1.23009003     1.32193358     0.14354365
 c      0.20586369     1.85847902    -0.08809640
 c      1.32494739     1.00672842     0.00876840
 h     -0.06005707    -2.17587247     0.01151609
 h     -1.75085892     1.70821690    -0.73668882
 h      0.43801652     2.89547911    -0.24225275
 h      2.27314873     1.51394086    -0.03166998
 o      2.21674790    -1.28592740     0.06711423
 h      3.09413449    -0.91204680    -0.08384404
 c     -2.58622733    -0.97934837    -0.03535470
 h     -2.38927920    -2.04482218     0.20378785
 h     -3.38484424    -0.43624496     0.66222036
 h     -3.10908541    -0.73879514    -1.06417131
 h     -1.44597718     1.62947185     1.27529675
          17

 c      1.24643328    -0.38452700    -0.08297664
 c     -0.06033380    -1.04172978    -0.04766623
 c     -1.31130285    -0.19817624     0.00899767
 c     -1.23704817     1.33100203     0.15370584
 c      0.21365853     1.86382685    -0.09571223
 c      1.31845187     1.01704347     0.00674823
 h     -0.01144440    -2.12750449     0.01760311
 h     -1.77980335     1.74423072    -0.68901752
 h      0.41704932     2.85135250    -0.22168445
 h      2.22038415     1.45360837    -0.03998093
 o      2.21771941    -1.29172524     0.06876485
 h      3.15093195    -0.91346198    -0.06351089
 c     -2.59637174    -0.98577566    -0.04202974
 h     -2.38581617    -2.01605897     0.19884674
 h     -3.34903094    -0.45982276     0.63378628
 h     -3.09783176    -0.75322199    -1.00635809
 h     -1.45130230     1.63858590     1.25772330
          17

 c      1.26020253    -0.38997185    -0.08648848
 c     -0.07752967    -1.04221697    -0.04151977
 c     -1.29742548    -0.20104285     0.00345750
 c     -1.24220618     1.33983325     0.16446042
 c      0.22055586     1.86509023    -0.10245891
 c      1.30957443     1.02618819     0.00409929
 h      0.03259259    -2.08022228     0.02327487
 h     -1.82132067     1.78677417    -0.63736240
 h      0.39762893     2.83753467    -0.20649457
 h      2.20197891     1.40886540    -0.04772839
 o      2.21974475    -1.29681893     0.07003816
 h      3.19241841    -0.91987968    -0.03986445
 c     -2.60640478    -0.98982328    -0.04844486
 h     -2.38615055    -1.99285861     0.19208177
 h     -3.30700862    -0.49034601     0.60420408
 h     -3.08583806    -0.77386608    -0.95050172
 h     -1.46323078     1.64637639     1.22446022
          17

 c      1.27267234    -0.39553395    -0.08946073
 c     -0.09513805    -1.03889603    -0.03532988
 c     -1.28242540    -0.20554424    -0.00185896
 c     -1.24537470     1.34818064     0.17513204
 c      0.22581987     1.86170670    -0.10816520
 c      1.29759739     1.03286949     0.00087965
 h      0.07011456    -2.05075976     0.03007774
 h     -1.87299526     1.83339867    -0.58287659
 h      0.38230496     2.86511925    -0.19832280
 h      2.23371125     1.38799960    -0.05547649
 o      2.22341561    -1.30110202     0.07094094
 h      3.20940092    -0.93408312    -0.01251242
 c     -2.61459269    -0.99171828    -0.05402077
 h     -2.38866389    -1.98365351     0.18540620
 h     -3.26919736    -0.52010938     0.58444008
 h     -3.08266765    -0.79690117    -0.91675211
 h     -1.48139710     1.65351329     1.18440755
          17

 c      1.28329036    -0.40074817    -0.09206619
 c     -0.11240473    -1.03128584    -0.02922115
 c     -1.26705691    -0.21130614    -0.00685809
 c     -1.24655588     1.35579328     0.18462854
 c      0.22902241     1.85525869    -0.11290821
 c      1.28448009     1.03700798    -0.00293033
 h      0.10023314    -2.04819695     0.03948960
 h     -1.93021774     1.88023791    -0.52553931
 h      0.36946708     2.92106733    -0.19637795
 h      2.29991741     1.38547832    -0.06200054
 o      2.22885501    -1.30463971     0.07155532
 h      3.20009172    -0.95597952     0.01785696
 c     -2.61917052    -0.99221187    -0.05849164
 h     -2.39221631    -1.99207287     0.17977481
 h     -3.24730336    -0.53989862     0.58710090
 h     -3.09703299    -0.81886245    -0.92240675
 h     -1.50580327     1.66170169     1.15059893
          17

 c      1.29168004    -0.40530853    -0.09453866
 c     -0.12849143    -1.02018591    -0.02323457
 c     -1.25204644    -0.21784226    -0.01145019
 c     -1.24591800     1.36247960     0.19187571
 c      0.22986117     1.84823575    -0.11685012
 c      1.27315125     1.03895075    -0.00734784
 h      0.12121885    -2.06744827     0.05235825
 h     -1.98716097     1.92284620    -0.46541385
 h      0.35658490     2.98176380    -0.19929727
 h      2.37200113     1.39168824    -0.06536551
 o      2.23573275    -1.30762698     0.07199434
 h      3.16965654    -0.98307681     0.05004967
 c     -2.61966078    -0.99193907    -0.06251262
 h     -2.39672093    -2.01523811     0.17474348
 h     -3.24663899    -0.54497035     0.61829327
 h     -3.12840326    -0.83984904    -0.96597500
 h     -1.53647679     1.67274499     1.13614914
          17

 c      1.29767743    -0.40908357    -0.09708117
 c     -0.14246134    -1.00715183    -0.01734210
 c     -1.23808804    -0.22459831    -0.01557482
 c     -1.24383409     1.36825361     0.19649605
 c      0.22812352     1.84257185    -0.12012891
 c      1.26557079     1.03894109    -0.01231555
 h      0.13043110    -2.09488140     0.06870072
 h     -2.03812634     1.95723666    -0.40355972
 h      0.34236631     3.02886792    -0.20600954
 h      2.42957131     1.40012266    -0.06449043
 o      2.24314522    -1.31040181     0.07235760
 h      3.13189808    -1.01013100     0.08287008
 c     -2.61732425    -0.99102596    -0.06702028
 h     -2.40288823    -2.04562125     0.16895449
 h     -3.26102339    -0.53920660     0.67098823
 h     -3.16693250    -0.86211956    -1.02819915
 h     -1.57186073     1.68633386     1.14667668
          17

 c      1.30128421    -0.41206660    -0.09977490
 c     -0.15331961    -0.99376968    -0.01149270
 c     -1.22598385    -0.23094680    -0.01921545
 c     -1.24089438     1.37337917     0.19906112
 c      0.22373757     1.83932847    -0.12283591
 c      1.26258210     1.03715041    -0.01775028
 h      0.12579308    -2.11748883     0.08783519
 h     -2.07857989     1.98054547    -0.34207688
 h      0.32667433     3.05234697    -0.21557036
 h      2.46236446     1.40735959    -0.05933984
 o      2.24960482    -1.31343503     0.07266501
 h      3.10922688    -1.02928160     0.11605021
 c     -2.61396510    -0.98944398    -0.07235617
 h     -2.41155281    -2.07452384     0.16095271
 h     -3.27873395    -0.53074010     0.73039983
 h     -3.20180554    -0.88667493    -1.08839861
 h     -1.60748987     1.69899485     1.17701435
          17

 c      1.30258339    -0.41428803    -0.10259525
 c     -0.16004126    -0.98137983    -0.00563950
 c     -1.21671054    -0.23617656    -0.02238406
 c     -1.23773841     1.37817519     0.20063276
 c      0.21678301     1.83887595    -0.12501707
 c      1.26435024     1.03377221    -0.02358865
 h      0.10650016    -2.12679569     0.10886698
 h     -2.10566025     1.99128397    -0.28368293
 h      0.30997622     3.04824657    -0.22721135
 h      2.46621196     1.41177909    -0.05043823
 o      2.25382777    -1.31708753     0.07282390
 h      3.12017906    -1.03412724     0.15082914
 c     -2.61091119    -0.98730567    -0.07839911
 h     -2.42308113    -2.09480725     0.14973552
 h     -3.29021131    -0.52610645     0.78303689
 h     -3.22584424    -0.91276632    -1.13287530
 h     -1.63728737     1.70597368     1.21654455
          17

 c      1.30169416    -0.41576849    -0.10546990
 c     -0.16171478    -0.97099595     0.00025195
 c     -1.21125768    -0.23957958    -0.02510589
 c     -1.23483736     1.38279993     0.20222356
 c      0.20749464     1.84103955    -0.12668341
 c      1.27061285     1.02907135    -0.02978912
 h      0.07298132    -2.11887695     0.13111212
 h     -2.11837837     1.98943042    -0.23132793
 h      0.29300134     3.01706558    -0.24052970
 h      2.44051808     1.41284870    -0.03848651
 o      2.25602982    -1.32123129     0.07277019
 h      3.15915157    -1.02607313     0.18781935
 c     -2.60886898    -0.98481413    -0.08492348
 h     -2.43711997    -2.10214183     0.13494896
 h     -3.29013796    -0.52870498     0.82002747
 h     -3.23550191    -0.93875443    -1.15457819
 h     -1.65597203     1.70355227     1.25568887
          17

 c      1.29876468    -0.41652553    -0.10830041
 c     -0.15776136    -0.96319535     0.00619287
 c     -1.21037015    -0.24060834    -0.02741800
 c     -1.23238554     1.38717186     0.20459529
 c      0.19622926     1.84511590    -0.12781341
 c      1.28071781     1.02335303    -0.03631897
 h      0.02669350    -2.09372591     0.15424327
 h     -2.11780317     1.97653783    -0.18799437
 h      0.27667891     2.96399120    -0.25569331
 h      2.38811772     1.41108080    -0.02423597
 o      2.25752045    -1.32538818     0.07259622
 h      3.20308091    -1.01210416     0.22501559
 c     -2.60809186    -0.98212201    -0.09173141
 h     -2.45261583    -2.09532988     0.11689535
 h     -3.27660702    -0.53952304     0.83664456
 h     -3.22985680    -0.96270065    -1.15108924
 h     -1.66023331     1.68981721     1.28827596
          17

 c      1.29399438    -0.41660909    -0.11095167
 c     -0.14814378    -0.95796007     0.01214623
 c     -1.21431953    -0.23901781    -0.02937389
 c     -1.23028998     1.39098109     0.20827434
 c      0.18339560     1.84977347    -0.12833184
 c      1.29349306     1.01684336    -0.04314827
 h     -0.02998838    -2.05530456     0.17832167
 h     -2.10728446     1.95583512    -0.15659621
 h      0.26226513     2.90077654    -0.27380637
 h      2.31730065     1.40873209    -0.00842510
 o      2.25940334    -1.32911500     0.07245389
 h      3.23215231    -0.99838709     0.25933554
 c     -2.60850280    -0.97923836    -0.09863152
 h     -2.46792471    -2.07636061     0.09650556
 h     -3.25019982    -0.55794870     0.83137386
 h     -3.21012136    -0.98259714    -1.12369354
 h     -1.64870864     1.66442809     1.31120347
          17

 c      1.28768070    -0.41613309    -0.11324225
 c     -0.13348041    -0.95455086     0.01799331
 c     -1.22277445    -0.23492511    -0.03104645
 c     -1.22822475     1.39374594     0.21360491
 c      0.16939194     1.85298903    -0.12806990
 c      1.30698289     1.00950031    -0.05026834
 h     -0.09390889    -2.01205619     0.20390674
 h     -2.09236472     1.93205026    -0.13981160
 h      0.25149087     2.84718949    -0.29746494
 h      2.24527966     1.41132978     0.00853928
 o      2.26218569    -1.33211604     0.07245258
 h      3.23609890    -0.98836374     0.28827264
 c     -2.60970352    -0.97600384    -0.10535653
 h     -2.48094467    -2.05036300     0.07530391
 h     -3.21372585    -0.58210035     0.80575958
 h     -3.17992833    -0.99647545    -1.07793734
 h     -1.62159525     1.62822619     1.32356124
          17

 c      1.28026214    -0.41529660    -0.11496143
 c     -0.11496086    -0.95162619     0.02352130
 c     -1.23482867    -0.22875829    -0.03252507
 c     -1.22577810     1.39492949     0.22075939
 c      0.15460276     1.85258941    -0.12679354
 c      1.31848860     1.00089712    -0.05773972
 h     -0.16175821    -1.97593874     0.23218052
 h     -2.07959221     1.91048347    -0.13959999
 h      0.24623500     2.82518800    -0.33057182
 h      2.19801407     1.42857801     0.02732036
 o      2.26588848    -1.33422200     0.07263008
 h      3.21257930    -0.98316506     0.31042516
 c     -2.61087124    -0.97215251    -0.11147182
 h     -2.48931574    -2.02501051     0.05523045
 h     -3.17261618    -0.60864629     0.76529892
 h     -3.14630983    -1.00261287    -1.02541909
 h     -1.58036313     1.58296747     1.32611838
          17

 c      1.27230905    -0.41439807    -0.11590810
 c     -0.09409356    -0.94784900     0.02849718
 c     -1.24919772    -0.22112011    -0.03390908
 c     -1.22271204     1.39411871     0.22966649
 c      0.13950417     1.84775239    -0.12446882
 c      1.32592874     0.99069541    -0.06565722
 h     -0.23084226    -1.95706629     0.26435437
 h     -2.07374545     1.89516222    -0.15618641
 h      0.24706874     2.84160813    -0.37532124
 h      2.19464449     1.46874358     0.04938677
 o      2.27012284    -1.33539365     0.07293242
 h      3.16613010    -0.98171620     0.32590576
 c     -2.61063458    -0.96749583    -0.11639035
 h     -2.49081986    -2.00850748     0.03812826
 h     -3.13557579    -0.63237899     0.72098844
 h     -3.12028154    -0.99992075    -0.98486170
 h     -1.52767707     1.53115807     1.32138493
          17

 c      1.26446680    -0.41383325    -0.11592556
 c     -0.07253775    -0.94270842     0.03283586
 c     -1.26448053    -0.21263979    -0.03529882
 c     -1.21919619     1.39118057     0.23988306
 c      0.12477696     1.83964791    -0.12154701
 c      1.32960737     0.97966300    -0.07390743
 h     -0.29834732    -1.95617282     0.30006282
 h     -2.07499917     1.88711292    -0.18686767
 h      0.25204209     2.88069570    -0.42873110
 h      2.22697543     1.52716526     0.07406184
 o      2.27403560    -1.33578175     0.07316150
 h      3.10923145    -0.97995606     0.33725599
 c     -2.60734098    -0.96218123    -0.11980141
 h     -2.48404650    -2.00605576     0.02497313
 h     -3.11402246    -0.64659557     0.68905708
 h     -3.11346450    -0.98812589    -0.97625265
 h     -1.46736102     1.47585556     1.31405033
          17

 c      1.25739474    -0.41403250    -0.11491880
 c     -0.05206862    -0.93665458     0.03668206
 c     -1.27936477    -0.20386988    -0.03678131
 c     -1.21578155     1.38626821     0.25056807
 c      0.11123635     1.83008348    -0.11878639
 c      1.33124007     0.96948625    -0.08212263
 h     -0.35968843    -1.96440525     0.33666869
 h     -2.07900502     1.88441530    -0.22581910
 h      0.25785589     2.91991966    -0.48447532
 h      2.27087553     1.58883807     0.09774499
 o      2.27631725    -1.33578435     0.07292627
 h      3.06237148    -0.97013443     0.35029647
 c     -2.60013613    -0.95671991    -0.12234725
 h     -2.46900261    -2.01703342     0.01541395
 h     -3.11744458    -0.64614772     0.68359316
 h     -3.12908162    -0.96732230    -1.00517724
 h     -1.40401436     1.42026437     1.31094443
          17

 c      1.25170802    -0.41535119    -0.11285640
 c     -0.03442421    -0.93049764     0.04030327
 c     -1.29274729    -0.19523324    -0.03842013
 c     -1.21315140     1.37968724     0.26073764
 c      0.09967638     1.82037088    -0.11691577
 c      1.33216071     0.96173369    -0.08992555
 h     -0.40899986    -1.97075832     0.37062936
 h     -2.07991660     1.88390639    -0.26549905
 h      0.26159165     2.94317913    -0.53656827
 h      2.30722709     1.64021045     0.11664008
 o      2.27583930    -1.33584705     0.07180503
 h      3.04410941    -0.94430209     0.37162443
 c     -2.58986068    -0.95155988    -0.12509737
 h     -2.44715596    -2.03554281     0.00807258
 h     -3.14584628    -0.63196680     0.70422492
 h     -3.15854384    -0.93803070    -1.05713017
 h     -1.34203967     1.36717520     1.31907395
          17

 c      1.24791306    -0.41798091    -0.10975851
 c     -0.02105935    -0.92491489     0.04395530
 c     -1.30379147    -0.18700511    -0.04025562
 c     -1.21188629     1.37174184     0.26973324
 c      0.09076214     1.81120099    -0.11649517
 c      1.33296935     0.95743416    -0.09705695
 h     -0.44110650    -1.96753806     0.39904075
 h     -2.07332689     1.88283642    -0.29865039
 h      0.26130135     2.94220492    -0.58074617
 h      2.32604575     1.67321688     0.12818558
 o      2.27280546    -1.33590982     0.06980116
 h      3.05283402    -0.90336870     0.40139658
 c     -2.57841715    -0.94680243    -0.12843743
 h     -2.42087510    -2.05359812     0.00126522
 h     -3.18937417    -0.61052202     0.73654090
 h     -3.18955117    -0.90184241    -1.11181619
 h     -1.28464848     1.31873320     1.34167232
          17

 c      1.24634429    -0.42191062    -0.10567728
 c     -0.01298581    -0.92030640     0.04782192
 c     -1.31193067    -0.17932347    -0.04230494
 c     -1.21231006     1.36262768     0.27751733
 c      0.08496005     1.80283106    -0.11790005
 c      1.33380436     0.95708865    -0.10336817
 h     -0.45272011    -1.95136314     0.42019379
 h     -2.05745658     1.87962183    -0.31969462
 h      0.25593088     2.91425523    -0.61441253
 h      2.32344743     1.68416186     0.13096195
 o      2.26853164    -1.33536548     0.06739428
 h      3.07001642    -0.85775132     0.43245793
 c     -2.56759382    -0.94237227    -0.13221245
 h     -2.39273436    -2.06420655    -0.00644038
 h     -3.23592922    -0.58881478     0.76472416
 h     -3.21284131    -0.86115751    -1.15451385
 h     -1.23383463     1.27678207     1.37570186
          17

 c      1.24709896    -0.42694142    -0.10067909
 c     -0.01069582    -0.91677681     0.05199260
 c     -1.31683592    -0.17221810    -0.04455807
 c     -1.21439498     1.35240334     0.28453142
 c      0.08248935     1.79519834    -0.12131490
 c      1.33456305     0.96073005    -0.10879177
 h     -0.44277574    -1.92262284     0.43361585
 h     -2.03316427     1.87399400    -0.32531341
 h      0.24518866     2.86064350    -0.63652670
 h      2.29930630     1.67240100     0.12438646
 o      2.26425739    -1.33360668     0.06510616
 h      3.07875144    -0.81842100     0.45716713
 c     -2.55857911    -0.93815684    -0.13622093
 h     -2.36504894    -2.06297815    -0.01600886
 h     -3.27629151    -0.57163335     0.77855788
 h     -3.22315449    -0.81853172    -1.17730266
 h     -1.19109317     1.24314351     1.41381780
          17

 c      1.24998620    -0.43271828    -0.09483906
 c     -0.01413032    -0.91409218     0.05643282
 c     -1.31837042    -0.16565698    -0.04697252
 c     -1.21774767     1.34103059     0.29137181
 c      0.08329259     1.78789703    -0.12669156
 c      1.33495296     0.96792682    -0.11333386
 h     -0.41265198    -1.88540092     0.44020834
 h     -2.00367127     1.86700578    -0.31462054
 h      0.22957302     2.78692808    -0.64805841
 h      2.25689808     1.64018131     0.10869989
 o      2.26071782    -1.33029896     0.06327865
 h      3.07042793    -0.79237980     0.47091006
 c     -2.55201433    -0.93398620    -0.14036555
 h     -2.33965323    -2.04857988    -0.02792974
 h     -3.30473283    -0.56159123     0.77328930
 h     -3.21816928    -0.77632491    -1.17706236
 h     -1.15780572     1.21938488     1.44830487
          17

 c      1.25451292    -0.43876967    -0.08824712
 c     -0.02267908    -0.91159544     0.06093652
 c     -1.31655158    -0.15960148    -0.04946981
 c     -1.22166624     1.32842355     0.29860979
 c      0.08703513     1.78004252    -0.13365356
 c      1.33436861     0.97772211    -0.11709964
 h     -0.36648671    -1.84820041     0.44268021
 h     -1.97428514     1.86105999    -0.28919838
 h      0.21053872     2.70456205    -0.65326902
 h      2.20451333     1.59380802     0.08535043
 o      2.25822466    -1.32538161     0.06207146
 h      3.04347449    -0.78259969     0.47215908
 c     -2.54814332    -0.92957906    -0.14461721
 h     -2.31778222    -2.02275257    -0.04228018
 h     -3.31819902    -0.55981319     0.74789668
 h     -3.19768296    -0.73656703    -1.15407747
 h     -1.13511534     1.20645779     1.47343065
          17

 c      1.25993394    -0.44454648    -0.08102120
 c     -0.03528792    -0.90820436     0.06510633
 c     -1.31152625    -0.15406368    -0.05193545
 c     -1.22525677     1.31449024     0.30675691
 c      0.09315055     1.77017010    -0.14139075
 c      1.33164528     0.98854048    -0.12033826
 h     -0.31080459    -1.82404857     0.44577445
 h     -1.95174055     1.85972137    -0.25277090
 h      0.19044952     2.63228875    -0.66123200
 h      2.15846370     1.54554583     0.05758678
 o      2.25674051    -1.31905335     0.06147336
 h      3.00220639    -0.78823134     0.46230559
 c     -2.54687551    -0.92453294    -0.14893421
 h     -2.29997537    -1.99015151    -0.05882342
 h     -3.31579938    -0.56632213     0.70413850
 h     -3.16354582    -0.70076729    -1.11197036
 h     -1.12369520     1.20454050     1.48591376
          17

 c      1.26534933    -0.44947690    -0.07331716
 c     -0.05075566    -0.90282445     0.06850714
 c     -1.30356773    -0.14914014    -0.05422619
 c     -1.22764962     1.29921646     0.31620631
 c      0.10098631     1.75667878    -0.14883732
 c      1.32510820     0.99837573    -0.12340100
 h     -0.25204154    -1.82603731     0.45458799
 h     -1.94241419     1.86668564    -0.20990579
 h      0.17149011     2.59122151    -0.68397471
 h      2.14254253     1.51241392     0.02993683
 o      2.25582981    -1.31182387     0.06125795
 h      2.95752711    -0.80371123     0.44631793
 c     -2.54771511    -0.91842216    -0.15316691
 h     -2.28606830    -1.95769910    -0.07717499
 h     -3.29910807    -0.57995708     0.64674781
 h     -3.12034535    -0.66939903    -1.05892084
 h     -1.12357444     1.21303385     1.48476459
          17

 c      1.26982797    -0.45303415    -0.06532323
 c     -0.06806951    -0.89527465     0.07104677
 c     -1.29309299    -0.14500369    -0.05618626
 c     -1.22830949     1.28283685     0.32706130
 c      0.10997425     1.73920200    -0.15548404
 c      1.31390584     1.00579721    -0.12644489
 h     -0.19337441    -1.85701234     0.47027030
 h     -1.94935801     1.88356238    -0.16378627
 h      0.15387840     2.58908566    -0.72691686
 h      2.17243918     1.50500724     0.00456201
 o      2.25461407    -1.30455104     0.06094293
 h      2.92735073    -0.81804370     0.43324768
 c     -2.54956782    -0.91106211    -0.15698770
 h     -2.27546719    -1.93284202    -0.09705967
 h     -3.27338807    -0.59787718     0.58458877
 h     -3.07632685    -0.64093842    -1.00943134
 h     -1.13399323     1.23060175     1.47139535
          17

 c      1.27253310    -0.45479136    -0.05723165
 c     -0.08634256    -0.88668610     0.07314193
 c     -1.28068732    -0.14185495    -0.05766707
 c     -1.22724409     1.26598660     0.33897504
 c      0.11954394     1.71929931    -0.16192889
 c      1.29965314     1.01085216    -0.12923812
 h     -0.13572788    -1.90535238     0.48819638
 h     -1.97023442     1.90788024    -0.11492885
 h      0.13646398     2.61244972    -0.78218762
 h      2.23652329     1.51684868    -0.02117983
 o      2.25219763    -1.29812466     0.06001548
 h      2.92932169    -0.81972040     0.43241441
 c     -2.55064156    -0.90283111    -0.16004872
 h     -2.26779805    -1.92076426    -0.11855156
 h     -3.24910995    -0.61507216     0.53172858
 h     -3.04244399    -0.61129671    -0.98321450
 h     -1.15329329     1.25527777     1.45016490
          17

 c      1.27283943    -0.45443353    -0.04920016
 c     -0.10453205    -0.87873195     0.07539001
 c     -1.26711169    -0.13985851    -0.05854199
 c     -1.22489249     1.24962832     0.35118909
 c      0.12889910     1.69925606    -0.16918727
 c      1.28535262     1.01419387    -0.13150531
 h     -0.08104125    -1.95418565     0.50186611
 h     -1.99852698     1.93363745    -0.06245172
 h      0.11888931     2.64094206    -0.83662653
 h      2.30842048     1.53423207    -0.05059772
 o      2.24868528    -1.29271919     0.05850168
 h      2.96403167    -0.80848286     0.44413092
 c     -2.54903162    -0.89455849    -0.16259409
 h     -2.26352563    -1.92219568    -0.14205455
 h     -3.24043178    -0.62536971     0.50481988
 h     -3.02632495    -0.57635498    -0.99513524
 h     -1.17898554     1.28475901     1.42874650
          17

 c      1.27039831    -0.45176915    -0.04132896
 c     -0.12139961    -0.87284560     0.07825113
 c     -1.25327967    -0.13908007    -0.05871624
 c     -1.22180594     1.23477044     0.36279169
 c      0.13702008     1.68098245    -0.17797226
 c      1.27360878     1.01611921    -0.13316230
 h     -0.03263633    -1.99055404     0.50665214
 h     -2.02685859     1.95399357    -0.00626857
 h      0.10182255     2.65972640    -0.88030860
 h      2.36740291     1.54750235    -0.08476348
 o      2.24522198    -1.28777698     0.05698755
 h      3.01394826    -0.79527690     0.45930012
 c     -2.54410359    -0.88674054    -0.16572695
 h     -2.26388679    -1.93362098    -0.16795610
 h     -3.25576982    -0.62548397     0.51284839
 h     -3.02546710    -0.53709743    -1.04192743
 h     -1.20814889     1.31687544     1.41684437
          17

 c      1.26514041    -0.44675484    -0.03366076
 c     -0.13564342    -0.87003678     0.08199209
 c     -1.24019872    -0.13944958    -0.05813368
 c     -1.21839940     1.22222918     0.37314412
 c      0.14283253     1.66580144    -0.18859327
 c      1.26619743     1.01653974    -0.13425825
 h      0.00600165    -2.00742953     0.50043106
 h     -2.04951002     1.96359723     0.05197857
 h      0.08621257     2.66096980    -0.90794380
 h      2.40226148     1.55201071    -0.12312688
 o      2.24293049    -1.28272265     0.05604099
 h      3.06014517    -0.79040767     0.46871084
 c     -2.53705446    -0.87914443    -0.17039307
 h     -2.27024702    -1.94926230    -0.19627365
 h     -3.28850410    -0.61808348     0.54848490
 h     -3.03063212    -0.49934357    -1.10586670
 h     -1.23797656     1.34978346     1.42201811
          17

 c      1.25724789    -0.43950584    -0.02619027
 c     -0.14605214    -0.87095541     0.08673161
 c     -1.22887029    -0.14077081    -0.05677263
 c     -1.21488860     1.21257536     0.38227331
 c      0.14542284     1.65450700    -0.20108284
 c      1.26417205     1.01525815    -0.13489545
 h      0.03197893    -2.00252579     0.48294406
 h     -2.06327077     1.95949414     0.10926471
 h      0.07281585     2.64176261    -0.91764350
 h      2.40823478     1.54603167    -0.16448573
 o      2.24239276    -1.27724246     0.05595755
 h      3.09064992    -0.79880420     0.46723606
 c     -2.52976949    -0.87132471    -0.17681574
 h     -2.28350268    -1.96309403    -0.22656184
 h     -3.32342065    -0.60858216     0.59524414
 h     -3.03358235    -0.46883333    -1.16876638
 h     -1.26590371     1.38142328     1.44495975
          17

 c      1.24712300    -0.43027816    -0.01887320
 c     -0.15167030    -0.87589215     0.09246224
 c     -1.22014627    -0.14278125    -0.05462612
 c     -1.21133405     1.20616446     0.39083955
 c      0.14423901     1.64735820    -0.21527433
 c      1.26790267     1.01218222    -0.13519966
 h      0.04329200    -1.97740934     0.45531524
 h     -2.06738670     1.94115838     0.16192096
 h      0.06199304     2.60281149    -0.91013315
 h      2.38457654     1.52945189    -0.20744594
 o      2.24367533    -1.27122794     0.05679797
 h      3.10029700    -0.82098226     0.45335567
 c     -2.52370033    -0.86304810    -0.18489258
 h     -2.30376801    -1.97023049    -0.25803633
 h     -3.34773550    -0.60108724     0.63856944
 h     -3.02968258    -0.44885517    -1.21833055
 h     -1.28933034     1.40897985     1.47948052
          17

 c      1.23535661    -0.41943836    -0.01163136
 c     -0.15197307    -0.88463102     0.09902554
 c     -1.21457446    -0.14523957    -0.05167540
 c     -1.20765689     1.20310273     0.39971724
 c      0.13920930     1.64397809    -0.23076080
 c      1.27700154     1.00739817    -0.13531623
 h      0.03915585    -1.93805001     0.42004690
 h     -2.06341364     1.91036526     0.20625891
 h      0.05354019     2.54880975    -0.88912808
 h      2.33423028     1.50357610    -0.25067366
 o      2.24640386    -1.26472726     0.05844066
 h      3.08990429    -0.85412339     0.42839618
 c     -2.51966174    -0.85427726    -0.19449456
 h     -2.33031532    -1.96771472    -0.28977400
 h     -3.35430030    -0.59759242     0.66918416
 h     -3.01719675    -0.44045821    -1.24784184
 h     -1.30566631     1.42935367     1.51704692
          17

 c      1.22269530    -0.40744133    -0.00435291
 c     -0.14701207    -0.89618578     0.10606282
 c     -1.21229357    -0.14800488    -0.04787264
 c     -1.20360178     1.20317905     0.40963399
 c      0.13073286     1.64319777    -0.24674452
 c      1.29018898     1.00107894    -0.13538780
 h      0.02057298    -1.89687540     0.38133503
 h     -2.05525059     1.87113295     0.23898763
 h      0.04643284     2.49042970    -0.86285491
 h      2.26571232     1.47198049    -0.29339523
 o      2.24971758    -1.25797150     0.06057389
 h      3.06743812    -0.89203210     0.39669685
 c     -2.51800277    -0.84503491    -0.20549665
 h     -2.36168003    -1.95487584    -0.32089635
 h     -3.34044310    -0.59859763     0.68212795
 h     -2.99633702    -0.44308213    -1.25465769
 h     -1.31275420     1.44009092     1.55065925
          17

 c      1.21000235    -0.39482414     0.00310851
 c     -0.13743954    -0.90864297     0.11302218
 c     -1.21302508    -0.15106969    -0.04314396
 c     -1.19872685     1.20586942     0.42104843
 c      0.11954761     1.64300407    -0.26191080
 c      1.30514404     0.99325185    -0.13545714
 h     -0.00940046    -1.87421022     0.34487324
 h     -2.04896397     1.82936735     0.25751901
 h      0.03865581     2.44603652    -0.84534383
 h      2.19657788     1.44226810    -0.33667136
 o      2.25218368    -1.25140739     0.06268130
 h      3.04990790    -0.92501430     0.36586673
 c     -2.51873745    -0.83533258    -0.21771073
 h     -2.39584559    -1.93341723    -0.35070359
 h     -3.30664675    -0.60365924     0.67555851
 h     -2.96889607    -0.45477451    -1.23962048
 h     -1.30919870     1.43990065     1.57596419
          17

 c      1.19820616    -0.38220507     0.01092279
 c     -0.12428664    -0.91979964     0.11938904
 c     -1.21616106    -0.15453025    -0.03741419
 c     -1.19253251     1.21047859     0.43416157
 c      0.10648703     1.64117166    -0.27479135
 c      1.31872070     0.98366116    -0.13531329
 h     -0.04725187    -1.89127976     0.31529198
 h     -2.05132564     1.79142888     0.26031265
 h      0.02792430     2.43580883    -0.85218775
 h      2.15319973     1.42650599    -0.38509665
 o      2.25217233    -1.24552624     0.06422427
 h      3.05808672    -0.94306773     0.34392307
 c     -2.52154335    -0.82519775    -0.23079577
 h     -2.43047403    -1.90723451    -0.37875418
 h     -3.25618146    -0.61157833     0.65053984
 h     -2.93847510    -0.47190455    -1.20777608
 h     -1.29445739     1.42870567     1.59087415
          17

 c      1.18823103    -0.37028072     0.01925235
 c     -0.10865253    -0.92891251     0.12506803
 c     -1.22089362    -0.15852209    -0.03064110
 c     -1.18477991     1.21639469     0.44893087
 c      0.09218421     1.63689501    -0.28489453
 c      1.32848740     0.97235120    -0.13465952
 h     -0.09139026    -1.95086500     0.29207874
 h     -2.06633636     1.76148271     0.24741963
 h      0.01366651     2.46381941    -0.88750337
 h      2.15458379     1.43375052    -0.44445304
 o      2.24914003    -1.24040645     0.06510498
 h      3.09691843    -0.94365334     0.33202218
 c     -2.52564517    -0.81479666    -0.24418695
 h     -2.46319073    -1.88171943    -0.40487850
 h     -3.19567738    -0.62028905     0.61201911
 h     -2.91107101    -0.48857028    -1.17014209
 h     -1.26881578     1.40752268     1.59512595
          17

 c      1.18092579    -0.35980431     0.02821729
 c     -0.09178488    -0.93725802     0.13031504
 c     -1.22631760    -0.16317985    -0.02283937
 c     -1.17578458     1.22327394     0.46502351
 c      0.07700251     1.63130339    -0.29310192
 c      1.33455539     0.96064734    -0.13381468
 h     -0.14023317    -2.03199965     0.27082602
 h     -2.09186663     1.73961691     0.22113667
 h     -0.00254535     2.51243511    -0.93962153
 h      2.19171129     1.45850415    -0.51299826
 o      2.24411677    -1.23565191     0.06572104
 h      3.14821126    -0.93284235     0.32369486
 c     -2.52970534    -0.80458322    -0.25720057
 h     -2.49191603    -1.86229304    -0.42911037
 h     -3.13607922    -0.62663224     0.57066724
 h     -2.89505363    -0.49658461    -1.14433626
 h     -1.23332958     1.37833265     1.59037618
          17

 c      1.17699721    -0.35151094     0.03787930
 c     -0.07518376    -0.94654563     0.13533648
 c     -1.23150920    -0.16862028    -0.01408469
 c     -1.16633880     1.23097267     0.48175327
 c      0.06123723     1.62595859    -0.30063667
 c      1.33849145     0.95065396    -0.13371553
 h     -0.18983541    -2.10936668     0.24815091
 h     -2.12030427     1.72292579     0.18612409
 h     -0.01893431     2.55976675    -0.99339877
 h      2.24020477     1.48628975    -0.58123277
 o      2.23849150    -1.23085277     0.06649353
 h      3.18978053    -0.91773858     0.31237901
 c     -2.53209548    -0.79523364    -0.26961709
 h     -2.51517296    -1.85243217    -0.45153656
 h     -3.09190107    -0.62659678     0.54306759
 h     -2.89821963    -0.48808419    -1.14797270
 h     -1.18969082     1.34389514     1.58070568
          17

 c      1.17693827    -0.34599338     0.04824410
 c     -0.06034216    -0.95783205     0.14017092
 c     -1.23561190    -0.17491172    -0.00450013
 c     -1.15733738     1.23935259     0.49812261
 c      0.04523257     1.62185380    -0.30835219
 c      1.34150851     0.94412271    -0.13523882
 h     -0.23522939    -2.16617179     0.22305288
 h     -2.14267114     1.70818705     0.14851674
 h     -0.03456977     2.59113170    -1.03846915
 h      2.28116410     1.50557634    -0.63989110
 o      2.23321498    -1.22580193     0.06765350
 h      3.20779200    -0.90272986     0.29478057
 c     -2.53189147    -0.78718239    -0.28229516
 h     -2.53224012    -1.85228535    -0.47213275
 h     -3.07500958    -0.61709041     0.54405773
 h     -2.92182691    -0.46081389    -1.18396680
 h     -1.13992386     1.30734074     1.57270355
          17

 c      1.18096017    -0.34358583     0.05926932
 c     -0.04846089    -0.97148460     0.14475887
 c     -1.23792398    -0.18204485     0.00576809
 c     -1.14947797     1.24819054     0.51305850
 c      0.02936620     1.61939811    -0.31669760
 c      1.34413181     0.94207223    -0.13892309
 h     -0.27205977    -2.19429145     0.19596720
 h     -2.15210964     1.69349508     0.11458357
 h     -0.04923081     2.59912385    -1.06943742
 h      2.30467332     1.51041235    -0.68319788
 o      2.22876785    -1.22046961     0.06927931
 h      3.19707831    -0.88974361     0.27022157
 c     -2.52974109    -0.78026547    -0.29629487
 h     -2.54308798    -1.85882377    -0.49070921
 h     -3.08558418    -0.59864336     0.57282210
 h     -2.95908466    -0.41958173    -1.23734216
 h     -1.08594603     1.27151327     1.57372255
          17

 c      1.18894076    -0.34429626     0.07086724
 c     -0.04030860    -0.98738551     0.14900477
 c     -1.23796978    -0.18993110     0.01657387
 c     -1.14314494     1.25719069     0.52582063
 c      0.01401720     1.61862402    -0.32584157
 c      1.34643582     0.94481367    -0.14500582
 h     -0.29712057    -2.19147187     0.16791726
 h     -2.14517576     1.67850089     0.08967355
 h     -0.06309921     2.58119271    -1.08426625
 h      2.30669039     1.49878535    -0.70835358
 o      2.22524544    -1.21497008     0.07135015
 h      3.15977904    -0.87874133     0.23972841
 c     -2.52729359    -0.77397767    -0.31174259
 h     -2.54818873    -1.86726195    -0.50700668
 h     -3.11328774    -0.57521176     0.61313263
 h     -3.00051968    -0.37182581    -1.28908649
 h     -1.02939879     1.23850144     1.58790591
          17

 c      1.20039533    -0.34780070     0.08290276
 c     -0.03618408    -1.00502473     0.15280667
 c     -1.23553259    -0.19842260     0.02778313
 c     -1.13835647     1.26598391     0.53631598
 c     -0.00044477     1.61929508    -0.33572995
 c      1.34821809     0.95203522    -0.15348196
 h     -0.30849831    -2.15995573     0.14009588
 h     -2.12195771     1.66413580     0.07757469
 h     -0.07661752     2.53841865    -1.08351786
 h      2.28686094     1.47130189    -0.71478267
 o      2.22231624    -1.20959150     0.07376625
 h      3.10613646    -0.86728494     0.20565056
 c     -2.52604217    -0.76785828    -0.32817918
 h     -2.54833565    -1.87280494    -0.52087645
 h     -3.14650708    -0.55127010     0.64737987
 h     -3.03835792    -0.32393620    -1.32589259
 h     -0.97211350     1.20987618     1.61300154
          17

 c      1.21446881    -0.35348752     0.09519528
 c     -0.03591693    -1.02343128     0.15608079
 c     -1.23064576    -0.20733109     0.03927280
 c     -1.13472400     1.27409889     0.54502419
 c     -0.01365356     1.62087143    -0.34603767
 c      1.34901719     0.96288233    -0.16409455
 h     -0.30597146    -2.10728793     0.11357658
 h     -2.08607831     1.65239003     0.08007343
 h     -0.09052287     2.47592579    -1.07088187
 h      2.24838550     1.43100606    -0.70427071
 o      2.21914435    -1.20487154     0.07637424
 h      3.05599603    -0.84950011     0.17118139
 c     -2.52685846    -0.76158001    -0.34510570
 h     -2.54452861    -1.87196604    -0.53244480
 h     -3.17707850    -0.53012418     0.66410969
 h     -3.06743285    -0.28040453    -1.34093515
 h     -0.91661196     1.18722560     1.64164107
          17

 c      1.22996247    -0.36052614     0.10753405
 c     -0.03886858    -1.04095933     0.15880757
 c     -1.22356318    -0.21643721     0.05092416
 c     -1.13145956     1.28095874     0.55268515
 c     -0.02522802     1.62236372    -0.35602294
 c      1.34797239     0.97602457    -0.17624270
 h     -0.29191966    -2.04913524     0.08881061
 h     -2.04488144     1.64625837     0.09654921
 h     -0.10605548     2.40462509    -1.05496663
 h      2.19987769     1.38414648    -0.68219731
 o      2.21479733    -1.20152528     0.07907146
 h      3.03260302    -0.81756566     0.13858740
 c     -2.53005675    -0.75487744    -0.36209981
 h     -2.53790461    -1.86321959    -0.54219874
 h     -3.20024437    -0.51383748     0.65776931
 h     -3.08472794    -0.24407988    -1.33202661
 h     -0.86585543     1.17220874     1.66550768
          17

 c      1.24541884    -0.36796010     0.11971172
 c     -0.04397808    -1.05516587     0.16111114
 c     -1.21472295    -0.22549250     0.06261586
 c     -1.12746655     1.28591766     0.56006271
 c     -0.03474658     1.62226102    -0.36441159
 c      1.34359060     0.98975794    -0.18886019
 h     -0.27194087    -2.01122061     0.06473585
 h     -2.00908386     1.64960367     0.12390598
 h     -0.12525661     2.34212391    -1.05086358
 h      2.15827507     1.34096772    -0.65925610
 o      2.20951944    -1.19993699     0.08192427
 h      3.04229925    -0.77009914     0.10717727
 c     -2.53554458    -0.74749722    -0.37875464
 h     -2.52967609    -1.84714010    -0.55099696
 h     -3.21361572    -0.50358199     0.62685137
 h     -3.08898781    -0.21635206    -1.30042306
 h     -0.82253157     1.16620457     1.67840290
          17

 c      1.25929545    -0.37482381     0.13155834
 c     -0.05008516    -1.06368386     0.16327046
 c     -1.20470838    -0.23422334     0.07421736
 c     -1.12163024     1.28836779     0.56778444
 c     -0.04178996     1.61909655    -0.36982716
 c      1.33396129     1.00234363    -0.20058688
 h     -0.25210523    -2.01954173     0.03867377
 h     -1.99002386     1.66624458     0.15783192
 h     -0.15067365     2.30617953    -1.07538091
 h      2.14656651     1.31332531    -0.64968516
 o      2.20506000    -1.19984250     0.08504330
 h      3.06828674    -0.71691204     0.07519367
 c     -2.54289305    -0.73923664    -0.39460303
 h     -2.52105376    -1.82616563    -0.56002911
 h     -3.21664862    -0.49984721     0.57296383
 h     -3.08084778    -0.19682448    -1.25085756
 h     -0.78845891     1.16998128     1.67728132
          17

 c      1.27018453    -0.38028880     0.14295808
 c     -0.05648809    -1.06636945     0.16545475
 c     -1.19421251    -0.24233672     0.08558388
 c     -1.11338816     1.28796523     0.57611000
 c     -0.04616125     1.61276829    -0.37208715
 c      1.31830197     1.01276949    -0.21068522
 h     -0.23296395    -2.07539857     0.00948646
 h     -1.99350365     1.69764308     0.19581535
 h     -0.18328183     2.29920977    -1.13192168
 h      2.17599389     1.30644584    -0.66056011
 o      2.20330512    -1.20078282     0.08841919
 h      3.09050504    -0.67059255     0.04247568
 c     -2.55129279    -0.73009388    -0.40907136
 h     -2.51315385    -1.80394985    -0.57073293
 h     -3.21091761    -0.50238567     0.50118018
 h     -3.06353604    -0.18229346    -1.19259241
 h     -0.76420693     1.18351330     1.66240320
          17

 c      1.27700569    -0.38379381     0.15383738
 c     -0.06285685    -1.06548399     0.16751170
 c     -1.18400422    -0.24953114     0.09656606
 c     -1.10316963     1.28484719     0.58475997
 c     -0.04808602     1.60469049    -0.37262548
 c      1.29821699     1.02104620    -0.21965777
 h     -0.21075102    -2.15323719    -0.01993860
 h     -2.01506813     1.74067267     0.23902030
 h     -0.22069308     2.30646053    -1.20537897
 h      2.23143869     1.31518496    -0.68450033
 o      2.20542685    -1.20242570     0.09195464
 h      3.09723755    -0.63977358     0.01010842
 c     -2.55942526    -0.72049910    -0.42154527
 h     -2.50691268    -1.78426213    -0.58466652
 h     -3.20121907    -0.50989280     0.42149695
 h     -3.04359410    -0.16541036    -1.14033086
 h     -0.74880143     1.20592393     1.63750936
          17

 c      1.27913740    -0.38511088     0.16413284
 c     -0.06874744    -1.06352307     0.16918882
 c     -1.17488146    -0.25551562     0.10703970
 c     -1.09215617     1.27957327     0.59303504
 c     -0.04809606     1.59645570    -0.37323828
 c      1.27629209     1.02749547    -0.22840354
 h     -0.18331797    -2.22585973    -0.04541839
 h     -2.04305214     1.78841113     0.29016790
 h     -0.25877805     2.31158049    -1.27657939
 h      2.28779824     1.33165885    -0.70962029
 o      2.21182575    -1.20452561     0.09554053
 h      3.08469587    -0.62848610    -0.02060606
 c     -2.56548218    -0.71136536    -0.43173916
 h     -2.50304828    -1.76973495    -0.60334032
 h     -3.19693931    -0.51968260     0.35006701
 h     -3.02936405    -0.13556843    -1.11135634
 h     -0.73952594     1.23560114     1.60999764
          17

 c      1.27646176    -0.38434294     0.17376881
 c     -0.07355682    -1.06214893     0.17033242
 c     -1.16760476    -0.26003162     0.11693560
 c     -1.08166800     1.27283501     0.60010005
 c     -0.04684436     1.58912178    -0.37520310
 c      1.25462581     1.03225843    -0.23749341
 h     -0.15113877    -2.27643804    -0.06394615
 h     -2.06553162     1.83320048     0.35046664
 h     -0.29382702     2.30477081    -1.33228591
 h      2.32692652     1.35048843    -0.72807013
 o      2.22222908    -1.20686098     0.09910433
 h      3.05510871    -0.63679083    -0.04878413
 c     -2.56781267    -0.70348395    -0.44026541
 h     -2.50203823    -1.76111735    -0.62801048
 h     -3.21058138    -0.52837875     0.30565468
 h     -3.02486166    -0.08603194    -1.11551535
 h     -0.73218143     1.27058836     1.59000425
          17

 c      1.26932166    -0.38185593     0.18265342
 c     -0.07669978    -1.06227323     0.17090110
 c     -1.16281356    -0.26288162     0.12624304
 c     -1.07271137     1.26521885     0.60534906
 c     -0.04503776     1.58326037    -0.37922297
 c      1.23465351     1.03528624    -0.24714522
 h     -0.11594450    -2.29694279    -0.07393390
 h     -2.07428682     1.86885534     0.41871886
 h     -0.32320341     2.28198818    -1.36561079
 h      2.33935942     1.36872684    -0.73629512
 o      2.23572526    -1.20930086     0.10265630
 h      3.01676929    -0.66036120    -0.07463647
 c     -2.56607373    -0.69664118    -0.44827037
 h     -2.50405810    -1.75731685    -0.65943559
 h     -3.24886733    -0.53452102     0.29726583
 h     -3.02522137    -0.02172140    -1.14737053
 h     -0.72243814     1.30909985     1.58662939
          17

 c      1.25842589    -0.37816418     0.19068350
 c     -0.07775546    -1.06429128     0.17092782
 c     -1.16094378    -0.26396542     0.13498281
 c     -1.06574355     1.25715512     0.60884253
 c     -0.04341294     1.57912251    -0.38558190
 c      1.21736216     1.03643674    -0.25736630
 h     -0.07980386    -2.28483771    -0.07482920
 h     -2.06539688     1.89132093     0.49188617
 h     -0.34528004     2.24277598    -1.37410071
 h      2.32134316     1.38478200    -0.73330635
 o      2.25076805    -1.21196347     0.10635938
 h      2.98510542    -0.68926061    -0.10057567
 c     -2.56152081    -0.68980164    -0.45619138
 h     -2.50896970    -1.75578135    -0.69763155
 h     -3.30441950    -0.53999300     0.31578156
 h     -3.02169166     0.04475573    -1.19265563
 h     -0.70801342     1.34946473     1.60216333
          17

 c      1.24473827    -0.37380896     0.19774851
 c     -0.07654543    -1.06816119     0.17050109
 c     -1.16217793    -0.26331066     0.14317763
 c     -1.06064430     1.24898385     0.61140991
 c     -0.04267717     1.57670771    -0.39422417
 c      1.20338337     1.03554478    -0.26803479
 h     -0.04476890    -2.24173268    -0.06693971
 h     -2.03872729     1.89871611     0.56592565
 h     -0.35944071     2.18922904    -1.35880920
 h      2.27299522     1.39785040    -0.71969951
 o      2.26547657    -1.21518934     0.11055442
 h      2.97919958    -0.70984897    -0.13161348
 c     -2.55592808    -0.68202122    -0.46374732
 h     -2.51639008    -1.75296937    -0.74174500
 h     -3.36219559    -0.54748275     0.34376893
 h     -3.00792828     0.10181833    -1.23812911
 h     -0.68954710     1.38932662     1.63018710
          17

 c      1.22936249    -0.36926505     0.20373085
 c     -0.07315748    -1.07330312     0.16978529
 c     -1.16643401    -0.26108201     0.15083979
 c     -1.05687241     1.24096969     0.61421248
 c     -0.04338493     1.57572168    -0.40469444
 c      1.19288785     1.03245104    -0.27890558
 h     -0.01266607    -2.17440535    -0.05166497
 h     -1.99758678     1.89144031     0.63654851
 h     -0.36651616     2.12618897    -1.32500770
 h      2.19851596     1.40803292    -0.69763691
 o      2.27865497    -1.21895772     0.11550780
 h      3.00690321    -0.71528009    -0.17133579
 c     -2.55062694    -0.67285403    -0.47062253
 h     -2.52572138    -1.74511074    -0.79017021
 h     -3.40955267    -0.55829637     0.36707642
 h     -2.98125926     0.14224899    -1.27489118
 h     -0.66914953     1.42534776     1.66017637
          17

 c      1.21342463    -0.36489621     0.20850780
 c     -0.06793995    -1.07832827     0.16908209
 c     -1.17339488    -0.25756193     0.15797238
 c     -1.05362686     1.23321049     0.61823678
 c     -0.04576116     1.57546108    -0.41594369
 c      1.18531903     1.02695519    -0.28955004
 h      0.01535585    -2.09818711    -0.03215716
 h     -1.94878082     1.87250807     0.69993007
 h     -0.36984497     2.06227302    -1.28450334
 h      2.10846782     1.41733203    -0.67167205
 o      2.29048623    -1.22247373     0.12105199
 h      3.05501818    -0.71266237    -0.21624544
 c     -2.54635483    -0.66224581    -0.47670486
 h     -2.53614580    -1.72910934    -0.84085753
 h     -3.43903957    -0.57236086     0.37736360
 h     -2.94165853     0.16278584    -1.29787310
 h     -0.64858374     1.45391650     1.68298364
          17

 c      1.19798149    -0.36095776     0.21195900
 c     -0.06149733    -1.08081516     0.16888199
 c     -1.18256992    -0.25310897     0.16457262
 c     -1.04993600     1.22555043     0.62406182
 c     -0.04956787     1.57478010    -0.42618787
 c      1.17911397     1.01866322    -0.29926733
 h      0.03969831    -2.04018841    -0.01384245
 h     -1.90250292     1.84777372     0.75346569
 h     -0.37634135     2.01010150    -1.25740312
 h      2.02294947     1.43165889    -0.64991738
 o      2.30170641    -1.22477579     0.12675301
 h      3.10315808    -0.71334237    -0.25856966
 c     -2.54341940    -0.65035267    -0.48201818
 h     -2.54664509    -1.70324530    -0.89167283
 h     -3.44733342    -0.58881170     0.37061997
 h     -2.89081738     0.16324832    -1.30491419
 h     -0.62854884     1.47196343     1.69308722
          17

 c      1.18398170    -0.35762665     0.21397892
 c     -0.05460990    -1.07813784     0.16970015
 c     -1.19337746    -0.24809780     0.17063695
 c     -1.04482039     1.21763187     0.63184991
 c     -0.05432197     1.57252696    -0.43351762
 c      1.17204007     1.00693366    -0.30720276
 h      0.06236894    -2.03042248    -0.00241538
 h     -1.87061664     1.82496068     0.79629395
 h     -0.39423649     1.98147984    -1.26513113
 h      1.96846029     1.46133655    -0.64274622
 o      2.31279315    -1.22525955     0.13224977
 h      3.13681793    -0.72425905    -0.29177697
 c     -2.54182014    -0.63746368    -0.48660063
 h     -2.55605215    -1.66756094    -0.94072590
 h     -3.43410553    -0.60637238     0.34578809
 h     -2.83176103     0.14638839    -1.29658863
 h     -0.60877124     1.47736634     1.68852681
          17

 c      1.17226749    -0.35504757     0.21449911
 c     -0.04791064    -1.06995900     0.17161769
 c     -1.20522029    -0.24285785     0.17616948
 c     -1.03768980     1.20916790     0.64146915
 c     -0.06002972     1.56844071    -0.43755452
 c      1.16298652     0.99157937    -0.31303740
 h      0.08380387    -2.07324296     0.00159420
 h     -1.86196716     1.81033251     0.82879917
 h     -0.42511771     1.97757022    -1.31111054
 h      1.95799746     1.51252140    -0.65477239
 o      2.32385220    -1.22369847     0.13735856
 h      3.14901380    -0.74735026    -0.31228393
 c     -2.54125575    -0.62403588    -0.49039511
 h     -2.56312153    -1.62396700    -0.98664991
 h     -3.40188087    -0.62353444     0.30444719
 h     -2.76879022     0.11859477    -1.27696883
 h     -0.58828883     1.46908748     1.67032574
          17

 c      1.16358052    -0.35338279     0.21350709
 c     -0.04172441    -1.05869876     0.17425840
 c     -1.21751116    -0.23765362     0.18118728
 c     -1.02878036     1.20026579     0.65265275
 c     -0.06740197     1.56320662    -0.43980572
 c      1.15314852     0.97377844    -0.31747999
 h      0.10108094    -2.14200764     0.00304092
 h     -1.87709408     1.80476707     0.85113260
 h     -0.46145466     1.98861668    -1.37673067
 h      1.97741162     1.57630293    -0.67915420
 o      2.33468973    -1.22014704     0.14207437
 h      3.13886335    -0.78087155    -0.31947403
 c     -2.54104431    -0.61077627    -0.49320055
 h     -2.56660808    -1.57606531    -1.02880670
 h     -3.35706129    -0.63872444     0.25162655
 h     -2.70726316     0.09086525    -1.25485270
 h     -0.56559514     1.44729055     1.64223503
          17

 c      1.15855838    -0.35281395     0.21103555
 c     -0.03634125    -1.04707452     0.17724699
 c     -1.22966133    -0.23269790     0.18571481
 c     -1.01914096     1.19141440     0.66502354
 c     -0.07716211     1.55759359    -0.44207938
 c      1.14437133     0.95539758    -0.32159327
 h      0.11116559    -2.20756646     0.00665067
 h     -1.90809230     1.80374857     0.86271289
 h     -0.49427559     2.00371333    -1.44007139
 h      2.00426090     1.63647284    -0.70538420
 o      2.34479751    -1.21490056     0.14660467
 h      3.11156388    -0.81985284    -0.31620770
 c     -2.54004399    -0.59856910    -0.49485995
 h     -2.56535925    -1.52856194    -1.06733582
 h     -3.31179986    -0.65068525     0.19739230
 h     -2.65246749     0.07773486    -1.24308551
 h     -0.53856494     1.41347274     1.61079365
          17

 c      1.15771490    -0.35349095     0.20713355
 c     -0.03213171    -1.03687038     0.18037388
 c     -1.24108693    -0.22813740     0.18976785
 c     -1.01016421     1.18317788     0.67802606
 c     -0.08965693     1.55200089    -0.44555179
 c      1.13778373     0.93797991    -0.32617340
 h      0.11269475    -2.25207759     0.01495354
 h     -1.94363435     1.80113055     0.86336010
 h     -0.51801873     2.01550091    -1.48675649
 h      2.02360818     1.68072030    -0.72613404
 o      2.35325953    -1.20850052     0.15145633
 h      3.07978133    -0.85593923    -0.31017627
 c     -2.53678113    -0.58796493    -0.49584396
 h     -2.55843769    -1.48617748    -1.10292259
 h     -3.28423303    -0.65911992     0.15683944
 h     -2.60762265     0.09066854    -1.25184775
 h     -0.50444454     1.37029427     1.58481953
          17

 c      1.16140255    -0.35545189     0.20183168
 c     -0.02942661    -1.02904082     0.18352138
 c     -1.25124138    -0.22397538     0.19331582
 c     -1.00306996     1.17602389     0.69108905
 c     -0.10499733     1.54645301    -0.45077372
 c      1.13381919     0.92245478    -0.33167157
 h      0.10553495    -2.26718653     0.02895424
 h     -1.97357954     1.79222700     0.85426118
 h     -0.53051143     2.01956471    -1.50967879
 h      2.02839655     1.70250342    -0.73745380
 o      2.35886968    -1.20164570     0.15741991
 h      3.06202256    -0.87897447    -0.31361806
 c     -2.53013981    -0.57860091    -0.49746118
 h     -2.54528524    -1.45230228    -1.13625634
 h     -3.29052484    -0.66468232     0.14278211
 h     -2.57341024     0.12959542    -1.27946701
 h     -0.46080816     1.32069719     1.57269883
          17

 c      1.16979456    -0.35843847     0.19506234
 c     -0.02828271    -1.02396090     0.18652709
 c     -1.25965815    -0.21979575     0.19615682
 c     -0.99847109     1.17043035     0.70418060
 c     -0.12355014     1.54059849    -0.45787056
 c      1.13264745     0.90892716    -0.33819903
 h      0.09015239    -2.25050458     0.04913023
 h     -1.99089242     1.77471530     0.83800406
 h     -0.53219183     2.01243700    -1.50686851
 h      2.01638084     1.69959763    -0.73695353
 o      2.36102584    -1.19483239     0.16508155
 h      3.06958706    -0.88365423    -0.33539099
 c     -2.52046752    -0.56952602    -0.50078928
 h     -2.52590754    -1.42796159    -1.16745730
 h     -3.32992689    -0.66740764     0.15344879
 h     -2.54984942     0.18399057    -1.31404838
 h     -0.40809440     1.26680959     1.57774664
          17

 c      1.18275593    -0.36251947     0.18746018
 c     -0.03043320    -1.02228351     0.18999128
 c     -1.26608673    -0.21790484     0.19948904
 c     -0.99605808     1.16564835     0.71458400
 c     -0.14295021     1.53604246    -0.46642276
 c      1.13330340     0.89890328    -0.34617064
 h      0.06761905    -2.20286444     0.07031518
 h     -1.99321549     1.75065067     0.81925054
 h     -0.52248687     2.00003352    -1.47814925
 h      1.98901444     1.67331698    -0.72536053
 o      2.35990613    -1.18775446     0.17414289
 h      3.09679499    -0.87333775    -0.37314132
 c     -2.50935349    -0.56043183    -0.50508901
 h     -2.50061960    -1.41304253    -1.19435584
 h     -3.38787977    -0.66531538     0.17292719
 h     -2.53421962     0.24478020    -1.34355580
 h     -0.34802882     1.20991491     1.59962060
          17

 c      1.19996332    -0.36753981     0.17897383
 c     -0.03612158    -1.02338894     0.19405688
 c     -1.27001515    -0.21851717     0.20333976
 c     -0.99519533     1.16194676     0.72285934
 c     -0.16273834     1.53221488    -0.47566820
 c      1.13542554     0.89228223    -0.35550773
 h      0.03906558    -2.13161695     0.09070435
 h     -1.98058887     1.72154482     0.80111663
 h     -0.50491966     1.98456147    -1.42972331
 h      1.94967731     1.62671316    -0.70362346
 o      2.35685167    -1.17992333     0.18368553
 h      3.12389623    -0.85703289    -0.41245064
 c     -2.49849341    -0.55091266    -0.51015349
 h     -2.47043117    -1.40492275    -1.21493659
 h     -3.44592800    -0.65708669     0.18685241
 h     -2.52619287     0.30252082    -1.35943449
 h     -0.28874828     1.15062951     1.62754086
          17

 c      1.22087698    -0.37303035     0.16947399
 c     -0.04554444    -1.02578386     0.19889600
 c     -1.27091785    -0.22181501     0.20768889
 c     -0.99483387     1.15943037     0.72942346
 c     -0.18247789     1.52821555    -0.48416763
 c      1.13842843     0.88820206    -0.36579801
 h      0.00595029    -2.05341745     0.10749125
 h     -1.95693117     1.69078256     0.78694019
 h     -0.48566206     1.97133638    -1.37503342
 h      1.90645671     1.56752775    -0.67464239
 o      2.35297334    -1.17104150     0.19293565
 h      3.13621734    -0.84152462    -0.44117960
 c     -2.48907837    -0.54075237    -0.51592432
 h     -2.43675912    -1.40048315    -1.22720721
 h     -3.49158329    -0.64260031     0.18669058
 h     -2.52539168     0.35060039    -1.35728855
 h     -0.23813758     1.09056143     1.65161027
          17

 c      1.24485493    -0.37792680     0.15865093
 c     -0.05895913    -1.02686091     0.20467744
 c     -1.26822046    -0.22786370     0.21234989
 c     -0.99368195     1.15822478     0.73446921
 c     -0.20196865     1.52270305    -0.48973364
 c      1.14136051     0.88456858    -0.37612465
 h     -0.03015561    -1.99741051     0.11666441
 h     -1.93011225     1.66331680     0.78000431
 h     -0.47382030     1.96864552    -1.33579070
 h      1.87506124     1.51101371    -0.64355151
 o      2.34905190    -1.16113236     0.20147730
 h      3.12696667    -0.83053768    -0.45251290
 c     -2.48186550    -0.52979854    -0.52244724
 h     -2.40125259    -1.39697640    -1.23002414
 h     -3.51801566    -0.62278855     0.16880072
 h     -2.53145189     0.38446039    -1.33578765
 h     -0.20119208     1.03185486     1.66551533
          17

 c      1.27046018    -0.38136945     0.14628016
 c     -0.07545641    -1.02390876     0.21143199
 c     -1.26197885    -0.23590615     0.21705885
 c     -0.99070135     1.15798396     0.73819094
 c     -0.22101302     1.51463722    -0.49062687
 c      1.14255890     0.87878008    -0.38550117
 h     -0.06853594    -1.99409599     0.11506171
 h     -1.91015861     1.64513924     0.78309788
 h     -0.47760863     1.98382158    -1.33122824
 h      1.87706516     1.47734685    -0.61649456
 o      2.34586845    -1.15054800     0.20923606
 h      3.09484275    -0.82611971    -0.44448313
 c     -2.47714886    -0.51800684    -0.52975835
 h     -2.36573190    -1.39265460    -1.22349608
 h     -3.52208090    -0.59905664     0.13299499
 h     -2.54349052     0.40177302    -1.29569817
 h     -0.17971730     0.97654846     1.66636838
          17

 c      1.29113157    -0.38955333     0.13477390
 c     -0.08557746    -1.01652919     0.21888276
 c     -1.25695275    -0.24216285     0.22288460
 c     -0.98661419     1.15553385     0.74292146
 c     -0.23545163     1.50302761    -0.48804128
 c      1.13818276     0.87387325    -0.39606988
 h     -0.10611980    -2.02717375     0.10262560
 h     -1.90252674     1.64348165     0.79288257
 h     -0.49299580     2.02307141    -1.35255136
 h      1.92361866     1.46947846    -0.60688165
 o      2.34396805    -1.13944686     0.21616238
 h      3.02855047    -0.82318602    -0.42179365
 c     -2.47372169    -0.50581697    -0.53812412
 h     -2.33517542    -1.38779259    -1.21471623
 h     -3.50190443    -0.57060329     0.08165746
 h     -2.55741084     0.40416530    -1.23870188
 h     -0.18469890     0.93080633     1.65231947
          17

 c      1.30954554    -0.39592530     0.12228585
 c     -0.09751437    -1.00700605     0.22673792
 c     -1.24882462    -0.25041486     0.22854299
 c     -0.97970347     1.15312271     0.74764328
 c     -0.24738364     1.48873261    -0.48202466
 c      1.13209302     0.86809105    -0.40594738
 h     -0.14600980    -2.08997747     0.08368094
 h     -1.91146864     1.65339243     0.81296409
 h     -0.51750416     2.07315721    -1.38925802
 h      1.99746339     1.48104009    -0.60893781
 o      2.34256978    -1.12857252     0.22279520
 h      2.96113730    -0.82109322    -0.39169515
 c     -2.47249367    -0.49352024    -0.54679616
 h     -2.30805883    -1.37931147    -1.19985843
 h     -3.46159868    -0.54138735     0.01874868
 h     -2.57451673     0.39615504    -1.17480567
 h     -0.21464053     0.90075268     1.62088405
          17

 c      1.32407198    -0.39989292     0.10900346
 c     -0.11048547    -0.99825396     0.23453862
 c     -1.23846134    -0.26004934     0.23388341
 c     -0.97099649     1.15108888     0.75225293
 c     -0.25713010     1.47305341    -0.47444331
 c      1.12645533     0.86248359    -0.41560048
 h     -0.18638962    -2.15329625     0.06211693
 h     -1.92959566     1.67046256     0.84262383
 h     -0.54523617     2.12026767    -1.42110354
 h      2.07394134     1.49658031    -0.61661185
 o      2.34100509    -1.11888810     0.23033962
 h      2.91663206    -0.81145585    -0.37438597
 c     -2.47249785    -0.48184481    -0.55528301
 h     -2.28554723    -1.36769773    -1.18187214
 h     -3.41088866    -0.51415682    -0.04753356
 h     -2.59357941     0.38844545    -1.11488513
 h     -0.26456361     0.88727730     1.57750092
          17

 c      1.33331734    -0.40102540     0.09514216
 c     -0.12357009    -0.99240825     0.24191506
 c     -1.22704146    -0.27035243     0.23874266
 c     -0.96222838     1.15005831     0.75624636
 c     -0.26484536     1.45703180    -0.46658758
 c      1.12281093     0.85774945    -0.42533953
 h     -0.22509265    -2.19837343     0.04121085
 h     -1.94646362     1.68846607     0.87985283
 h     -0.57215220     2.15461843    -1.43542629
 h      2.13491221     1.50599342    -0.62626030
 o      2.33889023    -1.11119717     0.23977079
 h      2.91305085    -0.78749945    -0.38617948
 c     -2.47199686    -0.47173152    -0.56323159
 h     -2.26837868    -1.35443046    -1.16458012
 h     -3.36792450    -0.49215421    -0.10445318
 h     -2.61363169     0.39579520    -1.07128951
 h     -0.32385662     0.88850162     1.53352431
          17

 c      1.33640339    -0.39916267     0.08090044
 c     -0.13570650    -0.99082545     0.24861598
 c     -1.21593321    -0.28050850     0.24297021
 c     -0.95554347     1.15080770     0.75846395
 c     -0.27054510     1.44139189    -0.45920047
 c      1.12188426     0.85422302    -0.43533436
 h     -0.26027277    -2.21636828     0.02320188
 h     -1.95361635     1.70213757     0.92175903
 h     -0.59590895     2.17075317    -1.42639481
 h      2.17066899     1.50474573    -0.63628296
 o      2.33720109    -1.10541931     0.25050543
 h      2.94262124    -0.75451495    -0.41798759
 c     -2.46891368    -0.46368567    -0.57074828
 h     -2.25678053    -1.34176621    -1.15221326
 h     -3.35542149    -0.47833778    -0.13785682
 h     -2.63350989     0.42831878    -1.05168109
 h     -0.37492260     0.89864594     1.50847113
          17

 c      1.33313405    -0.39451395     0.06646846
 c     -0.14579817    -0.99433458     0.25446363
 c     -1.20648656    -0.28964015     0.24645410
 c     -0.95279995     1.15400226     0.75759425
 c     -0.27419240     1.42662196    -0.45266802
 c      1.12383837     0.85205233    -0.44567629
 h     -0.29044697    -2.20456536     0.00953774
 h     -1.94662217     1.70835871     0.96502153
 h     -0.61525377     2.16621570    -1.39259630
 h      2.17713206     1.49157647    -0.64614249
 o      2.33734417    -1.10089310     0.26116039
 h      2.98463667    -0.72397262    -0.44759437
 c     -2.46246714    -0.45710126    -0.57806803
 h     -2.25051147    -1.33231348    -1.14873692
 h     -3.38305128    -0.47423773    -0.14189988
 h     -2.65084571     0.48192179    -1.05423705
 h     -0.39959856     0.91022083     1.52360378
          17

 c      1.32394840    -0.38767236     0.05207955
 c     -0.15290232    -1.00328643     0.25931732
 c     -1.19978798    -0.29691817     0.24913304
 c     -0.95419894     1.15958730     0.75393282
 c     -0.27574481     1.41301377    -0.44712771
 c      1.12847023     0.85127954    -0.45640146
 h     -0.31441363    -2.16453323     0.00098207
 h     -1.92530580     1.70637466     1.00630709
 h     -0.62978769     2.14088731    -1.33596975
 h      2.15399963     1.46726713    -0.65588018
 o      2.34003162    -1.09696943     0.27074520
 h      3.02354538    -0.70382212    -0.45933518
 c     -2.45409365    -0.45068212    -0.58495694
 h     -2.24921072    -1.32790936    -1.15683088
 h     -3.43612467    -0.47955123    -0.12395583
 h     -2.66254840     0.54184824    -1.07098923
 h     -0.39534519     0.92141792     1.58099936
          17

 c      1.30973513    -0.37952801     0.03803705
 c     -0.15643383    -1.01736584     0.26308853
 c     -1.19645515    -0.30171001     0.25099255
 c     -0.95823962     1.16675152     0.74972144
 c     -0.27514450     1.40060732    -0.44243277
 c      1.13522867     0.85181995    -0.46747993
 h     -0.33138259    -2.10273925    -0.00269947
 h     -1.89337588     1.69771568     1.04284748
 h     -0.64028536     2.09750311    -1.26226771
 h      2.10485138     1.43470659    -0.66613273
 o      2.34526374    -1.09311901     0.27876497
 h      3.05105398    -0.69761415    -0.44616504
 c     -2.44594901    -0.44341430    -0.59100451
 h     -2.25286582    -1.32806060    -1.17680900
 h     -3.49122111    -0.49255637    -0.09621158
 h     -2.66634428     0.59319083    -1.09374242
 h     -0.37598464     0.93682318     1.65906835
          17

 c      1.29163233    -0.37112420     0.02469384
 c     -0.15625565    -1.03523001     0.26583039
 c     -1.19653061    -0.30369906     0.25205499
 c     -0.96307968     1.17454907     0.74726024
 c     -0.27224532     1.38902958    -0.43796732
 c      1.14304422     0.85333305    -0.47876809
 h     -0.34162027    -2.03348978    -0.00371199
 h     -1.85788925     1.68603003     1.07316310
 h     -0.64977864     2.04337945    -1.18277931
 h      2.03933521     1.40015472    -0.67864507
 o      2.35260017    -1.08892518     0.28504887
 h      3.06392084    -0.70593530    -0.40683674
 c     -2.43955748    -0.43496640    -0.59606064
 h     -2.26182703    -1.32947428    -1.20636310
 h     -3.53124134    -0.51085182    -0.06820449
 h     -2.66138247     0.62600509    -1.11651048
 h     -0.35565387     0.96022453     1.73388458
          17

 c      1.27088696    -0.36350493     0.01240280
 c     -0.15256473    -1.05423184     0.26787422
 c     -1.19952596    -0.30292146     0.25236611
 c     -0.96714760     1.18215700     0.74790551
 c     -0.26669647     1.37734638    -0.43250445
 c      1.15007169     0.85501652    -0.48992312
 h     -0.34764754    -1.98199914    -0.00766365
 h     -1.82826011     1.67658010     1.09747926
 h     -0.66512122     1.99204947    -1.11566583
 h      1.97641940     1.37519667    -0.69723528
 o      2.36129032    -1.08413823     0.28971196
 h      3.06341742    -0.72671768    -0.34492408
 c     -2.43569522    -0.42553980    -0.60025003
 h     -2.27634020    -1.32734201    -1.24144380
 h     -3.54721733    -0.53196038    -0.04575894
 h     -2.64799756     0.63544611    -1.13551399
 h     -0.34227968     0.99220963     1.79047356
          17

 c      1.24879020    -0.35758435     0.00146710
 c     -0.14575026    -1.07112744     0.26976441
 c     -1.20460898    -0.29970894     0.25197709
 c     -0.96924634     1.18893409     0.75224189
 c     -0.25805376     1.36441183    -0.42465310
 c      1.15394718     0.85567102    -0.50039574
 h     -0.35401873    -1.97725526    -0.02254255
 h     -1.81364487     1.67470976     1.11708363
 h     -0.69581482     1.95916906    -1.08077550
 h      1.94174813     1.37545375    -0.72786448
 o      2.37019041    -1.07879236     0.29326627
 h      3.05745847    -0.75419851    -0.27020010
 c     -2.43465584    -0.41560929    -0.60380538
 h     -2.29609347    -1.31725077    -1.27759163
 h     -3.53576401    -0.55359664    -0.03204767
 h     -2.62739334     0.62084171    -1.14875863
 h     -0.33910156     1.03133521     1.82168548
          17

 c      1.22665959    -0.35406592    -0.00788967
 c     -0.13663113    -1.08443498     0.27162799
 c     -1.21082893    -0.29457405     0.25092910
 c     -0.96876740     1.19457756     0.76052292
 c     -0.24654671     1.35005446    -0.41417380
 c      1.15349920     0.85470001    -0.50982920
 h     -0.36218224    -2.02622633    -0.05094973
 h     -1.81869392     1.68329253     1.13237950
 h     -0.74511435     1.94864028    -1.08425090
 h      1.94801963     1.40854359    -0.77402555
 o      2.37757401    -1.07331124     0.29672785
 h      3.06399566    -0.77776521    -0.20002653
 c     -2.43641661    -0.40578723    -0.60691060
 h     -2.32007046    -1.29651991    -1.31099135
 h     -3.49729946    -0.57376318    -0.02838135
 h     -2.60152427     0.58545004    -1.15601317
 h     -0.34675422     1.07524141     1.82524844
          17

 c      1.20580229    -0.35341048    -0.01553861
 c     -0.12658721    -1.09528097     0.27281894
 c     -1.21725996    -0.28810606     0.24925166
 c     -0.96585806     1.19923611     0.77288276
 c     -0.23360543     1.33547024    -0.40238397
 c      1.15001948     0.85302253    -0.51856906
 h     -0.36742292    -2.10559314    -0.08569693
 h     -1.84095315     1.70111212     1.14135808
 h     -0.80371450     1.94811688    -1.11345737
 h      1.98030734     1.46331513    -0.83082280
 o      2.38156067    -1.06826969     0.30114072
 h      3.10456754    -0.78600191    -0.15161705
 c     -2.44064023    -0.39682529    -0.60959513
 h     -2.34664116    -1.26479017    -1.33908707
 h     -3.43586727    -0.59090100    -0.03423591
 h     -2.57310599     0.53715447    -1.15935557
 h     -0.36412820     1.12114905     1.80247183
          17

 c      1.18741698    -0.35579166    -0.02146660
 c     -0.11703515    -1.10531258     0.27255344
 c     -1.22305800    -0.28089741     0.24697044
 c     -0.96128248     1.20339449     0.78913693
 c     -0.22110664     1.32205833    -0.39088858
 c      1.14563732     0.85207252    -0.52731681
 h     -0.36423605    -2.18723312    -0.11738318
 h     -1.87278712     1.72390195     1.14048981
 h     -0.85803195     1.94275728    -1.15139399
 h      2.01495803     1.52129575    -0.88886670
 o      2.38182681    -1.06368519     0.30642147
 h      3.17775170    -0.77797782    -0.12372299
 c     -2.44655386    -0.38962407    -0.61171197
 h     -2.37374243    -1.22419001    -1.36092964
 h     -3.36043704    -0.60433186    -0.04637899
 h     -2.54548517     0.48915796    -1.16390082
 h     -0.38805667     1.16606189     1.75891089
          17

 c      1.17249376    -0.36105739    -0.02578436
 c     -0.10905884    -1.11547294     0.27035321
 c     -1.22749023    -0.27347944     0.24411504
 c     -0.95619451     1.20762676     0.80834904
 c     -0.21062949     1.31069059    -0.38074745
 c      1.14186293     0.85269882    -0.53657555
 h     -0.34986295    -2.25296317    -0.13983934
 h     -1.90543814     1.74669112     1.12691001
 h     -0.89820102     1.92367112    -1.18617960
 h      2.03627244     1.56898076    -0.94045260
 o      2.37976277    -1.05907182     0.31164744
 h      3.25707451    -0.76207612    -0.10144046
 c     -2.45281441    -0.38497498    -0.61312889
 h     -2.39910076    -1.17922150    -1.37737799
 h     -3.28690629    -0.61515703    -0.05722647
 h     -2.52199967     0.45766871    -1.17696855
 h     -0.41190341     1.20707203     1.70688390
          17

 c      1.16177543    -0.36875662    -0.02871191
 c     -0.10336838    -1.12607497     0.26602152
 c     -1.22995437    -0.26627493     0.24071855
 c     -0.95205293     1.21238146     0.82854125
 c     -0.20331325     1.30173456    -0.37246860
 c      1.13950264     0.85503330    -0.54652039
 h     -0.32394875    -2.29360928    -0.15006214
 h     -1.93166825     1.76537374     1.09972467
 h     -0.91904151     1.88733143    -1.21117777
 h      2.03705475     1.59913253    -0.98085842
 o      2.37674910    -1.05407150     0.31616901
 h      3.31811321    -0.74542813    -0.07409438
 c     -2.45766343    -0.38287801    -0.61417017
 h     -2.42052947    -1.13614433    -1.39101258
 h     -3.23699859    -0.62686826    -0.05457927
 h     -2.50499814     0.45368501    -1.20323895
 h     -0.42402106     1.24217258     1.66776541
          17

 c      1.15575452    -0.37822703    -0.03054451
 c     -0.10033252    -1.13706777     0.25952637
 c     -1.22999555    -0.25958283     0.23680592
 c     -0.95028593     1.21785430     0.84729003
 c     -0.19990207     1.29521365    -0.36620211
 c      1.13889599     0.85871723    -0.55706712
 h     -0.28759633    -2.30554110    -0.14700610
 h     -1.94662249     1.77723694     1.06009217
 h     -0.91873327     1.83339436    -1.22310249
 h      2.01536211     1.60868977    -1.00759849
 o      2.37354860    -1.04858404     0.31977049
 h      3.34766580    -0.73144508    -0.03789109
 c     -2.45986082    -0.38224048    -0.61558205
 h     -2.43631364    -1.10153395    -1.40536301
 h     -3.22692622    -0.64286783    -0.02844198
 h     -2.49567796     0.47530817    -1.23922589
 h     -0.41108211     1.27125491     1.66541690
          17

 c      1.15466889    -0.38870849    -0.03161078
 c     -0.09999364    -1.14814062     0.25093789
 c     -1.22733410    -0.25358846     0.23236916
 c     -0.95120734     1.22406952     0.86357502
 c     -0.20075776     1.29088759    -0.36186635
 c      1.14003201     0.86309875    -0.56793785
 h     -0.24289460    -2.28901873    -0.13094080
 h     -1.94812894     1.78110595     1.01074440
 h     -0.89801270     1.76352714    -1.22106279
 h      1.97275913     1.59750365    -1.01990046
 o      2.37045424    -1.04267731     0.32248442
 h      3.34110162    -0.72106472     0.00701535
 c     -2.45981327    -0.38178769    -0.61756792
 h     -2.44555185    -1.08017876    -1.42318354
 h     -3.25282173    -0.66140469     0.01760571
 h     -2.49465190     0.51125291    -1.27522116
 h     -0.37080828     1.29517366     1.70544972
          17

 c      1.15849160    -0.39945161    -0.03223185
 c     -0.10207307    -1.15865333     0.24043565
 c     -1.22188802    -0.24838127     0.22735394
 c     -0.95358064     1.23104232     0.87832788
 c     -0.20580418     1.28825496    -0.35913426
 c      1.14251499     0.86730751    -0.57866501
 h     -0.19281621    -2.24866901    -0.10353039
 h     -1.93706583     1.77749121     0.95544729
 h     -0.86048831     1.68125525    -1.20699792
 h      1.91448242     1.56858969    -1.01899047
 o      2.36739774    -1.03654207     0.32448546
 h      3.30053537    -0.71336442     0.05820092
 c     -2.45903779    -0.38084472    -0.61964108
 h     -2.44822280    -1.07333696    -1.44447242
 h     -3.29654317    -0.67655320     0.06895841
 h     -2.50207499     0.54940293    -1.30161090
 h     -0.31684164     1.31368850     1.76953230
          17

 c      1.16692460    -0.40980269    -0.03268926
 c     -0.10599884    -1.16741896     0.22837303
 c     -1.21375951    -0.24396476     0.22167371
 c     -0.95567222     1.23869409     0.89277596
 c     -0.21440762     1.28652441    -0.35726853
 c      1.14541279     0.87017925    -0.58851744
 h     -0.14109699    -2.19594141    -0.06846968
 h     -1.91763748     1.76868202     0.89845527
 h     -0.81404398     1.59232861    -1.18763019
 h      1.85121604     1.52994366    -1.00934064
 o      2.36383249    -1.03053535     0.32607534
 h      3.23671041    -0.70475576     0.11118252
 c     -2.45888193    -0.37924664    -0.62138416
 h     -2.44493815    -1.07863221    -1.46595857
 h     -3.34100562    -0.68331688     0.11174134
 h     -2.51757667     0.58092266    -1.31210743
 h     -0.26604396     1.32613813     1.83538816
          17

 c      1.17940444    -0.41923785    -0.03320756
 c     -0.11102484    -1.17250022     0.21532993
 c     -1.20319781    -0.24027753     0.21523642
 c     -0.95602561     1.24676081     0.90750505
 c     -0.22528593     1.28467784    -0.35493456
 c      1.14713037     0.87012333    -0.59640783
 h     -0.09143849    -2.15180371    -0.03188150
 h     -1.89694106     1.75844735     0.84381588
 h     -0.77200145     1.50443186    -1.17688947
 h      1.80083878     1.49669484    -1.00018133
 o      2.35846900    -1.02531699     0.32768813
 h      3.17340005    -0.68678677     0.15935339
 c     -2.46011222    -0.37707981    -0.62270254
 h     -2.43664231    -1.09159162    -1.48262771
 h     -3.37539676    -0.67936551     0.13748959
 h     -2.54031210     0.60056317    -1.30383981
 h     -0.22989105     1.33257694     1.88844297
          17

 c      1.19510747    -0.42734607    -0.03395708
 c     -0.11644465    -1.17169522     0.20193572
 c     -1.19057366    -0.23721310     0.20796898
 c     -0.95365968     1.25488785     0.92256860
 c     -0.23685397     1.28180368    -0.35051611
 c      1.14587487     0.86547223    -0.60113044
 h     -0.04581523    -2.14165905    -0.00004954
 h     -1.88281666     1.75083424     0.79477279
 h     -0.74936176     1.42406985    -1.19258329
 h      1.78349363     1.48726037    -1.00312364
 o      2.34963205    -1.02184295     0.32973558
 h      3.14231586    -0.64653129     0.19666124
 c     -2.46303905    -0.37453383    -0.62363064
 h     -2.42444771    -1.10747101    -1.48982890
 h     -3.39396374    -0.66442309     0.14232818
 h     -2.56910875     0.60605290    -1.27665669
 h     -0.21434694     1.33375189     1.92129229
          17

 c      1.21294327    -0.43379442    -0.03507450
 c     -0.12162780    -1.16435161     0.18842809
 c     -1.17638244    -0.23460460     0.19983576
 c     -0.94823031     1.26282728     0.93773803
 c     -0.24821824     1.27751113    -0.34348497
 c      1.14114238     0.85585585    -0.60228325
 h     -0.00464505    -2.17464839     0.02578442
 h     -1.88008181     1.74816831     0.75385340
 h     -0.75164726     1.35248625    -1.24053672
 h      1.80457138     1.50719642    -1.02162784
 o      2.33734011    -1.02057836     0.33224154
 h      3.15099949    -0.57967992     0.22387608
 c     -2.46767148    -0.37185714    -0.62413172
 h     -2.40956876    -1.12239482    -1.48462177
 h     -3.39435986    -0.63959536     0.12558416
 h     -2.60265962     0.59788694    -1.23276515
 h     -0.22157050     1.33073911     1.93114899
          17

 c      1.23158927    -0.43830719    -0.03668907
 c     -0.12576309    -1.15228367     0.17465426
 c     -1.16125261    -0.23218938     0.19084020
 c     -0.94014323     1.27055927     0.95256611
 c     -0.25954078     1.27174753    -0.33516020
 c      1.13423857     0.84275733    -0.60065830
 h      0.02998045    -2.23309293     0.04920642
 h     -1.88797314     1.74983760     0.72360383
 h     -0.77113249     1.28815872    -1.30563191
 h      1.84852866     1.54239412    -1.04647932
 o      2.32394742    -1.02093074     0.33497551
 h      3.17281907    -0.49984459     0.24679568
 c     -2.47375722    -0.36938172    -0.62402239
 h     -2.39327189    -1.13381829    -1.46625651
 h     -3.37718963    -0.60719676     0.08940289
 h     -2.63974646     0.57978548    -1.17680405
 h     -0.25071583     1.32471086     1.91877300
          17

 c      1.24960718    -0.44067575    -0.03893280
 c     -0.12788233    -1.13810832     0.16052834
 c     -1.14592325    -0.22960607     0.18101282
 c     -0.93044506     1.27822671     0.96628741
 c     -0.27122398     1.26438962    -0.32743339
 c      1.12682947     0.82812669    -0.59734884
 h      0.05440645    -2.29169562     0.07299442
 h     -1.90134696     1.75313434     0.70687875
 h     -0.79692821     1.23140157    -1.36649783
 h      1.89559355     1.57487578    -1.06610383
 o      2.31188673    -1.02212002     0.33788047
 h      3.18168432    -0.42428660     0.26926696
 c     -2.48068410    -0.36754824    -0.62303517
 h     -2.37680350    -1.14067669    -1.43621885
 h     -3.34696723    -0.57100253     0.03954771
 h     -2.67951737     0.55938563    -1.11591198
 h     -0.29747706     1.31686558     1.88923979
          17

 c      1.26559168    -0.44080561    -0.04192428
 c     -0.12710887    -1.12387685     0.14616473
 c     -1.13118838    -0.22643121     0.17040772
 c     -0.92063791     1.28598411     0.97763018
 c     -0.28338969     1.25523306    -0.32165952
 c      1.12001548     0.81346112    -0.59315630
 h      0.06586382    -2.33284566     0.09742433
 h     -1.91398573     1.75505483     0.70619927
 h     -0.82170781     1.18419791    -1.40814719
 h      1.93251423     1.59315085    -1.07326424
 o      2.30272942    -1.02370819     0.34108229
 h      3.16540249    -0.36466473     0.29255756
 c     -2.48728679    -0.36679571    -0.62105062
 h     -2.36127842    -1.14347457    -1.39812547
 h     -3.31429240    -0.53663260    -0.01298932
 h     -2.72165112     0.54748384    -1.05880089
 h     -0.35261966     1.30839403     1.85443146
          17

 c      1.27831624    -0.43878465    -0.04573210
 c     -0.12279261    -1.11091822     0.13178291
 c     -1.11781346    -0.22224577     0.15910545
 c     -0.91250062     1.29391615     0.98470686
 c     -0.29591320     1.24410719    -0.31854858
 c      1.11434831     0.79980636    -0.58859280
 h      0.06322435    -2.34751746     0.12139509
 h     -1.92112591     1.75348931     0.72292612
 h     -0.84175758     1.14876033    -1.42301139
 h      1.95242010     1.59193764    -1.06479197
 o      2.29734014    -1.02552892     0.34476235
 h      3.12169427    -0.32725082     0.31680961
 c     -2.49183960    -0.36719500    -0.61837913
 h     -2.34751890    -1.14434967    -1.35745342
 h     -3.29673411    -0.51112430    -0.05188333
 h     -2.76579910     0.55341635    -1.01289281
 h     -0.40146164     1.30021784     1.83490035
          17

 c      1.28685986    -0.43496090    -0.05032735
 c     -0.11456778    -1.10000431     0.11763143
 c     -1.10642391    -0.21672223     0.14720989
 c     -0.90747783     1.30205078     0.98573127
 c     -0.30855101     1.23093283    -0.31837324
 c      1.11003234     0.78794137    -0.58399820
 h      0.04668214    -2.33236257     0.14337346
 h     -1.92068308     1.74763611     0.75675015
 h     -0.85560393     1.12690422    -1.40870414
 h      1.95252620     1.56988565    -1.04004915
 o      2.29601073    -1.02756130     0.34906482
 h      3.05468431    -0.31401973     0.34190872
 c     -2.49288895    -0.36811525    -0.61550914
 h     -2.33592170    -1.14683770    -1.32082214
 h     -3.31083312    -0.50028471    -0.06240282
 h     -2.81015076     0.57831550    -0.98114320
 h     -0.42997498     1.29243197     1.85199427
          17

 c      1.29069264    -0.42999728    -0.05554884
 c     -0.10240846    -1.09141906     0.10395753
 c     -1.09739324    -0.20970908     0.13483587
 c     -0.90561637     1.31034561     0.98083995
 c     -0.32099373     1.21574529    -0.32111524
 c      1.10702015     0.77845759    -0.57959206
 h      0.01744689    -2.28810619     0.16182022
 h     -1.91382208     1.73809286     0.80556272
 h     -0.86336253     1.11986466    -1.36688242
 h      1.93302856     1.52853799    -1.00018275
 o      2.29840502    -1.02995357     0.35403652
 h      2.97482293    -0.32156215     0.36797288
 c     -2.49071351    -0.36850443    -0.61221303
 h     -2.32660152    -1.15471640    -1.29440123
 h     -3.35550559    -0.50533023    -0.04350087
 h     -2.85090678     0.61402085    -0.96212128
 h     -0.43695409     1.28446161     1.90681930
          17

 c      1.28970681    -0.42485440    -0.06110788
 c     -0.08667241    -1.08488940     0.09098757
 c     -1.09078859    -0.20126929     0.12210067
 c     -0.90566771     1.31859711     0.97229924
 c     -0.33284175     1.19871070    -0.32642770
 c      1.10496102     0.77168751    -0.57544522
 h     -0.02233203    -2.22005966     0.17547849
 h     -1.90487237     1.72675413     0.86586045
 h     -0.86712188     1.12818384    -1.30395727
 h      1.89768672     1.47287126    -0.94828115
 o      2.30341953    -1.03324798     0.35958414
 h      2.90078829    -0.33740515     0.39591954
 c     -2.48715163    -0.36753214    -0.60758852
 h     -2.31995294    -1.16965643    -1.28153698
 h     -3.41211946    -0.52333910    -0.00691333
 h     -2.88372485     0.64888949    -0.95264010
 h     -0.43283898     1.27626315     1.97751217
          17

 c      1.28421350    -0.42066924    -0.06663648
 c     -0.06808586    -1.07940721     0.07888559
 c     -1.08639691    -0.19165407     0.10912105
 c     -0.90621831     1.32647040     0.96262876
 c     -0.34350246     1.18013071    -0.33340932
 c      1.10299042     0.76748161    -0.57138922
 h     -0.06971816    -2.14061739     0.18387279
 h     -1.89993322     1.71625063     0.93366060
 h     -0.87237106     1.15172543    -1.23335257
 h      1.85622766     1.41332443    -0.89018824
 o      2.30934337    -1.03849416     0.36544501
 h      2.85713679    -0.33899619     0.42819877
 c     -2.48401107    -0.36496363    -0.60099239
 h     -2.31707271    -1.18930781    -1.28124996
 h     -3.46110035    -0.55010904     0.03451802
 h     -2.90531249     0.67322943    -0.94966667
 h     -0.42752962     1.26845408     2.04017945
          17

 c      1.27493844    -0.41855143    -0.07174722
 c     -0.04761078    -1.07312145     0.06768316
 c     -1.08380865    -0.18122220     0.09600150
 c     -0.90632457     1.33365705     0.95358951
 c     -0.35208493     1.16038264    -0.34047993
 c      1.09949110     0.76498917    -0.56696858
 h     -0.12196384    -2.07161916     0.18809662
 h     -1.90374493     1.70874656     1.00533956
 h     -0.88930187     1.19037227    -1.17646807
 h      1.82702585     1.36763753    -0.83478643
 o      2.31498982    -1.04621900     0.37127290
 h      2.85678376    -0.31157343     0.46782145
 c     -2.48235035    -0.36112160    -0.59236293
 h     -2.31942709    -1.20805160    -1.28919579
 h     -3.49002979    -0.58174491     0.07227314
 h     -2.91399434     0.68117213    -0.95087600
 h     -0.42596236     1.26164569     2.07975477
          17

 c      1.26299621    -0.41938657    -0.07607412
 c     -0.02623004    -1.06400263     0.05728030
 c     -1.08253116    -0.17032938     0.08281361
 c     -0.90570535     1.34000681     0.94627308
 c     -0.35775309     1.13978866    -0.34614049
 c      1.09257904     0.76308758    -0.56173908
 h     -0.17826331    -2.03804067     0.19079593
 h     -1.91633036     1.70476566     1.07757291
 h     -0.92853025     1.24547293    -1.15349941
 h      1.83151873     1.35517382    -0.79026632
 o      2.32062811    -1.05518205     0.37691427
 h      2.88705006    -0.26928777     0.51422983
 c     -2.48260474    -0.35663405    -0.58198150
 h     -2.32812239    -1.21967077    -1.30004153
 h     -3.49289523    -0.61500694     0.10174921
 h     -2.90970917     0.67060267    -0.95467653
 h     -0.42942003     1.25611715     2.08914179
          17

 c      1.24980637    -0.42370330    -0.07931105
 c     -0.00503587    -1.05172147     0.04768096
 c     -1.08209976    -0.15924575     0.06958809
 c     -0.90465923     1.34552368     0.94140104
 c     -0.36081102     1.11875281    -0.35059366
 c      1.08194227     0.76183081    -0.55587982
 h     -0.23823196    -2.04720939     0.19348898
 h     -1.93274914     1.70325223     1.14658432
 h     -0.98829662     1.31813979    -1.16423977
 h      1.87327383     1.37934468    -0.75672499
 o      2.32697284    -1.06359377     0.38243878
 h      2.92713434    -0.23634677     0.56305246
 c     -2.48481623    -0.35223926    -0.57020144
 h     -2.34343649    -1.21955385    -1.30930354
 h     -3.46791227    -0.64727354     0.12093545
 h     -2.89400146     0.64291082    -0.96025551
 h     -0.43709561     1.25179411     2.06656913
          17

 c      1.23699036    -0.43155714    -0.08126823
 c      0.01435556    -1.03830342     0.03916992
 c     -1.08214139    -0.14815842     0.05632886
 c     -0.90376347     1.35026004     0.93937614
 c     -0.36286661     1.09817301    -0.35558678
 c      1.06938239     0.76266919    -0.55003472
 h     -0.29693475    -2.08149986     0.19458705
 h     -1.94627886     1.70270902     1.20801914
 h     -1.05262853     1.40422181    -1.18965854
 h      1.93225295     1.42423500    -0.72775692
 o      2.33436646    -1.07031999     0.38794731
 h      2.96250987    -0.22785164     0.60949438
 c     -2.48871145    -0.34871962    -0.55730968
 h     -2.36474083    -1.20561380    -1.31413866
 h     -3.41647789    -0.67653760     0.12981133
 h     -2.87013598     0.60318082    -0.96782995
 h     -0.44665287     1.24827883     2.01454535
          17

 c      1.22624704    -0.44245547    -0.08191756
 c      0.02996166    -1.02638570     0.03211136
 c     -1.08238936    -0.13723476     0.04302800
 c     -0.90363344     1.35423895     0.94005191
 c     -0.36564333     1.07932957    -0.36269810
 c      1.05703417     0.76689673    -0.54461449
 h     -0.34629851    -2.11811706     0.19177696
 h     -1.95164783     1.70215785     1.25775840
 h     -1.10504673     1.49539987    -1.21170303
 h      1.98572183     1.47199647    -0.69833637
 o      2.34280014    -1.07490677     0.39348921
 h      2.98540918    -0.24926525     0.64992761
 c     -2.49365297    -0.34685829    -0.54350495
 h     -2.39061896    -1.17847451    -1.31357912
 h     -3.34346982    -0.70171252     0.13068873
 h     -2.84307225     0.56033299    -0.97900646
 h     -0.45381391     1.24472711     1.94082993
          17

 c      1.21916354    -0.45543552    -0.08137975
 c      0.03996640    -1.01797581     0.02676399
 c     -1.08268732    -0.12666895     0.02967245
 c     -0.90491823     1.35745899     0.94241186
 c     -0.37030681     1.06349204    -0.37269772
 c      1.04636619     0.77491345    -0.53963404
 h     -0.37971444    -2.14221958     0.18403836
 h     -1.94633709     1.70143065     1.29285456
 h     -1.13569673     1.58358125    -1.22074956
 h      2.01947858     1.51153374    -0.66669278
 o      2.35204923    -1.07737866     0.39904831
 h      2.99292638    -0.29944654     0.68221154
 c     -2.49857460    -0.34722359    -0.52901494
 h     -2.41904488    -1.14146152    -1.30866275
 h     -3.25855284    -0.72352933     0.12949143
 h     -2.81869047     0.52554203    -0.99650485
 h     -0.45108356     1.23944171     1.86091857
          17

 c      1.21695926    -0.46929379    -0.07985878
 c      0.04309469    -1.01429091     0.02325425
 c     -1.08298344    -0.11669688     0.01624762
 c     -0.90837595     1.35993825     0.94456058
 c     -0.37745109     1.05174292    -0.38578160
 c      1.03821286     0.78640040    -0.53485361
 h     -0.39354034    -2.14687869     0.17162984
 h     -1.93053459     1.70108240     1.31208142
 h     -1.14042522     1.66257951    -1.21333974
 h      2.02676296     1.53754288    -0.63298448
 o      2.36166815    -1.07818659     0.40450361
 h      2.98700885    -0.37126806     0.70628289
 c     -2.50206875    -0.34967629    -0.51438535
 h     -2.44764656    -1.10036421    -1.30247916
 h     -3.17693340    -0.74583890     0.13714790
 h     -2.80190352     0.50740351    -1.02200972
 h     -0.42699485     1.22950474     1.79797382
          17

 c      1.22021797    -0.48286166    -0.07756409
 c      0.03886116    -1.01581992     0.02158406
 c     -1.08330451    -0.10758733     0.00273406
 c     -0.91445774     1.36163188     0.94484054
 c     -0.38719865     1.04493891    -0.40187743
 c      1.03294716     0.80063383    -0.52991201
 h     -0.38681602    -2.13044229     0.15561406
 h     -1.90690778     1.70230184     1.31615582
 h     -1.11862105     1.72794426    -1.18932384
 h      2.00553096     1.54837432    -0.59823032
 o      2.37082971    -1.07830330     0.40952063
 h      2.97678852    -0.44988220     0.72580645
 c     -2.50287355    -0.35308697    -0.50059103
 h     -2.47415207    -1.06244024    -1.29964812
 h     -3.11516693    -0.77501212     0.16723958
 h     -2.79491076     0.50679118    -1.05301026
 h     -0.37142556     1.21211767     1.77016357
          17

 c      1.22872549    -0.49519716    -0.07466248
 c      0.02771934    -1.02230168     0.02162625
 c     -1.08371918    -0.09960612    -0.01089700
 c     -0.92226136     1.36215067     0.94345298
 c     -0.39925607     1.04366626    -0.42077695
 c      1.03052462     0.81666633    -0.52440958
 h     -0.36111814    -2.09569973     0.13763613
 h     -1.88074436     1.70699423     1.30778762
 h     -1.07210050     1.77675839    -1.15062641
 h      1.95744871     1.54522350    -0.56382400
 o      2.37821595    -1.07920078     0.41344603
 h      2.98022116    -0.51295498     0.74985806
 c     -2.50075214    -0.35610822    -0.48833026
 h     -2.49694221    -1.03427803    -1.30453405
 h     -3.08011426    -0.81389785     0.22551874
 h     -2.79743662     0.51760072    -1.08261271
 h     -0.28800548     1.18817504     1.77198844
          17

 c      1.24151544    -0.50562751    -0.07127736
 c      0.01104452    -1.03260728     0.02311426
 c     -1.08430800    -0.09296050    -0.02467461
 c     -0.92957840     1.36075620     0.94177921
 c     -0.41293129     1.04813974    -0.44207898
 c      1.03038752     0.83333167    -0.51796559
 h     -0.32108428    -2.05150167     0.11997712
 h     -1.85963777     1.71781475     1.29137090
 h     -1.00518975     1.80825962    -1.10140592
 h      1.88884976     1.53286999    -0.53129123
 o      2.38274893    -1.08200275     0.41565403
 h      3.01278151    -0.54417036     0.78761098
 c     -2.49670505    -0.35827221    -0.47735205
 h     -2.51531756    -1.01928590    -1.31847746
 h     -3.06467072    -0.85660886     0.30225691
 h     -2.80809862     0.53194799    -1.10285079
 h     -0.19396919     1.16234337     1.78254527
          17

 c      1.25711385    -0.51368486    -0.06752152
 c     -0.00908690    -1.04458742     0.02564794
 c     -1.08514524    -0.08775095    -0.03861908
 c     -0.93421130     1.35672351     0.94079449
 c     -0.42711804     1.05798880    -0.46501832
 c      1.03127381     0.84909684    -0.51027312
 h     -0.27493269    -2.01588701     0.10564098
 h     -1.85096381     1.73749118     1.27167313
 h     -0.92578351     1.82596873    -1.04930181
 h      1.81322631     1.52184480    -0.50196051
 o      2.38495374    -1.08638401     0.41637830
 h      3.06634670    -0.55074999     0.83540035
 c     -2.49207667    -0.35994404    -0.46706593
 h     -2.52921956    -1.01668733    -1.33825046
 h     -3.05746821    -0.89345726     0.38064265
 h     -2.82530134     0.54362908    -1.10751201
 h     -0.10715798     1.13936512     1.78527860
          17

 c      1.27388516    -0.51903150    -0.06352076
 c     -0.03039360    -1.05538055     0.02877043
 c     -1.08628739    -0.08394110    -0.05275087
 c     -0.93491556     1.34964593     0.94085754
 c     -0.44030375     1.07192548    -0.48829742
 c      1.03121905     0.86197233    -0.50116437
 h     -0.23235206    -2.01423374     0.09780307
 h     -1.85720183     1.76706341     1.25167078
 h     -0.84637327     1.84145127    -1.00700896
 h      1.75191584     1.52977355    -0.47633690
 o      2.38635021    -1.09137117     0.41648106
 h      3.11872348    -0.55045043     0.88036937
 c     -2.48791160    -0.36172900    -0.45721255
 h     -2.53877979    -1.02286751    -1.35750450
 h     -3.05045255    -0.91723142     0.44701319
 h     -2.84756926     0.54880188    -1.09296953
 h     -0.03959796     1.12226563     1.77245486
          17

 c      1.29032449    -0.52142923    -0.05940610
 c     -0.05113148    -1.06313838     0.03214986
 c     -1.08778414    -0.08133918    -0.06709936
 c     -0.93159035     1.33956533     0.94204065
 c     -0.45088146     1.08772019    -0.51023489
 c      1.02853799     0.87020401    -0.49064251
 h     -0.19826348    -2.06059063     0.09811072
 h     -1.87329197     1.80430303     1.23154261
 h     -0.78146805     1.87500528    -0.99050668
 h      1.72350702     1.57340712    -0.45378354
 o      2.38815146    -1.09635475     0.41668443
 h      3.15348852    -0.55500949     0.91231372
 c     -2.48489928    -0.36415933    -0.44782595
 h     -2.54416759    -1.03355985    -1.36968663
 h     -3.03947337    -0.92444220     0.49325388
 h     -2.87369609     0.54571478    -1.05803689
 h      0.00216093     1.11249871     1.74212039
          17

 c      1.30518832    -0.52076296    -0.05528919
 c     -0.07029686    -1.06863008     0.03568839
 c     -1.08970210    -0.07962415    -0.08168797
 c     -0.92490934     1.32690129     0.94421717
 c     -0.45798900     1.10351904    -0.52969267
 c      1.02346626     0.87382692    -0.47878196
 h     -0.17122983    -2.13972348     0.10574554
 h     -1.88947074     1.84421253     1.21002451
 h     -0.73833831     1.94108066    -1.00844593
 h      1.72519635     1.65027486    -0.43374259
 o      2.39101020    -1.10112698     0.41738129
 h      3.16316651    -0.56917129     0.92629771
 c     -2.48345856    -0.36763715    -0.43897867
 h     -2.54569015    -1.04525315    -1.37007170
 h     -3.02291469    -0.91442020     0.51564759
 h     -2.90289893     0.53453308    -1.00371646
 h      0.01560412     1.11038346     1.69561949
          17

 c      1.31751557    -0.51707580    -0.05124045
 c     -0.08712610    -1.07384551     0.03940992
 c     -1.09210969    -0.07842941    -0.09651108
 c     -0.91587344     1.31227627     0.94696426
 c     -0.46187062     1.11949383    -0.54686745
 c      1.01770047     0.87456511    -0.46565204
 h     -0.14942677    -2.22339570     0.11879990
 h     -1.89622564     1.88102462     1.18627289
 h     -0.71262297     2.02962207    -1.05324672
 h      1.73812938     1.73957329    -0.41656684
 o      2.39512820    -1.10570416     0.41869032
 h      3.14681667    -0.59323611     0.92150631
 c     -2.48376557    -0.37245310    -0.43064685
 h     -2.54393168    -1.05567975    -1.35647733
 h     -3.00082682    -0.88863149     0.51390424
 h     -2.93502777     0.51741354    -0.93304251
 h      0.00199835     1.11522088     1.63696023
          17

 c      1.32662706    -0.51057581    -0.04727885
 c     -0.10091234    -1.08021884     0.04333644
 c     -1.09502261    -0.07739225    -0.11153112
 c     -0.90570439     1.29638833     0.94944086
 c     -0.46311726     1.13688082    -0.56254678
 c      1.01273561     0.87424026    -0.45137735
 h     -0.13288502    -2.29044985     0.13556118
 h     -1.88708999     1.90983718     1.16056436
 h     -0.69689051     2.11753842    -1.11014581
 h      1.74635666     1.82059701    -0.40260812
 o      2.40025938    -1.11027196     0.42045451
 h      3.10951246    -0.62372243     0.90110310
 c     -2.48572074    -0.37876590    -0.42274785
 h     -2.53985811    -1.06391415    -1.32934658
 h     -2.97487248    -0.85075466     0.49143487
 h     -2.97074707     0.49848274    -0.85078921
 h     -0.03199261     1.12502538     1.57372532
          17

 c      1.33211986    -0.50162344    -0.04337154
 c     -0.11110947    -1.08831788     0.04744951
 c     -1.09836544    -0.07615989    -0.12667845
 c     -0.89607156     1.27996399     0.95026535
 c     -0.46216045     1.15642705    -0.57726223
 c      1.00938359     0.87410131    -0.43616080
 h     -0.12237307    -2.32971194     0.15475936
 h     -1.85920395     1.92734603     1.13410018
 h     -0.68633314     2.18692970    -1.16740059
 h      1.74197969     1.88034591    -0.39172361
 o      2.40555794    -1.11527585     0.42213337
 h      3.06458624    -0.65187434     0.87389473
 c     -2.48890040    -0.38645822    -0.41535041
 h     -2.53488289    -1.07048432    -1.29174244
 h     -2.94896158    -0.80740726     0.45700580
 h     -3.01128983     0.48296193    -0.76263744
 h     -0.07101366     1.13608481     1.51888196
          17

 c      1.33383227    -0.49071225    -0.03944289
 c     -0.11739614    -1.09808485     0.05168558
 c     -1.10196639    -0.07440765    -0.14184299
 c     -0.88911249     1.26367060     0.94761984
 c     -0.45927194     1.17812283    -0.59119100
 c      1.00795959     0.87492290    -0.42025599
 h     -0.11856240    -2.33674985     0.17548327
 h     -1.81330352     1.93224728     1.10861103
 h     -0.67851534     2.22839559    -1.21780160
 h      1.72263327     1.91218371    -0.38340134
 o      2.40953359    -1.12150292     0.42275625
 h      3.03459691    -0.66257763     0.85517810
 c     -2.49258603    -0.39488701    -0.40895813
 h     -2.53085033    -1.07754573    -1.24927589
 h     -2.92997666    -0.76867203     0.42667050
 h     -3.05734041     0.47491800    -0.67385608
 h     -0.09077788     1.14345111     1.49016633
          17

 c      1.33178723    -0.47843570    -0.03539016
 c     -0.11967750    -1.10901697     0.05592994
 c     -1.10557604    -0.07187873    -0.15687154
 c     -0.88611055     1.24780735     0.94018405
 c     -0.45463841     1.20145948    -0.60430407
 c      1.00846031     0.87718606    -0.40394586
 h     -0.12177456    -2.31167217     0.19713223
 h     -1.75415597     1.92591655     1.08607061
 h     -0.67225051     2.23842479    -1.25726227
 h      1.68913493     1.91364618    -0.37692409
 o      2.41096134    -1.12955627     0.42152940
 h      3.03750831    -0.64324344     0.85733942
 c     -2.49604481    -0.40286318    -0.40439483
 h     -2.52987340    -1.08876434    -1.20948486
 h     -2.92616453    -0.74588698     0.42085843
 h     -3.10750640     0.47475526    -0.58843053
 h     -0.07330438     1.14403223     1.49960065
          17

 c      1.32613919    -0.46545697    -0.03109616
 c     -0.11805041    -1.12018084     0.06000200
 c     -1.10889072    -0.06841826    -0.17158225
 c     -0.88567598     1.23202286     0.92829629
 c     -0.44839642     1.22563770    -0.61647091
 c      1.01061975     0.88112936    -0.38753146
 h     -0.13194128    -2.25914767     0.21956486
 h     -1.69122822     1.91347680     1.06862435
 h     -0.66704666     2.21743661    -1.28385227
 h      1.64469626     1.88578710    -0.37143367
 o      2.41029808    -1.13883143     0.41881953
 h      3.06469534    -0.60055773     0.87440901
 c     -2.49917200    -0.40926863    -0.40178341
 h     -2.53401857    -1.10816085    -1.17985988
 h     -2.94034031    -0.74505240     0.45054039
 h     -3.15798070     0.47888956    -0.50934098
 h     -0.02776721     1.13907670     1.54009536
          17

 c      1.31715217    -0.45250119    -0.02643296
 c     -0.11274147    -1.13006667     0.06362493
 c     -1.11158470    -0.06397542    -0.18578025
 c     -0.88482862     1.21554676     0.91328817
 c     -0.44063857     1.24962385    -0.62745805
 c      1.01387085     0.88662346    -0.37131512
 h     -0.14869234    -2.19054148     0.24361632
 h     -1.63759466     1.90387766     1.05861760
 h     -0.66303974     2.16955652    -1.29785930
 h      1.59550259     1.83444850    -0.36596095
 o      2.40885839    -1.14798058     0.41559582
 h      3.09388896    -0.55308505     0.89086471
 c     -2.50282204    -0.41375841    -0.39985772
 h     -2.54492723    -1.13754349    -1.16448626
 h     -2.96505628    -0.76308596     0.50641692
 h     -3.20390082     0.48190309    -0.43917882
 h      0.02142529     1.13131982     1.59322021
          17

 c      1.30518213    -0.44033622    -0.02127175
 c     -0.10402187    -1.13641597     0.06636803
 c     -1.11335952    -0.05858897    -0.19927587
 c     -0.88121706     1.19772054     0.89631502
 c     -0.43138806     1.27207595    -0.63682033
 c      1.01722608     0.89286031    -0.35558049
 h     -0.17179840    -2.12652777     0.27207870
 h     -1.60463940     1.90612574     1.05810702
 h     -0.66136212     2.10384774    -1.30301683
 h      1.55242550     1.77353006    -0.35952395
 o      2.40750835    -1.15589976     0.41252258
 h      3.10967474    -0.51540311     0.89599078
 c     -2.50815623    -0.41673438    -0.39703170
 h     -2.56345902    -1.17417807    -1.16170051
 h     -2.98877412    -0.79273393     0.56953736
 h     -3.24103320     0.47895357    -0.38022463
 h      0.05573946     1.12232920     1.64336266
          17

 c      1.29065568    -0.42972310    -0.01550008
 c     -0.09211948    -1.13665880     0.06765471
 c     -1.11399623    -0.05236980    -0.21191129
 c     -0.87407198     1.17862050     0.87821065
 c     -0.42053430     1.29125497    -0.64373176
 c      1.01920821     0.89812403    -0.34057522
 h     -0.20195190    -2.09265787     0.30993767
 h     -1.59459778     1.92190833     1.06742900
 h     -0.66488980     2.03570668    -1.30851069
 h      1.53212282     1.72735875    -0.35138910
 o      2.40654077    -1.16191240     0.40987229
 h      3.10554719    -0.49526864     0.88533897
 c     -2.51596039    -0.41896909    -0.39241076
 h     -2.58948796    -1.21144946    -1.16549071
 h     -3.00286088    -0.82761395     0.62460621
 h     -3.26673636     0.46708148    -0.33421442
 h      0.06628330     1.11245806     1.68095843
          17

 c      1.27407351    -0.42136440    -0.00903198
 c     -0.07731815    -1.12967906     0.06712424
 c     -1.11339299    -0.04548268    -0.22357878
 c     -0.86399328     1.15920019     0.85972858
 c     -0.40781943     1.30530164    -0.64704275
 c      1.01840860     0.90068815    -0.32651433
 h     -0.23978630    -2.09933781     0.36035419
 h     -1.59990066     1.94330058     1.08423689
 h     -0.67832441     1.98394000    -1.32835709
 h      1.55067934     1.72012561    -0.34125797
 o      2.40587546    -1.16567844     0.40766543
 h      3.08092267    -0.49529997     0.85860285
 c     -2.52649231    -0.42129681    -0.38574868
 h     -2.62201317    -1.24192118    -1.16906448
 h     -3.00278295    -0.86330457     0.66285189
 h     -3.28031628     0.44563875    -0.30214802
 h      0.05050139     1.10139278     1.70081196
          17

 c      1.25603344    -0.41587508    -0.00180725
 c     -0.06030118    -1.11687647     0.06509843
 c     -1.11157631    -0.03814077    -0.23421532
 c     -0.85215202     1.14071546     0.84160103
 c     -0.39313266     1.31326789    -0.64613284
 c      1.01486428     0.90100285    -0.31363124
 h     -0.28233622    -2.12986573     0.41921172
 h     -1.61014338     1.95903735     1.10445789
 h     -0.70476687     1.95882174    -1.37154562
 h      1.60762196     1.75031488    -0.32877013
 o      2.40513173    -1.16718702     0.40572237
 h      3.04017622    -0.51328330     0.81883836
 c     -2.53954417    -0.42446661    -0.37710863
 h     -2.65949793    -1.25984979    -1.16733885
 h     -2.98692039    -0.89687624     0.68029746
 h     -3.28323427     0.41646326    -0.28417978
 h      0.00962139     1.08848256     1.70069805
          17

 c      1.23725835    -0.41371549     0.00620407
 c     -0.04217752    -1.10057246     0.06233280
 c     -1.10867133    -0.03060784    -0.24379011
 c     -0.83977596     1.12418727     0.82442787
 c     -0.37696432     1.31582488    -0.64189493
 c      1.01013349     0.90145693    -0.30216630
 h     -0.32332044    -2.15932014     0.47793318
 h     -1.61743270     1.96051208     1.12386919
 h     -0.74055652     1.95374046    -1.43066402
 h      1.68532124     1.79307878    -0.31329646
 o      2.40353215    -1.16689189     0.40361084
 h      2.99424691    -0.54007689     0.77327738
 c     -2.55450610    -0.42912712    -0.36667646
 h     -2.70020182    -1.26214898    -1.15773191
 h     -2.95555713    -0.92643511     0.67615943
 h     -3.27934953     0.38407320    -0.27954328
 h     -0.05202947     1.07282549     1.68128303
          17

 c      1.21861449    -0.41506455     0.01498609
 c     -0.02421945    -1.08261690     0.05953240
 c     -1.10485134    -0.02316945    -0.25230328
 c     -0.82811472     1.11025491     0.80847447
 c     -0.36026735     1.31438958    -0.63616564
 c      1.00594372     0.90409798    -0.29226463
 h     -0.35662853    -2.17082774     0.52901732
 h     -1.61744441     1.94340312     1.13893852
 h     -0.77708337     1.95517151    -1.48857937
 h      1.76505356     1.82601094    -0.29457044
 o      2.39980069    -1.16586560     0.40060982
 h      2.96228882    -0.55722159     0.73386636
 c     -2.57042510    -0.43581126    -0.35472498
 h     -2.74242583    -1.24854054    -1.14021938
 h     -2.91049796    -0.95107210     0.65242093
 h     -3.27479177     0.35546757    -0.28656377
 h     -0.12622857     1.05320646     1.64751008
          17

 c      1.20112100    -0.41970669     0.02446615
 c     -0.00774191    -1.06429789     0.05720159
 c     -1.10029717    -0.01609573    -0.25979104
 c     -0.81858573     1.09923519     0.79339846
 c     -0.34398643     1.31017086    -0.63063373
 c      1.00356644     0.90985276    -0.28393107
 h     -0.37793702    -2.15648771     0.56763093
 h     -1.60886787     1.90720371     1.14706566
 h     -0.80634268     1.95339292    -1.53089022
 h      1.83421305     1.83744393    -0.27285892
 o      2.39270909    -1.16527888     0.39608711
 h      2.96309003    -0.54542484     0.71125720
 c     -2.58614921    -0.44475380    -0.34165225
 h     -2.78472387    -1.22160654    -1.11739171
 h     -2.85512925    -0.97134849     0.61456191
 h     -3.27642508     0.33839193    -0.30289545
 h     -0.19954747     1.02788213     1.61111732
          17

 c      1.18593869    -0.42699982     0.03451480
 c      0.00590580    -1.04659486     0.05567054
 c     -1.09517262    -0.00963057    -0.26633330
 c     -0.81267692     1.09120981     0.77819223
 c     -0.32885300     1.30400960    -0.62649912
 c      1.00385451     0.91877815    -0.27704272
 h     -0.38468731    -2.11413453     0.59111500
 h     -1.59303957     1.85469197     1.14672822
 h     -0.82312338     1.94391405    -1.54942711
 h      1.88546891     1.82333364    -0.24876691
 o      2.38241911    -1.16496534     0.39024929
 h      2.99392791    -0.50761426     0.70292361
 c     -2.60062550    -0.45548358    -0.32806129
 h     -2.82616296    -1.18677132    -1.09455494
 h     -2.79444724    -0.99033613     0.57295683
 h     -3.28839940     0.33742897    -0.32584221
 h     -0.25478572     0.99428373     1.59079139
          17

 c      1.17429675    -0.43595350     0.04494607
 c      0.01539678    -1.03028715     0.05512020
 c     -1.08961412    -0.00400563    -0.27206613
 c     -0.81115198     1.08600089     0.76206327
 c     -0.31536929     1.29649997    -0.62454924
 c      1.00735642     0.93037751    -0.27138063
 h     -0.37591135    -2.04544902     0.59853503
 h     -1.57418784     1.79188323     1.13786446
 h     -0.82474835     1.92570050    -1.54097708
 h      1.91496962     1.78403097    -0.22307484
 o      2.37025776    -1.16365221     0.38386607
 h      3.03421966    -0.46527460     0.69758620
 c     -2.61321414    -0.46655404    -0.31481518
 h     -2.86655123    -1.15149897    -1.07915035
 h     -2.73419216    -1.01430103     0.54283744
 h     -3.30929736     0.35058181    -0.35221755
 h     -0.28014361     0.94973480     1.60136448
          17

 c      1.16731870    -0.44540227     0.05551608
 c      0.01962426    -1.01583455     0.05554374
 c     -1.08373372     0.00054911    -0.27718530
 c     -0.81318628     1.08293347     0.74575792
 c     -0.30379936     1.28805896    -0.62523319
 c      1.01432989     0.94377940    -0.26667545
 h     -0.35260956    -1.95620571     0.59106744
 h     -1.55996615     1.72809344     1.12258338
 h     -0.81062289     1.90001636    -1.50608732
 h      1.92177749     1.72308267    -0.19662487
 o      2.35742326    -1.16034966     0.37753716
 h      3.06612540    -0.43615835     0.68691043
 c     -2.62379281    -0.47609014    -0.30277585
 h     -2.90617388    -1.12279554    -1.07825798
 h     -2.67867686    -1.05005795     0.53829068
 h     -3.33337938     0.37051128    -0.37798925
 h     -0.27901783     0.89452982     1.63755624
          17

 c      1.16576282    -0.45421264     0.06592454
 c      0.01805759    -1.00302073     0.05660243
 c     -1.07763387     0.00381747    -0.28192187
 c     -0.81690694     1.08080838     0.73103451
 c     -0.29410855     1.27888187    -0.62858481
 c      1.02461653     0.95778082    -0.26266841
 h     -0.31902203    -1.85885554     0.57377677
 h     -1.56085940     1.67469029     1.10544645
 h     -0.78250318     1.87055051    -1.44930171
 h      1.90895451     1.64771351    -0.17011099
 o      2.34464618    -1.15468073     0.37157864
 h      3.08007490    -0.42887573     0.66735609
 c     -2.63262358    -0.48303015    -0.29220938
 h     -2.94464136    -1.10383908    -1.09444195
 h     -2.62962682    -1.09816837     0.56131630
 h     -3.35434384     0.38905809    -0.39872067
 h     -0.26419303     0.83350198     1.67953569
          17

 c      1.16977485    -0.46145063     0.07581888
 c      0.01112277    -0.99049071     0.05737325
 c     -1.07143359     0.00561320    -0.28651032
 c     -0.82064445     1.07847735     0.71935864
 c     -0.28584508     1.26878846    -0.63401233
 c      1.03736777     0.97078827    -0.25919250
 h     -0.28435600    -1.77659876     0.55876769
 h     -1.58578811     1.64066313     1.09137708
 h     -0.74570410     1.84485238    -1.38087534
 h      1.88650634     1.57039579    -0.14353346
 o      2.33232373    -1.14671935     0.36613341
 h      3.07285727    -0.44545238     0.63845226
 c     -2.64005596    -0.48765988    -0.28277979
 h     -2.97982291    -1.09291469    -1.12356112
 h     -2.58811491    -1.15071522     0.60033216
 h     -3.36772917     0.40037989    -0.41053975
 h     -0.24724161     0.77341785     1.70978590
          17

 c      1.17880210    -0.46643506     0.08480035
 c      0.00012177    -0.97599980     0.05641340
 c     -1.06530153     0.00579426    -0.29117955
 c     -0.82378946     1.07551463     0.71176177
 c     -0.27805695     1.25705312    -0.64014999
 c      1.05082602     0.98082819    -0.25627128
 h     -0.26096301    -1.74024454     0.56453411
 h     -1.63474638     1.62704644     1.08150906
 h     -0.71032777     1.83617877    -1.31819013
 h      1.87415241     1.50929078    -0.11520662
 o      2.32059304    -1.13691040     0.36123214
 h      3.04675099    -0.48270040     0.60184617
 c     -2.64631110    -0.49094690    -0.27416737
 h     -3.00833954    -1.08578260    -1.15719087
 h     -2.55596088    -1.19735031     0.64041799
 h     -3.37136074     0.40158527    -0.41071457
 h     -0.23556954     0.72040602     1.71858244
          17

 c      1.19169955    -0.46868017     0.09244091
 c     -0.01377255    -0.95872436     0.05314355
 c     -1.05949527     0.00430953    -0.29615551
 c     -0.82682687     1.07223414     0.70903926
 c     -0.26964295     1.24267710    -0.64537223
 c      1.06300804     0.98613050    -0.25410120
 h     -0.25366740    -1.76206361     0.59958600
 h     -1.69742085     1.62728225     1.07240395
 h     -0.68809602     1.86051203    -1.27995468
 h      1.89421207     1.48154892    -0.08182504
 o      2.30922975    -1.12615418     0.35678606
 h      3.01147821    -0.53105237     0.56142310
 c     -2.65143108    -0.49383614    -0.26632424
 h     -3.02702506    -1.07854928    -1.18678619
 h     -2.53505001    -1.23040572     0.67060925
 h     -3.36511647     0.39240947    -0.39774787
 h     -0.23329939     0.67910731     1.70232153
          17

 c      1.20688318    -0.46781707     0.09831245
 c     -0.02998458    -0.94076846     0.04891895
 c     -1.05439776     0.00125752    -0.30165409
 c     -0.83067043     1.06918727     0.71157846
 c     -0.26037964     1.22564646    -0.64924870
 c      1.07369579     0.98626848    -0.25267909
 h     -0.25574712    -1.81935353     0.64982321
 h     -1.76014602     1.63296673     1.05972636
 h     -0.68158699     1.92213262    -1.26961734
 h      1.94925561     1.48961611    -0.04253806
 o      2.29746144    -1.11592083     0.35257883
 h      2.98740632    -0.57292440     0.52339791
 c     -2.65527945    -0.49705354    -0.25934852
 h     -3.03390205    -1.06888520    -1.20612611
 h     -2.52656519    -1.24578538     0.68481868
 h     -3.35076939     0.37500044    -0.37129676
 h     -0.24216105     0.65250872     1.66169125
          17

 c      1.22248310    -0.46353072     0.10202083
 c     -0.04771026    -0.92486233     0.04554576
 c     -1.05050925    -0.00310018    -0.30786341
 c     -0.83615160     1.06685455     0.71910048
 c     -0.25119910     1.20762202    -0.65280953
 c      1.08475249     0.98212805    -0.25155266
 h     -0.26002495    -1.88225428     0.69621978
 h     -1.81196780     1.63771161     1.04107143
 h     -0.68132274     2.00550568    -1.27250309
 h      2.01817907     1.52128844    -0.00181690
 o      2.28439404    -1.10780615     0.34845789
 h      2.99862909    -0.58991904     0.49317494
 c     -2.65755392    -0.50115008    -0.25334869
 h     -3.02842245    -1.05601308    -1.21191365
 h     -2.53072958    -1.24235536     0.68076145
 h     -3.33191651     0.35384421    -0.33202517
 h     -0.26141910     0.64156728     1.60150497
          17

 c      1.23659808    -0.45550295     0.10323878
 c     -0.06572613    -0.91282802     0.04421520
 c     -1.04838639    -0.00836454    -0.31493176
 c     -0.84398960     1.06569365     0.73047302
 c     -0.24317567     1.19072281    -0.65706676
 c      1.09812401     0.97481160    -0.25017246
 h     -0.26339924    -1.93193785     0.72733064
 h     -1.84619503     1.63772224     1.01634363
 h     -0.67674856     2.08922627    -1.27299233
 h      2.07812044     1.56274056     0.03437035
 o      2.27065895    -1.10227859     0.34470101
 h      3.04609387    -0.58272824     0.46939200
 c     -2.65783944    -0.50649401    -0.24842088
 h     -3.01142578    -1.04041136    -1.20373185
 h     -2.54673672    -1.22169656     0.65942601
 h     -3.31349088     0.33517709    -0.28131712
 h     -0.28661289     0.64414365     1.53220605
          17

 c      1.24760808    -0.44347462     0.10174721
 c     -0.08274181    -0.90565281     0.04555655
 c     -1.04854942    -0.01406124    -0.32295014
 c     -0.85500144     1.06631601     0.74362830
 c     -0.23692280     1.17651514    -0.66231281
 c      1.11478419     0.96519342    -0.24819702
 h     -0.26523528    -1.95923776     0.73828724
 h     -1.85996811     1.63131825     0.98717161
 h     -0.66215366     2.15757346    -1.26279892
 h      2.11539132     1.60426087     0.06176455
 o      2.25846568    -1.09877689     0.34182615
 h      3.10502960    -0.56868600     0.44665666
 c     -2.65575055    -0.51305505    -0.24472466
 h     -2.98513940    -1.02367903    -1.18413113
 h     -2.57266183    -1.18870021     0.62570605
 h     -3.30016859     0.32494844    -0.22090457
 h     -0.30760569     0.65344565     1.47172075
          17

 c      1.25445367    -0.42745495     0.09748964
 c     -0.09768559    -0.90375203     0.04984422
 c     -1.05137687    -0.01974078    -0.33192021
 c     -0.87003677     1.06942044     0.75599637
 c     -0.23260241     1.16591253    -0.66830467
 c      1.13480677     0.95402255    -0.24553500
 h     -0.26582512    -1.96050192     0.72781506
 h     -1.85407321     1.61874272     0.95629025
 h     -0.63584210     2.20155202    -1.23939282
 h      2.12412935     1.63969276     0.07801491
 o      2.24973739    -1.09683702     0.34016782
 h      3.15195538    -0.56187810     0.42175027
 c     -2.65113083    -0.52002574    -0.24258132
 h     -2.95322756    -1.00857527    -1.15894353
 h     -2.60549223    -1.15267609     0.58985881
 h     -3.29392512     0.32555128    -0.15288279
 h     -0.30989483     0.65906780     1.44187941
          17

 c      1.25679090    -0.40795419     0.09062344
 c     -0.10983786    -0.90703023     0.05706311
 c     -1.05700999    -0.02508857    -0.34172148
 c     -0.88897695     1.07502952     0.76594582
 c     -0.23005758     1.15933510    -0.67454566
 c      1.15764456     0.94208973    -0.24231505
 h     -0.26578316    -1.93568573     0.69685462
 h     -1.83389532     1.60262763     0.92707746
 h     -0.59845557     2.21700415    -1.20344841
 h      2.10336225     1.66518004     0.08208915
 o      2.24537931    -1.09625509     0.33981813
 h      3.17427266    -0.56865532     0.39404724
 c     -2.64411187    -0.52571579    -0.24242157
 h     -2.92058497    -0.99887990    -1.13710853
 h     -2.64181948    -1.12696020     0.56734547
 h     -3.29286589     0.33409839    -0.08039285
 h     -0.28603411     0.65581995     1.45290950
          17

 c      1.25496531    -0.38612586     0.08154663
 c     -0.11884581    -0.91476777     0.06684635
 c     -1.06529374    -0.02998582    -0.35209326
 c     -0.90975373     1.08185466     0.77367743
 c     -0.22892104     1.15679310    -0.68042358
 c      1.18231152     0.93031426    -0.23886465
 h     -0.26600930    -1.88891358     0.64883947
 h     -1.81097036     1.58878832     0.90319443
 h     -0.55219203     2.20365793    -1.15766411
 h      2.05571460     1.67883101     0.07400531
 o      2.24540287    -1.09686829     0.34069607
 h      3.16795207    -0.59034510     0.36420638
 c     -2.63495963    -0.52830329    -0.24432927
 h     -2.89236714    -0.99834062    -1.12837104
 h     -2.67916813    -1.12305080     0.57155391
 h     -3.29277808     0.34440225    -0.00804243
 h     -0.24597154     0.65067431     1.49372457
          17

 c      1.24982306    -0.36376211     0.07088830
 c     -0.12463179    -0.92534491     0.07831261
 c     -1.07577617    -0.03448518    -0.36264539
 c     -0.92925224     1.08804356     0.78009287
 c     -0.22869252     1.15782042    -0.68521639
 c      1.20744861     0.91970374    -0.23570140
 h     -0.26811059    -1.83178345     0.59154733
 h     -1.80190350     1.58570019     0.88798705
 h     -0.50079763     2.16599059    -1.10676776
 h      1.98772998     1.68156900     0.05507733
 o      2.24910913    -1.09850231     0.34261267
 h      3.13600533    -0.62469002     0.33333589
 c     -2.62403930    -0.52709430    -0.24748734
 h     -2.87225501    -1.00836811    -1.13810823
 h     -2.71583488    -1.14156133     0.60148673
 h     -3.28961216     0.35041817     0.05877780
 h     -0.20720718     0.65442986     1.54571103
          17

 c      1.24244624    -0.34311909     0.05945202
 c     -0.12721440    -0.93589304     0.08988896
 c     -1.08777430    -0.03873152    -0.37291002
 c     -0.94502194     1.09226253     0.78584368
 c     -0.22877599     1.16124035    -0.68803023
 c      1.23132561     0.91112471    -0.23353636
 h     -0.27529772    -1.78853545     0.53951577
 h     -1.81978343     1.59993619     0.88326068
 h     -0.44994533     2.11613196    -1.05829405
 h      1.91108250     1.67931370     0.02854125
 o      2.25510715    -1.10111963     0.34534284
 h      3.09044727    -0.66504175     0.30231564
 c     -2.61196273    -0.52280444    -0.25065829
 h     -2.86124534    -1.02616575    -1.16318000
 h     -2.74910215    -1.17293034     0.64233090
 h     -3.28081430     0.34819687     0.11508057
 h     -0.18286085     0.67359575     1.59508199
          17

 c      1.23392270    -0.32656947     0.04810855
 c     -0.12659665    -0.94279859     0.09967265
 c     -1.10049026    -0.04286572    -0.38241497
 c     -0.95642652     1.09431208     0.79132003
 c     -0.22853294     1.16494161    -0.68776710
 c      1.25194362     0.90494566    -0.23323340
 h     -0.29234386    -1.79204872     0.51047744
 h     -1.86265195     1.62969515     0.88835197
 h     -0.40707162     2.07684258    -1.02304826
 h      1.84248961     1.68520356    -0.00020635
 o      2.26125308    -1.10502668     0.34873628
 h      3.05534867    -0.69891141     0.27056702
 c     -2.59950986    -0.51676644    -0.25312165
 h     -2.85817075    -1.04575532    -1.19402746
 h     -2.77534708    -1.20631013     0.67800412
 h     -3.26553561     0.33624488     0.15713070
 h     -0.17959205     0.70991355     1.63404625
          17

 c      1.22522849    -0.31615267     0.03765912
 c     -0.12311450    -0.94455075     0.10692910
 c     -1.11313006    -0.04694690    -0.39074054
 c     -0.96434448     1.09492531     0.79674600
 c     -0.22751753     1.16651755    -0.68340621
 c      1.26758467     0.90110346    -0.23557083
 h     -0.32052752    -1.85237223     0.50863775
 h     -1.91557119     1.66570003     0.90086441
 h     -0.37868692     2.07463488    -1.01187409
 h      1.79773688     1.71561913    -0.02566535
 o      2.26530747    -1.11067967     0.35281059
 h      3.05781518    -0.71265662     0.23505048
 c     -2.58739464    -0.51027596    -0.25479435
 h     -2.86107464    -1.06086327    -1.22039061
 h     -2.79137531    -1.23429573     0.69800028
 h     -3.24452691     0.31538849     0.18284023
 h     -0.19924786     0.76204769     1.65888797
          17

 c      1.21720233    -0.31319984     0.02872104
 c     -0.11777277    -0.94311241     0.11250135
 c     -1.12495896    -0.05095603    -0.39752973
 c     -0.97007278     1.09509523     0.80213752
 c     -0.22583044     1.16538593    -0.67473978
 c      1.27769139     0.90009382    -0.24083464
 h     -0.35340415    -1.94154506     0.52059131
 h     -1.96264519     1.69800322     0.91801160
 h     -0.36582607     2.11537959    -1.02708038
 h      1.78084277     1.77510859    -0.04648330
 o      2.26685857    -1.11781067     0.35754285
 h      3.09819241    -0.70625825     0.19391639
 c     -2.57612340    -0.50441182    -0.25592769
 h     -2.86811261    -1.06687014    -1.23494113
 h     -2.79503455    -1.25293640     0.69727485
 h     -3.22014827     0.28873258     0.19198714
 h     -0.24004562     0.82669810     1.66898801
          17

 c      1.21055041    -0.31813136     0.02166694
 c     -0.11172996    -0.94103233     0.11732696
 c     -1.13528986    -0.05484608    -0.40247166
 c     -0.97480426     1.09570040     0.80721235
 c     -0.22400911     1.16340995    -0.66255119
 c      1.28281942     0.90331043    -0.24876907
 h     -0.38275113    -2.02716318     0.53294536
 h     -1.99335561     1.71979025     0.93722392
 h     -0.36469238     2.17699388    -1.06023530
 h      1.78359602     1.84942754    -0.06566182
 o      2.26735992    -1.12543397     0.36260999
 h      3.14941397    -0.69304153     0.15067450
 c     -2.56594785    -0.50006792    -0.25690771
 h     -2.87785530    -1.06129895    -1.23408396
 h     -2.78521885    -1.26072140     0.67457389
 h     -3.19645285     0.26166787     0.18637385
 h     -0.29660037     0.89909716     1.66728606
          17

 c      1.20586573    -0.33038179     0.01660200
 c     -0.10588134    -0.93986429     0.12185691
 c     -1.14347333    -0.05854524    -0.40530367
 c     -0.97965468     1.09743695     0.81128180
 c     -0.22260239     1.16282847    -0.64788211
 c      1.28370683     0.91176496    -0.25889888
 h     -0.40313726    -2.09016289     0.53891669
 h     -2.00274085     1.72756263     0.95618022
 h     -0.37118577     2.23340654    -1.10041450
 h      1.79573087     1.91886998    -0.08647744
 o      2.26821170    -1.13273459     0.36759638
 h      3.18690453    -0.68484900     0.11073261
 c     -2.55687100    -0.49795138    -0.25817675
 h     -2.88938582    -1.04373182    -1.21775670
 h     -2.76181507    -1.25806539     0.63151760
 h     -3.17886003     0.24133250     0.16962967
 h     -0.35945949     0.97353999     1.66158719
          17

 c      1.20361667    -0.34855293     0.01338844
 c     -0.10082708    -0.94035854     0.12622598
 c     -1.14891648    -0.06193536    -0.40582396
 c     -0.98566385     1.10076317     0.81328838
 c     -0.22201605     1.16504082    -0.63157508
 c      1.28081498     0.92525075    -0.27070703
 h     -0.41181307    -2.12195455     0.53606422
 h     -1.99027609     1.72049324     0.97270759
 h     -0.38256198     2.26836923    -1.13940047
 h      1.81024984     1.96933703    -0.11057533
 o      2.27013332    -1.13930776     0.37218959
 h      3.19810542    -0.68769820     0.07815429
 c     -2.54873314    -0.49838785    -0.26015438
 h     -2.90246155    -1.01579244    -1.18940873
 h     -2.72583338    -1.24758988     0.57277726
 h     -3.17258647     0.23456990     0.14606444
 h     -0.41619027     1.04468437     1.66440711
          17

 c      1.20409314    -0.37078629     0.01172020
 c     -0.09692362    -0.94283285     0.13042779
 c     -1.15112080    -0.06484962    -0.40391019
 c     -0.99337410     1.10577339     0.81234299
 c     -0.22253656     1.17066072    -0.61425910
 c      1.27438392     0.94257374    -0.28367260
 h     -0.40770724    -2.11967333     0.52404174
 h     -1.95960672     1.70024608     0.98479823
 h     -0.39713568     2.27449127    -1.17191325
 h      1.82329700     1.99368062    -0.13830718
 o      2.27333963    -1.14503963     0.37620931
 h      3.17947240    -0.70342125     0.05514200
 c     -2.54138051    -0.50092728    -0.26313868
 h     -2.91782622    -0.98123727    -1.15628651
 h     -2.67968612    -1.23521320     0.50711957
 h     -3.17977085     0.24439680     0.11874198
 h     -0.45658290     1.10930456     1.68694658
          17

 c      1.20733364    -0.39516930     0.01121384
 c     -0.09429809    -0.94732117     0.13437697
 c     -1.14972278    -0.06708905    -0.39953459
 c     -1.00223064     1.11217704     0.80856268
 c     -0.22436789     1.17979125    -0.59643689
 c      1.26457717     0.96208074    -0.29729990
 h     -0.39094633    -2.08413239     0.50371447
 h     -1.91932612     1.67145830     0.99095926
 h     -0.41386483     2.24986696    -1.19475016
 h      1.83316163     1.99007037    -0.16931601
 o      2.27766636    -1.15003158     0.37961700
 h      3.13443845    -0.73072593     0.04184549
 c     -2.53478485    -0.50409354    -0.26730840
 h     -2.93743862    -0.94559782    -1.12904434
 h     -2.62715353    -1.23116790     0.44794908
 h     -3.19758365     0.26768798     0.08860398
 h     -0.47890650     1.16610568     1.72911878
          17

 c      1.21307687    -0.42000322     0.01147908
 c     -0.09281754    -0.95349750     0.13789210
 c     -1.14452540    -0.06844451    -0.39276318
 c     -1.01060369     1.11941209     0.80303164
 c     -0.22764646     1.19216809    -0.57851821
 c      1.25155559     0.98200513    -0.31114800
 h     -0.36306087    -2.02047724     0.47729184
 h     -1.88383152     1.64231329     0.99099606
 h     -0.43221290     2.19639464    -1.20642713
 h      1.83994332     1.96099289    -0.20283608
 o      2.28248141    -1.15463403     0.38258847
 h      3.07485145    -0.76454890     0.03515890
 c     -2.52906140    -0.50588472    -0.27276629
 h     -2.96373404    -0.91447835    -1.11873041
 h     -2.57227571    -1.24737684     0.40951778
 h     -3.21966976     0.29684384     0.05574420
 h     -0.48872051     1.21371456     1.77920903
          17

 c      1.22076506    -0.44390746     0.01215691
 c     -0.09201644    -0.96035759     0.14060734
 c     -1.13551600    -0.06872270    -0.38372991
 c     -1.01649589     1.12677965     0.79694360
 c     -0.23242619     1.20715374    -0.56076550
 c      1.23546019     1.00057391    -0.32484912
 h     -0.32791395    -1.94178278     0.44938674
 h     -1.87104632     1.62317897     0.98643583
 h     -0.45234322     2.11994122    -1.20772419
 h      1.84595437     1.91325512    -0.23781538
 o      2.28650654    -1.15953239     0.38565144
 h      3.02384878    -0.79465077     0.02650289
 c     -2.52451857    -0.50512134    -0.27935940
 h     -2.99714852    -0.89078742    -1.13089818
 h     -2.51797415    -1.28804862     0.39711697
 h     -3.23936344     0.32373196     0.02098655
 h     -0.49275926     1.25032948     1.82337789
          17

 c      1.22961520    -0.46580104     0.01292463
 c     -0.09103294    -0.96573234     0.14183225
 c     -1.12288229    -0.06778815    -0.37259798
 c     -1.01864245     1.13387104     0.79121665
 c     -0.23861933     1.22363706    -0.54314655
 c      1.21634871     1.01602458    -0.33811079
 h     -0.29291930    -1.87486549     0.42872812
 h     -1.89258792     1.62072813     0.97884843
 h     -0.47574777     2.03171911    -1.20336055
 h      1.85633423     1.85783391    -0.27308004
 o      2.28826355    -1.16554772     0.38958615
 h      3.00873369    -0.80893014     0.00347358
 c     -2.52158972    -0.50226274    -0.28666692
 h     -3.03388066    -0.87360242    -1.16204494
 h     -2.46689900    -1.34370378     0.40270659
 h     -3.25182079     0.34243778    -0.01383115
 h     -0.49581731     1.27459205     1.85178434
          17

 c      1.23876160    -0.48482333     0.01347470
 c     -0.08881299    -0.96661118     0.14065493
 c     -1.10703751    -0.06560037    -0.35953221
 c     -1.01742505     1.14103374     0.78665225
 c     -0.24592037     1.24002279    -0.52516205
 c      1.19424738     1.02679403    -0.35069169
 h     -0.26747930    -1.85691973     0.42709258
 h     -1.94317695     1.63217111     0.96732469
 h     -0.50611074     1.94874919    -1.20402338
 h      1.87814971     1.80713011    -0.30773857
 o      2.28777616    -1.17282568     0.39458836
 h      3.03363416    -0.80654046    -0.03668650
 c     -2.52056930    -0.49863843    -0.29441822
 h     -3.06705415    -0.86005192    -1.20286149
 h     -2.42265431    -1.39891798     0.41332046
 h     -3.25457371     0.34995783    -0.04634525
 h     -0.50061653     1.28596286     1.85919474
          17

 c      1.24742719    -0.50026984     0.01349696
 c     -0.08484842    -0.96208527     0.13686198
 c     -1.08864158    -0.06219499    -0.34469487
 c     -1.01443117     1.14907765     0.78390042
 c     -0.25388372     1.25476655    -0.50605365
 c      1.16953839     1.03200928    -0.36236369
 h     -0.25495291    -1.90149442     0.44870229
 h     -2.00537043     1.64871192     0.94952837
 h     -0.54860790     1.88799264    -1.22387736
 h      1.91568821     1.76844911    -0.34163842
 o      2.28678410    -1.18072366     0.39993080
 h      3.07532517    -0.79951540    -0.08169130
 c     -2.52141968    -0.49546250    -0.30265327
 h     -3.08988501    -0.84762791    -1.24391352
 h     -2.38901960    -1.44138902     0.41901328
 h     -3.24743184     0.34597063    -0.07407581
 h     -0.50826408     1.28468740     1.84417203
          17

 c      1.25502386    -0.51160121     0.01270120
 c     -0.07938820    -0.95497768     0.13149893
 c     -1.06858614    -0.05763432    -0.32825477
 c     -1.01138638     1.15866734     0.78323382
 c     -0.26236277     1.26746558    -0.48584906
 c      1.14343027     1.03178808    -0.37292242
 h     -0.25017456    -1.97944903     0.48365685
 h     -2.06196744     1.66250185     0.92434166
 h     -0.60499459     1.85368220    -1.26816126
 h      1.96488142     1.73966084    -0.37513122
 o      2.28694149    -1.18863598     0.40481600
 h      3.11094632    -0.79897639    -0.11810127
 c     -2.52373458    -0.49357207    -0.31156872
 h     -3.09762865    -0.83499893    -1.27857057
 h     -2.36891589    -1.46409310     0.41424749
 h     -3.23238269     0.33263877    -0.09457976
 h     -0.51836177     1.27176879     1.80900773
          17

 c      1.26115558    -0.51849485     0.01086604
 c     -0.07272725    -0.94863771     0.12586155
 c     -1.04791632    -0.05197964    -0.31039489
 c     -1.00971647     1.17009251     0.78441287
 c     -0.27182672     1.27895627    -0.46598174
 c      1.11780157     1.02683429    -0.38224783
 h     -0.24757354    -2.05603189     0.51945695
 h     -2.10143694     1.66907140     0.89252580
 h     -0.66969452     1.83583575    -1.32561684
 h      2.01462821     1.71330458    -0.40825351
 o      2.28913149    -1.19624926     0.40877814
 h      3.12837489    -0.81040485    -0.13817634
 c     -2.52679993    -0.49353390    -0.32137109
 h     -3.08792365    -0.82182500    -1.30336522
 h     -2.36406583    -1.46421918     0.39674149
 h     -3.21347151     0.31445309    -0.10550839
 h     -0.52860111     1.24897734     1.76068151
          17

 c      1.26561048    -0.52086170     0.00787191
 c     -0.06495604    -0.94513816     0.12085178
 c     -1.02771912    -0.04528187    -0.29131688
 c     -1.01060286     1.18332152     0.78663162
 c     -0.28295652     1.29020582    -0.44834155
 c      1.09455029     1.01786042    -0.39032631
 h     -0.24426773    -2.11112718     0.54813166
 h     -2.11766185     1.66676592     0.85616844
 h     -0.73387577     1.82277658    -1.37928709
 h      2.05324777     1.68300649    -0.44043063
 o      2.29361168    -1.20342244     0.41161370
 h      3.12373533    -0.83522200    -0.13907310
 c     -2.52972384    -0.49569803    -0.33221219
 h     -3.06055589    -0.80840488    -1.31761624
 h     -2.37497671    -1.44227891     0.36660737
 h     -3.19610758     0.29743500    -0.10478946
 h     -0.53413974     1.21865182     1.71191750
          17

 c      1.26836053    -0.51881501     0.00370434
 c     -0.05609720    -0.94548958     0.11700408
 c     -1.00901533    -0.03761472    -0.27123352
 c     -1.01499492     1.19814526     0.78872168
 c     -0.29615351     1.30172212    -0.43437495
 c      1.07512549     1.00537885    -0.39721849
 h     -0.23908590    -2.13596252     0.56557281
 h     -2.10884780     1.65590054     0.81811108
 h     -0.79036324     1.80772536    -1.41677576
 h      2.07257561     1.64575561    -0.47077435
 o      2.30015318    -1.21010860     0.41331461
 h      3.09926958    -0.87207472    -0.12183993
 c     -2.53165298    -0.50001182    -0.34416264
 h     -3.01728040    -0.79547078    -1.32330799
 h     -2.40086755    -1.40242534     0.32647168
 h     -3.18518582     0.28692124    -0.09119600
 h     -0.52826717     1.18292204     1.67906742
          17

 c      1.26954969    -0.51263517    -0.00155663
 c     -0.04624410    -0.95004188     0.11460844
 c     -0.99267524    -0.02914628    -0.25034871
 c     -1.02321178     1.21426837     0.78994808
 c     -0.31139461     1.31359992    -0.42496064
 c      1.06037196     0.98974435    -0.40301838
 h     -0.23161959    -2.12779764     0.56985686
 h     -2.07765127     1.63856226     0.78155995
 h     -0.83472901     1.78812232    -1.43164211
 h      2.06874903     1.60144609    -0.49844223
 o      2.30799434    -1.21637813     0.41412852
 h      3.06432532    -0.91671195    -0.09226120
 c     -2.53201711    -0.50563775    -0.35720733
 h     -2.96175183    -0.78411841    -1.32535455
 h     -2.43950042    -1.35401604     0.28259482
 h     -3.18261188     0.28454539    -0.06536347
 h     -0.50680207     1.14300896     1.67289705
          17

 c      1.26946902    -0.50274266    -0.00775633
 c     -0.03561995    -0.95864081     0.11376678
 c     -0.97937078    -0.02020626    -0.22883348
 c     -1.03431573     1.23117512     0.79079302
 c     -0.32828071     1.32566416    -0.42053006
 c      1.05051410     0.97122922    -0.40782570
 h     -0.22188245    -2.08769213     0.56049336
 h     -2.03298314     1.61910094     0.74968319
 h     -0.86476406     1.76390159    -1.42186542
 h      2.04202278     1.55216337    -0.52289528
 o      2.31568141    -1.22248632     0.41470423
 h      3.03819800    -0.96128058    -0.06290186
 c     -2.53060388    -0.51074504    -0.37128585
 h     -2.89914729    -0.77569575    -1.33160015
 h     -2.48746872    -1.31298679     0.24602298
 h     -3.18645058     0.28716261    -0.03058365
 h     -0.47360466     1.10050267     1.68936975
          17

 c      1.26852505    -0.48969250    -0.01468957
 c     -0.02455125    -0.97056478     0.11437524
 c     -0.96956382    -0.01129789    -0.20680459
 c     -1.04604837     1.24793523     0.79253925
 c     -0.34613416     1.33754001    -0.42109672
 c      1.04514853     0.95005435    -0.41173253
 h     -0.21044165    -2.02114278     0.53871752
 h     -1.99231297     1.60474666     0.72494502
 h     -0.88018338     1.73667789    -1.38905624
 h      1.99713764     1.50209991    -0.54415534
 o      2.32135119    -1.22875569     0.41594411
 h      3.04597621    -0.99664637    -0.05036676
 c     -2.52737702    -0.51308632    -0.38624342
 h     -2.83484408    -0.77134976    -1.35096278
 h     -2.54178472    -1.29766765     0.22968741
 h     -3.19266474     0.28914583     0.00760203
 h     -0.43888733     1.05910312     1.71454059
          17

 c      1.26718600    -0.47419042    -0.02211797
 c     -0.01335364    -0.98423737     0.11601117
 c     -0.96351600    -0.00304006    -0.18432477
 c     -1.05560786     1.26338932     0.79634427
 c     -0.36406433     1.34865718    -0.42614744
 c      1.04322549     0.92638294    -0.41481480
 h     -0.19912858    -1.94173451     0.50902692
 h     -1.97879714     1.60428864     0.70838616
 h     -0.88314814     1.70979433    -1.33923275
 h      1.94423076     1.45796449    -0.56315588
 o      2.32427578    -1.23507530     0.41803713
 h      3.09457219    -1.02082020    -0.05954923
 c     -2.52234073    -0.51152137    -0.40145505
 h     -2.77238300    -0.77111946    -1.38866093
 h     -2.60114820    -1.31500999     0.23773531
 h     -3.19746313     0.28563220     0.04286967
 h     -0.41268935     1.02373638     1.73560399
          17

 c      1.26591255    -0.45713888    -0.02975998
 c     -0.00214520    -0.99680422     0.11774489
 c     -0.96131598     0.00393437    -0.16143727
 c     -1.06126165     1.27678863     0.80280507
 c     -0.38095529     1.35821264    -0.43444161
 c      1.04316249     0.90037040    -0.41713660
 h     -0.19244572    -1.87684060     0.48167741
 h     -2.00551798     1.62232902     0.70032726
 h     -0.87965906     1.68892207    -1.28501231
 h      1.89836228     1.42882929    -0.58200185
 o      2.32558708    -1.24084829     0.42007849
 h      3.16190267    -1.04004958    -0.07747724
 c     -2.51570804    -0.50682501    -0.41582548
 h     -2.71265315    -0.77324063    -1.44167826
 h     -2.66363097    -1.35369021     0.25964361
 h     -3.19848015     0.27413313     0.06958769
 h     -0.40134605     0.99875888     1.74528787
          17

 c      1.26513578    -0.43968677    -0.03726450
 c      0.00920357    -1.00459395     0.11829827
 c     -0.96293511     0.00909234    -0.13821852
 c     -1.06353247     1.28826275     0.81186771
 c     -0.39546330     1.36516958    -0.44392676
 c      1.04341787     0.87247860    -0.41883312
 h     -0.19757687    -1.86347051     0.47117500
 h     -2.06159677     1.65462035     0.70223866
 h     -0.88051257     1.68224707    -1.24667445
 h      1.87353043     1.42296438    -0.60323237
 o      2.32670497    -1.24555690     0.42110274
 h      3.22218394    -1.05983756    -0.08987816
 c     -2.50790452    -0.50063592    -0.42857789
 h     -2.65530414    -0.77465285    -1.49993750
 h     -2.72497195    -1.39639003     0.28004397
 h     -3.19494697     0.25456681     0.08370733
 h     -0.40725118     0.98708697     1.74132325
          17

 c      1.26531641    -0.42324203    -0.04420006
 c      0.02045119    -1.00618820     0.11728932
 c     -0.96829144     0.01210206    -0.11481293
 c     -1.06417314     1.29844544     0.82299370
 c     -0.40641994     1.36854143    -0.45245060
 c      1.04340602     0.84407658    -0.42031224
 h     -0.21702384    -1.91360432     0.48194757
 h     -2.12396163     1.69248091     0.71604756
 h     -0.89694893     1.69739835    -1.24400523
 h      1.87232321     1.44134193    -0.62751357
 o      2.32844988    -1.24893764     0.42058275
 h      3.25997692    -1.08214510    -0.08923036
 c     -2.49928330    -0.49439617    -0.43957801
 h     -2.60039198    -0.77232954    -1.55191102
 h     -2.78025327    -1.43064878     0.28789775
 h     -3.18759899     0.22891155     0.08315407
 h     -0.42947179     0.98999759     1.72539887
          17

 c      1.26699144    -0.40942962    -0.05006728
 c      0.03048324    -1.00389389     0.11579825
 c     -0.97726316     0.01284803    -0.09142566
 c     -1.06481447     1.30797943     0.83533929
 c     -0.41374631     1.36802743    -0.45936260
 c      1.04362027     0.81761951    -0.42233966
 h     -0.24280379    -1.99751555     0.50178491
 h     -2.17375259     1.72860014     0.74237436
 h     -0.92949867     1.73431098    -1.27796833
 h      1.88452030     1.47541679    -0.65240097
 o      2.33110913    -1.25090277     0.41834489
 h      3.26895115    -1.10669473    -0.07341154
 c     -2.48996555    -0.48913994    -0.44907958
 h     -2.54873429    -0.76419302    -1.58883962
 h     -2.82539471    -1.45004287     0.27760770
 h     -3.17866477     0.20098796     0.06794031
 h     -0.46387663     1.00691517     1.70315620
          17

 c      1.27070601    -0.39997516    -0.05433435
 c      0.03807612    -1.00051780     0.11501918
 c     -0.98964350     0.01137138    -0.06828561
 c     -1.06670514     1.31741554     0.84775031
 c     -0.41850254     1.36413468    -0.46565216
 c      1.04477745     0.79599149    -0.42582511
 h     -0.26504310    -2.08113933     0.51759575
 h     -2.20017932     1.75841154     0.78029448
 h     -0.96666163     1.78394466    -1.32975379
 h      1.89699205     1.51304746    -0.67420721
 o      2.33457294    -1.25147706     0.41446411
 h      3.24956886    -1.13197639    -0.04400142
 c     -2.47985983    -0.48560502    -0.45746653
 h     -2.50150848    -0.74931746    -1.60596255
 h     -2.85746301    -1.45221553     0.24732000
 h     -3.17179363     0.17614274     0.03999115
 h     -0.50282487     1.03511276     1.68479112
          17

 c      1.27687319    -0.39640098    -0.05652740
 c      0.04245055    -0.99770525     0.11562619
 c     -1.00510140     0.00783387    -0.04560627
 c     -1.07081302     1.32722148     0.85882149
 c     -0.42189424     1.35757512    -0.47243533
 c      1.04723782     0.78165492    -0.43153712
 h     -0.27777005    -2.14474335     0.52260242
 h     -2.19870908     1.77952231     0.82778239
 h     -0.99604356     1.83538333    -1.37909678
 h      1.90075796     1.54437000    -0.69011495
 o      2.33827772    -1.25077769     0.40926846
 h      3.20990357    -1.15553569    -0.00633963
 c     -2.46877254    -0.48428026    -0.46509501
 h     -2.45980430    -0.72782769    -1.60245028
 h     -2.87461491    -1.43746432     0.19762538
 h     -3.17136133     0.16029803     0.00237188
 h     -0.53602165     1.07018179     1.68398283
          17

 c      1.28562057    -0.39958622    -0.05636647
 c      0.04327618    -0.99619521     0.11791083
 c     -1.02317062     0.00251030    -0.02355901
 c     -1.07757810     1.33761211     0.86744297
 c     -0.42474683     1.34888131    -0.48022172
 c      1.05101422     0.77603924    -0.43990508
 h     -0.27839999    -2.17940679     0.51446855
 h     -2.16960405     1.79129351     0.88202350
 h     -1.01016348     1.88039653    -1.41331756
 h      1.89176935     1.56354316    -0.69879528
 o      2.34098388    -1.24901043     0.40341425
 h      3.16919300    -1.17404080     0.02928207
 c     -2.45658857    -0.48527897    -0.47214524
 h     -2.42428834    -0.70079838    -1.58145857
 h     -2.87626472    -1.40849989     0.13120940
 h     -3.18061905     0.15801795    -0.04224043
 h     -0.55503733     1.10848511     1.71133487
          17

 c      1.29667492    -0.40942442    -0.05388424
 c      0.04057240    -0.99623523     0.12195359
 c     -1.04325939    -0.00421950    -0.00226245
 c     -1.08638983     1.34830371     0.87361993
 c     -0.42753024     1.33838991    -0.48902036
 c      1.05593867     0.77922603    -0.45091015
 h     -0.26634042    -2.18195777     0.49310876
 h     -2.11821263     1.79509031     0.93966109
 h     -1.00594038     1.91373914    -1.42643563
 h      1.86981874     1.56857539    -0.70029698
 o      2.34088150    -1.24643352     0.39779455
 h      3.15643113    -1.18407057     0.04915476
 c     -2.44344247    -0.48808982    -0.47851573
 h     -2.39490920    -0.67015706    -1.55063400
 h     -2.86380530    -1.37139613     0.05333952
 h     -3.19934487     0.17031585    -0.09293763
 h     -0.55923217     1.14984726     1.76481783
          17

 c      1.30932891    -0.42480602    -0.04945396
 c      0.03464714    -0.99776241     0.12769270
 c     -1.06467436    -0.01188514     0.01821558
 c     -1.09551711     1.35855241     0.87840718
 c     -0.43048077     1.32631579    -0.49855350
 c      1.06169904     0.78998368    -0.46408202
 h     -0.24234006    -2.15286039     0.45979679
 h     -2.05662957     1.79518744     0.99745484
 h     -0.98316541     1.93240109    -1.41679049
 h      1.83811253     1.56132803    -0.69596640
 o      2.33712308    -1.24325218     0.39286646
 h      3.18668500    -1.18432614     0.04708866
 c     -2.42968937    -0.49138904    -0.48391648
 h     -2.37064911    -0.63835041    -1.52219083
 h     -2.84194081    -1.33750207    -0.02730349
 h     -3.22315340     0.19398083    -0.15029427
 h     -0.55485627     1.19619997     1.83017965
          17

 c      1.32250887    -0.44392970    -0.04370616
 c      0.02607359    -1.00036851     0.13491822
 c     -1.08664916    -0.01994854     0.03785390
 c     -1.10258872     1.36737645     0.88294920
 c     -0.43365194     1.31278415    -0.50834481
 c      1.06771838     0.80608458    -0.47859908
 h     -0.20856716    -2.09681536     0.41721773
 h     -2.00421882     1.79943939     1.05365053
 h     -0.94377657     1.93532437    -1.38593209
 h      1.80382180     1.54823053    -0.68855000
 o      2.33116030    -1.23960611     0.38820771
 h      3.24053885    -1.17635272     0.03171972
 c     -2.41568380    -0.49318589    -0.48818253
 h     -2.34954897    -0.60752482    -1.51018244
 h     -2.81937352    -1.32399762    -0.09934278
 h     -3.24540332     0.22306556    -0.21466254
 h     -0.54882174     1.24834351     1.89107877
          17

 c      1.33492147    -0.46473771    -0.03738328
 c      0.01568951    -1.00303735     0.14321955
 c     -1.10836368    -0.02784159     0.05667102
 c     -1.10548174     1.37387596     0.88787507
 c     -0.43687501     1.29778126    -0.51768817
 c      1.07304512     0.82474790    -0.49345341
 h     -0.16920678    -2.02616736     0.37012409
 h     -1.98071188     1.81668402     1.10865870
 h     -0.89202234     1.92401035    -1.33897747
 h      1.77837553     1.54060525    -0.68207931
 o      2.32517368    -1.23570350     0.38325110
 h      3.28906942    -1.16237920     0.01483806
 c     -2.40182030    -0.49172524    -0.49152291
 h     -2.32931585    -0.57862353    -1.52337805
 h     -2.80504491    -1.34636715    -0.15413642
 h     -3.25989356     0.25116084    -0.28490756
 h     -0.54524421     1.30504045     1.93579491
          17

 c      1.34521858    -0.48525731    -0.03120865
 c      0.00456082    -1.00372480     0.15195253
 c     -1.12895982    -0.03500996     0.07471518
 c     -1.10362118     1.37782833     0.89351621
 c     -0.43967364     1.28101523    -0.52553233
 c      1.07659365     0.84327278    -0.50767945
 h     -0.13082655    -1.96617947     0.32579189
 h     -1.99107822     1.84938921     1.16201235
 h     -0.83514871     1.90414257    -1.28608719
 h      1.77410329     1.55114598    -0.68062666
 o      2.32075807    -1.23186086     0.37776345
 h      3.31424536    -1.14417089     0.00351437
 c     -2.38898597    -0.48690113    -0.49449359
 h     -2.30819876    -0.55153389    -1.55901194
 h     -2.80024143    -1.40321194    -0.19238140
 h     -3.26251446     0.27309507    -0.35837974
 h     -0.54541115     1.36373887     1.95802794
          17

 c      1.35214607    -0.50377981    -0.02580492
 c     -0.00626494    -0.99968356     0.16045166
 c     -1.14759253    -0.04094392     0.09205474
 c     -1.09818859     1.37987443     0.90028876
 c     -0.44127630     1.26178975    -0.53042351
 c      1.07790172     0.85995232    -0.52061693
 h     -0.10019801    -1.95154114     0.29165939
 h     -2.02219246     1.89081256     1.20904697
 h     -0.78333237     1.88711599    -1.24322050
 h      1.79539318     1.58472627    -0.68589869
 o      2.31886908    -1.22845218     0.37178794
 h      3.30894868    -1.12303356     0.00057814
 c     -2.37847361    -0.48025519    -0.49797480
 h     -2.28526977    -0.52619276    -1.60530162
 h     -2.79849663    -1.47582973    -0.22109724
 h     -3.25171580     0.28573319    -0.43156341
 h     -0.54869114     1.42141284     1.95575036
          17

 c      1.35468662    -0.51892731    -0.02165203
 c     -0.01620659    -0.99007873     0.16855330
 c     -1.16353178    -0.04519395     0.10876099
 c     -1.09088692     1.38092529     0.90851348
 c     -0.44095728     1.23931723    -0.53096090
 c      1.07757802     0.87447552    -0.53197940
 h     -0.07938131    -1.99572786     0.26941621
 h     -2.05666080     1.93136642     1.24342688
 h     -0.74615233     1.88652661    -1.22672631
 h      1.83385475     1.63345225    -0.69646778
 o      2.31993452    -1.22583877     0.36551861
 h      3.27390280    -1.09984346     0.00599740
 c     -2.37130226    -0.47360867    -0.50303761
 h     -2.26011515    -0.50319701    -1.64921102
 h     -2.79303807    -1.54365134    -0.24639058
 h     -3.22850380     0.28819312    -0.50078057
 h     -0.55310940     1.47515647     1.93052901
          17

 c      1.35218524    -0.52970804    -0.01905797
 c     -0.02507408    -0.97749765     0.17656834
 c     -1.17626266    -0.04740427     0.12487761
 c     -1.08312630     1.38167241     0.91807218
 c     -0.43860495     1.21374754    -0.52690537
 c      1.07673336     0.88723442    -0.54166199
 h     -0.06654222    -2.07281942     0.25556727
 h     -2.08225117     1.96384384     1.26063932
 h     -0.72625809     1.90613377    -1.24018449
 h      1.87532833     1.68384175    -0.70976382
 o      2.32373591    -1.22431212     0.35925635
 h      3.21789984    -1.07465183     0.01686385
 c     -2.36784699    -0.46832622    -0.51061007
 h     -2.23252942    -0.48360210    -1.68130432
 h     -2.78032902    -1.59277400    -0.27145524
 h     -3.19647675     0.28193072    -0.56277124
 h     -0.55528140     1.52269185     1.88782449
          17

 c      1.34443638    -0.53558466    -0.01813502
 c     -0.03268710    -0.96516349     0.18476984
 c     -1.18553127    -0.04736825     0.14038859
 c     -1.07600024     1.38247519     0.92827565
 c     -0.43473395     1.18657422    -0.51943485
 c      1.07627906     0.89857011    -0.54957912
 h     -0.06036098    -2.14949354     0.24745476
 h     -2.09245738     1.98411417     1.25872838
 h     -0.71919802     1.93477588    -1.27120405
 h      1.90801237     1.72489117    -0.72375307
 o      2.32911576    -1.22410229     0.35345630
 h      3.16101017    -1.04545679     0.02610574
 c     -2.36781622    -0.46533427    -0.52124097
 h     -2.20238612    -0.46853339    -1.69659407
 h     -2.75962103    -1.61585759    -0.29751807
 h     -3.16183598     0.27080885    -0.61518954
 h     -0.54994985     1.56300224     1.83761068
          17

 c      1.33171377    -0.53646678    -0.01881419
 c     -0.03886941    -0.95515792     0.19328921
 c     -1.19133824    -0.04504577     0.15520065
 c     -1.07041958     1.38337988     0.93799248
 c     -0.42995485     1.15967083    -0.51006845
 c      1.07669969     0.90856761    -0.55563389
 h     -0.06034290    -2.20529100     0.24430045
 h     -2.08467393     1.99034039     1.23774955
 h     -0.71938809     1.95725475    -1.30389659
 h      1.92475367     1.75013660    -0.73722875
 o      2.33408175    -1.22544877     0.34870699
 h      3.13251874    -1.00690737     0.02286703
 c     -2.37037489    -0.46525740    -0.53502651
 h     -2.16958946    -0.45892811    -1.69390032
 h     -2.73195257    -1.61029665    -0.32476166
 h     -3.13274620     0.26068356    -0.65695979
 h     -0.53014888     1.59685687     1.79325563
          17

 c      1.31472524    -0.53259814    -0.02090882
 c     -0.04355579    -0.94855321     0.20219412
 c     -1.19389086    -0.04055041     0.16914763
 c     -1.06696286     1.38422518     0.94617097
 c     -0.42469717     1.13452642    -0.49994734
 c      1.07808961     0.91710583    -0.55973267
 h     -0.06606932    -2.23075423     0.24612989
 h     -2.05916123     1.98252236     1.19928298
 h     -0.72314370     1.96296878    -1.32724805
 h      1.92237831     1.75684105    -0.74960095
 o      2.33738994    -1.22839379     0.34520193
 h      3.14664910    -0.95452466     0.00157316
 c     -2.37440962    -0.46834901    -0.55164562
 h     -2.13400484    -0.45537459    -1.67533470
 h     -2.69970183    -1.57759697    -0.35265973
 h     -3.11713376     0.25759313    -0.68819953
 h     -0.48997787     1.62606030     1.76589360
          17

 c      1.29451602    -0.52442821    -0.02417940
 c     -0.04683797    -0.94582175     0.21153411
 c     -1.19353002    -0.03412858     0.18201605
 c     -1.06540204     1.38482828     0.95250630
 c     -0.41921608     1.11215684    -0.48980446
 c      1.08021696     0.92390557    -0.56178909
 h     -0.07696284    -2.22252363     0.25317369
 h     -2.01939647     1.96283679     1.14629879
 h     -0.72854199     1.94671585    -1.33549609
 h      1.90095890     1.74522013    -0.76077593
 o      2.33981459    -1.23232211     0.34226002
 h      3.18371413    -0.89316900    -0.02975633
 c     -2.37890167    -0.47415219    -0.57047591
 h     -2.09530005    -0.45796481    -1.64625980
 h     -2.66670539    -1.52457394    -0.37980480
 h     -3.11912916     0.26447907    -0.70953645
 h     -0.42985329     1.65100039     1.75686231
          17

 c      1.27234211    -0.51253302    -0.02836488
 c     -0.04895190    -0.94703287     0.22135533
 c     -1.19065709    -0.02613705     0.19358426
 c     -1.06442256     1.38499144     0.95743349
 c     -0.41365203     1.09321801    -0.48009950
 c      1.08254015     0.92851070    -0.56170662
 h     -0.09229173    -2.18103385     0.26569438
 h     -1.97360236     1.93671989     1.08311966
 h     -0.73477824     1.90718770    -1.32650208
 h      1.86388639     1.71851482    -0.77127962
 o      2.34257455    -1.23624791     0.33895707
 h      3.21622253    -0.83314371    -0.05923433
 c     -2.38316762    -0.48110563    -0.59074621
 h     -2.05270406    -0.46617689    -1.61523178
 h     -2.63868901    -1.46612403    -0.40332845
 h     -3.13686933     0.27891173    -0.72148575
 h     -0.35829661     1.66951437     1.75788412
          17

 c      1.24951859    -0.49757093    -0.03319603
 c     -0.05023410    -0.95181701     0.23169625
 c     -1.18567502    -0.01701915     0.20366288
 c     -1.06192375     1.38427641     0.96152726
 c     -0.40806288     1.07806565    -0.47107743
 c      1.08417912     0.93021963    -0.55934753
 h     -0.11124798    -2.11092532     0.28399757
 h     -1.93578238     1.91363280     1.01472147
 h     -0.74189560     1.84610739    -1.30090548
 h      1.81861437     1.68379686    -0.78264989
 o      2.34620277    -1.23930527     0.33464902
 h      3.22793888    -0.78286427    -0.07924153
 c     -2.38680223    -0.48658782    -0.61170533
 h     -2.00499343    -0.47896033    -1.59258364
 h     -2.62306476    -1.42616974    -0.41848671
 h     -3.16402671     0.29447649    -0.72469198
 h     -0.28742961     1.67877438     1.75876034
          17

 c      1.22728066    -0.48026938    -0.03839797
 c     -0.05104927    -0.95908352     0.24256078
 c     -1.17894732    -0.00728300     0.21212256
 c     -1.05584426     1.38208530     0.96520797
 c     -0.40241138     1.06671651    -0.46271892
 c      1.08394192     0.92807673    -0.55451226
 h     -0.13320829    -2.02429655     0.30863371
 h     -1.92118158     1.90427237     0.94485422
 h     -0.75101305     1.76850440    -1.26256225
 h      1.77679213     1.65227273    -0.79786967
 o      2.35065886    -1.24087033     0.32898338
 h      3.21295347    -0.74731278    -0.08643118
 c     -2.38960294    -0.48812033    -0.63277343
 h     -1.95144208    -0.49516459    -1.58642441
 h     -2.62584662    -1.42670473    -0.42050444
 h     -3.19325130     0.30436333    -0.72050601
 h     -0.22793104     1.67718408     1.75265466
          17

 c      1.20668004    -0.46145433    -0.04367679
 c     -0.05166568    -0.96655494     0.25385463
 c     -1.17078422     0.00251869     0.21890026
 c     -1.04541368     1.37830272     0.96874177
 c     -0.39650554     1.05874819    -0.45460037
 c      1.08066550     0.92120243    -0.54701921
 h     -0.15851652    -1.94616196     0.34102839
 h     -1.93375664     1.91271739     0.87534354
 h     -0.76511049     1.68373480    -1.22010643
 h      1.75067788     1.63586910    -0.82076825
 o      2.35557047    -1.24055588     0.32182663
 h      3.17223958    -0.72833978    -0.08047369
 c     -2.39165713    -0.48538729    -0.65350393
 h     -1.89382523    -0.51395616    -1.59810423
 h     -2.64636935    -1.46620377    -0.40949215
 h     -3.21860971     0.30400583    -0.71105555
 h     -0.18687155     1.66472402     1.73682563
          17

 c      1.18853649    -0.44210167    -0.04869813
 c     -0.05213133    -0.97094398     0.26531503
 c     -1.16147103     0.01181082     0.22398925
 c     -1.03159933     1.37360203     0.97206716
 c     -0.38995213     1.05331583    -0.44580516
 c      1.07394511     0.90957259    -0.53698947
 h     -0.18947189    -1.91263936     0.38433475
 h     -1.96111550     1.93302268     0.80883591
 h     -0.78986753     1.60530943    -1.18788342
 h      1.74492680     1.63875776    -0.85303486
 o      2.36026209    -1.23825913     0.31326445
 h      3.11320897    -0.72395944    -0.06405790
 c     -2.39313931    -0.48015611    -0.67354508
 h     -1.83738888    -0.53467540    -1.62190437
 h     -2.67774837    -1.52148225    -0.39135803
 h     -3.23646162     0.29180888    -0.69887389
 h     -0.16734134     1.64261036     1.71184793
          17

 c      1.17347359    -0.42334967    -0.05308350
 c     -0.05250152    -0.97051803     0.27671025
 c     -1.15132242     0.02002759     0.22743314
 c     -1.01612407     1.36888386     0.97470346
 c     -0.38235258     1.04964533    -0.43535675
 c      1.06446886     0.89443029    -0.52510283
 h     -0.22774174    -1.94150236     0.44132350
 h     -1.98590299     1.95579009     0.75006647
 h     -0.83170424     1.54541516    -1.18074951
 h      1.75293735     1.65315638    -0.89138681
 o      2.36359731    -1.23431848     0.30368078
 h      3.05198661    -0.72585805    -0.04418463
 c     -2.39396303    -0.47444261    -0.69269779
 h     -1.78916897    -0.55641731    -1.64931144
 h     -2.71233740    -1.56955874    -0.37301801
 h     -3.24558938     0.26885404    -0.68647530
 h     -0.16839287     1.61306017     1.68116400
          17

 c      1.16199060    -0.40645969    -0.05642683
 c     -0.05334128    -0.96717035     0.28832841
 c     -1.14071178     0.02663311     0.22932386
 c     -1.00065656     1.36476635     0.97587510
 c     -0.37392815     1.04784533    -0.42330341
 c      1.05346299     0.87771210    -0.51244301
 h     -0.26878973    -2.00851329     0.50874370
 h     -1.99564547     1.97397440     0.70404310
 h     -0.89048656     1.50566951    -1.20125559
 h      1.76355409     1.66628002    -0.92924819
 o      2.36394592    -1.22962102     0.29377262
 h      3.01360533    -0.71770175    -0.03242957
 c     -2.39376821    -0.46970649    -0.71083715
 h     -1.75542945    -0.57796378    -1.67313692
 h     -2.74443641    -1.59681014    -0.35942571
 h     -3.24716128     0.23845728    -0.67603329
 h     -0.18458842     1.57927114     1.65131765
          17

 c      1.15446241    -0.39277642    -0.05830382
 c     -0.05542479    -0.96375047     0.30080541
 c     -1.13005738     0.03114399     0.22978145
 c     -0.98671561     1.36150883     0.97462992
 c     -0.36578673     1.04880169    -0.41094589
 c      1.04207835     0.86135252    -0.50015728
 h     -0.30507224    -2.07882373     0.57905744
 h     -1.98413058     1.98380014     0.67461339
 h     -0.95607344     1.47811058    -1.23686789
 h      1.76799896     1.66801130    -0.96029504
 o      2.36014669    -1.22494330     0.28405750
 h      3.01645203    -0.68567081    -0.03713064
 c     -2.39208000    -0.46692316    -0.72781732
 h     -1.74022179    -0.59803383    -1.68904713
 h     -2.77025145    -1.59733893    -0.35343727
 h     -3.24445287     0.20563026    -0.66916379
 h     -0.20579759     1.54523120     1.63211831
          17

 c      1.15109994    -0.38364075    -0.05829061
 c     -0.05922429    -0.96200062     0.31465081
 c     -1.11979019     0.03317628     0.22891632
 c     -0.97557022     1.35915859     0.97005629
 c     -0.35928105     1.05330446    -0.39977723
 c      1.03118131     0.84698721    -0.48924857
 h     -0.33131155    -2.13072039     0.64564976
 h     -1.94995302     1.98400511     0.66409461
 h     -1.01540229     1.45480336    -1.27221575
 h      1.76159838     1.65297010    -0.98016019
 o      2.35286637    -1.21977040     0.27420025
 h      3.05046475    -0.63729002    -0.05270862
 c     -2.38847833    -0.46671213    -0.74343858
 h     -1.74500559    -0.61555937    -1.69560240
 h     -2.78734893    -1.57019520    -0.35634716
 h     -3.24188380     0.17610152    -0.66684658
 h     -0.22000809     1.51463652     1.63448869
          17

 c      1.15191171    -0.38020669    -0.05601462
 c     -0.06482032    -0.96263997     0.33012090
 c     -1.11032031     0.03248602     0.22679934
 c     -0.96765707     1.35773794     0.96184088
 c     -0.35541724     1.06165586    -0.39080611
 c      1.02134333     0.83580507    -0.48047027
 h     -0.34505815    -2.15429968     0.70419258
 h     -1.89585904     1.97552321     0.67309682
 h     -1.05883304     1.43183386    -1.29698062
 h      1.74316660     1.61987012    -0.98665884
 o      2.34367446    -1.21290774     0.26351680
 h      3.09160518    -0.59167185    -0.06772966
 c     -2.38278522    -0.46927988    -0.75742859
 h     -1.76854922    -0.62991232    -1.69419375
 h     -2.79446703    -1.51823382    -0.36809848
 h     -3.24309037     0.15476927    -0.66957142
 h     -0.22110099     1.48898353     1.66403818
          17

 c      1.15666501    -0.38319349    -0.05123137
 c     -0.07198583    -0.96581849     0.34727084
 c     -1.10201131     0.02899331     0.22345161
 c     -0.96206105     1.35721820     0.95077678
 c     -0.35472049     1.07371838    -0.38456219
 c      1.01283676     0.82835146    -0.47422591
 h     -0.34569633    -2.14614483     0.75212417
 h     -1.82968947     1.96222770     0.70010526
 h     -1.08109946     1.40841576    -1.30603397
 h      1.71458558     1.57099693    -0.97986486
 o      2.33375458    -1.20355987     0.25160265
 h      3.12234453    -0.56235603    -0.07493058
 c     -2.37521046    -0.47422224    -0.76941952
 h     -1.80678436    -0.64112408    -1.68934900
 h     -2.79195984    -1.44868972    -0.38690685
 h     -3.24880379     0.14421907    -0.67765665
 h     -0.21423333     1.46705365     1.71547328
          17

 c      1.16485280    -0.39267439    -0.04389468
 c     -0.08026777    -0.97135630     0.36600834
 c     -1.09517115     0.02280039     0.21885150
 c     -0.95682073     1.35720561     0.93850857
 c     -0.35728157     1.08902981    -0.38125758
 c      1.00557106     0.82431420    -0.47045118
 h     -0.33382273    -2.10671631     0.78821767
 h     -1.76617895     1.95253383     0.74114314
 h     -1.08038856     1.38555032    -1.29784949
 h      1.68134398     1.51263128    -0.96270353
 o      2.32378110    -1.19147530     0.23836295
 h      3.13394554    -0.55516512    -0.07165727
 c     -2.36626350    -0.48031716    -0.77899497
 h     -1.85302370    -0.65003618    -1.68892178
 h     -2.78306217    -1.37505152    -0.40824817
 h     -3.25625476     0.14435205    -0.69141485
 h     -0.21039225     1.44673812     1.77589887
          17

 c      1.17567262    -0.40801684    -0.03418176
 c     -0.08902917    -0.97875385     0.38609259
 c     -1.09005489     0.01419165     0.21294496
 c     -0.94972412     1.35680818     0.92680133
 c     -0.36279659     1.10688493    -0.38085777
 c      0.99899171     0.82244205    -0.46852659
 h     -0.31122974    -2.04048213     0.81283740
 h     -1.72545956     1.95914671     0.79098467
 h     -1.05788884     1.36538119    -1.27393316
 h      1.65367012     1.45586485    -0.94189820
 o      2.31411413    -1.17682403     0.22391315
 h      3.12390532    -0.57049784    -0.05816418
 c     -2.35635566    -0.48552865    -0.78591222
 h     -1.89960602    -0.65809673    -1.70244820
 h     -2.77532283    -1.31804365    -0.42398664
 h     -3.26067517     0.15325286    -0.71093925
 h     -0.21824634     1.42655123     1.83222843
          17

 c      1.18802021    -0.42800177    -0.02246156
 c     -0.09745610    -0.98697748     0.40703927
 c     -1.08686110     0.00359323     0.20564993
 c     -0.93955367     1.35533579     0.91691841
 c     -0.37054572     1.12638564    -0.38301498
 c      0.99215706     0.82084579    -0.46739511
 h     -0.28139506    -1.95864123     0.82928674
 h     -1.72086817     1.99069600     0.84680462
 h     -1.01840278     1.35110729    -1.23974521
 h      1.64565499     1.41501111    -0.92727594
 o      2.30487710    -1.16017966     0.20854544
 h      3.09548756    -0.60408304    -0.03692599
 c     -2.34551662    -0.48775086    -0.79035294
 h     -1.94122273    -0.66653020    -1.73602562
 h     -2.77849255    -1.29880169    -0.42490315
 h     -3.25744235     0.16835441    -0.73574224
 h     -0.24135869     1.40573357     1.87501415
          17

 c      1.20049884    -0.45103633    -0.00923064
 c     -0.10456434    -0.99408120     0.42791503
 c     -1.08571573    -0.00848872     0.19686470
 c     -0.92716876     1.35331038     0.90953387
 c     -0.37932726     1.14647263    -0.38688429
 c      0.98441259     0.81792308    -0.46615138
 h     -0.25003743    -1.88373973     0.84643501
 h     -1.74530317     2.04046063     0.90879182
 h     -0.97173342     1.34715145    -1.20679031
 h      1.66742027     1.39957982    -0.92587128
 o      2.29585428    -1.14262330     0.19274909
 h      3.06026200    -0.64578796    -0.01286418
 c     -2.33385669    -0.48640753    -0.79273668
 h     -1.97707109    -0.67540776    -1.78686432
 h     -2.79565891    -1.32165400    -0.40869248
 h     -3.24345059     0.18721482    -0.76459720
 h     -0.27894603     1.38391814     1.89893289
          17

 c      1.21145971    -0.47533542     0.00494272
 c     -0.10935360    -0.99735874     0.44730184
 c     -1.08666670    -0.02149526     0.18649208
 c     -0.91467143     1.35201746     0.90510437
 c     -0.38754235     1.16599728    -0.39103918
 c      0.97627847     0.81326310    -0.46471276
 h     -0.22391571    -1.84814500     0.87935034
 h     -1.77977309     2.09198855     0.97558186
 h     -0.93249165     1.35889837    -1.19317022
 h      1.71477897     1.40587312    -0.93487199
 o      2.28637158    -1.12578811     0.17718871
 h      3.04072324    -0.67915722     0.00695447
 c     -2.32201734    -0.48285097    -0.79341286
 h     -2.00909142    -0.68369635    -1.84418794
 h     -2.81930102    -1.36977315    -0.38281394
 h     -3.21756383     0.20790863    -0.79566279
 h     -0.32721422     1.36096752     1.90249528
          17

 c      1.21909702    -0.49900894     0.01944677
 c     -0.11124363    -0.99550278     0.46427179
 c     -1.08970240    -0.03480505     0.17446505
 c     -0.90404028     1.35244554     0.90387664
 c     -0.39384777     1.18395910    -0.39415051
 c      0.96916252     0.80732975    -0.46358354
 h     -0.20617448    -1.86894527     0.93798349
 h     -1.80864593     2.13167693     1.04318582
 h     -0.91301818     1.39056409    -1.21495861
 h      1.77255187     1.42168622    -0.94483061
 o      2.27601139    -1.11131639     0.16243646
 h      3.05909973    -0.68998393     0.01734775
 c     -2.31074584    -0.47891444    -0.79276051
 h     -2.03888694    -0.69015392    -1.89540219
 h     -2.83941805    -1.42176432    -0.35699919
 h     -3.18061986     0.22928407    -0.82677999
 h     -0.38012506     1.33689370     1.88833769
          17

 c      1.22161180    -0.52016219     0.03367103
 c     -0.11023958    -0.99045497     0.47953454
 c     -1.09475233    -0.04775301     0.16076729
 c     -0.89677050     1.35501347     0.90560963
 c     -0.39809415     1.19986563    -0.39636105
 c      0.96436753     0.80066035    -0.46320997
 h     -0.19481849    -1.92594542     1.01355454
 h     -1.82342095     2.15232086     1.10700205
 h     -0.91244781     1.44143918    -1.26960349
 h      1.82589430     1.43599195    -0.94745090
 o      2.26628466    -1.09988603     0.14862198
 h      3.10984542    -0.68105161     0.02008963
 c     -2.30050764    -0.47595304    -0.79121587
 h     -2.06652033    -0.69404549    -1.93084905
 h     -2.84957289    -1.46258869    -0.33793067
 h     -3.13524235     0.25118029    -0.85581741
 h     -0.42966532     1.31162949     1.86415695
          17

 c      1.21751577    -0.53714789     0.04710268
 c     -0.10658648    -0.98510206     0.49446242
 c     -1.10163000    -0.05971688     0.14545887
 c     -0.89396721     1.35976572     0.90945932
 c     -0.40108021     1.21374877    -0.39917523
 c      0.96262114     0.79359829    -0.46376543
 h     -0.18724236    -1.98769439     1.08965899
 h     -1.82077083     2.15148663     1.16306094
 h     -0.91943837     1.50562027    -1.33711044
 h      1.86521755     1.44212717    -0.93820153
 o      2.26003135    -1.09148999     0.13563069
 h      3.16566910    -0.66528637     0.01992798
 c     -2.29148918    -0.47479177    -0.78916289
 h     -2.09084934    -0.69532808    -1.94512872
 h     -2.84711259    -1.48395232    -0.32899984
 h     -3.08537128     0.27441106    -0.88096516
 h     -0.46649420     1.28457183     1.84272138
          17

 c      1.20611403    -0.54888968     0.05940632
 c     -0.10065511    -0.98129194     0.50999103
 c     -1.10997028    -0.07019653     0.12869930
 c     -0.89628897     1.36655498     0.91432354
 c     -0.40358930     1.22580906    -0.40401781
 c      0.96407856     0.78635310    -0.46521330
 h     -0.18201321    -2.03372877     1.15480399
 h     -1.80068939     2.12980797     1.20834337
 h     -0.92335219     1.57584782    -1.39709951
 h      1.88578823     1.43694766    -0.91556811
 o      2.25935820    -1.08607550     0.12336622
 h      3.20423213    -0.65190583     0.01970939
 c     -2.28373685    -0.47586801    -0.78686307
 h     -2.11011699    -0.69456720    -1.93679118
 h     -2.83194116    -1.48217996    -0.33134478
 h     -3.03537578     0.30028248    -0.90088863
 h     -0.48230673     1.25430550     1.83742440
          17

 c      1.18790913    -0.55506290     0.07041440
 c     -0.09300210    -0.97982889     0.52653524
 c     -1.11921419    -0.07882962     0.11075926
 c     -0.90365048     1.37500684     0.91964930
 c     -0.40604213     1.23617533    -0.41158916
 c      0.96843774     0.77906685    -0.46738046
 h     -0.17833639    -2.05431874     1.20319458
 h     -1.76607342     2.09051647     1.24100328
 h     -0.91821943     1.64612242    -1.43676003
 h      1.88654728     1.41974682    -0.88009970
 o      2.26490746    -1.08349494     0.11175376
 h      3.21468268    -0.64467291     0.02041683
 c     -2.27728538    -0.47925607    -0.78443906
 h     -2.12232487    -0.69283484    -1.90801938
 h     -2.80587444    -1.45707420    -0.34441815
 h     -2.98889981     0.32962996    -0.91470315
 h     -0.47379976     1.21955146     1.85276093
          17

 c      1.16460305    -0.55600569     0.08003959
 c     -0.08439169    -0.98090278     0.54418672
 c     -1.12864523    -0.08536134     0.09201720
 c     -0.91498265     1.38428853     0.92576043
 c     -0.40858428     1.24487432    -0.42196870
 c      0.97500889     0.77180168    -0.46997576
 h     -0.17562827    -2.04585788     1.23248764
 h     -1.72385657     2.04026813     1.26115574
 h     -0.90171917     1.71205686    -1.45000184
 h      1.86985823     1.39200583    -0.83404288
 o      2.27600318    -1.08341947     0.10073430
 h      3.19510606    -0.64369753     0.02208825
 c     -2.27219873    -0.48455356    -0.78187766
 h     -2.12539868    -0.69166127    -1.86486360
 h     -2.77286843    -1.41233750    -0.36580424
 h     -2.94799848     0.36179555    -0.92185924
 h     -0.44446140     1.18105851     1.87999935
          17

 c      1.13867064    -0.55245948     0.08819020
 c     -0.07574908    -0.98435227     0.56284394
 c     -1.13746183    -0.08959994     0.07293654
 c     -0.92827527     1.39293165     0.93311565
 c     -0.41121279     1.25186078    -0.43481941
 c      0.98269082     0.76446086    -0.47257412
 h     -0.17342339    -2.00842674     1.24254228
 h     -1.68725026     1.99078977     1.27247596
 h     -0.87381436     1.77063671    -1.43532829
 h      1.84246500     1.35804029    -0.78143871
 o      2.29097854    -1.08549683     0.09029621
 h      3.15199552    -0.64559716     0.02414296
 c     -2.26846523    -0.49069110    -0.77906125
 h     -2.11726157    -0.69299894    -1.81764803
 h     -2.74003517    -1.35750167    -0.39033670
 h     -2.91310603     0.39427280    -0.92214082
 h     -0.40191770     1.14197084     1.90468804
          17

 c      1.11277128    -0.54531504     0.09474414
 c     -0.06805332    -0.98970166     0.58221547
 c     -1.14486787    -0.09139749     0.05402722
 c     -0.94090387     1.39900133     0.94155886
 c     -0.41382726     1.25702177    -0.44949670
 c      0.98991974     0.75669666    -0.47462609
 h     -0.17151785    -1.94582641     1.23561033
 h     -1.67562097     1.95834712     1.28302073
 h     -0.83616683     1.82028652    -1.39489808
 h      1.81677327     1.32592360    -0.72803283
 o      2.30741139    -1.08965286     0.08049775
 h      3.10264572    -0.64164213     0.02535564
 c     -2.26580627    -0.49582948    -0.77590481
 h     -2.09599830    -0.69901681    -1.77984561
 h     -2.71865214    -1.30990021    -0.40924914
 h     -2.88373462     0.42335756    -0.91584836
 h     -0.35438885     1.10643772     1.91519987
          17

 c      1.08925264    -0.53548867     0.09959273
 c     -0.06216395    -0.99596370     0.60165979
 c     -1.15015905    -0.09065942     0.03580973
 c     -0.95074313     1.40098792     0.95057608
 c     -0.41620059     1.26011905    -0.46507111
 c      0.99487270     0.74800968    -0.47560399
 h     -0.17040954    -1.86795697     1.21814358
 h     -1.70356134     1.95478887     1.30043306
 h     -0.79219618     1.86160517    -1.33485825
 h      1.80902350     1.30633340    -0.67977168
 o      2.32254094    -1.09624507     0.07143978
 h      3.07302423    -0.61721918     0.02418801
 c     -2.26371817    -0.49788740    -0.77257777
 h     -2.06054066    -0.71139532    -1.76290447
 h     -2.72167944    -1.29021887    -0.41236145
 h     -2.85930522     0.44543185    -0.90400504
 h     -0.30887444     1.07828514     1.90527922
          17

 c      1.06985071    -0.52393072     0.10272854
 c     -0.05860829    -1.00126601     0.61987522
 c     -1.15278776    -0.08735719     0.01879316
 c     -0.95762500     1.39887725     0.96012305
 c     -0.41792700     1.26066871    -0.48030144
 c      0.99631192     0.73831573    -0.47531316
 h     -0.17212707    -1.79492969     1.20409772
 h     -1.76467273     1.97577518     1.32346504
 h     -0.74731370     1.89882724    -1.26617443
 h      1.82968318     1.30608578    -0.63952996
 o      2.33473768    -1.10541802     0.06315753
 h      3.07646021    -0.56284997     0.02024858
 c     -2.26208840    -0.49614664    -0.76945740
 h     -2.01213301    -0.73018928    -1.76872497
 h     -2.75406419    -1.30569277    -0.39601258
 h     -2.83971125     0.45823853    -0.88839274
 h     -0.27053788     1.06033014     1.87335879
          17

 c      1.05563753    -0.51168742     0.10431441
 c     -0.05746896    -1.00293766     0.63488146
 c     -1.15241292    -0.08152277     0.00345309
 c     -0.96287476     1.39369596     0.97049668
 c     -0.41847169     1.25788246    -0.49373452
 c      0.99444365     0.72853269    -0.47402181
 h     -0.18062239    -1.75580148     1.21493968
 h     -1.83752471     2.00634390     1.34433902
 h     -0.70824026     1.94069498    -1.20355288
 h      1.87340323     1.32141993    -0.60590956
 o      2.34456560    -1.11616096     0.05556555
 h      3.09653359    -0.48906823     0.01497606
 c     -2.26156649    -0.49204112    -0.76688964
 h     -1.95529965    -0.75337020    -1.78830968
 h     -2.80677315    -1.34174975    -0.36713885
 h     -2.82556376     0.46156196    -0.87136068
 h     -0.24237023     1.05404501     1.82171670
          17

 c      1.04718565    -0.49989383     0.10466250
 c     -0.05867964    -0.99942935     0.64540083
 c     -1.14894432    -0.07324482    -0.00980926
 c     -0.96791348     1.38645562     0.98164414
 c     -0.41742838     1.25102958    -0.50426094
 c      0.99048549     0.72023939    -0.47219078
 h     -0.19864340    -1.76617456     1.26359108
 h     -1.90275103     2.03340763     1.35674478
 h     -0.68008099     1.99649176    -1.15884134
 h      1.92413074     1.34170695    -0.57633521
 o      2.35324248    -1.12693015     0.04856418
 h      3.10987345    -0.41601169     0.00994473
 c     -2.26289396    -0.48772557    -0.76519892
 h     -1.89671206    -0.77776324    -1.80865496
 h     -2.86534252    -1.37782454    -0.33595904
 h     -2.81817009     0.45712889    -0.85549327
 h     -0.22454377     1.05926879     1.75631284
          17

 c      1.04474557    -0.48967625     0.10415298
 c     -0.06247420    -0.99205356     0.65236109
 c     -1.14256352    -0.06268365    -0.02070101
 c     -0.97388180     1.37787548     0.99294711
 c     -0.41481129     1.24026835    -0.51182405
 c      0.98568678     0.71491328    -0.47021636
 h     -0.22324100    -1.80810351     1.33700741
 h     -1.94854749     2.04922015     1.35799759
 h     -0.66302702     2.06644161    -1.13265209
 h      1.96672107     1.35742209    -0.54952380
 o      2.36145069    -1.13651918     0.04210334
 h      3.10358555    -0.35919500     0.00593044
 c     -2.26635482    -0.48484158    -0.76462899
 h     -1.84306344    -0.80035446    -1.81933616
 h     -2.91828850    -1.39996907    -0.30982651
 h     -2.81923554     0.44798118    -0.84327436
 h     -0.21327494     1.07393418     1.68688183
          17

 c      1.04827683    -0.48205169     0.10318077
 c     -0.06911381    -0.98299870     0.65751340
 c     -1.13371240    -0.05009525    -0.02903607
 c     -0.98181955     1.36848084     1.00338542
 c     -0.41096593     1.22685057    -0.51723180
 c      0.98093852     0.71355607    -0.46836251
 h     -0.24889624    -1.85346114     1.41233328
 h     -1.96907295     2.05002001     1.34789586
 h     -0.65346501     2.13919383    -1.11646735
 h      1.99157103     1.36315289    -0.52550890
 o      2.36935332    -1.14418589     0.03617376
 h      3.07420510    -0.32726760     0.00308283
 c     -2.27180474    -0.48431495    -0.76522711
 h     -1.79976260    -0.81898613    -1.81448929
 h     -2.95849715    -1.40153741    -0.29268878
 h     -2.83021537     0.43741406    -0.83681016
 h     -0.20027666     1.09437540     1.62588523
          17

 c      1.05741088    -0.47782797     0.10211230
 c     -0.07849297    -0.97359975     0.66198566
 c     -1.12306099    -0.03583061    -0.03470957
 c     -0.99255991     1.35857561     1.01197063
 c     -0.40624776     1.21236827    -0.52138409
 c      0.97680874     0.71661431    -0.46675171
 h     -0.27175225    -1.88408599     1.47370259
 h     -1.96262237     2.03469552     1.32759558
 h     -0.64761553     2.20041500    -1.10154137
 h      1.99419112     1.35714218    -0.50504100
 o      2.37679532    -1.14956723     0.03079095
 h      3.02419264    -0.32323510     0.00117043
 c     -2.27888708    -0.48645133    -0.76683085
 h     -1.77057225    -0.83252568    -1.79229892
 h     -2.98210298    -1.38073236    -0.28616093
 h     -2.85143938     0.42764632    -0.83763987
 h     -0.17590926     1.11717256     1.58433186
          17

 c      1.07144601    -0.47750288     0.10122745
 c     -0.09011996    -0.96436924     0.66621992
 c     -1.11145258    -0.02031322    -0.03766427
 c     -1.00608641     1.34804881     1.01827457
 c     -0.40086939     1.19815581    -0.52491783
 c      0.97363078     0.72396425    -0.46535639
 h     -0.29004235    -1.89151727     1.51304324
 h     -1.93138359     2.00459918     1.29918389
 h     -0.64313523     2.23956748    -1.08285396
 h      1.97419159     1.34048072    -0.48920515
 o      2.38335789    -1.15270222     0.02598904
 h      2.96105633    -0.34402686    -0.00034158
 c     -2.28720683    -0.49099675    -0.76911982
 h     -1.75751545    -0.84091500    -1.75430171
 h     -2.98772536    -1.33916700    -0.29013453
 h     -2.88145395     0.41890607    -0.84666140
 h     -0.13716774     1.14179071     1.56585136
          17

 c      1.08938109    -0.48120550     0.10067744
 c     -0.10324407    -0.95538783     0.67026268
 c     -1.09982637    -0.00401057    -0.03785825
 c     -1.02105325     1.33629578     1.02247372
 c     -0.39490490     1.18517810    -0.52822588
 c      0.97149947     0.73490720    -0.46400460
 h     -0.30335217    -1.87280299     1.52699604
 h     -1.88291855     1.96465358     1.26588276
 h     -0.63898407     2.25103334    -1.05863249
 h      1.93532166     1.31699110    -0.47923914
 o      2.38828305    -1.15423449     0.02182314
 h      2.89869723    -0.37730578    -0.00235587
 c     -2.29638907    -0.49715264    -0.77167788
 h     -1.76056553    -0.84533398    -1.70528687
 h     -2.97674718    -1.28190559    -0.30255673
 h     -2.91706715     0.40961211    -0.86415888
 h     -0.09197501     1.17044225     1.56580925
          17

 c      1.10998675    -0.48870296     0.10048456
 c     -0.11697966    -0.94652918     0.67394434
 c     -1.08912649     0.01259326    -0.03524840
 c     -1.03505222     1.32228299     1.02485386
 c     -0.38833414     1.17408049    -0.53153147
 c      0.97015361     0.74818701    -0.46241371
 h     -0.31213437    -1.82827863     1.51517347
 h     -1.83273393     1.92549663     1.23254004
 h     -0.63503810     2.23334821    -1.02925158
 h      1.88666266     1.29378243    -0.47640475
 o      2.39046664    -1.15559206     0.01837131
 h      2.85763720    -0.39882509    -0.00619874
 c     -2.30600437    -0.50355054    -0.77406795
 h     -1.77700061    -0.84851028    -1.65367691
 h     -2.95476059    -1.21869683    -0.31835214
 h     -2.95413476     0.39749360    -0.88988179
 h     -0.05344233     1.20512213     1.57648597
          17

 c      1.13193171    -0.49945793     0.10057935
 c     -0.13039016    -0.93749241     0.67689778
 c     -1.08021219     0.02902405    -0.02980359
 c     -1.04529994     1.30468270     1.02549626
 c     -0.38107361     1.16517740    -0.53491751
 c      0.96885417     0.76209119    -0.46025101
 h     -0.31764985    -1.76147918     1.48024479
 h     -1.80352981     1.90364823     1.20504752
 h     -0.63197493     2.18902919    -0.99680562
 h      1.84348723     1.28150594    -0.48187086
 o      2.38909001    -1.15815971     0.01570753
 h      2.85482595    -0.38602298    -0.01319473
 c     -2.31541665    -0.50824713    -0.77595435
 h     -1.80095518    -0.85489307    -1.61139457
 h     -2.93331633    -1.16510240    -0.32804893
 h     -2.98862129     0.38078484    -0.92313266
 h     -0.03250131     1.24585982     1.59137342
          17

 c      1.15393707    -0.51270097     0.10084878
 c     -0.14251914    -0.92765919     0.67840962
 c     -1.07377613     0.04483452    -0.02155045
 c     -1.05004665     1.28270611     1.02452442
 c     -0.37298365     1.15831884    -0.53829771
 c      0.96668543     0.77481391    -0.45720220
 h     -0.32234830    -1.68098576     1.42990296
 h     -1.81146160     1.91167860     1.18665198
 h     -0.63155149     2.12573023    -0.96542981
 h      1.82303925     1.29154656    -0.49663295
 o      2.38467143    -1.16149863     0.01383450
 h      2.88646403    -0.34680053    -0.02356684
 c     -2.32383034    -0.50915366    -0.77720190
 h     -1.82479483    -0.86983227    -1.59098875
 h     -2.92750817    -1.13890703    -0.31927803
 h     -3.01746167     0.35889877    -0.96284229
 h     -0.03505372     1.29089289     1.60626228
          17

 c      1.17485620    -0.52750757     0.10117424
 c     -0.15235875    -0.91583588     0.67714052
 c     -1.07028715     0.05961161    -0.01063254
 c     -1.05002175     1.25729792     1.02242650
 c     -0.36385648     1.15269617    -0.54134117
 c      0.96360482     0.78519199    -0.45305184
 h     -0.33065245    -1.60359219     1.38032565
 h     -1.84905550     1.94366233     1.17480303
 h     -0.63725619     2.05817773    -0.94200518
 h      1.83199726     1.32834529    -0.52117339
 o      2.37860872    -1.16402999     0.01267850
 h      2.93493992    -0.30879737    -0.03633766
 c     -2.33089732    -0.50534320    -0.77770181
 h     -1.84350857    -0.89687349    -1.59869706
 h     -2.94409052    -1.14747482    -0.28563041
 h     -3.03904614     0.33259352    -1.00763436
 h     -0.06196775     1.33737994     1.61899442
          17

 c      1.19365861    -0.54287069     0.10144696
 c     -0.15885386    -0.90035955     0.67118737
 c     -1.06998502     0.07298260     0.00264064
 c     -1.04750791     1.23056461     1.01977787
 c     -0.35344268     1.14693304    -0.54347719
 c      0.96104394     0.79314050    -0.44778906
 h     -0.34904146    -1.55322260     1.35568865
 h     -1.89532498     1.98140665     1.16470469
 h     -0.65453998     2.00703766    -0.93569101
 h      1.85957938     1.38482124    -0.55445843
 o      2.37218491    -1.16472113     0.01214948
 h      2.98483228    -0.29237446    -0.05028488
 c     -2.33705778    -0.49791890    -0.77721870
 h     -1.85829882    -0.93478655    -1.62895788
 h     -2.97366583    -1.18024636    -0.23396211
 h     -3.05333682     0.30382644    -1.05590317
 h     -0.10971669     1.38215757     1.62928162
          17

 c      1.20940804    -0.55774738     0.10155793
 c     -0.16125171    -0.88059526     0.65959422
 c     -1.07292527     0.08462542     0.01776366
 c     -1.04474050     1.20445446     1.01689163
 c     -0.34171110     1.14007136    -0.54427806
 c      0.96099985     0.79917927    -0.44162555
 h     -0.38185151    -1.54355969     1.37064447
 h     -1.93376006     2.00933632     1.15312984
 h     -0.68787227     1.98745129    -0.95312676
 h      1.88818759     1.44825922    -0.59363353
 o      2.36636593    -1.16333857     0.01217333
 h      3.02644777    -0.30630514    -0.06442405
 c     -2.34283833    -0.48900311    -0.77568006
 h     -1.87421251    -0.97805961    -1.66804182
 h     -3.00137990    -1.21978209    -0.17739195
 h     -3.06161115     0.27533204    -1.10593892
 h     -0.17098335     1.42257969     1.63889917
          17

 c      1.22127737    -0.57109420     0.10138500
 c     -0.15959803    -0.85834773     0.64391772
 c     -1.07902765     0.09427884     0.03403322
 c     -1.04346580     1.18035608     1.01379939
 c     -0.32932639     1.13279592    -0.54402854
 c      0.96504288     0.80383832    -0.43488917
 h     -0.42516194    -1.56149706     1.41182833
 h     -1.95607532     2.01853502     1.13864264
 h     -0.73465173     1.99461596    -0.99164047
 h      1.90457492     1.50744139    -0.63509188
 o      2.36187845    -1.16018661     0.01269911
 h      3.05452183    -0.35164246    -0.07805811
 c     -2.34842578    -0.48049543    -0.77323585
 h     -1.89546328    -1.02020239    -1.70212498
 h     -3.01712726    -1.25254365    -0.12664099
 h     -3.06581076     0.24995478    -1.15605376
 h     -0.23586066     1.45728458     1.65168632
          17

 c      1.22860118    -0.58193408     0.10080185
 c     -0.15443293    -0.83633396     0.62672102
 c     -1.08808652     0.10172897     0.05058902
 c     -1.04491140     1.15923875     1.01044075
 c     -0.31754962     1.12685208    -0.54355706
 c      0.97402773     0.80748743    -0.42792846
 h     -0.47016994    -1.58444233     1.45492924
 h     -1.95963800     2.00509060     1.12077845
 h     -0.78526857     2.01024448    -1.04108742
 h      1.90203782     1.55475385    -0.67550112
 o      2.35919265    -1.15593902     0.01370832
 h      3.06775602    -0.42389366    -0.09085181
 c     -2.35381847    -0.47366597    -0.77007481
 h     -1.92360202    -1.05613552    -1.72154601
 h     -3.01648192    -1.27058320    -0.08820238
 h     -3.06763328     0.22986500    -1.20452544
 h     -0.29466681     1.48615955     1.67221838
          17

 c      1.23098778    -0.58944566     0.09968927
 c     -0.14628475    -0.81662697     0.60991333
 c     -1.09975609     0.10677600     0.06648370
 c     -1.04965485     1.14188568     1.00694615
 c     -0.30756789     1.12365694    -0.54359545
 c      0.98809231     0.81038569    -0.42107879
 h     -0.50929874    -1.59740931     1.48326088
 h     -1.94528096     1.96847171     1.09950258
 h     -0.82950819     2.01842674    -1.09121830
 h      1.87887770     1.58571044    -0.71221200
 o      2.35832622    -1.15161586     0.01524611
 h      3.07051851    -0.51258073    -0.10325015
 c     -2.35902082    -0.46918789    -0.76634004
 h     -1.95793384    -1.08280836    -1.72112233
 h     -2.99875373    -1.27001053    -0.06536145
 h     -3.06780559     0.21601324    -1.24934225
 h     -0.34168913     1.50897912     1.70296291
          17

 c      1.22847604    -0.59303750     0.09792920
 c     -0.13560497    -0.80050529     0.59459056
 c     -1.11353486     0.10921145     0.08077179
 c     -1.05754204     1.12899659     1.00379418
 c     -0.30009124     1.12385540    -0.54449927
 c      1.00668453     0.81272366    -0.41464890
 h     -0.53752670    -1.59366005     1.48892994
 h     -1.91674046     1.91125250     1.07506796
 h     -0.86019123     2.01069173    -1.13499122
 h      1.83712163     1.59840398    -0.74340710
 o      2.35853364    -1.14858933     0.01748175
 h      3.07613294    -0.60029633    -0.11735555
 c     -2.36409602    -0.46724382    -0.76213567
 h     -1.99627122    -1.09910811    -1.69938705
 h     -2.96572765    -1.24985075    -0.05901690
 h     -3.06599654     0.20815428    -1.28806134
 h     -0.37674577     1.52389473     1.74217385
          17

 c      1.22164220    -0.59238094     0.09539466
 c     -0.12289343    -0.78867091     0.58131033
 c     -1.12876133     0.10883989     0.09262023
 c     -1.06777177     1.12097078     1.00165282
 c     -0.29532181     1.12747699    -0.54628131
 c      1.02859645     0.81458639    -0.40888970
 h     -0.55165175    -1.57141832     1.46941166
 h     -1.88180736     1.84038007     1.04815410
 h     -0.87335639     1.98440027    -1.16844648
 h      1.78228677     1.59374920    -0.76842689
 o      2.35841514    -1.14820973     0.02071773
 h      3.10429610    -0.66820742    -0.13706795
 c     -2.36909756    -0.46756672    -0.75754627
 h     -2.03533932    -1.10588021    -1.65824943
 h     -2.92153270    -1.21201358    -0.06753166
 h     -3.06134477     0.20533287    -1.31804248
 h     -0.40311245     1.52768979     1.78479316
          17

 c      1.21156111    -0.58739042     0.09194459
 c     -0.10880022    -0.78138042     0.57028366
 c     -1.14463204     0.10555425     0.10141204
 c     -1.07892100     1.11745213     1.00105685
 c     -0.29306461     1.13413204    -0.54869413
 c      1.05203917     0.81583379    -0.40392165
 h     -0.54972916    -1.53203464     1.42557057
 h     -1.85495852     1.76951781     1.02002758
 h     -0.86773124     1.94087697    -1.19012012
 h      1.72378842     1.57656591    -0.78851296
 o      2.35725037    -1.15083809     0.02514384
 h      3.16076406    -0.71158015    -0.16432910
 c     -2.37393496    -0.46935390    -0.75267347
 h     -2.07085655    -1.10636031    -1.60336424
 h     -2.87343782    -1.16242574    -0.08541270
 h     -3.05314338     0.20644071    -1.33695881
 h     -0.42466364     1.51747968     1.82507545
          17

 c      1.19964297    -0.57819216     0.08743288
 c     -0.09410956    -0.77845954     0.56141062
 c     -1.16025516     0.09942276     0.10680697
 c     -1.08904113     1.11718136     1.00222990
 c     -0.29282445     1.14309641    -0.55125473
 c      1.07482592     0.81598867    -0.39964615
 h     -0.53128783    -1.47996632     1.36167181
 h     -1.85754793     1.71839308     0.99211814
 h     -0.84476298     1.88487934    -1.20117975
 h      1.67470875     1.55653544    -0.80771909
 o      2.35580305    -1.15577886     0.03059520
 h      3.22634568    -0.74111850    -0.19553853
 c     -2.37823814    -0.47110846    -0.74772852
 h     -2.09761385    -1.10680016    -1.54460927
 h     -2.83287401    -1.11266568    -0.10125283
 h     -3.04128805     0.21059893    -1.34332372
 h     -0.44452453     1.49202628     1.85845612
          17

 c      1.18746474    -0.56511672     0.08173008
 c     -0.07955097    -0.77920331     0.55413348
 c     -1.17473570     0.09073600     0.10873671
 c     -1.09678036     1.11897469     1.00510536
 c     -0.29382685     1.15329979    -0.55318626
 c      1.09481017     0.81441203    -0.39579059
 h     -0.49870144    -1.42448387     1.28735903
 h     -1.90472610     1.70057210     0.96517651
 h     -0.80935892     1.82511905    -1.20652035
 h      1.64847886     1.54586763    -0.83227103
 o      2.35507752    -1.16226913     0.03676664
 h      3.27769261    -0.76726924    -0.22514377
 c     -2.38139083    -0.47082706    -0.74306172
 h     -2.11024465    -1.11598414    -1.49466046
 h     -2.81401749    -1.07848308    -0.09848104
 h     -3.02641695     0.21741032    -1.33690380
 h     -0.46470573     1.45205907     1.88228968
          17

 c      1.17661374    -0.54870868     0.07475563
 c     -0.06546988    -0.78218214     0.54715091
 c     -1.18726931     0.08000865     0.10736979
 c     -1.10297534     1.12292997     1.00925130
 c     -0.29502639     1.16333733    -0.55333319
 c      1.11058094     0.81100193    -0.39228074
 h     -0.45965577    -1.38253016     1.22094434
 h     -1.98661656     1.70971543     0.94029761
 h     -0.77040395     1.77443025    -1.21605259
 h      1.65189281     1.55107240    -0.86604816
 o      2.35549962    -1.16983103     0.04342971
 h      3.30079431    -0.79469964    -0.24917042
 c     -2.38299038    -0.46723859    -0.73874344
 h     -2.10544415    -1.14128822    -1.46321605
 h     -2.82595558    -1.06934079    -0.06596747
 h     -3.00989677     0.22723695    -1.31901601
 h     -0.48576246     1.40003883     1.89628593
          17

 c      1.16854716    -0.52973075     0.06650781
 c     -0.05174806    -0.78538839     0.53854369
 c     -1.19721167     0.06793989     0.10308837
 c     -1.10981056     1.12966014     1.01378733
 c     -0.29537012     1.17181321    -0.55036042
 c      1.12183308     0.80673915    -0.38962485
 h     -0.42684736    -1.37728469     1.18764408
 h     -2.07810198     1.72970895     0.92004994
 h     -0.73809996     1.74609908    -1.24251755
 h      1.68129237     1.56671935    -0.90584945
 o      2.35696383    -1.17817491     0.05046401
 h      3.29072489    -0.82412333    -0.26575824
 c     -2.38327886    -0.46119001    -0.73409918
 h     -2.08461421    -1.18243846    -1.45016545
 h     -2.86479347    -1.07834558    -0.01053326
 h     -2.99372807     0.24135885    -1.29254975
 h     -0.50659260     1.33964004     1.90278806
          17

 c      1.16451569    -0.50913041     0.05706703
 c     -0.03873370    -0.78772955     0.52742097
 c     -1.20409239     0.05530742     0.09644091
 c     -1.11910453     1.13926828     1.01760233
 c     -0.29444891     1.17814419    -0.54360762
 c      1.12899547     0.80323227    -0.38870991
 h     -0.40646607    -1.42067497     1.19988343
 h     -2.15851843     1.74861142     0.90711617
 h     -0.71664226     1.74483104    -1.29161754
 h      1.72707017     1.58081553    -0.94356359
 o      2.35897271    -1.18712766     0.05785753
 h      3.24990558    -0.85382695    -0.27517220
 c     -2.38275808    -0.45496459    -0.72827191
 h     -2.05373699    -1.23067879    -1.44676988
 h     -2.91856519    -1.09056601     0.05024288
 h     -2.98012774     0.26150038    -1.26133512
 h     -0.52485687     1.27491190     1.90625537
          17

 c      1.16548111    -0.48798187     0.04660157
 c     -0.02793723    -0.79034711     0.51524457
 c     -1.20758880     0.04284427     0.08805911
 c     -1.13182878     1.15138168     1.01969327
 c     -0.29275938     1.18289747    -0.53374518
 c      1.13271930     0.80197764    -0.39033857
 h     -0.38927532    -1.49773800     1.24133911
 h     -2.21609208     1.76039518     0.90322505
 h     -0.70119972     1.76293674    -1.35444341
 h      1.77955304     1.58316636    -0.97147731
 o      2.36060027    -1.19665558     0.06576390
 h      3.18904809    -0.87962993    -0.28071699
 c     -2.38179070    -0.45068184    -0.72082240
 h     -2.02032967    -1.27477232    -1.44318574
 h     -2.97591515    -1.09466321     0.10156837
 h     -2.97060902     0.28863654    -1.22889123
 h     -0.53831277     1.20931267     1.91131347
          17

 c      1.17193443    -0.46743590     0.03541153
 c     -0.02076855    -0.79508694     0.50405770
 c     -1.20750384     0.03117121     0.07856837
 c     -1.14818531     1.16544728     1.01947086
 c     -0.29112654     1.18708089    -0.52213366
 c      1.13365320     0.80404853    -0.39501181
 h     -0.36365184    -1.58410941     1.28732421
 h     -2.24534443     1.76263886     0.90908816
 h     -0.68445629     1.78829753    -1.41494440
 h      1.83125082     1.56829088    -0.98469046
 o      2.36039325    -1.20692445     0.07460581
 h      3.12899591    -0.89414954    -0.29043184
 c     -2.38068042    -0.44957445    -0.71172789
 h     -1.99088879    -1.30606460    -1.43300971
 h     -3.02882369    -1.08503040     0.13504498
 h     -2.96497828     0.32170098    -1.19727302
 h     -0.54665127     1.14534467     1.91992423
          17

 c      1.18373036    -0.44863109     0.02394907
 c     -0.01764686    -0.80306682     0.49503890
 c     -1.20376556     0.02078735     0.06852263
 c     -1.16772990     1.18083914     1.01688277
 c     -0.29021090     1.19148560    -0.50996452
 c      1.13239470     0.81003993    -0.40290449
 h     -0.32439877    -1.66237451     1.32155215
 h     -2.24496934     1.75501671     0.92456603
 h     -0.66198423     1.81158632    -1.45986276
 h      1.87695360     1.53495760    -0.98116472
 o      2.35685114    -1.21817960     0.08496389
 h      3.09350124    -0.88903507    -0.31538476
 c     -2.37980517    -0.45199572    -0.70121132
 h     -1.97008999    -1.31978607    -1.41361371
 h     -3.07206777    -1.05999188     0.14707257
 h     -2.96114326     0.35721399    -1.16689289
 h     -0.55233827     1.08514616     1.92998285
          17

 c      1.20008413    -0.43254285     0.01276399
 c     -0.01812861    -0.81459847     0.48853767
 c     -1.19643628     0.01208242     0.05837408
 c     -1.18948889     1.19681568     1.01227330
 c     -0.29043895     1.19656031    -0.49801979
 c      1.12946582     0.82002429    -0.41386568
 h     -0.27134567    -1.72294382     1.33601829
 h     -2.21768083     1.73907933     0.94871756
 h     -0.63265677     1.82747209    -1.48141976
 h      1.91362457     1.48539289    -0.96136586
 o      2.34987776    -1.23019363     0.09686404
 h      3.08649188    -0.86418685    -0.35833674
 c     -2.37959079    -0.45765335    -0.68958064
 h     -1.96084509    -1.31471154    -1.38527587
 h     -3.10245846    -1.02030529     0.13719607
 h     -2.95599567     0.39027134    -1.13734735
 h     -0.55956397     1.03124677     1.93678397
          17

 c      1.21973625    -0.41983549     0.00240163
 c     -0.02126093    -0.82947715     0.48443169
 c     -1.18572227     0.00534322     0.04847094
 c     -1.21196500     1.21242682     1.00613498
 c     -0.29206149     1.20249016    -0.48674340
 c      1.12525609     0.83348869    -0.42740014
 h     -0.20686564    -1.76114727     1.32753832
 h     -2.17217083     1.71920270     0.97978311
 h     -0.59758017     1.83364290    -1.47639686
 h      1.94085239     1.42500896    -0.92821399
 o      2.34092736    -1.24207437     0.10943210
 h      3.08937635    -0.83100068    -0.40811382
 c     -2.38038938    -0.46580339    -0.67711896
 h     -1.96435811    -1.29290873    -1.35070928
 h     -3.11875462    -0.96862278     0.10760200
 h     -2.94662334     0.41614876    -1.10842319
 h     -0.57237448     0.98659893     1.93569090
          17

 c      1.24117204    -0.41079078    -0.00669070
 c     -0.02586790    -0.84718924     0.48235121
 c     -1.17197813     0.00074368     0.03907060
 c     -1.23298117     1.22640507     0.99890857
 c     -0.29518268     1.20926071    -0.47630848
 c      1.11993746     0.84933567    -0.44266847
 h     -0.13466455    -1.77555308     1.29587105
 h     -2.12645512     1.70432720     1.01551675
 h     -0.55939101     1.83012094    -1.44527323
 h      1.96183606     1.36224878    -0.88710860
 o      2.33148623    -1.25287589     0.12161950
 h      3.08432766    -0.80255528    -0.45091167
 c     -2.38233814    -0.47530608    -0.66405852
 h     -1.97985330    -1.26004378    -1.31523727
 h     -3.12252719    -0.90966646     0.06375157
 h     -2.93111276     0.43158096    -1.08066148
 h     -0.59334667     0.95401999     1.92389676
          17

 c      1.26279179    -0.40533280    -0.01421172
 c     -0.03074235    -0.86696862     0.48173433
 c     -1.15569964    -0.00168484     0.03035820
 c     -1.24985844     1.23725576     0.99080406
 c     -0.29974717     1.21665299    -0.46658478
 c      1.11344061     0.86606273    -0.45859080
 h     -0.05932115    -1.76795842     1.24354929
 h     -2.10668629     1.70755895     1.05447063
 h     -0.52207459     1.81942480    -1.39251874
 h      1.98366017     1.30742428    -0.84509529
 o      2.32246570    -1.26196777     0.13268566
 h      3.06339677    -0.78769894    -0.47774954
 c     -2.38519120    -0.48460651    -0.65064625
 h     -2.00418133    -1.22573193    -1.28714632
 h     -3.12005704    -0.85065661     0.01577046
 h     -2.90884506     0.43546282    -1.05546828
 h     -0.62295305     0.93554055     1.90109269
          17

 c      1.28302132    -0.40312137    -0.02000687
 c     -0.03477837    -0.88769710     0.48174052
 c     -1.13749619    -0.00209710     0.02246135
 c     -1.26099363     1.24409279     0.98171581
 c     -0.30551246     1.22417031    -0.45701235
 c      1.10570745     0.88216606    -0.47412417
 h      0.01417025    -1.74494971     1.17704656
 h     -2.12930097     1.73704602     1.09665242
 h     -0.49098395     1.80752514    -1.32798301
 h      2.01413312     1.26958007    -0.80826459
 o      2.31433893    -1.26904326     0.14222382
 h      3.02616748    -0.79100291    -0.48471645
 c     -2.38814120    -0.49192204    -0.63726236
 h     -2.03239273    -1.20202541    -1.27663086
 h     -3.12383162    -0.80079902    -0.02122802
 h     -2.88051513     0.42915387    -1.03498023
 h     -0.65915943     0.93180526     1.86984366
          17

 c      1.30039601    -0.40365186    -0.02404669
 c     -0.03711306    -0.90770128     0.48110523
 c     -1.11804369    -0.00085395     0.01546203
 c     -1.26749243     1.24757646     0.97146867
 c     -0.31206354     1.23097908    -0.44652036
 c      1.09721240     0.89655751    -0.48856576
 h      0.08164979    -1.72048462     1.10850268
 h     -2.18226431     1.78540577     1.14021939
 h     -0.47245153     1.80462615    -1.26773075
 h      2.05512288     1.25306496    -0.77887243
 o      2.30728024    -1.27408040     0.15012530
 h      2.97741713    -0.81346698    -0.47228648
 c     -2.38997350    -0.49601192    -0.62439964
 h     -2.06064678    -1.19777167    -1.29101514
 h     -3.14813865    -0.76783188    -0.03242354
 h     -2.84804102     0.41647264    -1.02179849
 h     -0.69722813     0.94161224     1.83604222
          17

 c      1.31364574    -0.40631818    -0.02640632
 c     -0.03729736    -0.92479538     0.47824183
 c     -1.09803929     0.00152553     0.00941562
 c     -1.27181875     1.24923315     0.95994005
 c     -0.31894450     1.23615598    -0.43391819
 c      1.08912756     0.90865424    -0.50157425
 h      0.14190982    -1.71557297     1.05463030
 h     -2.24054746     1.83739113     1.18003030
 h     -0.47211726     1.82236048    -1.22928419
 h      2.09972508     1.25735426    -0.75557922
 o      2.30114084    -1.27736503     0.15663570
 h      2.92712958    -0.85213382    -0.44612510
 c     -2.38996296    -0.49711497    -0.61232482
 h     -2.08937232    -1.21218128    -1.32837276
 h     -3.19598159    -0.75298700    -0.01425383
 h     -2.81432036     0.40310062    -1.01855542
 h     -0.73031752     0.96197360     1.80873657
          17

 c      1.32179046    -0.41045529    -0.02725138
 c     -0.03522386    -0.93730483     0.47207235
 c     -1.07818266     0.00444934     0.00436241
 c     -1.27592640     1.25037245     0.94700059
 c     -0.32588054     1.23946509    -0.41898034
 c      1.08283259     0.91820341    -0.51296795
 h      0.19628264    -1.74648326     1.02704020
 h     -2.28592360     1.88113777     1.21068706
 h     -0.49209746     1.86471060    -1.21879120
 h      2.13702166     1.27948738    -0.73607563
 o      2.29532081    -1.27954305     0.16248407
 h      2.89171226    -0.89903708    -0.41902246
 c     -2.38847357    -0.49670214    -0.60096603
 h     -2.12191489    -1.23609168    -1.37772431
 h     -3.25436497    -0.75129605     0.02353653
 h     -2.78257055     0.39485961    -1.02716912
 h     -0.75162915     0.98925494     1.79762550
          17

 c      1.32424533    -0.41540305    -0.02682827
 c     -0.03061887    -0.94543843     0.46292026
 c     -1.05917749     0.00732784     0.00032391
 c     -1.28072455     1.25173358     0.93284056
 c     -0.33285949     1.24180466    -0.40291599
 c      1.07936549     0.92514127    -0.52258823
 h      0.24310266    -1.80863012     1.02164913
 h     -2.30948205     1.91009172     1.22827450
 h     -0.52975425     1.92263447    -1.22559151
 h      2.15767802     1.31588559    -0.71872099
 o      2.28889698    -1.28144938     0.16874698
 h      2.89076667    -0.94345971    -0.40851929
 c     -2.38639070    -0.49626592    -0.59028153
 h     -2.16072985    -1.25907563    -1.42579160
 h     -3.30606917    -0.75647078     0.06785160
 h     -2.75519693     0.39503520    -1.04779310
 h     -0.75805547     1.02126051     1.80740960
          17

 c      1.32090862    -0.42059645    -0.02545412
 c     -0.02294749    -0.95072888     0.45193644
 c     -1.04171230     0.00962311    -0.00269750
 c     -1.28617838     1.25355491     0.91831995
 c     -0.33996423     1.24454161    -0.38740470
 c      1.07919666     0.92954407    -0.53027040
 h      0.27665964    -1.88276350     1.02521271
 h     -2.30826463     1.92130269     1.23030116
 h     -0.57964773     1.98155572    -1.23366402
 h      2.15611583     1.36295280    -0.70274600
 o      2.28157893    -1.28344457     0.17588207
 h      2.93087927    -0.98188124    -0.42135034
 c     -2.38454010    -0.49657445    -0.58046961
 h     -2.20591807    -1.27390403    -1.46212042
 h     -3.33880441    -0.76361274     0.10893835
 h     -2.73294066     0.40251848    -1.07801863
 h     -0.75228003     1.05810411     1.83359783
          17

 c      1.31216772    -0.42561795    -0.02349690
 c     -0.01186598    -0.95462014     0.44012423
 c     -1.02640958     0.01088059    -0.00471635
 c     -1.29168614     1.25581765     0.90473593
 c     -0.34720136     1.24876319    -0.37374148
 c      1.08223561     0.93159768    -0.53584384
 h      0.29206630    -1.95110779     1.02658673
 h     -2.28293476     1.91413195     1.21540004
 h     -0.63601472     2.02967152    -1.23160831
 h      2.13060213     1.41727001    -0.68801216
 o      2.27436758    -1.28520985     0.18312136
 h      2.99518837    -1.02082597    -0.44391068
 c     -2.38353157    -0.49768221    -0.57190098
 h     -2.25579708    -1.27708020    -1.48026587
 h     -3.34619176    -0.76944289     0.14102168
 h     -2.71514796     0.41262573    -1.11318344
 h     -0.74056571     1.10059273     1.86537614
          17

 c      1.29882453    -0.43019487    -0.02133764
 c      0.00253798    -0.95801037     0.42810765
 c     -1.01377529     0.01076123    -0.00576051
 c     -1.29641552     1.25839029     0.89327728
 c     -0.35446917     1.25506479    -0.36271230
 c      1.08790732     0.93155457    -0.53913266
 h      0.28742899    -2.00249738     1.01936444
 h     -2.23739973     1.89011669     1.18340111
 h     -0.69389116     2.05994358    -1.21394557
 h      2.08303531     1.47589241    -0.67483581
 o      2.26856222    -1.28642995     0.18946508
 h      3.06008715    -1.06587964    -0.45853684
 c     -2.38372990    -0.49925310    -0.56495305
 h     -2.30775809    -1.26807185    -1.47735381
 h     -3.32624537    -0.77190834     0.16128397
 h     -2.70077010     0.41979954    -1.14775195
 h     -0.72904623     1.14851288     1.89181071
          17

 c      1.28202575    -0.43416177    -0.01934438
 c      0.01973929    -0.96137436     0.41625259
 c     -1.00416241     0.00907162    -0.00587271
 c     -1.29931868     1.26094119     0.88467007
 c     -0.36160795     1.26358898    -0.35472129
 c      1.09523349     0.92967200    -0.53995992
 h      0.26329152    -2.03100336     1.00050603
 h     -2.18037581     1.85408812     1.13588658
 h     -0.74929856     2.06922029    -1.17943366
 h      2.01882263     1.53689255    -0.66389005
 o      2.26495631    -1.28705696     0.19437168
 h      3.10890357    -1.11753433    -0.45495726
 c     -2.38522335    -0.50080982    -0.55986858
 h     -2.35881413    -1.24881159    -1.45374718
 h     -3.28046351    -0.76992324     0.16932339
 h     -2.68913685     0.41988321    -1.17674862
 h     -0.72189761     1.20040905     1.90538617
          17

 c      1.26322652    -0.43741519    -0.01786997
 c      0.03880904    -0.96492819     0.40478596
 c     -0.99775222     0.00578021    -0.00511494
 c     -1.29888718     1.26270988     0.87907578
 c     -0.36844535     1.27407523    -0.34987937
 c      1.10295415     0.92616112    -0.53816819
 h      0.22178767    -2.03428606     0.96911027
 h     -2.12841172     1.81625127     1.07685045
 h     -0.79926934     2.05745220    -1.12987857
 h      1.94621494     1.59986024    -0.65608673
 o      2.26380803    -1.28718882     0.19771735
 h      3.13288605    -1.17323790    -0.42986206
 c     -2.38775660    -0.50178859    -0.55669465
 h     -2.40594963    -1.22384306    -1.41334227
 h     -3.21408629    -0.76342514     0.16758128
 h     -2.68021963     0.41105491    -1.19658489
 h     -0.72124127     1.25415239     1.90257182
          17

 c      1.24415215    -0.43987437    -0.01725827
 c      0.05844206    -0.96869061     0.39383853
 c     -0.99454660     0.00100833    -0.00357321
 c     -1.29315840     1.26248991     0.87623082
 c     -0.37478191     1.28585949    -0.34800730
 c      1.10977385     0.92122649    -0.53366435
 h      0.16619437    -2.01330624     0.92608790
 h     -2.10566459     1.79192557     1.01159748
 h     -0.84220620     2.02779759    -1.07004176
 h      1.87408497     1.66542644    -0.65232036
 o      2.26496117    -1.28696457     0.19966066
 h      3.12956251    -1.22923827    -0.38476268
 c     -2.39061617    -0.50146214    -0.55531747
 h     -2.44653288    -1.20088162    -1.36423572
 h     -3.13717732    -0.75376116     0.16274887
 h     -2.67460930     0.39390012    -1.20537830
 h     -0.72750551     1.30752696     1.88342896
          17

 c      1.22671078    -0.44146574    -0.01783646
 c      0.07702293    -0.97241916     0.38340901
 c     -0.99436436    -0.00500660    -0.00135920
 c     -1.28103881     1.25949896     0.87586335
 c     -0.38028585     1.29783875    -0.34858691
 c      1.11469514     0.91525827    -0.52648209
 h      0.10064790    -1.97348263     0.87460705
 h     -2.12857022     1.79112087     0.94216468
 h     -0.87886644     1.98749389    -1.00831113
 h      1.80857548     1.73301991    -0.65305561
 o      2.26783200    -1.28651692     0.20062546
 h      3.10320101    -1.28151803    -0.32567615
 c     -2.39259028    -0.49891448    -0.55559137
 h     -2.47890538    -1.19064617    -1.31827563
 h     -3.06475987    -0.74401781     0.16696748
 h     -2.67342748     0.37122515    -1.20310221
 h     -0.73947791     1.35867100     1.85154957
          17

 c      1.21282635    -0.44213920    -0.01988334
 c      0.09280784    -0.97544880     0.37327732
 c     -0.99684744    -0.01194819     0.00140062
 c     -1.26406382     1.25442023     0.87769759
 c     -0.38435753     1.30850039    -0.35074743
 c      1.11718911     0.90902390    -0.51682791
 h      0.02941073    -1.92671027     0.82086516
 h     -2.18554475     1.80601477     0.86681195
 h     -0.91359625     1.94828069    -0.95688432
 h      1.75152153     1.79850629    -0.65798421
 o      2.27121524    -1.28591996     0.20138897
 h      3.06819845    -1.32679756    -0.26449771
 c     -2.39238632    -0.49341133    -0.55740409
 h     -2.50268903    -1.20353768    -1.28670158
 h     -3.01181550    -0.73789080     0.19429596
 h     -2.67825008     0.34784618    -1.19175312
 h     -0.75394283     1.40656947     1.81458614
          17

 c      1.20420054    -0.44189901    -0.02358487
 c      0.10425285    -0.97667038     0.36300189
 c     -1.00149746    -0.01942795     0.00458769
 c     -1.24529570     1.24855114     0.88085521
 c     -0.38622416     1.31627035    -0.35350358
 c      1.11707428     0.90358795    -0.50506940
 h     -0.04476755    -1.89120949     0.77362963
 h     -2.24950588     1.82046550     0.78671801
 h     -0.95333534     1.92317590    -0.92858782
 h      1.70217154     1.85477081    -0.66605424
 o      2.27319580    -1.28509569     0.20306727
 h      3.05093845    -1.36431191    -0.21872980
 c     -2.38957471    -0.48524631    -0.56036143
 h     -2.51797766    -1.24271217    -1.27253985
 h     -2.98306350    -0.73628606     0.24913258
 h     -2.69101505     0.33012186    -1.17534225
 h     -0.76576802     1.45169671     1.78409253
          17

 c      1.20205597    -0.44081821    -0.02900113
 c      0.11029055    -0.97517592     0.35222866
 c     -1.00774912    -0.02698899     0.00809872
 c     -1.22727997     1.24267803     0.88402719
 c     -0.38551701     1.32026898    -0.35637535
 c      1.11431976     0.90001080    -0.49167012
 h     -0.12143159    -1.88302636     0.73996408
 h     -2.29949161     1.82338392     0.70691631
 h     -1.00116724     1.91820152    -0.92915845
 h      1.65966292     1.89465800    -0.67582486
 o      2.27224312    -1.28384062     0.20645244
 h      3.07315043    -1.39595510    -0.20082223
 c     -2.38485967    -0.47602260    -0.56353160
 h     -2.52424160    -1.30053795    -1.26864631
 h     -2.97098630    -0.73598581     0.32001039
 h     -2.71367211     0.32437325    -1.15889854
 h     -0.76984477     1.49600102     1.77196211
          17

 c      1.20693899    -0.43903052    -0.03605511
 c      0.11021866    -0.97129737     0.34111677
 c     -1.01504876    -0.03414160     0.01182522
 c     -1.21137472     1.23713899     0.88632830
 c     -0.38277423     1.32068027    -0.35970492
 c      1.10895802     0.89908714    -0.47711266
 h     -0.19898801    -1.90263137     0.71958391
 h     -2.32466250     1.81012518     0.63329820
 h     -1.05056080     1.92818463    -0.95334020
 h      1.62409733     1.91334329    -0.68585066
 o      2.26900813    -1.28217681     0.21117631
 h      3.12399066    -1.42123822    -0.20472806
 c     -2.37930550    -0.46767558    -0.56591839
 h     -2.52067996    -1.36358663    -1.26450337
 h     -2.96534143    -0.73290287     0.38941516
 h     -2.74712341     0.33368124    -1.14593269
 h     -0.76471597     1.54094492     1.78317441
          17

 c      1.21861884    -0.43675002    -0.04452079
 c      0.10358569    -0.96640249     0.33016684
 c     -1.02289601    -0.04041970     0.01563922
 c     -1.19791797     1.23226289     0.88776075
 c     -0.37905785     1.31820333    -0.36416601
 c      1.10107578     0.90121771    -0.46184099
 h     -0.27164384    -1.93616009     0.70635573
 h     -2.32084097     1.77987954     0.57107979
 h     -1.08980952     1.94303354    -0.99071050
 h      1.59657281     1.90925197    -0.69498058
 o      2.26535378    -1.28040219     0.21635961
 h      3.17514786    -1.43633934    -0.21620647
 c     -2.37383727    -0.46143865    -0.56697511
 h     -2.50713734    -1.41936096    -1.25234419
 h     -2.95939885    -0.72469407     0.44376503
 h     -2.78979306     0.35521400    -1.13618188
 h     -0.75403663     1.58500677     1.81198561
          17

 c      1.23609996    -0.43427639    -0.05402485
 c      0.09047975    -0.96174834     0.31971287
 c     -1.03084796    -0.04542747     0.01939294
 c     -1.18670856     1.22848304     0.88884437
 c     -0.37534071     1.31346513    -0.37022906
 c      1.09082318     0.90634964    -0.44622111
 h     -0.33224655    -1.96843233     0.69415997
 h     -2.28771411     1.73394066     0.52445737
 h     -1.10922734     1.95440106    -1.03210470
 h      1.57903793     1.88429909    -0.70258545
 o      2.26269816    -1.27879967     0.22139659
 h      3.20643728    -1.43816986    -0.22542174
 c     -2.36922480    -0.45766345    -0.56660665
 h     -2.48435342    -1.45914882    -1.22841943
 h     -2.95011785    -0.71088350     0.47542956
 h     -2.83739616     0.38133068    -1.12629004
 h     -0.74370232     1.62401907     1.84680091
          17

 c      1.25777600    -0.43192035    -0.06409749
 c      0.07169227    -0.95798148     0.30976509
 c     -1.03851854    -0.04885428     0.02292382
 c     -1.17735439     1.22616715     0.89006883
 c     -0.37230274     1.30687601    -0.37802666
 c      1.07841597     0.91394320    -0.43051007
 h     -0.37561001    -1.98960369     0.67935398
 h     -2.22804302     1.67525108     0.49642262
 h     -1.10355549     1.95726472    -1.07138531
 h      1.57427076     1.84399405    -0.70880104
 o      2.26178436    -1.27753096     0.22600019
 h      3.20903719    -1.42569911    -0.22776861
 c     -2.36608564    -0.45616727    -0.56490045
 h     -2.45377818    -1.47817011    -1.19213936
 h     -2.93684892    -0.69221464     0.48144039
 h     -2.88440703     0.40341258    -1.11249990
 h     -0.73854520     1.65351494     1.87690951
          17

 c      1.28168974    -0.42989765    -0.07425414
 c      0.04854602    -0.95527553     0.30013050
 c     -1.04558973    -0.05046598     0.02606383
 c     -1.16926587     1.22542394     0.89172019
 c     -0.37035714     1.29869065    -0.38742009
 c      1.06413858     0.92302310    -0.41484271
 h     -0.39927135    -1.99513296     0.66046791
 h     -2.14897191     1.60892753     0.48806813
 h     -1.07148124     1.94927434    -1.10496077
 h      1.58574737     1.79692230    -0.71470618
 o      2.26286934    -1.27665006     0.23009222
 h      3.18232485    -1.39961166    -0.22214046
 c     -2.36481679    -0.45652959    -0.56194116
 h     -2.41736535    -1.47527904    -1.14530152
 h     -2.92056908    -0.67021565     0.46247197
 h     -2.92577069     0.41482427    -1.09257464
 h     -0.74124268     1.67029043     1.89527825
          17

 c      1.30580139    -0.42826321    -0.08406436
 c      0.02262227    -0.95355501     0.29055454
 c     -1.05183281    -0.05009642     0.02864340
 c     -1.16134495     1.22595569     0.89403510
 c     -0.36968700     1.28906777    -0.39807149
 c      1.04841856     0.93243174    -0.39927374
 h     -0.40318423    -1.98455143     0.63754341
 h     -2.06565630     1.54346067     0.49680276
 h     -1.01496297     1.93017794    -1.13130980
 h      1.61659985     1.75219430    -0.72186537
 o      2.26574903    -1.27611719     0.23379355
 h      3.13334228    -1.36204378    -0.21075007
 c     -2.36551806    -0.45814693    -0.55779326
 h     -2.37739732    -1.45330149    -1.09193356
 h     -2.90386594    -0.64709642     0.42299724
 h     -2.95782627     0.41187858    -1.06630044
 h     -0.75252284     1.67279016     1.89863373
          17

 c      1.32818756    -0.42692266    -0.09318195
 c     -0.00443049    -0.95257873     0.28078796
 c     -1.05713805    -0.04764441     0.03049671
 c     -1.15164976     1.22701219     0.89744122
 c     -0.37024278     1.27807290    -0.40945978
 c      1.03203093     0.94127962    -0.38391002
 h     -0.38950717    -1.96111736     0.61188450
 h     -2.00502954     1.49103449     0.51397993
 h     -0.93905714     1.90193842    -1.15125929
 h      1.66692030     1.71485613    -0.73076624
 o      2.26958993    -1.27581186     0.23752454
 h      3.07933136    -1.31633557    -0.20071194
 c     -2.36792175    -0.46013770    -0.55259319
 h     -2.33617553    -1.42008754    -1.03853549
 h     -2.89149776    -0.62583965     0.37247846
 h     -2.97863220     0.39384069    -1.03534665
 h     -0.77141072     1.66112310     1.88719715
          17

 c      1.34715764    -0.42568367    -0.10134582
 c     -0.03098934    -0.95188392     0.27058143
 c     -1.06154772    -0.04307343     0.03147247
 c     -1.13810185     1.22774669     0.90228304
 c     -0.37174349     1.26563496    -0.42083659
 c      1.01628062     0.94920831    -0.36902930
 h     -0.36257461    -1.93235445     0.58615421
 h     -1.99731785     1.46283399     0.52793840
 h     -0.85187571     1.86934838    -1.16898406
 h      1.73115731     1.68351983    -0.73933487
 o      2.27295880    -1.27562217     0.24203869
 h      3.04718036    -1.26562366    -0.20455559
 c     -2.37135931    -0.46131550    -0.54665236
 h     -2.29541004    -1.38894516    -0.99386130
 h     -2.89087977    -0.61018793     0.32616446
 h     -2.98819046     0.36292843    -1.00313757
 h     -0.79501423     1.63724598     1.86522704
          17

 c      1.36132380    -0.42430973    -0.10837078
 c     -0.05553055    -0.95072916     0.25966302
 c     -1.06527903    -0.03640890     0.03145224
 c     -1.12098766     1.22792263     0.90760603
 c     -0.37375987     1.25154697    -0.43121920
 c      1.00285180     0.95616735    -0.35501437
 h     -0.32840737    -1.91013680     0.56432619
 h     -2.04613375     1.46002454     0.53748389
 h     -0.76350245     1.84004146    -1.19246807
 h      1.79920041     1.65350100    -0.74361170
 o      2.27499749    -1.27558182     0.24783534
 h      3.05459046    -1.21070249    -0.23081261
 c     -2.37490588    -0.46060329    -0.54035388
 h     -2.25569716    -1.37486065    -0.96657289
 h     -2.91034317    -0.60395499     0.30133982
 h     -2.98886004     0.32454295    -0.97481900
 h     -0.81812250     1.60534867     1.84233213
          17

 c      1.36967794    -0.42259836    -0.11412735
 c     -0.07677591    -0.94833367     0.24780362
 c     -1.06870767    -0.02774522     0.03037666
 c     -1.10328255     1.22783553     0.91111879
 c     -0.37595935     1.23570457    -0.43968134
 c      0.99338521     0.96206400    -0.34217694
 h     -0.29284359    -1.90719975     0.55052458
 h     -2.12349496     1.47500048     0.55294019
 h     -0.68261889     1.82166036    -1.23031449
 h      1.86041071     1.62128092    -0.73983228
 o      2.27670792    -1.27568923     0.25432721
 h      3.08885384    -1.15255225    -0.27077493
 c     -2.37781755    -0.45799251    -0.53366071
 h     -2.21736219    -1.38485774    -0.96050766
 h     -2.95299315    -0.60932403     0.30633925
 h     -2.98564571     0.28720977    -0.95693747
 h     -0.83398484     1.57141762     1.83300152
          17

 c      1.37165862    -0.42046612    -0.11850363
 c     -0.09387437    -0.94454338     0.23501232
 c     -1.07229682    -0.01730112     0.02824975
 c     -1.08789620     1.22786094     0.91095325
 c     -0.37833678     1.21857665    -0.44599773
 c      0.98913189     0.96664248    -0.33066328
 h     -0.25904967    -1.92875598     0.54637128
 h     -2.19978275     1.49993685     0.58230888
 h     -0.61289649     1.81621856    -1.28432800
 h      1.90671625     1.58613701    -0.72570014
 o      2.27970528    -1.27567662     0.26041062
 h      3.12540253    -1.09526484    -0.30777027
 c     -2.37990881    -0.45496003    -0.52583817
 h     -2.18232346    -1.41220843    -0.97231253
 h     -3.01187264    -0.62551003     0.33369300
 h     -2.98512750     0.26060006    -0.95607544
 h     -0.83727856     1.54021753     1.84973943
          17

 c      1.36713192    -0.41799609    -0.12136862
 c     -0.10638224    -0.94022169     0.22164180
 c     -1.07649643    -0.00548607     0.02512496
 c     -1.07635872     1.22857277     0.90694761
 c     -0.38103455     1.20132497    -0.45090610
 c      0.99077326     0.96954481    -0.32047521
 h     -0.22748626    -1.96742816     0.54941567
 h     -2.25690172     1.52946731     0.62741650
 h     -0.55395631     1.81837059    -1.34645990
 h      1.93365912     1.54971462    -0.70054751
 o      2.28491517    -1.27513742     0.26526043
 h      3.14806184    -1.04368926    -0.33000231
 c     -2.38154247    -0.45340808    -0.51608525
 h     -2.15397496    -1.44303435    -0.99470834
 h     -3.07440058    -0.64947961     0.36823231
 h     -2.99167344     0.25050860    -0.97589432
 h     -0.82709125     1.51153462     1.89210145
          17

 c      1.35631014    -0.41543534    -0.12256279
 c     -0.11407713    -0.93670881     0.20821336
 c     -1.08164668     0.00708095     0.02109971
 c     -1.06911050     1.23071581     0.90049039
 c     -0.38397172     1.18535340    -0.45556188
 c      0.99833065     0.97038849    -0.31152361
 h     -0.19815459    -2.00906739     0.55493537
 h     -2.28583625     1.56001137     0.68643242
 h     -0.50498866     1.82018953    -1.40479676
 h      1.94059754     1.51534008    -0.66513988
 o      2.29254107    -1.27366753     0.26842059
 h      3.15005672    -1.00150934    -0.33195108
 c     -2.38354587    -0.45440927    -0.50425932
 h     -2.13538783    -1.46525222    -1.02059728
 h     -3.12933847    -0.67757509     0.39712609
 h     -3.00351175     0.25456927    -1.01426761
 h     -0.80623793     1.48132169     1.94600434
          17

 c      1.33967698    -0.41316448    -0.12191554
 c     -0.11688346    -0.93506784     0.19518511
 c     -1.08791232     0.01961355     0.01631955
 c     -1.06607556     1.23489693     0.89340917
 c     -0.38674347     1.17188113    -0.46094567
 c      1.01111877     0.96878824    -0.30365134
 h     -0.17170996    -2.04113561     0.55856638
 h     -2.28278740     1.58902160     0.75588482
 h     -0.46613803     1.81562770    -1.44981442
 h      1.93109904     1.48776853    -0.62157786
 o      2.30231066    -1.27092907     0.26970719
 h      3.13083338    -0.97081023    -0.31259659
 c     -2.38698157    -0.45804900    -0.49092338
 h     -2.12829379    -1.47168012    -1.04462680
 h     -3.16926546    -0.70650784     0.41265237
 h     -3.01399877     0.26436041    -1.06386741
 h     -0.77834447     1.44597708     1.99431925
          17

 c      1.31795097    -0.41165389    -0.11927665
 c     -0.11491463    -0.93579319     0.18286636
 c     -1.09526867     0.03125000     0.01097089
 c     -1.06692981     1.24142195     0.88719878
 c     -0.38875583     1.16179954    -0.46765916
 c      1.02775213     0.96433650    -0.29662801
 h     -0.14914802    -2.05600436     0.55739635
 h     -2.24743635     1.61477732     0.83154699
 h     -0.43810436     1.80161110    -1.47612512
 h      1.91354221     1.47324140    -0.57321698
 o      2.31355987    -1.26671484     0.26919971
 h      3.09528929    -0.95156421    -0.27500155
 c     -2.39275413    -0.46392401    -0.47696648
 h     -2.13307451    -1.45958737    -1.06325977
 h     -3.19024134    -0.73367971     0.41129235
 h     -3.01640212     0.27105467    -1.11567835
 h     -0.74621634     1.40415775     2.02442887
          17

 c      1.29208650    -0.41140994    -0.11455181
 c     -0.10851756    -0.93885327     0.17143272
 c     -1.10353083     0.04117634     0.00525979
 c     -1.07107711     1.25027424     0.88283899
 c     -0.38941347     1.15564800    -0.47592353
 c      1.04632571     0.95663174    -0.29018355
 h     -0.13133782    -2.05084074     0.55000138
 h     -2.18319726     1.63670299     0.90884054
 h     -0.42163511     1.77764625    -1.48202951
 h      1.90018138     1.47895263    -0.52396759
 o      2.32512054    -1.26106753     0.26734758
 h      3.05586972    -0.94009491    -0.22775433
 c     -2.40136828    -0.47148717    -0.46328344
 h     -2.14897981    -1.42984973    -1.07468951
 h     -3.19123148    -0.75725795     0.39269778
 h     -3.00680461     0.26866854    -1.16184020
 h     -0.71160713     1.35632703     2.02941581
          17

 c      1.26329815    -0.41291861    -0.10773408
 c     -0.09829180    -0.94380590     0.16095646
 c     -1.11240604     0.04875073    -0.00061341
 c     -1.07744835     1.26107506     0.88081116
 c     -0.38827680     1.15358041    -0.48558377
 c      1.06499909     0.94552451    -0.28415303
 h     -0.11882192    -2.02707634     0.53635745
 h     -2.09925066     1.65633005     0.98336995
 h     -0.41727506     1.74553981    -1.46919985
 h      1.90151947     1.51011624    -0.47634423
 o      2.33519375    -1.25442350     0.26505880
 h      3.03471971    -0.92707776    -0.18615064
 c     -2.41286294    -0.48008973    -0.45065838
 h     -2.17418381    -1.38671238    -1.07908560
 h     -3.17423328    -0.77634999     0.35957683
 h     -2.98443922     0.25448425    -1.19668003
 h     -0.67533996     1.30393544     2.00702204
          17

 c      1.23308288    -0.41659028    -0.09892374
 c     -0.08510283    -0.94987275     0.15141382
 c     -1.12155276     0.05359070    -0.00647395
 c     -1.08424385     1.27298157     0.88104618
 c     -0.38514623     1.15530978    -0.49605463
 c      1.08278276     0.93157554    -0.27862026
 h     -0.11181481    -1.99059071     0.51799484
 h     -2.01351304     1.67899624     1.05234165
 h     -0.42528149     1.70964029    -1.44325340
 h      1.91799130     1.56475896    -0.42975360
 o      2.34199708    -1.24741311     0.26324238
 h      3.05361178    -0.90104105    -0.16474041
 c     -2.42676893    -0.48888270    -0.43978443
 h     -2.20567913    -1.33800414    -1.07917737
 h     -3.14529633    -0.79152118     0.31861954
 h     -2.95114104     0.22859594    -1.21684962
 h     -0.63728138     1.24882108     1.95885023
          17

 c      1.20319759    -0.42269234    -0.08832624
 c     -0.07009213    -0.95598700     0.14267641
 c     -1.13062981     0.05558958    -0.01218796
 c     -1.08908821     1.28468981     0.88278507
 c     -0.38004436     1.16008082    -0.50625177
 c      1.09959933     0.91618251    -0.27381915
 h     -0.11034320    -1.95220983     0.49826067
 h     -1.95116424     1.71454046     1.11677932
 h     -0.44570485     1.67724404    -1.41478954
 h      1.93981825     1.63232280    -0.38187451
 o      2.34543289    -1.24006254     0.26179007
 h      3.10801716    -0.86139096    -0.16112681
 c     -2.44203787    -0.49675650    -0.43133568
 h     -2.23933309    -1.29481416    -1.08057492
 h     -3.11579953    -0.80563380     0.28178066
 h     -2.91088760     0.19366688    -1.22146891
 h     -0.59609963     1.19274998     1.89023110
          17

 c      1.17558701    -0.43125614    -0.07623255
 c     -0.05466615    -0.96097787     0.13454658
 c     -1.13931558     0.05485282    -0.01768013
 c     -1.09040328     1.29503252     0.88475707
 c     -0.37311124     1.16679764    -0.51472451
 c      1.11559765     0.90108465    -0.26992632
 h     -0.11449797    -1.92644615     0.48193405
 h     -1.92904805     1.77142680     1.18036714
 h     -0.47868209     1.65765821    -1.39837785
 h      1.95554013     1.69895722    -0.33132277
 o      2.34687254    -1.23178965     0.25988573
 h      3.17118285    -0.81852174    -0.16106536
 c     -2.45714233    -0.50258212    -0.42592573
 h     -2.27070291    -1.26886094    -1.09023532
 h     -3.10093351    -0.82386058     0.26478839
 h     -2.86955606     0.15508578    -1.21267381
 h     -0.54901067     1.13692502     1.81015795
          17

 c      1.15230193    -0.44198375    -0.06299726
 c     -0.04047282    -0.96413176     0.12693182
 c     -1.14729317     0.05160045    -0.02294445
 c     -1.08883140     1.30394542     0.88596924
 c     -0.36453341     1.17447592    -0.52033968
 c      1.13069611     0.88779720    -0.26699407
 h     -0.12446267    -1.92538744     0.47302957
 h     -1.93885908     1.84637581     1.24252718
 h     -0.52432988     1.65770144    -1.40520187
 h      1.95782470     1.75297731    -0.27837366
 o      2.34753884    -1.22214215     0.25697719
 h      3.22009661    -0.78175656    -0.15417237
 c     -2.47073501    -0.50598595    -0.42364975
 h     -2.29673797    -1.26708360    -1.11199102
 h     -3.11091081    -0.85019871     0.27804193
 h     -2.83459422     0.12114213    -1.19640848
 h     -0.49225690     1.08168262     1.72975450
          17

 c      1.13539697    -0.45421685    -0.04901484
 c     -0.02936966    -0.96589251     0.12007943
 c     -1.15423950     0.04610825    -0.02802939
 c     -1.08608710     1.31223164     0.88615827
 c     -0.35466758     1.18278320    -0.52317780
 c      1.14456685     0.87734741    -0.26497018
 h     -0.13980349    -1.95009135     0.47163531
 h     -1.95857713     1.92663358     1.29750672
 h     -0.58098305     1.67611206    -1.43297798
 h      1.94395832     1.78673441    -0.22433670
 o      2.34806008    -1.21100221     0.25291959
 h      3.24250530    -0.75569349    -0.13642197
 c     -2.48244340    -0.50804343    -0.42358417
 h     -2.31696163    -1.28774899    -1.14268610
 h     -3.14168608    -0.88226896     0.31646048
 h     -2.81395689     0.10203584    -1.18207569
 h     -0.42357961     1.02728426     1.65811277
          17

 c      1.12671142    -0.46703609    -0.03468011
 c     -0.02324722    -0.96777312     0.11452999
 c     -1.15984966     0.03868501    -0.03301151
 c     -1.08312937     1.32056872     0.88566248
 c     -0.34417833     1.19197127    -0.52438974
 c      1.15674585     0.87022868    -0.26371932
 h     -0.15876868    -1.99002526     0.47373888
 h     -1.97048403     1.99984995     1.33983364
 h     -0.64362428     1.70474839    -1.46769508
 h      1.91463524     1.79650966    -0.17088686
 o      2.34862695    -1.19849824     0.24781599
 h      3.23425192    -0.74131125    -0.10773224
 c     -2.49269087    -0.51065468    -0.42441018
 h     -2.33284004    -1.32255175    -1.17400497
 h     -3.18006284    -0.91274259     0.36452080
 h     -2.81361469     0.10593887    -1.17829838
 h     -0.34589181     0.97570132     1.59802384
          17

 c      1.12747728    -0.47949359    -0.02033504
 c     -0.02357548    -0.97142190     0.11078317
 c     -1.16387313     0.02965365    -0.03796863
 c     -1.07979971     1.32910698     0.88507192
 c     -0.33390283     1.20235899    -0.52522610
 c      1.16669295     0.86642524    -0.26305044
 h     -0.17887916    -2.03136847     0.47434396
 h     -1.96504371     2.05790353     1.36651132
 h     -0.70540523     1.73472952    -1.49465484
 h      1.87317309     1.78233464    -0.11959013
 o      2.34907763    -1.18495675     0.24192911
 h      3.19782853    -0.73653913    -0.07061318
 c     -2.50215227    -0.51517930    -0.42555842
 h     -2.34640486    -1.36165119    -1.19743791
 h     -3.21411441    -0.93483306     0.40789472
 h     -2.83462497     0.13332479    -1.18587815
 h     -0.26771956     0.93139197     1.54716677
          17

 c      1.13788715    -0.49085743    -0.00623417
 c     -0.03088740    -0.97784898     0.10905554
 c     -1.16614341     0.01932615    -0.04296573
 c     -1.07536815     1.33764738     0.88480455
 c     -0.32462501     1.21404566    -0.52647791
 c      1.17378493     0.86541304    -0.26276886
 h     -0.19807620    -2.06360097     0.46986398
 h     -1.93856500     2.09638093     1.37654401
 h     -0.76005561     1.75978938    -1.50448472
 h      1.82553094     1.74852398    -0.07137503
 o      2.34878598    -1.17096792     0.23568620
 h      3.14428825    -0.73513078    -0.03024584
 c     -2.51153201    -0.52188983    -0.42740831
 h     -2.35944671    -1.39688859    -1.20718603
 h     -3.23662346    -0.94460102     0.43774534
 h     -2.87288523     0.17604390    -1.19668419
 h     -0.19915079     0.89965291     1.50286000
          17

 c      1.15689011    -0.50070349     0.00743450
 c     -0.04457391    -0.98722968     0.10926603
 c     -1.16660543     0.00798627    -0.04805410
 c     -1.06903371     1.34589446     0.88493619
 c     -0.31695929     1.22690195    -0.52844084
 c      1.17727872     0.86613012    -0.26276437
 h     -0.21532819    -2.08113207     0.45862437
 h     -1.89110689     2.11359408     1.37032220
 h     -0.80294930     1.77643832    -1.49317015
 h      1.78069909     1.70468728    -0.02570722
 o      2.34649097    -1.15752725     0.22969690
 h      3.09656747    -0.72456107     0.00531072
 c     -2.52141254    -0.53035531    -0.43062578
 h     -2.37328925    -1.42276126    -1.20061244
 h     -3.24426928    -0.94062167     0.44995148
 h     -2.92188023     0.22259509    -1.20025927
 h     -0.14802591     0.88454640     1.46430710
          17

 c      1.18234514    -0.50880049     0.02048668
 c     -0.06312904    -0.99906768     0.11113271
 c     -1.16533304    -0.00411378    -0.05327236
 c     -1.06007846     1.35352389     0.88522782
 c     -0.31131402     1.24063025    -0.53102636
 c      1.17636831     0.86708481    -0.26310666
 h     -0.23071293    -2.08290617     0.44060865
 h     -1.82586837     2.11048148     1.34961047
 h     -0.83127986     1.78336543    -1.46071126
 h      1.74996283     1.66512724     0.02023087
 o      2.34086476    -1.14584737     0.22453716
 h      3.08173858    -0.68954734     0.02875593
 c     -2.53213377    -0.53989476    -0.43563226
 h     -2.38877142    -1.43654685    -1.17792813
 h     -3.23654478    -0.92329445     0.44385276
 h     -2.97526115     0.26302135    -1.18927732
 h     -0.11875962     0.88808135     1.43230855
          17

 c      1.21139475    -0.51489905     0.03268146
 c     -0.08464752    -1.01243286     0.11426736
 c     -1.16252957    -0.01674195    -0.05864687
 c     -1.04780462     1.36008256     0.88515069
 c     -0.30786204     1.25478871    -0.53382620
 c      1.17054537     0.86694239    -0.26399077
 h     -0.24530213    -2.07210658     0.41721931
 h     -1.74992831     2.09172045     1.31821488
 h     -0.84425467     1.78123908    -1.41053046
 h      1.74249188     1.64261759     0.07049483
 o      2.33243616    -1.13634722     0.22026517
 h      3.10202856    -0.62896050     0.04151980
 c     -2.54374267    -0.54971149    -0.44251182
 h     -2.40623500    -1.43851444    -1.14206813
 h     -3.21546300    -0.89455969     0.42198600
 h     -3.02787718     0.29048143    -1.16064388
 h     -0.11244842     0.91014904     1.40854435
          17

 c      1.24086440    -0.51859034     0.04370846
 c     -0.10726812    -1.02612542     0.11823142
 c     -1.15851010    -0.02966897    -0.06419463
 c     -1.03143807     1.36481948     0.88383661
 c     -0.30647770     1.26875458    -0.53608862
 c      1.16015768     0.86539744    -0.26540442
 h     -0.26096890    -2.05619317     0.39109543
 h     -1.67571122     2.06780125     1.28302360
 h     -0.84381364     1.77314571    -1.34996422
 h      1.75856170     1.63864086     0.12609671
 o      2.32373402    -1.12845510     0.21658424
 h      3.13302623    -0.55943526     0.05125554
 c     -2.55596549    -0.55882300    -0.45113527
 h     -2.42545993    -1.43252316    -1.09886851
 h     -3.18596036    -0.85796998     0.39086630
 h     -3.07591434     0.30110187    -1.11472574
 h     -0.12668058     0.94839578     1.39538489
          17

 c      1.26760088    -0.51930271     0.05322544
 c     -0.12941387    -1.03881801     0.12258215
 c     -1.15366902    -0.04265535    -0.06992898
 c     -1.01028317     1.36671699     0.88007756
 c     -0.30664338     1.28165704    -0.53665375
 c      1.14642828     0.86318800    -0.26692237
 h     -0.28000859    -2.04607920     0.36561256
 h     -1.62041302     2.05521312     1.25364497
 h     -0.83579040     1.76538933    -1.29120954
 h      1.78910340     1.64328183     0.18249346
 o      2.31735104    -1.12168209     0.21335728
 h      3.15302367    -0.49781424     0.06336243
 c     -2.56818965    -0.56600301    -0.46132130
 h     -2.44564017    -1.42653024    -1.05695421
 h     -3.15625343    -0.81865910     0.36200802
 h     -3.11692126     0.29375660    -1.05461255
 h     -0.15439858     0.99777010     1.39642182
          17

 c      1.28877955    -0.51642038     0.06091863
 c     -0.14987875    -1.04938075     0.12695746
 c     -1.14844288    -0.05544974    -0.07586563
 c     -0.98452545     1.36526158     0.87269955
 c     -0.30746425     1.29242046    -0.53406520
 c      1.13085539     0.86124938    -0.26795508
 h     -0.30437789    -2.05233479     0.34364059
 h     -1.59772577     2.06769405     1.23710121
 h     -0.82980832     1.76711261    -1.25018379
 h      1.82249081     1.64487781     0.23272872
 o      2.31517535    -1.11598568     0.21064835
 h      3.15211836    -0.45387369     0.07978954
 c     -2.57956164    -0.57002404    -0.47288272
 h     -2.46571971    -1.43112470    -1.02591844
 h     -3.13612399    -0.78231609     0.35037791
 h     -3.15014841     0.27042061    -0.98584309
 h     -0.18278015     1.05039578     1.41745701
          17

 c      1.30224242    -0.50951219     0.06656553
 c     -0.16783949    -1.05741069     0.13117742
 c     -1.14328359    -0.06779711    -0.08202813
 c     -0.95594358     1.36145461     0.86124662
 c     -0.30810450     1.30017451    -0.52722795
 c      1.11476924     0.86017305    -0.26803168
 h     -0.33467131    -2.07866371     0.32604134
 h     -1.60597455     2.10220214     1.23083853
 h     -0.83423221     1.78573108    -1.23908335
 h      1.84959957     1.63604690     0.27103755
 o      2.31831679    -1.11153269     0.20858950
 h      3.12879514    -0.43165073     0.10053191
 c     -2.58932757    -0.57040811    -0.48534955
 h     -2.48532273    -1.45391592    -1.01193076
 h     -3.13120617    -0.75283666     0.36658596
 h     -3.17738300     0.23707673    -0.91628891
 h     -0.19678264     1.09790895     1.46573251
          17

 c      1.30681244    -0.49859899     0.07008290
 c     -0.18281059    -1.06345343     0.13523973
 c     -1.13864930    -0.07945958    -0.08845460
 c     -0.92663472     1.35709890     0.84638684
 c     -0.30846829     1.30486778    -0.51631326
 c      1.09924410     0.86016834    -0.26687205
 h     -0.36961047    -2.11882653     0.31152818
 h     -1.63142490     2.14240227     1.22578608
 h     -0.84824658     1.81996381    -1.25632603
 h      1.86479020     1.61401862     0.29385386
 o      2.32697724    -1.10844659     0.20729078
 h      3.08733873    -0.43078846     0.12457025
 c     -2.59711494    -0.56811868    -0.49761220
 h     -2.50547170    -1.49305359    -1.01404961
 h     -3.13803921    -0.73099271     0.40803740
 h     -3.20383420     0.20411494    -0.85529128
 h     -0.19100472     1.13662227     1.54285106
          17

 c      1.30242378    -0.48431238     0.07154279
 c     -0.19455120    -1.06856643     0.13919365
 c     -1.13499421    -0.09024770    -0.09520149
 c     -0.89752140     1.35349706     0.82996270
 c     -0.30911144     1.30721204    -0.50267442
 c      1.08511743     0.86118574    -0.26436365
 h     -0.40659303    -2.16106340     0.29810725
 h     -1.66037654     2.17298382     1.21401101
 h     -0.86287578     1.86052146    -1.28843564
 h      1.86540287     1.57938389     0.29955546
 o      2.34028409    -1.10678545     0.20681037
 h      3.03824052    -0.44554816     0.15023977
 c     -2.60278749    -0.56512480    -0.50823350
 h     -2.52789282    -1.53807906    -1.02597378
 h     -3.14753617    -0.71591322     0.46165071
 h     -3.23700111     0.18355588    -0.81102423
 h     -0.17522728     1.16853785     1.63751115
          17

 c      1.28997025    -0.46783530     0.07114976
 c     -0.20298469    -1.07371636     0.14303454
 c     -1.13272399    -0.10004404    -0.10233350
 c     -0.86890645     1.35137183     0.81433030
 c     -0.31054145     1.30804922    -0.48800353
 c      1.07295956     0.86301741    -0.26055991
 h     -0.44265632    -2.19439397     0.28434170
 h     -1.68379106     2.18495159     1.19115773
 h     -0.86907276     1.89731538    -1.32074064
 h      1.85151333     1.53531636     0.28829574
 o      2.35628292    -1.10678757     0.20715388
 h      2.99983049    -0.46204896     0.17562283
 c     -2.60644981    -0.56306499    -0.51616920
 h     -2.55370006    -1.57687349    -1.04069724
 h     -3.15160312    -0.70670467     0.51343720
 h     -3.28133249     0.18184517    -0.78696830
 h     -0.16303664     1.19660106     1.73164214
          17

 c      1.27096360    -0.45065955     0.06919600
 c     -0.20817088    -1.07947330     0.14667945
 c     -1.13212742    -0.10881369    -0.10990473
 c     -0.84129101     1.35116574     0.80161257
 c     -0.31287122     1.30798191    -0.47386426
 c      1.06297112     0.86532513    -0.25572565
 h     -0.47511077    -2.21165156     0.26965733
 h     -1.69658797     2.17443220     1.15572993
 h     -0.86168773     1.92346447    -1.34300660
 h      1.82649866     1.48759651     0.26236735
 o      2.37248681    -1.10891692     0.20824623
 h      2.99363960    -0.46063521     0.19962125
 c     -2.60872953    -0.56240336    -0.52103040
 h     -2.58286442    -1.60056945    -1.05311415
 h     -3.14562969    -0.70274052     0.55337497
 h     -3.33309406     0.19507579    -0.78115521
 h     -0.16261425     1.22200206     1.81003343
          17

 c      1.24718453    -0.43430925     0.06602547
 c     -0.21030559    -1.08595227     0.14998288
 c     -1.13332081    -0.11660459    -0.11794504
 c     -0.81545520     1.35313463     0.79346009
 c     -0.31586121     1.30733605    -0.46161129
 c      1.05483550     0.86760513    -0.25040997
 h     -0.50181262    -2.20988659     0.25416973
 h     -1.69643799     2.14093824     1.10819064
 h     -0.83917966     1.93544204    -1.34963979
 h      1.79826625     1.44510340     0.22691769
 o      2.38732652    -1.11292409     0.20990992
 h      3.02559666    -0.43397582     0.22278809
 c     -2.61061246    -0.56272344    -0.52283492
 h     -2.61443153    -1.60459306    -1.06037003
 h     -3.12799740    -0.70349458     0.57558791
 h     -3.38273748     0.21333856    -0.78897849
 h     -0.17656256     1.24465671     1.86326573
          17

 c      1.22041811    -0.42015365     0.06201399
 c     -0.20970092    -1.09283924     0.15275389
 c     -1.13623329    -0.12352807    -0.12645777
 c     -0.79222742     1.35733850     0.79102270
 c     -0.31906417     1.30620502    -0.45232967
 c      1.04768342     0.86919106    -0.24543218
 h     -0.52134049    -2.19014762     0.23847504
 h     -1.68350977     2.08671380     1.05057800
 h     -0.80255970     1.93235040    -1.33870969
 h      1.77955958     1.41940853     0.18976834
 o      2.40081160    -1.11732240     0.21198110
 h      3.07848122    -0.39707789     0.24567936
 c     -2.61298367    -0.56334817    -0.52173662
 h     -2.64692537    -1.58823685    -1.06158067
 h     -3.09919362    -0.70846695     0.57751552
 h     -3.42084465     0.22752142    -0.80581492
 h     -0.20415313     1.26395508     1.88671110
          17

 c      1.19228992    -0.40931619     0.05755248
 c     -0.20673031    -1.09942438     0.15477085
 c     -1.14062935    -0.12972014    -0.13542459
 c     -0.77221462     1.36357570     0.79482835
 c     -0.32195358     1.30445795    -0.44665244
 c      1.04053097     0.86954118    -0.24157573
 h     -0.53326405    -2.15752656     0.22350397
 h     -1.66142766     2.01714814     0.98650080
 h     -0.75491048     1.91573758    -1.31172082
 h      1.78318336     1.42063012     0.15790119
 o      2.41341906    -1.12055955     0.21438682
 h      3.13105033    -0.36887021     0.26768360
 c     -2.61637457    -0.56359783    -0.51794039
 h     -2.67869491    -1.55436794    -1.05772652
 h     -3.06139581    -0.71723804     0.55970225
 h     -3.44114396     0.23205578    -0.82786323
 h     -0.24270028     1.27910628     1.87955068
          17

 c      1.16421454    -0.40262895     0.05302577
 c     -0.20175752    -1.10465499     0.15580231
 c     -1.14615350    -0.13529514    -0.14481424
 c     -0.75556371     1.37129423     0.80454932
 c     -0.32399679     1.30169121    -0.44448860
 c      1.03321539     0.86881932    -0.23908529
 h     -0.53848414    -2.12121834     0.21038694
 h     -1.63922979     1.94163324     0.92102477
 h     -0.70152587     1.89025341    -1.27454112
 h      1.81152053     1.44978587     0.13169916
 o      2.42538054    -1.12173929     0.21709898
 h      3.16956875    -0.36033072     0.28776766
 c     -2.62090279    -0.56276920    -0.51175236
 h     -2.70821627    -1.50946809    -1.05180132
 h     -3.01853369    -0.72964266     0.52654243
 h     -3.44077964     0.22482360    -0.85210346
 h     -0.28775837     1.28922120     1.84531627
          17

 c      1.13742877    -0.40059903     0.04878116
 c     -0.19510172    -1.10731057     0.15563981
 c     -1.15238080    -0.14030924    -0.15459501
 c     -0.74196005     1.37966082     0.81878201
 c     -0.32467067     1.29715772    -0.44481807
 c      1.02668682     0.86798058    -0.23766111
 h     -0.53919827    -2.09322823     0.20025186
 h     -1.63196335     1.87273073     0.85953262
 h     -0.65006425     1.86472013    -1.23884996
 h      1.85352622     1.49709956     0.10527453
 o      2.43665638    -1.12055713     0.22009357
 h      3.18752402    -0.37492735     0.30509837
 c     -2.62625088    -0.56009600    -0.50371159
 h     -2.73435881    -1.46323084    -1.04880350
 h     -2.97653191    -0.74613161     0.48771684
 h     -3.41994499     0.20661958    -0.87617910
 h     -0.33233698     1.29317034     1.79462913
          17

 c      1.11304717    -0.40336141     0.04508802
 c     -0.18711631    -1.10643601     0.15413873
 c     -1.15886102    -0.14475046    -0.16474717
 c     -0.73132802     1.38806490     0.83495846
 c     -0.32354351     1.28986237    -0.44589613
 c      1.02222959     0.86809284    -0.23693754
 h     -0.53768408    -2.08395591     0.19394607
 h     -1.65368094     1.82055809     0.80562192
 h     -0.60912901     1.85130795    -1.22077924
 h      1.89420764     1.54930397     0.07268991
 o      2.44698031    -1.11714835     0.22333108
 h      3.18397294    -0.41045931     0.31930646
 c     -2.63168323    -0.55490028    -0.49470211
 h     -2.75642862    -1.42621346    -1.05459173
 h     -2.94292962    -0.76823149     0.45848572
 h     -3.38186664     0.18107885    -0.89855112
 h     -0.36581779     1.28914183     1.74943492
          17

 c      1.09210821    -0.41063951     0.04210634
 c     -0.17836517    -1.10190084     0.15124947
 c     -1.16515598    -0.14855226    -0.17526422
 c     -0.72481324     1.39667532     0.84976201
 c     -0.32059050     1.27914682    -0.44627208
 c      1.02081590     0.86977298    -0.23671709
 h     -0.53413912    -2.09605847     0.19182518
 h     -1.70409591     1.78649366     0.76138245
 h     -0.58389267     1.85886083    -1.23138169
 h      1.92241362     1.59574308     0.03116343
 o      2.45577723    -1.11207534     0.22673052
 h      3.16409918    -0.45879096     0.33083894
 c     -2.63623607    -0.54704420    -0.48570987
 h     -2.77372030    -1.40510153    -1.07291343
 h     -2.92457477    -0.79817242     0.45430830
 h     -3.33314409     0.15499912    -0.91909046
 h     -0.37587025     1.27433208     1.74035779
          17

 c      1.07560531    -0.42175615     0.03988027
 c     -0.16968415    -1.09454802     0.14702197
 c     -1.17086808    -0.15162217    -0.18613526
 c     -0.72397412     1.40602777     0.86122449
 c     -0.31643692     1.26539292    -0.44591969
 c      1.02298047     0.87308286    -0.23692635
 h     -0.52599851    -2.12280681     0.19373981
 h     -1.76847107     1.76586823     0.72969396
 h     -0.57271726     1.88462675    -1.26561798
 h      1.93217420     1.62969647    -0.01937149
 o      2.46197999    -1.10641515     0.23012463
 h      3.14168166    -0.50414270     0.34161334
 c     -2.63908740    -0.53742207    -0.47703527
 h     -2.78495370    -1.39911560    -1.10250664
 h     -2.92394118    -0.83631162     0.47914728
 h     -3.28349821     0.13810765    -0.93981987
 h     -0.35815119     1.24717995     1.78182442
          17

 c      1.06448685    -0.43570902     0.03835968
 c     -0.16201515    -1.08575307     0.14158629
 c     -1.17565397    -0.15386584    -0.19731812
 c     -0.72918278     1.41615277     0.87039423
 c     -0.31206510     1.24975667    -0.44586392
 c      1.02885049     0.87764958    -0.23754898
 h     -0.50979368    -2.15296062     0.19917308
 h     -1.83030462     1.75425005     0.71368638
 h     -0.57007574     1.91719042    -1.30738618
 h      1.92175206     1.64783572    -0.07737699
 o      2.46412545    -1.10159205     0.23324745
 h      3.13747843    -0.52560119     0.35518830
 c     -2.63983642    -0.52778580    -0.46798609
 h     -2.78850194    -1.40162050    -1.13756653
 h     -2.93835845    -0.87873173     0.52147904
 h     -3.24299240     0.14029584    -0.96426293
 h     -0.32250860     1.21137438     1.85331071
          17

 c      1.05960160    -0.45130431     0.03743975
 c     -0.15617892    -1.07688858     0.13512535
 c     -1.17922281    -0.15519025    -0.20872345
 c     -0.73988885     1.42658059     0.87926054
 c     -0.30839513     1.23339323    -0.44704436
 c      1.03812711     0.88279786    -0.23860851
 h     -0.48323246    -2.17633919     0.20742218
 h     -1.87819522     1.74922229     0.71519355
 h     -0.57092630     1.94535577    -1.34187717
 h      1.89309336     1.64993481    -0.14044159
 o      2.46148480    -1.09836515     0.23591460
 h      3.16154781    -0.51319451     0.37392342
 c     -2.63865750    -0.51971918    -0.45778059
 h     -2.78321536    -1.40464815    -1.17089023
 h     -2.96297246    -0.91898508     0.56448494
 h     -3.21653585     0.16574084    -0.99377308
 h     -0.28296365     1.17383162     1.92446210
          17

 c      1.06159156    -0.46732126     0.03699926
 c     -0.15271579    -1.06902526     0.12784683
 c     -1.18133222    -0.15550616    -0.22021790
 c     -0.75531291     1.43674603     0.88897262
 c     -0.30611919     1.21712826    -0.44984776
 c      1.05001550     0.88759840    -0.24016444
 h     -0.44593990    -2.18631997     0.21775482
 h     -1.90598546     1.74972003     0.73451288
 h     -0.57207848     1.96188691    -1.36017398
 h      1.85225727     1.63944928    -0.20579208
 o      2.45499024    -1.09611797     0.23824445
 h      3.19880048    -0.47914233     0.39551586
 c     -2.63628224    -0.51382613    -0.44638374
 h     -2.76891045    -1.40192824    -1.19644915
 h     -2.99316419    -0.95125569     0.59528067
 h     -3.20131282     0.20940669    -1.02413114
 h     -0.24957416     1.14047355     1.97567103
          17

 c      1.07076774    -0.48266303     0.03692406
 c     -0.15177941    -1.06281454     0.11995727
 c     -1.18179653    -0.15473930    -0.23163611
 c     -0.77460135     1.44614120     0.89983233
 c     -0.30568624     1.20148354    -0.45417890
 c      1.06318050     0.89084216    -0.24227377
 h     -0.39932409    -2.18025181     0.22952640
 h     -1.91163934     1.75540676     0.77073268
 h     -0.57191423     1.96318195    -1.35840810
 h      1.81015329     1.62456945    -0.27103433
 o      2.44609520    -1.09385184     0.24049701
 h      3.22699124    -0.44190232     0.41558858
 c     -2.63360745    -0.50987408    -0.43439619
 h     -2.74634735    -1.38973871    -1.21035440
 h     -3.02519779    -0.97165485     0.60675924
 h     -3.19078662     0.26082169    -1.04755803
 h     -0.22814544     1.11514171     1.99795298
          17

 c      1.08700699    -0.49645496     0.03711383
 c     -0.15307672    -1.05843915     0.11164072
 c     -1.18050434    -0.15284773    -0.24278792
 c     -0.79675288     1.45430336     0.91169618
 c     -0.30732899     1.18675740    -0.45962286
 c      1.07593423     0.89113887    -0.24490272
 h     -0.34623807    -2.15944685     0.24230609
 h     -1.89697375     1.76654370     0.82196736
 h     -0.56998019     1.94838900    -1.33636993
 h      1.78102862     1.61746803    -0.33531178
 o      2.43579871    -1.09096181     0.24287311
 h      3.23204689    -0.41368790     0.43090184
 c     -2.63130076    -0.50729242    -0.42256190
 h     -2.71701969    -1.36685959    -1.21101588
 h     -3.05621817    -0.97817784     0.59641584
 h     -3.17945946     0.30987351    -1.05707909
 h     -0.22179403     1.10004599     1.98851539
          17

 c      1.10970066    -0.50807905     0.03747492
 c     -0.15588927    -1.05560108     0.10304183
 c     -1.17743536    -0.14983850    -0.25345672
 c     -0.82050907     1.46077136     0.92421869
 c     -0.31109761     1.17304361    -0.46553059
 c      1.08691825     0.88749080    -0.24790002
 h     -0.29059191    -2.12930458     0.25606537
 h     -1.86840852     1.78430054     0.88550952
 h     -0.56686231     1.91927569    -1.29713092
 h      1.77530714     1.62777478    -0.39960122
 o      2.42462628    -1.08725105     0.24548759
 h      3.20852740    -0.40021179     0.43982358
 c     -2.62967597    -0.50541171    -0.41150018
 h     -2.68295509    -1.33450450    -1.19924431
 h     -3.08430804    -0.97051436     0.56538540
 h     -3.16436718     0.34939228    -1.04858200
 h     -0.23180441     1.09613928     1.94828585
          17

 c      1.13776982    -0.51714751     0.03790161
 c     -0.15920664    -1.05359506     0.09425512
 c     -1.17266907    -0.14578219    -0.26339429
 c     -0.84433709     1.46507279     0.93686678
 c     -0.31686624     1.16016851    -0.47100457
 c      1.09585330     0.88005848    -0.25119445
 h     -0.23673387    -2.09892791     0.27137895
 h     -1.83763782     1.81129217     0.95824835
 h     -0.56437186     1.88104694    -1.24771716
 h      1.79139835     1.65362232    -0.46425049
 o      2.41280090    -1.08282959     0.24838995
 h      3.15745796    -0.40237614     0.44209001
 c     -2.62870359    -0.50345559    -0.40167754
 h     -2.64652051    -1.29642550    -1.17852805
 h     -3.10885411    -0.95017961     0.51841422
 h     -3.14470523     0.37530235    -1.02085014
 h     -0.25737362     1.10291376     1.88172070
          17

 c      1.16972058    -0.52343030     0.03824994
 c     -0.16194417    -1.05157298     0.08533913
 c     -1.16638119    -0.14082554    -0.27232176
 c     -0.86681731     1.46685247     0.94870316
 c     -0.32430158     1.14759537    -0.47484924
 c      1.10333085     0.87001564    -0.25497277
 h     -0.18852767    -2.07865194     0.28933678
 h     -1.81890552     1.85136743     1.03757607
 h     -0.56583860     1.84352006    -1.19998026
 h      1.81832959     1.68320629    -0.52672739
 o      2.40029491    -1.07814667     0.25156026
 h      3.08644222    -0.41592873     0.43902472
 c     -2.62801727    -0.50048636    -0.39347317
 h     -2.61013983    -1.25885863    -1.15518079
 h     -3.13127968    -0.92092330     0.46442599
 h     -3.12127884     0.38634281    -0.97520327
 h     -0.29393460     1.11733745     1.79872168
          17

 c      1.20368538    -0.52676586     0.03830806
 c     -0.16314034    -1.04901285     0.07638414
 c     -1.15882773    -0.13520823    -0.27994051
 c     -0.88768908     1.46629946     0.95807923
 c     -0.33287773     1.13453079    -0.47573338
 c      1.11004534     0.85872009    -0.25956073
 h     -0.14867483    -2.07495605     0.31074239
 h     -1.82014404     1.90683957     1.12170759
 h     -0.57563307     1.81996605    -1.16881444
 h      1.84471685     1.70414678    -0.58293808
 o      2.38677661    -1.07416434     0.25487600
 h      3.01177615    -0.42900770     0.43431471
 c     -2.62691229    -0.49551533    -0.38723641
 h     -2.57593397    -1.22940728    -1.13738183
 h     -3.15564535    -0.88879226     0.41630590
 h     -3.09633101     0.38433288    -0.91547770
 h     -0.32990415     1.13187527     1.71817523
          17

 c      1.23744828    -0.52698980     0.03777735
 c     -0.16204050    -1.04606841     0.06759916
 c     -1.15032857    -0.12928057    -0.28595154
 c     -0.90856176     1.46454365     0.96283355
 c     -0.34208584     1.12058566    -0.47287835
 c      1.11642502     0.84725175    -0.26524847
 h     -0.11890422    -2.08647428     0.33495895
 h     -1.83596420     1.97448995     1.20800663
 h     -0.59651195     1.81952280    -1.16410219
 h      1.86301616     1.70848253    -0.62927320
 o      2.37178719    -1.07236567     0.25813835
 h      2.95679704    -0.42249976     0.43388189
 c     -2.62446230    -0.48797453    -0.38319716
 h     -2.54561146    -1.21404260    -1.13210626
 h     -3.18728541    -0.86051017     0.38722702
 h     -3.07373439     0.37515287    -0.84828002
 h     -0.34558364     1.13402984     1.66744931
          17

 c      1.26852099    -0.52388025     0.03627789
 c     -0.15811141    -1.04342124     0.05931062
 c     -1.14124524    -0.12352172    -0.29008627
 c     -0.93132233     1.46292131     0.96197568
 c     -0.35170753     1.10653435    -0.46676091
 c      1.12261843     0.83637430    -0.27222491
 h     -0.10045894    -2.10555802     0.35969310
 h     -1.85341580     2.04608150     1.29169644
 h     -0.62647559     1.83841929    -1.18245603
 h      1.86947473     1.69280277    -0.66339752
 o      2.35576983    -1.07381448     0.26136403
 h      2.93565588    -0.38565264     0.44139675
 c     -2.61988844    -0.47837730    -0.38116449
 h     -2.52091297    -1.21355539    -1.14126260
 h     -3.22799816    -0.83994671     0.38319804
 h     -3.05911384     0.36948983    -0.78267039
 h     -0.32651184     1.11473122     1.66381236
          17

 c      1.29438861    -0.51716189     0.03339920
 c     -0.15106465    -1.04183290     0.05186130
 c     -1.13195582    -0.11853404    -0.29214242
 c     -0.95569870     1.46166378     0.95727545
 c     -0.36173355     1.09399899    -0.45873129
 c      1.12853166     0.82660839    -0.28057378
 h     -0.09405525    -2.12321687     0.38195242
 h     -1.86160043     2.11268356     1.36701750
 h     -0.65997496     1.86356039    -1.21139420
 h      1.86331869     1.65732973    -0.68438391
 o      2.34078408    -1.07811718     0.26504625
 h      2.93959993    -0.33272246     0.45381436
 c     -2.61295898    -0.46829271    -0.38047191
 h     -2.50401138    -1.22299919    -1.16091504
 h     -3.27229227    -0.82631170     0.39941905
 h     -3.05851568     0.38012264    -0.72764998
 h     -0.28281492     1.07966518     1.69414092
          17

 c      1.31293584    -0.50666173     0.02880178
 c     -0.14086282    -1.04182416     0.04551468
 c     -1.12283083    -0.11498660    -0.29200072
 c     -0.98002212     1.46029238     0.95149059
 c     -0.37208867     1.08456517    -0.45012649
 c      1.13382539     0.81825792    -0.29026566
 h     -0.09959012    -2.13261734     0.39909605
 h     -1.85485032     2.16743388     1.42880311
 h     -0.69159787     1.88245647    -1.23894072
 h      1.84659033     1.60568021    -0.69291811
 o      2.32920434    -1.08432813     0.26981232
 h      2.95244746    -0.28696325     0.46582246
 c     -2.60410896    -0.45917820    -0.38052583
 h     -2.49708625    -1.23478437    -1.18432747
 h     -3.31037133    -0.81643099     0.42549889
 h     -3.07434312     0.41335006    -0.68765812
 h     -0.23681679     1.04158712     1.73353226
          17

 c      1.32289829    -0.49259711     0.02234354
 c     -0.12769257    -1.04357043     0.04041720
 c     -1.11420069    -0.11352020    -0.28961932
 c     -1.00283414     1.45844316     0.94655915
 c     -0.38254959     1.07936638    -0.44188733
 c      1.13786554     0.81136172    -0.30111959
 h     -0.11603723    -2.13019556     0.40938019
 h     -1.83177823     2.20597816     1.47323269
 h     -0.71776226     1.88743686    -1.25745154
 h      1.82482610     1.54553145    -0.69185172
 o      2.32252112    -1.09179528     0.27606693
 h      2.96381868    -0.26396955     0.47412265
 c     -2.59432318    -0.45134683    -0.38119621
 h     -2.50155836    -1.24206922    -1.20525804
 h     -3.33341399    -0.80746648     0.45189140
 h     -3.10215570     0.46272881    -0.66110642
 h     -0.20469072     1.00970297     1.76520956
          17

 c      1.32411486    -0.47582861     0.01417990
 c     -0.11192397    -1.04690151     0.03659736
 c     -1.10631327    -0.11464136    -0.28502260
 c     -1.02315742     1.45595666     0.94349400
 c     -0.39282702     1.07904968    -0.43457635
 c      1.13966300     0.80565005    -0.31276262
 h     -0.14155813    -2.11571551     0.41216189
 h     -1.79387663     2.22618145     1.49804930
 h     -0.73663884     1.87526368    -1.26321448
 h      1.80794261     1.48929888    -0.68676439
 o      2.32112118    -1.10004089     0.28391040
 h      2.96929032    -0.27075951     0.47757604
 c     -2.58474785    -0.44424413    -0.38259668
 h     -2.51774406    -1.24029492    -1.21943685
 h     -3.33586301    -0.79774520     0.47217151
 h     -3.13334932     0.51466320    -0.64394168
 h     -0.19445454     0.98859210     1.78123184
          17

 c      1.31744412    -0.45790444     0.00478328
 c     -0.09407013    -1.05132849     0.03397284
 c     -1.09929817    -0.11862620    -0.27829294
 c     -1.04027895     1.45271796     0.94268929
 c     -0.40266381     1.08379537    -0.42845863
 c      1.13802194     0.80075963    -0.32472437
 h     -0.17375623    -2.09220276     0.40801047
 h     -1.74481435     2.22807806     1.50270439
 h     -0.74777470     1.84608326    -1.25553717
 h      1.80862415     1.45176389    -0.68485586
 o      2.32447307    -1.10857494     0.29316565
 h      2.96833822    -0.30828744     0.47649207
 c     -2.57629340    -0.43718061    -0.38479654
 h     -2.54494799    -1.22735890    -1.22482716
 h     -3.31541035    -0.78660447     0.48288283
 h     -3.15986594     0.55713484    -0.63282228
 h     -0.20910929     0.97999442     1.77868025
          17

 c      1.30442889    -0.44085140    -0.00513377
 c     -0.07474740    -1.05610462     0.03236208
 c     -1.09315591    -0.12545628    -0.26956931
 c     -1.05357527     1.44851177     0.94407188
 c     -0.41187345     1.09328387    -0.42351114
 c      1.13220973     0.79694556    -0.33681968
 h     -0.21006690    -2.06568801     0.39870432
 h     -1.69050883     2.21448878     1.48879856
 h     -0.75205881     1.80316224    -1.23668392
 h      1.83451460     1.44155503    -0.69027358
 o      2.33139421    -1.11700884     0.30343841
 h      2.96415318    -0.37175126     0.47239227
 c     -2.56948555    -0.42962562    -0.38775209
 h     -2.58172343    -1.20343889    -1.22158546
 h     -3.27256869    -0.77420388     0.48315080
 h     -3.17621039     0.58288233    -0.62569555
 h     -0.24859649     0.98389729     1.75750106
          17

 c      1.28693725    -0.42677840    -0.01475752
 c     -0.05464018    -1.06038611     0.03152610
 c     -1.08778291    -0.13480065    -0.25905315
 c     -1.06246401     1.44292173     0.94706298
 c     -0.42029704     1.10663652    -0.41934364
 c      1.12263834     0.79559454    -0.34945018
 h     -0.24816919    -2.04397286     0.38681558
 h     -1.63964747     2.19231155     1.46081864
 h     -0.75213374     1.75339184    -1.21279552
 h      1.88022149     1.45403318    -0.70015494
 o      2.34020897    -1.12538144     0.31417829
 h      2.96554092    -0.44860755     0.46823359
 c     -2.56445275    -0.42117028    -0.39135969
 h     -2.62617522    -1.17087352    -1.21203914
 h     -3.21058795    -0.76157756     0.47482904
 h     -3.17941901     0.58894996    -0.62135842
 h     -0.30988347     0.99852116     1.72031354
          17

 c      1.26692780    -0.41739292    -0.02332897
 c     -0.03450136    -1.06353929     0.03126445
 c     -1.08301673    -0.14605839    -0.24701726
 c     -1.06656831     1.43537257     0.95042578
 c     -0.42770345     1.12243739    -0.41511594
 c      1.11050458     0.79853800    -0.36326481
 h     -0.28599536    -2.03369470     0.37460329
 h     -1.60365359     2.17336299     1.42629894
 h     -0.75289297     1.70747645    -1.19488188
 h      1.93162596     1.47681957    -0.70792990
 o      2.34883736    -1.13433594     0.32475449
 h      2.98831018    -0.51832313     0.46822707
 c     -2.56091760    -0.41145018    -0.39555549
 h     -2.67629778    -1.13395022    -1.20049095
 h     -3.13561888    -0.75089428     0.46314621
 h     -3.16868948     0.57586431    -0.61905974
 h     -0.38516736     1.01916311     1.67418170
          17

 c      1.24632299    -0.41357104    -0.03028610
 c     -0.01521488    -1.06546798     0.03151850
 c     -1.07868600    -0.15844724    -0.23380751
 c     -1.06625844     1.42560478     0.95219702
 c     -0.43378347     1.13905777    -0.40974798
 c      1.09700115     0.80699537    -0.37865625
 h     -0.32104522    -2.03698588     0.36276875
 h     -1.59370593     2.17110309     1.39307782
 h     -0.76058459     1.67706352    -1.19647794
 h      1.97536550     1.49892228    -0.70841691
 o      2.35547716    -1.14443684     0.33467525
 h      3.04584156    -0.56448429     0.47504597
 c     -2.55820902    -0.40020107    -0.40041521
 h     -2.73028203    -1.09810961    -1.19229504
 h     -3.05626455    -0.74557995     0.45689342
 h     -3.14542016     0.54764501    -0.61835520
 h     -0.45863945     1.03602613     1.63439854
          17

 c      1.22690534    -0.41515729    -0.03536539
 c      0.00215027    -1.06668278     0.03237848
 c     -1.07464090    -0.17111943    -0.21983264
 c     -1.06319765     1.41451644     0.95011624
 c     -0.43840121     1.15535729    -0.40272778
 c      1.08301399     0.82112886    -0.39559339
 h     -0.34978472    -2.05076878     0.35028306
 h     -1.61393525     2.19090452     1.36348341
 h     -0.77896686     1.66752413    -1.22442726
 h      2.00268625     1.51385737    -0.69922013
 o      2.35990274    -1.15508800     0.34385991
 h      3.12943594    -0.59203535     0.48598810
 c     -2.55542408    -0.38756153    -0.40609164
 h     -2.78650474    -1.06822638    -1.19181032
 h     -2.98119075    -0.74937559     0.46575655
 h     -3.11379576     0.51274915    -0.61922570
 h     -0.50708744     1.03414856     1.62569013
          17

 c      1.21023756    -0.42109026    -0.03861925
 c      0.01640650    -1.06805266     0.03398527
 c     -1.07075914    -0.18327201    -0.20554417
 c     -1.05921481     1.40375269     0.94323086
 c     -0.44182883     1.17107255    -0.39480021
 c      1.06915631     0.84013967    -0.41368226
 h     -0.36816897    -2.06930547     0.33543827
 h     -1.65790347     2.22427893     1.33298399
 h     -0.80600226     1.67410742    -1.27122036
 h      2.00921145     1.51912169    -0.68008894
 o      2.36310011    -1.16515219     0.35247985
 h      3.21447379    -0.61666127     0.49563324
 c     -2.55174674    -0.37453053    -0.41243648
 h     -2.84298679    -1.04664836    -1.20010071
 h     -2.91542578    -0.76368196     0.49363774
 h     -3.08135976     0.48493591    -0.62235423
 h     -0.51701578     1.00425413     1.66517200
          17

 c      1.19762093    -0.42977292    -0.04033881
 c      0.02643067    -1.07047216     0.03643195
 c     -1.06694949    -0.19422091    -0.19140060
 c     -1.05445852     1.39398195     0.93342409
 c     -0.44453812     1.18636672    -0.38747712
 c      1.05580957     0.86259752    -0.43229501
 h     -0.37286104    -2.08725321     0.31696007
 h     -1.71384681     2.25626854     1.29586890
 h     -0.83618064     1.68762346    -1.32113751
 h      1.99426242     1.51533422    -0.65218152
 o      2.36596400    -1.17392442     0.36067294
 h      3.28058457    -0.64839484     0.50013009
 c     -2.54668518    -0.36295884    -0.41873503
 h     -2.89682089    -1.03255372    -1.21438049
 h     -2.85964446    -0.78550707     0.53433296
 h     -3.05746102     0.48061592    -0.62888172
 h     -0.50129510     0.95581255     1.73889011
          17

 c      1.19003942    -0.43950668    -0.04093360
 c      0.03138888    -1.07461324     0.03972450
 c     -1.06316486    -0.20342923    -0.17781434
 c     -1.04840860     1.38505280     0.92359327
 c     -0.44688005     1.20131994    -0.38216157
 c      1.04307717     0.88676238    -0.45069697
 h     -0.36213246    -2.10133715     0.29448418
 h     -1.77095961     2.27431731     1.24925150
 h     -0.86450106     1.70067820    -1.36033562
 h      1.96102862     1.50602069    -0.61764001
 o      2.36891291    -1.18117714     0.36848560
 h      3.31689272    -0.69023948     0.49773937
 c     -2.54027996    -0.35448304    -0.42412577
 h     -2.94435407    -1.02307099    -1.22973023
 h     -2.81320704    -0.80906043     0.57599579
 h     -3.04739022     0.50911566    -0.63859795
 h     -0.48053375     0.90583125     1.81900995
          17

 c      1.18805979    -0.44883662    -0.04082660
 c      0.03094009    -1.08076458     0.04377866
 c     -1.05940949    -0.21051440    -0.16511683
 c     -1.04100507     1.37681040     0.91572427
 c     -0.44899787     1.21582303    -0.37979073
 c      1.03068840     0.91077811    -0.46814994
 h     -0.33619061    -2.11089618     0.26856075
 h     -1.82154851     2.27085702     1.19316691
 h     -0.88789122     1.70908574    -1.38037718
 h      1.91745512     1.49786469    -0.57922229
 o      2.37196821    -1.18696090     0.37590090
 h      3.32007138    -0.74095411     0.48809961
 c     -2.53325970    -0.34938410    -0.42816153
 h     -2.98198734    -1.01492041    -1.24133676
 h     -2.77627488    -0.82886464     0.60807569
 h     -3.04748636     0.56400087    -0.64824104
 h     -0.46708444     0.86611408     1.88574518
          17

 c      1.19173955    -0.45674083    -0.04038681
 c      0.02535897    -1.08873942     0.04842725
 c     -1.05574277    -0.21524512    -0.15355526
 c     -1.03255332     1.36919541     0.91077582
 c     -0.45088529     1.22964506    -0.38082596
 c      1.01799744     0.93279918    -0.48401602
 h     -0.29712401    -2.11799970     0.24046956
 h     -1.86084160     2.24254562     1.12956047
 h     -0.90503106     1.71112634    -1.37763788
 h      1.87622301     1.50035128    -0.53952517
 o      2.37477288    -1.19150971     0.38285545
 h      3.29365713    -0.79633347     0.47179258
 c     -2.52664144    -0.34684148    -0.43079591
 h     -3.00691528    -1.00550920    -1.24584195
 h     -2.74976629    -0.84125755     0.62410848
 h     -3.04906629     0.62870803    -0.65316383
 h     -0.46594351     0.84263875     1.92897938
          17

 c      1.20061907    -0.46266140    -0.03989829
 c      0.01551415    -1.09788962     0.05344058
 c     -1.05228155    -0.21752643    -0.14330022
 c     -1.02343043     1.36212150     0.90902534
 c     -0.45245825     1.24248499    -0.38528175
 c      1.00438041     0.95126703    -0.49787524
 h     -0.24849016    -2.12714173     0.21190345
 h     -1.88653460     2.18922489     1.06151508
 h     -0.91607211     1.70687745    -1.35238363
 h      1.85020046     1.52261767    -0.49976886
 o      2.37642896    -1.19525455     0.38924250
 h      3.25051404    -0.84886836     0.45022010
 c     -2.52118952    -0.34581184    -0.43209498
 h     -3.01755120    -0.99343044    -1.24186106
 h     -2.73479176    -0.84442191     0.62149985
 h     -3.04487739     0.68747216    -0.64998941
 h     -0.47836115     0.83796793     1.94435338
          17

 c      1.21381669    -0.46641018    -0.03955971
 c      0.00267704    -1.10729607     0.05857071
 c     -1.04919374    -0.21737412    -0.13444938
 c     -1.01391574     1.35538680     0.91027585
 c     -0.45358072     1.25396340    -0.39269310
 c      0.99004259     0.96539675    -0.50954575
 h     -0.19440562    -2.14373596     0.18447100
 h     -1.89883833     2.11349445     0.99279129
 h     -0.92280727     1.69815406    -1.30881702
 h      1.84308616     1.56728927    -0.45962366
 o      2.37531522    -1.19884387     0.39494302
 h      3.21588994    -0.88745604     0.42512740
 c     -2.51724370    -0.34540955    -0.43209992
 h     -3.01374557    -0.97867792    -1.23017729
 h     -2.73234859    -0.83809727     0.60086233
 h     -3.03118005     0.72973061    -0.63734874
 h     -0.50365569     0.85268181     1.93093221
          17

 c      1.23017675    -0.46800688    -0.03950794
 c     -0.01176146    -1.11614059     0.06360549
 c     -1.04668010    -0.21488531    -0.12702534
 c     -1.00412461     1.34865335     0.91389345
 c     -0.45401242     1.26357142    -0.40204142
 c      0.97628962     0.97535060    -0.51892713
 h     -0.13842157    -2.17092728     0.15916534
 h     -1.90113474     2.02078100     0.92741277
 h     -0.92935734     1.68894702    -1.25597909
 h      1.84612991     1.62785041    -0.41906450
 o      2.36976612    -1.20286131     0.39994100
 h      3.21708868    -0.90216854     0.39690652
 c     -2.51476344    -0.34487463    -0.43084044
 h     -2.99689860    -0.96276487    -1.21387094
 h     -2.74327880    -0.82352565     0.56590230
 h     -3.00712784     0.74979782    -0.61545493
 h     -0.53943416     0.88554406     1.89116574
          17

 c      1.24841180    -0.46752822    -0.03984866
 c     -0.02650846    -1.12404876     0.06838729
 c     -1.04494664    -0.21021797    -0.12096879
 c     -0.99406032     1.34155368     0.91868052
 c     -0.45332611     1.27064705    -0.41178162
 c      0.96480628     0.98179273    -0.52589224
 h     -0.08315211    -2.20661970     0.13625325
 h     -1.90070494     1.91916613     0.86902237
 h     -0.94270028     1.68561554    -1.20784112
 h      1.84619068     1.69343339    -0.37958182
 o      2.36001187    -1.20719691     0.40435761
 h      3.25316403    -0.89463642     0.36421796
 c     -2.51339091    -0.34347833    -0.42840604
 h     -2.96987147    -0.94866350    -1.19824528
 h     -2.76839815    -0.80363358     0.52373352
 h     -2.97391646     0.74589174    -0.58563598
 h     -0.58051997     0.93245602     1.83338174
          17

 c      1.26722192    -0.46503038    -0.04067288
 c     -0.04044228    -1.13110061     0.07278294
 c     -1.04417110    -0.20359260    -0.11612854
 c     -0.98389832     1.33401678     0.92255995
 c     -0.45102415     1.27454580    -0.42030436
 c      0.95695539     0.98540294    -0.53033193
 h     -0.03092725    -2.24395198     0.11571415
 h     -1.90784517     1.81766991     0.81998748
 h     -0.97063065     1.69486919    -1.17862088
 h      1.83347472     1.75425401    -0.34346353
 o      2.34807207    -1.21118046     0.40823908
 h      3.29653081    -0.87602551     0.32732449
 c     -2.51251140    -0.34057979    -0.42500829
 h     -2.93635418    -0.94015324    -1.18995028
 h     -2.80866741    -0.78298944     0.48452811
 h     -2.93443752     0.72008757    -0.55016076
 h     -0.61679002     0.98445045     1.77715345
          17

 c      1.28539075    -0.46053883    -0.04205722
 c     -0.05263711    -1.13753931     0.07664943
 c     -1.04446568    -0.19532212    -0.11225845
 c     -0.97442555     1.32655492     0.92244239
 c     -0.44704362     1.27508402    -0.42686386
 c      0.95359777     0.98669586    -0.53220973
 h      0.01565686    -2.27480780     0.09768160
 h     -1.93115157     1.72283077     0.78133186
 h     -1.01535334     1.71859628    -1.17281117
 h      1.80333585     1.80350338    -0.31283425
 o      2.33582740    -1.21423434     0.41150442
 h      3.32293961    -0.85641550     0.28869919
 c     -2.51138219    -0.33598617    -0.42092194
 h     -2.89947170    -0.94011040    -1.19463371
 h     -2.86486291    -0.76658814     0.45846767
 h     -2.89345914     0.67957961    -0.51227023
 h     -0.63281479     1.02796528     1.75590995
          17

 c      1.30184332    -0.45405830    -0.04406078
 c     -0.06241015    -1.14348285     0.07982606
 c     -1.04584026    -0.18584892    -0.10904044
 c     -0.96666865     1.31960513     0.91609546
 c     -0.44207473     1.27275338    -0.43192768
 c      0.95514454     0.98601123    -0.53156593
 h      0.05392348    -2.29295027     0.08252103
 h     -1.97138494     1.63641077     0.75400001
 h     -1.06952665     1.75129383    -1.18211200
 h      1.75538677     1.83727238    -0.28922391
 o      2.32441702    -1.21604516     0.41404126
 h      3.32044512    -0.84183214     0.25132580
 c     -2.50938338    -0.33053518    -0.41625537
 h     -2.86042027    -0.94830456    -1.21385636
 h     -2.93588766    -0.75719566     0.44981816
 h     -2.85794704     0.63852006    -0.47608896
 h     -0.61821962     1.05544953     1.79456486
          17

 c      1.31567121    -0.44559493    -0.04671820
 c     -0.06935364    -1.14878873     0.08214568
 c     -1.04818013    -0.17574617    -0.10613699
 c     -0.96080165     1.31260477     0.90500265
 c     -0.43711473     1.26833299    -0.43647591
 c      0.96158914     0.98352554    -0.52850138
 h      0.08159879    -2.29530425     0.07069995
 h     -2.02087300     1.55740456     0.73975890
 h     -1.12136196     1.78435706    -1.19438265
 h      1.69264755     1.85438526    -0.27339075
 o      2.31440929    -1.21648994     0.41575849
 h      3.28628695    -0.83525518     0.21775225
 c     -2.50628302    -0.32619745    -0.41084430
 h     -2.81860731    -0.96073092    -1.24396410
 h     -3.01675138    -0.75372995     0.45387674
 h     -2.83620419     0.61667623    -0.44585715
 h     -0.58088220     1.07479232     1.87531596
          17

 c      1.32614130    -0.43519866    -0.05002666
 c     -0.07331532    -1.15302997     0.08345113
 c     -1.05125854    -0.16565341    -0.10323891
 c     -0.95662151     1.30482018     0.89238791
 c     -0.43292583     1.26246570    -0.44133326
 c      0.97248388     0.97921989    -0.52317640
 h      0.09719907    -2.28214618     0.06265687
 h     -2.06834523     1.48519759     0.74047408
 h     -1.16099352     1.81076146    -1.20101876
 h      1.62133142     1.85686655    -0.26508160
 o      2.30591669    -1.21558494     0.41661254
 h      3.22476582    -0.83724458     0.18956557
 c     -2.50240727    -0.32488598    -0.40450858
 h     -2.77315290    -0.97146936    -1.27819243
 h     -3.09923014    -0.75286042     0.46113017
 h     -2.83398538     0.62843743    -0.42470240
 h     -0.53599887     1.09629346     1.96131121
          17

 c      1.33270123    -0.42301123    -0.05393191
 c     -0.07435163    -1.15550909     0.08360919
 c     -1.05478550    -0.15618122    -0.10008663
 c     -0.95413398     1.29594147     0.88062709
 c     -0.42989329     1.25554284    -0.44700152
 c      0.98693157     0.97280264    -0.51583616
 h      0.10027496    -2.25710500     0.05871659
 h     -2.10377510     1.42063384     0.75701608
 h     -1.18239462     1.82628289    -1.19793358
 h      1.55077754     1.85093395    -0.26269010
 o      2.29850755    -1.21351485     0.41666262
 h      3.14842024    -0.84528645     0.16640208
 c     -2.49867588    -0.32688761    -0.39728364
 h     -2.72407607    -0.97528178    -1.30974410
 h     -3.17472720    -0.75151069     0.46304227
 h     -2.85001555     0.66907016    -0.41432807
 h     -0.49394330     1.12415805     2.02738872
          17

 c      1.33499354    -0.40930073    -0.05831739
 c     -0.07268859    -1.15528958     0.08252123
 c     -1.05846705    -0.14784726    -0.09647380
 c     -0.95338832     1.28592762     0.87107730
 c     -0.42810412     1.24775174    -0.45369554
 c      1.00370506     0.96370679    -0.50682698
 h      0.09151397    -2.22711110     0.05903926
 h     -2.12066370     1.36544602     0.78883179
 h     -1.18290249     1.82905560    -1.18435654
 h      1.49224987     1.84710071    -0.26327026
 o      2.29103831    -1.21071941     0.41617758
 h      3.08046128    -0.85233866     0.14418325
 c     -2.49624166    -0.33106266    -0.38940102
 h     -2.67249710    -0.96900446    -1.33356921
 h     -3.23636023    -0.74791622     0.45436824
 h     -2.87758379     0.71968650    -0.41542092
 h     -0.45992735     1.15846879     2.06151935
          17

 c      1.33288798    -0.39449896    -0.06299824
 c     -0.06867189    -1.15130876     0.08012997
 c     -1.06205598    -0.14104086    -0.09224402
 c     -0.95427285     1.27484294     0.86449295
 c     -0.42742840     1.23912790    -0.46137196
 c      1.02157972     0.95144685    -0.49652273
 h      0.07254236    -2.20146955     0.06364309
 h     -2.11649530     1.32143419     0.83400679
 h     -1.16267469     1.81918843    -1.16202182
 h      1.45527116     1.85626729    -0.26381986
 o      2.28202539    -1.20778438     0.41562464
 h      3.04852201    -0.84868317     0.11535122
 c     -2.49600513    -0.33606617    -0.38120680
 h     -2.62034711    -0.95171507    -1.34688031
 h     -3.27960691    -0.74160774     0.43300861
 h     -2.90938202     0.76228058    -0.42756862
 h     -0.43627116     1.19760677     2.05906131
          17

 c      1.32653929    -0.37924500    -0.06771747
 c     -0.06269436    -1.14268322     0.07642028
 c     -1.06538569    -0.13600881    -0.08728415
 c     -0.95643476     1.26279960     0.86124922
 c     -0.42751786     1.22956130    -0.46969856
 c      1.03971049     0.93635352    -0.48517958
 h      0.04525023    -2.18870244     0.07250898
 h     -2.09271071     1.29003519     0.88964042
 h     -1.12486329     1.79898850    -1.13524038
 h      1.44326096     1.88162561    -0.26353790
 o      2.27116081    -1.20479314     0.41515955
 h      3.06006904    -0.83247776     0.07714656
 c     -2.49841694    -0.34087544    -0.37309158
 h     -2.57001226    -0.92446124    -1.34923346
 h     -3.30241540    -0.73321792     0.39945019
 h     -2.93972977     0.78577482    -0.44931519
 h     -0.42367840     1.23927301     2.01939247
          17

 c      1.31642166    -0.36443880    -0.07214279
 c     -0.05512067    -1.12916784     0.07142430
 c     -1.06838588    -0.13283814    -0.08152028
 c     -0.95926130     1.24995000     0.86135148
 c     -0.42774287     1.21874159    -0.47798623
 c      1.05764547     0.91991917    -0.47293248
 h      0.01106408    -2.19154740     0.08564092
 h     -2.05495549     1.27213675     0.95238492
 h     -1.07639081     1.77377653    -1.11161338
 h      1.45339821     1.91530754    -0.26427382
 o      2.25977769    -1.20109244     0.41428083
 h      3.09465795    -0.81364282     0.03727640
 c     -2.50346565    -0.34473615    -0.36545171
 h     -2.52398793    -0.88995095    -1.34255820
 h     -3.30550830    -0.72449195     0.35661256
 h     -2.96466973     0.78516945    -0.47852964
 h     -0.42134007     1.28082040     1.94527038
          17

 c      1.30328608    -0.35125580    -0.07587021
 c     -0.04629387    -1.11139054     0.06524801
 c     -1.07107752    -0.13144505    -0.07491620
 c     -0.96196619     1.23648081     0.86424874
 c     -0.42719641     1.20612517    -0.48518828
 c      1.07503985     0.90430936    -0.45996829
 h     -0.02886973    -2.20449151     0.10284502
 h     -2.01330327     1.26800680     1.01911074
 h     -1.02799357     1.75230782    -1.10217606
 h      1.48036460     1.94450854    -0.26852851
 o      2.24932776    -1.19600637     0.41236309
 h      3.12836845    -0.80259275     0.00551593
 c     -2.51067722    -0.34702163    -0.35870995
 h     -2.48449911    -0.85220157    -1.33102896
 h     -3.29316220    -0.71859511     0.31018365
 h     -2.98165792     0.75978501    -0.51275992
 h     -0.42576866     1.31953506     1.84459086
          17

 c      1.28805610    -0.34106204    -0.07845434
 c     -0.03661588    -1.09058820     0.05810121
 c     -1.07355640    -0.13158162    -0.06747165
 c     -0.96399893     1.22254034     0.86847107
 c     -0.42503431     1.19117779    -0.49023123
 c      1.09149247     0.89172073    -0.44662873
 h     -0.07277523    -2.21702771     0.12339792
 h     -1.98035276     1.27732354     1.08764777
 h     -0.99032728     1.74392710    -1.11791286
 h      1.51916000     1.95841805    -0.27784363
 o      2.24062633    -1.18920253     0.40903187
 h      3.14653033    -0.80459523    -0.01219862
 c     -2.51910207    -0.34718987    -0.35338001
 h     -2.45311179    -0.81598446    -1.32035493
 h     -3.27396921    -0.72051513     0.26887959
 h     -2.98961404     0.71250946    -0.54955883
 h     -0.42790696     1.35358839     1.73443299
          17

 c      1.27171477    -0.33520024    -0.07947827
 c     -0.02659343    -1.06815261     0.05029662
 c     -1.07596937    -0.13287176    -0.05922425
 c     -0.96582233     1.20806075     0.87150621
 c     -0.42113521     1.17400327    -0.49277341
 c      1.10657856     0.88398675    -0.43335754
 h     -0.11787643    -2.21898855     0.14601453
 h     -1.96544555     1.29929288     1.15673515
 h     -0.96612347     1.75126894    -1.16157219
 h      1.56586489     1.95070907    -0.29256639
 o      2.23395310    -1.18064683     0.40416733
 h      3.14277876    -0.82070819    -0.01376978
 c     -2.52743861    -0.34493781    -0.35004663
 h     -2.43051409    -0.78596417    -1.31613385
 h     -3.25942749    -0.73660986     0.24290983
 h     -2.98936438     0.65017377    -0.58686866
 h     -0.40990699     1.38422288     1.64344890
          17

 c      1.25521779    -0.33465740    -0.07865632
 c     -0.01682467    -1.04535773     0.04221816
 c     -1.07848303    -0.13487184    -0.05026931
 c     -0.96886485     1.19280004     0.87125679
 c     -0.41621728     1.15562234    -0.49358470
 c      1.11992402     0.88226906    -0.42057696
 h     -0.16080512    -2.20363782     0.16911396
 h     -1.96842875     1.33241470     1.22458041
 h     -0.94851997     1.76707470    -1.22405569
 h      1.61765944     1.91957776    -0.31215733
 o      2.22919500    -1.17053257     0.39786135
 h      3.11715286    -0.84905098    -0.00020065
 c     -2.53450650    -0.34062983    -0.34904945
 h     -2.41663970    -0.76573446    -1.32166437
 h     -3.25765728    -0.77162566     0.23877892
 h     -2.98446281     0.58459203    -0.62372566
 h     -0.35227099     1.41585455     1.59715065
          17

 c      1.23945762    -0.33972564    -0.07593020
 c     -0.00796863    -1.02328178     0.03427839
 c     -1.08125298    -0.13713095    -0.04078751
 c     -0.97347561     1.17710422     0.86857411
 c     -0.41116609     1.13743710    -0.49397333
 c      1.13120860     0.88674693    -0.40858045
 h     -0.19821898    -2.16840378     0.19115209
 h     -1.98039908     1.37403687     1.28762717
 h     -0.92859354     1.78047149    -1.29137043
 h      1.67301700     1.86764730    -0.33549874
 o      2.22579730    -1.15927530     0.39044366
 h      3.07700091    -0.88492554     0.02403910
 c     -2.53978436    -0.33571031    -0.35007352
 h     -2.41101050    -0.75720393    -1.33652602
 h     -3.26652028    -0.82417944     0.25390863
 h     -2.98163574     0.53236979    -0.66109431
 h     -0.25768631     1.44783166     1.58961811
          17

 c      1.22528026    -0.34984418    -0.07150230
 c     -0.00070512    -1.00279332     0.02687671
 c     -1.08440605    -0.13920759    -0.03103165
 c     -0.97846661     1.16206520     0.86607774
 c     -0.40655046     1.12069713    -0.49508655
 c      1.14007272     0.89644687    -0.39748768
 h     -0.22733044    -2.11481947     0.21093084
 h     -1.99016933     1.42055114     1.34122267
 h     -0.90079962     1.78313812    -1.35183758
 h      1.73236798     1.80219172    -0.36119854
 o      2.22256393    -1.14753220     0.38255520
 h      3.04018597    -0.92049477     0.04989601
 c     -2.54338507    -0.33223818    -0.35234378
 h     -2.41297995    -0.76052599    -1.35693073
 h     -3.27610793    -0.88639509     0.27863359
 h     -2.98848010     0.50911303    -0.70123439
 h     -0.15015593     1.47224805     1.59595799
          17

 c      1.21350071    -0.36372238    -0.06578583
 c      0.00432620    -0.98450441     0.02035656
 c     -1.08802967    -0.14065687    -0.02127821
 c     -0.98266458     1.14872173     0.86566072
 c     -0.40260056     1.10635939    -0.49765556
 c      1.14601301     0.90944099    -0.38725723
 h     -0.24640128    -2.04866192     0.22792934
 h     -1.98918151     1.46814216     1.38116002
 h     -0.86329128     1.77065601    -1.39800217
 h      1.79870867     1.73427982    -0.38806160
 o      2.21781031    -1.13607821     0.37505065
 h      3.03283989    -0.94681989     0.06538648
 c     -2.54586172    -0.33154432    -0.35537416
 h     -2.42178870    -0.77440923    -1.37741735
 h     -3.27677607    -0.94837459     0.30279162
 h     -3.00768234     0.51851919    -0.74381788
 h     -0.05162564     1.48218430     1.59903435
          17

 c      1.20483475    -0.37965649    -0.05931184
 c      0.00661634    -0.96867376     0.01495462
 c     -1.09216909    -0.14102840    -0.01179017
 c     -0.98539168     1.13773376     0.86814248
 c     -0.39933636     1.09510464    -0.50202212
 c      1.14849738     0.92354452    -0.37773170
 h     -0.25528395    -1.98031899     0.24270463
 h     -1.97284289     1.51350539     1.40469864
 h     -0.81676306     1.74178126    -1.42608076
 h      1.87601451     1.67438120    -0.41560366
 o      2.21084392    -1.12539981     0.36840666
 h      3.06650094    -0.96057541     0.06519771
 c     -2.54807856    -0.33364293    -0.35934444
 h     -2.43655157    -0.79659421    -1.39266262
 h     -3.26301953    -1.00192221     0.31935586
 h     -3.03464521     0.54977329    -0.78342811
 h      0.02522466     1.47450426     1.59201301
          17

 c      1.19974214    -0.39586367    -0.05264380
 c      0.00589095    -0.95516095     0.01075934
 c     -1.09684446    -0.13987648    -0.00280554
 c     -0.98623942     1.12943718     0.87366323
 c     -0.39666557     1.08733001    -0.50819394
 c      1.14744413     0.93719131    -0.36872864
 h     -0.25573452    -1.92421837     0.25718200
 h     -1.94018591     1.55429123     1.41088776
 h     -0.76370493     1.69785615    -1.43551794
 h      1.96390190     1.62588529    -0.44383428
 o      2.20309037    -1.11560413     0.36240236
 h      3.12105089    -0.96565940     0.05588998
 c     -2.55083136    -0.33790945    -0.36474993
 h     -2.45622701    -0.82440167    -1.39870813
 h     -3.23329553    -1.04160924     0.32471751
 h     -3.06203385     0.58726557    -0.81285427
 h      0.07414663     1.44861002     1.57340490
          17

 c      1.19828951    -0.41071856    -0.04631460
 c      0.00213633    -0.94366178     0.00774892
 c     -1.10207354    -0.13678921     0.00545804
 c     -0.98483894     1.12391175     0.88195059
 c     -0.39440798     1.08309005    -0.51581397
 c      1.14356533     0.94966462    -0.36016305
 h     -0.25062016    -1.89478929     0.27407596
 h     -1.89348895     1.58946912     1.40070056
 h     -0.70824150     1.64293382    -1.42956302
 h      2.05401134     1.58455301    -0.47219583
 o      2.19659608    -1.10682811     0.35672349
 h      3.16858369    -0.96630728     0.04606353
 c     -2.55455415    -0.34371969    -0.37197930
 h     -2.47958036    -0.85527564    -1.39363428
 h     -3.18902380    -1.06466984     0.31808468
 h     -3.08411125     0.61857581    -0.82683844
 h      0.09236647     1.40525603     1.54402829
          17

 c      1.20010814    -0.42287495    -0.04078504
 c     -0.00451708    -0.93428827     0.00596476
 c     -1.10788409    -0.13143462     0.01279338
 c     -0.98075090     1.12098014     0.89241169
 c     -0.39226513     1.08202717    -0.52403491
 c      1.13804239     0.96062119    -0.35208573
 h     -0.24170577    -1.89847998     0.29478021
 h     -1.83833763     1.61985015     1.37725775
 h     -0.65618919     1.58435644    -1.41686431
 h      2.13390286     1.54464163    -0.49920379
 o      2.19282772    -1.09935963     0.35130271
 h      3.19181547    -0.96445970     0.04047597
 c     -2.55927529    -0.35054682    -0.38119610
 h     -2.50517672    -0.88723690    -1.37789347
 h     -3.13404373    -1.07100872     0.30126746
 h     -3.09772867     0.63603227    -0.82292459
 h      0.07938907     1.34611113     1.50601995
          17

 c      1.20443623    -0.43132362    -0.03641424
 c     -0.01386787    -0.92789777     0.00566928
 c     -1.11431289    -0.12361160     0.01899519
 c     -0.97352527     1.12016105     0.90412882
 c     -0.38982167     1.08340657    -0.53145446
 c      1.13200581     0.96970617    -0.34462825
 h     -0.22844365    -1.92912744     0.31749021
 h     -1.78364892     1.64869125     1.34588249
 h     -0.61449696     1.53244388    -1.41231516
 h      2.19290565     1.50316560    -0.52308660
 o      2.19259792    -1.09353842     0.34625077
 h      3.18427401    -0.96060977     0.04061850
 c     -2.56466034    -0.35781910    -0.39240427
 h     -2.53143809    -0.91922403    -1.35440984
 h     -3.07449957    -1.06368834     0.27905434
 h     -3.10190205     0.63582119    -0.80094741
 h      0.03770632     1.27382266     1.46314268
          17

 c      1.21022605    -0.43543650    -0.03343067
 c     -0.02552425    -0.92564982     0.00726608
 c     -1.12138967    -0.11329684     0.02385470
 c     -0.96310909     1.12068056     0.91582711
 c     -0.38669730     1.08646441    -0.53656612
 c      1.12629968     0.97650149    -0.33794138
 h     -0.20960491    -1.97299750     0.33818240
 h     -1.74008412     1.68143858     1.31309805
 h     -0.58892215     1.49668785    -1.43184015
 h      2.22444255     1.46012569    -0.54238473
 o      2.19613925    -1.08966736     0.34176057
 h      3.14795911    -0.95446105     0.04573895
 c     -2.57006518    -0.36481173    -0.40554779
 h     -2.55679088    -0.95127229    -1.32830558
 h     -3.01851484    -1.04942364     0.25966360
 h     -3.09747014     0.61736389    -0.76257390
 h     -0.02394322     1.19228162     1.42239311
          17

 c      1.21631311    -0.43500290    -0.03190631
 c     -0.03882534    -0.92836687     0.01110241
 c     -1.12910451    -0.10068363     0.02715338
 c     -0.95071901     1.12178392     0.92588837
 c     -0.38279217     1.09097839    -0.53887530
 c      1.12145128     0.98059388    -0.33215740
 h     -0.18515745    -2.01669693     0.35298245
 h     -1.71528724     1.72295573     1.28398874
 h     -0.58083351     1.47936302    -1.47929612
 h      2.22590343     1.41749409    -0.55617313
 o      2.20296271    -1.08797617     0.33809808
 h      3.09439429    -0.94476126     0.05255872
 c     -2.57465917    -0.37080399    -0.42051013
 h     -2.57990924    -0.98431132    -1.30586145
 h     -2.97448411    -1.03734287     0.25357411
 h     -3.08725403     0.58371861    -0.71121268
 h     -0.08483122     1.10595114     1.39666075
          17

 c      1.22161002    -0.43023998    -0.03174936
 c     -0.05294677    -0.93627302     0.01735518
 c     -1.13736567    -0.08619736     0.02865180
 c     -0.93917372     1.12341389     0.93259481
 c     -0.37829500     1.09730846    -0.53929697
 c      1.11765886     0.98162697    -0.32736910
 h     -0.15654745    -2.05091548     0.35942747
 h     -1.70872202     1.77320730     1.25995384
 h     -0.58712880     1.47520904    -1.54162430
 h      2.19833599     1.37853031    -0.56415825
 o      2.21160847    -1.08865154     0.33567000
 h      3.04774521    -0.92835975     0.05403382
 c     -2.57766796    -0.37567720    -0.43687752
 h     -2.59997498    -1.01928932    -1.29251867
 h     -2.94746970    -1.03411129     0.26859309
 h     -3.07666243     0.54286255    -0.65199397
 h     -0.11325064     1.01655762     1.40420872
          17

 c      1.22525241    -0.42175958    -0.03272920
 c     -0.06707044    -0.94902406     0.02600150
 c     -1.14596742    -0.07046633     0.02809116
 c     -0.93040691     1.12635980     0.93529320
 c     -0.37345426     1.10586198    -0.53918002
 c      1.11471567     0.97931543    -0.32361886
 h     -0.12615844    -2.07078290     0.35660461
 h     -1.71269241     1.82660035     1.23968630
 h     -0.60320103     1.47766272    -1.60026095
 h      2.14701426     1.34764458    -0.56692876
 o      2.22009279    -1.09185265     0.33494563
 h      3.03773390    -0.90015088     0.04088699
 c     -2.57856999    -0.38049869    -0.45369482
 h     -2.61678341    -1.05581726    -1.29073128
 h     -2.93657651    -1.03882066     0.30381401
 h     -3.07390668     0.50807177    -0.59095516
 h     -0.09516615     0.92235970     1.45409690
          17

 c      1.22667895    -0.41049334    -0.03452264
 c     -0.08050568    -0.96579772     0.03682064
 c     -1.15459252    -0.05424107     0.02524479
 c     -0.92329836     1.13113254     0.93533050
 c     -0.36844187     1.11677148    -0.53947630
 c      1.11187859     0.97342809    -0.32087234
 h     -0.09674371    -2.07547379     0.34496661
 h     -1.71821367     1.87565170     1.22153957
 h     -0.62497782     1.48256208    -1.64113139
 h      2.08286036     1.33064753    -0.56645749
 o      2.22785361    -1.09741333     0.33587501
 h      3.06945615    -0.85856269     0.01143218
 c     -2.57716722    -0.38701209    -0.46976605
 h     -2.63059129    -1.09142399    -1.29928158
 h     -2.93671440    -1.04475964     0.35008451
 h     -3.08740258     0.49281154    -0.53276463
 h     -0.05452212     0.82761994     1.53261081
          17

 c      1.22567669    -0.39762656    -0.03673704
 c     -0.09273169    -0.98534056     0.04941804
 c     -1.16285492    -0.03828393     0.01998847
 c     -0.91612733     1.13759964     0.93456841
 c     -0.36335788     1.12989126    -0.54060872
 c      1.10784143     0.96377683    -0.31899024
 h     -0.07096961    -2.06822983     0.32622019
 h     -1.71870441     1.91413433     1.20459592
 h     -0.64935198     1.48821089    -1.65643721
 h      2.02279695     1.33486175    -0.56642837
 o      2.23618682    -1.10458246     0.33766368
 h      3.11691984    -0.81017991    -0.02454101
 c     -2.57381552    -0.39615423    -0.48417793
 h     -2.64180857    -1.12229952    -1.31458007
 h     -2.94218156    -1.04532990     0.39609093
 h     -3.11954611     0.49970803    -0.47930504
 h     -0.02051215     0.74280177     1.61909022
          17

 c      1.22236919    -0.38455675    -0.03891461
 c     -0.10339486    -1.00599149     0.06326430
 c     -1.17036507    -0.02328198     0.01231961
 c     -0.90811674     1.14547447     0.93422271
 c     -0.35828244     1.14487022    -0.54259808
 c      1.10126249     0.95037510    -0.31783170
 h     -0.05097285    -2.05667497     0.30322861
 h     -1.71062035     1.93824021     1.18875893
 h     -0.67409377     1.49459392    -1.64336216
 h      1.98373893     1.36730218    -0.57088579
 o      2.24629420    -1.11240101     0.33943128
 h      3.15435814    -0.76394793    -0.05617990
 c     -2.56949255    -0.40743858    -0.49632332
 h     -2.65075002    -1.14480187    -1.33258230
 h     -2.94851647    -1.03703221     0.43274006
 h     -3.16413261     0.51762652    -0.43180581
 h     -0.00834373     0.67674100     1.69912677
          17

 c      1.21712893    -0.37284039    -0.04055562
 c     -0.11230298    -1.02580586     0.07775287
 c     -1.17678595    -0.00979290     0.00234443
 c     -0.89912302     1.15445020     0.93487158
 c     -0.35331312     1.16119900    -0.54514931
 c      1.09192287     0.93393523    -0.31756578
 h     -0.03793771    -2.05210772     0.27954089
 h     -1.69312992     1.94677528     1.17459980
 h     -0.69786921     1.50291493    -1.60316073
 h      1.96920123     1.42901584    -0.58038038
 o      2.25856173    -1.12003278     0.34056155
 h      3.16850301    -0.72646420    -0.07689305
 c     -2.56533248    -0.41974190    -0.50573111
 h     -2.65757499    -1.15649968    -1.35002458
 h     -2.95277010    -1.01932604     0.45423706
 h     -3.21153241     0.53183615    -0.39265216
 h     -0.02296068     0.63463576     1.76451421
          17

 c      1.21046639    -0.36411019    -0.04115359
 c     -0.11940492    -1.04296288     0.09230968
 c     -1.18186092     0.00177840    -0.00973677
 c     -0.88918294     1.16412774     0.93669572
 c     -0.34853903     1.17822609    -0.54762677
 c      1.08102060     0.91621291    -0.31878862
 h     -0.03206306    -2.06546617     0.25819248
 h     -1.66789180     1.94118340     1.16320037
 h     -0.72061702     1.51562334    -1.54143310
 h      1.96605367     1.51098006    -0.59044693
 o      2.27280957    -1.12684079     0.34069030
 h      3.15549113    -0.70150064    -0.08382315
 c     -2.56220148    -0.43203350    -0.51207237
 h     -2.66235986    -1.15651465    -1.36491417
 h     -2.95331244    -0.99378069     0.45788832
 h     -3.25378270     0.53210634    -0.36460986
 h     -0.06443972     0.61903618     1.81053559
          17

 c      1.20293388    -0.35991861    -0.04023416
 c     -0.12472411    -1.05641250     0.10651201
 c     -1.18541535     0.01117813    -0.02365038
 c     -0.87829270     1.17396598     0.93962690
 c     -0.34394116     1.19515058    -0.54897328
 c      1.07005003     0.89951976    -0.32218894
 h     -0.03325575    -2.10030592     0.24044253
 h     -1.63908152     1.92561653     1.15601249
 h     -0.74435115     1.53682054    -1.46901852
 h      1.95783890     1.59872541    -0.59538060
 o      2.28850521    -1.13241547     0.33966975
 h      3.11799854    -0.69011348    -0.07706301
 c     -2.56059167    -0.44351357    -0.51522839
 h     -2.66519207    -1.14548648    -1.37663904
 h     -2.94970982    -0.96360339     0.44401208
 h     -3.28586062     0.51380047    -0.34982828
 h     -0.13041795     0.63067908     1.83440410
          17

 c      1.19504319    -0.36150501    -0.03740692
 c     -0.12829512    -1.06617423     0.12009184
 c     -1.18733742     0.01828843    -0.03907642
 c     -0.86639233     1.18333235     0.94339598
 c     -0.33932073     1.21103469    -0.54779560
 c      1.06000270     0.88594052    -0.32823417
 h     -0.04179631    -2.14956690     0.22597116
 h     -1.61320201     1.90668058     1.15461068
 h     -0.77367098     1.57239533    -1.40107570
 h      1.93434910     1.67907352    -0.59148381
 o      2.30474696    -1.13665436     0.33760772
 h      3.06567610    -0.68960394    -0.06021334
 c     -2.56064080    -0.45352238    -0.51536452
 h     -2.66621989    -1.12535785    -1.38587449
 h     -2.94282685    -0.93362939     0.41638539
 h     -3.30528876     0.47655944    -0.34952460
 h     -0.21638374     0.66841458     1.83520478
          17

 c      1.18720583    -0.36954509    -0.03243039
 c     -0.13018019    -1.07292650     0.13284127
 c     -1.18755394     0.02310449    -0.05567310
 c     -0.85359043     1.19174888     0.94745779
 c     -0.33449188     1.22499027    -0.54296698
 c      1.05136939     0.87684928    -0.33707449
 h     -0.05804948    -2.20039805     0.21423348
 h     -1.59764379     1.89190231     1.16008859
 h     -0.81350234     1.62803378    -1.35023050
 h      1.89201961     1.74269265    -0.57741318
 o      2.32010773    -1.13991546     0.33496967
 h      3.01756908    -0.69108243    -0.04201906
 c     -2.56213451    -0.46148293    -0.51302211
 h     -2.66562775    -1.09900167    -1.39426971
 h     -2.93507064    -0.91047389     0.38296640
 h     -3.31185097     0.42341272    -0.36393729
 h     -0.31446651     0.72798471     1.81579474
          17

 c      1.17971672    -0.38398621    -0.02527264
 c     -0.13051369    -1.07742801     0.14455582
 c     -1.18601545     0.02571060    -0.07308710
 c     -0.84064265     1.19937636     0.95068582
 c     -0.32979636     1.23660209    -0.53449466
 c      1.04436395     0.87272258    -0.34853349
 h     -0.08188872    -2.24079098     0.20524325
 h     -1.59744491     1.88656547     1.17202908
 h     -0.86321165     1.70439329    -1.31667152
 h      1.83177820     1.78401324    -0.55350017
 o      2.33281635    -1.14300712     0.33251242
 h      2.99903586    -0.67961070    -0.03531408
 c     -2.56448921    -0.46698308    -0.50913902
 h     -2.66352864    -1.06968664    -1.40384518
 h     -2.93024792    -0.90209084     0.35544552
 h     -3.30798516     0.36081789    -0.39223088
 h     -0.41113163     0.79951850     1.78784224
          17

 c      1.17279503    -0.40405633    -0.01613996
 c     -0.12951428    -1.08024356     0.15503609
 c     -1.18270289     0.02626616    -0.09094800
 c     -0.82925299     1.20736383     0.95092083
 c     -0.32626934     1.24612043    -0.52345035
 c      1.03902712     0.87315943    -0.36213476
 h     -0.11256933    -2.26266679     0.19950556
 h     -1.61232259     1.89111538     1.18776892
 h     -0.91453258     1.79489199    -1.28919935
 h      1.75775548     1.80097768    -0.52122003
 o      2.34205767    -1.14637954     0.33058883
 h      3.02086051    -0.64713273    -0.04592290
 c     -2.56681619    -0.47005277    -0.50475829
 h     -2.65980593    -1.04049714    -1.41619221
 h     -2.93194929    -0.91547861     0.34489892
 h     -3.29974316     0.29912787    -0.43239164
 h     -0.48679069     0.86604220     1.77817956
          17

 c      1.16664746    -0.42844951    -0.00545217
 c     -0.12747398    -1.08170840     0.16410108
 c     -1.17764692     0.02497847    -0.10887748
 c     -0.82118439     1.21707916     0.94591074
 c     -0.32512380     1.25412882    -0.51109792
 c      1.03516449     0.87701687    -0.37716844
 h     -0.14893294    -2.26218372     0.19773203
 h     -1.63722957     1.90196533     1.20300900
 h     -0.95698056     1.88953207    -1.25588539
 h      1.67725730     1.79578653    -0.48291331
 o      2.34879912    -1.14938234     0.32865554
 h      3.06589602    -0.60430946    -0.06483339
 c     -2.56817055    -0.47147344    -0.50040449
 h     -2.65398858    -1.01390725    -1.43179292
 h     -2.94058131    -0.95258627     0.35405243
 h     -3.29698226     0.25178921    -0.48153221
 h     -0.52595584     0.91205379     1.81762769
          17

 c      1.16150979    -0.45559550     0.00623158
 c     -0.12474648    -1.08194308     0.17159970
 c     -1.17094733     0.02205653    -0.12652864
 c     -0.81677606     1.22857033     0.93657902
 c     -0.32724544     1.26116944    -0.49844237
 c      1.03221242     0.88252675    -0.39279944
 h     -0.18967515    -2.23943115     0.20065569
 h     -1.66542662     1.91430586     1.21335583
 h     -0.98278214     1.97916640    -1.20993336
 h      1.60140880     1.77684052    -0.44142140
 o      2.35441984    -1.15109795     0.32600795
 h      3.11069173    -0.56708608    -0.07999500
 c     -2.56797553    -0.47253386    -0.49580762
 h     -2.64528043    -0.99158506    -1.44974358
 h     -2.95247659    -1.00827289     0.37475989
 h     -3.30937315     0.23022492    -0.53684610
 h     -0.53176795     0.93931244     1.90159405
          17

 c      1.15765035    -0.48391375     0.01830651
 c     -0.12172282    -1.08083220     0.17742381
 c     -1.16277392     0.01769316    -0.14360730
 c     -0.81551430     1.24105119     0.92645992
 c     -0.33303188     1.26760599    -0.48624007
 c      1.02920784     0.88742823    -0.40823020
 h     -0.23364540    -2.19849616     0.20897836
 h     -1.69076910     1.92398482     1.21550773
 h     -0.98790277     2.05702409    -1.14945946
 h      1.54474324     1.75996051    -0.39907396
 o      2.35977739    -1.15103238     0.32228044
 h      3.14036439    -0.54540088    -0.08444839
 c     -2.56649313    -0.47411241    -0.49041623
 h     -2.63280781    -0.97435258    -1.46790294
 h     -2.96257963    -1.07312320     0.39449774
 h     -3.33808420     0.23575443    -0.59578744
 h     -0.51687915     0.95912601     1.99561858
          17

 c      1.15534648    -0.51199180     0.03020018
 c     -0.11878052    -1.07798172     0.18151515
 c     -1.15336367     0.01207757    -0.15986246
 c     -0.81699145     1.25394752     0.91849347
 c     -0.34241544     1.27362592    -0.47505902
 c      1.02517096     0.88959067    -0.42288917
 h     -0.28026573    -2.14778438     0.22340399
 h     -1.70884311     1.92827474     1.20771451
 h     -0.97142556     2.11876913    -1.07586594
 h      1.52031936     1.76248193    -0.35620222
 o      2.36523497    -1.14910913     0.31740746
 h      3.14826289    -0.54299145    -0.07585763
 c     -2.56475563    -0.47625316    -0.48404051
 h     -2.61598108    -0.96226141    -1.48336784
 h     -2.96704190    -1.13763269     0.40312288
 h     -3.37372941     0.25889123    -0.65469235
 h     -0.49086547     0.97892718     2.07194735
          17

 c      1.15484499    -0.53866647     0.04141456
 c     -0.11621702    -1.07276691     0.18386163
 c     -1.14303090     0.00541807    -0.17508143
 c     -0.82090886     1.26691434     0.91433336
 c     -0.35492220     1.27925367    -0.46527713
 c      1.01985921     0.88830016    -0.43641407
 h     -0.32998169    -2.09929402     0.24473886
 h     -1.71758970     1.92618494     1.18978482
 h     -0.93500489     2.16252424    -0.99283491
 h      1.53088730     1.78813998    -0.31183269
 o      2.37080425    -1.14555801     0.31152636
 h      3.13375070    -0.55894277    -0.05505903
 c     -2.56383402    -0.47862957    -0.47697360
 h     -2.59475147    -0.95482472    -1.49319436
 h     -2.96387051    -1.19439202     0.39495981
 h     -3.40409305     0.28731018    -0.70869242
 h     -0.45944678     1.00165684     2.11671186
          17

 c      1.15632606    -0.56301679     0.05153038
 c     -0.11423037    -1.06466194     0.18449636
 c     -1.13217364    -0.00202889    -0.18909460
 c     -0.82687691     1.27962559     0.91475752
 c     -0.36972237     1.28430237    -0.45703350
 c      1.01392030     0.88454427    -0.44838854
 h     -0.38405152    -2.06457034     0.27391619
 h     -1.71768459     1.91861179     1.16295654
 h     -0.88280206     2.18953560    -0.90604418
 h      1.56740154     1.82291520    -0.26694586
 o      2.37612301    -1.14092056     0.30496575
 h      3.10257419    -0.58742419    -0.02593188
 c     -2.56432448    -0.48096261    -0.46975922
 h     -2.56964052    -0.95136533    -1.49519119
 h     -2.95266433    -1.23853938     0.36831332
 h     -3.42038063     0.31161517    -0.75316624
 h     -0.42634214     1.02808249     2.12443043
          17

 c      1.15988015    -0.58431243     0.06019208
 c     -0.11303108    -1.05381129     0.18353486
 c     -1.12126583    -0.00993807    -0.20178074
 c     -0.83429511     1.29166498     0.91997063
 c     -0.38568733     1.28826062    -0.45018391
 c      1.00824480     0.87975343    -0.45829168
 h     -0.44276804    -2.04779132     0.31152209
 h     -1.71280904     1.90842556     1.12972039
 h     -0.82155530     2.20548726    -0.82305274
 h      1.61709868     1.84897102    -0.22487744
 o      2.38027746    -1.13616895     0.29829602
 h      3.06971452    -0.61568118     0.00376078
 c     -2.56630205    -0.48306631    -0.46299723
 h     -2.54159093    -0.95132180    -1.48852958
 h     -2.93434806    -1.26776433     0.32471905
 h     -3.41818537     0.32617885    -0.78466506
 h     -0.39433612     1.05803283     2.09401632
          17

 c      1.16547790    -0.60196619     0.06709353
 c     -0.11297657    -1.04124414     0.18124545
 c     -1.11083841    -0.01792232    -0.21306722
 c     -0.84235982     1.30252994     0.92969017
 c     -0.40152934     1.29024504    -0.44435163
 c      1.00350367     0.87491137    -0.46564728
 h     -0.50339283    -2.04297831     0.35685542
 h     -1.70940602     1.90019988     1.09344752
 h     -0.75970594     2.22103716    -0.75236658
 h      1.66941856     1.85448063    -0.18926134
 o      2.38185558    -1.13266023     0.29225971
 h      3.05872382    -0.62480047     0.02349083
 c     -2.56943088    -0.48473737    -0.45728247
 h     -2.51174124    -0.95440789    -1.47404338
 h     -2.91113262    -1.28262878     0.26870009
 h     -3.39653053     0.32832757    -0.80108270
 h     -0.36547193     1.09072433     2.02776202
          17

 c      1.17291439    -0.61549904     0.07196775
 c     -0.11449301    -1.02839856     0.17805890
 c     -1.10145009    -0.02557403    -0.22292306
 c     -0.85030868     1.31178403     0.94307145
 c     -0.41610259     1.28933367    -0.43914332
 c      1.00009226     0.87046942    -0.47010872
 h     -0.56061983    -2.03923262     0.40763613
 h     -1.71480448     1.89883425     1.05766285
 h     -0.70446485     2.24794710    -0.70086107
 h      1.71704285     1.83416881    -0.16284652
 o      2.38016422    -1.13125325     0.28725051
 h      3.08285231    -0.60398489     0.02833216
 c     -2.57304097    -0.48564806    -0.45320893
 h     -2.48120462    -0.96061786    -1.45420731
 h     -2.88658746    -1.28731527     0.20784878
 h     -3.35723536     0.31787950    -0.80170040
 h     -0.34019893     1.12454088     1.93289285
          17

 c      1.18175505    -0.62451842     0.07458328
 c     -0.11785412    -1.01654344     0.17448986
 c     -1.09364887    -0.03252269    -0.23134756
 c     -0.85799652     1.31935512     0.95844900
 c     -0.42870528     1.28533151    -0.43439826
 c      0.99820483     0.86649040    -0.47147032
 h     -0.60888692    -2.02720457     0.46075485
 h     -1.73328052     1.90687360     1.02534225
 h     -0.65861476     2.29013182    -0.67101934
 h      1.75527295     1.78728479    -0.14731262
 o      2.37641714    -1.13145498     0.28294705
 h      3.12653713    -0.56426897     0.02483118
 c     -2.57615337    -0.48536346    -0.45132987
 h     -2.45091966    -0.97009175    -1.43274916
 h     -2.86540103    -1.28996717     0.15229693
 h     -3.30515494     0.29760970    -0.78751240
 h     -0.31464544     1.15642054     1.82553942
          17

 c      1.19133688    -0.62872568     0.07475195
 c     -0.12304245    -1.00654418     0.17104937
 c     -1.08792890    -0.03847389    -0.23836126
 c     -0.86653272     1.32573208     0.97312597
 c     -0.43903396     1.27909964    -0.43019924
 c      0.99788515     0.86274840    -0.46966383
 h     -0.64401530    -2.00163005     0.51318277
 h     -1.76288949     1.92256779     0.99900671
 h     -0.62123097     2.33968136    -0.66120086
 h      1.78163459     1.71633778    -0.14329315
 o      2.37245494    -1.13232565     0.27888005
 h      3.16533561    -0.52381758     0.02185749
 c     -2.57751469    -0.48367934    -0.45194817
 h     -2.42166727    -0.98283383    -1.41382099
 h     -2.85214910    -1.30035396     0.11205282
 h     -3.24914100     0.27467589    -0.76188246
 h     -0.27622249     1.18153076     1.73360583
          17

 c      1.20083680    -0.62793590     0.07233820
 c     -0.12974892    -0.99885948     0.16818690
 c     -1.08468759    -0.04321910    -0.24400333
 c     -0.87783547     1.33163172     0.98447583
 c     -0.44691431     1.27197401    -0.42671413
 c      0.99899955     0.85874756    -0.46476905
 h     -0.66371365    -1.96123167     0.56253080
 h     -1.79693318     1.94114807     0.98120878
 h     -0.59086823     2.38350274    -0.66819870
 h      1.79627491     1.62701332    -0.15022095
 o      2.36955590    -1.13328048     0.27480969
 h      3.18395540    -0.49465350     0.02440029
 c     -2.57574348    -0.48127554    -0.45479987
 h     -2.39430978    -0.99832662    -1.40085759
 h     -2.84912411    -1.32365658     0.09234173
 h     -3.20243151     0.26176088    -0.73080727
 h     -0.20734479     1.19581876     1.68400818
          17

 c      1.20937492    -0.62210254     0.06726815
 c     -0.13744317    -0.99357415     0.16624260
 c     -1.08418241    -0.04663787    -0.24832868
 c     -0.89224284     1.33728614     0.99238298
 c     -0.45217433     1.26512559    -0.42409620
 c      1.00112147     0.85368084    -0.45704622
 h     -0.66766507    -1.90818501     0.60742295
 h     -1.82838695     1.95791276     0.97419139
 h     -0.56698253     2.41068015    -0.68896890
 h      1.80335697     1.52890698    -0.16591356
 o      2.36836511    -1.13408645     0.27068218
 h      3.17657765    -0.48229414     0.03411829
 c     -2.56975168    -0.47980522    -0.45912533
 h     -2.37010505    -1.01523833    -1.39564395
 h     -2.85520004    -1.35589865     0.09132495
 h     -3.17868162     0.27322566    -0.70075317
 h     -0.10936482     1.20124891     1.67467260
          17

 c      1.21612480    -0.61135929     0.05954681
 c     -0.14543962    -0.99039999     0.16539067
 c     -1.08649067    -0.04869371    -0.25138969
 c     -0.90795249     1.34244771     0.99853490
 c     -0.45466643     1.25935612    -0.42242453
 c      1.00339427     0.84643721    -0.44695056
 h     -0.65767157    -1.84793787     0.64799057
 h     -1.85257441     1.96991864     0.97918087
 h     -0.54970757     2.41472312    -0.72103915
 h      1.81276558     1.43575383    -0.18635827
 o      2.36902467    -1.13472516     0.26654299
 h      3.14410241    -0.48759924     0.05061186
 c     -2.55949501    -0.48059174    -0.46431754
 h     -2.35075287    -1.03151376    -1.39816261
 h     -2.86700708    -1.38720368     0.10297261
 h     -3.18196585     0.31294582    -0.67396308
 h     -0.00661556     1.20385783     1.68320340
          17

 c      1.22041163    -0.59607921     0.04928677
 c     -0.15294650    -0.98867363     0.16557926
 c     -1.09149113    -0.04941079    -0.25321362
 c     -0.92305747     1.34683858     1.00417238
 c     -0.45432660     1.25511821    -0.42167888
 c      1.00468719     0.83591333    -0.43501767
 h     -0.63776251    -1.78906947     0.68650933
 h     -1.86736914     1.97595709     0.99625683
 h     -0.53940754     2.39308316    -0.76244684
 h      1.83839575     1.36219843    -0.20706905
 o      2.37115216    -1.13538765     0.26250799
 h      3.09397161    -0.50656294     0.07176892
 c     -2.54617672    -0.48356235    -0.47024029
 h     -2.33806070    -1.04486587    -1.40715733
 h     -2.88068760    -1.40798998     0.12098041
 h     -3.20290638     0.36829307    -0.64794985
 h      0.07796352     1.20815025     1.69296393
          17

 c      1.22178814    -0.57692148     0.03673674
 c     -0.15916664    -0.98746338     0.16652620
 c     -1.09887694    -0.04884578    -0.25379541
 c     -0.93632955     1.35025521     1.00975975
 c     -0.45122584     1.25253397    -0.42175881
 c      1.00445617     0.82172007    -0.42158612
 h     -0.61351338    -1.74194782     0.72745762
 h     -1.87276116     1.97613112     1.02462043
 h     -0.53642387     2.34657723    -0.81173887
 h      1.88806012     1.31600328    -0.22654294
 o      2.37369327    -1.13662090     0.25877513
 h      3.04232741    -0.52789787     0.09351073
 c     -2.53142487    -0.48787477    -0.47691097
 h     -2.33349911    -1.05331127    -1.42083117
 h     -2.89284903    -1.41197438     0.14045139
 h     -3.22777184     0.42107207    -0.62014244
 h      0.13167360     1.21613327     1.69663531
          17

 c      1.22009286    -0.55484207     0.02229307
 c     -0.16352053    -0.98590835     0.16789578
 c     -1.10818107    -0.04706604    -0.25309810
 c     -0.94699871     1.35252301     1.01534333
 c     -0.44559030     1.25135951    -0.42248878
 c      1.00351599     0.80457205    -0.40672804
 h     -0.58969301    -1.71485590     0.77545837
 h     -1.87047618     1.97152225     1.06293929
 h     -0.54098881     2.27950442    -0.86824597
 h      1.95400955     1.29410993    -0.24738806
 o      2.37500656    -1.13936688     0.25558534
 h      3.01289534    -0.53277443     0.11051262
 c     -2.51662178    -0.49273601    -0.48427974
 h     -2.33790625    -1.05550466    -1.43736863
 h     -2.90090905    -1.39644116     0.15808574
 h     -3.24625289     0.45780595    -0.59011793
 h      0.14900157     1.22826412     1.69188515
          17

 c      1.21550101    -0.53108777     0.00649261
 c     -0.16589540    -0.98364382     0.16964901
 c     -1.11880021    -0.04414330    -0.25105465
 c     -0.95452690     1.35348764     1.02077041
 c     -0.43776642     1.25095145    -0.42357688
 c      1.00341044     0.78589067    -0.39058358
 h     -0.56740651    -1.70930349     0.83115807
 h     -1.86350286     1.96382724     1.10966676
 h     -0.55327576     2.19997770    -0.93267888
 h      2.01936010     1.28830084    -0.27268082
 o      2.37394266    -1.14413001     0.25297791
 h      3.02033039    -0.50885973     0.12037091
 c     -2.50279353    -0.49756964    -0.49224501
 h     -2.35139177    -1.05086724    -1.45525016
 h     -2.90324941    -1.36180265     0.17208804
 h     -3.25260950     0.47139141    -0.55900104
 h      0.12836501     1.24413517     1.67865183
          17

 c      1.20853809    -0.50723153    -0.00999472
 c     -0.16663135    -0.98086592     0.17220399
 c     -1.13002168    -0.04016453    -0.24756873
 c     -0.95861512     1.35306378     1.02574494
 c     -0.42815256     1.25038928    -0.42459147
 c      1.00535990     0.76741837    -0.37360381
 h     -0.54409023    -1.71966290     0.88935042
 h     -1.85525389     1.95477891     1.16322724
 h     -0.57348148     2.11868286    -1.00743496
 h      2.06936919     1.29111122    -0.30332039
 o      2.37095323    -1.14994544     0.25062811
 h      3.05311681    -0.46748552     0.12642942
 c     -2.49067344    -0.50190717    -0.50072251
 h     -2.37338740    -1.03958882    -1.47339820
 h     -2.89938667    -1.31133177     0.18225815
 h     -3.24452993     0.45954997    -0.52858747
 h      0.07121458     1.26268010     1.65838461
          17

 c      1.20000595    -0.48523587    -0.02637614
 c     -0.16624650    -0.97799206     0.17619752
 c     -1.14106258    -0.03525495    -0.24251509
 c     -0.95946139     1.35131627     1.02977481
 c     -0.41716784     1.24891717    -0.42512663
 c      1.00990152     0.75118487    -0.35652500
 h     -0.51632111    -1.73755510     0.94185633
 h     -1.84835299     1.94536324     1.22191596
 h     -0.60148124     2.04410960    -1.09473639
 h      2.09521922     1.29732603    -0.33829335
 o      2.36711763    -1.15527440     0.24814773
 h      3.08956150    -0.42974464     0.13309442
 c     -2.48071329    -0.50530607    -0.50970766
 h     -2.40277901    -1.02255336    -1.49118373
 h     -2.89018596    -1.25108372     0.19029809
 h     -3.22235823     0.42373301    -0.50087186
 h     -0.01627447     1.28204080     1.63481344
          17

 c      1.19082558    -0.46740743    -0.04178912
 c     -0.16520394    -0.97535357     0.18216810
 c     -1.15112441    -0.02959363    -0.23574457
 c     -0.95824792     1.34852076     1.03197477
 c     -0.40530752     1.24644220    -0.42519124
 c      1.01700100     0.73949013    -0.34023406
 h     -0.48199475    -1.75583629     0.98135841
 h     -1.84367238     1.93527249     1.28350351
 h     -0.63567193     1.97724637    -1.19211382
 h      2.09317883     1.30366884    -0.37564964
 o      2.36312660    -1.15905054     0.24529129
 h      3.11462670    -0.40998647     0.14262664
 c     -2.47301590    -0.50740706    -0.51931585
 h     -2.43806874    -1.00121009    -1.50832255
 h     -2.87789550    -1.18947607     0.19996821
 h     -3.18929831     0.36931345    -0.47777818
 h     -0.11852693     1.29928968     1.61670731
          17

 c      1.18185214    -0.45608373    -0.05542445
 c     -0.16382426    -0.97310316     0.19040804
 c     -1.15945877    -0.02340191    -0.22710061
 c     -0.95753326     1.34512166     1.03074708
 c     -0.39317998     1.24344256    -0.42535470
 c      1.02625347     0.73460854    -0.32559786
 h     -0.44076549    -1.76997887     1.00319277
 h     -1.84048871     1.92317323     1.34487337
 h     -0.67227097     1.91302657    -1.29055227
 h      2.06344981     1.30856776    -0.41316150
 o      2.35923503    -1.16077600     0.24193790
 h      3.12120090    -0.41442846     0.15553435
 c     -2.46724244    -0.50819272    -0.52974511
 h     -2.47752616    -0.97740537    -1.52472538
 h     -2.86547426    -1.13565064     0.21615882
 h     -3.15257897     0.30691112    -0.46078191
 h     -0.20583605     1.31056221     1.62203171
          17

 c      1.17371776    -0.45301004    -0.06669286
 c     -0.16227287    -0.97122973     0.20094050
 c     -1.16543494    -0.01691443    -0.21644919
 c     -0.96007584     1.34152414     1.02427288
 c     -0.38140544     1.24044216    -0.42638970
 c      1.03701265     0.73813339    -0.31327708
 h     -0.39372704    -1.77806817     1.00561150
 h     -1.83774646     1.90772663     1.40213848
 h     -0.70645936     1.84648425    -1.37856301
 h      2.01017693     1.31250216    -0.44877307
 o      2.35540734    -1.16038708     0.23804816
 h      3.10788738    -0.44339103     0.17134814
 c     -2.46260999    -0.50833281    -0.54110669
 h     -2.51930240    -0.95319473    -1.54039980
 h     -2.85497815    -1.09645376     0.24208078
 h     -3.12455267     0.25330208    -0.45021681
 h     -0.24705155     1.31258877     1.67228787
          17

 c      1.16677248    -0.45866092    -0.07534507
 c     -0.16056817    -0.96957412     0.21352786
 c     -1.16860026    -0.01035665    -0.20371038
 c     -0.96574640     1.33787441     1.01291427
 c     -0.37048323     1.23771971    -0.42891304
 c      1.04835590     0.75021133    -0.30356925
 h     -0.34305507    -1.78070843     0.98971593
 h     -1.83510872     1.88843608     1.45126892
 h     -0.73403175     1.77590096    -1.44684040
 h      1.94277332     1.31906611    -0.48124000
 o      2.35131688    -1.15823551     0.23364509
 h      3.07880292    -0.49161901     0.18896377
 c     -2.45822637    -0.50904164    -0.55320584
 h     -2.56149733    -0.93063841    -1.55544103
 h     -2.84618901    -1.07400593     0.27612045
 h     -3.11969783     0.22705974    -0.44481778
 h     -0.24509836     1.30463418     1.76420525
          17

 c      1.16116332    -0.47198575    -0.08145993
 c     -0.15859510    -0.96781884     0.22768203
 c     -1.16872041    -0.00392506    -0.18886788
 c     -0.97229190     1.33410253     0.99929323
 c     -0.36074165     1.23532066    -0.43327853
 c      1.05892784     0.76918696    -0.29633367
 h     -0.29171292    -1.78123475     0.95950989
 h     -1.83271964     1.86558622     1.48875052
 h     -0.75215012     1.70242031    -1.48988162
 h      1.87731347     1.33629480    -0.51121561
 o      2.34618005    -1.15520199     0.22880074
 h      3.04591760    -0.54647325     0.20686357
 c     -2.45393560    -0.51098499    -0.56543342
 h     -2.60219821    -0.91154642    -1.56999221
 h     -2.83712278    -1.06618459     0.31179754
 h     -3.14383565     0.23579788    -0.44308079
 h     -0.22794684     1.28797357     1.86853638
          17

 c      1.15697835    -0.49079631    -0.08531994
 c     -0.15614510    -0.96548837     0.24270182
 c     -1.16579234     0.00222208    -0.17196370
 c     -0.97814118     1.33004384     0.98573086
 c     -0.35235364     1.23314563    -0.43957008
 c      1.06711443     0.79211647    -0.29106956
 h     -0.24304030    -1.78582900     0.92165280
 h     -1.83075528     1.83993423     1.51199450
 h     -0.75941392     1.62889305    -1.50580126
 h      1.83325083     1.37535586    -0.54178866
 o      2.33866993    -1.15270368     0.22359627
 h      3.03030400    -0.58782687     0.22377204
 c     -2.45072214    -0.51354582    -0.57688688
 h     -2.63952815    -0.89716665    -1.58398249
 h     -2.82574243    -1.06902653     0.34087461
 h     -3.18750664     0.26962950    -0.44521086
 h     -0.21558816     1.26456949     1.95961435
          17

 c      1.15431509    -0.51248181    -0.08727923
 c     -0.15299469    -0.96206498     0.25781789
 c     -1.16003912     0.00796099    -0.15309472
 c     -0.98270659     1.32549437     0.97349199
 c     -0.34536330     1.23100908    -0.44758957
 c      1.07205213     0.81620721    -0.28730181
 h     -0.20008411    -1.80224602     0.88380797
 h     -1.82960866     1.81270207     1.51954951
 h     -0.75587496     1.55916824    -1.49613274
 h      1.82079273     1.44206748    -0.57544767
 o      2.32775296    -1.15192280     0.21806622
 h      3.04918633    -0.60036475     0.23961158
 c     -2.44985612    -0.51557416    -0.58672474
 h     -2.67168661    -0.88797459    -1.59678037
 h     -2.81107819    -1.07866162     0.35639177
 h     -3.23504318     0.31192959    -0.45227934
 h     -0.21621307     1.23637898     2.02359846
          17

 c      1.15323082    -0.53456638    -0.08769261
 c     -0.14898616    -0.95732014     0.27248959
 c     -1.15187688     0.01319278    -0.13242146
 c     -0.98585395     1.32023011     0.96311570
 c     -0.33967332     1.22866467    -0.45679422
 c      1.07438262     0.84006734    -0.28504186
 h     -0.16497631    -1.83581619     0.85113158
 h     -1.83032592     1.78565689     1.51120475
 h     -0.74337956     1.49782848    -1.46644538
 h      1.83211478     1.52855808    -0.60932681
 o      2.31416392    -1.15271978     0.21226464
 h      3.09326406    -0.59082770     0.25452019
 c     -2.45209580    -0.51617465    -0.59441657
 h     -2.69696096    -0.88375965    -1.60722240
 h     -2.79340164    -1.09218172     0.35409708
 h     -3.27420921     0.34968231    -0.46468591
 h     -0.23198494     1.20515017     2.05424662
          17

 c      1.15366590    -0.55495759    -0.08688692
 c     -0.14403457    -0.95167217     0.28662821
 c     -1.14185625     0.01784530    -0.11017746
 c     -0.98757577     1.31401874     0.95474055
 c     -0.33498476     1.22581529    -0.46617888
 c      1.07543277     0.86339909    -0.28464795
 h     -0.13895837    -1.88490598     0.82361331
 h     -1.83479858     1.76104653     1.48789937
 h     -0.72623658     1.45006189    -1.42772117
 h      1.85142117     1.61921830    -0.63692597
 o      2.29975861    -1.15430738     0.20635702
 h      3.13737051    -0.57694516     0.26731356
 c     -2.45759463    -0.51481619    -0.59976541
 h     -2.71377962    -0.88391470    -1.61407362
 h     -2.77400459    -1.10792251     0.33280224
 h     -3.29803105     0.37524931    -0.48191968
 h     -0.26258394     1.17246229     2.04913907
          17

 c      1.15541326    -0.57201032    -0.08514680
 c     -0.13808475    -0.94612861     0.30046545
 c     -1.13059367     0.02187540    -0.08667946
 c     -0.98790339     1.30664834     0.94827479
 c     -0.33077129     1.22213706    -0.47424832
 c      1.07625800     0.88614867    -0.28641285
 h     -0.12280164    -1.94105839     0.79758756
 h     -1.84548690     1.74131755     1.45136815
 h     -0.71147889     1.42120533    -1.39669649
 h      1.86642118     1.70061504    -0.65283945
 o      2.28611143    -1.15624330     0.20055395
 h      3.16249198    -0.57107994     0.27634475
 c     -2.46607013    -0.51118771    -0.60285772
 h     -2.72081426    -0.88771226    -1.61658199
 h     -2.75496640    -1.12562360     0.29443955
 h     -3.30347944     0.38493052    -0.50285234
 h     -0.30639495     1.13979849     2.00822968
          17

 c      1.15812952    -0.58451971    -0.08270645
 c     -0.13109641    -0.94184321     0.31424141
 c     -1.11871120     0.02526369    -0.06233313
 c     -0.98700325     1.29799119     0.94343002
 c     -0.32647370     1.21738269    -0.47948761
 c      1.07746501     0.90818266    -0.29041718
 h     -0.11687404    -1.99365905     0.76933467
 h     -1.86448174     1.72857623     1.40349853
 h     -0.70664126     1.41528491    -1.39033077
 h      1.87047709     1.76442651    -0.65431526
 o      2.27422992    -1.15850144     0.19504063
 h      3.15975657    -0.57856831     0.28042295
 c     -2.47693823    -0.50508888    -0.60402692
 h     -2.71707520    -0.89445188    -1.61485034
 h     -2.73894689    -1.14662002     0.24400915
 h     -3.29040733     0.37785724    -0.52595215
 h     -0.36022964     1.10845165     1.93446175
          17

 c      1.16137577    -0.59168406    -0.07974455
 c     -0.12305904    -0.93973752     0.32803274
 c     -1.10679563     0.02799599    -0.03762835
 c     -0.98544899     1.28812253     0.93953906
 c     -0.32196145     1.21156893    -0.48143589
 c      1.07934874     0.92928000    -0.29655650
 h     -0.12096209    -2.03399419     0.73701377
 h     -1.89201795     1.72388593     1.34570200
 h     -0.71437305     1.43269583    -1.41319369
 h      1.86102473     1.80651432    -0.64077641
 o      2.26466259    -1.16130052     0.18994974
 h      3.12802768    -0.60000698     0.27904821
 c     -2.48936162    -0.49644757    -0.60379284
 h     -2.70195415    -0.90346324    -1.60992189
 h     -2.72882498    -1.17374787     0.18887082
 h     -3.26152861     0.35602192    -0.54937427
 h     -0.41755386     1.07890613     1.83695152
          17

 c      1.16468807    -0.59305971    -0.07638254
 c     -0.11400903    -0.94035246     0.34174095
 c     -1.09537946     0.03003190    -0.01312279
 c     -0.98462980     1.27752311     0.93503373
 c     -0.31771625     1.20505331    -0.48108381
 c      1.08198869     0.94914186    -0.30458380
 h     -0.13422358    -2.05675095     0.70073164
 h     -1.92525953     1.72673478     1.27890929
 h     -0.73016762     1.46933467    -1.45285862
 h      1.83831422     1.82588036    -0.61320917
 o      2.25746858    -1.16504650     0.18533837
 h      3.07354195    -0.63174736     0.27258105
 c     -2.50222846    -0.48554190    -0.60269302
 h     -2.67521453    -0.91398344    -1.60354100
 h     -2.72698981    -1.21010401     0.13650419
 h     -3.22345404     0.32552937    -0.57106549
 h     -0.46480912     1.04901255     1.73738553
          17

 c      1.16765945    -0.58852414    -0.07268363
 c     -0.10403803    -0.94381981     0.35512861
 c     -1.08493676     0.03127268     0.01058034
 c     -0.98687771     1.26727142     0.92715944
 c     -0.31442955     1.19837213    -0.47994524
 c      1.08522964     0.96733253    -0.31412607
 h     -0.15529492    -2.06019929     0.66203635
 h     -1.95855023     1.73514214     1.20435575
 h     -0.74681275     1.51860508    -1.49106954
 h      1.80525967     1.82465167    -0.57394278
 o      2.25198580    -1.17042177     0.18115196
 h      3.01273834    -0.66409114     0.26263769
 c     -2.51410287    -0.47340738    -0.60103022
 h     -2.63698495    -0.92493432    -1.59756790
 h     -2.73449195    -1.25627626     0.09120945
 h     -3.18810803     0.29843633    -0.58909220
 h     -0.47960906     1.01165328     1.67272744
          17

 c      1.17001214    -0.57823362    -0.06865880
 c     -0.09330244    -0.94984562     0.36784667
 c     -1.07587970     0.03152503     0.03285294
 c     -0.99389369     1.25846880     0.91420413
 c     -0.31260382     1.19204231    -0.47923145
 c      1.08857938     0.98314068    -0.32468507
 h     -0.18248257    -2.04634108     0.62348012
 h     -1.98555625     1.74652453     1.12435369
 h     -0.75869880     1.57388978    -1.51393110
 h      1.76823620     1.80918561    -0.52666127
 o      2.24674081    -1.17843900     0.17721410
 h      2.97313304    -0.68032405     0.25216240
 c     -2.52335938    -0.46194168    -0.59876173
 h     -2.58783456    -0.93468546    -1.59321320
 h     -2.75077666    -1.30816898     0.05270624
 h     -3.17131218     0.29154362    -0.60232362
 h     -0.44742098     0.96097529     1.66828024
          17

 c      1.17164027    -0.56256643    -0.06427944
 c     -0.08202035    -0.95768432     0.37945991
 c     -1.06853991     0.03049458     0.05308862
 c     -1.00458927     1.25097839     0.89825834
 c     -0.31245129     1.18647499    -0.47970493
 c      1.09112059     0.99544439    -0.33566992
 h     -0.21406513    -2.02132153     0.58828214
 h     -2.00190516     1.75881485     1.04220408
 h     -0.76278152     1.62969574    -1.51389097
 h      1.73789550     1.79134762    -0.47604200
 o      2.24056482    -1.18977083     0.17336070
 h      2.97554470    -0.66772663     0.24333907
 c     -2.52891937    -0.45292037    -0.59566768
 h     -2.52892684    -0.94100572    -1.59056301
 h     -2.77424159    -1.35822919     0.01818627
 h     -3.18339285     0.31582613    -0.61094811
 h     -0.38496437     0.90640592     1.70473721
          17

 c      1.17263061    -0.54208921    -0.05948498
 c     -0.07043455    -0.96616881     0.38950553
 c     -1.06315108     0.02785262     0.07077488
 c     -1.01677737     1.24410098     0.88241124
 c     -0.31395624     1.18196161    -0.48175200
 c      1.09170131     1.00289684    -0.34653269
 h     -0.24872745    -1.99528990     0.55987182
 h     -2.00616385     1.77099411     0.96153736
 h     -0.75810590     1.68193345    -1.48834766
 h      1.72704851     1.78626352    -0.42613104
 o      2.23421365    -1.20365023     0.16960733
 h      3.00838909    -0.63542776     0.23501858
 c     -2.53104834    -0.44667695    -0.59161371
 h     -2.46212298    -0.94134571    -1.58872003
 h     -2.80293416    -1.39874720    -0.01492692
 h     -3.21898591     0.36433902    -0.61590270
 h     -0.31933700     0.86336088     1.75056375
          17

 c      1.17325648    -0.51758432    -0.05418236
 c     -0.05876591    -0.97395889     0.39758966
 c     -1.05986436     0.02332503     0.08552740
 c     -1.02890503     1.23750834     0.86852162
 c     -0.31695867     1.17866266    -0.48544266
 c      1.08967527     1.00478866    -0.35694697
 h     -0.28578410    -1.97980789     0.54110461
 h     -1.99944134     1.78306509     0.88576265
 h     -0.74536538     1.72807642    -1.43844041
 h      1.74246686     1.80230329    -0.37827936
 o      2.22924349    -1.21853565     0.16600848
 h      3.04527232    -0.60358923     0.22502894
 c     -2.53083957    -0.44242723    -0.58666104
 h     -2.38994156    -0.93330929    -1.58628922
 h     -2.83494409    -1.42408576    -0.04789052
 h     -3.26279970     0.41882137    -0.61805058
 h     -0.26769125     0.84120259     1.78770614
          17

 c      1.17391302    -0.49007688    -0.04825464
 c     -0.04724410    -0.98007705     0.40348090
 c     -1.05878053     0.01676452     0.09708601
 c     -1.04002549     1.23118554     0.85746260
 c     -0.32119114     1.17655738    -0.49053687
 c      1.08552216     1.00179542    -0.36673849
 h     -0.32438472    -1.98198477     0.53339719
 h     -1.98465139     1.79584371     0.81773227
 h     -0.72687860     1.76766139    -1.36885756
 h      1.77805562     1.83261924    -0.33219807
 o      2.22654753    -1.23314704     0.16252888
 h      3.06849911    -0.58670181     0.21243022
 c     -2.52924291    -0.43932540    -0.58101507
 h     -2.31539564    -0.91510893    -1.58186496
 h     -2.86859308    -1.43131029    -0.08077071
 h     -3.30107349     0.46337293    -0.61809726
 h     -0.23809461     0.84350436     1.80873134
          17

 c      1.17502119    -0.46079450    -0.04158137
 c     -0.03621889    -0.98433528     0.40713547
 c     -1.05996483     0.00819257     0.10530679
 c     -1.04949156     1.22520239     0.84963045
 c     -0.32625601     1.17534327    -0.49643901
 c      1.08038043     0.99541899    -0.37567054
 h     -0.36193669    -1.99982824     0.53649704
 h     -1.96559268     1.81059821     0.75958126
 h     -0.70687338     1.80334319    -1.28831701
 h      1.82039203     1.86214513    -0.28880452
 o      2.22630502    -1.24660993     0.15907528
 h      3.07083121    -0.59171202     0.19732555
 c     -2.52676639    -0.43679824    -0.57495508
 h     -2.24177105    -0.88589027    -1.57440355
 h     -2.90256349    -1.42019515    -0.11278571
 h     -3.32520803     0.48878989    -0.61668008
 h     -0.23396216     0.87078543     1.81106994
          17

 c      1.17694213    -0.43108962    -0.03405150
 c     -0.02617050    -0.98716441     0.40864291
 c     -1.06344036    -0.00219455     0.11016307
 c     -1.05685202     1.21962361     0.84518309
 c     -0.33161159     1.17434323    -0.50222444
 c      1.07527141     0.98710029    -0.38344862
 h     -0.39385462    -2.02443753     0.54905551
 h     -1.94582187     1.82846463     0.71272929
 h     -0.69142415     1.84191409    -1.20920931
 h      1.85758029     1.87835207    -0.25041390
 o      2.22825537    -1.25837000     0.15554636
 h      3.05212014    -0.62018994     0.18031476
 c     -2.52356678    -0.43442194    -0.56879634
 h     -2.17239651    -0.84589648    -1.56347132
 h     -2.93604961    -1.39322030    -0.14251640
 h     -3.33079156     0.49131770    -0.61435578
 h     -0.25639628     0.92198209     1.79434418
          17

 c      1.17992615    -0.40236454    -0.02556466
 c     -0.01757427    -0.98911301     0.40815809
 c     -1.06916854    -0.01405433     0.11175314
 c     -1.06191965     1.21454793     0.84406311
 c     -0.33671818     1.17266670    -0.50697951
 c      1.07083633     0.97795784    -0.38983194
 h     -0.41514248    -2.04594532     0.56931345
 h     -1.92761129     1.84972784     0.67804133
 h     -0.68660280     1.89246081    -1.14356079
 h      1.88214909     1.87437735    -0.21954372
 o      2.23178337    -1.26821241     0.15185821
 h      3.01854021    -0.66878184     0.16219054
 c     -2.51955525    -0.43178987    -0.56286598
 h     -2.11043014    -0.79649240    -1.54940090
 h     -2.96895258    -1.35555869    -0.16804609
 h     -3.31638589     0.47114343    -0.61158503
 h     -0.30450536     0.99473217     1.76002037
          17

 c      1.18410633    -0.37600645    -0.01602748
 c     -0.01077403    -0.99053454     0.40586317
 c     -1.07702384    -0.02694145     0.11031316
 c     -1.06495653     1.21019897     0.84582980
 c     -0.34137314     1.16984978    -0.51042069
 c      1.06739007     0.96885705    -0.39468987
 h     -0.42194371    -2.05723363     0.59549531
 h     -1.91155590     1.87331804     0.65599681
 h     -0.69452829     1.95898863    -1.09572307
 h      1.89043372     1.84797469    -0.19823014
 o      2.23578573    -1.27639888     0.14795980
 h      2.98478775    -0.72755501     0.14366391
 c     -2.51442681    -0.42853799    -0.55746524
 h     -2.05865072    -0.74007125    -1.53338850
 h     -3.00194600    -1.31456197    -0.18724744
 h     -3.28333396     0.43213234    -0.60876309
 h     -0.37381868     1.08497791     1.71315512
          17

 c      1.18952955    -0.35331442    -0.00535665
 c     -0.00593731    -0.99152528     0.40195086
 c     -1.08677009    -0.04034418     0.10622734
 c     -1.06694889     1.20695158     0.84926570
 c     -0.34586013     1.16636213    -0.51302050
 c      1.06499424     0.96045733    -0.39800793
 h     -0.41215181    -2.05475979     0.62600748
 h     -1.89715264     1.89688749     0.64664435
 h     -0.71160072     2.03460192    -1.06074007
 h      1.88177528     1.80039813    -0.18780225
 o      2.23858106    -1.28371446     0.14386176
 h      2.97518003    -0.77955947     0.12482150
 c     -2.50763874    -0.42459139    -0.55279589
 h     -2.01922439    -0.67985448    -1.51753452
 h     -3.03599015    -1.27805717    -0.19844438
 h     -3.23674848     0.38288545    -0.60631161
 h     -0.45272175     1.18684023     1.66675867
          17

 c      1.19618841    -0.33541025     0.00650399
 c     -0.00305335    -0.99195634     0.39661055
 c     -1.09804911    -0.05370692     0.10001864
 c     -1.06968863     1.20509063     0.85206506
 c     -0.35066503     1.16321460    -0.51541463
 c      1.06343389     0.95313792    -0.39988640
 h     -0.38547132    -2.03832294     0.65961623
 h     -1.88408384     1.91754669     0.64924752
 h     -0.73166929     2.10620176    -1.03109892
 h      1.85869903     1.73642594    -0.18866878
 o      2.23877131    -1.29079602     0.13965295
 h      3.00962143    -0.81164984     0.10478920
 c     -2.49840350    -0.42055283    -0.54886618
 h     -1.99346739    -0.61958542    -1.50479483
 h     -3.07106432    -1.25157113    -0.20133726
 h     -3.18714641     0.33830264    -0.60481699
 h     -0.52039349     1.29509710     1.64559001
          17

 c      1.20401005    -0.32314933     0.01955149
 c     -0.00193844    -0.99150054     0.39001075
 c     -1.11038826    -0.06647334     0.09228532
 c     -1.07462268     1.20442744     0.85211604
 c     -0.35614957     1.16130809    -0.51796584
 c      1.06208838     0.94681566    -0.40055225
 h     -0.34334352    -2.01085591     0.69570083
 h     -1.87349626     1.93293682     0.66186807
 h     -0.74954017     2.16216029    -1.00197891
 h      1.82829558     1.66550699    -0.19988408
 o      2.23683641    -1.29714492     0.13540873
 h      3.07834839    -0.83016085     0.08316389
 c     -2.48588646    -0.41777544    -0.54546617
 h     -1.98169258    -0.56311270    -1.49873126
 h     -3.10497857    -1.23629810    -0.19750125
 h     -3.14961282     0.31803160    -0.60500111
 h     -0.55912776     1.40932668     1.67209646
          17

 c      1.21281708    -0.31705373     0.03369186
 c     -0.00225008    -0.98965486     0.38228339
 c     -1.12322035    -0.07816010     0.08359320
 c     -1.08111851     1.20486907     0.85015198
 c     -0.36244922     1.16117663    -0.52076143
 c      1.05979876     0.94077812    -0.40036353
 h     -0.28873344    -1.97819554     0.73456341
 h     -1.86819562     1.94192869     0.68153367
 h     -0.76204350     2.19528638    -0.97178792
 h      1.80391060     1.60279053    -0.21874415
 o      2.23446164    -1.30179558     0.13112064
 h      3.15289196    -0.85004751     0.06109001
 c     -2.46996742    -0.41745469    -0.54232467
 h     -1.98333120    -0.51390576    -1.50287183
 h     -3.13362414    -1.22956658    -0.18987689
 h     -3.13472757     0.33567964    -0.60700616
 h     -0.57431916     1.52730252     1.73639474
          17

 c      1.22231808    -0.31727421     0.04872209
 c     -0.00354249    -0.98584428     0.37352897
 c     -1.13589230    -0.08837211     0.07443522
 c     -1.08758785     1.20697709     0.84861065
 c     -0.36952071     1.16299673    -0.52370862
 c      1.05511683     0.93392061    -0.39970539
 h     -0.22546926    -1.94789006     0.77748989
 h     -1.87140495     1.94440908     0.70513517
 h     -0.76782839     2.20266763    -0.94112357
 h      1.80254457     1.56568503    -0.24174952
 o      2.23299263    -1.30423351     0.12676018
 h      3.21074539    -0.88002336     0.04016803
 c     -2.45200620    -0.41940983    -0.53938501
 h     -1.99746240    -0.47459244    -1.51949922
 h     -3.15249036    -1.22702522    -0.18165386
 h     -3.13771828     0.38606192    -0.60941547
 h     -0.58192621     1.63864993     1.80942133
          17

 c      1.23213982    -0.32358189     0.06433104
 c     -0.00537566    -0.97971006     0.36389390
 c     -1.14767718    -0.09675229     0.06525690
 c     -1.09303493     1.21131052     0.84920373
 c     -0.37721204     1.16662206    -0.52657426
 c      1.04741089     0.92573208    -0.39871910
 h     -0.15708417    -1.92598025     0.82583967
 h     -1.88539378     1.94064060     0.73014146
 h     -0.76710673     2.18525299    -0.91206716
 h      1.83211710     1.56207154    -0.26782771
 o      2.23313500    -1.30442038     0.12232612
 h      3.24013484    -0.92204493     0.02164401
 c     -2.43417106    -0.42242533    -0.53694199
 h     -2.02347021    -0.44671671    -1.54815205
 h     -3.15812879    -1.22462218    -0.17534292
 h     -3.14424110     0.45099371    -0.60986844
 h     -0.59145904     1.73277176     1.87049400
          17

 c      1.24187210    -0.33537487     0.08010481
 c     -0.00739240    -0.97145805     0.35373544
 c     -1.15781099    -0.10294631     0.05646400
 c     -1.09712998     1.21807784     0.85264083
 c     -0.38527582     1.17153997    -0.52898366
 c      1.03770637     0.91691957    -0.39723408
 h     -0.08616040    -1.91310343     0.87902441
 h     -1.91075809     1.93071651     0.75472897
 h     -0.76178100     2.14833628    -0.88811039
 h      1.88164826     1.58311369    -0.29921024
 o      2.23512711    -1.30261511     0.11785349
 h      3.23722998    -0.97414982     0.00625135
 c     -2.41830959    -0.42532730    -0.53558824
 h     -2.06108452    -0.43086148    -1.58500836
 h     -3.14896898    -1.21970797    -0.17231019
 h     -3.14244710     0.51330202    -0.60649304
 h     -0.60605265     1.80327882     1.91007933
          17

 c      1.25110185    -0.35170566     0.09553158
 c     -0.00928012    -0.96189544     0.34370910
 c     -1.16554731    -0.10660952     0.04840450
 c     -1.09994304     1.22725065     0.85906982
 c     -0.39331771     1.17676758    -0.53039201
 c      1.02778668     0.90859824    -0.39507129
 h     -0.01508620    -1.90408750     0.93329670
 h     -1.94628643     1.91429370     0.77758253
 h     -0.75589096     2.10274853    -0.87446776
 h      1.93176073     1.61314885    -0.33776660
 o      2.23879894    -1.29928437     0.11342371
 h      3.20515532    -1.03184350    -0.00595496
 c     -2.40562474    -0.42733581    -0.53607117
 h     -2.10969180    -0.42691589    -1.62393641
 h     -3.12565732    -1.21154617    -0.17263880
 h     -3.12639967     0.56185330    -0.59839081
 h     -0.62592099     1.84706149     1.92468924
          17

 c      1.25943247    -0.37136478     0.11002882
 c     -0.01070668    -0.95207938     0.33464065
 c     -1.17023024    -0.10744617     0.04133957
 c     -1.10177607     1.23869578     0.86836005
 c     -0.40077960     1.18087963    -0.53008865
 c      1.01910455     0.90148118    -0.39220465
 h      0.05292954    -1.89181337     0.98304598
 h     -1.98923830     1.89069695     0.79771481
 h     -0.75553400     2.06449888    -0.87800157
 h      1.96731978     1.63988942    -0.38313488
 o      2.24340760    -1.29508138     0.10919754
 h      3.15658402    -1.08830602    -0.01615382
 c     -2.39676125    -0.42793438    -0.53911430
 h     -2.16766256    -0.43422825    -1.65848218
 h     -3.09116155    -1.20155864    -0.17512414
 h     -3.09459975     0.59059655    -0.58545517
 h     -0.65013417     1.86290413     1.91367266
          17

 c      1.26649865    -0.39300090     0.12299352
 c     -0.01133979    -0.94295316     0.32731334
 c     -1.17137552    -0.10526460     0.03541779
 c     -1.10308268     1.25220019     0.88017136
 c     -0.40714529     1.18258108    -0.52738727
 c      1.01255284     0.89579875    -0.38871956
 h      0.11391772    -1.87106161     1.02313601
 h     -2.03591986     1.85932066     0.81443819
 h     -0.76632315     2.04804684    -0.90501065
 h      1.97996314     1.65620011    -0.43346427
 o      2.24738890    -1.29080358     0.10547011
 h      3.11774430    -1.13492975    -0.02770246
 c     -2.39187566    -0.42671519    -0.54525995
 h     -2.23221434    -0.45166869    -1.68359568
 h     -3.05056360    -1.19328830    -0.17735475
 h     -3.04843892     0.59704261    -0.56812418
 h     -0.67704722     1.85103981     1.87838748
          17

 c      1.27197822    -0.41521383     0.13385183
 c     -0.01092148    -0.93519230     0.32233655
 c     -1.16873265    -0.10002608     0.03066259
 c     -1.10445566     1.26737648     0.89384159
 c     -0.41235319     1.18172758    -0.52204994
 c      1.00859430     0.89147758    -0.38475780
 h      0.16385217    -1.83990694     1.05035373
 h     -2.08235761     1.82010715     0.82746181
 h     -0.78850329     2.05440421    -0.95634169
 h      1.96639985     1.65870215    -0.48634279
 o      2.24893915    -1.28716928     0.10262404
 h      3.11946329    -1.16498844    -0.04547161
 c     -2.39067223    -0.42338822    -0.55475017
 h     -2.29973762    -0.47770422    -1.69661956
 h     -3.01005232    -1.19156618    -0.17609550
 h     -2.99170547     0.58188455    -0.54722080
 h     -0.70382969     1.81390704     1.82342693
          17

 c      1.27559314    -0.43659593     0.14209451
 c     -0.00933689    -0.92918586     0.32010026
 c     -1.16230493    -0.09186718     0.02697772
 c     -1.10671603     1.28343500     0.90805564
 c     -0.41686408     1.17943549    -0.51448117
 c      1.00735214     0.88827429    -0.38049060
 h      0.19925762    -1.79956748     1.06384893
 h     -2.12481984     1.77391578     0.83704010
 h     -0.81602635     2.07006072    -1.02522372
 h      1.92703513     1.64669949    -0.53931145
 o      2.24816443    -1.28452334     0.10078622
 h      3.16354233    -1.17870146    -0.07047171
 c     -2.39249600    -0.41804067    -0.56742424
 h     -2.36632860    -0.51052080    -1.69766779
 h     -2.97475194    -1.20024865    -0.16833739
 h     -2.93098686     0.55004544    -0.52377356
 h     -0.72488372     1.75841960     1.76047096
          17

 c      1.27713868    -0.45579245     0.14730051
 c     -0.00665035    -0.92504151     0.32075532
 c     -1.15232745    -0.08109340     0.02417079
 c     -1.11111179     1.29892529     0.92036450
 c     -0.42123252     1.17708486    -0.50540101
 c      1.00858195     0.88580338    -0.37609237
 h      0.21759915    -1.75400515     1.06522977
 h     -2.16012297     1.72266335     0.84409271
 h     -0.84127423     2.07891111    -1.10128277
 h      1.86591346     1.62215652    -0.59030910
 o      2.24722194    -1.28301322     0.09970085
 h      3.22033134    -1.18018759    -0.09789112
 c     -2.39645689    -0.41155935    -0.58266468
 h     -2.42837021    -0.54818171    -1.68955703
 h     -2.94646164    -1.21928172    -0.15281668
 h     -2.87633580     0.51278669    -0.49854256
 h     -0.72908309     1.69875015     1.71411434
          17

 c      1.27656967    -0.47162518     0.14915178
 c     -0.00311627    -0.92257082     0.32418731
 c     -1.13922861    -0.06815802     0.02198317
 c     -1.11917201     1.31213098     0.92764388
 c     -0.42577298     1.17564627    -0.49549766
 c      1.01156432     0.88345767    -0.37167539
 h      0.21760815    -1.70974948     1.05869981
 h     -2.18601436     1.66923822     0.85014395
 h     -0.85866896     2.07020418    -1.17502401
 h      1.79177423     1.59069066    -0.63848919
 o      2.24810976    -1.28281583     0.09906521
 h      3.26249291    -1.17254848    -0.12241978
 c     -2.40151534    -0.40574351    -0.59949971
 h     -2.48308829    -0.58881536    -1.67723512
 h     -2.92352933    -1.24385697    -0.13076232
 h     -2.84052989     0.48795493    -0.47121803
 h     -0.70092827     1.65173559     1.71707290
          17

 c      1.27408153    -0.48322726     0.14744631
 c      0.00083276    -0.92128175     0.33000378
 c     -1.12360540    -0.05363439     0.02011796
 c     -1.13117402     1.32263512     0.92919110
 c     -0.43050726     1.17563211    -0.48534965
 c      1.01504093     0.88029871    -0.36717227
 h      0.19952935    -1.67558703     1.05099583
 h     -2.20207151     1.61729434     0.85695114
 h     -0.86518642     2.03905910    -1.23940416
 h      1.71889988     1.56275543    -0.68560205
 o      2.25187170    -1.28406622     0.09869963
 h      3.27613030    -1.15756294    -0.14088829
 c     -2.40677174    -0.40241160    -0.61682482
 h     -2.52890858    -0.63078613    -1.66657519
 h     -2.90290513    -1.26686059    -0.10509351
 h     -2.83387508     0.49129514    -0.44053927
 h     -0.63760416     1.61871762     1.77469805
          17

 c      1.27012653    -0.49014592     0.14211814
 c      0.00465871    -0.92048644     0.33763023
 c     -1.10620731    -0.03817139     0.01827998
 c     -1.14527301     1.33120938     0.92763406
 c     -0.43524357     1.17724460    -0.47544044
 c      1.01753085     0.87522150    -0.36229194
 h      0.16486492    -1.66094008     1.04998729
 h     -2.21065459     1.57082646     0.86605081
 h     -0.85975595     1.98478889    -1.28979513
 h      1.66384836     1.55158397    -0.73651939
 o      2.25874274    -1.28676242     0.09854249
 h      3.25756419    -1.13633551    -0.15216168
 c     -2.41197099    -0.40191040    -0.63346548
 h     -2.56536707    -0.67270044    -1.66262376
 h     -2.88206071    -1.28206205    -0.07904138
 h     -2.85682431     0.52133920    -0.40725225
 h     -0.55817885     1.58732954     1.85482587
          17

 c      1.26535255    -0.49239736     0.13326469
 c      0.00786051    -0.91963761     0.34662312
 c     -1.08790633    -0.02243606     0.01623414
 c     -1.15920150     1.33827150     0.92558464
 c     -0.43967114     1.18049215    -0.46612005
 c      1.01823965     0.86774471    -0.35686601
 h      0.11536895    -1.67176657     1.06070887
 h     -2.21657103     1.53344404     0.87859406
 h     -0.84279246     1.90972609    -1.32384160
 h      1.63536678     1.56389406    -0.79510066
 o      2.26827235    -1.29075749     0.09864105
 h      3.21130173    -1.10929812    -0.15707147
 c     -2.41743098    -0.40313020    -0.64824978
 h     -2.59258250    -0.71313291    -1.66778317
 h     -2.85967236    -1.28565740    -0.05529130
 h     -2.90095390     0.56073364    -0.37612111
 h     -0.48374322     1.55014760     1.92670941
          17

 c      1.26048761    -0.49045496     0.12116413
 c      0.01005993    -0.91872186     0.35702658
 c     -1.06963560    -0.00708012     0.01384853
 c     -1.17131948     1.34377819     0.92440835
 c     -0.44339616     1.18522029    -0.45753460
 c      1.01758471     0.85866299    -0.35136717
 h      0.05249958    -1.70604354     1.08102960
 h     -2.22519156     1.50764277     0.89535265
 h     -0.81614826     1.81891054    -1.34192507
 h      1.62851312     1.59238113    -0.85788103
 o      2.27926397    -1.29585425     0.09919248
 h      3.15175322    -1.07524556    -0.15924071
 c     -2.42352005    -0.40478888    -0.66034422
 h     -2.61066529    -0.75028925    -1.68091244
 h     -2.83559738    -1.27640207    -0.03563899
 h     -2.95612554     0.59155990    -0.35313360
 h     -0.42704632     1.50631923     1.97466180
          17

 c      1.25620416    -0.48515444     0.10626468
 c      0.01092340    -0.91824882     0.36931268
 c     -1.05231030     0.00727050     0.01111131
 c     -1.18071356     1.34758154     0.92464402
 c     -0.44592292     1.19108907    -0.44951716
 c      1.01651616     0.84946955    -0.34673465
 h     -0.02149343    -1.75419426     1.10247828
 h     -2.23973617     1.49445613     0.91673744
 h     -0.78335858     1.72016934    -1.34840324
 h      1.63253931     1.62262614    -0.91587018
 o      2.28979578    -1.30198041     0.10058999
 h      3.10424297    -1.02955530    -0.16599778
 c     -2.43040633    -0.40604998    -0.66943964
 h     -2.61949593    -0.78202314    -1.69808978
 h     -2.81070336    -1.25540598    -0.02077223
 h     -3.01418788     0.60275328    -0.34266316
 h     -0.39430000     1.45762707     1.99260993
          17

 c      1.25298240    -0.47755500     0.08915462
 c      0.01008859    -0.91883341     0.38394466
 c     -1.03675953     0.02001952     0.00812719
 c     -1.18712535     1.34959259     0.92643282
 c     -0.44665383     1.19759480    -0.44148922
 c      1.01579636     0.84152704    -0.34383436
 h     -0.10262230    -1.80433589     1.11562759
 h     -2.25936702     1.49356158     0.94272864
 h     -0.74963407     1.62350999    -1.35279390
 h      1.63911493     1.64278230    -0.96072116
 o      2.29821071    -1.30915060     0.10318977
 h      3.09079536    -0.96598532    -0.18475487
 c     -2.43805422    -0.40643410    -0.67566172
 h     -2.61892118    -0.80627540    -1.71440388
 h     -2.78669142    -1.22600616    -0.01003334
 h     -3.06922462     0.58956797    -0.34688891
 h     -0.38811238     1.40653020     1.97900309
          17

 c      1.25103383    -0.46881929     0.07052407
 c      0.00722504    -0.92084370     0.40105625
 c     -1.02369063     0.03061328     0.00509763
 c     -1.19080840     1.34980053     0.92971052
 c     -0.44500997     1.20427277    -0.43262741
 c      1.01586259     0.83582201    -0.34323164
 h     -0.18574860    -1.84671984     1.11404391
 h     -2.27958398     1.50368283     0.97274531
 h     -0.72055803     1.53834952    -1.36777694
 h      1.64378341     1.64617460    -0.98726838
 o      2.30475633    -1.31685144     0.10673463
 h      3.10485886    -0.88730163    -0.21373996
 c     -2.44626341    -0.40562661    -0.67940960
 h     -2.60904541    -0.82160884    -1.72555509
 h     -2.76583018    -1.19353343    -0.00129508
 h     -3.11710525     0.55169883    -0.36615701
 h     -0.40884666     1.35563012     1.93482791
          17

 c      1.25032414    -0.46013587     0.05112309
 c      0.00213360    -0.92430642     0.42039477
 c     -1.01367628     0.03857320     0.00228175
 c     -1.19236200     1.34825053     0.93420211
 c     -0.44068298     1.21101417    -0.42254544
 c      1.01692154     0.83299777    -0.34519820
 h     -0.26569624    -1.87519297     1.09505105
 h     -2.29443381     1.52301281     1.00562539
 h     -0.69929013     1.46937775    -1.40099007
 h      1.64488078     1.63035358    -0.99332142
 o      2.31084942    -1.32392930     0.11046395
 h      3.12250191    -0.80715967    -0.24348557
 c     -2.45469134    -0.40344582    -0.68121374
 h     -2.59036187    -0.82757204    -1.72876329
 h     -2.75044742    -1.16448537     0.00864034
 h     -3.15552211     0.49244412    -0.39928542
 h     -0.45432358     1.30754318     1.86403497
          17

 c      1.25062881    -0.45263584     0.03172077
 c     -0.00520582    -0.92895228     0.44138447
 c     -1.00714863     0.04356174    -0.00006381
 c     -1.19273098     1.34504340     0.93918332
 c     -0.43377336     1.21806235    -0.41187474
 c      1.01901790     0.83336059    -0.34974262
 h     -0.33803420    -1.88710837     1.05909944
 h     -2.29877934     1.54955223     1.03979085
 h     -0.68513023     1.41604834    -1.44774378
 h      1.64280431     1.59622818    -0.97922804
 o      2.31749034    -1.32925918     0.11369263
 h      3.12691764    -0.73935330    -0.26578010
 c     -2.46284061    -0.40000881    -0.68157946
 h     -2.56370241    -0.82487467    -1.72317561
 h     -2.74215572    -1.14473563     0.02267564
 h     -3.18484219     0.41900848    -0.44358788
 h     -0.51740842     1.26451180     1.77654686
          17

 c      1.25158201    -0.44728318     0.01306082
 c     -0.01463933    -0.93427121     0.46320233
 c     -1.00439049     0.04546347    -0.00174596
 c     -1.19351041     1.34042053     0.94294230
 c     -0.42465120     1.22564716    -0.40185944
 c      1.02201187     0.83678246    -0.35657839
 h     -0.39958308    -1.88313381     1.00911364
 h     -2.28967855     1.58140805     1.07352117
 h     -0.67540805     1.37628879    -1.49520443
 h      1.64027680     1.54829185    -0.94817666
 o      2.32503001    -1.33206229     0.11598349
 h      3.11192753    -0.69282410    -0.27622355
 c     -2.46998990    -0.39596776    -0.68080344
 h     -2.53006705    -0.81544213    -1.71004415
 h     -2.74116669    -1.13734883     0.04147670
 h     -3.20967056     0.34310655    -0.49490356
 h     -0.58080679     1.22699660     1.69446903
          17

 c      1.25272318    -0.44477772    -0.00418420
 c     -0.02585215    -0.93953080     0.48484119
 c     -1.00552201     0.04443082    -0.00266168
 c     -1.19708921     1.33493807     0.94252376
 c     -0.41377398     1.23375936    -0.39359248
 c      1.02546867     0.84254292    -0.36503340
 h     -0.44894316    -1.86748033     0.95010606
 h     -2.26706622     1.61707262     1.10520627
 h     -0.66775100     1.34891130    -1.53113020
 h      1.64359301     1.49572928    -0.90718600
 o      2.33340812    -1.33189983     0.11710405
 h      3.07822140    -0.67186009    -0.27340511
 c     -2.47516526    -0.39249228    -0.67883856
 h     -2.49038651    -0.80231869    -1.69266809
 h     -2.74626067    -1.14160478     0.06254739
 h     -3.23946842     0.27967348    -0.54835762
 h     -0.61454933     1.19123204     1.65480343
          17

 c      1.25354154    -0.44551219    -0.01944946
 c     -0.03836525    -0.94378494     0.50518246
 c     -1.01049400     0.04085915    -0.00278884
 c     -1.20467808     1.32920333     0.93609586
 c     -0.40161026     1.24217296    -0.38771208
 c      1.02857126     0.84930639    -0.37404392
 h     -0.48709080    -1.84822403     0.88867993
 h     -2.23428148     1.65575719     1.13354733
 h     -0.66079760     1.33359808    -1.54776887
 h      1.66360925     1.45248504    -0.86717610
 o      2.34226989    -1.32866420     0.11700608
 h      3.03150365    -0.67626240    -0.25847254
 c     -2.47751540    -0.39068178    -0.67527023
 h     -2.44531786    -0.78923343    -1.67575560
 h     -2.75546627    -1.15405143     0.08130697
 h     -3.28377301     0.24053927    -0.60045433
 h     -0.59899445     1.15216329     1.68127320
          17

 c      1.25351953    -0.44959900    -0.03229837
 c     -0.05155452    -0.94598074     0.52313276
 c     -1.01909763     0.03532046    -0.00214417
 c     -1.21397798     1.32299904     0.92579205
 c     -0.38862254     1.25054654    -0.38443864
 c      1.03046456     0.85564145    -0.38257038
 h     -0.51737796    -1.83634795     0.83175392
 h     -2.19783058     1.69769664     1.15785348
 h     -0.65409145     1.33033938    -1.54189180
 h      1.71171503     1.43161452    -0.83820006
 o      2.35089944    -1.32268921     0.11588322
 h      2.98341813    -0.69955823    -0.23595471
 c     -2.47708897    -0.39081823    -0.66952783
 h     -2.39529906    -0.77965435    -1.66377752
 h     -2.76683920    -1.17044279     0.09308880
 h     -3.34235684     0.22662217    -0.65033184
 h     -0.55301710     1.11367320     1.75024870
          17

 c      1.25219225    -0.45693024    -0.04243509
 c     -0.06479764    -0.94531251     0.53784522
 c     -1.03100326     0.02850900    -0.00072713
 c     -1.22186906     1.31569770     0.91467875
 c     -0.37527333     1.25851482    -0.38363473
 c      1.03124680     0.86098197    -0.39033760
 h     -0.54363349    -1.84162215     0.78435810
 h     -2.16480514     1.74382466     1.17815207
 h     -0.64793825     1.33919175    -1.51413263
 h      1.78822288     1.43462255    -0.82089776
 o      2.35806502    -1.31494377     0.11427266
 h      2.95363342    -0.72589835    -0.21527298
 c     -2.47490311    -0.39246214    -0.66135945
 h     -2.34102577    -0.77559116    -1.65864341
 h     -2.77888863    -1.18716578     0.09457566
 h     -3.40360790     0.22945846    -0.69789063
 h     -0.50474813     1.08360753     1.82606804
          17

 c      1.24923860    -0.46720385    -0.04972126
 c     -0.07774067    -0.94170706     0.54887656
 c     -1.04580704     0.02117535     0.00149523
 c     -1.22655992     1.30698307     0.90455550
 c     -0.36200458     1.26574121    -0.38482077
 c      1.03227452     0.86567901    -0.39778098
 h     -0.56678370    -1.86661138     0.74812306
 h     -2.13917937     1.79449802     1.19450634
 h     -0.64348478     1.36030702    -1.46899081
 h      1.87861489     1.45120006    -0.80727623
 o      2.36228938    -1.30678233     0.11290649
 h      2.96488957    -0.73409719    -0.20826249
 c     -2.47212220    -0.39511139    -0.65112567
 h     -2.28407588    -0.77700482    -1.65840103
 h     -2.79070307    -1.20190498     0.08437268
 h     -3.45346386     0.23921665    -0.74209636
 h     -0.46988362     1.06631898     1.88773501
          17

 c      1.24455817    -0.47992507    -0.05418274
 c     -0.09038265    -0.93592313     0.55611484
 c     -1.06305829     0.01404953     0.00456493
 c     -1.22751451     1.29697431     0.89633234
 c     -0.34916355     1.27192514    -0.38715546
 c      1.03515808     0.87012792    -0.40530309
 h     -0.58375808    -1.90502019     0.72223773
 h     -2.11996951     1.84803188     1.20601687
 h     -0.64302412     1.39412720    -1.41543197
 h      1.96478837     1.46974609    -0.78961121
 o      2.36322348    -1.29857628     0.11194841
 h      3.02071284    -0.71956927    -0.21699156
 c     -2.46948899    -0.39848757    -0.63967945
 h     -2.22709330    -0.78233667    -1.65831372
 h     -2.80198136    -1.21390357     0.06306967
 h     -3.48183391     0.24893512    -0.78123808
 h     -0.45458960     1.06289131     1.92586720
          17

 c      1.23824252    -0.49444071    -0.05598367
 c     -0.10285369    -0.92912105     0.55960135
 c     -1.08227288     0.00778530     0.00850395
 c     -1.22490417     1.28612442     0.89057977
 c     -0.33692643     1.27676811    -0.38948169
 c      1.04098114     0.87434772    -0.41297614
 h     -0.59005205    -1.94628848     0.70542832
 h     -2.10278187     1.90054862     1.21071239
 h     -0.65013652     1.44171950    -1.36651123
 h      2.03360604     1.48285875    -0.76417010
 o      2.36213222    -1.28938237     0.11080507
 h      3.09808324    -0.69971157    -0.23086540
 c     -2.46728531    -0.40244990    -0.62807137
 h     -2.17332256    -0.78958776    -1.65330529
 h     -2.81304689    -1.22403203     0.03303445
 h     -3.48342413     0.25467662    -0.81360805
 h     -0.46055388     1.07271792     1.93669843
          17

 c      1.23046722    -0.51000709    -0.05538273
 c     -0.11517994    -0.92240042     0.55943701
 c     -1.10294075     0.00293412     0.01329864
 c     -1.21915704     1.27504609     0.88770811
 c     -0.32533856     1.27995767    -0.39071528
 c      1.05019534     0.87807390    -0.42064351
 h     -0.58245036    -1.98071884     0.69684423
 h     -2.08285241     1.94729917     1.20636733
 h     -0.66853475     1.50471949    -1.33470326
 h      2.07777097     1.48698070    -0.73027551
 o      2.36044498    -1.27838934     0.10893303
 h      3.17136654    -0.69077538    -0.23965054
 c     -2.46547668    -0.40687497    -0.61730327
 h     -2.12587212    -0.79713766    -1.63988472
 h     -2.82479418    -1.23458722    -0.00206354
 h     -3.45676227     0.25474918    -0.83788192
 h     -0.48727783     1.09428824     1.91931542
          17

 c      1.22141359    -0.52585848    -0.05269697
 c     -0.12721298    -0.91659777     0.55576878
 c     -1.12452902    -0.00006418     0.01890804
 c     -1.21076190     1.26436099     0.88790920
 c     -0.31455181     1.28130046    -0.39059631
 c      1.06273169     0.88092692    -0.42804664
 h     -0.55990294    -2.00167462     0.69600973
 h     -2.05707696     1.98418667     1.19131231
 h     -0.69884983     1.58358808    -1.32292705
 h      2.09440820     1.48104943    -0.68894575
 o      2.35904044    -1.26542056     0.10613687
 h      3.22430068    -0.69959924    -0.23839517
 c     -2.46382573    -0.41165913    -0.60815920
 h     -2.08711388    -0.80409479    -1.61693993
 h     -2.83842806    -1.24853143    -0.03811049
 h     -3.40368679     0.24938010    -0.85338310
 h     -0.53233192     1.12532880     1.87544173
          17

 c      1.21125079    -0.54125109    -0.04828156
 c     -0.13865748    -0.91225035     0.54878953
 c     -1.14648056    -0.00088771     0.02529225
 c     -1.20033449     1.25462453     0.89091146
 c     -0.30500773     1.28094083    -0.38993639
 c      1.07806996     0.88248933    -0.43487465
 h     -0.52332046    -2.00588012     0.70263296
 h     -2.02464689     2.00869322     1.16478330
 h     -0.73639973     1.67498415    -1.32160403
 h      2.08436532     1.46590075    -0.64223076
 o      2.35832854    -1.25072860     0.10246776
 h      3.24879840    -0.72661217    -0.22592845
 c     -2.46192624    -0.41686223    -0.60106195
 h     -2.05830718    -0.81037563    -1.58582435
 h     -2.85491921    -1.26804641    -0.07168889
 h     -3.32983204     0.24115481    -0.86050346
 h     -0.58991503     1.16259036     1.81159971
          17

 c      1.20015518    -0.55548759    -0.04251959
 c     -0.14911371    -0.90958740     0.53872497
 c     -1.16821060     0.00065840     0.03244464
 c     -1.18890137     1.24629137     0.89548388
 c     -0.29726052     1.27934342    -0.38992514
 c      1.09520025     0.88227767    -0.44076544
 h     -0.47520978    -1.99339362     0.71657822
 h     -1.98702719     2.02031038     1.12694010
 h     -0.77345093     1.77198413    -1.31681280
 h      2.05294032     1.44461041    -0.59302157
 o      2.35836364    -1.23481722     0.09813277
 h      3.24291108    -0.76840240    -0.20348834
 c     -2.45917635    -0.42292144    -0.59595181
 h     -2.03936526    -0.81670318    -1.55018261
 h     -2.87441546    -1.29299781    -0.10094917
 h     -3.24574425     0.23614883    -0.86138366
 h     -0.64752811     1.20170083     1.74439492
          17

 c      1.18834242    -0.56794025    -0.03581265
 c     -0.15811061    -0.90849989     0.52580692
 c     -1.18910598     0.00462810     0.04040865
 c     -1.17814040     1.23960277     0.89897379
 c     -0.29168557     1.27706454    -0.39145342
 c      1.11249597     0.87963640    -0.44531246
 h     -0.41937554    -1.96783287     0.73804530
 h     -1.94776832     2.02074567     1.07874492
 h     -0.80287964     1.86682560    -1.29820283
 h      2.01177014     1.42360847    -0.54487903
 o      2.35876102    -1.21840013     0.09348575
 h      3.21178568    -0.81804223    -0.17466593
 c     -2.45482471    -0.43073513    -0.59227631
 h     -2.02876855    -0.82455725    -1.51558459
 h     -2.89609317    -1.32047781    -0.12559246
 h     -3.16659097     0.24452613    -0.86035129
 h     -0.68338567     1.23830218     1.70575101
          17

 c      1.17609402    -0.57808024    -0.02856891
 c     -0.16515006    -0.90853070     0.51024247
 c     -1.20853587     0.01090665     0.04925569
 c     -1.16946636     1.23436169     0.89869119
 c     -0.28836345     1.27458296    -0.39497307
 c      1.12771490     0.87367620    -0.44813712
 h     -0.36046014    -1.93643277     0.76790255
 h     -1.91212442     2.01390938     1.02179544
 h     -0.81974826     1.95296308    -1.26076241
 h      1.97936834     1.41329902    -0.50124379
 o      2.35838976    -1.20244763     0.08907869
 h      3.17223028    -0.86401239    -0.14633947
 c     -2.44841156    -0.44126293    -0.58925847
 h     -2.02381768    -0.83593258    -1.48867714
 h     -2.91858500    -1.34588585    -0.14607034
 h     -3.10629457     0.27663874    -0.86237246
 h     -0.67779245     1.27107829     1.72702635
          17

 c      1.16375527    -0.58550174    -0.02119373
 c     -0.16979496    -0.90901266     0.49221270
 c     -1.22589313     0.01918000     0.05902320
 c     -1.16206731     1.23012477     0.89539239
 c     -0.28710914     1.27225399    -0.40062280
 c      1.13868832     0.86360817    -0.44904001
 h     -0.30300432    -1.90844019     0.80783316
 h     -1.88602965     2.00527328     0.95817099
 h     -0.82126869     2.02569200    -1.20366306
 h      1.97365923     1.42414007    -0.46386388
 o      2.35523749    -1.18812232     0.08564128
 h      3.15493324    -0.89116023    -0.12842225
 c     -2.44046260    -0.45460481    -0.58645099
 h     -2.02147979    -0.85265336    -1.47544750
 h     -2.94056840    -1.36470748    -0.16271731
 h     -3.06772173     0.33305963    -0.86904672
 h     -0.63755137     1.30068660     1.79879036
          17

 c      1.15169223    -0.58991855    -0.01408999
 c     -0.17179411    -0.90946255     0.47196444
 c     -1.24066483     0.02895397     0.06966356
 c     -1.15393981     1.22670666     0.89211089
 c     -0.28756102     1.27030950    -0.40830993
 c      1.14466459     0.84957030    -0.44805341
 h     -0.25027852    -1.89054132     0.85944306
 h     -1.87392758     1.99985113     0.89028757
 h     -0.80645944     2.08223384    -1.12905193
 h      1.99673920     1.45695312    -0.43243594
 o      2.34789101    -1.17615816     0.08364161
 h      3.18171908    -0.89097717    -0.12684894
 c     -2.43229075    -0.46969785    -0.58404505
 h     -2.01968778    -0.87525167    -1.47872652
 h     -2.96113975    -1.37384902    -0.17534354
 h     -3.04277366     0.40106855    -0.87750163
 h     -0.58553700     1.32591202     1.88497664
          17

 c      1.14024752    -0.59114952    -0.00765663
 c     -0.17114971    -0.90999651     0.44999312
 c     -1.25248622     0.03961180     0.08101693
 c     -1.14391798     1.22427232     0.89105967
 c     -0.28923703     1.26882386    -0.41770364
 c      1.14644740     0.83283128    -0.44529054
 h     -0.20397047    -1.88202772     0.92206291
 h     -1.87633213     1.99935461     0.82082970
 h     -0.77609279     2.12208620    -1.04152456
 h      2.03354242     1.50054655    -0.40653396
 o      2.33756747    -1.16632480     0.08284183
 h      3.23415860    -0.87054648    -0.13645385
 c     -2.42502306    -0.48512875    -0.58266563
 h     -2.01820488    -0.90219646    -1.49647914
 h     -2.97997092    -1.37211300    -0.18328215
 h     -3.02215901     0.46396884    -0.88395651
 h     -0.53864330     1.34518774     1.95910497
          17

 c      1.12976820    -0.58913706    -0.00226838
 c     -0.16807844    -0.91127434     0.42713141
 c     -1.26114075     0.05047126     0.09280237
 c     -1.13190395     1.22330146     0.89323358
 c     -0.29152540     1.26761070    -0.42822227
 c      1.14514378     0.81500404    -0.44086767
 h     -0.16499474    -1.87547852     0.99135663
 h     -1.88923960     2.00113598     0.75305858
 h     -0.73294974     2.14800566    -0.94802331
 h      2.06662273     1.54095060    -0.38644756
 o      2.32647598    -1.15812962     0.08279206
 h      3.27924566    -0.84113576    -0.14884838
 c     -2.41915941    -0.49978788    -0.58305053
 h     -2.01823328    -0.93035577    -1.52265337
 h     -2.99736174    -1.36010682    -0.18559126
 h     -3.00058808     0.50918479    -0.88621883
 h     -0.50540402     1.35782049     2.00833074
          17

 c      1.12064773    -0.58399253     0.00175850
 c     -0.16295554    -0.91404059     0.40441224
 c     -1.26652415     0.06084582     0.10464773
 c     -1.11839433     1.22438415     0.89887952
 c     -0.29367495     1.26609984    -0.43908456
 c      1.14144313     0.79748526    -0.43494251
 h     -0.13413494    -1.86215034     1.06055075
 h     -1.90617346     2.00029102     0.69103856
 h     -0.68191690     2.16728447    -0.85733674
 h      2.08461819     1.56800454    -0.37257826
 o      2.31606973    -1.15130526     0.08322925
 h      3.29627802    -0.80985318    -0.15885066
 c     -2.41470988    -0.51291733    -0.58581185
 h     -2.02128359    -0.95630087    -1.54987583
 h     -3.01417104    -1.33985102    -0.18124245
 h     -2.97639820     0.52966631    -0.88378192
 h     -0.48950877     1.36381396     2.02745371
          17

 c      1.11332307    -0.57602712     0.00419310
 c     -0.15628933    -0.91877471     0.38285454
 c     -1.26859875     0.07010825     0.11614234
 c     -1.10405866     1.22794208     0.90782712
 c     -0.29490659     1.26339185    -0.44949191
 c      1.13563757     0.78139148    -0.42773447
 h     -0.11199559    -1.83609398     1.12273723
 h     -1.92092382     1.99261502     0.63918099
 h     -0.62886339     2.19111791    -0.77810066
 h      2.08211803     1.57600220    -0.36504977
 o      2.30700228    -1.14575110     0.08405500
 h      3.27708091    -0.78017444    -0.16421140
 c     -2.41143708    -0.52399480    -0.59129197
 h     -2.02833424    -0.97739263    -1.57182744
 h     -3.03152520    -1.31409686    -0.16934284
 h     -2.95013068     0.52277017    -0.87730594
 h     -0.49205002     1.36362914     2.01520325
          17

 c      1.10822650    -0.56576426     0.00490730
 c     -0.14867857    -0.92560933     0.36332562
 c     -1.26735646     0.07774389     0.12689082
 c     -1.08956498     1.23406741     0.91959841
 c     -0.29468457     1.25876503    -0.45892348
 c      1.12780494     0.76762857    -0.41951746
 h     -0.09881041    -1.79514323     1.17239196
 h     -1.92908071     1.97610391     0.60148730
 h     -0.57777696     2.22875966    -0.71543277
 h      2.05775247     1.56264900    -0.36368393
 o      2.29938118    -1.14144011     0.08526668
 h      3.22190330    -0.75325432    -0.16456986
 c     -2.40902722    -0.53272915    -0.59949093
 h     -2.03954094    -0.99226853    -1.58441354
 h     -3.05020896    -1.28537911    -0.14948874
 h     -2.92375872     0.48954489    -0.86833733
 h     -0.51209128     1.35818235     1.97342660
          17

 c      1.10570203    -0.55394140     0.00389055
 c     -0.14073509    -0.93437002     0.34647518
 c     -1.26280441     0.08338387     0.13655178
 c     -1.07563311     1.24248447     0.93328166
 c     -0.29290403     1.25236337    -0.46725693
 c      1.11790629     0.75690747    -0.41061119
 h     -0.09439331    -1.74044445     1.20604947
 h     -1.92837742     1.95107665     0.58099470
 h     -0.52883556     2.27952791    -0.66950498
 h      2.01329784     1.52858618    -0.36805800
 o      2.29279897    -1.13843835     0.08695735
 h      3.13909688    -0.72757090    -0.16150478
 c     -2.40717471    -0.53918095    -0.61001371
 h     -2.05421557    -1.00098151    -1.58615535
 h     -3.06991306    -1.25517249    -0.12221984
 h     -2.90070023     0.43521535    -0.85935962
 h     -0.54572073     1.34909457     1.90890902
          17

 c      1.10590200    -0.54148989     0.00125719
 c     -0.13300191    -0.94461414     0.33268360
 c     -1.25498042     0.08681878     0.14484265
 c     -1.06325091     1.25256075     0.94713323
 c     -0.28975083     1.24517277    -0.47454202
 c      1.10575214     0.74965366    -0.40137352
 h     -0.09817732    -1.67590576     1.22278040
 h     -1.91864817     1.91984547     0.57943693
 h     -0.48032745     2.33307124    -0.63805066
 h      1.95425971     1.47805795    -0.37753393
 o      2.28618576    -1.13705562     0.08938428
 h      3.04790963    -0.69658787    -0.15968445
 c     -2.40556436    -0.54391882    -0.62202090
 h     -2.07084534    -1.00507237    -1.57834672
 h     -3.08885829    -1.22372374    -0.08930857
 h     -2.88642201     0.37068952    -0.85403456
 h     -0.58338503     1.33914317     1.83835775
          17

 c      1.10867722    -0.52948035    -0.00275785
 c     -0.12589346    -0.95564891     0.32199330
 c     -1.24400091     0.08799063     0.15151706
 c     -1.05387000     1.26335224     0.95818454
 c     -0.28546859     1.23836847    -0.48076915
 c      1.09084181     0.74581493    -0.39218078
 h     -0.10927819    -1.60788446     1.22489432
 h     -1.90201953     1.88652182     0.59686973
 h     -0.43144735     2.37706353    -0.61903800
 h      1.89177825     1.42063983    -0.39137149
 o      2.27801033    -1.13794094     0.09297709
 h      2.97615388    -0.64747429    -0.16704992
 c     -2.40378799    -0.54801915    -0.63424760
 h     -2.08714066    -1.00762113    -1.56507293
 h     -3.10419263    -1.19070608    -0.05356110
 h     -2.88882548     0.31306859    -0.85714539
 h     -0.60712816     1.33233440     1.79373421
          17

 c      1.11351824    -0.51902060    -0.00782356
 c     -0.11967358    -0.96656964     0.31404598
 c     -1.23012044     0.08695744     0.15632554
 c     -1.04868632     1.27381419     0.96351227
 c     -0.28029096     1.23286827    -0.48584841
 c      1.07224053     0.74471972    -0.38337496
 h     -0.12661327    -1.54477040     1.21867305
 h     -1.88365619     1.85709521     0.63114371
 h     -0.38297999     2.40261270    -0.61127409
 h      1.84395677     1.37217747    -0.40917097
 o      2.26774768    -1.14137809     0.09790893
 h      2.93782104    -0.57283047    -0.18795026
 c     -2.40144543    -0.55251555    -0.64523931
 h     -2.10030059    -1.01299278    -1.55261942
 h     -3.11293368    -1.15612708    -0.01814124
 h     -2.91568645     0.27969073    -0.87306298
 h     -0.59819899     1.33181476     1.80853884
          17

 c      1.11963344    -0.51113421    -0.01355308
 c     -0.11445624    -0.97639628     0.30813386
 c     -1.21376237     0.08385802     0.15899976
 c     -1.04672811     1.28309260     0.96376799
 c     -0.27448888     1.22926150    -0.48968684
 c      1.04909902     0.74550377    -0.37519730
 h     -0.14912538    -1.49566951     1.21384473
 h     -1.87244076     1.83934099     0.67773308
 h     -0.33675487     2.40537232    -0.61411436
 h      1.82965681     1.34890373    -0.43149357
 o      2.25677269    -1.14631658     0.10363613
 h      2.91865473    -0.48665030    -0.21561742
 c     -2.39862709    -0.55732996    -0.65387778
 h     -2.10777614    -1.02574338    -1.54743308
 h     -3.11286617    -1.12083518     0.01421335
 h     -2.96739828     0.27490490    -0.90248571
 h     -0.55905916     1.33679067     1.87692918
          17

 c      1.12613006    -0.50664856    -0.01955115
 c     -0.11022517    -0.98435319     0.30353062
 c     -1.19549699     0.07893555     0.15930191
 c     -1.04544946     1.29049929     0.96231349
[truncated: 34,518 more chars]
