# Supplementary material for: Photochemical permutation of meta-substituted phenols
Source: Nat Commun. 2025 Aug 13;16:7502. doi: 10.1038/s41467-025-62549-5 (PMC12350626; doi:10.1038/s41467-025-62549-5)
Supplement: Supplementary file 3 — Source Data [file 41467_2025_62549_MOESM3_ESM.zip › Source data/NAMD_trajectories/trajectory048.xyz]

          17

 c      1.17131919    -0.42067813    -0.06827329
 c     -0.06957429    -1.05742612     0.01314243
 c     -1.21495243    -0.30046099    -0.02918066
 c     -1.15852395     1.23300111     0.07434499
 c      0.16220956     1.75196153    -0.02333692
 c      1.35792505     1.03618998    -0.07017376
 h      0.00447304    -2.13374197    -0.02387518
 h     -1.88040167     1.56159911    -0.64659238
 h      0.48166413     2.93474953     0.20150503
 h      2.28495895     1.57021881    -0.25448160
 o      2.21048223    -1.20241060     0.05739869
 h      2.92826078    -0.58185789     0.36543130
 c     -2.60679306    -0.81766759    -0.00682678
 h     -2.72301169    -1.92181262    -0.29344108
 h     -3.01198633    -0.30276921     0.83973340
 h     -3.15955207    -0.52669072    -0.81933120
 h     -1.90815881     1.50644181     1.03437039
          17

 c      1.16960815    -0.42405535    -0.07389611
 c     -0.06388839    -1.05270790     0.01412376
 c     -1.21840222    -0.30444858    -0.03283425
 c     -1.15520852     1.23820249     0.07911730
 c      0.16626196     1.75893619    -0.02434287
 c      1.35824373     1.03973955    -0.07241893
 h     -0.01880562    -2.15933181    -0.01201468
 h     -1.89364301     1.56959286    -0.62738293
 h      0.48173912     2.91701312     0.19023002
 h      2.27588165     1.57957750    -0.25828385
 o      2.20934794    -1.20379858     0.06115951
 h      2.89076209    -0.60394138     0.37346354
 c     -2.60359835    -0.82297253    -0.01008950
 h     -2.72890273    -1.92351835    -0.29396857
 h     -3.03728571    -0.32170172     0.85998612
 h     -3.16280746    -0.53759368    -0.81810907
 h     -1.90860679     1.51543427     1.04930117
          17

 c      1.16919073    -0.42554677    -0.07918283
 c     -0.05849018    -1.04870362     0.01453556
 c     -1.22281748    -0.30745706    -0.03639368
 c     -1.15413321     1.24184848     0.08546266
 c      0.17202346     1.76928504    -0.02411868
 c      1.35672776     1.04100347    -0.07523039
 h     -0.04527643    -2.18044728     0.00119066
 h     -1.90989966     1.58669347    -0.61901583
 h      0.46636506     2.87730020     0.17038394
 h      2.27196314     1.58717221    -0.26009374
 o      2.20885106    -1.20554016     0.06499115
 h      2.86377054    -0.62960772     0.38155455
 c     -2.59841546    -0.83008441    -0.01297419
 h     -2.73072091    -1.91849042    -0.27850600
 h     -3.06950013    -0.34500992     0.88557094
 h     -3.18235542    -0.52863247    -0.84107712
 h     -1.89003102     1.52302289     1.05249287
          17

 c      1.17016533    -0.42514972    -0.08414353
 c     -0.05386028    -1.04602330     0.01437166
 c     -1.22791611    -0.30929447    -0.03974400
 c     -1.15540191     1.24407601     0.09308090
 c      0.17903989     1.78208315    -0.02281116
 c      1.35348880     1.04003506    -0.07862260
 h     -0.07323166    -2.19040364     0.01564695
 h     -1.92582070     1.61119752    -0.61874375
 h      0.43801736     2.82483805     0.14359530
 h      2.27329427     1.59245366    -0.25982002
 o      2.20821549    -1.20824986     0.06852703
 h      2.85980933    -0.64833710     0.39558023
 c     -2.59235219    -0.83820560    -0.01568410
 h     -2.72820291    -1.90975866    -0.24912275
 h     -3.10381059    -0.37504557     0.90903943
 h     -3.21078059    -0.50426927    -0.87703605
 h     -1.85304499     1.52882645     1.04457770
          17

 c      1.17261003    -0.42293076    -0.08877866
 c     -0.05045664    -1.04492722     0.01363604
 c     -1.23339678    -0.30982771    -0.04275992
 c     -1.15896761     1.24515380     0.10146167
 c      0.18660051     1.79550687    -0.02070525
 c      1.34878829     1.03708407    -0.08261493
 h     -0.10077855    -2.18604227     0.03110359
 h     -1.93726656     1.64042447    -0.62289750
 h      0.40188909     2.77810321     0.11287667
 h      2.27839640     1.59407185    -0.25711805
 o      2.20718202    -1.21209114     0.07162583
 h      2.88231676    -0.65678173     0.41762984
 c     -2.58663186    -0.84633438    -0.01864414
 h     -2.72166923    -1.90225811    -0.20913981
 h     -3.13583893    -0.41276907     0.92430044
 h     -3.23856628    -0.47103580    -0.91229142
 h     -1.79998686     1.53283850     1.02788798
          17

 c      1.17655648    -0.41902713    -0.09307068
 c     -0.04864913    -1.04531107     0.01233644
 c     -1.23897136    -0.30897605    -0.04531157
 c     -1.16447068     1.24535476     0.10986935
 c      0.19384542     1.80687705    -0.01818046
 c      1.34297292     1.03256357    -0.08721065
 h     -0.12616374    -2.16788543     0.04726446
 h     -1.94084704     1.67146510    -0.62803224
 h      0.36512725     2.76447700     0.08192521
 h      2.28494800     1.59034616    -0.25159474
 o      2.20626482    -1.21659459     0.07453239
 h      2.92168500    -0.66172179     0.44343206
 c     -2.58216665    -0.85355458    -0.02210563
 h     -2.71183735    -1.90187584    -0.16251946
 h     -3.16228906    -0.45758185     0.92760017
 h     -3.25855295    -0.43512515    -0.93691708
 h     -1.73582051     1.53586505     1.00783242
          17

 c      1.18195684    -0.41367368    -0.09698678
 c     -0.04866463    -1.04670690     0.01047827
 c     -1.24438955    -0.30670659    -0.04726727
 c     -1.17118173     1.24482803     0.11725872
 c      0.20018019     1.81419814    -0.01547638
 c      1.33642701     1.02697353    -0.09237780
 h     -0.14806067    -2.14012734     0.06391604
 h     -1.93465090     1.70169173    -0.63135982
 h      0.33222356     2.80269889     0.05222390
 h      2.29065688     1.57984347    -0.24302165
 o      2.20623938    -1.22112280     0.07763660
 h      2.96357479    -0.67250189     0.46624664
 c     -2.57950497    -0.85928733    -0.02617387
 h     -2.69935848    -1.91298665    -0.11303705
 h     -3.18119213    -0.50752290     0.91772374
 h     -3.26666158    -0.40160884    -0.94548897
 h     -1.66871200     1.54011134     0.99440202
          17

 c      1.18866758    -0.40722738    -0.10048862
 c     -0.05055705    -1.04831086     0.00805818
 c     -1.24945172    -0.30303500    -0.04849760
 c     -1.17817706     1.24357350     0.12239266
 c      0.20550923     1.81815510    -0.01259774
 c      1.32954783     1.02080292    -0.09804556
 h     -0.16580361    -2.11036174     0.08107436
 h     -1.91835807     1.72902973    -0.63078977
 h      0.30218561     2.88011014     0.02199044
 h      2.29394510     1.56186218    -0.23144709
 o      2.20765062    -1.22524705     0.08121954
 h      2.99692714    -0.69487271     0.48098858
 c     -2.57890199    -0.86350627    -0.03094097
 h     -2.68437477    -1.93558375    -0.06385779
 h     -3.19205960    -0.55956642     0.89603077
 h     -3.26125923    -0.37439680    -0.93600142
 h     -1.60823352     1.54898861     1.00083718
          17

 c      1.19646085    -0.40015461    -0.10354139
 c     -0.05421795    -1.04912692     0.00506160
 c     -1.25401083    -0.29803265    -0.04888526
 c     -1.18477336     1.24165675     0.12452440
 c      0.20983383     1.82097481    -0.00960221
 c      1.32270445     1.01446721    -0.10411148
 h     -0.17943657    -2.08806808     0.09908106
 h     -1.89318879     1.75213545    -0.62503135
 h      0.27320568     2.96646663    -0.01019166
 h      2.29435732     1.53672525    -0.21719258
 o      2.21069089    -1.22879587     0.08538886
 h      3.01605333    -0.73019580     0.48531997
 c     -2.58032953    -0.86673761    -0.03652911
 h     -2.66658615    -1.96479777    -0.01785100
 h     -3.19605557    -0.60999971     0.86650956
 h     -3.24269102    -0.35623540    -0.90911705
 h     -1.56023418     1.56458639     1.03559800
          17

 c      1.20505456    -0.39298970    -0.10611801
 c     -0.05943378    -1.04830483     0.00148087
 c     -1.25797451    -0.29183372    -0.04833781
 c     -1.19076545     1.23946985     0.12415819
 c      0.21302469     1.82438873    -0.00671154
 c      1.31618245     1.00829964    -0.11044969
 h     -0.18935163    -2.08090058     0.11843798
 h     -1.86191506     1.77062614    -0.61392870
 h      0.24544137     3.03787089    -0.04383302
 h      2.29270988     1.50583252    -0.20079135
 o      2.21521087    -1.23180829     0.09008632
 h      3.02054038    -0.77626527     0.47954694
 c     -2.58341119    -0.86981270    -0.04303854
 h     -2.64577282    -1.99345746     0.02200672
 h     -3.19603050    -0.65495544     0.83563226
 h     -3.21337129    -0.34841623    -0.86822796
 h     -1.52377217     1.58457202     1.09358136
          17

 c      1.21414447    -0.38628612    -0.10819890
 c     -0.06596317    -1.04553946    -0.00263808
 c     -1.26131135    -0.28462775    -0.04679452
 c     -1.19608754     1.23759797     0.12275030
 c      0.21490226     1.82921911    -0.00421078
 c      1.31015283     1.00256901    -0.11692047
 h     -0.19564484    -2.09026081     0.13925730
 h     -1.82882635     1.78534452    -0.59881197
 h      0.22014640     3.08143863    -0.07752088
 h      2.29093102     1.47146395    -0.18289309
 o      2.22069926    -1.23450976     0.09508358
 h      3.01560921    -0.82779718     0.46667312
 c     -2.58737513    -0.87360978    -0.05040045
 h     -2.62222052    -2.01513965     0.05272730
 h     -3.19594574    -0.69111776     0.81135312
 h     -3.17842185    -0.34999685    -0.82024760
 h     -1.49488438     1.60343073     1.15986414
          17

 c      1.22342726    -0.38057106    -0.10976985
 c     -0.07357112    -1.04116878    -0.00715830
 c     -1.26405176    -0.27663902    -0.04422741
 c     -1.20047545     1.23648604     0.12183497
 c      0.21532481     1.83566596    -0.00236992
 c      1.30468657     0.99750840    -0.12338240
 h     -0.19788851    -2.11035289     0.16076516
 h     -1.79933865     1.79839897    -0.58245431
 h      0.19874284     3.09178878    -0.10972409
 h      2.29150008     1.43635394    -0.16414103
 o      2.22626124    -1.23728240     0.09998347
 h      3.01249590    -0.87701954     0.45236148
 c     -2.59112997    -0.87895107    -0.05812202
 h     -2.59677009    -2.02577545     0.07170722
 h     -3.19923605    -0.71643838     0.80058516
 h     -3.14637403    -0.35670892    -0.77642548
 h     -1.47084342     1.61612909     1.21992939
          17

 c      1.23261149    -0.37629726    -0.11082347
 c     -0.08200369    -1.03587448    -0.01187098
 c     -1.26627642    -0.26810861    -0.04064444
 c     -1.20351383     1.23633959     0.12256875
 c      0.21423621     1.84354151    -0.00141909
 c      1.29981265     0.99334538    -0.12970170
 h     -0.19559276    -2.13182690     0.18144034
 h     -1.77892579     1.81253976    -0.56821502
 h      0.18247650     3.06826079    -0.13911475
 h      2.29648520     1.40311410    -0.14506837
 o      2.23084718    -1.24051954     0.10434149
 h      3.02496065    -0.91618077     0.44302390
 c     -2.59355196    -0.88652986    -0.06516247
 h     -2.57060026    -2.02406311     0.07709379
 h     -3.20673207    -0.73046811     0.80596068
 h     -3.12812749    -0.36116242    -0.75080510
 h     -1.45077851     1.61969610     1.26425346
          17

 c      1.24142073    -0.37378906    -0.11136605
 c     -0.09096310    -1.03031651    -0.01655236
 c     -1.26809633    -0.25928672    -0.03609594
 c     -1.20487043     1.23726162     0.12563155
 c      0.21169429     1.85231676    -0.00153647
 c      1.29559078     0.99031513    -0.13575369
 h     -0.18873047    -2.14611421     0.19959943
 h     -1.77145634     1.82969201    -0.55834204
 h      0.17228952     3.01444302    -0.16481195
 h      2.30651507     1.37372336    -0.12608839
 o      2.23393382    -1.24434836     0.10796847
 h      3.05874147    -0.94222415     0.44109384
 c     -2.59401940    -0.89654356    -0.07042395
 h     -2.54490590    -2.01163625     0.06805703
 h     -3.21603903    -0.73409787     0.82454910
 h     -3.13161292    -0.35740977    -0.75320298
 h     -1.43481991     1.61294612     1.28790866
          17

 c      1.24959425    -0.37320431    -0.11142450
 c     -0.10011454    -1.02494074    -0.02101170
 c     -1.26963177    -0.25042987    -0.03067966
 c     -1.20448511     1.23942233     0.13122214
 c      0.20788660     1.86097437    -0.00280907
 c      1.29215111     0.98864001    -0.14141645
 h     -0.17788604    -2.14766417     0.21389799
 h     -1.77783970     1.84946046    -0.55246591
 h      0.16866149     2.94006619    -0.18691826
 h      2.32029323     1.34934237    -0.10759010
 o      2.23595553    -1.24855588     0.11107441
 h      3.10493425    -0.95809062     0.44282998
 c     -2.59285139    -0.90817035    -0.07357938
 h     -2.52057955    -1.99338709     0.04495845
 h     -3.22303640    -0.72906081     0.84975152
 h     -3.15542613    -0.34742780    -0.78129535
 h     -1.42342913     1.59589782     1.28921267
          17

 c      1.25689691    -0.37452543    -0.11104663
 c     -0.10911422    -1.01992886    -0.02511502
 c     -1.27099099    -0.24179702    -0.02454130
 c     -1.20259445     1.24308402     0.13911456
 c      0.20312472     1.86771045    -0.00513695
 c      1.28967704     0.98847103    -0.14656411
 h     -0.16413965    -2.13447069     0.22359605
 h     -1.79602595     1.86900682    -0.54768694
 h      0.17137781     2.86477637    -0.20766472
 h      2.33502762     1.33050557    -0.09005301
 o      2.23779026    -1.25284393     0.11401493
 h      3.14813278    -0.96851575     0.44236747
 c     -2.59102767    -0.91972128    -0.07509723
 h     -2.49799890    -1.97731702     0.00925059
 h     -3.22384588    -0.71761696     0.87428556
 h     -3.19042943    -0.33979806    -0.82318693
 h     -1.41714657     1.56953444     1.26916504
          17

 c      1.26312629    -0.37758814    -0.11029571
 c     -0.11762568    -1.01519136    -0.02879637
 c     -1.27225039    -0.23363477    -0.01787079
 c     -1.19960980     1.24846372     0.14873261
 c      0.19779083     1.86993415    -0.00813602
 c      1.28835361     0.98982570    -0.15106748
 h     -0.14888434    -2.10806862     0.22871013
 h     -1.82222562     1.88443440    -0.54013651
 h      0.17959479     2.81846941    -0.23250255
 h      2.34745092     1.31747497    -0.07407445
 o      2.24012853    -1.25701811     0.11704192
 h      3.17628705    -0.97674678     0.43563959
 c     -2.58953561    -0.92941937    -0.07562905
 h     -2.47704627    -1.97239576    -0.03705532
 h     -3.21591715    -0.70238158     0.89218020
 h     -3.22657057    -0.34279497    -0.86624977
 h     -1.41666673     1.53596825     1.23207466
          17

 c      1.26811595    -0.38212516    -0.10924740
 c     -0.12532825    -1.01036305    -0.03206482
 c     -1.27344190    -0.22615865    -0.01089526
 c     -1.19595181     1.25555839     0.15913616
 c      0.19220433     1.86577178    -0.01136712
 c      1.28832825     0.99254007    -0.15480389
 h     -0.13363164    -2.07349291     0.23013875
 h     -1.85228115     1.89237438    -0.52657488
 h      0.19271933     2.82392697    -0.26724898
 h      2.35483922     1.31052224    -0.06029280
 o      2.24327947    -1.26100450     0.12025317
 h      3.18366453    -0.98409591     0.42114049
 c     -2.58902295    -0.93612580    -0.07566933
 h     -2.45754764    -1.98368382    -0.09199934
 h     -3.19832907    -0.68609382     0.89961615
 h     -3.25652058    -0.36095858    -0.90153881
 h     -1.42320601     1.49880674     1.18724304
          17

 c      1.27173335    -0.38781405    -0.10799002
 c     -0.13192218    -1.00483502    -0.03500112
 c     -1.27455347    -0.21953847    -0.00387142
 c     -1.19191969     1.26406856     0.16897941
 c      0.18657157     1.85622798    -0.01494803
 c      1.28968585     0.99626823    -0.15766906
 h     -0.11979155    -2.03884088     0.22967125
 h     -1.88256067     1.89086923    -0.50521542
 h      0.21057215     2.87142608    -0.31066608
 h      2.35567526     1.31004990    -0.04925580
 o      2.24717502    -1.26482448     0.12361692
 h      3.17074013    -0.99026829     0.39951213
 c     -2.58973304    -0.93971274    -0.07560397
 h     -2.43995420    -2.00814150    -0.15346083
 h     -3.17181984    -0.67127793     0.89525764
 h     -3.27592922    -0.39530874    -0.92388167
 h     -1.43898654     1.46309539     1.15017849
          17

 c      1.27388147    -0.39431270    -0.10661964
 c     -0.13714158    -0.99791651    -0.03772284
 c     -1.27553641    -0.21388996     0.00292390
 c     -1.18766946     1.27351893     0.17685074
 c      0.18111065     1.84408569    -0.01948149
 c      1.29240663     1.00054982    -0.15958408
 h     -0.10846352    -2.01337626     0.22958981
 h     -1.91041862     1.87963298    -0.47594971
 h      0.23197280     2.93126915    -0.35529836
 h      2.34995386     1.31657963    -0.04130386
 o      2.25135474    -1.26859130     0.12698841
 h      3.14438634    -0.99336678     0.37324446
 c     -2.59154388    -0.94088104    -0.07588384
 h     -2.42545865    -2.03622701    -0.21829349
 h     -3.13880286    -0.65986730     0.88052833
 h     -3.28285083    -0.44434410    -0.93102298
 h     -1.46682254     1.43376007     1.13863881
          17

 c      1.27450489    -0.40127972    -0.10522834
 c     -0.14076066    -0.98917431    -0.04030088
 c     -1.27632086    -0.20926399     0.00920753
 c     -1.18342123     1.28349932     0.18228397
 c      0.17607705     1.83166696    -0.02548857
 c      1.29632797     1.00489662    -0.16049815
 h     -0.10040085    -2.00359890     0.23164711
 h     -1.93448205     1.86002991    -0.44031268
 h      0.25476409     2.97953973    -0.39437406
 h      2.33919917     1.33066672    -0.03650580
 o      2.25495622    -1.27252236     0.13013034
 h      3.11799129    -0.98969091     0.34630375
 c     -2.59403315    -0.94066497    -0.07708618
 h     -2.41535336    -2.05749548    -0.28219528
 h     -3.10332296    -0.65287615     0.85985820
 h     -3.27751759    -0.50464875    -0.92329573
 h     -1.50720958     1.41293802     1.16045827
          17

 c      1.27359721    -0.40837963    -0.10389046
 c     -0.14258245    -0.97875880    -0.04267300
 c     -1.27684148    -0.20562665     0.01471269
 c     -1.17968581     1.29369912     0.18632642
 c      0.17170874     1.82033867    -0.03323587
 c      1.30115219     1.00884767    -0.16038947
 h     -0.09620209    -2.00947428     0.23595943
 h     -1.95486825     1.83490241    -0.40122965
 h      0.27671909     3.00350818    -0.42409276
 h      2.32612731     1.35276957    -0.03467839
 o      2.25698270    -1.27688942     0.13280925
 h      3.10724114    -0.97464032     0.32257304
 c     -2.59651916    -0.94008846    -0.07978718
 h     -2.41035091    -2.06464584    -0.34049288
 h     -3.07064535    -0.65026376     0.84040012
 h     -3.26271650    -0.57103441    -0.90408820
 h     -1.55539447     1.39970396     1.20647311
          17

 c      1.27120914    -0.41527589    -0.10265112
 c     -0.14244083    -0.96738365    -0.04464707
 c     -1.27706566    -0.20284762     0.01921522
 c     -1.17707437     1.30373325     0.19066856
 c      0.16818439     1.81080537    -0.04280572
 c      1.30650986     1.01199870    -0.15926210
 h     -0.09642373    -2.02466805     0.24093926
 h     -1.97317850     1.80816763    -0.36245978
 h      0.29596064     2.99799914    -0.44288840
 h      2.31385407     1.38304136    -0.03550344
 o      2.25703471    -1.28180512     0.13497252
 h      3.11857072    -0.94630068     0.30303536
 c     -2.59810032    -0.94002572    -0.08426036
 h     -2.41026831    -2.05468721    -0.38900998
 h     -3.04604316    -0.65131541     0.83020317
 h     -3.24456023    -0.63659760    -0.88077594
 h     -1.60350980     1.39246246     1.26021196
          17

 c      1.26746350    -0.42163492    -0.10151844
 c     -0.14023471    -0.95598536    -0.04599297
 c     -1.27700950    -0.20071879     0.02254994
 c     -1.17598538     1.31311025     0.19665979
 c      0.16559518     1.80335607    -0.05415959
 c      1.31206533     1.01402995    -0.15713738
 h     -0.10141158    -2.04046083     0.24430582
 h     -1.99195089     1.78405853    -0.32777581
 h      0.31103474     2.96243328    -0.45061248
 h      2.30471988     1.42100037    -0.03871750
 o      2.25571753    -1.28703179     0.13677972
 h      3.14263075    -0.90852793     0.28525727
 c     -2.59780203    -0.94105563    -0.09012696
 h     -2.41394565    -2.02881878    -0.42466990
 h     -3.03285669    -0.65568818     0.83446984
 h     -3.23251768    -0.69347747    -0.86461994
 h     -1.64459524     1.39022578     1.30872428
          17

 c      1.26257133    -0.42715260    -0.10046218
 c     -0.13596943    -0.94539546    -0.04653048
 c     -1.27673243    -0.19899778     0.02461600
 c     -1.17657763     1.32135991     0.20504424
 c      0.16392946     1.79791987    -0.06714183
 c      1.31761370     1.01474385    -0.15404473
 h     -0.11109141    -2.04945356     0.24410197
 h     -2.01336466     1.76607270    -0.30000658
 h      0.32098329     2.90017010    -0.44838243
 h      2.29923875     1.46514801    -0.04426376
 o      2.25404209    -1.29211746     0.13841807
 h      3.16360071    -0.86859374     0.26628445
 c     -2.59495306    -0.94321422    -0.09640795
 h     -2.41927751    -1.99221837    -0.44597285
 h     -3.03114978    -0.66431837     0.85227885
 h     -3.23616223    -0.73507114    -0.86652352
 h     -1.67406477     1.39247375     1.34481958
          17

 c      1.25683366    -0.43159072    -0.09941923
 c     -0.12978284    -0.93618454    -0.04616666
 c     -1.27630782    -0.19745047     0.02537857
 c     -1.17893674     1.32816509     0.21605711
 c      0.16305759     1.79392282    -0.08141814
 c      1.32310356     1.01409861    -0.15002189
 h     -0.12492375    -2.04721616     0.23915034
 h     -2.03769880     1.75607299    -0.28030413
 h      0.32567713     2.82015593    -0.43922475
 h      2.29589476     1.51279271    -0.05228999
 o      2.25276254    -1.29663397     0.13997850
 h      3.16958113    -0.83316685     0.24460072
 c     -2.58969733    -0.94583015    -0.10222850
 h     -2.42341761    -1.95386533    -0.45347134
 h     -3.03826687    -0.67907144     0.87720283
 h     -3.25848626    -0.75854727    -0.88894420
 h     -1.68929176     1.39883156     1.36530731
          17

 c      1.25062169    -0.43480584    -0.09830348
 c     -0.12195127    -0.92862060    -0.04489848
 c     -1.27578809    -0.19587881     0.02486614
 c     -1.18319184     1.33341312     0.22957683
 c      0.16269189     1.78997674    -0.09635827
 c      1.32856911     1.01221443    -0.14512685
 h     -0.14199460    -2.03260979     0.22912327
 h     -2.06274209     1.75409873    -0.26811183
 h      0.32658104     2.74047172    -0.42942153
 h      2.29197151     1.56031914    -0.06298498
 o      2.25220714    -1.30027922     0.14145854
 h      3.15533982    -0.80658454     0.22010944
 c     -2.58305446    -0.94771491    -0.10732233
 h     -2.42330375    -1.92549958    -0.44992221
 h     -3.05050518    -0.70154724     0.90095426
 h     -3.29325978    -0.76488333    -0.92350183
 h     -1.68891973     1.40892936     1.36928323
          17

 c      1.24434710    -0.43676213    -0.09701670
 c     -0.11287694    -0.92266214    -0.04280424
 c     -1.27518374    -0.19413037     0.02316177
 c     -1.18947763     1.33716261     0.24524086
 c      0.16235420     1.78378338    -0.11099258
 c      1.33403325     1.00933983    -0.13945325
 h     -0.16117257    -2.00777182     0.21450473
 h     -2.08468371     1.75890415    -0.26181026
 h      0.32736926     2.68936180    -0.42900706
 h      2.28480211     1.60382725    -0.07637357
 o      2.25231785    -1.30290282     0.14279830
 h      3.12184043    -0.79045457     0.19359873
 c     -2.57632320    -0.94770282    -0.11180222
 h     -2.41658121    -1.91801026    -0.43923588
 h     -3.06441604    -0.73223655     0.91652195
 h     -3.33013063    -0.75696058    -0.95792467
 h     -1.67257723     1.42238568     1.35751382
          17

 c      1.23842416    -0.43753450    -0.09545799
 c     -0.10304907    -0.91796317    -0.04003078
 c     -1.27446373    -0.19209454     0.02039388
 c     -1.19780213     1.33956531     0.26247412
 c      0.16157783     1.77340985    -0.12445142
 c      1.33944473     1.00579496    -0.13313855
 h     -0.18132272    -1.97803085     0.19650596
 h     -2.09966472     1.76870424    -0.25949339
 h      0.33165744     2.69022206    -0.44661087
 h      2.27274546     1.63983758    -0.09218596
 o      2.25267353    -1.30454371     0.14391140
 h      3.07607285    -0.78313941     0.16627960
 c     -2.57050384    -0.94530471    -0.11592810
 h     -2.40267115    -1.93524502    -0.42411274
 h     -3.07737315    -0.77035540     0.91949122
 h     -3.35999596    -0.73817039    -0.98245810
 h     -1.64113618     1.43886543     1.33300453
          17

 c      1.23323663    -0.43729500    -0.09353070
 c     -0.09299117    -0.91393364    -0.03676837
 c     -1.27357110    -0.18968872     0.01673239
 c     -1.20791152     1.34077942     0.28039616
 c      0.16032087     1.75947322    -0.13673669
 c      1.34466347     1.00190568    -0.12635898
 h     -0.20154275    -1.95123639     0.17681780
 h     -2.10494756     1.78171467    -0.25942602
 h      0.33809209     2.73596610    -0.48043836
 h      2.25566219     1.66582822    -0.10984148
 o      2.25250236    -1.30548138     0.14471826
 h      3.03101219    -0.77908223     0.13927143
 c     -2.56611216    -0.94101085    -0.12009540
 h     -2.38313935    -1.97073877    -0.40479434
 h     -3.08774295    -0.81406470     0.90826498
 h     -3.37670632    -0.71183156    -0.99141648
 h     -1.59740764     1.45826052     1.30266829
          17

 c      1.22912199    -0.43627121    -0.09114539
 c     -0.08322616    -0.90993726    -0.03319987
 c     -1.27244322    -0.18683992     0.01238917
 c     -1.21920824     1.34089731     0.29766735
 c      0.15884048     1.74439398    -0.14848908
 c      1.34945572     0.99795113    -0.11931315
 h     -0.22124257    -1.93552966     0.15703891
 h     -2.09940496     1.79642985    -0.26014704
 h      0.34176399     2.79786360    -0.52116562
 h      2.23502276     1.68060373    -0.12854686
 o      2.25088991    -1.30616653     0.14518605
 h      3.00234217    -0.77011660     0.11296812
 c     -2.56324677    -0.93592196    -0.12474661
 h     -2.36085523    -2.01188529    -0.38056586
 h     -3.09494508    -0.86083271     0.88398403
 h     -3.37692703    -0.68092585    -0.98259022
 h     -1.54664609     1.48108109     1.27921532
          17

 c      1.22637355    -0.43468933    -0.08822172
 c     -0.07428111    -0.90562308    -0.02943590
 c     -1.27103147    -0.18347278     0.00761664
 c     -1.23085845     1.33990242     0.31261801
 c      0.15729209     1.73020925    -0.16025565
 c      1.35349079     0.99412568    -0.11220126
 h     -0.23980645    -1.93554346     0.13793321
 h     -2.08357728     1.81177605    -0.26044025
 h      0.33902949     2.85133932    -0.56074825
 h      2.21377738     1.68451604    -0.14746730
 o      2.24737776    -1.30684725     0.14533183
 h      2.99884307    -0.75168220     0.08700169
 c     -2.56168912    -0.93116089    -0.13024113
 h     -2.33878012    -2.04653935    -0.35167805
 h     -3.09950930    -0.90785376     0.85042402
 h     -3.35991270    -0.64790656    -0.95670364
 h     -1.49523796     1.50873926     1.27951946
          17

 c      1.22524280    -0.43272977    -0.08469105
 c     -0.06670479    -0.90116231    -0.02549034
 c     -1.26931664    -0.17951657     0.00269587
 c     -1.24214973     1.33775199     0.32415157
 c      0.15566156     1.71801832    -0.17231063
 c      1.35636718     0.99051359    -0.10520608
 h     -0.25601581    -1.94965926     0.11917568
 h     -2.05959948     1.82726684    -0.25942414
 h      0.32852300     2.88268571    -0.59469197
 h      2.19595902     1.67940299    -0.16590421
 o      2.24240453    -1.30722045     0.14515037
 h      3.01519221    -0.72856439     0.06141737
 c     -2.56092849    -0.92756569    -0.13676812
 h     -2.31928771    -2.06640450    -0.31986953
 h     -3.10303324    -0.95248741     0.81366045
 h     -3.32780611    -0.61439311    -0.91753759
 h     -1.44676769     1.54236900     1.31407809
          17

 c      1.22591472    -0.43051159    -0.08049896
 c     -0.06103122    -0.89714424    -0.02132522
 c     -1.26732219    -0.17492733    -0.00208389
 c     -1.25265614     1.33458608     0.33272639
 c      0.15384381     1.70828367    -0.18475160
 c      1.35768567     0.98710467    -0.09848067
 h     -0.26797821    -1.97119386     0.09991648
 h     -2.03106015     1.84316167    -0.25679497
 h      0.31030674     2.88576986    -0.62093422
 h      2.18587581     1.66804768    -0.18341216
 o      2.23689986    -1.30668825     0.14457435
 h      3.03827067    -0.71084995     0.03734163
 c     -2.56014104    -0.92566724    -0.14422406
 h     -2.30399775    -2.06747691    -0.28802498
 h     -3.10774742    -0.99261288     0.78095000
 h     -3.28642883    -0.58056336    -0.87255016
 h     -1.40031965     1.58021193     1.37570117
          17

 c      1.22845319    -0.42810240    -0.07560380
 c     -0.05767404    -0.89424924    -0.01691580
 c     -1.26511980    -0.16970053    -0.00643963
 c     -1.26195215     1.33073110     0.33984773
 c      0.15169056     1.70110984    -0.19756979
 c      1.35716987     0.98386490    -0.09215019
 h     -0.27375052    -1.99214156     0.07952875
 h     -2.00251901     1.86042656    -0.25290405
 h      0.28518508     2.85893133    -0.63883284
 h      2.18680920     1.65309261    -0.19977201
 o      2.23168512    -1.30479984     0.14351899
 h      3.05667831    -0.70679062     0.01628423
 c     -2.55825263    -0.92578162    -0.15205654
 h     -2.29374469    -2.04967607    -0.25971874
 h     -3.11549691    -1.02667334     0.75854644
 h     -3.24564280    -0.54438090    -0.83294588
 h     -1.35424713     1.61763230     1.44557018
          17

 c      1.23274954    -0.42553483    -0.06997393
 c     -0.05683008    -0.89298403    -0.01228308
 c     -1.26281959    -0.16387241    -0.01009962
 c     -1.26946969     1.32651311     0.34689277
 c      0.14902745     1.69632936    -0.21065682
 c      1.35478598     0.98083289    -0.08632823
 h     -0.27203055    -2.00617717     0.05792296
 h     -1.97845083     1.88024074    -0.24833672
 h      0.25444084     2.80400564    -0.64892561
 h      2.19964836     1.63587167    -0.21479308
 o      2.22726473    -1.30140748     0.14192971
 h      3.06414359    -0.72022536    -0.00061478
 c     -2.55428569    -0.92800580    -0.15934331
 h     -2.28843927    -2.01682635    -0.23881474
 h     -3.12655313    -1.05332925     0.74929935
 h     -3.21670400    -0.50204561    -0.81064813
 h     -1.30883099     1.64979950     1.50666767
          17

 c      1.23849956    -0.42281584    -0.06358680
 c     -0.05843831    -0.89356980    -0.00749369
 c     -1.26054493    -0.15752614    -0.01281184
 c     -1.27467260     1.32220908     0.35463743
 c      0.14567130     1.69339479    -0.22375702
 c      1.35078662     0.97816739    -0.08113568
 h     -0.26250542    -2.00989926     0.03547255
 h     -1.96192559     1.90308975    -0.24310419
 h      0.21982696     2.72749026    -0.65353013
 h      2.22229256     1.61597978    -0.22808079
 o      2.22382547    -1.29665135     0.13980466
 h      3.05959966    -0.75076470    -0.01294271
 c     -2.54801559    -0.93189335    -0.16533925
 h     -2.28678006    -1.97716819    -0.22904106
 h     -3.13921607    -1.07111400     0.75183006
 h     -3.20532085    -0.45173016    -0.81125126
 h     -1.26568296     1.67323765     1.54866394
          17

 c      1.24522460    -0.41992293    -0.05643091
 c     -0.06220170    -0.89591832    -0.00264429
 c     -1.25840558    -0.15080630    -0.01436288
 c     -1.27723715     1.31812324     0.36332621
 c      0.14145072     1.69110139    -0.23635125
 c      1.34564107     0.97610379    -0.07670218
 h     -0.24591576    -2.00309806     0.01280396
 h     -1.95378970     1.92797257    -0.23603970
 h      0.18354254     2.64363719    -0.65829478
 h      2.25034247     1.59196419    -0.23899758
 o      2.22123071    -1.29093218     0.13721118
 h      3.04724818    -0.79419918    -0.02127458
 c     -2.54028457    -0.93609549    -0.16993985
 h     -2.28612739    -1.94337767    -0.23352885
 h     -3.15051499    -1.07859445     0.76180775
 h     -3.20738904    -0.39767648    -0.83005599
 h     -1.22666235     1.68583113     1.56671685
          17

 c      1.25233083    -0.41679507    -0.04850976
 c     -0.06764806    -0.89963631     0.00216130
 c     -1.25647839    -0.14393101    -0.01460115
 c     -1.27709037     1.31462535     0.37287222
 c      0.13625343     1.68739527    -0.24753586
 c      1.33990204     0.97486183    -0.07314716
 h     -0.22395828    -1.98874748    -0.00942717
 h     -1.95289410     1.95238604    -0.22499538
 h      0.14771178     2.57662754    -0.67384078
 h      2.27858354     1.56251039    -0.24684876
 o      2.21899342    -1.28487814     0.13430108
 h      3.03684521    -0.84299501    -0.02741559
 c     -2.53243288    -0.93875575    -0.17344794
 h     -2.28335649    -1.92921838    -0.25440743
 h     -3.15727250    -1.07491549     0.77395189
 h     -3.21378788    -0.34828963    -0.85710028
 h     -1.19336094     1.68645485     1.55956408
          17

 c      1.25919224    -0.41332791    -0.03984696
 c     -0.07421103    -0.90406155     0.00683815
 c     -1.25479321    -0.13718717    -0.01344864
 c     -1.27434802     1.31208736     0.38300795
 c      0.13010216     1.68019952    -0.25631093
 c      1.33409560     0.97456032    -0.07055185
 h     -0.19902130    -1.97267896    -0.03075313
 h     -1.95704397     1.97309672    -0.20769247
 h      0.11319208     2.55100415    -0.71253141
 h      2.30239065     1.52731008    -0.25113196
 o      2.21641647    -1.27919896     0.13128896
 h      3.04126181    -0.88857858    -0.03405649
 c     -2.52551558    -0.93860002    -0.17619860
 h     -2.27707708    -1.94113284    -0.29232154
 h     -3.15688570    -1.06021158     0.78351967
 h     -3.21673424    -0.31120644    -0.88357349
 h     -1.16692135     1.67484727     1.52877838
          17

 c      1.26522885    -0.40938033    -0.03049089
 c     -0.08131679    -0.90839194     0.01134131
 c     -1.25333008    -0.13090252    -0.01089728
 c     -1.26924132     1.31075595     0.39329575
 c      0.12309898     1.66949647    -0.26260330
 c      1.32866465     0.97516428    -0.06893655
 h     -0.17370141    -1.96222877    -0.05104997
 h     -1.96397230     1.98711190    -0.18256571
 h      0.07975791     2.56745814    -0.77641304
 h      2.31862994     1.48737182    -0.25170780
 o      2.21313892    -1.27437222     0.12834196
 h      3.06766898    -0.92628146    -0.04301913
 c     -2.51997693    -0.93564774    -0.17853304
 h     -2.26915308    -1.97217871    -0.34560698
 h     -3.14778964    -1.03565125     0.78714242
 h     -3.21178288    -0.29098083    -0.90388249
 h     -1.14785185     1.65191539     1.47952549
          17

 c      1.26995336    -0.40479761    -0.02051293
 c     -0.08845777    -0.91195536     0.01566571
 c     -1.25203229    -0.12540165    -0.00699783
 c     -1.26207810     1.31061821     0.40295767
 c      0.11523051     1.65738688    -0.26754485
 c      1.32392295     0.97648896    -0.06825634
 h     -0.15020731    -1.96327976    -0.07047415
 h     -1.97198961     1.99240796    -0.14920875
 h      0.04820282     2.60223497    -0.85371905
 h      2.32612489     1.44495565    -0.24886672
 o      2.20964139    -1.27047935     0.12546709
 h      3.10947483    -0.95777145    -0.05350633
 c     -2.51578343    -0.93080296    -0.18090632
 h     -2.26327593    -2.00715282    -0.40999065
 h     -3.12976743    -1.00324051     0.78332519
 h     -3.19735840    -0.28914648    -0.91526887
 h     -1.13561561     1.62046690     1.42279484
          17

 c      1.27299493    -0.39945035    -0.00999725
 c     -0.09522447    -0.91450889     0.01981632
 c     -1.25082671    -0.12096515    -0.00185069
 c     -1.25323280     1.31131918     0.41065164
 c      0.10639037     1.64599110    -0.27246460
 c      1.32000041     0.97825000    -0.06841348
 h     -0.13003295    -1.97694105    -0.08908630
 h     -1.98033168     1.98834840    -0.10846349
 h      0.02023323     2.63161302    -0.93043826
 h      2.32584126     1.40331022    -0.24331749
 o      2.20690894    -1.26743260     0.12256330
 h      3.15155081    -0.98701977    -0.06303677
 c     -2.51264515    -0.92506815    -0.18387479
 h     -2.26261666    -2.03178315    -0.47964691
 h     -3.10415847    -0.96554729     0.77279358
 h     -3.17413421    -0.30472639    -0.91729003
 h     -1.12808381     1.58582239     1.37774941
          17

 c      1.27411410    -0.39328963     0.00097102
 c     -0.10128096    -0.91631018     0.02377460
 c     -1.24964463    -0.11780790     0.00439372
 c     -1.24308640     1.31228328     0.41475281
 c      0.09650785     1.63656975    -0.27829193
 c      1.31681441     0.98012652    -0.06927535
 h     -0.11411418    -1.99881562    -0.10645236
 h     -1.98934149     1.97583767    -0.06229949
 h     -0.00277642     2.64194606    -0.99707258
 h      2.32076506     1.36626548    -0.23610567
 o      2.20576580    -1.26519363     0.11954000
 h      3.18053861    -1.01628835    -0.06944616
 c     -2.51009146    -0.91921291    -0.18798187
 h     -2.26885430    -2.03692565    -0.54859773
 h     -3.07386515    -0.92538521     0.75859824
 h     -3.14494119    -0.33433492    -0.91187303
 h     -1.12186011     1.55431301     1.36800445
          17

 c      1.27321638    -0.38638817     0.01231211
 c     -0.10632992    -0.91789514     0.02749602
 c     -1.24843835    -0.11608258     0.01152703
 c     -1.23182043     1.31314878     0.41476916
 c      0.08560136     1.62970810    -0.28556813
 c      1.31410811     0.98182044    -0.07069475
 h     -0.10312038    -2.02161310    -0.12163939
 h     -2.00049585     1.95720486    -0.01351899
 h     -0.02014802     2.62736425    -1.04841641
 h      2.31519635     1.33764716    -0.22843592
 o      2.20658329    -1.26378432     0.11636516
 h      3.18923918    -1.04557367    -0.07170990
 c     -2.50746382    -0.91382061    -0.19359680
 h     -2.28223192    -2.01864116    -0.61155816
 h     -3.04292943    -0.88545731     0.74558992
 h     -3.11506495    -0.37192653    -0.90381600
 h     -1.11472897     1.52833698     1.40449700
          17

 c      1.27036073    -0.37895062     0.02395241
 c     -0.11010705    -0.91978970     0.03093331
 c     -1.24718632    -0.11588202     0.01928883
 c     -1.21932901     1.31395899     0.41232146
 c      0.07378529     1.62559295    -0.29457741
 c      1.31157244     0.98311501    -0.07253453
 h     -0.09753350    -2.03849037    -0.13356396
 h     -2.01596261     1.93561474     0.03488180
 h     -0.03178433     2.58652702    -1.08209752
 h      2.31324133     1.32053387    -0.22139364
 o      2.20924801    -1.26323534     0.11306907
 h      3.17701858    -1.07330289    -0.06998467
 c     -2.50398114    -0.90936150    -0.20072934
 h     -2.30177490    -1.97744886    -0.66438250
 h     -3.01548079    -0.84806143     0.73877141
 h     -3.09216035    -0.40896478    -0.90084352
 h     -1.10735846     1.50459935     1.47320406
          17

 c      1.26575862    -0.37129080     0.03582074
 c     -0.11240264    -0.92233748     0.03405822
 c     -1.24588315    -0.11722629     0.02739723
 c     -1.20552123     1.31481340     0.40981892
 c      0.06126259     1.62412571    -0.30539876
 c      1.30901307     0.98392337    -0.07469105
 h     -0.09757293    -2.04501502    -0.14136312
 h     -2.03732425     1.91386828     0.08065599
 h     -0.03808082     2.52128339    -1.09804388
 h      2.31689569     1.31655612    -0.21565243
 o      2.21315292    -1.26356459     0.10975031
 h      3.15007324    -1.09682504    -0.06562970
 c     -2.49901410    -0.90602925    -0.20897545
 h     -2.32536956    -1.91822671    -0.70459224
 h     -2.99434408    -0.81505860     0.74078358
 h     -3.08418712    -0.43644694    -0.91120382
 h     -1.10120559     1.47916250     1.54976183
          17

 c      1.25975696    -0.36378538     0.04784009
 c     -0.11308890    -0.92563682     0.03687185
 c     -1.24451786    -0.12006186     0.03558047
 c     -1.19062619     1.31570145     0.40904606
 c      0.04832413     1.62487146    -0.31783545
 c      1.30645568     0.98430651    -0.07710357
 h     -0.10312313    -2.03981878    -0.14462259
 h     -2.06398573     1.89320002     0.12288751
 h     -0.04001910     2.43718369    -1.09936277
 h      2.32491543     1.32556655    -0.21133884
 o      2.21719267    -1.26478537     0.10658637
 h      3.12185682    -1.11267885    -0.06126779
 c     -2.49253359    -0.90332764    -0.21778064
 h     -2.34982071    -1.85082099    -0.73232866
 h     -2.98025419    -0.78810452     0.75023918
 h     -3.09478331    -0.44893002    -0.93801523
 h     -1.09666204     1.45051986     1.61556027
          17

 c      1.25279865    -0.35681638     0.05991804
 c     -0.11214096    -0.92952211     0.03941079
 c     -1.24304874    -0.12427867     0.04359308
 c     -1.17524020     1.31658318     0.41098075
 c      0.03536013     1.62688135    -0.33120010
 c      1.30410588     0.98445413    -0.07974373
 h     -0.11371865    -2.02471092    -0.14348668
 h     -2.09262398     1.87308570     0.16170957
 h     -0.03942294     2.34540356    -1.09492459
 h      2.33340589     1.34585693    -0.20814370
 o      2.22001562    -1.26690137     0.10379930
 h      3.10963836    -1.11728363    -0.06013576
 c     -2.48530025    -0.89986065    -0.22671951
 h     -2.37125290    -1.79022143    -0.75147703
 h     -2.97227830    -0.76879147     0.76245203
 h     -3.12028549    -0.44671775    -0.97575612
 h     -1.09308612     1.41905568     1.66027431
          17

 c      1.24536758    -0.35071777     0.07194048
 c     -0.10963721    -0.93356714     0.04175225
 c     -1.24139355    -0.12972405     0.05122230
 c     -1.16017898     1.31742358     0.41610014
 c      0.02285428     1.62858547    -0.34406261
 c      1.30221070     0.98463535    -0.08259478
 h     -0.12859475    -2.00456174    -0.13867695
 h     -2.11829721     1.85216276     0.19754278
 h     -0.03907700     2.26391507    -1.10239182
 h      2.33760388     1.37475336    -0.20555703
 o      2.22081675    -1.26983897     0.10152173
 h      3.12254876    -1.10869075    -0.06389645
 c     -2.47846450    -0.89381465    -0.23544776
 h     -2.38621805    -1.75335328    -0.76905265
 h     -2.96886948    -0.75845090     0.77179082
 h     -3.15247284    -0.43360448    -1.01407219
 h     -1.08929534     1.38602671     1.67915269
          17

 c      1.23792777    -0.34575932     0.08377517
 c     -0.10572786    -0.93714917     0.04401177
 c     -1.23943712    -0.13620138     0.05829292
 c     -1.14627465     1.31815181     0.42461674
 c      0.01129684     1.62838308    -0.35464346
 c      1.30092973     0.98514384    -0.08563669
 h     -0.14680287    -1.98654876    -0.13136296
 h     -2.13626966     1.82934354     0.23055233
 h     -0.04189613     2.21066301    -1.14355083
 h      2.33360063     1.40928694    -0.20307156
 o      2.21996310    -1.27337573     0.09968911
 h      3.15210161    -1.08810657    -0.07094914
 c     -2.47300629    -0.88400894    -0.24382814
 h     -2.39314783    -1.75015413    -0.79021618
 h     -2.96870833    -0.75781022     0.77378771
 h     -3.18311499    -0.41377268    -1.04360319
 h     -1.08387068     1.35304565     1.67084619
          17

 c      1.23087452    -0.34218002     0.09528302
 c     -0.10057633    -0.93964134     0.04631832
 c     -1.23706426    -0.14346275     0.06467596
 c     -1.13423063     1.31860842     0.43652493
 c      0.00103959     1.62608102    -0.36253387
 c      1.30026639     0.98624859    -0.08884603
 h     -0.16732561    -1.97797418    -0.12276388
 h     -2.14341762     1.80445038     0.26053189
 h     -0.04921269     2.18708273    -1.22382323
 h      2.31933816     1.44674208    -0.20029547
 o      2.21846647    -1.27718854     0.09813526
 h      3.18064718    -1.05902272    -0.07802066
 c     -2.46950279    -0.87066002    -0.25228728
 h     -2.39272482    -1.77601913    -0.81273672
 h     -2.97105890    -0.76680500     0.76613339
 h     -3.20607191    -0.39053375    -1.05837384
 h     -1.07527588     1.32187836     1.63693578
          17

 c      1.22451556    -0.34022029     0.10633028
 c     -0.09434045    -0.94071903     0.04876793
 c     -1.23419023    -0.15121722     0.07029215
 c     -1.12452716     1.31853267     0.45145620
 c     -0.00771795     1.62294457    -0.36934898
 c      1.30003956     0.98816394    -0.09220870
 h     -0.18900899    -1.98278425    -0.11355741
 h     -2.13893303     1.77838558     0.28701605
 h     -0.06068419     2.17777269    -1.32413066
 h      2.29495503     1.48504009    -0.19701898
 o      2.21718552    -1.28094819     0.09673061
 h      3.19383690    -1.02531100    -0.08243672
 c     -2.46818913    -0.85500496    -0.26163915
 h     -2.38680654    -1.81625522    -0.82919674
 h     -2.97577530    -0.78466547     0.74874699
 h     -3.21749494    -0.36619528    -1.05569901
 h     -1.06186225     1.29428616     1.58320010
          17

 c      1.21909267    -0.34009094     0.11679059
 c     -0.08722187    -0.94057256     0.05139268
 c     -1.23077035    -0.15915554     0.07510561
 c     -1.11734835     1.31761832     0.46837434
 c     -0.01487610     1.62022088    -0.37701620
 c      1.29989159     0.99101195    -0.09572507
 h     -0.21029055    -1.99919208    -0.10355105
 h     -2.12456358     1.75304775     0.30943986
 h     -0.07557392     2.16756888    -1.42065375
 h      2.26272195     1.52298654    -0.19322319
 o      2.21655794    -1.28436647     0.09542413
 h      3.18463274    -0.99016243    -0.08282849
 c     -2.46904491    -0.83844828    -0.27256763
 h     -2.37738740    -1.85575662    -0.83311101
 h     -2.98315458    -0.81016472     0.72340601
 h     -3.21570690    -0.34205908    -1.03572296
 h     -1.04173289     1.27169258     1.52251574
          17

 c      1.21481665    -0.34189952     0.12653819
 c     -0.07951598    -0.93981406     0.05417898
 c     -1.22679996    -0.16697187     0.07911741
 c     -1.11257911     1.31560761     0.48532150
 c     -0.02046594     1.61852215    -0.38668949
 c      1.29934621     0.99476860    -0.09939729
 h     -0.22910108    -2.02084434    -0.09198055
 h     -2.10449623     1.73110303     0.32732404
 h     -0.09324092     2.14829701    -1.49752865
 h      2.22661857     1.56036281    -0.18900543
 o      2.21661660    -1.28722295     0.09423735
 h      3.15293691    -0.95561001    -0.07905208
 c     -2.47179978    -0.82215048    -0.28534486
 h     -2.36624089    -1.88364547    -0.82161548
 h     -2.99370651    -0.84187008     0.69316225
 h     -3.20145381    -0.31817177    -1.00139794
 h     -1.01238020     1.25456397     1.47737896
          17

 c      1.21188404    -0.34558474     0.13543964
 c     -0.07160543    -0.93918108     0.05710857
 c     -1.22231766    -0.17437129     0.08236394
 c     -1.10988276     1.31234298     0.49996967
 c     -0.02467633     1.61796248    -0.39879850
 c      1.29791256     0.99923607    -0.10321303
 h     -0.24320170    -2.04029210    -0.07810525
 h     -2.08467709     1.71558533     0.34050597
 h     -0.11312198     2.11691762    -1.54666000
 h      2.19142621     1.59771255    -0.18443472
 o      2.21701802    -1.28941199     0.09326072
 h      3.10520539    -0.92192675    -0.07212745
 c     -2.47589249    -0.80702915    -0.29974845
 h     -2.35489339    -1.89352731    -0.79520640
 h     -3.00781371    -0.87829027     0.66151079
 h     -3.17857976    -0.29274110    -0.95884112
 h     -0.97061504     1.24218472     1.47332585
          17

 c      1.21046445    -0.35088736     0.14334822
 c     -0.06391307    -0.93928735     0.06018007
 c     -1.21740565    -0.18107077     0.08491436
 c     -1.10868078     1.30768376     0.51151476
 c     -0.02783128     1.61835969    -0.41332983
 c      1.29522291     1.00408073    -0.10713895
 h     -0.25069017    -2.05181999    -0.06157848
 h     -2.07124357     1.70922256     0.34937584
 h     -0.13470419     2.07317193    -1.56508626
 h      2.16132694     1.63567450    -0.17937309
 o      2.21707397    -1.29100912     0.09265249
 h      3.05415564    -0.88681381    -0.06421494
 c     -2.48046762    -0.79386700    -0.31504456
 h     -2.34462724    -1.88280886    -0.75694394
 h     -3.02532944    -0.91783430     0.63138048
 h     -3.15447678    -0.26152684    -0.91728660
 h     -0.91500989     1.23420858     1.51675503
          17

 c      1.21066185    -0.35737021     0.15010300
 c     -0.05684325    -0.94050122     0.06340844
 c     -1.21217767    -0.18680123     0.08686562
 c     -1.10810186     1.30148694     0.52137406
 c     -0.03035078     1.61933474    -0.42995760
 c      1.29115690     1.00893192    -0.11112487
 h     -0.25035798    -2.05266014    -0.04250744
 h     -2.06804297     1.71345189     0.35507350
 h     -0.15760841     2.01849125    -1.55381430
 h      2.13850880     1.67404506    -0.17333729
 o      2.21598897    -1.29226060     0.09260032
 h      3.01523563    -0.84581386    -0.05800149
 c     -2.48457130    -0.78327073    -0.33014303
 h     -2.33636961    -1.85267613    -0.71201367
 h     -3.04532840    -0.95858346     0.60434694
 h     -3.13836078    -0.21863038    -0.88687777
 h     -0.84947199     1.23186360     1.58684231
          17

 c      1.21247384    -0.36447207     0.15552997
 c     -0.05072367    -0.94289979     0.06682038
 c     -1.20675666    -0.19131177     0.08833412
 c     -1.10733977     1.29382717     0.53136894
 c     -0.03270021     1.62032775    -0.44797024
 c      1.28587630     1.01347638    -0.11510934
 h     -0.24186206    -2.04325063    -0.02136559
 h     -2.07443062     1.72751404     0.35953226
 h     -0.18187943     1.95585972    -1.51862005
 h      2.12262503     1.71120936    -0.16548816
 o      2.21345878    -1.29333071     0.09321251
 h      2.99719777    -0.79653462    -0.05496138
 c     -2.48766164    -0.77526588    -0.34403702
 h     -2.33038812    -1.80905135    -0.66756435
 h     -3.06623428    -0.99807787     0.58053540
 h     -3.13575553    -0.16066960    -0.87349462
 h     -0.78135432     1.23633445     1.65717906
          17

 c      1.21576621    -0.37158812     0.15943926
 c     -0.04573852    -0.94625193     0.07045545
 c     -1.20126719    -0.19437259     0.08944090
 c     -1.10599389     1.28509422     0.54254520
 c     -0.03528495     1.62059907    -0.46604600
 c      1.27974238     1.01748892    -0.11902466
 h     -0.22578142    -2.02718688     0.00113691
 h     -2.08549176     1.74844950     0.36517039
 h     -0.20867283     1.89004533    -1.47273946
 h      2.11143706     1.74444609    -0.15473685
 o      2.21006035    -1.29399096     0.09444454
 h      2.99566338    -0.74366499    -0.05414003
 c     -2.49001888    -0.76878919    -0.35617004
 h     -2.32587453    -1.76377526    -0.63231604
 h     -3.08626049    -1.03339732     0.55919106
 h     -3.14383944    -0.09166811    -0.87529341
 h     -0.71742397     1.24761779     1.71028623
          17

 c      1.22025492    -0.37816791     0.16161369
 c     -0.04184746    -0.95003692     0.07436931
 c     -1.19585996    -0.19575234     0.09029500
 c     -1.10400490     1.27586455     0.55527392
 c     -0.03830572     1.61932803    -0.48210145
 c      1.27317807     1.02079626    -0.12280532
 h     -0.20353626    -2.01083388     0.02423846
 h     -2.09462064     1.77213875     0.37434813
 h     -0.24135656     1.82690339    -1.43910298
 h      2.10203080     1.77086392    -0.13979765
 o      2.20682817    -1.29374960     0.09618090
 h      2.99947560    -0.69688168    -0.05336459
 c     -2.49245941    -0.76190283    -0.36634796
 h     -2.32095537    -1.73301110    -0.61514211
 h     -3.10382326    -1.06158205     0.53938363
 h     -3.15436746    -0.02172208    -0.88581713
 h     -0.66247658     1.26476821     1.73749995
          17

 c      1.22539104    -0.38398468     0.16178769
 c     -0.03856370    -0.95355363     0.07865091
 c     -1.19083434    -0.19506502     0.09102279
 c     -1.10148335     1.26661887     0.56964586
 c     -0.04170686     1.61609717    -0.49405953
 c      1.26651644     1.02327709    -0.12643300
 h     -0.17700420    -2.00189348     0.04743294
 h     -2.09609222     1.79467632     0.38895599
 h     -0.28524029     1.76929002    -1.44259819
 h      2.09181911     1.78830937    -0.11888336
 o      2.20469747    -1.29220394     0.09835558
 h      2.99955614    -0.66509318    -0.05100993
 c     -2.49565810    -0.75295078    -0.37462086
 h     -2.31409073    -1.72876020    -0.62223224
 h     -3.11765313    -1.08015888     0.52048808
 h     -3.15969432     0.03882394    -0.89889099
 h     -0.61965039     1.28638138     1.73574408
          17

 c      1.23256088    -0.38658058     0.16052120
 c     -0.03808110    -0.95740054     0.08331468
 c     -1.18640231    -0.19409915     0.09205469
 c     -1.09802406     1.25814315     0.58311864
 c     -0.04507617     1.61197953    -0.50066119
 c      1.25994322     1.02412796    -0.12987504
 h     -0.14784572    -2.00568278     0.06431324
 h     -2.08703628     1.81429874     0.41129412
 h     -0.34120979     1.71914496    -1.48803205
 h      2.07998418     1.79634605    -0.09389516
 o      2.20380496    -1.28927399     0.10095804
 h      2.99267932    -0.65136861    -0.04759914
 c     -2.49964700    -0.74132302    -0.38069192
 h     -2.30480956    -1.75006388    -0.65085274
 h     -3.13141486    -1.09139489     0.50123141
 h     -3.15515242     0.08367679    -0.91001417
 h     -0.58829064     1.30674314     1.70995582
          17

 c      1.23729806    -0.39549301     0.16222139
 c     -0.03701124    -0.96146557     0.08947929
 c     -1.18580007    -0.19403398     0.09627011
 c     -1.09470596     1.24570463     0.59447102
 c     -0.04163247     1.60911142    -0.50358649
 c      1.25059512     1.03226877    -0.13617936
 h     -0.11199052    -2.01928594     0.07063980
 h     -2.06289104     1.83101632     0.43798191
 h     -0.39445504     1.70011643    -1.54867791
 h      2.07573291     1.78464292    -0.09151266
 o      2.20294761    -1.28273642     0.10303840
 h      2.97945771    -0.65368521    -0.04276891
 c     -2.50337477    -0.72866922    -0.38480346
 h     -2.29694903    -1.78428669    -0.69973780
 h     -3.14372264    -1.09319021     0.47943512
 h     -3.13775759     0.11232552    -0.91610045
 h     -0.57543017     1.32917715     1.65592232
          17

 c      1.24236578    -0.40070325     0.16215556
 c     -0.03883529    -0.96477811     0.09589239
 c     -1.18437140    -0.19468017     0.10013631
 c     -1.09029945     1.23597943     0.60550451
 c     -0.04022548     1.60331556    -0.50436187
 c      1.24243525     1.03885687    -0.14190034
 h     -0.07683544    -2.04420895     0.07356329
 h     -2.02970353     1.83927335     0.47021576
 h     -0.44526794     1.68543502    -1.60908778
 h      2.07063274     1.76448026    -0.08858131
 o      2.20348214    -1.27495441     0.10536460
 h      2.96418153    -0.67283463    -0.03555417
 c     -2.50800409    -0.71611987    -0.38777231
 h     -2.29289258    -1.80891416    -0.76213063
 h     -3.15288709    -1.08437800     0.45679941
 h     -3.10932076     0.12082615    -0.91959019
 h     -0.57433270     1.35022475     1.58428228
          17

 c      1.24717808    -0.40172916     0.16026654
 c     -0.04322120    -0.96789765     0.10253992
 c     -1.18225155    -0.19614937     0.10367383
 c     -1.08496366     1.22901807     0.61513297
 c     -0.04164313     1.59488254    -0.50441465
 c      1.23564083     1.04326193    -0.14696609
 h     -0.04375581    -2.07347355     0.07327894
 h     -1.99187725     1.84001633     0.50660972
 h     -0.48730358     1.67293555    -1.65364062
 h      2.06710483     1.73942284    -0.08500595
 o      2.20509619    -1.26655769     0.10802714
 h      2.95550058    -0.70201336    -0.02757585
 c     -2.51300054    -0.70473046    -0.39013782
 h     -2.29479250    -1.81256070    -0.83169039
 h     -3.15978789    -1.06644652     0.43472632
 h     -3.07256608     0.11218143    -0.92189964
 h     -0.57847966     1.36913034     1.51049450
          17

 c      1.25120896    -0.39830797     0.15655163
 c     -0.04965965    -0.97147112     0.10938005
 c     -1.17964556    -0.19849347     0.10692091
 c     -1.07914673     1.22448520     0.62165793
 c     -0.04635245     1.58404593    -0.50451413
 c      1.23025396     1.04495692    -0.15134183
 h     -0.01433639    -2.09916349     0.07012684
 h     -1.95614789     1.83604452     0.54524593
 h     -0.51683985     1.66151824    -1.67459350
 h      2.06815142     1.71343042    -0.08089880
 o      2.20721844    -1.25826983     0.11114625
 h      2.96444500    -0.73221989    -0.02087400
 c     -2.51768434    -0.69527713    -0.39229227
 h     -2.30361258    -1.78967288    -0.90278686
 h     -3.16621517    -1.04172694     0.41555342
 h     -3.03221269     0.09290096    -0.92628703
 h     -0.57581785     1.38700791     1.45766871
          17

 c      1.25408034    -0.39041255     0.15105043
 c     -0.05750210    -0.97599279     0.11634181
 c     -1.17681373    -0.20169652     0.10992780
 c     -1.07324987     1.22179069     0.62359228
 c     -0.05455403     1.57099555    -0.50502227
 c      1.22625440     1.04361308    -0.15502484
 h      0.00972805    -2.11520141     0.06456896
 h     -1.93049238     1.83143015     0.58409659
 h     -0.53209005     1.65070827    -1.66908284
 h      2.07607259     1.68974801    -0.07658442
 o      2.20941973    -1.25056787     0.11479894
 h      2.99757477    -0.75750441    -0.01665064
 c     -2.52128338    -0.68839542    -0.39443176
 h     -2.31937410    -1.73912951    -0.97061694
 h     -3.17451437    -1.01291887     0.40197703
 h     -2.99449675     0.07269405    -0.93779525
 h     -0.55381641     1.40606590     1.44646765
          17

 c      1.25560468    -0.37827445     0.14383750
 c     -0.06602073    -0.98169916     0.12332888
 c     -1.17405285    -0.20569291     0.11273366
 c     -1.06682943     1.22061711     0.62120957
 c     -0.06622219     1.55588614    -0.50603367
 c      1.22365640     1.03918854    -0.15804032
 h      0.02691892    -2.11849367     0.05714448
 h     -1.92137516     1.82972384     0.62163338
 h     -0.53269771     1.64042030    -1.63744667
 h      2.09109329     1.66992205    -0.07262503
 o      2.21187646    -1.24340865     0.11894767
 h      3.04966041    -0.77923182    -0.01411609
 c     -2.52316595    -0.68446305    -0.39658381
 h     -2.34124607    -1.66368010    -1.03145666
 h     -3.18674744    -0.98242598     0.39591065
 h     -2.96522706     0.06179043    -0.96154173
 h     -0.51179643     1.42553649     1.47635655
          17

 c      1.25577671    -0.36241247     0.13502882
 c     -0.07447661    -0.98853974     0.13022761
 c     -1.17166820    -0.21038444     0.11534977
 c     -1.05885851     1.22121544     0.61637837
 c     -0.08108202     1.53883682    -0.50735295
 c      1.22254537     1.03196211    -0.16044555
 h      0.03616980    -2.10916663     0.04839681
 h     -1.93015741     1.83148118     0.65705661
 h     -0.51990529     1.63090950    -1.58341321
 h      2.11088468     1.65360443    -0.06980555
 o      2.21522271    -1.23642931     0.12347885
 h      3.10653161    -0.80280087    -0.01118806
 c     -2.52319471    -0.68317686    -0.39875914
 h     -2.36748703    -1.57035028    -1.08347938
 h     -3.20365997    -0.95181477     0.39723676
 h     -2.94671288     0.06576723    -0.99882620
 h     -0.46161131     1.44080326     1.52746895
          17

 c      1.25474408    -0.34366575     0.12479559
 c     -0.08218719    -0.99616437     0.13691961
 c     -1.16993996    -0.21563911     0.11775690
 c     -1.04882779     1.22410246     0.61104170
 c     -0.09852188     1.51992023    -0.50832506
 c      1.22301154     1.02250479    -0.16234403
 h      0.03709032    -2.09059391     0.03876602
 h     -1.95199803     1.83353775     0.68974840
 h     -0.49748585     1.62290674    -1.51619938
 h      2.13141796     1.63927618    -0.06898653
 o      2.22001974    -1.22929454     0.12829277
 h      3.15411961    -0.83210544    -0.00603584
 c     -2.52185794    -0.68327969    -0.40100105
 h     -2.39547606    -1.47095608    -1.12827648
 h     -3.22412442    -0.92178046     0.40332194
 h     -2.93670015     0.08281535    -1.04452010
 h     -0.41592102     1.44752882     1.57929870
          17

 c      1.25277528    -0.32321719     0.11338604
 c     -0.08859499    -1.00392874     0.14329748
 c     -1.16908927    -0.22130258     0.11990885
 c     -1.03699977     1.22969222     0.60661072
 c     -0.11748220     1.49913494    -0.50758234
 c      1.22504039     1.01163856    -0.16390417
 h      0.03010613    -2.06923130     0.02843795
 h     -1.97863541     1.83110310     0.71868897
 h     -0.47297616     1.61812693    -1.45381876
 h      2.14849034     1.62527562    -0.07095408
 o      2.22646972    -1.22181456     0.13333917
 h      3.18350695    -0.86779773     0.00223281
 c     -2.51998354    -0.68291866    -0.40315904
 h     -2.42222674    -1.38068553    -1.17191511
 h     -3.24555259    -0.89258370     0.40978531
 h     -2.93080543     0.10702071    -1.08946414
 h     -0.38258989     1.44369770     1.61864664
          17

 c      1.25022577    -0.30258617     0.10114475
 c     -0.09331500    -1.01098333     0.14927706
 c     -1.16924748    -0.22722366     0.12174213
 c     -1.02405602     1.23810634     0.60406896
 c     -0.13654830     1.47639380    -0.50317661
 c      1.22844897     1.00040290    -0.16536674
 h      0.01638274    -2.05353971     0.01724071
 h     -2.00203248     1.82033631     0.74252466
 h     -0.45672378     1.61976512    -1.42198074
 h      2.15900381     1.61055832    -0.07634883
 o      2.23438094    -1.21393000     0.13861123
 h      3.19189319    -0.90785845     0.01357086
 c     -2.51832403    -0.68045575    -0.40489248
 h     -2.44552841    -1.31265738    -1.22210918
 h     -3.26500872    -0.86450459     0.41206110
 h     -2.92524989     0.13294809    -1.12487635
 h     -0.36530358     1.42919701     1.63856976
          17

 c      1.24749567    -0.28356926     0.08850320
 c     -0.09612041    -1.01652899     0.15478865
 c     -1.17043595    -0.23326683     0.12319041
 c     -1.01080819     1.24914939     0.60415225
 c     -0.15456911     1.45170249    -0.49406993
 c      1.23289171     0.98999468    -0.16702925
 h     -0.00259477    -2.05105962     0.00483561
 h     -2.01639613     1.79952294     0.75999016
 h     -0.45500516     1.63070201    -1.43708353
 h      2.16164114     1.59509923    -0.08557495
 o      2.24317946    -1.20569589     0.14413920
 h      3.18284715    -0.94833782     0.02707451
 c     -2.51733145    -0.67515135    -0.40624060
 h     -2.46480303    -1.27134841    -1.28070821
 h     -3.28028798    -0.83802253     0.40683162
 h     -2.91772501     0.15729044    -1.14465714
 h     -0.36505299     1.40506946     1.63632154
          17

 c      1.24498894    -0.26808965     0.07594442
 c     -0.09689805    -1.02018467     0.15973724
 c     -1.17256468    -0.23932183     0.12419653
 c     -0.99809712     1.26236603     0.60741638
 c     -0.17117505     1.42551798    -0.48179426
 c      1.23789139     0.98165200    -0.16921310
 h     -0.02558078    -2.06431888    -0.00870863
 h     -2.01879224     1.76911534     0.77026844
 h     -0.46425033     1.64924875    -1.48704598
 h      2.15709087     1.58004057    -0.09876220
 o      2.25189887    -1.19727253     0.14999024
 h      3.16683884    -0.98396510     0.04101855
 c     -2.51717894    -0.66713049    -0.40795275
 h     -2.48056472    -1.25261377    -1.34036723
 h     -3.29050907    -0.81381517     0.39275999
 h     -2.90712890     0.17847223    -1.14562053
 h     -0.38074505     1.37309847     1.61261274
          17

 c      1.24307944    -0.25792866     0.06393830
 c     -0.09563001    -1.02216435     0.16396584
 c     -1.17544737    -0.24530406     0.12471261
 c     -0.98677206     1.27712453     0.61412052
 c     -0.18630765     1.39866724    -0.46927431
 c      1.24285730     0.97645159    -0.17222174
 h     -0.05168202    -2.08903697    -0.02239217
 h     -2.00935679     1.73142164     0.77322218
 h     -0.47713511     1.66950128    -1.54487458
 h      2.14794410     1.56765411    -0.11576387
 o      2.25930806    -1.18887691     0.15625512
 h      3.15951171    -1.00933321     0.05316306
 c     -2.51785548    -0.65686153    -0.41106655
 h     -2.49340458    -1.24930259    -1.39003546
 h     -3.29624356    -0.79273724     0.37058213
 h     -2.89321815     0.19611075    -1.12714152
 h     -0.40879249     1.33564391     1.57241307
          17

 c      1.24208712    -0.25437196     0.05286669
 c     -0.09242240    -1.02307674     0.16727209
 c     -1.17881904    -0.25115370     0.12469814
 c     -0.97767692     1.29270275     0.62390992
 c     -0.19977062     1.37193919    -0.45894874
 c      1.24712360     0.97504335    -0.17628509
 h     -0.07995061    -2.11670468    -0.03445094
 h     -1.99160200     1.69029531     0.76953257
 h     -0.48889412     1.68551749    -1.58943433
 h      2.13814405     1.56099861    -0.13624452
 o      2.26447872    -1.18066595     0.16298842
 h      3.17292493    -1.02110959     0.06182131
 c     -2.51920329    -0.64483608    -0.41639725
 h     -2.50364396    -1.25511342    -1.42087934
 h     -3.29935720    -0.77580065     0.34282928
 h     -2.87653133     0.21109663    -1.09102241
 h     -0.44187322     1.29538381     1.52715021
          17

 c      1.24226497    -0.25789906     0.04296368
 c     -0.08752617    -1.02357858     0.16946299
 c     -1.18235246    -0.25683319     0.12412258
 c     -0.97158739     1.30840906     0.63553625
 c     -0.21130321     1.34591198    -0.45227084
 c      1.25005039     0.97744269    -0.18150556
 h     -0.10906944    -2.13878700    -0.04303415
 h     -1.97259284     1.65072990     0.76070791
 h     -0.49765604     1.69318484    -1.60942330
 h      2.13172415     1.56308077    -0.15982430
 o      2.26749513    -1.17266100     0.17014192
 h      3.20448044    -1.01947225     0.06703299
 c     -2.52093021    -0.63156273    -0.42432344
 h     -2.51142419    -1.26536746    -1.42810091
 h     -3.30254052    -0.76409590     0.31322411
 h     -2.85853544     0.22620472    -1.04161765
 h     -0.46822789     1.25436993     1.49614179
          17

 c      1.24379275    -0.26807671     0.03429393
 c     -0.08131420    -1.02415626     0.17039643
 c     -1.18567694    -0.26231697     0.12296846
 c     -0.96887683     1.32374464     0.64734638
 c     -0.22075373     1.32098128    -0.44983701
 c      1.25118420     0.98302624    -0.18784070
 h     -0.13740701    -2.14936482    -0.04676091
 h     -1.96194354     1.61799634     0.74881295
 h     -0.50318556     1.69009366    -1.60043829
 h      2.13095043     1.57559019    -0.18616896
 o      2.26929405    -1.16483180     0.17759476
 h      3.23950155    -1.00675962     0.07017794
 c     -2.52266441    -0.61765621    -0.43473576
 h     -2.51683314    -1.27672963    -1.41067113
 h     -3.30839165    -0.75859935     0.28565981
 h     -2.84173014     0.24662913    -0.98568694
 h     -0.47588427     1.21274881     1.49970857
          17

 c      1.24676375    -0.28370801     0.02677600
 c     -0.07422992    -1.02506162     0.16999549
 c     -1.18840138    -0.26757239     0.12123437
 c     -0.96895316     1.33836474     0.65880153
 c     -0.22814505     1.29741236    -0.45155016
 c      1.25039475     0.99074067    -0.19513819
 h     -0.16325189    -2.14595410    -0.04495150
 h     -1.96822746     1.59613249     0.73586596
 h     -0.50615424     1.67518418    -1.56279047
 h      2.13490732     1.59789308    -0.21493484
 o      2.27091219    -1.15720689     0.18523721
 h      3.26309712    -0.98547129     0.07269766
 c     -2.52408675    -0.60380007    -0.44707024
 h     -2.51997394    -1.28712818    -1.37104184
 h     -3.31820252    -0.75985481     0.26294431
 h     -2.82919393     0.27907141    -0.93100363
 h     -0.46300537     1.17040934     1.54146913
          17

 c      1.25115847    -0.30313984     0.02023222
 c     -0.06672479    -1.02631058     0.16824964
 c     -1.19014644    -0.27252644     0.11893816
 c     -0.97059428     1.35187161     0.67087182
 c     -0.23364588     1.27533529    -0.45666417
 c      1.24787566     0.99937581    -0.20319983
 h     -0.18506686    -2.12955841    -0.03766340
 h     -1.99355699     1.58653360     0.72329982
 h     -0.50811542     1.64889794    -1.50147997
 h      2.13974814     1.62712023    -0.24560279
 o      2.27308321    -1.14990147     0.19301163
 h      3.26648851    -0.95752591     0.07546124
 c     -2.52511155    -0.59041493    -0.46045635
 h     -2.52099400    -1.29627583    -1.31538598
 h     -3.33112668    -0.76762196     0.24596471
 h     -2.82318659     0.32788797    -0.88345898
 h     -0.43971073     1.13049311     1.60459604
          17

 c      1.25681961    -0.32457943     0.01444001
 c     -0.05919761    -1.02768667     0.16521662
 c     -1.19058375    -0.27703373     0.11611331
 c     -0.97300935     1.36387972     0.68466525
 c     -0.23746621     1.25466645    -0.46366542
 c      1.24400795     1.00776375    -0.21183764
 h     -0.20174385    -2.10459448    -0.02565890
 h     -2.03143170     1.58803514     0.71203282
 h     -0.51217275     1.61413544    -1.42829884
 h      2.14042763     1.65928008    -0.27739006
 o      2.27618190    -1.14310593     0.20091704
 h      3.24782141    -0.92414049     0.07868457
 c     -2.52597745    -0.57720345    -0.47388114
 h     -2.52009799    -1.30661455    -1.25376623
 h     -3.34441499    -0.78069868     0.23385269
 h     -2.82373431     0.39035666    -0.84501535
 h     -0.41797705     1.09816356     1.66865017
          17

 c      1.26344294    -0.34633351     0.00916929
 c     -0.05194180    -1.02876151     0.16102123
 c     -1.18947201    -0.28086454     0.11279352
 c     -0.97605177     1.37413272     0.70060717
 c     -0.23968688     1.23498757    -0.47012597
 c      1.23919312     1.01488188    -0.22090437
 h     -0.21283430    -2.07853850    -0.01027479
 h     -2.07072775     1.59832320     0.70294915
 h     -0.52418524     1.57766110    -1.36460858
 h      2.13256692     1.69053834    -0.30931163
 o      2.28022604    -1.13708249     0.20900883
 h      3.21201114    -0.88556067     0.08189974
 c     -2.52711914    -0.56315519    -0.48628749
 h     -2.51755127    -1.32334221    -1.19853266
 h     -3.35455589    -0.79706322     0.22492160
 h     -2.82890910     0.45684246    -0.81497126
 h     -0.40565271     1.07766413     1.71988619
          17

 c      1.27059185    -0.36694674     0.00420615
 c     -0.04512312    -1.02900838     0.15583618
 c     -1.18667443    -0.28372045     0.10899917
 c     -0.97981831     1.38249039     0.71852415
 c     -0.24020573     1.21564244    -0.47317678
 c      1.23374177     1.01988972    -0.23030008
 h     -0.21858301    -2.06044850     0.00691947
 h     -2.10111524     1.61512062     0.69712863
 h     -0.55246548     1.54892582    -1.33706118
 h      2.11354662     1.71804688    -0.34033625
 o      2.28487264    -1.13218116     0.21740065
 h      3.17058686    -0.84046047     0.08385605
 c     -2.52893033    -0.54722169    -0.49683985
 h     -2.51367738    -1.35114329    -1.15953932
 h     -3.35851274    -0.81427277     0.21763503
 h     -2.83637670     0.51595834    -0.79246188
 h     -0.40654906     1.07142295     1.75136591
          17

 c      1.27773761    -0.38525926    -0.00063315
 c     -0.03881183    -1.02807424     0.14983882
 c     -1.18215854    -0.28527422     0.10473601
 c     -0.98437093     1.38889807     0.73791862
 c     -0.23923019     1.19642516    -0.47139093
 c      1.22783407     1.02212264    -0.23995989
 h     -0.21951226    -2.05760962     0.02469112
 h     -2.11575046     1.63658239     0.69569322
 h     -0.60127294     1.53197033    -1.35646743
 h      2.08285970     1.74031064    -0.36954745
 o      2.28959991    -1.12882402     0.22624300
 h      3.13849011    -0.78587773     0.08276793
 c     -2.53161312    -0.52911299    -0.50529103
 h     -2.50890106    -1.38855913    -1.13926144
 h     -3.35445630    -0.82993025     0.21113241
 h     -2.84444978     0.55899781    -0.77739314
 h     -0.42174936     1.08025465     1.76094757
          17

 c      1.28432722    -0.40041655    -0.00549573
 c     -0.03305333    -1.02609582     0.14317184
 c     -1.17599208    -0.28521276     0.09999622
 c     -0.98967864     1.39338558     0.75809123
 c     -0.23784414     1.17801039    -0.46589148
 c      1.22151994     1.02106406    -0.24983348
 h     -0.21570038    -2.07163102     0.04256873
 h     -2.11171730     1.66130820     0.69953388
 h     -0.66390234     1.52037520    -1.40508633
 h      2.04205808     1.75729639    -0.39627785
 o      2.29427839    -1.12731600     0.23563211
 h      3.12450942    -0.71994913     0.07767308
 c     -2.53514095    -0.50946004    -0.51193073
 h     -2.50382085    -1.42689346    -1.13364953
 h     -3.34195798    -0.84207475     0.20533327
 h     -2.85228157     0.58136457    -0.77016520
 h     -0.45018711     1.10353322     1.75038400
          17

 c      1.28987886    -0.41186980    -0.01048701
 c     -0.02790173    -1.02375920     0.13594976
 c     -1.16833770    -0.28325735     0.09475400
 c     -0.99566136     1.39608339     0.77807467
 c     -0.23752459     1.16125309    -0.45859806
 c      1.21472217     1.01632114    -0.25987243
 h     -0.20652695    -2.09751325     0.06064529
 h     -2.08986824     1.68839171     0.70907582
 h     -0.72835638     1.50540075    -1.45702621
 h      1.99443524     1.77035966    -0.42020081
 o      2.29958939    -1.12753478     0.24550078
 h      3.12375397    -0.64647175     0.07005471
 c     -2.53927782    -0.48934821    -0.51719635
 h     -2.49915690    -1.45525922    -1.13696918
 h     -3.32190207    -0.84944047     0.20087379
 h     -2.85977143     0.58247723    -0.77133524
 h     -0.48826171     1.13901930     1.72594376
          17

 c      1.29407680    -0.41938808    -0.01565799
 c     -0.02338188    -1.02201796     0.12829702
 c     -1.15943940    -0.27916466     0.08896820
 c     -1.00226816     1.39723081     0.79648311
 c     -0.23947928     1.14664659    -0.45080219
 c      1.20726254     1.00762820    -0.27003043
 h     -0.19121672    -2.12671977     0.07898636
 h     -2.05486277     1.71764673     0.72406111
 h     -0.78495041     1.48215567    -1.49471806
 h      1.94433133     1.78184932    -0.44131617
 o      2.30655346    -1.12892629     0.25564343
 h      3.12403554    -0.57449836     0.06324594
 c     -2.54361036    -0.46990621    -0.52142001
 h     -2.49559575    -1.46520997    -1.14483053
 h     -3.29628992    -0.85156604     0.19902111
 h     -2.86757892     0.56564394    -0.78157113
 h     -0.52882854     1.18254508     1.70011632
          17

 c      1.29681637    -0.42306973    -0.02098682
 c     -0.01944136    -1.02174307     0.12036714
 c     -1.14959932    -0.27272741     0.08259523
 c     -1.00946922     1.39710005     0.81153442
 c     -0.24449216     1.13433147    -0.44312054
 c      1.19893915     0.99490367    -0.28027696
 h     -0.16951245    -2.15107527     0.09728705
 h     -2.01521189     1.74995669     0.74337830
 h     -0.82781808     1.44935374    -1.50941653
 h      1.89597328     1.79417847    -0.45977253
 o      2.31585519    -1.13078917     0.26582275
 h      3.11587965    -0.51350710     0.06050860
 c     -2.54758298    -0.45220174    -0.52477413
 h     -2.49366765    -1.45213968    -1.15464184
 h     -3.26791285    -0.84873092     0.20149704
 h     -2.87726342     0.53808007    -0.80181548
 h     -0.56124385     1.22858489     1.69155998
          17

 c      1.29817835    -0.42333173    -0.02636910
 c     -0.01594310    -1.02352015     0.11233326
 c     -1.13914887    -0.26378757     0.07560122
 c     -1.01694863     1.39576106     0.82180153
 c     -0.25298188     1.12422438    -0.43579574
 c      1.18962634     0.97835939    -0.29062141
 h     -0.14194029    -2.16497534     0.11492111
 h     -1.98210445     1.78737153     0.76516379
 h     -0.85393673     1.40780874    -1.49787209
 h      1.85216602     1.80845135    -0.47555269
 o      2.32764541    -1.13248582     0.27582823
 h      3.09575424    -0.47017121     0.06400734
 c     -2.55056701    -0.43720256    -0.52727515
 h     -2.49367243    -1.41515662    -1.16525696
 h     -3.23981786    -0.84168952     0.21007425
 h     -2.89121866     0.50995494    -0.83336594
 h     -0.57615779     1.27304333     1.71635424
          17

 c      1.29836267    -0.42087796    -0.03162284
 c     -0.01269605    -1.02758108     0.10437007
 c     -1.12841617    -0.25227398     0.06796637
 c     -1.02378655     1.39298703     0.82748655
 c     -0.26504182     1.11610013    -0.42888664
 c      1.17932187     0.95859356    -0.30113024
 h     -0.10974440    -2.16604724     0.13114853
 h     -1.96525187     1.83201535     0.78742712
 h     -0.86239088     1.35962076    -1.46045907
 h      1.81365877     1.82344471    -0.48824684
 o      2.34162103    -1.13353734     0.28549374
 h      3.06545613    -0.44733509     0.07461550
 c     -2.55201905    -0.42551217    -0.52880477
 h     -2.49560341    -1.35706459    -1.17687117
 h     -3.21460704    -0.83124318     0.22590174
 h     -2.91171344     0.49078013    -0.87718715
 h     -0.57344725     1.31563580     1.77262947
          17

 c      1.29762255    -0.41665237    -0.03650612
 c     -0.00949896    -1.03378597     0.09663841
 c     -1.11769385    -0.23825559     0.05969099
 c     -1.02904817     1.38869634     0.83029097
 c     -0.28040405     1.10962404    -0.42227292
 c      1.16809971     0.93658215    -0.31191953
 h     -0.07470871    -2.15525928     0.14532086
 h     -1.96688419     1.88343035     0.80880435
 h     -0.85458362     1.30804049    -1.40133103
 h      1.77965338     1.83582640    -0.49714023
 o      2.35712090    -1.13370609     0.29471623
 h      3.03138914    -0.44335275     0.09184269
 c     -2.55171446    -0.41690298    -0.52917534
 h     -2.49905722    -1.28483312    -1.19144632
 h     -3.19381106    -0.81784771     0.24875786
 h     -2.93894341     0.48405241    -0.93204132
 h     -0.56130246     1.35740184     1.84154363
          17

 c      1.29622802    -0.41177670    -0.04074267
 c     -0.00617945    -1.04162038     0.08927251
 c     -1.10722042    -0.22198739     0.05081025
 c     -1.03257581     1.38333422     0.83207699
 c     -0.29832318     1.10435693    -0.41546755
 c      1.15601589     0.91356395    -0.32312629
 h     -0.03893530    -2.13695664     0.15705983
 h     -1.98039988     1.93690348     0.82854514
 h     -0.83560114     1.25769978    -1.33057920
 h      1.74893057     1.84148046    -0.50155612
 o      2.37318238    -1.13309523     0.30348133
 h      3.00425491    -0.45116739     0.11370669
 c     -2.54986384    -0.41017352    -0.52817420
 h     -2.50322928    -1.20962622    -1.21328786
 h     -3.17764088    -0.80152370     0.27663313
 h     -2.96993100     0.48569069    -0.99303475
 h     -0.54825902     1.39785466     1.90306575
          17

 c      1.29446991    -0.40746328    -0.04405015
 c     -0.00262483    -1.05023974     0.08237036
 c     -1.09718633    -0.20392967     0.04140997
 c     -1.03484831     1.37769764     0.83420201
 c     -0.31743607     1.09977811    -0.40732296
 c      1.14304402     0.89087869    -0.33487584
 h     -0.00455423    -2.11851099     0.16640154
 h     -1.99571311     1.98528830     0.84601919
 h     -0.81621388     1.21464568    -1.26754763
 h      1.72076785     1.83701563    -0.50119415
 o      2.38866836    -1.13214219     0.31185498
 h      2.99723985    -0.45900857     0.13711591
 c     -2.54695377    -0.40371018    -0.52557643
 h     -2.50716146    -1.14414033    -1.24810753
 h     -3.16525461    -0.78212869     0.30599441
 h     -2.99984112     0.48846048    -1.05272040
 h     -0.53951585     1.43520037     1.94408440
          17

 c      1.29268836    -0.40489852    -0.04616719
 c      0.00120025    -1.05864588     0.07599578
 c     -1.08775799    -0.18472575     0.03163334
 c     -1.03648675     1.37259278     0.83753761
 c     -0.33592923     1.09542096    -0.39618531
 c      1.12906945     0.86979701    -0.34725356
 h      0.02659901    -2.10860998     0.17380906
 h     -2.00462790     2.02202921     0.86054775
 h     -0.81149512     1.18502089    -1.23883931
 h      1.69536060     1.82081753    -0.49630141
 o      2.40266823    -1.13124059     0.31987589
 h      3.01956759    -0.45685839     0.15972508
 c     -2.54346840    -0.39638115    -0.52139004
 h     -2.51020753    -1.09642678    -1.29853237
 h     -3.15539130    -0.75975743     0.33271642
 h     -3.02415119     0.48679728    -1.10364075
 h     -0.53732041     1.46732960     1.95813013
          17

 c      1.29127946    -0.40509648    -0.04688085
 c      0.00525910    -1.06603953     0.07020532
 c     -1.07910875    -0.16515046     0.02166983
 c     -1.03800954     1.36865352     0.84261437
 c     -0.35254549     1.09114263    -0.38149725
 c      1.11393041     0.85133974    -0.36027674
 h      0.05312921    -2.11359862     0.17987383
 h     -2.00264008     2.04273000     0.87151034
 h     -0.82942675     1.17209854    -1.25914071
 h      1.67391285     1.79359574    -0.48767850
 o      2.41500576    -1.13017121     0.32742827
 h      3.06846301    -0.44572867     0.18198715
 c     -2.53972537    -0.38799383    -0.51621343
 h     -2.51224005    -1.06587355    -1.35927421
 h     -3.14702231    -0.73499238     0.35321687
 h     -3.03979840     0.47833942    -1.14004031
 h     -0.54195764     1.49234625     1.94354576
          17

 c      1.29064272    -0.40875265    -0.04605920
 c      0.00948304    -1.07217201     0.06508963
 c     -1.07144838    -0.14604411     0.01172764
 c     -1.03980536     1.36628139     0.84966850
 c     -0.36737670     1.08720332    -0.36523403
 c      1.09746703     0.83611065    -0.37387177
 h      0.07388951    -2.13379291     0.18482360
 h     -1.98876465     2.04548784     0.87846617
 h     -0.86175164     1.17534322    -1.31382150
 h      1.65858101     1.75851522    -0.47656174
 o      2.42616128    -1.12820170     0.33431044
 h      3.13075734    -0.43602340     0.20604065
 c     -2.53585949    -0.37896596    -0.51109517
 h     -2.51336264    -1.04667005    -1.41901007
 h     -3.13973307    -0.70894588     0.36526216
 h     -3.04531513     0.46340656    -1.15839609
 h     -0.55211791     1.50883743     1.90280825
          17

 c      1.29109825    -0.41613554    -0.04368336
 c      0.01381187    -1.07737677     0.06078341
 c     -1.06503666    -0.12824781     0.00201283
 c     -1.04217052     1.36558807     0.85851539
 c     -0.38098194     1.08405899    -0.35037221
 c      1.07956087     0.82421077    -0.38786967
 h      0.08774408    -2.16335046     0.18833725
 h     -1.96523803     2.03095988     0.88122857
 h     -0.89467678     1.19256938    -1.37625943
 h      1.65220106     1.72071673    -0.46439479
 o      2.43673408    -1.12468247     0.34038951
 h      3.19189958    -0.43784024     0.23323256
 c     -2.53184757    -0.36981718    -0.50703545
 h     -2.51361027    -1.03325467    -1.46650782
 h     -3.13379505    -0.68317256     0.36827517
 h     -3.04066530     0.44430071    -1.15748571
 h     -0.56442259     1.51624548     1.84341991
          17

 c      1.29283022    -0.42705583    -0.03986179
 c      0.01819310    -1.08227232     0.05742954
 c     -1.06016921    -0.11255958    -0.00726939
 c     -1.04535555     1.36629697     0.86830476
 c     -0.39358483     1.08221744    -0.33919616
 c      1.06021165     0.81531275    -0.40202127
 h      0.09365494    -2.19376882     0.18984919
 h     -1.93772970     2.00262588     0.87991839
 h     -0.91895011     1.22139495    -1.42697254
 h      1.65748101     1.68579330    -0.45252280
 o      2.44711919    -1.11933477     0.34564411
 h      3.24135199    -0.45615638     0.26341808
 c     -2.52751491    -0.36099596    -0.50467276
 h     -2.51291196    -1.02234301    -1.49414377
 h     -3.13003012    -0.65950903     0.36325473
 h     -3.02723365     0.42514440    -1.13853708
 h     -0.57219645     1.51547340     1.77991483
          17

 c      1.29586849    -0.44092647    -0.03481919
 c      0.02255765    -1.08744132     0.05513536
 c     -1.05713344    -0.09969796    -0.01590981
 c     -1.04956171     1.36768063     0.87747588
 c     -0.40510347     1.08218554    -0.33306252
 c      1.03967352     0.80890293    -0.41602281
 h      0.09093907    -2.21752561     0.18896848
 h     -1.91562166     1.96699216     0.87500275
 h     -0.93027853     1.25960363    -1.45574419
 h      1.67549632     1.65732999    -0.44196128
 o      2.45744199    -1.11223940     0.35013466
 h      3.27366980    -0.49084020     0.29540203
 c     -2.52253757    -0.35294792    -0.50420430
 h     -2.51118072    -1.01259865    -1.49825813
 h     -3.12953039    -0.63984241     0.35238013
 h     -3.00799964     0.41211407    -1.10548348
 h     -0.56487774     1.50921819     1.73374559
          17

 c      1.30009854    -0.45688391    -0.02886494
 c      0.02680167    -1.09326010     0.05395003
 c     -1.05614119    -0.09025813    -0.02370522
 c     -1.05465724     1.36877381     0.88459447
 c     -0.41537848     1.08441968    -0.33265925
 c      1.01857812     0.80453093    -0.42953559
 h      0.07940276    -2.22988371     0.18569563
 h     -1.91069717     1.93256117     0.86731778
 h     -0.92733136     1.30515235    -1.45832059
 h      1.70424079     1.63510948    -0.43343822
 o      2.46754264    -1.10377524     0.35396753
 h      3.28868215    -0.53749300     0.32747167
 c     -2.51648885    -0.34618999    -0.50540380
 h     -2.50840996    -1.00396202    -1.47859404
 h     -3.13324518    -0.62580683     0.33832383
 h     -2.98745060     0.41328399    -1.06470415
 h     -0.53263034     1.50049276     1.72326029
          17

 c      1.30528638    -0.47392779    -0.02235212
 c      0.03078518    -1.09984287     0.05386052
 c     -1.05725464    -0.08465097    -0.03048210
 c     -1.05974620     1.36893197     0.88978086
 c     -0.42431538     1.08924970    -0.33819845
 c      0.99791664     0.80187057    -0.44219795
 h      0.05932190    -2.22934389     0.18046464
 h     -1.93191199     1.90614390     0.85812264
 h     -0.91056264     1.35616152    -1.43413073
 h      1.73864811     1.61577988    -0.42763918
 o      2.47692447    -1.09458104     0.35726203
 h      3.29225355    -0.58792043     0.35788191
 c     -2.50900523    -0.34118554    -0.50773545
 h     -2.50474655    -0.99741615    -1.43814514
 h     -3.14149483    -0.61844573     0.32340524
 h     -2.97026667     0.43650004    -1.02306141
 h     -0.47683458     1.48983840     1.74696207
          17

 c      1.31110878    -0.49104700    -0.01563843
 c      0.03434599    -1.10702729     0.05479554
 c     -1.06033033    -0.08302729    -0.03611794
 c     -1.06370450     1.36815440     0.89446594
 c     -0.43192287     1.09678767    -0.34942726
 c      0.97885899     0.80061631    -0.45364639
 h      0.03134281    -2.21766384     0.17412053
 h     -1.97818911     1.88841773     0.84921058
 h     -0.88204470     1.41114762    -1.38591583
 h      1.77228616     1.59528571    -0.42533804
 o      2.48475275    -1.08547233     0.36011222
 h      3.29632844    -0.63131539     0.38544267
 c     -2.50007403    -0.33792956    -0.51055950
 h     -2.50053637    -0.99534705    -1.38366781
 h     -3.15359350    -0.61794169     0.30893390
 h     -2.95848397     0.48448742    -0.98433150
 h     -0.41101707     1.47592417     1.78628173
          17

 c      1.31717547    -0.50731597    -0.00905688
 c      0.03732474    -1.11438113     0.05663304
 c     -1.06500669    -0.08521085    -0.04055597
 c     -1.06611882     1.36681870     0.89992396
 c     -0.43824889     1.10681971    -0.36548094
 c      0.96252441     0.80039008    -0.46354838
 h     -0.00366948    -2.19970268     0.16787293
 h     -2.03788844     1.87441605     0.84279055
 h     -0.84609107     1.46983350    -1.32113379
 h      1.79937140     1.57087859    -0.42732010
 o      2.49019556    -1.07717791     0.36256342
 h      3.31370870    -0.65837358     0.40992272
 c     -2.49019154    -0.33558840    -0.51321406
 h     -2.49634538    -1.00216313    -1.32605359
 h     -3.16780492    -0.62353701     0.29509602
 h     -2.94978112     0.55104785    -0.94770944
 h     -0.35021047     1.45805425     1.82286289
          17

 c      1.32303843    -0.52195149    -0.00289969
 c      0.03959199    -1.12126932     0.05921618
 c     -1.07074493    -0.09067972    -0.04382226
 c     -1.06719557     1.36523313     0.90671538
 c     -0.44322786     1.11865765    -0.38468347
 c      0.94980071     0.80073176    -0.47163417
 h     -0.04482949    -2.18262111     0.16316619
 h     -2.09612287     1.85832755     0.84098076
 h     -0.81020955     1.53491182    -1.25436614
 h      1.81605270     1.54184985    -0.43424015
 o      2.49314670    -1.06997999     0.36465689
 h      3.34686716    -0.66701666     0.43141263
 c     -2.48016410    -0.33276055    -0.51498231
 h     -2.49294141    -1.02361445    -1.27825847
 h     -3.18172790    -0.63370810     0.28141338
 h     -2.93947148     0.62355865    -0.91058760
 h     -0.30476733     1.43665604     1.84571687
          17

 c      1.32820595    -0.53434029     0.00258955
 c      0.04106520    -1.12705335     0.06238592
 c     -1.07690466    -0.09861937    -0.04603347
 c     -1.06726311     1.36343469     0.91486215
 c     -0.44661017     1.13104786    -0.40468133
 c      0.94122691     0.80113804    -0.47772005
 h     -0.09132976    -2.17359245     0.16138841
 h     -2.14096924     1.83659058     0.84535601
 h     -0.78441961     1.61366572    -1.20631946
 h      1.82097476     1.50948190    -0.44653156
 o      2.49442541    -1.06372016     0.36649900
 h      3.38482883    -0.66225217     0.44922980
 c     -2.47079380    -0.32830941    -0.51539142
 h     -2.49112516    -1.06262870    -1.24912010
 h     -3.19294401    -0.64653815     0.26741476
 h     -2.92367759     0.68899414    -0.87165433
 h     -0.28028239     1.41275817     1.85006935
          17

 c      1.33218430    -0.54404779     0.00722157
 c      0.04168501    -1.13140204     0.06602463
 c     -1.08282445    -0.10805352    -0.04737038
 c     -1.06655450     1.36122810     0.92408299
 c     -0.44831180     1.14264477    -0.42360417
 c      0.93693150     0.80109980    -0.48171925
 h     -0.14212345    -2.17624768     0.16346963
 h     -2.16518801     1.80813146     0.85683776
 h     -0.77551984     1.71344242    -1.19108239
 h      1.81550170     1.47679998    -0.46437891
 o      2.49512389    -1.05814399     0.36824046
 h      3.41309396    -0.65050557     0.46211015
 c     -2.46273560    -0.32206978    -0.51462055
 h     -2.49135515    -1.11428569    -1.23814408
 h     -3.19958671    -0.66014023     0.25308293
 h     -2.90069450     0.73774130    -0.83151313
 h     -0.27879859     1.38758571     1.83531673
          17

 c      1.33454120    -0.55081196     0.01086740
 c      0.04135180    -1.13448406     0.07008264
 c     -1.08788563    -0.11800830    -0.04802537
 c     -1.06523184     1.35828583     0.93387526
 c     -0.44887632     1.15309570    -0.44135008
 c      0.93662803     0.80012292    -0.48363754
 h     -0.19523889    -2.18846659     0.16963789
 h     -2.16585848     1.77366123     0.87578211
 h     -0.78076062     1.82998849    -1.20184165
 h      1.80372626     1.44826184    -0.48775547
 o      2.49604728    -1.05310409     0.37001109
 h      3.42180661    -0.63612115     0.46902980
 c     -2.45647638    -0.31475961    -0.51331731
 h     -2.49352187    -1.16717414    -1.23831121
 h     -3.20063422    -0.67298587     0.23895247
 h     -2.87083520     0.76444729    -0.79200191
 h     -0.29920305     1.36235286     1.80426499
          17

 c      1.33496309    -0.55452360     0.01346320
 c      0.03989420    -1.13683316     0.07456772
 c     -1.09155788    -0.12762342    -0.04816886
 c     -1.06349124     1.35421754     0.94343662
 c     -0.44913745     1.16305706    -0.45879132
 c      0.93969085     0.79776320    -0.48355276
 h     -0.24751813    -2.20388309     0.17953406
 h     -2.14407577     1.73518087     0.90204856
 h     -0.79187125     1.94785432    -1.22062668
 h      1.79180409     1.42904962    -0.51654938
 o      2.49755642    -1.04857738     0.37188258
 h      3.40758398    -0.62085016     0.46961471
 c     -2.45230707    -0.30740460    -0.51210599
 h     -2.49714432    -1.20951381    -1.24235834
 h     -3.19599240    -0.68408755     0.22604937
 h     -2.83594931     0.76776562    -0.75558332
 h     -0.33640195     1.33807607     1.76376108
          17

 c      1.33328915    -0.55521122     0.01501462
 c      0.03711564    -1.13902709     0.07951340
 c     -1.09343888    -0.13618990    -0.04794729
 c     -1.06165326     1.34860225     0.95152111
 c     -0.44966630     1.17324143    -0.47646621
 c      0.94535987     0.79373252    -0.48159190
 h     -0.29521716    -2.21545749     0.19252909
 h     -2.10547899     1.69590515     0.93497699
 h     -0.80200750     2.05175160    -1.23379780
 h      1.78586347     1.42348479    -0.55068810
 o      2.49955051    -1.04465260     0.37385514
 h      3.37334759    -0.60388893     0.46423835
 c     -2.45027478    -0.30100243    -0.51135105
 h     -2.50168827    -1.23296246    -1.24569034
 h     -3.18646396    -0.69304920     0.21581813
 h     -2.79917531     0.75040688    -0.72508856
 h     -0.37967922     1.31524693     1.72619262
          17

 c      1.32951665    -0.55303400     0.01559581
 c      0.03286739    -1.14144568     0.08495178
 c     -1.09329060    -0.14315356    -0.04749252
 c     -1.06003867     1.34100573     0.95648262
 c     -0.45067237     1.18398455    -0.49435226
 c      0.95304784     0.78807330    -0.47793730
 h     -0.33491409    -2.21811365     0.20798893
 h     -2.06131318     1.66038068     0.97343062
 h     -0.80735216     2.13166559    -1.23480444
 h      1.78876780     1.43275321    -0.58994392
 o      2.50146412    -1.04155266     0.37585715
 h      3.32827992    -0.58149186     0.45400808
 c     -2.45015155    -0.29653775    -0.51115122
 h     -2.50674475    -1.23313330    -1.24635227
 h     -3.17359543    -0.69998735     0.20999740
 h     -2.76491195     0.71978122    -0.70364358
 h     -0.41299431     1.29340421     1.70901612
          17

 c      1.32377846    -0.54827903     0.01534067
 c      0.02709483    -1.14417666     0.09089715
 c     -1.09106057    -0.14810633    -0.04693467
 c     -1.05833434     1.33098913     0.95699601
 c     -0.45211107     1.19529803    -0.51209565
 c      0.96252018     0.78126409    -0.47287265
 h     -0.36415705    -2.20970062     0.22542504
 h     -2.02786452     1.63411935     1.01621859
 h     -0.80622137     2.18221640    -1.22167968
 h      1.79834432     1.45362700    -0.63331974
 o      2.50240160    -1.03963305     0.37777133
 h      3.28599721    -0.54710924     0.44044542
 c     -2.45146430    -0.29506447    -0.51138344
 h     -2.51208142    -1.20911942    -1.24440600
 h     -3.15935695    -0.70532051     0.21034748
 h     -2.73856065     0.68818122    -0.69449286
 h     -0.42294735     1.27135606     1.72610600
          17

 c      1.31630096    -0.54135918     0.01442909
 c      0.01985766    -1.14700336     0.09733383
 c     -1.08688167    -0.15076849    -0.04641598
 c     -1.05517087     1.31816797     0.95317516
 c     -0.45377142     1.20697870    -0.52920039
 c      0.97376827     0.77412586    -0.46681582
 h     -0.38181091    -2.19109299     0.24459847
 h     -2.01964421     1.62152687     1.06272459
 h     -0.79825423     2.20129125    -1.19507893
 h      1.80910523     1.47967107    -0.67864103
 o      2.50165358    -1.03916789     0.37950133
 h      3.25694593    -0.49500042     0.42461734
 c     -2.45364135    -0.29748336    -0.51173881
 h     -2.51764889    -1.16346410    -1.24177824
 h     -3.14567286    -0.70947409     0.21819474
 h     -2.72526277     0.66962439    -0.70029487
 h     -0.41057240     1.24863871     1.77428937
          17

 c      1.30736939    -0.53281113     0.01307660
 c      0.01134425    -1.14942086     0.10420402
 c     -1.08105230    -0.15096526    -0.04610104
 c     -1.04937297     1.30245838     0.94645657
 c     -0.45530433     1.21862459    -0.54509290
 c      0.98674338     0.76760775    -0.46029084
 h     -0.38824812    -2.16609218     0.26563181
 h     -2.03760249     1.62254021     1.11216599
 h     -0.78417802     2.18976817    -1.15765472
 h      1.81555123     1.50385757    -0.72288523
 o      2.49930204    -1.03993027     0.38101489
 h      3.23925994    -0.42709433     0.40660120
 c     -2.45626408    -0.30382952    -0.51175769
 h     -2.52361094    -1.10283991    -1.24281192
 h     -3.13393344    -0.71263629     0.23388057
 h     -2.72749762     0.67166457    -0.72161368
 h     -0.38838264     1.22609405     1.83575266
          17

 c      1.29731088    -0.52329347     0.01153198
 c      0.00188728    -1.15068535     0.11139982
 c     -1.07400837    -0.14859867    -0.04617995
 c     -1.04108715     1.28420179     0.93856740
 c     -0.45620506     1.22952180    -0.55907754
 c      1.00119228     0.76261750    -0.45386196
 h     -0.38535204    -2.14107907     0.28912099
 h     -2.06795473     1.63227253     1.16172189
 h     -0.76614971     2.15279064    -1.11454028
 h      1.81427483     1.52056770    -0.76293295
 o      2.49603356    -1.04113895     0.38229136
 h      3.22176023    -0.35392348     0.38634438
 c     -2.45922412    -0.31274551    -0.51084421
 h     -2.53041880    -1.03835063    -1.25497191
 h     -3.12466207    -0.71470609     0.25630562
 h     -2.74362595     0.68938291    -0.75558564
 h     -0.36830894     1.20478156     1.89215511
          17

 c      1.28648429    -0.51355697     0.01007039
 c     -0.00806841    -1.14995051     0.11877333
 c     -1.06628531    -0.14363425    -0.04686287
 c     -1.03119246     1.26393831     0.93091925
 c     -0.45577240     1.23840328    -0.57020627
 c      1.01663988     0.75992455    -0.44806749
 h     -0.37601962    -2.12370080     0.31608408
 h     -2.09385527     1.64443465     1.20687001
 h     -0.74865694     2.10266168    -1.07471912
 h      1.80447878     1.52645813    -0.79621844
 o      2.49247200    -1.04187840     0.38326536
 h      3.19437587    -0.28800817     0.36451947
 c     -2.46262893    -0.32210774    -0.50835071
 h     -2.53872840    -0.98256133    -1.28724343
 h     -3.11750730    -0.71545440     0.28284790
 h     -2.76928525     0.71017075    -0.79651716
 h     -0.35704078     1.18525044     1.93126416
          17

 c      1.27525390    -0.50437402     0.00897053
 c     -0.01807354    -1.14654710     0.12618389
 c     -1.05846856    -0.13610145    -0.04836150
 c     -1.02052525     1.24218920     0.92446374
 c     -0.45309347     1.24329092    -0.57720318
 c      1.03243824     0.76008380    -0.44335911
 h     -0.36291881    -2.11989414     0.34749782
 h     -2.10354778     1.65397966     1.24321328
 h     -0.73921930     2.06086322    -1.05177448
 h      1.78780963     1.52073545    -0.82118474
 o      2.48888660    -1.04142908     0.38383512
 h      3.15277119    -0.23873457     0.34240733
 c     -2.46664544    -0.33033772    -0.50404783
 h     -2.54878477    -0.94222227    -1.34330731
 h     -3.11161606    -0.71478525     0.30990087
 h     -2.79977097     0.72243328    -0.83790788
 h     -0.35696380     1.16752773     1.94663153
          17

 c      1.26395594    -0.49643940     0.00847914
 c     -0.02780500    -1.14030827     0.13357935
 c     -1.05114301    -0.12611110    -0.05086284
 c     -1.00966927     1.21940817     0.91973116
 c     -0.44730349     1.24224948    -0.57889740
 c      1.04781902     0.76333752    -0.44003537
 h     -0.34713262    -2.13034105     0.38342746
 h     -2.09125175     1.65763397     1.26748222
 h     -0.74571760     2.04945884    -1.05882540
 h      1.76817047     1.50534682    -0.83766633
 o      2.48522655    -1.03936980     0.38389411
 h      3.09795147    -0.21089631     0.32145670
 c     -2.47143046    -0.33700945    -0.49863189
 h     -2.55976460    -0.91462090    -1.41521288
 h     -3.10617478    -0.71293194     0.33385934
 h     -2.83128145     0.71939961    -0.87403578
 h     -0.36764695     1.15126089     1.93608295
          17

 c      1.25286814    -0.49027560     0.00877557
 c     -0.03709109    -1.13165996     0.14104841
 c     -1.04485736    -0.11388475    -0.05450663
 c     -0.99902473     1.19599902     0.91687022
 c     -0.43824283     1.23526228    -0.57529433
 c      1.06193291     0.76951620    -0.43817423
 h     -0.32806834    -2.14958340     0.42245678
 h     -2.05578364     1.65366283     1.27770961
 h     -0.76871632     2.06933668    -1.09616267
 h      1.75155858     1.48508163    -0.84722037
 o      2.48119894    -1.03561680     0.38336001
 h      3.03519675    -0.20421578     0.30288911
 c     -2.47706242    -0.34235032    -0.49339725
 h     -2.57015099    -0.89320901    -1.48767406
 h     -3.10078521    -0.71051542     0.35198924
 h     -2.86116477     0.69886701    -0.90061672
 h     -0.38639221     1.13577548     1.90121493
          17

 c      1.24219048    -0.48617957     0.00995192
 c     -0.04581592    -1.12137692     0.14878519
 c     -1.04010097    -0.09976545    -0.05937204
 c     -0.98891964     1.17231232     0.91558003
 c     -0.42656374     1.22431525    -0.56769985
 c      1.07390306     0.77803934    -0.43761550
 h     -0.30471239    -2.16890433     0.46207975
 h     -1.99975398     1.64182762     1.27327270
 h     -0.79996543     2.09949100    -1.15001698
 h      1.74536584     1.46693935    -0.85306152
 o      2.47630387    -1.03049151     0.38220347
 h      2.97357879    -0.21234577     0.28727396
 c     -2.48347465    -0.34665992    -0.48953086
 h     -2.57855889    -0.87351060    -1.54675476
 h     -3.09555474    -0.70852179     0.36284590
 h     -2.88790646     0.66215854    -0.91499301
 h     -0.40777117     1.12004468     1.84826288
          17

 c      1.23204602    -0.48421520     0.01201197
 c     -0.05382988    -1.11025059     0.15700025
 c     -1.03728436    -0.08420615    -0.06547013
 c     -0.97967372     1.14859441     0.91493835
 c     -0.41306499     1.21153934    -0.55767054
 c      1.08298660     0.78812617    -0.43806650
 h     -0.27680656    -2.18009182     0.49964819
 h     -1.92991798     1.62386521     1.25518998
 h     -0.82992761     2.11896228    -1.20496518
 h      1.75616739     1.45769282    -0.85881516
 o      2.46988530    -1.02475523     0.38047594
 h      2.92506207    -0.22239477     0.27409108
 c     -2.49043622    -0.35019471    -0.48779047
 h     -2.58406354    -0.85416683    -1.58359390
 h     -3.09098897    -0.70824760     0.36630150
 h     -2.91125176     0.61369186    -0.91628217
 h     -0.42255273     1.10264062     1.78980472
          17

 c      1.22251310    -0.48423218     0.01488429
 c     -0.06093940    -1.09888807     0.16584626
 c     -1.03671949    -0.06776410    -0.07274096
 c     -0.97148907     1.12488590     0.91340272
 c     -0.39831890     1.19841198    -0.54646785
 c      1.08885915     0.79915944    -0.43932120
 h     -0.24518286    -2.17759323     0.53312334
 h     -1.85826234     1.60448372     1.22671052
 h     -0.85200819     2.11610430    -1.25036179
 h      1.78614834     1.46006202    -0.86607597
 o      2.46135091    -1.01932090     0.37829576
 h      2.90071868    -0.21967081     0.26193907
 c     -2.49755597    -0.35328342    -0.48848539
 h     -2.58614185    -0.83591318    -1.59416473
 h     -3.08777786    -0.71120130     0.36332635
 h     -2.93255632     0.56113514    -0.90563101
 h     -0.41793711     1.08186981     1.74421212
          17

 c      1.21367575    -0.48588922     0.01843808
 c     -0.06694198    -1.08764314     0.17537673
 c     -1.03860365    -0.05110532    -0.08106342
 c     -0.96398436     1.10092308     0.90959299
 c     -0.38268035     1.18590625    -0.53509469
 c      1.09177698     0.81087959    -0.44139861
 h     -0.21157028    -2.15916627     0.56146130
 h     -1.80170877     1.59199027     1.19349783
 h     -0.86243243     2.08662003    -1.27999814
 h      1.83111846     1.47099607    -0.87298972
 o      2.45057906    -1.01450573     0.37574571
 h      2.90389550    -0.19978826     0.25016728
 c     -2.50429815    -0.35641543    -0.49151216
 h     -2.58456625    -0.82068907    -1.57837853
 h     -3.08650506    -0.71893077     0.35558555
 h     -2.95511450     0.51527548    -0.88627454
 h     -0.38343936     1.05643736     1.72648872
          17

 c      1.20565132    -0.48867770     0.02249130
 c     -0.07166508    -1.07660094     0.18552425
 c     -1.04300336    -0.03500933    -0.09028178
 c     -0.95589545     1.07631207     0.90363570
 c     -0.36637146     1.17471268    -0.52442063
 c      1.09241442     0.82320807    -0.44444492
 h     -0.17827689    -2.12598465     0.58482279
 h     -1.77570347     1.59556791     1.16164986
 h     -0.85932510     2.03063458    -1.29064324
 h      1.88256135     1.48422326    -0.87566077
 o      2.43804861    -1.00973147     0.37280184
 h      2.92799436    -0.17354622     0.24004038
 c     -2.51007182    -0.36011262    -0.49640233
 h     -2.57938846    -0.81130293    -1.53996703
 h     -3.08733176    -0.73276355     0.34491732
 h     -2.98354487     0.48779598    -0.86254289
 h     -0.32099129     1.02641659     1.73471955
          17

 c      1.19857055    -0.49196224     0.02681465
 c     -0.07499005    -1.06557630     0.19608720
 c     -1.04983757    -0.02034332    -0.10022883
 c     -0.94614331     1.05118292     0.89724121
 c     -0.34953014     1.16530027    -0.51519901
 c      1.09156942     0.83597027    -0.44855253
 h     -0.14787629    -2.08269125     0.60476099
 h     -1.78195402     1.61764562     1.13370585
 h     -0.84233932     1.95148759    -1.28147074
 h      1.93142493     1.49394078    -0.87056204
 o      2.42449308    -1.00418325     0.36941501
 h      2.96218158    -0.15632966     0.23347370
 c     -2.51447843    -0.36448053    -0.50240978
 h     -2.57103006    -0.81158498    -1.48737177
 h     -3.08975459    -0.75349000     0.33283073
 h     -3.02110775     0.48572607    -0.83739387
 h     -0.24464730     0.99328225     1.75316158
          17

 c      1.19254096    -0.49503584     0.03113960
 c     -0.07687125    -1.05414605     0.20673427
 c     -1.05886747    -0.00798600    -0.11072923
 c     -0.93486863     1.02653083     0.89247108
 c     -0.33220953     1.15782520    -0.50793024
 c      1.08998238     0.84878355    -0.45367414
 h     -0.12286158    -2.03710495     0.62428728
 h     -1.80639653     1.65051510     1.10822340
 h     -0.81317335     1.85619847    -1.25484710
 h      1.97055828     1.49661937    -0.85578246
 o      2.41058164    -0.99738839     0.36560071
 h      2.99684516    -0.15866576     0.23161186
 c     -2.51758995    -0.36877130    -0.50854981
 h     -2.56037581    -0.82674496    -1.43463058
 h     -3.09255289    -0.78108473     0.32021731
 h     -3.06642024     0.50634143    -0.81070889
 h     -0.17018364     0.95893548     1.76649710
          17

 c      1.18762708    -0.49717624     0.03517322
 c     -0.07735784    -1.04179740     0.21706120
 c     -1.06970033     0.00129156    -0.12158261
 c     -0.92287752     1.00365952     0.89080580
 c     -0.31429990     1.15192671    -0.50256847
 c      1.08828028     0.86108935    -0.45962617
 h     -0.10525281    -1.99854528     0.64736270
 h     -1.83142070     1.68288067     1.08346408
 h     -0.77722577     1.75726534    -1.21886341
 h      1.99551199     1.49115807    -0.83113695
 o      2.39681868    -0.98931878     0.36145614
 h      3.02546230    -0.18439006     0.23452768
 c     -2.51993079    -0.37160389    -0.51370416
 h     -2.54859059    -0.86255637    -1.39850058
 h     -3.09398487    -0.81459851     0.30740602
 h     -3.11365191     0.53888173    -0.78088483
 h     -0.10902053     0.92500201     1.76583766
          17

 c      1.18385262    -0.49769621     0.03861623
 c     -0.07660888    -1.02825189     0.22673526
 c     -1.08180342     0.00694570    -0.13253762
 c     -0.91090744     0.98360031     0.89294132
 c     -0.29539548     1.14657552    -0.49819170
 c      1.08696435     0.87221923    -0.46611784
 h     -0.09629050    -1.97401413     0.67731206
 h     -1.84457254     1.70603936     1.05934610
 h     -0.74574114     1.67400558    -1.19059397
 h      2.00471026     1.47856074    -0.79789490
 o      2.38351635    -0.98032992     0.35714840
 h      3.04508844    -0.23147062     0.24135567
 c     -2.52219799    -0.37186686    -0.51728558
 h     -2.53660435    -0.92094754    -1.38825752
 h     -3.09217760    -0.85229874     0.29448156
 h     -3.15594139     0.57096532    -0.74732874
 h     -0.06781467     0.89272201     1.74788856
          17

 c      1.18121506    -0.49599186     0.04118137
 c     -0.07488588    -1.01379714     0.23567241
 c     -1.09452722     0.00873432    -0.14327815
 c     -0.89946872     0.96695128     0.89889615
 c     -0.27503038     1.14054571    -0.49333538
 c      1.08639550     0.88143677    -0.47277596
 h     -0.09636348    -1.96415971     0.71475960
 h     -1.83939870     1.71514668     1.03717805
 h     -0.73323111     1.62682128    -1.19198102
 h      1.99968317     1.46172488    -0.75849886
 o      2.37073599    -0.97111524     0.35290295
 h      3.05717839    -0.29260111     0.25040712
 c     -2.52500768    -0.36950366    -0.51985268
 h     -2.52501240    -0.99493744    -1.39790233
 h     -3.08550513    -0.89198577     0.28153419
 h     -3.18807525     0.59307784    -0.71102904
 h     -0.04934451     0.86302201     1.71330577
          17

 c      1.17970158    -0.49159207     0.04261082
 c     -0.07252906    -0.99928030     0.24408193
 c     -1.10713989     0.00673298    -0.15344607
 c     -0.88897602     0.95392063     0.90812171
 c     -0.25382079     1.13376960    -0.48776230
 c      1.08677775     0.88795680    -0.47917237
 h     -0.10506185    -1.96309901     0.75704742
 h     -1.81389095     1.70852053     1.01904837
 h     -0.74388373     1.62116038    -1.22895889
 h      1.98539519     1.44534827    -0.71625123
 o      2.35822021    -0.96263830     0.34898722
 h      3.06850508    -0.35612879     0.25935889
 c     -2.52876258    -0.36536474    -0.52253212
 h     -2.51452231    -1.07126397    -1.41346923
 h     -3.07280630    -0.93132710     0.26865895
 h     -3.20725772     0.59973593    -0.67391311
 h     -0.05260375     0.83648128     1.66618485
          17

 c      1.17928609    -0.48419756     0.04269207
 c     -0.06992508    -0.98574767     0.25232408
 c     -1.11887052     0.00131051    -0.16269523
 c     -0.87992838     0.94440608     0.91952523
 c     -0.23390132     1.12754913    -0.48314878
 c      1.08815419     0.89100077    -0.48488351
 h     -0.12124232    -1.96229387     0.79976833
 h     -1.76955618     1.68718166     1.00746329
 h     -0.76582674     1.64470116    -1.28316529
 h      1.96991885     1.43549537    -0.67473407
 o      2.34552183    -0.95587382     0.34566625
 h      3.08905096    -0.41002747     0.26590876
 c     -2.53362141    -0.36057481    -0.52616123
 h     -2.50605995    -1.13728242    -1.42362993
 h     -3.05351419    -0.96814610     0.25594050
 h     -3.21303482     0.58917841    -0.63826004
 h     -0.07165976     0.81307475     1.61465016
          17

 c      1.17990316    -0.47369846     0.04127098
 c     -0.06746503    -0.97407829     0.26072668
 c     -1.12896928    -0.00694106    -0.17074347
 c     -0.87299950     0.93805610     0.93147564
 c     -0.21765299     1.12322580    -0.48130669
 c      1.09050251     0.88996097    -0.48959254
 h     -0.14319877    -1.95444818     0.83873037
 h     -1.71177725     1.65526278     1.00513461
 h     -0.78470696     1.68262693    -1.33274852
 h      1.96198438     1.43803096    -0.63678924
 o      2.33254231    -0.95134159     0.34313297
 h      3.12355422    -0.44920499     0.26886594
 c     -2.53948708    -0.35621145    -0.53107143
 h     -2.50057282    -1.18425013    -1.42264336
 h     -3.02775771    -1.00066655     0.24358922
 h     -3.20730288     0.56311699    -0.60640369
 h     -0.09410639     0.79164982     1.57145137
          17

 c      1.18142465    -0.46018634     0.03826581
 c     -0.06549475    -0.96480573     0.26947913
 c     -1.13678764    -0.01731273    -0.17740391
 c     -0.86873724     0.93423485     0.94209020
 c     -0.20683777     1.12156401    -0.48319303
 c      1.09399605     0.88466658    -0.49317960
 h     -0.16894330    -1.93526333     0.87107613
 h     -1.65123575     1.62125473     1.01478031
 h     -0.79176631     1.72495035    -1.36427168
 h      1.96618025     1.45578267    -0.60357383
 o      2.31994982    -0.94896074     0.34148501
 h      3.16487886    -0.47772109     0.26847037
 c     -2.54596671    -0.35331349    -0.53723037
 h     -2.49889525    -1.20729086    -1.40910375
 h     -2.99640488    -1.02769508     0.23213411
 h     -3.19464565     0.52699896    -0.58051300
 h     -0.10308299     0.76971922     1.55140781
          17

 c      1.18368015    -0.44398101     0.03368946
 c     -0.06427008    -0.95807130     0.27859574
 c     -1.14185236    -0.02906899    -0.18260481
 c     -0.86660587     0.93184447     0.95005397
 c     -0.20246223     1.12284017    -0.48904482
 c      1.09913442     0.87558169    -0.49572070
 h     -0.19649896    -1.90374954     0.89569576
 h     -1.60444556     1.59862886     1.03895439
 h     -0.78323940     1.76578889    -1.37157650
 h      1.97976502     1.48648048    -0.57470632
 o      2.30878971    -0.94843750     0.34076908
 h      3.19974339    -0.50243080     0.26553170
 c     -2.55234790    -0.35294316    -0.54439995
 h     -2.50168650    -1.20472514    -1.38456519
 h     -2.96102398    -1.04872121     0.22254359
 h     -3.18252515     0.49015986    -0.56225417
 h     -0.08808982     0.74528693     1.56261950
          17

 c      1.18651437    -0.42567385     0.02768252
 c     -0.06392178    -0.95362264     0.28790367
 c     -1.14390962    -0.04149664    -0.18639422
 c     -0.86465788     0.92950860     0.95527552
 c     -0.20479124     1.12699859    -0.49865713
 c      1.10644057     0.86375347    -0.49741356
 h     -0.22417654    -1.86213575     0.91341034
 h     -1.58758941     1.60076926     1.07977811
 h     -0.75849447     1.80175744    -1.35290927
 h      1.99499310     1.52381329    -0.54937038
 o      2.29988198    -0.94957812     0.34101370
 h      3.21752236    -0.52772645     0.26069519
 c     -2.55772811    -0.35602472    -0.55220183
 h     -2.50933822    -1.17809109    -1.35320936
 h     -2.92375048    -1.06391511     0.21619698
 h     -3.17985501     0.46390864    -0.55234183
 h     -0.05512269     0.71975157     1.59944509
          17

 c      1.18984720    -0.40616804     0.02054541
 c     -0.06444167    -0.95083372     0.29704437
 c     -1.14292983    -0.05393010    -0.18894576
 c     -0.86130364     0.92668459     0.95852981
 c     -0.21337152     1.13369375    -0.51149684
 c      1.11602948     0.85060663    -0.49853209
 h     -0.25085624    -1.81566934     0.92711141
 h     -1.60271664     1.62842299     1.13736511
 h     -0.71929768     1.83149669    -1.30977893
 h      2.00399925     1.56039981    -0.52709604
 o      2.29356614    -0.95232306     0.34223070
 h      3.21369547    -0.55473540     0.25425046
 c     -2.56141646    -0.36277251    -0.56004005
 h     -2.52179642    -1.13326120    -1.32267010
 h     -2.88706963    -1.07402398     0.21464502
 h     -3.19258595     0.45580440    -0.55036035
 h     -0.01954843     0.69712924     1.64844461
          17

 c      1.19369708    -0.38668946     0.01275613
 c     -0.06568803    -0.94879597     0.30551221
 c     -1.13909206    -0.06576571    -0.19056148
 c     -0.85648978     0.92412986     0.96088250
 c     -0.22709122     1.14221641    -0.52665662
 c      1.12746417     0.83777268    -0.49943376
 h     -0.27618852    -1.77182033     0.94150973
 h     -1.63570066     1.66707883     1.20764113
 h     -0.67018610     1.85663848    -1.24756856
 h      2.00171244     1.59006153    -0.50785621
 o      2.28965979    -0.95670308     0.34441555
 h      3.19038599    -0.58190295     0.24606329
 c     -2.56335139    -0.37209276    -0.56689996
 h     -2.53842418    -1.08202912    -1.30547570
 h     -2.85351395    -1.08014772     0.21908898
 h     -3.21919784     0.46407371    -0.55515124
 h      0.00572552     0.68108706     1.69729980
          17

 c      1.19815795    -0.36872633     0.00495010
 c     -0.06742824    -0.94655745     0.31278711
 c     -1.13276266    -0.07645998    -0.19165450
 c     -0.85084729     0.92292901     0.96332757
 c     -0.24430002     1.15132495    -0.54273315
 c      1.13989455     0.82695497    -0.50056612
 h     -0.30039144    -1.73803056     0.96172527
 h     -1.66997110     1.69976337     1.28361230
 h     -0.61923851     1.88424062    -1.17704936
 h      1.98644057     1.60882979    -0.49189904
 o      2.28746140    -0.96282814     0.34756508
 h      3.15672564    -0.60530331     0.23536620
 c     -2.56400773    -0.38189771    -0.57135492
 h     -2.55828450    -1.04040618    -1.31785275
 h     -2.82533330    -1.08341592     0.22965516
 h     -3.25188622     0.47952120    -0.56524420
 h      0.01374562     0.67371624     1.73766586
          17

 c      1.20333909    -0.35385851    -0.00215671
 c     -0.06943141    -0.94348101     0.31857225
 c     -1.12446266    -0.08552064    -0.19269815
 c     -0.84492316     0.92378353     0.96657487
 c     -0.26309029     1.15919307    -0.55792753
 c      1.15227337     0.81972960    -0.50242558
 h     -0.32338843    -1.71823646     0.99053891
 h     -1.69469506     1.71532063     1.35827779
 h     -0.57707092     1.92832029    -1.11353266
 h      1.95960616     1.61540520    -0.47958666
 o      2.28586965    -0.97087765     0.35170503
 h      3.12774668    -0.61920623     0.22052599
 c     -2.56393650    -0.39055686    -0.57239425
 h     -2.58077402    -1.01821776    -1.36956532
 h     -2.80427397    -1.08473537     0.24493430
 h     -3.28173337     0.49225905    -0.57891670
 h      0.00245673     0.67568994     1.76473519
          17

 c      1.20929567    -0.34347239    -0.00790076
 c     -0.07155857    -0.93947242     0.32297600
 c     -1.11482055    -0.09252168    -0.19415032
 c     -0.83909785     0.92697846     0.97100651
 c     -0.28192431     1.16418553    -0.57084655
 c      1.16350655     0.81723021    -0.50545846
 h     -0.34391241    -1.71085010     1.02624575
 h     -1.70463273     1.70848053     1.42593242
 h     -0.55108401     2.00192580    -1.06805495
 h      1.92552880     1.61164882    -0.47125174
 o      2.28389967    -0.98096568     0.35687166
 h      3.11706359    -0.61882181     0.19962428
 c     -2.56353328    -0.39801572    -0.57051455
 h     -2.60523367    -1.00977576    -1.45151022
 h     -2.79152328    -1.08476185     0.26226887
 h     -3.30206739     0.49571537    -0.59423535
 h     -0.02655554     0.68659343     1.77658943
          17

 c      1.21597658    -0.33844932    -0.01181649
 c     -0.07375182    -0.93487044     0.32644065
 c     -1.10452489    -0.09714810    -0.19637775
 c     -0.83373638     0.93253955     0.97667574
 c     -0.30013646     1.16636465    -0.58137403
 c      1.17249995     0.81980214    -0.50994283
 h     -0.35967402    -1.71037528     1.06345569
 h     -1.69824348     1.67794276     1.48224262
 h     -0.54014824     2.10027904    -1.03773451
 h      1.89130591     1.60308867    -0.46704132
 o      2.28145325    -0.99288001     0.36299455
 h      3.12524031    -0.60495595     0.17255666
 c     -2.56306087    -0.40509521    -0.56724954
 h     -2.63002271    -1.00240927    -1.54214980
 h     -2.78770815    -1.08400784     0.27854819
 h     -3.30913697     0.48704951    -0.60928961
 h     -0.06840677     0.70500332     1.77422441
          17

 c      1.22321063    -0.33896639    -0.01372889
 c     -0.07594716    -0.93014996     0.32949930
 c     -1.09427797    -0.09922539    -0.19961553
 c     -0.82932423     0.94035268     0.98323708
 c     -0.31754477     1.16733721    -0.59009737
 c      1.17819211     0.82684767    -0.51591627
 h     -0.36840706    -1.71074345     1.09587522
 h     -1.67670306     1.62521102     1.52417739
 h     -0.53902519     2.20257437    -1.01263868
 h      1.86597446     1.59846567    -0.46678242
 o      2.27931724    -1.00606103     0.36982329
 h      3.13985340    -0.58448186     0.14225849
 c     -2.56263012    -0.41248701    -0.56398900
 h     -2.65293799    -0.98755566    -1.62217908
 h     -2.79289006    -1.08296381     0.29095202
 h     -3.30188510     0.46652755    -0.62245003
 h     -0.11449543     0.72833244     1.76227336
          17

 c      1.23071936    -0.34451554    -0.01375086
 c     -0.07800739    -0.92569506     0.33257832
 c     -1.08474858    -0.09871376    -0.20395776
 c     -0.82646926     0.95018485     0.98985374
 c     -0.33394059     1.16877270    -0.59740669
 c      1.17975127     0.83711448    -0.52317704
 h     -0.36871919    -1.70751460     1.11852653
 h     -1.64412086     1.55445967     1.55037470
 h     -0.54401384     2.28884482    -0.98612993
 h      1.85754409     1.60648210    -0.47005578
 o      2.27840910    -1.01988501     0.37702481
 h      3.14715570    -0.56566285     0.11307569
 c     -2.56214763    -0.42059178    -0.56158099
 h     -2.67199446    -0.96227965    -1.67957807
 h     -2.80658320    -1.08219504     0.29738192
 h     -3.28184159     0.43723907    -0.63252303
 h     -0.15236394     0.75276227     1.74955255
          17

 c      1.23813953    -0.35410160    -0.01220608
 c     -0.07971706    -0.92169527     0.33591294
 c     -1.07652599    -0.09569579    -0.20936809
 c     -0.82557447     0.96156931     0.99530839
 c     -0.34902417     1.17176184    -0.60336825
 c      1.17694285     0.84936939    -0.53133396
 h     -0.36037967    -1.69856814     1.12866186
 h     -1.60878827     1.47301064     1.56229716
 h     -0.55352877     2.34690525    -0.95614818
 h      1.86828528     1.63003534    -0.47657746
 o      2.27931110    -1.03387056     0.38430328
 h      3.13915670    -0.55466401     0.08877533
 c     -2.56129555    -0.42970468    -0.56044555
 h     -2.68569096    -0.92712244    -1.70835009
 h     -2.82782673    -1.08240540     0.29662374
 h     -3.25318900     0.40516907    -0.63882180
 h     -0.16831726     0.77408310     1.74672234
          17

 c      1.24504786    -0.36649367    -0.00953037
 c     -0.08081288    -0.91810511     0.33952030
 c     -1.07007608    -0.09037204    -0.21570242
 c     -0.82613405     0.97361877     0.99851365
 c     -0.36248889     1.17688382    -0.60789324
 c      1.17027673     0.86285554    -0.53988528
 h     -0.34429854    -1.68415048     1.12599397
 h     -1.58445280     1.39126665     1.56593686
 h     -0.56709800     2.37109387    -0.92322880
 h      1.89285191     1.66369170    -0.48647990
 o      2.28221032    -1.04772452     0.39145309
 h      3.11433853    -0.55467661     0.07165129
 c     -2.55957009    -0.44012767    -0.56072714
 h     -2.69298828    -0.88449158    -1.70672622
 h     -2.85530557    -1.08444746     0.28835544
 h     -3.22240592     0.37886351    -0.64112725
 h     -0.15445354     0.78995479     1.75896348
          17

 c      1.25099538    -0.38043013    -0.00618822
 c     -0.08102124    -0.91462706     0.34318443
 c     -1.06570090    -0.08306043    -0.22273991
 c     -0.82646577     0.98514968     0.99905318
 c     -0.37407688     1.18434766    -0.61085760
 c      1.16070267     0.87714680    -0.54831847
 h     -0.32242383    -1.66685621     1.11278261
 h     -1.58787904     1.31966834     1.57131398
 h     -0.58474148     2.36024040    -0.88916134
 h      1.92181927     1.69781073    -0.50007587
 o      2.28692671    -1.06134407     0.39838267
 h      3.07696500    -0.56575528     0.06208210
 c     -2.55644342    -0.45205277    -0.56234638
 h     -2.69330193    -0.83806275    -1.67666674
 h     -2.88749104    -1.08924536     0.27304101
 h     -3.19640850     0.36730553    -0.63939740
 h     -0.11425547     0.80156942     1.78053383
          17

 c      1.25555522    -0.39475223    -0.00261348
 c     -0.08009218    -0.91072877     0.34646042
 c     -1.06351201    -0.07418409    -0.23021622
 c     -0.82490515     0.99534034     0.99741597
 c     -0.38358578     1.19399726    -0.61213627
 c      1.14920951     0.89183332    -0.55619133
 h     -0.29754620    -1.65149866     1.09373840
 h     -1.62801118     1.26239909     1.58507990
 h     -0.60686112     2.31727512    -0.85656220
 h      1.94627666     1.72386192    -0.51748457
 o      2.29291084    -1.07483456     0.40514485
 h      3.03682430    -0.58442966     0.05798455
 c     -2.55164486    -0.46520845    -0.56491789
 h     -2.68669236    -0.79281608    -1.62503184
 h     -2.92275298    -1.09761925     0.25171283
 h     -3.17905709     0.37550343    -0.63326482
 h     -0.05926850     0.81234143     1.79965489
          17

 c      1.25838501    -0.40848051     0.00082795
 c     -0.07784198    -0.90575066     0.34875960
 c     -1.06343376    -0.06423538    -0.23784393
 c     -0.82122217     1.00405727     0.99497689
 c     -0.39083013     1.20514737    -0.61157488
 c      1.13661923     0.90641523    -0.56317076
 h     -0.27280815    -1.64421150     1.07505783
 h     -1.69615235     1.21608358     1.60285054
 h     -0.63464302     2.25093847    -0.82905307
 h      1.95998167     1.73665358    -0.53850755
 o      2.29930316    -1.08849445     0.41194442
 h      3.00792257    -0.60390915     0.05466880
 c     -2.54531103    -0.47857721    -0.56749725
 h     -2.67434178    -0.75524458    -1.56631150
 h     -2.95938936    -1.11005025     0.22566619
 h     -3.16891050     0.40100304    -0.62193305
 h     -0.00207094     0.82552983     1.80627885
          17

 c      1.25929963    -0.42083820     0.00385167
 c     -0.07421924    -0.89915399     0.34957716
 c     -1.06523416    -0.05372539    -0.24531619
 c     -0.81630414     1.01140802     0.99327060
 c     -0.39554499     1.21630260    -0.60892257
 c      1.12352680     0.92033823    -0.56903725
 h     -0.25082923    -1.65003241     1.06190172
 h     -1.77332601     1.17625369     1.61446677
 h     -0.67119006     2.17907261    -0.81177987
 h      1.95967811     1.73435345    -0.56269288
 o      2.30527570    -1.10260888     0.41900339
 h      3.00261771    -0.61742808     0.04702749
 c     -2.53780240    -0.49059510    -0.56837026
 h     -2.65894259    -0.73277988    -1.52414252
 h     -2.99558302    -1.12651846     0.19619877
 h     -3.16101594     0.43538867    -0.60486764
 h      0.04749655     0.84313979     1.79491516
          17

 c      1.25833749    -0.43123082     0.00624687
 c     -0.06937263    -0.89082586     0.34877343
 c     -1.06855873    -0.04315328    -0.25230585
 c     -0.81116091     1.01742101     0.99326516
 c     -0.39728745     1.22521137    -0.60381483
 c      1.11028309     0.93302637    -0.57367122
 h     -0.23289222    -1.66975670     1.05536358
 h     -1.84257922     1.14111171     1.61244307
 h     -0.72274412     2.12822743    -0.81134700
 h      1.94499740     1.71805386    -0.58945685
 o      2.31058060    -1.11707145     0.42626959
 h      3.02253993    -0.62437660     0.03426783
 c     -2.52950314    -0.49980665    -0.56576095
 h     -2.64356353    -0.73066685    -1.52213679
 h     -3.02939187    -1.14655484     0.16455234
 h     -3.15041775     0.46885114    -0.58248486
 h      0.08309253     0.86593790     1.76419444
          17

 c      1.25578134    -0.43921786     0.00786376
 c     -0.06365198    -0.88118457     0.34664640
 c     -1.07295333    -0.03301219    -0.25846615
 c     -0.80656788     1.02207414     0.99524285
 c     -0.39574143     1.23030835    -0.59604151
 c      1.09698725     0.94385678    -0.57702472
 h     -0.21891258    -1.69894066     1.05187946
 h     -1.89291816     1.11091137     1.59388132
 h     -0.79523043     2.11712489    -0.83262658
 h      1.91860423     1.69160805    -0.61824755
 o      2.31560380    -1.13133507     0.43334277
 h      3.05770772    -0.63112923     0.02115886
 c     -2.52089337    -0.50552692    -0.55965482
 h     -2.62884261    -0.74733269    -1.56225467
 h     -3.05882858    -1.16942804     0.13198213
 h     -3.13409865     0.49347714    -0.55614188
 h      0.10178842     0.89373954     1.71603609
          17

 c      1.25211603    -0.44449498     0.00860577
 c     -0.05753354    -0.87097896     0.34372491
 c     -1.07789291    -0.02379705    -0.26344800
 c     -0.80317244     1.02537362     0.99893127
 c     -0.39158181     1.23252416    -0.58603022
 c      1.08349963     0.95210713    -0.57907937
 h     -0.20812310    -1.73024996     1.04579118
 h     -1.91829257     1.08675218     1.55915951
 h     -0.88421533     2.13571169    -0.87318628
 h      1.88645776     1.66158514    -0.64879918
 o      2.32085139    -1.14477876     0.43973998
 h      3.09509004    -0.64519097     0.01382865
 c     -2.51252092    -0.50786829    -0.55197612
 h     -2.61298575    -0.77521400    -1.62282341
 h     -3.08190227    -1.19419109     0.09962557
 h     -3.11125064     0.50436065    -0.52772049
 h      0.10436842     0.92561644     1.65537236
          17

 c      1.24794590    -0.44687823     0.00842167
 c     -0.05152981    -0.86099519     0.34051180
 c     -1.08282022    -0.01596353    -0.26694176
 c     -0.80169192     1.02737875     1.00360323
 c     -0.38643548     1.23409367    -0.57473640
 c      1.06952211     0.95698866    -0.57980679
 h     -0.19973463    -1.75665784     1.03227666
 h     -1.91627967     1.06998438     1.51073341
 h     -0.97531627     2.15899555    -0.92446361
 h      1.85715526     1.63640783    -0.68142787
 o      2.32658560    -1.15696838     0.44511316
 h      3.12500792    -0.67104481     0.01631800
 c     -2.50478662    -0.50730920    -0.54478623
 h     -2.59441592    -0.80612726    -1.67988527
 h     -3.09662309    -1.21962224     0.06828975
 h     -3.08302680     0.49974546    -0.49923464
 h      0.09627176     0.96007260     1.59026126
          17

 c      1.24390798    -0.44628853     0.00729832
 c     -0.04612335    -0.85186938     0.33735074
 c     -1.08718054    -0.00987121    -0.26871106
 c     -0.80296765     1.02817557     1.00817570
 c     -0.38197239     1.23662978    -0.56311646
 c      1.05486940     0.95787982    -0.57917232
 h     -0.19323606    -1.77329348     1.00871277
 h     -1.88801793     1.06199574     1.45274371
 h     -1.05460780     2.16910688    -0.97774109
 h      1.83874041     1.62342403    -0.71699496
 o      2.33275849    -1.16769680     0.44929980
 h      3.14270625    -0.70954717     0.02979996
 c     -2.49785265    -0.50447448    -0.53936602
 h     -2.57273154    -0.83396299    -1.71830647
 h     -3.10116750    -1.24432859     0.03852620
 h     -3.05239825     0.48113883    -0.47254930
 h      0.08803331     0.99545987     1.53131195
          17

 c      1.24059772    -0.44273927     0.00525474
 c     -0.04171894    -0.84401130     0.33439522
 c     -1.09045546    -0.00576020    -0.26859939
 c     -0.80754306     1.02781469     1.01145601
 c     -0.37948495     1.24082739    -0.55190189
 c      1.03988371     0.95467973    -0.57721666
 h     -0.18846849    -1.77805320     0.97484492
 h     -1.83993736     1.06415534     1.39131599
 h     -1.11302994     2.15832631    -1.02671745
 h      1.83360689     1.62468172    -0.75602033
 o      2.33902521    -1.17696053     0.45231905
 h      3.14846107    -0.75837000     0.05268611
 c     -2.49163699    -0.50014306    -0.53632922
 h     -2.54835139    -0.85465790    -1.73095613
 h     -3.09419692    -1.26702967     0.01091829
 h     -3.02414139     0.45355060    -0.44912130
 h      0.09189661     1.03074370     1.48870596
          17

 c      1.23851380    -0.43633138     0.00234020
 c     -0.03860148    -0.83757221     0.33160932
 c     -1.09220325    -0.00375476    -0.26651869
 c     -0.81462637     1.02627909     1.01251145
 c     -0.37988305     1.24679515    -0.54161209
 c      1.02554491     0.94791314    -0.57415710
 h     -0.18564462    -1.77180264     0.93260126
 h     -1.78729860     1.07792451     1.33516799
 h     -1.14565647     2.12507590    -1.06730084
 h      1.83671049     1.63568059    -0.79751812
 o      2.34472810    -1.18494096     0.45437109
 h      3.14798226    -0.81237750     0.08068082
 c     -2.48582591    -0.49525949    -0.53590704
 h     -2.52211606    -0.86563508    -1.71590721
 h     -3.07516341    -1.28687287    -0.01366131
 h     -3.00456645     0.42525860    -0.42972260
 h      0.11296595     1.06583874     1.46724933
          17

 c      1.23802436    -0.42725590    -0.00136139
 c     -0.03689970    -0.83242082     0.32877355
 c     -1.09210614    -0.00386684    -0.26243154
 c     -0.82152463     1.02352994     1.01082329
 c     -0.38371959     1.25430440    -0.53259342
 c      1.01306866     0.93845003    -0.57038048
 h     -0.18536495    -1.75856086     0.88587805
 h     -1.75565445     1.10531468     1.29502572
 h     -1.15040868     2.07105406    -1.09701044
 h      1.83950961     1.64874588    -0.83899402
 o      2.34892431    -1.19194913     0.45580330
 h      3.15204300    -0.86457998     0.10735595
 c     -2.47996170    -0.49076239    -0.53808277
 h     -2.49508148    -0.86557620    -1.67511994
 h     -3.04448024    -1.30366730    -0.03393109
 h     -3.00017882     0.40564097    -0.41433500
 h      0.14394440     1.10064959     1.46480822
          17

 c      1.23935121    -0.41580548    -0.00572008
 c     -0.03656628    -0.82815564     0.32552028
 c     -1.09001700    -0.00599043    -0.25633698
 c     -0.82529087     1.01957785     1.00634765
 c     -0.39113389     1.26286720    -0.52501696
 c      1.00342710     0.92718966    -0.56634167
 h     -0.18856792    -1.74530125     0.84005419
 h     -1.76760089     1.14891327     1.27867641
 h     -1.12777162     2.00038245    -1.11492897
 h      1.83472564     1.65695574    -0.87748728
 o      2.35070229    -1.19824778     0.45694473
 h      3.17155959    -0.90903856     0.12680311
 c     -2.47366524    -0.48715149    -0.54250999
 h     -2.46839643    -0.85475087    -1.61498140
 h     -3.00351284    -1.31796042    -0.04824241
 h     -3.01482053     0.40032470    -0.40259971
 h      0.17151965     1.13415045     1.47607838
          17

 c      1.24256915    -0.40238728    -0.01054973
 c     -0.03739458    -0.82424952     0.32145159
 c     -1.08599390    -0.00989866    -0.24828079
 c     -0.82554136     1.01472431     0.99977931
 c     -0.40170855     1.27167790    -0.51880014
 c      0.99712789     0.91493888    -0.56247480
 h     -0.19624819    -1.74026760     0.80068403
 h     -1.81773708     1.20870713     1.28422588
 h     -1.08191671     1.92033329    -1.12273083
 h      1.81834645     1.65585078    -0.91049801
 o      2.34980271    -1.20383070     0.45785162
 h      3.20792872    -0.94444053     0.13767700
 c     -2.46687419    -0.48408507    -0.54823645
 h     -2.44311355    -0.83597581    -1.54853390
 h     -2.95435493    -1.33085033    -0.05483746
 h     -3.04704992     0.40714858    -0.39464257
 h      0.18489396     1.16463809     1.49606904
          17

 c      1.24762415    -0.38753788    -0.01559983
 c     -0.03907739    -0.82038844     0.31634345
 c     -1.08031439    -0.01524565    -0.23838622
 c     -0.82416242     1.00975278     0.99224739
 c     -0.41427085     1.27946487    -0.51337566
 c      0.99420346     0.90241123    -0.55914985
 h     -0.20880660    -1.74912403     0.77131302
 h     -1.87873739     1.27918455     1.30286708
 h     -1.02325817     1.84318250    -1.12742128
 h      1.78972795     1.64366012    -0.93648599
 o      2.34679090    -1.20845873     0.45828808
 h      3.25042359    -0.97352368     0.14344587
 c     -2.45987040    -0.48047422    -0.55346890
 h     -2.41980099    -0.81562095    -1.49750089
 h     -2.89939269    -1.34344889    -0.05239854
 h     -3.09065924     0.41786836    -0.39125634
 h      0.17846589     1.19032021     1.52095941
          17

 c      1.25436756    -0.37193164    -0.02055344
 c     -0.04127233    -0.81680625     0.31030265
 c     -1.07345925    -0.02157504    -0.22688396
 c     -0.82309717     1.00565013     0.98471148
 c     -0.42685491     1.28446725    -0.50741198
 c      0.99428738     0.89022455    -0.55664536
 h     -0.22536548    -1.77123633     0.75190243
 h     -1.92686526     1.35229581     1.32613408
 h     -0.96984484     1.78674833    -1.14456195
 h      1.75128857     1.62126714    -0.95519790
 o      2.34250643    -1.21189058     0.45796391
 h      3.28487096    -0.99932288     0.14852500
 c     -2.45311124    -0.47512174    -0.55605619
 h     -2.39821797    -0.80183965    -1.48642858
 h     -2.84082831    -1.35615658    -0.04076996
 h     -3.13775026     0.42346168    -0.39322619
 h      0.15112812     1.20967098     1.54801363
          17

 c      1.26259646    -0.35637397    -0.02503398
 c     -0.04362038    -0.81426593     0.30372277
 c     -1.06606343    -0.02834587    -0.21412067
 c     -0.82362329     1.00330055     0.97778253
 c     -0.43754933     1.28517821    -0.49933738
 c      0.99671088     0.87884803    -0.55511137
 h     -0.24378048    -1.80008265     0.73953185
 h     -1.94957406     1.42081334     1.34820211
 h     -0.93858743     1.76618961    -1.19226735
 h      1.70836490     1.59240849    -0.96804684
 o      2.33757604    -1.21399622     0.45669346
 h      3.30119926    -1.02327541     0.15567901
 c     -2.44699262    -0.46762770    -0.55517226
 h     -2.37811232    -0.79762822    -1.52285241
 h     -2.78048866    -1.36820935    -0.02141617
 h     -3.18137430     0.41768693    -0.40064778
 h      0.10535417     1.22165335     1.57567071
          17

 c      1.27207581    -0.34176821    -0.02862562
 c     -0.04571309    -0.81371708     0.29710179
 c     -1.05885415    -0.03498077    -0.20053504
 c     -0.82657436     1.00337208     0.97178947
 c     -0.44600607     1.28169021    -0.48922397
 c      1.00059910     0.86854336    -0.55453255
 h     -0.26140253    -1.82730010     0.73051765
 h     -1.94234172     1.47924489     1.36530742
 h     -0.92824691     1.77882836    -1.26945379
 h      1.66885343     1.56373803    -0.97838116
 o      2.33227956    -1.21474913     0.45441725
 h      3.29544054    -1.04531870     0.16566429
 c     -2.44166429    -0.45867804    -0.55208432
 h     -2.36042670    -0.79783287    -1.58848680
 h     -2.72002045    -1.37783042     0.00274627
 h     -3.21664306     0.39784342    -0.41275399
 h      0.04665959     1.22590111     1.60388979
          17

 c      1.28254383    -0.32905493    -0.03090343
 c     -0.04708124    -0.81596752     0.29088314
 c     -1.05258268    -0.04092069    -0.18660188
 c     -0.83255812     1.00630573     0.96684200
 c     -0.45299537     1.27535824    -0.47894590
 c      1.00501427     0.85942485    -0.55476575
 h     -0.27586435    -1.84626940     0.72194245
 h     -1.90543981     1.52373973     1.37497224
 h     -0.92483351     1.80834937    -1.35415132
 h      1.64157283     1.54354709    -0.99093147
 o      2.32654372    -1.21419829     0.45118887
 h      3.26978532    -1.06435111     0.17746546
 c     -2.43704771    -0.44939118    -0.54863070
 h     -2.34656109    -0.79565971    -1.65785926
 h     -2.66121539    -1.38287943     0.02803142
 h     -3.24099368     0.36433685    -0.42813264
 h     -0.01711920     1.22274115     1.63432879
          17

 c      1.29370216    -0.31913116    -0.03147308
 c     -0.04723276    -0.82151039     0.28536795
 c     -1.04793837    -0.04566706    -0.17275581
 c     -0.84192612     1.01233737     0.96287785
 c     -0.45901446     1.26746875    -0.47034259
 c      1.00924323     0.85172230    -0.55572174
 h     -0.28548057    -1.85358591     0.71217308
 h     -1.84281198     1.55214578     1.37571453
 h     -0.91784762     1.84021034    -1.42496080
 h      1.63255830     1.53797489    -1.00951373
 o      2.31992488    -1.21245445     0.44717450
 h      3.23291694    -1.07851451     0.18838201
 c     -2.43289562    -0.44082246    -0.54606368
 h     -2.33730029    -0.78717604    -1.71285481
 h     -2.60618901    -1.38169311     0.05083381
 h     -3.25440511     0.32026027    -0.44498679
 h     -0.07744912     1.21285620     1.66968803
          17

 c      1.30519610    -0.31274823    -0.03002189
 c     -0.04572449    -0.83044686     0.28067195
 c     -1.04545449    -0.04881962    -0.15931981
 c     -0.85449316     1.02148895     0.95976273
 c     -0.46404538     1.25886114    -0.46448062
 c      1.01309255     0.84604343    -0.55757912
 h     -0.28936890    -1.84929248     0.70089637
 h     -1.76288131     1.56483053     1.36744306
 h     -0.90308568     1.86583854    -1.46947825
 h      1.64153358     1.54683997    -1.03409895
 o      2.31165565    -1.20967966     0.44264161
 h      3.19944304    -1.08551980     0.19432800
 c     -2.42878767    -0.43388782    -0.54502325
 h     -2.33271738    -0.77118612    -1.74375758
 h     -2.55731366    -1.37375466     0.06829294
 h     -3.25970776     0.27110129    -0.46130678
 h     -0.12769179     1.19655683     1.71172228
          17

 c      1.31658456    -0.31038724    -0.02638235
 c     -0.04223052    -0.84243767     0.27670532
 c     -1.04542810    -0.05010583    -0.14646185
 c     -0.86915385     1.03342347     0.95735110
 c     -0.46779651     1.25006458    -0.46181922
 c      1.01684486     0.84323812    -0.56074662
 h     -0.28749663    -1.83682912     0.68908971
 h     -1.68095524     1.56679535     1.35285456
 h     -0.87995131     1.88084415    -1.48220154
 h      1.66262620     1.56395343    -1.06062343
 o      2.30103308    -1.20604854     0.43786305
 h      3.18401538    -1.08354792     0.19152326
 c     -2.42415176    -0.42935875    -0.54579779
 h     -2.33241156    -0.74816207    -1.74656155
 h     -2.51697653    -1.36003663     0.07865937
 h     -3.26243531     0.22402464    -0.47502457
 h     -0.16519052     1.17331144     1.75890504
          17

 c      1.32730374    -0.31214461    -0.02059075
 c     -0.03657597    -0.85669406     0.27317910
 c     -1.04787507    -0.04939374    -0.13418747
 c     -0.88371658     1.04715770     0.95534364
 c     -0.46988499     1.24142848    -0.46243885
 c      1.02094552     0.84394498    -0.56558292
 h     -0.28070031    -1.82279142     0.67895394
 h     -1.62119131     1.57047355     1.33945486
 h     -0.84959028     1.88333605    -1.46183369
 h      1.68835939     1.58144530    -1.08373212
 o      2.28815791    -1.20168282     0.43293566
 h      3.18992760    -1.07265055     0.17956453
 c     -2.41842667    -0.42774441    -0.54846932
 h     -2.33563777    -0.71966606    -1.72131649
 h     -2.48728164    -1.34305395     0.08143882
 h     -3.26913850     0.18605411    -0.48421614
 h     -0.19115979     1.14226802     1.80608274
          17

 c      1.33665191    -0.31768396    -0.01291290
 c     -0.02874715    -0.87208809     0.26966693
 c     -1.05253345    -0.04669723    -0.12237742
 c     -0.89563838     1.06121086     0.95329771
 c     -0.46990835     1.23314837    -0.46612348
 c      1.02576647     0.84828043    -0.57217684
 h     -0.27049875    -1.81572032     0.67350185
 h     -1.60952102     1.59291167     1.33773899
 h     -0.81431459     1.87349120    -1.41044873
 h      1.71268027     1.59325280    -1.09922250
 o      2.27413218    -1.19665103     0.42774314
 h      3.20617045    -1.05502519     0.16214353
 c     -2.41138438    -0.42907401    -0.55288116
 h     -2.34129107    -0.68829416    -1.67229979
 h     -2.46978230    -1.32663866     0.07736619
 h     -3.28383226     0.16137691    -0.48733707
 h     -0.20897568     1.10332585     1.84649023
          17

 c      1.34381407    -0.32628425    -0.00381999
 c     -0.01891035    -0.88746710     0.26574536
 c     -1.05891557    -0.04217833    -0.11085555
 c     -0.90404842     1.07492912     0.95143254
 c     -0.46742737     1.22517741    -0.47228296
 c      1.03152609     0.85582122    -0.58030975
 h     -0.25839939    -1.82296728     0.67534300
 h     -1.65133752     1.63964121     1.34997466
 h     -0.77790763     1.85451738    -1.33467342
 h      1.73191985     1.59621012    -1.10490391
 o      2.26040572    -1.19105752     0.42213770
 h      3.21776716    -1.03366448     0.14417043
 c     -2.40338153    -0.43277482    -0.55841980
 h     -2.34785177    -0.65794252    -1.61007691
 h     -2.46530220    -1.31532525     0.06813660
 h     -3.30506665     0.14977373    -0.48344118
 h     -0.22254795     1.05773330     1.87404703
          17

 c      1.34792243    -0.33695789     0.00607336
 c     -0.00744491    -0.90207465     0.26118184
 c     -1.06640336    -0.03612075    -0.09944741
 c     -0.91033600     1.08908374     0.95088796
 c     -0.46188730     1.21699887    -0.47970383
 c      1.03826264     0.86574492    -0.58951709
 h     -0.24487421    -1.84657137     0.68494112
 h     -1.72554147     1.69772562     1.36600442
 h     -0.74659776     1.83530471    -1.24869007
 h      1.74482324     1.58997652    -1.10061270
 o      2.24821671    -1.18511036     0.41608670
 h      3.21442479    -1.01113880     0.12933217
 c     -2.39525391    -0.43782647    -0.56368626
 h     -2.35348373    -0.63397324    -1.55443887
 h     -2.47385937    -1.31324100     0.05576943
 h     -3.32679724     0.14774898    -0.47237025
 h     -0.23529975     1.00798102     1.88467788
          17

 c      1.34813976    -0.34859917     0.01608966
 c      0.00507297    -0.91574006     0.25603267
 c     -1.07435600    -0.02887232    -0.08800185
 c     -0.91631268     1.10456775     0.95265175
 c     -0.45256679     1.20739852    -0.48640780
 c      1.04579791     0.87698945    -0.59916274
 h     -0.22898791    -1.88183880     0.69986395
 h     -1.80680072     1.75146800     1.37491162
 h     -0.72972215     1.83316891    -1.17575042
 h      1.75252805     1.57682107    -1.08807601
 o      2.23843774    -1.17912416     0.40969640
 h      3.19253780    -0.98916126     0.11945763
 c     -2.38794558    -0.44316520    -0.56660771
 h     -2.35659207    -0.62203460    -1.53191838
 h     -2.49463595    -1.32274366     0.04171329
 h     -3.34189137     0.15094709    -0.45483041
 h     -0.24951845     0.95729870     1.87696219
          17

 c      1.34376723    -0.36013123     0.02556881
 c      0.01795615    -0.92868271     0.25056962
 c     -1.08218190    -0.02082021    -0.07639016
 c     -0.92319363     1.12166877     0.95701455
 c     -0.43888481     1.19509056    -0.49063947
 c      1.05371177     0.88837353    -0.60850346
 h     -0.20915313    -1.92027152     0.71591036
 h     -1.87792245     1.79153960     1.37105612
 h     -0.73602853     1.86674511    -1.13666740
 h      1.75857962     1.56138755    -1.07068793
 o      2.23153937    -1.17348533     0.40318672
 h      3.15496681    -0.96839527     0.11449184
 c     -2.38219279    -0.44821793    -0.56591992
 h     -2.35672332    -0.62431237    -1.55754456
 h     -2.52593243    -1.34350372     0.02620815
 h     -3.34490456     0.15580677    -0.43222892
 h     -0.26590718     0.90899017     1.85249963
          17

 c      1.33437844    -0.37064487     0.03393969
 c      0.03049736    -0.94120246     0.24513964
 c     -1.08937014    -0.01240111    -0.06449806
 c     -0.93168052     1.14021490     0.96368199
 c     -0.42119578     1.18061488    -0.49276223
 c      1.06139585     0.89871331    -0.61677006
 h     -0.18413091    -1.95363688     0.72889337
 h     -1.92915568     1.81405626     1.35292987
 h     -0.76422307     1.93389779    -1.12777268
 h      1.76836517     1.54986009    -1.05282477
 o      2.22750917    -1.16860532     0.39686615
 h      3.11109177    -0.94809136     0.11234882
 c     -2.37844033    -0.45316097    -0.56260351
 h     -2.35458824    -0.63718493    -1.61804602
 h     -2.56513917    -1.37251869     0.00832475
 h     -3.33313723     0.16014367    -0.40635092
 h     -0.28336285     0.86576544     1.81599249
          17

 c      1.31995792    -0.37951013     0.04077299
 c      0.04201681    -0.95350358     0.24006765
 c     -1.09550891    -0.00407400    -0.05224379
 c     -0.94220002     1.15984378     0.97195684
 c     -0.40079022     1.16629855    -0.49457461
 c      1.06825059     0.90702303    -0.62331127
 h     -0.15352089    -1.97625505     0.73576152
 h     -1.95544545     1.81828387     1.32133204
 h     -0.80309451     2.01178695    -1.12878216
 h      1.78699874     1.54775442    -1.03827894
 o      2.22582119    -1.16486715     0.39109504
 h      3.07581832    -0.92575271     0.10900529
 c     -2.37688583    -0.45858249    -0.55868965
 h     -2.35116512    -0.65462634    -1.68681938
 h     -2.60886034    -1.40496058    -0.01343942
 h     -3.30678480     0.16323756    -0.37905894
 h     -0.29910593     0.82919249     1.77471968
          17

 c      1.30100002    -0.38642290     0.04580032
 c      0.05187310    -0.96564545     0.23561027
 c     -1.10029583     0.00374845    -0.03960905
 c     -0.95495756     1.18011637     0.98092116
 c     -0.37908445     1.15430193    -0.49741260
 c      1.07398211     0.91277490    -0.62776470
 h     -0.11781669    -1.98560477     0.73499366
 h     -1.95517056     1.80561210     1.27849218
 h     -0.84120085     2.07901857    -1.12466217
 h      1.81600201     1.55688706    -1.02833507
 o      2.22576642    -1.16251823     0.38615931
 h      3.06312212    -0.89813512     0.10031240
 c     -2.37747190    -0.46508620    -0.55572092
 h     -2.34727488    -0.67171623    -1.74320178
 h     -2.65332875    -1.43557257    -0.04032635
 h     -3.26891020     0.16587173    -0.35200481
 h     -0.30954071     0.79963267     1.73690852
          17

 c      1.27852736    -0.39136555     0.04889454
 c      0.05945887    -0.97753123     0.23193244
 c     -1.10353414     0.01074403    -0.02664855
 c     -0.96974988     1.20042114     0.98967157
 c     -0.35727043     1.14590102    -0.50182797
 c      1.07875422     0.91599083    -0.63010037
 h     -0.07830678    -1.98237466     0.72670597
 h     -1.93077255     1.77984691     1.22792067
 h     -0.87087409     2.12348820    -1.10921951
 h      1.85169990     1.57418303    -1.02127780
 o      2.22713327    -1.16147714     0.38205159
 h      3.07482756    -0.86446354     0.08565514
 c     -2.37986009    -0.47314114    -0.55453498
 h     -2.34359033    -0.68523722    -1.77589478
 h     -2.69500927    -1.46002153    -0.07267897
 h     -3.22517680     0.17030858    -0.32633882
 h     -0.31209111     0.77715374     1.70911670
          17

 c      1.25400166    -0.39451439     0.05003214
 c      0.06420993    -0.98888728     0.22908721
 c     -1.10511876     0.01668603    -0.01347544
 c     -0.98559548     1.21972957     0.99749548
 c     -0.33633252     1.14167896    -0.50791478
 c      1.08302460     0.91705525    -0.63048656
 h     -0.03692344    -1.97054529     0.71273676
 h     -1.89149205     1.74870631     1.17459729
 h     -0.88758773     2.13998236    -1.08134199
 h      1.88725923     1.59366888    -1.01393510
 o      2.23034136    -1.16127469     0.37843924
 h      3.09899658    -0.82813671     0.06882340
 c     -2.38349375    -0.48302508    -0.55552952
 h     -2.34066352    -0.69319764    -1.78017643
 h     -2.73112098    -1.47572338    -0.10969745
 h     -3.18273507     0.17977144    -0.30259858
 h     -0.30707881     0.76293548     1.69410056
          17

 c      1.22913938    -0.39614278     0.04925900
 c      0.06563308    -0.99925016     0.22700625
 c     -1.10502089     0.02142512    -0.00023797
 c     -1.00041761     1.23640854     1.00388118
 c     -0.31708969     1.14177276    -0.51554062
 c      1.08726350     0.91644719    -0.62912674
 h      0.00403007    -1.95726524     0.69658916
 h     -1.85717069     1.72569026     1.12471052
 h     -0.88886209     2.12741055    -1.04238503
 h      1.91602772     1.60937874    -1.00350870
 o      2.23584302    -1.16127233     0.37489655
 h      3.12063197    -0.79422376     0.05466980
 c     -2.38779032    -0.49471586    -0.55881395
 h     -2.33888402    -0.69444339    -1.75578143
 h     -2.75996822    -1.48219918    -0.14945333
 h     -3.14787318     0.19692180    -0.28107422
 h     -0.29784007     0.75969156     1.69100848
          17

 c      1.20568239    -0.39655562     0.04666813
 c      0.06333832    -1.00804780     0.22554234
 c     -1.10327957     0.02486456     0.01289776
 c     -1.01150388     1.24853807     1.00854624
 c     -0.30016976     1.14596802    -0.52442370
 c      1.09178039     0.91457896    -0.62617921
 h      0.04237021    -1.95143936     0.68270487
 h     -1.85472083     1.72759740     1.08334169
 h     -0.87394290     2.08791051    -0.99535397
 h      1.93353581     1.61702604    -0.98840940
 o      2.24371513    -1.16089331     0.37108997
 h      3.12959545    -0.76668657     0.04645314
 c     -2.39235948    -0.50772527    -0.56415135
 h     -2.33836817    -0.68858395    -1.70675949
 h     -2.78113458    -1.48120581    -0.18900842
 h     -3.12349105     0.22172837    -0.26261451
 h     -0.28886834     0.77055400     1.69742584
          17

 c      1.18518400    -0.39606788     0.04238926
 c      0.05707962    -1.01486309     0.22460264
 c     -1.10000551     0.02694273     0.02575180
 c     -1.01764325     1.25516676     1.01157721
 c     -0.28588673     1.15361521    -0.53410228
 c      1.09666640     0.91173934    -0.62174256
 h      0.07652453    -1.96000894     0.67460438
 h     -1.89487902     1.76133856     1.05110370
 h     -0.84465372     2.02801873    -0.94533865
 h      1.93806258     1.61448511    -0.96831799
 o      2.25363726    -1.15972806     0.36682735
 h      3.12215889    -0.74735619     0.04526747
 c     -2.39706013    -0.52103367    -0.57075113
 h     -2.33875968    -0.67620838    -1.64333042
 h     -2.79554333    -1.47663279    -0.22466125
 h     -3.10860355     0.25056377    -0.24909071
 h     -0.28362919     0.79758113     1.71126073
          17

 c      1.16884499    -0.39502445     0.03659021
 c      0.04683846    -1.01974429     0.22429896
 c     -1.09539194     0.02763959     0.03813201
 c     -1.02038206     1.25703827     1.01321739
 c     -0.27399492     1.16334699    -0.54380767
 c      1.10177712     0.90807802    -0.61586151
 h      0.10545656    -1.98363072     0.67282351
 h     -1.95810024     1.81602118     1.02594128
 h     -0.80795209     1.96214490    -0.90088081
 h      1.93068792     1.60187498    -0.94403427
 o      2.26495868    -1.15757788     0.36206157
 h      3.10069467    -0.73556750     0.05009855
 c     -2.40188966    -0.53326579    -0.57702576
 h     -2.33893899    -0.65916251    -1.58481661
 h     -2.80519998    -1.47378679    -0.25250885
 h     -3.10020478     0.27762722    -0.24288142
 h     -0.28351442     0.84111178     1.73144792
          17

 c      1.15741004    -0.39384200     0.02948545
 c      0.03293514    -1.02320537     0.22493916
 c     -1.08971591     0.02699893     0.04984486
 c     -1.02202803     1.25550190     1.01355805
 c     -0.26342874     1.17278912    -0.55234851
 c      1.10672808     0.90359510    -0.60853415
 h      0.12804200    -2.01616750     0.67481247
 h     -2.01765166     1.87552002     1.00671228
 h     -0.77911228     1.91610198    -0.87496153
 h      1.91533451     1.58166392    -0.91735812
 o      2.27672275    -1.15449025     0.35689566
 h      3.07364398    -0.72766345     0.05777751
 c     -2.40688316    -0.54309546    -0.58073906
 h     -2.33694470    -0.64002801    -1.55795881
 h     -2.81237041    -1.47765259    -0.26945753
 h     -3.09542034     0.29733564    -0.24586252
 h     -0.28819433     0.90007563     1.75764546
          17

 c      1.15113285    -0.39304404     0.02134332
 c      0.01607383    -1.02588813     0.22685526
 c     -1.08331510     0.02513766     0.06071339
 c     -1.02413379     1.25164769     1.01259009
 c     -0.25280925     1.17937988    -0.55850023
 c      1.11094342     0.89814005    -0.59972505
 h      0.14276392    -2.04859320     0.67691137
 h     -2.05654575     1.92822983     0.99306904
 h     -0.77631108     1.91758986    -0.88022867
 h      1.89859077     1.55862082    -0.89092338
 o      2.28775151    -1.15075229     0.35155963
 h      3.05431359    -0.71706312     0.06337382
 c     -2.41204262    -0.54975967    -0.58042041
 h     -2.33107152    -0.62008972    -1.57984761
 h     -2.81838212    -1.49057248    -0.27433890
 h     -3.09260859     0.30600608    -0.25866360
 h     -0.29661594     0.97260166     1.78949882
          17

 c      1.14982370    -0.39325456     0.01248287
 c     -0.00272761    -1.02825653     0.23025226
 c     -1.07655503     0.02223553     0.07058670
 c     -1.02743904     1.24625816     1.01035747
 c     -0.24229722     1.18290532    -0.56209317
 c      1.11383029     0.89147221    -0.58940214
 h      0.14799485    -2.07306832     0.67623470
 h     -2.06719234     1.96734002     0.98467489
 h     -0.79961667     1.96648173    -0.91636430
 h      1.88844665     1.53886921    -0.86767047
 o      2.29704527    -1.14670000     0.34626773
 h      3.05457272    -0.69727398     0.06251166
 c     -2.41723044    -0.55327399    -0.57693889
 h     -2.32173137    -0.59875259    -1.63906499
 h     -2.82288366    -1.51090732    -0.26833438
 h     -3.09161887     0.30251931    -0.28045730
 h     -0.30811128     1.05648973     1.82574485
          17

 c      1.15295477    -0.39514153     0.00325939
 c     -0.02227496    -1.03050629     0.23515723
 c     -1.06982562     0.01852478     0.07932611
 c     -1.03211859     1.23996278     1.00706646
 c     -0.23368074     1.18546399    -0.56401153
 c      1.11505002     0.88347459    -0.57762876
 h      0.14239229    -2.08478352     0.67140471
 h     -2.04769897     1.98902284     0.98092840
 h     -0.83015699     2.03533420    -0.97028213
 h      1.89115210     1.52731247    -0.84972393
 o      2.30439793    -1.14235064     0.34099231
 h      3.07505500    -0.66772717     0.05500813
 c     -2.42217376    -0.55415724    -0.57245017
 h     -2.31103403    -0.57598385    -1.70849111
 h     -2.82417854    -1.53378773    -0.25435726
 h     -3.09370148     0.28836361    -0.30921208
 h     -0.32317241     1.14920650     1.86340237
          17

 c      1.15978521    -0.39933363    -0.00595920
 c     -0.04134561    -1.03260115     0.24142915
 c     -1.06355243     0.01428689     0.08679129
 c     -1.03794532     1.23333076     1.00310474
 c     -0.22853169     1.18895444    -0.56512334
 c      1.11474640     0.87442081    -0.56466286
 h      0.12514611    -2.08228789     0.66256130
 h     -1.99991358     1.99154174     0.98081952
 h     -0.85116924     2.09895993    -1.02881870
 h      1.90760347     1.52462325    -0.83721682
 o      2.31041271    -1.13733121     0.33545964
 h      3.10477369    -0.63484689     0.04492587
 c     -2.42653048    -0.55314671    -0.56869172
 h     -2.30098325    -0.55312162    -1.76614226
 h     -2.82026431    -1.55329937    -0.23592242
 h     -3.10130676     0.26735775    -0.34214267
 h     -0.34337175     1.24748501     1.89780858
          17

 c      1.16947356    -0.40633816    -0.01482019
 c     -0.05881661    -1.03431584     0.24878809
 c     -1.05818731     0.00985004     0.09284901
 c     -1.04435868     1.22683398     0.99895657
 c     -0.22759128     1.19430425    -0.56590238
 c      1.11350309     0.86499558    -0.55094163
 h      0.09612784    -2.06747014     0.65121267
 h     -1.92948139     1.97566713     0.98280684
 h     -0.85439552     2.14341917    -1.08336136
 h      1.93286355     1.52689160    -0.82827357
 o      2.31588702    -1.13121322     0.32937717
 h      3.13071437    -0.60662911     0.03691052
 c     -2.42991398    -0.55101722    -0.56662104
 h     -2.29276931    -0.53202580    -1.79982749
 h     -2.80973441    -1.56452835    -0.21624049
 h     -3.11754834     0.24476372    -0.37624822
 h     -0.37038027     1.34701970     1.92374073
          17

 c      1.18115462    -0.41646722    -0.02301672
 c     -0.07375621    -1.03524359     0.25684306
 c     -1.05418069     0.00558381     0.09738358
 c     -1.05040963     1.22065647     0.99507806
 c     -0.23096049     1.20176437    -0.56653137
 c      1.11201354     0.85602605    -0.53695080
 h      0.05597146    -2.04558249     0.64010224
 h     -1.84764458     1.94660395     0.98475075
 h     -0.83728601     2.16245618    -1.12878817
 h      1.95939667     1.52835305    -0.82021243
 o      2.32139989    -1.12377290     0.32258002
 h      3.14430668    -0.58845527     0.03382827
 c     -2.43197161    -0.54836829    -0.56663827
 h     -2.28686299    -0.51449731    -1.80438928
 h     -2.79216799    -1.56467209    -0.19776727
 h     -3.14485623     0.22534282    -0.40893054
 h     -0.40474233     1.44251661     1.93692120
          17

 c      1.19397449    -0.42977860    -0.03031761
 c     -0.08546274    -1.03481854     0.26512922
 c     -1.05194087     0.00188926     0.10030375
 c     -1.05461491     1.21435565     0.99177600
 c     -0.23830205     1.21118904    -0.56702120
 c      1.11076605     0.84819177    -0.52309755
 h      0.00596077    -2.02479182     0.63290541
 h     -1.77370233     1.91711512     0.98398053
 h     -0.80044334     2.15413089    -1.16211409
 h      1.98052467     1.52419602    -0.81072636
 o      2.32724068    -1.11505301     0.31505156
 h      3.14259012    -0.58213198     0.03644821
 c     -2.43254056    -0.54540632    -0.56877352
 h     -2.28318383    -0.50211009    -1.77929071
 h     -2.76815850    -1.55342287    -0.18202669
 h     -3.18308285     0.21104562    -0.43841700
 h     -0.44520109     1.52847160     1.93531986
          17

 c      1.20709077    -0.44604808    -0.03658238
 c     -0.09344013    -1.03248545     0.27319315
 c     -1.05179033    -0.00082646     0.10154144
 c     -1.05518345     1.20684649     0.98914333
 c     -0.24893294     1.22213020    -0.56724422
 c      1.10992090     0.84187452    -0.50965286
 h     -0.05245027    -2.01384630     0.63327075
 h     -1.73255458     1.90692503     0.97759938
 h     -0.74672806     2.11975254    -1.18214333
 h      1.99206244     1.51179952    -0.79841291
 o      2.33342554    -1.10536480     0.30691388
 h      3.12804266    -0.58589686     0.04363534
 c     -2.43174846    -0.54188274    -0.57274297
 h     -2.28110807    -0.49613405    -1.72815251
 h     -2.73919311    -1.53297012    -0.16952488
 h     -3.22858510     0.20028825    -0.46366881
 h     -0.48868044     1.60005859     1.91962976
          17

 c      1.21966405    -0.46477697    -0.04176344
 c     -0.09735631    -1.02807908     0.28074020
 c     -1.05392671    -0.00220040     0.10103421
 c     -1.05135507     1.19763822     0.98705343
 c     -0.26183719     1.23377281    -0.56686568
 c      1.10932397     0.83711989    -0.49674665
 h     -0.11811457    -2.01731638     0.64307850
 h     -1.73855604     1.92769746     0.96310442
 h     -0.68158235     2.06484382    -1.19040398
 h      1.99265052     1.49089452    -0.78286277
 o      2.33969062    -1.09529616     0.29842498
 h      3.10874624    -0.59428657     0.05244301
 c     -2.42996320    -0.53725856    -0.57784864
 h     -2.27924545    -0.49736835    -1.66033508
 h     -2.70744577    -1.50770292    -0.15972132
 h     -3.27536226     0.18954016    -0.48400811
 h     -0.53082578     1.65387600     1.89302534
          17

 c      1.23086527    -0.48523506    -0.04589722
 c     -0.09708086    -1.02212021     0.28774470
 c     -1.05839569    -0.00196678     0.09871082
 c     -1.04448599     1.18811621     0.98514460
 c     -0.27565984     1.24474762    -0.56514202
 c      1.10856156     0.83365188    -0.48438193
 h     -0.18973947    -2.03184748     0.66114936
 h     -1.78182218     1.96751581     0.93951995
 h     -0.61389432     2.00172495    -1.19367935
 h      1.98373740     1.46343698    -0.76463527
 o      2.34555072    -1.08566526     0.28994999
 h      3.09737287    -0.59879930     0.05859916
 c     -2.42768445    -0.53096614    -0.58272167
 h     -2.27498100    -0.50594202    -1.59396094
 h     -2.67541185    -1.48337807    -0.15119847
 h     -3.31719089     0.17551157    -0.49896108
 h     -0.56691977     1.68853982     1.86047383
          17

 c      1.23991743    -0.50653377    -0.04908761
 c     -0.09279635    -1.01562858     0.29439626
 c     -1.06507676     0.00002110     0.09450918
 c     -1.03681167     1.18032910     0.98280225
 c     -0.28885338     1.25306970    -0.56070827
 c      1.10702170     0.83091776    -0.47245066
 h     -0.26477313    -2.04802854     0.68393175
 h     -1.84184851     2.00471335     0.90816900
 h     -0.55537812     1.95075774    -1.20662268
 h      1.96950136     1.43340664    -0.74520716
 o      2.35066882    -1.07726138     0.28183320
 h      3.10502939    -0.59185573     0.05851658
 c     -2.42546771    -0.52261467    -0.58529502
 h     -2.26434710    -0.52154847    -1.55559236
 h     -2.64535883    -1.46554179    -0.14222657
 h     -3.34917532     0.15636217    -0.50836227
 h     -0.59272855     1.70497807     1.82798186
          17

 c      1.24616358    -0.52772021    -0.05148525
 c     -0.08504225    -1.00963548     0.30094163
 c     -1.07367234     0.00377592     0.08841599
 c     -1.03013774     1.17558282     0.97926534
 c     -0.30023569     1.25698643    -0.55209821
 c      1.10399218     0.82817858    -0.46076270
 h     -0.33914897    -2.05580039     0.70741519
 h     -1.90238941     2.02431570     0.87192459
 h     -0.51489181     1.93088059    -1.24587383
 h      1.95622043     1.40618247    -0.72671682
 o      2.35543530    -1.07044050     0.27421736
 h      3.13155471    -0.57294739     0.05204678
 c     -2.42373163    -0.51209319    -0.58399522
 h     -2.24416659    -0.54434659    -1.56516477
 h     -2.61879630    -1.45759833    -0.13165720
 h     -3.36844354     0.13196956    -0.51242256
 h     -0.60494254     1.70620498     1.80194000
          17

 c      1.24914756    -0.54788248    -0.05325874
 c     -0.07465323    -1.00485524     0.30757246
 c     -1.08371084     0.00915796     0.08050177
 c     -1.02564283     1.17438095     0.97384038
 c     -0.30956003     1.25659373    -0.53935773
 c      1.09885397     0.82468838    -0.44911905
 h     -0.40808262    -2.04816892     0.72848355
 h     -1.95342103     2.01960154     0.83411532
 h     -0.49194145     1.94082070    -1.31135228
 h      1.95022460     1.38695885    -0.71123206
 o      2.36093180    -1.06508697     0.26704386
 h      3.16528388    -0.54872023     0.04218906
 c     -2.42240750    -0.49971961    -0.57948800
 h     -2.21609855    -0.57442197    -1.61463665
 h     -2.59626798    -1.45950829    -0.11967865
 h     -3.37452858     0.10388983    -0.51162059
 h     -0.60153779     1.69617138     1.78793735
          17

 c      1.24869566    -0.56625046    -0.05455647
 c     -0.06264898    -1.00161448     0.31438955
 c     -1.09458664     0.01588659     0.07092644
 c     -1.02401128     1.17684907     0.96613769
 c     -0.31712281     1.25351450    -0.52420399
 c      1.09134775     0.81994611    -0.43742737
 h     -0.46703334    -2.02213748     0.74533779
 h     -1.98896670     1.98897236     0.79798104
 h     -0.48090212     1.96267446    -1.38443259
 h      1.95453862     1.37843325    -0.69964263
 o      2.36824918    -1.06094736     0.26020485
 h      3.19275976    -0.52692893     0.03222917
 c     -2.42095170    -0.48638536    -0.57389426
 h     -2.18591623    -0.60980814    -1.67733210
 h     -2.57755763    -1.46788278    -0.10790687
 h     -3.36969435     0.07523846    -0.50656292
 h     -0.58241522     1.67776271     1.78870895
          17

 c      1.24497982    -0.58226272    -0.05547395
 c     -0.05011694    -0.99990123     0.32140259
 c     -1.10562050     0.02358844     0.05992376
 c     -1.02550049     1.18302798     0.95622568
 c     -0.32318384     1.24928427    -0.50847989
 c      1.08173239     0.81384510    -0.42577293
 h     -0.51240123    -1.97840090     0.75751767
 h     -2.00565651     1.93392741     0.76649405
 h     -0.47736540     1.98046887    -1.44598657
 h      1.96674294     1.37950364    -0.69103063
 o      2.37800962    -1.05784013     0.25362205
 h      3.20526820    -0.51248858     0.02409846
 c     -2.41866172    -0.47334927    -0.56896116
 h     -2.15924819    -0.64696193    -1.73048539
 h     -2.56213783    -1.47753360    -0.09864864
 h     -3.35895096     0.05032831    -0.49789134
 h     -0.55006139     1.65134364     1.80240879
          17

 c      1.23853828    -0.59557963    -0.05604631
 c     -0.03809702    -0.99941916     0.32853296
 c     -1.11611338     0.03185673     0.04778521
 c     -1.02994663     1.19285799     0.94459209
 c     -0.32788769     1.24484593    -0.49345338
 c      1.07066384     0.80659002    -0.41437519
 h     -0.54211658    -1.92102322     0.76596286
 h     -2.00271987     1.85863668     0.74223861
 h     -0.47887330     1.98572625    -1.48439524
 h      1.98039678     1.38630509    -0.68318225
 o      2.39025771    -1.05568960     0.24724942
 h      3.20005372    -0.50675752     0.01819955
 c     -2.41488714    -0.46186141    -0.56563849
 h     -2.13981740    -0.68230080    -1.76140765
 h     -2.54953963    -1.48348372    -0.09388770
 h     -3.34900773     0.03375432    -0.48620812
 h     -0.50947099     1.61535523     1.82301812
          17

 c      1.23022392    -0.60605319    -0.05626231
 c     -0.02745984    -0.99961287     0.33560449
 c     -1.12538181     0.04030052     0.03484903
 c     -1.03671409     1.20593973     0.93195654
 c     -0.33133890     1.24071983    -0.47991399
 c      1.05891470     0.79850171    -0.40348441
 h     -0.55632973    -1.85734424     0.77322408
 h     -1.98358097     1.77067791     0.72706077
 h     -0.48400901     1.97523646    -1.49424289
 h      1.98843457     1.39438628    -0.67369148
 o      2.40448734    -1.05454421     0.24107828
 h      3.18016666    -0.50750675     0.01347784
 c     -2.40923584    -0.45286200    -0.56436834
 h     -2.12969486    -0.71287199    -1.76474579
 h     -2.53949282    -1.48233663    -0.09462378
 h     -3.34553552     0.02882348    -0.47210491
 h     -0.46710638     1.56832000     1.84276685
          17

 c      1.22109336    -0.61367480    -0.05609411
 c     -0.01879948    -0.99969620     0.34233083
 c     -1.13278696     0.04857320     0.02148069
 c     -1.04451119     1.22129844     0.91911002
 c     -0.33365590     1.23718238    -0.46834482
 c      1.04716981     0.78987642    -0.39330488
 h     -0.55805012    -1.79766581     0.78367123
 h     -1.95923979     1.68220667     0.72129600
 h     -0.49186003     1.94881681    -1.47407645
 h      1.98563289     1.40023324    -0.66072535
 o      2.41970765    -1.05462659     0.23516422
 h      3.15436454    -0.50864715     0.00734096
 c     -2.40180847    -0.44680102    -0.56531884
 h     -2.12979299    -0.73645320    -1.73973231
 h     -2.53193790    -1.47284622    -0.10062697
 h     -3.34988307     0.03605567    -0.45637193
 h     -0.42954152     1.51035040     1.85466063
          17

 c      1.21226763    -0.61852332    -0.05552732
 c     -0.01242872    -0.99878889     0.34835311
 c     -1.13777080     0.05637540     0.00804614
 c     -1.05124145     1.23742350     0.90684663
 c     -0.33499073     1.23432433    -0.45896739
 c      1.03594673     0.78093227    -0.38396411
 h     -0.55272718    -1.75346333     0.80300205
 h     -1.95087530     1.60908956     0.72303549
 h     -0.50189707     1.90857481    -1.42569977
 h      1.96951627     1.40183865    -0.64328622
 o      2.43465646    -1.05631223     0.22962919
 h      3.13500897    -0.50115645    -0.00397322
 c     -2.39323837    -0.44360480    -0.56842927
 h     -2.14004068    -0.75165703    -1.68936085
 h     -2.52702773    -1.45603724    -0.11039118
 h     -3.35822913     0.05303960    -0.44020794
 h     -0.40233969     1.44340199     1.85394664
          17

 c      1.20480560    -0.62072492    -0.05458256
 c     -0.00859673    -0.99626110     0.35341320
 c     -1.13990590     0.06344056    -0.00511604
 c     -1.05480460     1.25291664     0.89577418
 c     -0.33550809     1.23199132    -0.45163907
 c      1.02557427     0.77179755    -0.37550871
 h     -0.54539810    -1.73303522     0.83602090
 h     -1.98089611     1.56364885     0.72980401
 h     -0.51421715     1.85958186    -1.35531129
 h      1.94049098     1.39884224    -0.62121168
 o      2.44834332    -1.05983806     0.22455061
 h      3.13066540    -0.47821653    -0.02330225
 c     -2.38446484    -0.44275195    -0.57329634
 h     -2.15916532    -0.75842227    -1.62153218
 h     -2.52515525    -1.43508010    -0.12118131
 h     -3.36405296     0.07577541    -0.42515148
 h     -0.38914046     1.37072586     1.83873908
          17

 c      1.19960758    -0.62043800    -0.05331609
 c     -0.00780147    -0.99211108     0.35761219
 c     -1.13895698     0.06951899    -0.01771290
 c     -1.05509966     1.26728364     0.88594794
 c     -0.33529906     1.22960990    -0.44560857
 c      1.01617944     0.76250821    -0.36791152
 h     -0.53671517    -1.73676834     0.88325753
 h     -2.04955158     1.54601557     0.74271409
 h     -0.53031249     1.81180361    -1.27644384
 h      1.90183959     1.39264163    -0.59509666
 o      2.46057753    -1.06489014     0.21978961
 h      3.13847969    -0.44205457    -0.04966555
 c     -2.37646393    -0.44334902    -0.57891450
 h     -2.18417984    -0.75916966    -1.55190908
 h     -2.52694281    -1.41473336    -0.12930825
 h     -3.36135084     0.10025970    -0.41277902
 h     -0.39091934     1.29613074     1.81035553
          17

 c      1.19732603    -0.61788073    -0.05178622
 c     -0.01075172    -0.98693708     0.36146095
 c     -1.13493271     0.07435885    -0.02950585
 c     -1.05417237     1.28065803     0.87698388
 c     -0.33424840     1.22605429    -0.43934386
 c      1.00768578     0.75302110    -0.36108675
 h     -0.52264961    -1.75726282     0.93990320
 h     -2.13332469     1.54831450     0.76505106
 h     -0.55420413     1.78153209    -1.21203801
 h      1.85956777     1.38646430    -0.56616680
 o      2.47174819    -1.07068188     0.21501384
 h      3.14778698    -0.40270353    -0.07866289
 c     -2.37007776    -0.44421976    -0.58348061
 h     -2.21034773    -0.75999636    -1.50552851
 h     -2.53306066    -1.39995229    -0.13092872
 h     -3.34648170     0.12346314    -0.40438448
 h     -0.40570018     1.22325296     1.77342306
          17

 c      1.19827862    -0.61338065    -0.05000485
 c     -0.01795184    -0.98151762     0.36562187
 c     -1.12809255     0.07767188    -0.04032310
 c     -1.05429980     1.29317548     0.86847897
 c     -0.33211503     1.22018991    -0.43132400
 c      0.99989223     0.74326660    -0.35492115
 h     -0.49830360    -1.78422177     0.99840992
 h     -2.20743112     1.56323549     0.79781811
 h     -0.59122763     1.78501026    -1.18501859
 h      1.82146594     1.38494738    -0.53593327
 o      2.48224199    -1.07640285     0.20988108
 h      3.14910707    -0.37073358    -0.10551194
 c     -2.36579448    -0.44432550    -0.58512173
 h     -2.23354020    -0.76822153    -1.50692860
 h     -2.54384008    -1.39377400    -0.12341299
 h     -3.31875223     0.14382600    -0.40069695
 h     -0.42897834     1.15481885     1.73542282
          17

 c      1.20240098    -0.60741029    -0.04790313
 c     -0.02937143    -0.97646466     0.37062704
 c     -1.11890846     0.07910453    -0.05006008
 c     -1.05702703     1.30488639     0.86019053
 c     -0.32912952     1.21230442    -0.42196264
 c      0.99270023     0.73328121    -0.34932656
 h     -0.46103715    -1.80870175     1.05161224
 h     -2.25633396     1.58601106     0.83938683
 h     -0.64087458     1.82181292    -1.19548536
 h      1.79460941     1.39251407    -0.50554697
 o      2.49218969    -1.08147904     0.20415251
 h      3.13792859    -0.35301579    -0.12693228
 c     -2.36349122    -0.44360973    -0.58377686
 h     -2.25386355    -0.78439439    -1.55687162
 h     -2.55889801    -1.39570924    -0.10657467
 h     -3.28050576     0.16160571    -0.40166382
 h     -0.45511415     1.09221617     1.70506948
          17

 c      1.20927957    -0.60057852    -0.04533154
 c     -0.04440314    -0.97212385     0.37676003
 c     -1.10801737     0.07825697    -0.05867585
 c     -1.06309505     1.31581789     0.85216291
 c     -0.32621354     1.20413883    -0.41342467
 c      0.98638943     0.72340907    -0.34428781
 h     -0.41111486    -1.82461739     1.09426508
 h     -2.27254145     1.61354833     0.88682818
 h     -0.69417644     1.87448463    -1.22241461
 h      1.78199006     1.41072860    -0.47520372
 o      2.50146924    -1.08562337     0.19772034
 h      3.11453887    -0.35190246    -0.14160328
 c     -2.36261145    -0.44308417    -0.58129241
 h     -2.27405515    -0.80130784    -1.63125920
 h     -2.57709969    -1.40194817    -0.08278688
 h     -3.23687550     0.17900690    -0.40648623
 h     -0.47978020     1.03594159     1.68901671
          17

 c      1.21825412    -0.59357180    -0.04209281
 c     -0.06199783    -0.96860609     0.38405891
 c     -1.09617626     0.07474958    -0.06618824
 c     -1.07249921     1.32591287     0.84484462
 c     -0.32433244     1.19742164    -0.40762909
 c      0.98166963     0.71440090    -0.33985497
 h     -0.35114705    -1.82877483     1.12342118
 h     -2.25399217     1.64373029     0.93673120
 h     -0.74121382     1.92536499    -1.24643278
 h      1.78117865     1.43680077    -0.44426170
 o      2.50974268    -1.08885058     0.19062136
 h      3.08340698    -0.36503826    -0.15035841
 c     -2.36253410    -0.44398033    -0.57954113
 h     -2.29573694    -0.81187052    -1.70438288
 h     -2.59693280    -1.40719936    -0.05588850
 h     -3.19478948     0.19975734    -0.41394631
 h     -0.50200987     0.98697468     1.68861315
          17

 c      1.22854444    -0.58705974    -0.03799138
 c     -0.08084964    -0.96583702     0.39235577
 c     -1.08420157     0.06830803    -0.07265298
 c     -1.08459243     1.33493155     0.83898056
 c     -0.32409861     1.19322860    -0.40556435
 c      0.97941790     0.70725614    -0.33607711
 h     -0.28535180    -1.82069779     1.13850217
 h     -2.20320739     1.67532209     0.98562118
 h     -0.77557179     1.96353904    -1.25730208
 h      1.78649393     1.46497519    -0.41201945
 o      2.51647687    -1.09150929     0.18305879
 h      3.05287453    -0.38496183    -0.15649694
 c     -2.36277454    -0.44717304    -0.57958517
 h     -2.31893041    -0.81257449    -1.75988681
 h     -2.61701985    -1.40674771    -0.02977506
 h     -3.16067511     0.22765695    -0.42291125
 h     -0.52377926     0.94770943     1.69993081
          17

 c      1.23936215    -0.58158901    -0.03288195
 c     -0.09956910    -0.96358471     0.40130682
 c     -1.07289884     0.05884528    -0.07814129
 c     -1.09817395     1.34242946     0.83528308
 c     -0.32578530     1.19205388    -0.40749991
 c      0.98034039     0.70293652    -0.33294325
 h     -0.21883564    -1.80262580     1.14141718
 h     -2.12839000     1.70855333     1.03055355
 h     -0.79407173     1.98349973    -1.25123370
 h      1.79225289     1.48928421    -0.37832574
 o      2.52103614    -1.09421881     0.17537931
 h      3.03365364    -0.40029737    -0.16537298
 c     -2.36316690    -0.45295243    -0.58182996
 h     -2.34283799    -0.80271224    -1.78946892
 h     -2.63647205    -1.39768465    -0.00747103
 h     -3.13739629     0.26410462    -0.43285736
 h     -0.54772711     0.92126220     1.71675209
          17

 c      1.24999062    -0.57749231    -0.02670604
 c     -0.11682808    -0.96148000     0.41041693
 c     -1.06300265     0.04651897    -0.08273273
 c     -1.11145911     1.34774074     0.83410064
 c     -0.32941943     1.19395223    -0.41323368
 c      0.98477930     0.70215032    -0.33036629
 h     -0.15678890    -1.77945480     1.13657012
 h     -2.04557780     1.74653314     1.07034750
 h     -0.79571324     1.98316209    -1.22813464
 h      1.79466801     1.50545205    -0.34364792
 o      2.52299063    -1.09749048     0.16789280
 h      3.03378524    -0.40201778    -0.18146909
 c     -2.36393300    -0.46095805    -0.58630265
 h     -2.36634835    -0.78323961    -1.78993763
 h     -2.65504548    -1.37932450     0.00927409
 h     -3.12296182     0.30639002    -0.44400098
 h     -0.57531580     0.91008445     1.73344287
          17

 c      1.25983298    -0.57483819    -0.01950898
 c     -0.13147595    -0.95908406     0.41910398
 c     -1.05513595     0.03174481    -0.08652688
 c     -1.12223451     1.34996436     0.83523690
 c     -0.33481240     1.19858020    -0.42220049
 c      0.99266936     0.70525050    -0.32819718
 h     -0.10358380    -1.75798811     1.13020509
 h     -1.97765620     1.79654099     1.10694050
 h     -0.78132157     1.96330913    -1.19076979
 h      1.79235748     1.51161110    -0.30883869
 o      2.52247872    -1.10122048     0.16061014
 h      3.05262273    -0.39168988    -0.20417986
 c     -2.36550195    -0.47031672    -0.59281116
 h     -2.38826077    -0.75627402    -1.76193212
 h     -2.67319712    -1.35317072     0.02012660
 h     -3.11245089     0.34866479    -0.45686175
 h     -0.60620169     0.91502552     1.74635701
          17

 c      1.26842046    -0.57343155    -0.01143371
 c     -0.14260514    -0.95605769     0.42685424
 c     -1.04977976     0.01515179    -0.08966834
 c     -1.12891790     1.34834213     0.83814661
 c     -0.34149981     1.20511639    -0.43344286
 c      1.00357290     0.71219780    -0.32625323
 h     -0.06215044    -1.74484126     1.12849816
 h     -1.94227427     1.86646723     1.14344971
 h     -0.75418410     1.92873131    -1.14570269
 h      1.78631701     1.50846381    -0.27484074
 o      2.52012391    -1.10478711     0.15326701
 h      3.08191926    -0.37993615    -0.22819436
 c     -2.36824258    -0.47989295    -0.60092520
 h     -2.40744719    -0.72512155    -1.71063765
 h     -2.69207820    -1.32258513     0.02615586
 h     -3.10100406     0.38459942    -0.47172168
 h     -0.63827508     0.93496713     1.75432141
          17

 c      1.27539137    -0.57286281    -0.00269441
 c     -0.14953185    -0.95238565     0.43343101
 c     -1.04725281    -0.00250278    -0.09236409
 c     -1.13187932     1.34315007     0.84249177
 c     -0.34862080     1.21207453    -0.44544985
 c      1.01674350     0.72256047    -0.32435334
 h     -0.03416280    -1.74353241     1.13489028
 h     -1.93640173     1.95474077     1.17795400
 h     -0.72153551     1.89093496    -1.10565263
 h      1.77979494     1.49928637    -0.24240159
 o      2.51662905    -1.10759405     0.14558822
 h      3.11216084    -0.37762487    -0.24777122
 c     -2.37230354    -0.48849168    -0.60973814
 h     -2.42312314    -0.69461086    -1.64847307
 h     -2.71337654    -1.29205272     0.02953585
 h     -3.08553666     0.40949383    -0.48839347
 h     -0.66795268     0.96687214     1.75886790
          17

 c      1.28046744    -0.57259018     0.00645894
 c     -0.15173044    -0.94846659     0.43897229
 c     -1.04770953    -0.02042351    -0.09486041
 c     -1.13281530     1.33578024     0.84815029
 c     -0.35493150     1.21727815    -0.45610233
 c      1.03121876     0.73556894    -0.32234940
 h     -0.02075088    -1.75294454     1.14866723
 h     -1.94323124     2.04882899     1.20338176
 h     -0.69488483     1.86932443    -1.09026828
 h      1.77787669     1.48956411    -0.21182624
 o      2.51252960    -1.10935909     0.13744308
 h      3.13642878    -0.39104057    -0.25931817
 c     -2.37758007    -0.49501741    -0.61754815
 h     -2.43528278    -0.67118602    -1.59803024
 h     -2.73887523    -1.26594777     0.03274928
 h     -3.06507909     0.42117400    -0.50625950
 h     -0.69075512     1.00634320     1.76413761
          17

 c      1.28345076    -0.57203273     0.01577414
 c     -0.14882382    -0.94495638     0.44387484
 c     -1.05113957    -0.03787056    -0.09737285
 c     -1.13326791     1.32781728     0.85478809
 c     -0.35939446     1.21884708    -0.46356467
 c      1.04599113     0.75027515    -0.32013670
 h     -0.02273797    -1.76853285     1.16602164
 h     -1.94840998     2.13465262     1.21357214
 h     -0.68369239     1.88064630    -1.11581457
 h      1.78610999     1.48555340    -0.18291861
 o      2.50813210    -1.11012691     0.12886356
 h      3.15125878    -0.42145922    -0.26178783
 c     -2.38378652    -0.49873349    -0.62221038
 h     -2.44476346    -0.66130977    -1.58672309
 h     -2.76976980    -1.24715721     0.03743117
 h     -3.04058752     0.42019694    -0.52441387
 h     -0.70235430     1.04880748     1.77563255
          17

 c      1.28424341    -0.57065227     0.02502305
 c     -0.14065333    -0.94250083     0.44857540
 c     -1.05734113    -0.05424857    -0.10000396
 c     -1.13409814     1.32042076     0.86192935
 c     -0.36202753     1.21689470    -0.46790561
 c      1.06026781     0.76583217    -0.31762753
 h     -0.04021863    -1.78483661     1.18227258
 h     -1.94449215     2.20212708     1.20577677
 h     -0.68568558     1.91970755    -1.17658299
 h      1.80785749     1.49150538    -0.15536495
 o      2.50348694    -1.11022520     0.12003268
 h      3.15687216    -0.46564295    -0.25657804
 c     -2.39064882    -0.49965693    -0.62296103
 h     -2.45192976    -0.66755167    -1.62433914
 h     -2.80608733    -1.23633930     0.04356060
 h     -3.01477432     0.40990888    -0.54185253
 h     -0.70012917     1.09099008     1.79713591
          17

 c      1.28287805    -0.56800815     0.03401386
 c     -0.12735951    -0.94153841     0.45338403
 c     -1.06589402    -0.06913563    -0.10270424
 c     -1.13553727     1.31423956     0.86932455
 c     -0.36351558     1.21298810    -0.47063612
 c      1.07366878     0.78175115    -0.31470507
 h     -0.07212406    -1.79733998     1.19350454
 h     -1.92887933     2.24527231     1.17988457
 h     -0.69145310     1.96571012    -1.25066823
 h      1.84189213     1.50724173    -0.12946077
 o      2.49833839    -1.11023654     0.11128384
 h      3.15776869    -0.51610131    -0.24756806
 c     -2.39801942    -0.49866148    -0.62137777
 h     -2.45577487    -0.68709064    -1.69145580
 h     -2.84650895    -1.23208398     0.04947845
 h     -2.99191613     0.39633951    -0.55776741
 h     -0.68445442     1.13160554     1.82746701
          17

 c      1.27954556    -0.56378419     0.04259323
 c     -0.10941799    -0.94222635     0.45841682
 c     -1.07617261    -0.08225657    -0.10529336
 c     -1.13736900     1.30955775     0.87705014
 c     -0.36439945     1.20848272    -0.47310618
 c      1.08618166     0.79791098    -0.31120882
 h     -0.11615004    -1.80325056     1.19724888
 h     -1.90172177     2.26112145     1.13735642
 h     -0.69387800     2.00139956    -1.31884719
 h      1.88268465     1.52854831    -0.10642495
 o      2.49212868    -1.11091036     0.10306664
 h      3.16255658    -0.56233710    -0.24060248
 c     -2.40577961    -0.49705645    -0.61961488
 h     -2.45533690    -0.71496605    -1.76061704
 h     -2.88863706    -1.23164638     0.05255761
 h     -2.97712726     0.38721997    -0.57189036
 h     -0.65853426     1.17059329     1.86046949
          17

 c      1.27460879    -0.55778420     0.05063888
 c     -0.08762788    -0.94445569     0.46360240
 c     -1.08739850    -0.09343223    -0.10750420
 c     -1.13911851     1.30642267     0.88527343
 c     -0.36492754     1.20409337    -0.47604646
 c      1.09792724     0.81434914    -0.30697278
 h     -0.16898002    -1.80167808     1.19262783
 h     -1.86511078     2.24931501     1.08073680
 h     -0.68971471     2.01772545    -1.36983390
 h      1.92311005     1.54985685    -0.08794179
 o      2.48427813    -1.11287052     0.09577933
 h      3.17967540    -0.59546518    -0.24084373
 c     -2.41384373    -0.49604543    -0.61906623
 h     -2.45059168    -0.74674012    -1.81287400
 h     -2.92963607    -1.23196310     0.05019631
 h     -2.97453780     0.38921256    -0.58464763
 h     -0.62691700     1.20793809     1.88826448
          17

 c      1.26858987    -0.54991540     0.05805186
 c     -0.06305508    -0.94791446     0.46872981
 c     -1.09871779    -0.10252373    -0.10902879
 c     -1.14014875     1.30461553     0.89399147
 c     -0.36516891     1.20009586    -0.47975038
 c      1.10894946     0.83106605    -0.30187637
 h     -0.22668668    -1.79351720     1.18024392
 h     -1.82342204     2.21289762     1.01357023
 h     -0.67810238     2.01124953    -1.39806966
 h      1.95703605     1.56662496    -0.07547752
 o      2.47472504    -1.11623336     0.08951477
 h      3.20925116    -0.61431768    -0.24877825
 c     -2.42230393    -0.49628962    -0.62037984
 h     -2.44217412    -0.77906578    -1.83851341
 h     -2.96694949    -1.23055374     0.04066327
 h     -2.98496105     0.40414353    -0.59697631
 h     -0.59402760     1.24321182     1.90441951
          17

 c      1.26214083    -0.54016379     0.06474858
 c     -0.03694861    -0.95217682     0.47351827
 c     -1.10928875    -0.10939150    -0.10956251
 c     -1.13962478     1.30347370     0.90293199
 c     -0.36509107     1.19651117    -0.48425877
 c      1.11913244     0.84794043    -0.29586961
 h     -0.28520018    -1.78109520     1.16186666
 h     -1.78456564     2.16029440     0.94020403
 h     -0.65949740     1.98186328    -1.40153654
 h      1.98052390     1.57631004    -0.06988902
 o      2.46405099    -1.12064092     0.08404895
 h      3.24151625    -0.62491703    -0.26009523
 c     -2.43145944    -0.49776933    -0.62379562
 h     -2.43098587    -0.80952221    -1.83380604
 h     -2.99882692    -1.22604853     0.02354569
 h     -3.00522902     0.42772620    -0.60989589
 h     -0.56341740     1.27575736     1.90531093
          17

 c      1.25600834    -0.52857489     0.07065498
 c     -0.01064491    -0.95680863     0.47769888
 c     -1.11836404    -0.11388284    -0.10883866
 c     -1.13647054     1.30175201     0.91163480
 c     -0.36457428     1.19315676    -0.48941213
 c      1.12820052     0.86471477    -0.28897693
 h     -0.34069223    -1.76748321     1.13984661
 h     -1.76092381     2.10671680     0.86467738
 h     -0.63537064     1.93212933    -1.38117921
 h      1.99212361     1.57850407    -0.07132377
 o      2.45300950    -1.12564539     0.07908423
 h      3.26441934    -0.63427816    -0.26959806
 c     -2.44163520    -0.50000557    -0.62933682
 h     -2.41800062    -0.83646869    -1.79908054
 h     -3.02461525    -1.21836618    -0.00012563
 h     -3.03002431     0.45232520    -0.62416374
 h     -0.53748743     1.30502257     1.89028405
          17

 c      1.25098513    -0.51523822     0.07570338
 c      0.01451986    -0.96146640     0.48108634
 c     -1.12534898    -0.11585519    -0.10664939
 c     -1.12970850     1.29805183     0.91961255
 c     -0.36337951     1.18957647    -0.49475150
 c      1.13573959     0.88100035    -0.28129396
 h     -0.38972299    -1.75559866     1.11639182
 h     -1.76576654     2.06900356     0.78888829
 h     -0.60848839     1.86812433    -1.34208974
 h      1.99290348     1.57484803    -0.07925093
 o      2.44213405    -1.13093623     0.07441765
 h      3.26980570    -0.64672395    -0.27387593
 c     -2.45296852    -0.50235023    -0.63679719
 h     -2.40414078    -0.85922588    -1.73876302
 h     -3.04486656    -1.20867360    -0.02792894
 h     -3.05424247     0.47069710    -0.64022611
 h     -0.51718956     1.33077925     1.86161330
          17

 c      1.24783568    -0.50028371     0.07983890
 c      0.03729004    -0.96594795     0.48360760
 c     -1.12982852    -0.11522620    -0.10285493
 c     -1.11941741     1.29200762     0.92623861
 c     -0.36109084     1.18487617    -0.49926193
 c      1.14122059     0.89629139    -0.27298164
 h     -0.42918983    -1.74751502     1.09306553
 h     -1.80245070     2.05159549     0.71378711
 h     -0.58360882     1.80150730    -1.29645774
 h      1.98639336     1.56889164    -0.09256933
 o      2.43163310    -1.13636654     0.06997506
 h      3.25504306    -0.66345742    -0.27181655
 c     -2.46533060    -0.50409809    -0.64554968
 h     -2.39000266    -0.87888177    -1.66320158
 h     -3.06122753    -1.19913834    -0.05628817
 h     -3.07424742     0.47798715    -0.65837484
 h     -0.50145198     1.35322486     1.82467978
          17

 c      1.24719678    -0.48389825     0.08303878
 c      0.05658146    -0.97016446     0.48527176
 c     -1.13157000    -0.11202053    -0.09738177
 c     -1.10712763     1.28457432     0.93039058
 c     -0.35711227     1.17766260    -0.50118121
 c      1.14405800     0.91001509    -0.26424657
 h     -0.45634014    -1.74436246     1.07076405
 h     -1.85975255     2.04303861     0.64378302
 h     -0.56777203     1.75048963    -1.26566696
 h      1.97804448     1.56559377    -0.10987257
 o      2.42138126    -1.14194061     0.06580946
 h      3.22319223    -0.68281540    -0.26455220
 c     -2.47840701    -0.50444215    -0.65428444
 h     -2.37519981    -0.89981096    -1.59105233
 h     -3.07598204    -1.19235517    -0.08103930
 h     -3.08814857     0.47215531    -0.67893856
 h     -0.48680289     1.37308229     1.78778298
          17

 c      1.24947144    -0.46636121     0.08534014
 c      0.07158293    -0.97405499     0.48610408
 c     -1.13050996    -0.10639790    -0.09020881
 c     -1.09485745     1.27687839     0.93069440
 c     -0.35094042     1.16673624    -0.49879001
 c      1.14376746     0.92165720    -0.25529705
 h     -0.46900756    -1.74671533     1.05003679
 h     -1.92171743     2.02951966     0.58599263
 h     -0.56744020     1.73195433    -1.27098847
 h      1.97350536     1.56994567    -0.12994376
 o      2.41091061    -1.14782184     0.06210454
 h      3.18326413    -0.70025561    -0.25549956
 c     -2.49185250    -0.50252729    -0.66115617
 h     -2.35768430    -0.93006807    -1.54653668
 h     -3.09118306    -1.19039965    -0.09842108
 h     -3.09579964     0.45396895    -0.70239628
 h     -0.46845698     1.39159378     1.76013561
          17

 c      1.25474798    -0.44807539     0.08686206
 c      0.08183596    -0.97749681     0.48608338
 c     -1.12673049    -0.09867130    -0.08135242
 c     -1.08410995     1.26956587     0.92625503
 c     -0.34271107     1.15250700    -0.49233692
 c      1.14022388     0.93095573    -0.24629397
 h     -0.46595078    -1.75507489     1.03143277
 h     -1.97612536     2.00313797     0.54635760
 h     -0.58220660     1.74493368    -1.31113572
 h      1.97572371     1.58474301    -0.15226195
 o      2.39950993    -1.15430280     0.05913972
 h      3.14886135    -0.70904876    -0.24979017
 c     -2.50527636    -0.49805455    -0.66503007
 h     -2.33516062    -0.97558886    -1.54361133
 h     -3.10766680    -1.19383390    -0.10621148
 h     -3.09892631     0.42723118    -0.72937401
 h     -0.44352398     1.40998656     1.74754704
          17

 c      1.26277062    -0.42956900     0.08780772
 c      0.08725665    -0.98025188     0.48511216
 c     -1.12043911    -0.08930241    -0.07087248
 c     -1.07551776     1.26294224     0.91709386
 c     -0.33318783     1.13680213    -0.48391969
 c      1.13383934     0.93804217    -0.23734900
 h     -0.44704928    -1.77012684     1.01566139
 h     -2.01568718     1.96137337     0.52821568
 h     -0.60492279     1.77270178    -1.36375079
 h      1.98289836     1.60900240    -0.17697931
 o      2.38666460    -1.16159356     0.05712085
 h      3.13141785    -0.70394469    -0.25154813
 c     -2.51799085    -0.49206253    -0.66657607
 h     -2.30873383    -1.03168058    -1.57230626
 h     -3.12453654    -1.20123029    -0.10439165
 h     -3.10124795     0.39894012    -0.76063972
 h     -0.41404651     1.42849558     1.74891079
          17

 c      1.27297784    -0.41145796     0.08844241
 c      0.08809056    -0.98197454     0.48303133
 c     -1.11195769    -0.07887644    -0.05889204
 c     -1.06901620     1.25719557     0.90399197
 c     -0.32322002     1.12142830    -0.47556683
 c      1.12547438     0.94339019    -0.22857273
 h     -0.41320280    -1.79264760     1.00350341
 h     -2.03682295     1.90493302     0.53260262
 h     -0.62803675     1.79931037    -1.40780234
 h      1.98943733     1.63859738    -0.20431111
 o      2.37263718    -1.16949808     0.05594983
 h      3.13100636    -0.68659157    -0.26016945
 c     -2.52906532    -0.48648290    -0.66722106
 h     -2.28272014    -1.08662993    -1.61128817
 h     -3.13951687    -1.20954161    -0.09489644
 h     -3.10773332     0.37793813    -0.79716666
 h     -0.38628844     1.44599682     1.75750794
          17

 c      1.28459967    -0.39438428     0.08905480
 c      0.08481431    -0.98229013     0.47967873
 c     -1.10170169    -0.06807362    -0.04560108
 c     -1.06420198     1.25243629     0.88806147
 c     -0.31349505     1.10765359    -0.46854263
 c      1.11617400     0.94761772    -0.22011003
 h     -0.36590427    -1.82298897     0.99545341
 h     -2.03901787     1.83667682     0.55864585
 h     -0.64646861     1.81532689    -1.43155669
 h      1.98893614     1.66842904    -0.23399604
 o      2.35837569    -1.17743933     0.05526063
 h      3.13747739    -0.66522746    -0.27081074
 c     -2.53773867    -0.48297664    -0.66791964
 h     -2.26133819    -1.13043759    -1.64380242
 h     -3.14997664    -1.21515326    -0.08060774
 h     -3.12208915     0.37086386    -0.83983145
 h     -0.36724206     1.46063392     1.76536359
          17

 c      1.29677050    -0.37894357     0.08991325
 c      0.07802720    -0.98092374     0.47497116
 c     -1.09014743    -0.05763458    -0.03124818
 c     -1.06050170     1.24862663     0.87046789
 c     -0.30455619     1.09632065    -0.46353859
 c      1.10694318     0.95130146    -0.21213213
 h     -0.30671729    -1.86021810     0.99119362
 h     -2.02551205     1.76159706     0.60356344
 h     -0.65735683     1.81621469    -1.43021182
 h      1.97659399     1.69426688    -0.26523732
 o      2.34488923    -1.18481537     0.05467305
 h      3.13989462    -0.64894774    -0.27833371
 c     -2.54373592    -0.48223797    -0.66910187
 h     -2.24721035    -1.15747754    -1.66056599
 h     -3.15392839    -1.21500044    -0.06427515
 h     -3.14371737     0.37765995    -0.88835569
 h     -0.36196925     1.47061263     1.76633556
          17

 c      1.30861616    -0.36561568     0.09123044
 c      0.06838770    -0.97782298     0.46897151
 c     -1.07780275    -0.04831237    -0.01613816
 c     -1.05708250     1.24550042     0.85234749
 c     -0.29685403     1.08798532    -0.46090247
 c      1.09862822     0.95487119    -0.20480612
 h     -0.23709166    -1.90134435     0.98920624
 h     -2.00519585     1.68720764     0.66256133
 h     -0.65938333     1.80040217    -1.40312880
 h      1.95022314     1.71361378    -0.29694783
 o      2.33288304    -1.19122884     0.05394188
 h      3.13194801    -0.64396713    -0.27960891
 c     -2.54724077    -0.48401750    -0.67100287
 h     -2.24147415    -1.16559947    -1.65750235
 h     -3.15056485    -1.20726910    -0.04783944
 h     -3.16755765     0.39166710    -0.94044358
 h     -0.37270436     1.47462185     1.75708602
          17

 c      1.31930939    -0.35471204     0.09314299
 c      0.05662046    -0.97320042     0.46189951
 c     -1.06518991    -0.04081057    -0.00064051
 c     -1.05278138     1.24259124     0.83471690
 c     -0.29074892     1.08293674    -0.46070138
 c      1.09185399     0.95855900    -0.19826538
 h     -0.15876764    -1.94135953     0.98690865
 h     -1.99349486     1.62286709     0.72969657
 h     -0.65257550     1.76868952    -1.35297966
 h      1.91044189     1.72599605    -0.32805768
 o      2.32270223    -1.19653013     0.05297809
 h      3.11259920    -0.65288263    -0.27381096
 c     -2.54860862    -0.48756501    -0.67379247
 h     -2.24409651    -1.15517160    -1.63401511
 h     -3.14039575    -1.19164508    -0.03214366
 h     -3.18708302     0.40417460    -0.99228846
 h     -0.39869186     1.47199058     1.73722559
          17

 c      1.32810865    -0.34635194     0.09570612
 c      0.04355783    -0.96747143     0.45407952
 c     -1.05283969    -0.03571575     0.01480019
 c     -1.04666017     1.23953783     0.81823164
 c     -0.28643065     1.08108575    -0.46261219
 c      1.08697106     0.96237074    -0.19258972
 h     -0.07441007    -1.97433349     0.98134347
 h     -2.00596253     1.57589275     0.80041552
 h     -0.63885111     1.72514546    -1.28688862
 h      1.86064063     1.73311983    -0.35781397
 o      2.31433903    -1.20081340     0.05184124
 h      3.08575612    -0.67469099    -0.26226927
 c     -2.54814080    -0.49197205    -0.67748510
 h     -2.25383995    -1.12906571    -1.59284822
 h     -3.12514906    -1.16924847    -0.01688121
 h     -3.19706351     0.40836883    -1.03982644
 h     -0.43597140     1.46282650     1.70962992
          17

 c      1.33439900    -0.34047132     0.09889822
 c      0.03015387    -0.96113951     0.44586292
 c     -1.04129109    -0.03344080     0.02966482
 c     -1.03921524     1.23648710     0.80305435
 c     -0.28374227     1.08172783    -0.46565153
 c      1.08402245     0.96607943    -0.18779653
 h      0.01213059    -1.99496827     0.97001424
 h     -2.04418893     1.54661715     0.87248673
 h     -0.62349421     1.67953858    -1.21942145
 h      1.80673106     1.73890567    -0.38605567
 o      2.30741899    -1.20441709     0.05073698
 h      3.06023440    -0.70470479    -0.24839648
 c     -2.54606353    -0.49623208    -0.68172998
 h     -2.26776230    -1.09370090    -1.54148331
 h     -3.10745594    -1.14229288    -0.00077269
 h     -3.19452919     0.40068051    -1.07964591
 h     -0.47727391     1.44820806     1.68099847
          17

 c      1.33774196    -0.33685854     0.10262762
 c      0.01744356    -0.95469496     0.43756795
 c     -1.03109402    -0.03419034     0.04338202
 c     -1.03246876     1.23396833     0.78912867
 c     -0.28203124     1.08338370    -0.46798588
 c      1.08279453     0.96928865    -0.18384776
 h      0.09614403    -1.99986068     0.95145867
 h     -2.09372074     1.52992425     0.94289212
 h     -0.61649895     1.64916351    -1.17456691
 h      1.75610740     1.74883672    -0.41330319
 o      2.30126757    -1.20786042     0.04997797
 h      3.04837789    -0.73546754    -0.23702726
 c     -2.54263218    -0.49916509    -0.68555480
 h     -2.28050300    -1.06058584    -1.49422887
 h     -3.09025387    -1.11343776     0.01790156
 h     -3.17874351     0.38075444    -1.10942479
 h     -0.51318495     1.43012050     1.66135061
          17

 c      1.33792443    -0.33520563     0.10674040
 c      0.00646150    -0.94855520     0.42945096
 c     -1.02280417    -0.03796265     0.05537423
 c     -1.02854477     1.23249494     0.77655589
 c     -0.28052556     1.08451766    -0.46780441
 c      1.08301514     0.97162951    -0.18069206
 h      0.17270323    -1.98817308     0.92546878
 h     -2.13756007     1.52069672     1.00674664
 h     -0.62827056     1.65080351    -1.17529801
 h      1.71529151     1.76781280    -0.44029800
 o      2.29528260    -1.21158361     0.04982628
 h      3.05987900    -0.76081073    -0.23188853
 c     -2.53815105    -0.49956151    -0.68740734
 h     -2.28487960    -1.04525049    -1.47056403
 h     -3.07598832    -1.08496448     0.04040713
 h     -3.15107776     0.35129869    -1.12822978
 h     -0.53557889     1.41053073     1.66010998
          17

 c      1.33498391    -0.33515464     0.11103386
 c     -0.00186059    -0.94302616     0.42169310
 c     -1.01695639    -0.04458566     0.06511427
 c     -1.02860944     1.23249158     0.76596503
 c     -0.27936864     1.08521257    -0.46535076
 c      1.08460845     0.97303677    -0.17834624
 h      0.23734255    -1.96190781     0.89309917
 h     -2.16463868     1.51590245     1.05917177
 h     -0.65780608     1.68158042    -1.21961225
 h      1.68722400     1.79699976    -0.46692487
 o      2.28948352    -1.21562897     0.05029022
 h      3.09305387    -0.78088202    -0.23240813
 c     -2.53264098    -0.49699562    -0.68614043
 h     -2.27633868    -1.05822977    -1.48221655
 h     -3.06599792    -1.05818169     0.06671115
 h     -3.11507669     0.31818392    -1.13693917
 h     -0.54171525     1.38996401     1.67939439
          17

 c      1.32918707    -0.33633968     0.11527851
 c     -0.00678961    -0.93825285     0.41438037
 c     -1.01401593    -0.05372627     0.07216970
 c     -1.03280209     1.23430243     0.75855089
 c     -0.27957335     1.08692322    -0.46260592
 c      1.08773245     0.97386813    -0.17695444
 h      0.28667987    -1.92599219     0.85662251
 h     -2.16995824     1.51414560     1.09652545
 h     -0.69340824     1.72211624    -1.28401385
 h      1.67070576     1.83250288    -0.49148970
 o      2.28450127    -1.21971139     0.05115508
 h      3.13529707    -0.80088327    -0.23430327
 c     -2.52546303    -0.49264312    -0.68207514
 h     -2.25758142    -1.09521062    -1.51984063
 h     -3.06040950    -1.03334147     0.09521732
 h     -3.07638985     0.29028801    -1.13870375
 h     -0.53477682     1.36746346     1.71168495
          17

 c      1.32098632    -0.33840470     0.11923928
 c     -0.00788110    -0.93415954     0.40748068
 c     -1.01432486    -0.06488872     0.07622306
 c     -1.04063794     1.23807572     0.75553846
 c     -0.28202866     1.09084938    -0.46124711
 c      1.09256345     0.97472641    -0.17674998
 h      0.31895759    -1.88824523     0.81943173
 h     -2.15281110     1.51501481     1.11664671
 h     -0.72436709     1.75566788    -1.34700779
 h      1.66243683     1.86741408    -0.51125111
 o      2.28102352    -1.22354934     0.05219633
 h      3.17227494    -0.82560804    -0.23308758
 c     -2.51565132    -0.48860584    -0.67624301
 h     -2.23544599    -1.14280918    -1.56277106
 h     -3.05846378    -1.00993658     0.12312573
 h     -3.04155165     0.27766475    -1.13853652
 h     -0.52049708     1.34203646     1.74516567
          17

 c      1.31097969    -0.34101205     0.12269347
 c     -0.00504381    -0.93043295     0.40084771
 c     -1.01805518    -0.07744431     0.07708677
 c     -1.05129354     1.24366719     0.75763674
 c     -0.28717150     1.09748328    -0.46202890
 c      1.09907893     0.97617738    -0.17795856
 h      0.33433231    -1.85875082     0.78567079
 h     -2.11612775     1.51888991     1.11900746
 h     -0.74476557     1.77340639    -1.39614762
 h      1.65932752     1.89499496    -0.52358758
 o      2.27942006    -1.22701692     0.05330020
 h      3.19417681    -0.85686743    -0.22607931
 c     -2.50256621    -0.48659417    -0.66937956
 h     -2.21574505    -1.18904546    -1.59434573
 h     -3.05904446    -0.98718311     0.14722354
 h     -3.01487226     0.28694802    -1.14075692
 h     -0.50410542     1.31361462     1.76977684
          17

 c      1.29987878    -0.34385308     0.12544417
 c      0.00147108    -0.92664774     0.39428866
 c     -1.02517367    -0.09069157     0.07471405
 c     -1.06359597     1.25062559     0.76482871
 c     -0.29510026     1.10682514    -0.46503060
 c      1.10698371     0.97857109    -0.18072515
 h      0.33438839    -1.84761613     0.75920797
 h     -2.06750551     1.52724541     1.10526629
 h     -0.75216259     1.77191283    -1.42539664
 h      1.65958940     1.91064708    -0.52680012
 o      2.27966424    -1.23013064     0.05447460
 h      3.19716800    -0.89365170    -0.21262889
 c     -2.48622827    -0.48724096    -0.66199524
 h     -2.20191443    -1.22633582    -1.60537149
 h     -3.06115702    -0.96448271     0.16474448
 h     -2.99548361     0.31667291    -1.14565197
 h     -0.48933454     1.28302262     1.77950022
          17

 c      1.28848456    -0.34665758     0.12732797
 c      0.01117552    -0.92258604     0.38769872
 c     -1.03542290    -0.10392295     0.06920167
 c     -1.07585753     1.25820519     0.77637475
 c     -0.30569247     1.11858726    -0.46993116
 c      1.11574090     0.98197884    -0.18508289
 h      0.32063179    -1.86073071     0.74195043
 h     -2.02130301     1.54338636     1.08006617
 h     -0.74622865     1.75089932    -1.43252585
 h      1.66290920     1.91256427    -0.52037669
 o      2.28132905    -1.23301521     0.05583668
 h      3.18363641    -0.93272083    -0.19395526
 c     -2.46718924    -0.49022433    -0.65461002
 h     -2.19556085    -1.25059624    -1.59208705
 h     -3.06418154    -0.94166260     0.17393600
 h     -2.97825834     0.35802134    -1.14945870
 h     -0.47849326     1.25162157     1.77225437
          17

 c      1.27767076    -0.34919715     0.12821397
 c      0.02342808    -0.91855613     0.38116850
 c     -1.04830868    -0.11648090     0.06078660
 c     -1.08596278     1.26542557     0.79097305
 c     -0.31863172     1.13226882    -0.47613581
 c      1.12463447     0.98618155    -0.19094523
 h      0.29327741    -1.89594518     0.73264427
 h     -1.99801260     1.57279107     1.05052673
 h     -0.72835343     1.71249781    -1.41844501
 h      1.67035820     1.90185448    -0.50499073
 o      2.28356602    -1.23588667     0.05760554
 h      3.16277075    -0.96899456    -0.17306279
 c     -2.44618856    -0.49480227    -0.64766805
 h     -2.19704110    -1.26027069    -1.55440056
 h     -3.06792068    -0.91897081     0.17426818
 h     -2.95745509     0.40011197    -1.14753163
 h     -0.47258041     1.22100153     1.74941826
          17

 c      1.26836479    -0.35127102     0.12799498
 c      0.03735538    -0.91536843     0.37494389
 c     -1.06308397    -0.12780660     0.04984014
 c     -1.09240909     1.27140976     0.80719124
 c     -0.33335420     1.14712198    -0.48272798
 c      1.13283372     0.99068309    -0.19811328
 h      0.25205990    -1.94369374     0.72754365
 h     -2.01290601     1.62021575     1.02206724
 h     -0.70214462     1.66184834    -1.38853680
 h      1.68427040     1.88245432    -0.48236282
 o      2.28519696    -1.23901104     0.06006340
 h      3.14944983    -0.99644314    -0.15415845
 c     -2.42395949    -0.50017891    -0.64136832
 h     -2.20565129    -1.25630614    -1.49558362
 h     -3.07254116    -0.89693158     0.16640605
 h     -2.92912721     0.43409540    -1.13682177
 h     -0.47097964     1.19267307     1.71577730
          17

 c      1.26149410    -0.35268496     0.12657891
 c      0.05174170    -0.91398691     0.36928121
 c     -1.07874377    -0.13746849     0.03686310
 c     -1.09577800     1.27599593     0.82382122
 c     -0.34896487     1.16205786    -0.48823684
 c      1.13947489     0.99478891    -0.20630985
 h      0.19800895    -1.99166475     0.72236653
 h     -2.05976898     1.68342480     0.99456076
 h     -0.67446997     1.60840669    -1.35584909
 h      1.70786843     1.86042147    -0.45485899
 o      2.28523024    -1.24256888     0.06341624
 h      3.15649419    -1.01059379    -0.14046816
 c     -2.40123676    -0.50553284    -0.63552636
 h     -2.21948580    -1.24328264    -1.42329862
 h     -3.07845367    -0.87614914     0.15204112
 h     -2.89157625     0.45437191    -1.11650227
 h     -0.47079219     1.16764592     1.67969781
          17

 c      1.25787576    -0.35325460     0.12389011
 c      0.06510378    -0.91519283     0.36433802
 c     -1.09406039    -0.14515257     0.02248651
 c     -1.09827395     1.27977902     0.83964790
 c     -0.36428283     1.17569939    -0.49049660
 c      1.14380527     0.99781921    -0.21525178
 h      0.13408488    -2.02923072     0.71381346
 h     -2.11644076     1.75304743     0.96604798
 h     -0.65534027     1.56557523    -1.34284798
 h      1.74407651     1.84178619    -0.42465786
 o      2.28362218    -1.24649766     0.06762644
 h      3.18299122    -1.01135856    -0.13159806
 c     -2.37882800    -0.50986287    -0.62945160
 h     -2.23531667    -1.23135274    -1.35112042
 h     -3.08613370    -0.85711113     0.13361903
 h     -2.84507415     0.45849242    -1.08776038
 h     -0.46682829     1.14610036     1.65217575
          17

 c      1.25806910    -0.35285836     0.11988603
 c      0.07594555    -0.91941815     0.36013867
 c     -1.10765730    -0.15064009     0.00746583
 c     -1.10198150     1.28352432     0.85345402
 c     -0.37831650     1.18700519    -0.48760891
 c      1.14540414     0.99941874    -0.22472983
 h      0.06458164    -2.04949601     0.70005835
 h     -2.16278834     1.81899914     0.93679382
 h     -0.65275058     1.54359679    -1.37016320
 h      1.79333967     1.82924401    -0.39283887
 o      2.28123735    -1.25053656     0.07245963
 h      3.21503774    -1.00235301    -0.12427077
 c     -2.35759591    -0.51201768    -0.62206224
 h     -2.24939950    -1.23598809    -1.29707343
 h     -3.09590674    -0.84004850     0.11398393
 h     -2.79168032     0.44713587    -1.05357559
 h     -0.45406716     1.12768193     1.64279854
          17

 c      1.26223924    -0.35151707     0.11458210
 c      0.08304627    -0.92668463     0.35657260
 c     -1.11809282    -0.15379444    -0.00734963
 c     -1.10790566     1.28775479     0.86458593
 c     -0.39090018     1.19606129    -0.47990912
 c      1.14434918     0.99972104    -0.23461913
 h     -0.00579209    -2.04968803     0.68066586
 h     -2.18728971     1.87410367     0.90879733
 h     -0.66529293     1.54027333    -1.43351971
 h      1.85190800     1.82041247    -0.35935621
 o      2.27908967    -1.25440063     0.07767201
 h      3.23757971    -0.98788212    -0.11526019
 c     -2.33828336    -0.51150878    -0.61267737
 h     -2.25974448    -1.26888439    -1.27366808
 h     -3.10773522    -0.82491286     0.09594108
 h     -2.73532477     0.42467953    -1.01871309
 h     -0.43220733     1.11263753     1.65399196
          17

 c      1.27008084    -0.34944450     0.10806967
 c      0.08566722    -0.93656569     0.35339588
 c     -1.12395658    -0.15454338    -0.02108314
 c     -1.11595047     1.29267415     0.87318226
 c     -0.40241817     1.20362680    -0.46960072
 c      1.14114471     0.99918866    -0.24481131
 h     -0.07269681    -2.03112798     0.65642931
 h     -2.18541510     1.91415906     0.88436819
 h     -0.68530437     1.54604574    -1.50776517
 h      1.91255870     1.80973643    -0.32402300
 o      2.27787853    -1.25786844     0.08310271
 h      3.24148544    -0.97126766    -0.10280104
 c     -2.32142022    -0.50963771    -0.60185345
 h     -2.26705439    -1.32508696    -1.27704952
 h     -3.12100959    -0.81145770     0.08174048
 h     -2.68181312     0.39988631    -0.98972919
 h     -0.40725410     1.10257514     1.67986914
          17

 c      1.28084242    -0.34703711     0.10051472
 c      0.08363344    -0.94815604     0.35023762
 c     -1.12402132    -0.15286797    -0.03293233
 c     -1.12540174     1.29827193     0.87978915
 c     -0.41316554     1.21029480    -0.45876165
 c      1.13647652     0.99830579    -0.25515279
 h     -0.13286640    -1.99941195     0.62930660
 h     -2.15729806     1.93725745     0.86548388
 h     -0.70627718     1.55351134    -1.56980119
 h      1.96719062     1.79195071    -0.28736573
 o      2.27791198    -1.26079422     0.08867730
 h      3.22453445    -0.95449890    -0.08659099
 c     -2.30748702    -0.50897875    -0.59082937
 h     -2.27252208    -1.38741452    -1.29311603
 h     -3.13441534    -0.79932271     0.07264288
 h     -2.63784336     0.38450944    -0.97416082
 h     -0.38786384     1.09972159     1.71104283
          17

 c      1.29344857    -0.34480484     0.09213539
 c      0.07730486    -0.96009376     0.34662571
 c     -1.11746245    -0.14881381    -0.04228544
 c     -1.13532646     1.30440954     0.88494165
 c     -0.42318881     1.21633932    -0.44865552
 c      1.13100109     0.99737793    -0.26543502
 h     -0.18483592    -1.96455687     0.60233209
 h     -2.10699543     1.94370760     0.85362522
 h     -0.72462426     1.55907863    -1.60627000
 h      2.00908235     1.76416224    -0.25070093
 o      2.27911527    -1.26312004     0.09439591
 h      3.19112352    -0.93802023    -0.06755985
 c     -2.29704135    -0.51168175    -0.58065605
 h     -2.27646420    -1.44010250    -1.30938857
 h     -3.14612948    -0.78808768     0.06892134
 h     -2.60827799     0.38715700    -0.97773333
 h     -0.38120612     1.10575659     1.73931336
          17

 c      1.30666715    -0.34327292     0.08316678
 c      0.06746573    -0.97074927     0.34205820
 c     -1.10408216    -0.14250886    -0.04881582
 c     -1.14462191     1.31076801     0.88901230
 c     -0.43235698     1.22184784    -0.43992310
 c      1.12523942     0.99647918    -0.27541644
 h     -0.22933839    -1.93963722     0.57913090
 h     -2.04344471     1.93697170     0.84964707
 h     -0.73875565     1.56147718    -1.61115610
 h      2.03396259     1.72625216    -0.21576841
 o      2.28102592    -1.26491124     0.10032485
 h      3.15222545    -0.92025577    -0.04770179
 c     -2.29065090    -0.51839735    -0.57214040
 h     -2.27864856    -1.47384388    -1.31841215
 h     -3.15435056    -0.77733828     0.07028303
 h     -2.59351054     0.40594735    -1.00085648
 h     -0.39136715     1.12129634     1.75933512
          17

 c      1.31926699    -0.34288845     0.07382494
 c      0.05510785    -0.97872273     0.33614407
 c     -1.08443525    -0.13418028    -0.05251473
 c     -1.15186812     1.31669242     0.89221334
 c     -0.44043129     1.22683077    -0.43282117
 c      1.11953120     0.99547041    -0.28485207
 h     -0.26832053    -1.93588471     0.56262913
 h     -1.98228384     1.92540342     0.85352138
 h     -0.74826457     1.56066598    -1.58299495
 h      2.04037154     1.68059361    -0.18430689
 o      2.28291573    -1.26636427     0.10656688
 h      3.12330788    -0.89764739    -0.02955925
 c     -2.28861095    -0.52842509    -0.56594980
 h     -2.27876466    -1.48474530    -1.31655933
 h     -3.15784467    -0.76674180     0.07634357
 h     -2.59026629     0.42958818    -1.03853237
 h     -0.41926792     1.14585851     1.76869974
          17

 c      1.33013742    -0.34396119     0.06428011
 c      0.04113660    -0.98348441     0.32875834
 c     -1.05978424    -0.12415971    -0.05364621
 c     -1.15542111     1.32118284     0.89459098
 c     -0.44709364     1.23126615    -0.42729746
 c      1.11399761     0.99403173    -0.29352725
 h     -0.30240986    -1.95586862     0.55350595
 h     -1.94478715     1.92226232     0.86422713
 h     -0.75370540     1.55754635    -1.52404459
 h      2.02990673     1.63173931    -0.15766587
 o      2.28427994    -1.26765505     0.11317665
 h      3.11628862    -0.86724664    -0.01481349
 c     -2.29068713    -0.54049710    -0.56249523
 h     -2.27663566    -1.47279544    -1.30282865
 h     -3.15626157    -0.75610439     0.08691136
 h     -2.59449356     0.44532591    -1.08365773
 h     -0.46266116     1.17790287     1.76802943
          17

 c      1.33836839    -0.34665280     0.05464477
 c      0.02624158    -0.98554291     0.32006728
 c     -1.03190179    -0.11286277    -0.05265308
 c     -1.15438136     1.32354519     0.89591527
 c     -0.45192170     1.23508110    -0.42288087
 c      1.10850477     0.99169709    -0.30129781
 h     -0.32961064    -1.99190718     0.55001809
 h     -1.94685287     1.93802679     0.88036254
 h     -0.75699164     1.55436878    -1.44158479
 h      2.00745820     1.58612465    -0.13643040
 o      2.28540121    -1.26866442     0.12008146
 h      3.13009114    -0.83113629    -0.00295325
 c     -2.29615160    -0.55326018    -0.56180461
 h     -2.27225527    -1.44161252    -1.27873801
 h     -3.15013410    -0.74540308     0.10202663
 h     -2.60301795     0.44417412    -1.12977176
 h     -0.51575791     1.21486342     1.76169051
          17

 c      1.34329367    -0.35101157     0.04497977
 c      0.01104898    -0.98598213     0.31040556
 c     -1.00281480    -0.10073122    -0.05006319
 c     -1.14981759     1.32434223     0.89558907
 c     -0.45430185     1.23805765    -0.41842088
 c      1.10267735     0.98792005    -0.30812465
 h     -0.34691698    -2.03165886     0.54938964
 h     -1.98455917     1.96885769     0.90070734
 h     -0.76247852     1.55584498    -1.35105029
 h      1.98085904     1.55138039    -0.12015888
 o      2.28716338    -1.26897509     0.12712799
 h      3.15303050    -0.79631521     0.00800679
 c     -2.30403415    -0.56530557    -0.56344823
 h     -2.26566948    -1.39949807    -1.24923139
 h     -3.14054841    -0.73479915     0.12175709
 h     -2.61374266     0.42173534    -1.17197994
 h     -0.56930750     1.25350233     1.75849851
          17

 c      1.34450107    -0.35701999     0.03531293
 c     -0.00370117    -0.98595100     0.30014696
 c     -0.97458350    -0.08815277    -0.04642043
 c     -1.14409913     1.32499376     0.89291258
 c     -0.45334974     1.23973331    -0.41199266
 c      1.09606862     0.98222340    -0.31406391
 h     -0.35234836    -2.06407512     0.54912816
 h     -2.03950756     2.00034182     0.92350699
 h     -0.77798465     1.57015916    -1.27738703
 h      1.95870338     1.53458919    -0.10759992
 o      2.29039926    -1.26814822     0.13418302
 h      3.17283014    -0.77005096     0.01987302
 c     -2.31339806    -0.57506203    -0.56647634
 h     -2.25664026    -1.36067910    -1.22374466
 h     -3.12860711    -0.72464591     0.14582046
 h     -2.62543329     0.37751936    -1.20702506
 h     -0.61327793     1.29094755     1.76961343
          17

 c      1.34182118    -0.36462980     0.02566166
 c     -0.01714003    -0.98642324     0.28963425
 c     -0.94913967    -0.07541272    -0.04223677
 c     -1.13914147     1.32666615     0.88778208
 c     -0.44818190     1.23966481    -0.40195772
 c      1.08852005     0.97443170    -0.31917838
 h     -0.34559622    -2.08185598     0.54751286
 h     -2.09414501     2.01970191     0.94617158
 h     -0.81168028     1.60572456    -1.24312747
 h      1.94604703     1.53946407    -0.09771488
 o      2.29555677    -1.26590550     0.14116997
 h      3.18191764    -0.75682729     0.03359072
 c     -2.32351386    -0.58100709    -0.56957484
 h     -2.24426888    -1.34288491    -1.21427997
 h     -3.11499428    -0.71549601     0.17325871
 h     -2.63765557     0.31451955    -1.23338989
 h     -0.64242264     1.32566473     1.80116264
          17

 c      1.33531111    -0.37378087     0.01605047
 c     -0.02837623    -0.98810264     0.27913948
 c     -0.92816627    -0.06272171    -0.03794673
 c     -1.13571676     1.32995863     0.88121934
 c     -0.43873740     1.23824987    -0.38896707
 c      1.08044582     0.96483256    -0.32342836
 h     -0.32779635    -2.08172904     0.54362617
 h     -2.13730559     2.01999249     0.96587529
 h     -0.86247096     1.66150135    -1.24533730
 h      1.94120895     1.56425684    -0.09082450
 o      2.30266851    -1.26216477     0.14805973
 h      3.17805144    -0.75773791     0.04929379
 c     -2.33382133    -0.58258560    -0.57175812
 h     -2.22755419    -1.35688876    -1.22669503
 h     -3.09992865    -0.70806147     0.20245061
 h     -2.65101213     0.23937526    -1.25187271
 h     -0.65902520     1.35700799     1.84788939
          17

 c      1.32523981    -0.38440956     0.00651820
 c     -0.03662674    -0.99132086     0.26882778
 c     -0.91300342    -0.05027710    -0.03387257
 c     -1.13386844     1.33509083     0.87495309
 c     -0.42590505     1.23679064    -0.37547236
 c      1.07269812     0.95409908    -0.32666777
 h     -0.30121138    -2.06442727     0.53737502
 h     -2.16312252     1.99884418     0.98009830
 h     -0.91874636     1.72594954    -1.26102756
 h      1.93742004     1.60254619    -0.08856459
 o      2.31136955    -1.25704414     0.15485863
 h      3.16416569    -0.77045677     0.06644768
 c     -2.34369719    -0.58098599    -0.57293745
 h     -2.20713755    -1.39737347    -1.25325707
 h     -3.08343049    -0.70308784     0.23145998
 h     -2.66754094     0.16242927    -1.26655812
 h     -0.66901253     1.38422827     1.89700108
          17

 c      1.31207604    -0.39644883    -0.00288527
 c     -0.04131928    -0.99589956     0.25872038
 c     -0.90457659    -0.03831195    -0.03021611
 c     -1.13341256     1.34203199     0.87059065
 c     -0.41074165     1.23659668    -0.36362675
 c      1.06617127     0.94304591    -0.32873874
 h     -0.26904331    -2.03506788     0.52967215
 h     -2.16940103     1.95686780     0.98687961
 h     -0.96812904     1.78689871    -1.27061203
 h      1.92733702     1.64609602    -0.09278245
 o      2.32088476    -1.25087554     0.16160227
 h      3.14863970    -0.78909405     0.08393739
 c     -2.35236771    -0.57841559    -0.57338500
 h     -2.18553716    -1.44958592    -1.27918024
 h     -3.06556017    -0.70119700     0.25837830
 h     -2.69068062     0.09593887    -1.28483929
 h     -0.67732263     1.40643826     1.93629722
          17

 c      1.29647803    -0.40980926    -0.01210783
 c     -0.04215472    -1.00105710     0.24867546
 c     -0.90335593    -0.02710582    -0.02707461
 c     -1.13404641     1.35050707     0.86918329
 c     -0.39410804     1.23850631    -0.35462575
 c      1.06152271     0.93241708    -0.32954960
 h     -0.23520898    -2.00355090     0.52267778
 h     -2.15726295     1.89705616     0.98495107
 h     -1.00237222     1.83644900    -1.26441659
 h      1.90613146     1.68733069    -0.10462122
 o      2.33011094    -1.24416357     0.16834045
 h      3.14410217    -0.80502214     0.10031381
 c     -2.35912815    -0.57674013    -0.57322273
 h     -2.16556787    -1.50017191    -1.29246739
 h     -3.04657014    -0.70279168     0.28156373
 h     -2.72364308     0.04895859    -1.31377431
 h     -0.68656093     1.42300295     1.95802334
          17

 c      1.27927799    -0.42433662    -0.02110693
 c     -0.03915580    -1.00555353     0.23843064
 c     -0.90935661    -0.01694254    -0.02447176
 c     -1.13519299     1.35995225     0.87115722
 c     -0.37674862     1.24288217    -0.34892834
 c      1.05908892     0.92277353    -0.32909755
 h     -0.20368571    -1.98305584     0.51959682
 h     -2.13226946     1.82500800     0.97390588
 h     -1.01691345     1.87051666    -1.23944708
 h      1.87232799     1.72056060    -0.12422912
 o      2.33805907    -1.23735494     0.17509613
 h      3.16071399    -0.81082996     0.11447576
 c     -2.36365459    -0.57674824    -0.57275747
 h     -2.14931938    -1.54052468    -1.28655406
 h     -3.02704079    -0.70804029     0.29986242
 h     -2.76639392     0.02214732    -1.35365219
 h     -0.69744251     1.43373793     1.95906644
          17

 c      1.26145485    -0.43975870    -0.02986390
 c     -0.03273664    -1.00827816     0.22776589
 c     -0.92217873    -0.00803269    -0.02239619
 c     -1.13578926     1.36948850     0.87635876
 c     -0.35940648     1.24970224    -0.34651860
 c      1.05889012     0.91443865    -0.32746229
 h     -0.17724423    -1.98412637     0.52319684
 h     -2.10645922     1.74919759     0.95434556
 h     -1.00963297     1.88759235    -1.19636328
 h      1.82764247     1.74249644    -0.15082148
 o      2.34450348    -1.23052738     0.18182780
 h      3.19641806    -0.80556357     0.12632833
 c     -2.36608172    -0.57831771    -0.57270226
 h     -2.13802700    -1.56592277    -1.25910292
 h     -3.00792852    -0.71688921     0.31273446
 h     -2.81471335     0.00902490    -1.39668222
 h     -0.70932642     1.43895363     1.94044951
          17

 c      1.24410298    -0.45564939    -0.03839631
 c     -0.02374954    -1.00900040     0.21673059
 c     -0.94106614    -0.00045573    -0.02083473
 c     -1.13435463     1.37806552     0.88412490
 c     -0.34282075     1.25861457    -0.34704246
 c      1.06064969     0.90745466    -0.32479235
 h     -0.15644753    -2.00705845     0.53348104
 h     -2.09788994     1.67942749     0.92753278
 h     -0.98041984     1.88831217    -1.13841907
 h      1.77670661     1.75265737    -0.18285564
 o      2.34997386    -1.22343735     0.18845473
 h      3.23765500    -0.79405907     0.13644448
 c     -2.36679207    -0.58098169    -0.57380049
 h     -2.13215787    -1.57450081    -1.21075676
 h     -2.99046476    -0.72905013     0.32020274
 h     -2.86263053     0.00169466    -1.43259966
 h     -0.72033096     1.43946652     1.90745545
          17

 c      1.22840091    -0.47143609    -0.04676047
 c     -0.01341319    -1.00845547     0.20569305
 c     -0.96496596     0.00583696    -0.01978753
 c     -1.12991312     1.38489048     0.89337766
 c     -0.32757600     1.26891981    -0.34981763
 c      1.06382000     0.90154686    -0.32128764
 h     -0.14012008    -2.04172235     0.54722962
 h     -2.12064370     1.62209524     0.89435440
 h     -0.93189725     1.87620237    -1.07208767
 h      1.72673798     1.75377878    -0.21830047
 o      2.35512955    -1.21583667     0.19490750
 h      3.26966196    -0.78174544     0.14528887
 c     -2.36622597    -0.58422742    -0.57642495
 h     -2.13134124    -1.56726315    -1.14476347
 h     -2.97595991    -0.74396504     0.32269134
 h     -2.90491161    -0.00569304    -1.45359123
 h     -0.72710021     1.43657630     1.87033071
          17

 c      1.21555895    -0.48645353    -0.05503977
 c     -0.00314616    -1.00773265     0.19515855
 c     -0.99260497     0.01098079    -0.01926309
 c     -1.12325085     1.38970865     0.90268351
 c     -0.31382637     1.27945563    -0.35370639
 c      1.06766149     0.89615450    -0.31716864
 h     -0.12663028    -2.07501736     0.56006529
 h     -2.17027441     1.57732361     0.85557448
 h     -0.87144050     1.85979458    -1.00906944
 h      1.68659089     1.75158057    -0.25509996
 o      2.36035666    -1.20763721     0.20114507
 h      3.28299595    -0.77175893     0.15294132
 c     -2.36485360    -0.58744592    -0.58043577
 h     -2.13405977    -1.54924985    -1.06723075
 h     -2.96560246    -0.76077318     0.32086094
 h     -2.93792753    -0.01653669    -1.45559330
 h     -0.72490499     1.43187322     1.84384666
          17

 c      1.20671499    -0.50003440    -0.06331960
 c      0.00562277    -1.00774936     0.18558351
 c     -1.02259717     0.01517080    -0.01925906
 c     -1.11642902     1.39250754     0.91055317
 c     -0.30107245     1.28847397    -0.35698790
 c      1.07144359     0.89063773    -0.31263117
 h     -0.11470167    -2.09686866     0.56843898
 h     -2.22747163     1.54294353     0.81368237
 h     -0.81298579     1.85486478    -0.96789229
 h      1.66445263     1.75259400    -0.29179200
 o      2.36569623    -1.19891695     0.20714963
 h      3.27469566    -0.76461344     0.15915774
 c     -2.36321709    -0.58976077    -0.58520735
 h     -2.13727453    -1.53117312    -0.98717224
 h     -2.96032135    -0.77830803     0.31551456
 h     -2.95968691    -0.03233727    -1.43794433
 h     -0.70964818     1.42675865     1.84187576
          17

 c      1.20277032    -0.51161808    -0.07165207
 c      0.01165898    -1.00906633     0.17728905
 c     -1.05354940     0.01864542    -0.01974071
 c     -1.11110589     1.39324036     0.91628616
 c     -0.28860941     1.29410917    -0.35789961
 c      1.07474431     0.88465392    -0.30782435
 h     -0.10365248    -2.10185820     0.57032635
 h     -2.27362513     1.51816060     0.77270462
 h     -0.77149212     1.87957538    -0.96744583
 h      1.66460595     1.75993542    -0.32778178
 o      2.37085192    -1.18990532     0.21292092
 h      3.24818783    -0.75828277     0.16344086
 c     -2.36189820    -0.59009030    -0.58982097
 h     -2.13678054    -1.52841907    -0.91463031
 h     -2.96072312    -0.79516479     0.30757042
 h     -2.96992657    -0.05300192    -1.40309250
 h     -0.68183678     1.42197696     1.86733752
          17

 c      1.20420054    -0.52084386    -0.08002140
 c      0.01412676    -1.01184319     0.17042465
 c     -1.08412790     0.02165671    -0.02062067
 c     -1.10785122     1.39183342     0.92032227
 c     -0.27685828     1.29591867    -0.35620209
 c      1.07763481     0.87839234    -0.30288950
 h     -0.09342945    -2.08896693     0.56525358
 h     -2.29752450     1.50343785     0.73665229
 h     -0.74729892     1.93673838    -1.00847926
 h      1.68569547     1.77051249    -0.36279352
 o      2.37519013    -1.18099284     0.21847678
 h      3.21338470    -0.74799973     0.16503605
 c     -2.36128297    -0.58788588    -0.59342898
 h     -2.12949218    -1.55239979    -0.85610816
 h     -2.96704497    -0.80987451     0.29800688
 h     -2.97067405    -0.07657648    -1.35689483
 h     -0.64775912     1.41770625     1.90950114
          17

 c      1.21091154    -0.52758692    -0.08832851
 c      0.01273480    -1.01579051     0.16493719
 c     -1.11308919     0.02444037    -0.02174788
 c     -1.10652133     1.38823799     0.92355447
 c     -0.26733790     1.29524157    -0.35336039
 c      1.08055994     0.87240150    -0.29801641
 h     -0.08462124    -2.06138450     0.55431318
 h     -2.29449580     1.49958844     0.70871551
 h     -0.72653103     2.00961239    -1.07146989
 h      1.72215134     1.77697508    -0.39609311
 o      2.37787712    -1.17269872     0.22385443
 h      3.18471350    -0.72684699     0.16296643
 c     -2.36125463    -0.58407372    -0.59541196
 h     -2.11625938    -1.59959067    -0.81203986
 h     -2.97905699    -0.82116115     0.28770838
 h     -2.96714076    -0.09867612    -1.30912580
 h     -0.61569885     1.41393219     1.95288690
          17

 c      1.22221046    -0.53192004    -0.09640650
 c      0.00775246    -1.02011773     0.16054623
 c     -1.13930433     0.02720017    -0.02291950
 c     -1.10670321     1.38245223     0.92666218
 c     -0.26127223     1.29367562    -0.35093150
 c      1.08405369     0.86723398    -0.29344424
 h     -0.07844320    -2.02676628     0.54033125
 h     -2.26459512     1.50737664     0.69109688
 h     -0.69735642     2.07942817    -1.13569988
 h      1.76703640     1.77194351    -0.42635401
 o      2.37841018    -1.16544015     0.22909083
 h      3.17296930    -0.68961561     0.15646879
 c     -2.36125607    -0.58073169    -0.59516075
 h     -2.10116454    -1.65457609    -0.78008253
 h     -2.99598331    -0.82816342     0.27731266
 h     -2.96757853    -0.11286501    -1.27247608
 h     -0.59228089     1.41057224     1.98529257
          17

 c      1.23691589    -0.53403117    -0.10405924
 c     -0.00012181    -1.02358385     0.15676762
 c     -1.16178741     0.03010245    -0.02390636
 c     -1.10782707     1.37451635     0.92997041
 c     -0.25913297     1.29227845    -0.34983038
 c      1.08852859     0.86322688    -0.28941583
 h     -0.07655060    -1.99689133     0.52778776
 h     -2.21215707     1.52751669     0.68486053
 h     -0.65507468     2.13424002    -1.18804014
 h      1.81408053     1.75068262    -0.45204441
 o      2.37722073    -1.15918395     0.23417386
 h      3.17587701    -0.63853833     0.14589859
 c     -2.36083048    -0.57981185    -0.59220194
 h     -2.08852770    -1.70180521    -0.75846358
 h     -3.01660873    -0.83049395     0.26723141
 h     -2.97944305    -0.11381256    -1.25750930
 h     -0.58147901     1.40744170     1.99971297
          17

 c      1.25356440    -0.53414199    -0.11110101
 c     -0.00998874    -1.02484364     0.15305847
 c     -1.17973008     0.03327942    -0.02448082
 c     -1.10906303     1.36447517     0.93356278
 c     -0.26082591     1.29162414    -0.35046152
 c      1.09418770     0.86045261    -0.28613257
 h     -0.08051151    -1.98426146     0.52152603
 h     -2.14669598     1.56100192     0.68950936
 h     -0.59973838     2.16787394    -1.22159009
 h      1.85856992     1.71175924    -0.47183775
 o      2.37544905    -1.15347708     0.23902915
 h      3.18136381    -0.58283198     0.13297161
 c     -2.36024797    -0.58226957    -0.58674255
 h     -2.08129420    -1.73125072    -0.74634077
 h     -3.03955399    -0.82813538     0.25778743
 h     -3.00290129    -0.10193479    -1.26571814
 h     -0.58486047     1.40423553     1.99360099
          17

 c      1.27062431    -0.53245816    -0.11738063
 c     -0.02097696    -1.02312766     0.14909483
 c     -1.19255894     0.03683961    -0.02445053
 c     -1.10924347     1.35230046     0.93738122
 c     -0.26588688     1.29198480    -0.35294734
 c      1.10100355     0.85874076    -0.28372626
 h     -0.09107214    -1.99479971     0.52389445
 h     -2.08358626     1.60982103     0.70250165
 h     -0.53386991     2.17763114    -1.23315744
 h      1.89771536     1.65685703    -0.48489424
 o      2.37423144    -1.14781751     0.24356706
 h      3.17822356    -0.53265143     0.11993413
 c     -2.36051098    -0.58805781    -0.57971036
 h     -2.08092147    -1.73828893    -0.74324739
 h     -3.06353072    -0.82128482     0.24928662
 h     -3.03002278    -0.08356646    -1.28934780
 h     -0.60172172     1.40054963     1.96831060
          17

 c      1.28664905    -0.52916167    -0.12278559
 c     -0.03237097    -1.01868450     0.14495556
 c     -1.20000990     0.04087004    -0.02369487
 c     -1.10723827     1.33785178     0.94113041
 c     -0.27358726     1.29342077    -0.35723889
 c      1.10871702     0.85771035    -0.28224278
 h     -0.10782387    -2.02310839     0.53283324
 h     -2.03992164     1.67718857     0.71994341
 h     -0.46144687     2.16324721    -1.22205561
 h      1.93096481     1.59046626    -0.49106538
 o      2.37434422    -1.14188680     0.24772365
 h      3.16105922    -0.49515707     0.10876540
 c     -2.36273559    -0.59659179    -0.57219013
 h     -2.08765757    -1.72255114    -0.74880588
 h     -3.08747526    -0.81026545     0.24202941
 h     -3.05092427    -0.06640612    -1.31801585
 h     -0.62866923     1.39592601     1.92962622
          17

 c      1.30036498    -0.52444113    -0.12723045
 c     -0.04361691    -1.01243583     0.14099215
 c     -1.20217237     0.04541232    -0.02219700
 c     -1.10302771     1.32113538     0.94392825
 c     -0.28299701     1.29576237    -0.36309506
 c      1.11684971     0.85681512    -0.28163605
 h     -0.12957130    -2.05671439     0.54348731
 h     -2.02247255     1.76436124     0.73952078
 h     -0.38760763     2.12723486    -1.19032853
 h      1.96027437     1.51942905    -0.49102283
 o      2.37616165    -1.13559347     0.25147251
 h      3.13030992    -0.47355577     0.10081518
 c     -2.36768648    -0.60702146    -0.56499089
 h     -2.10064912    -1.68771681    -0.76276769
 h     -3.11058987    -0.79554585     0.23633402
 h     -3.05851917    -0.05616768    -1.34354562
 h     -0.65892529     1.38995758     1.88908169
          17

 c      1.31072429    -0.51854425    -0.13063794
 c     -0.05427717    -1.00534810     0.13757915
 c     -1.19946952     0.05041813    -0.02006737
 c     -1.09821010     1.30276967     0.94422716
 c     -0.29306261     1.29847816    -0.36993221
 c      1.12477045     0.85544652    -0.28178199
 h     -0.15490048    -2.08346136     0.55111717
 h     -2.02118002     1.86517772     0.76215392
 h     -0.31841255     2.07662665    -1.14441640
 h      1.98977403     1.45184887    -0.48615438
 o      2.37966302    -1.12907447     0.25482746
 h      3.09154783    -0.46678700     0.09656583
 c     -2.37570714    -0.61819927    -0.55853151
 h     -2.11778846    -1.64229566    -0.78531937
 h     -3.13231824    -0.77782693     0.23254197
 h     -3.04939221    -0.05591872    -1.36095160
 h     -0.68293548     1.38248988     1.86341272
          17

 c      1.31694901    -0.51182674    -0.13292234
 c     -0.06399491    -0.99811741     0.13498416
 c     -1.19258420     0.05571192    -0.01755047
 c     -1.09474708     1.28394174     0.94071901
 c     -0.30276029     1.30046618    -0.37659930
 c      1.13188193     0.85312193    -0.28252599
 h     -0.18251141    -2.09512234     0.55255454
 h     -2.01988597     1.96711316     0.78935167
 h     -0.25982021     2.02563414    -1.09779390
 h      2.02392782     1.39503088    -0.47802166
 o      2.38442311    -1.12271437     0.25785034
 h      3.05507015    -0.46899762     0.09533008
 c     -2.38681956    -0.62862993    -0.55284808
 h     -2.13561205    -1.59995159    -0.81754386
 h     -3.15228266    -0.75812838     0.23095947
 h     -3.02320096    -0.06635717    -1.36802277
 h     -0.69268393     1.37348082     1.86675009
          17

 c      1.31858030    -0.50476816    -0.13398214
 c     -0.07247954    -0.99113255     0.13334817
 c     -1.18236354     0.06098184    -0.01500568
 c     -1.09355929     1.26598030     0.93359313
 c     -0.31133279     1.30009507    -0.38141947
 c      1.13789355     0.84968760    -0.28375476
 h     -0.21132435    -2.08774123     0.54634946
 h     -2.00738727     2.05762847     0.82103934
 h     -0.21539312     1.99526613    -1.07065953
 h      2.06436886     1.35323729    -0.46754953
 o      2.38969783    -1.11709394     0.26064561
 h      3.03402707    -0.47035140     0.09523797
 c     -2.40075738    -0.63680861    -0.54765470
 h     -2.15017468    -1.57578822    -0.86120109
 h     -3.17025038    -0.73779471     0.23177845
 h     -2.98223155    -0.08588086    -1.36513889
 h     -0.68742023     1.36204023     1.89829827
          17

 c      1.31552795    -0.49794068    -0.13370358
 c     -0.07950512    -0.98450619     0.13269667
 c     -1.16972409     0.06579212    -0.01285569
 c     -1.09446790     1.25009934     0.92451522
 c     -0.31835545     1.29622165    -0.38320126
 c      1.14294947     0.84538291    -0.28543738
 h     -0.24052254    -2.06119772     0.53256696
 h     -1.97900597     2.12750144     0.85570022
 h     -0.18545562     2.00129985    -1.07813929
 h      2.10797701     1.32700458    -0.45467807
 o      2.39479416    -1.11266417     0.26328664
 h      3.03817616    -0.46247871     0.09443187
 c     -2.41682733    -0.64209518    -0.54254549
 h     -2.15952225    -1.57692871    -0.91625955
 h     -3.18619034    -0.71835009     0.23505249
 h     -2.93136446    -0.11026903    -1.35575030
 h     -0.67292218     1.34620143     1.94276070
          17

 c      1.30808642    -0.49194970    -0.13196924
 c     -0.08490270    -0.97807478     0.13293907
 c     -1.15558140     0.06962571    -0.01151580
 c     -1.09686104     1.23725354     0.91549491
 c     -0.32337086     1.28951771    -0.38253724
 c      1.14744714     0.84073725    -0.28760598
 h     -0.26966265    -2.01921596     0.51273802
 h     -1.93444881     2.17097992     0.89117955
 h     -0.17086873     2.03842443    -1.11483172
 h      2.14824155     1.31438716    -0.43883050
 o      2.39955105    -1.10928670     0.26570020
 h      3.06625638    -0.44618780     0.09304057
 c     -2.43382899    -0.64524550    -0.53722442
 h     -2.16541138    -1.59701204    -0.97783372
 h     -3.20035711    -0.70121745     0.24069756
 h     -2.87783931    -0.13254644    -1.34703475
 h     -0.65588139     1.32413949     1.98279051
          17

 c      1.29688377    -0.48736782    -0.12867133
 c     -0.08853588    -0.97136533     0.13385713
 c     -1.14080306     0.07197102    -0.01133175
 c     -1.10009294     1.22805668     0.90813170
 c     -0.32578051     1.28182142    -0.38113625
 c      1.15174749     0.83640614    -0.29030958
 h     -0.29893987    -1.96980320     0.48995193
 h     -1.87612562     2.18531438     0.92524440
 h     -0.17409886     2.08755467    -1.16228329
 h      2.17827463     1.31262429    -0.41960010
 o      2.40430028    -1.10630922     0.26768639
 h      3.10716081    -0.43057298     0.09307443
 c     -2.45036521    -0.64776183    -0.53150623
 h     -2.17165892    -1.62301542    -1.03741125
 h     -3.21322865    -0.68743045     0.24840921
 h     -2.82956739    -0.14434119    -1.34873835
 h     -0.64083942     1.29499168     2.00648748
          17

 c      1.28277774    -0.48466695    -0.12372905
 c     -0.09027055    -0.96363409     0.13512445
 c     -1.12617351     0.07243710    -0.01254332
 c     -1.10352486     1.22271605     0.90345180
 c     -0.32513895     1.27475630    -0.38046781
 c      1.15601978     0.83302661    -0.29357604
 h     -0.32946969    -1.92492303     0.46864975
 h     -1.80865048     2.17087962     0.95585294
 h     -0.19624795     2.13178870    -1.20454792
 h      2.19296498     1.31913158    -0.39708822
 o      2.40941210    -1.10307604     0.26905643
 h      3.14808259    -0.42504548     0.09645721
 c     -2.46537229    -0.65084329    -0.52544237
 h     -2.18162137    -1.64396886    -1.08677174
 h     -3.22530006    -0.67749222     0.25755441
 h     -2.79167774    -0.13981082    -1.36767573
 h     -0.63002566     1.25882831     2.00791943
          17

 c      1.26675992    -0.48413964    -0.11711001
 c     -0.09000605    -0.95418659     0.13643008
 c     -1.11237504     0.07085543    -0.01527666
 c     -1.10641260     1.22089445     0.90192444
 c     -0.32129107     1.26933448    -0.38139633
 c      1.16022336     0.83110069    -0.29738885
 h     -0.36291551    -1.89695827     0.45327595
 h     -1.73940962     2.13253052     0.98142073
 h     -0.23624865     2.16085328    -1.23221289
 h      2.18982760     1.33190535    -0.37189491
 o      2.41502396    -1.09922200     0.26971301
 h      3.17969899    -0.43474267     0.10392035
 c     -2.47838761    -0.65483389    -0.51967923
 h     -2.19727201    -1.65353690    -1.12010769
 h     -3.23687288    -0.67141115     0.26717605
 h     -2.76448100    -0.11955436    -1.40124276
 h     -0.62387680     1.21636053     1.98580943
          17

 c      1.24990622    -0.48582481    -0.10885163
 c     -0.08783621    -0.94300471     0.13769871
 c     -1.09998911     0.06733239    -0.01956544
 c     -1.10775736     1.22147891     0.90344219
 c     -0.31436104     1.26607886    -0.38431807
 c      1.16412539     0.83090670    -0.30167706
 h     -0.39968257    -1.89155040     0.44583138
 h     -1.67990291     2.08235597     1.00136622
 h     -0.29162418     2.16952093    -1.24065704
 h      2.16924558     1.34974013    -0.34496751
 o      2.42099660    -1.09470557     0.26965860
 h      3.19741276    -0.46003761     0.11495772
 c     -2.48936049    -0.65936006    -0.51532020
 h     -2.21932307    -1.64921675    -1.13422908
 h     -3.24790598    -0.66882147     0.27608309
 h     -2.74562318    -0.08957154    -1.43874196
 h     -0.62124757     1.16866240     1.94288411
          17

 c      1.23336599    -0.48946963    -0.09907422
 c     -0.08422349    -0.93108342     0.13918960
 c     -1.08949818     0.06222213    -0.02539100
 c     -1.10628941     1.22249168     0.90724909
 c     -0.30472196     1.26515960    -0.38930683
 c      1.16730730     0.83244662    -0.30631916
 h     -0.43705862    -1.90360893     0.44476973
 h     -1.64608296     2.04128081     1.01687392
 h     -0.35912836     2.15593567    -1.22836504
 h      2.13455548     1.37245441    -0.31739651
 o      2.42690820    -1.08978172     0.26898490
 h      3.20167011    -0.49693869     0.12800404
 c     -2.49837752    -0.66374949    -0.51333085
 h     -2.24743244    -1.63146199    -1.12836921
 h     -3.25795942    -0.66909870     0.28296225
 h     -2.73303632    -0.05693228    -1.46856844
 h     -0.61918230     1.11683897     1.88619969
          17

 c      1.21834771    -0.49455672    -0.08797903
 c     -0.07994335    -0.91999959     0.14133653
 c     -1.08127263     0.05602347    -0.03272507
 c     -1.10102278     1.22192972     0.91200038
 c     -0.29295743     1.26643162    -0.39616905
 c      1.16918447     0.83544868    -0.31116438
 h     -0.46997315    -1.92194722     0.44678416
 h     -1.65232380     2.03022577     1.03049399
 h     -0.43508816     2.12118841    -1.19651525
 h      2.09181268     1.40104254    -0.29017015
 o      2.43202064    -1.08498046     0.26786175
 h      3.19858578    -0.53733007     0.14057622
 c     -2.50557626    -0.66723366    -0.51414911
 h     -2.28017767    -1.60378294    -1.10438381
 h     -3.26628581    -0.67144101     0.28656018
 h     -2.72578273    -0.02709608    -1.48271177
 h     -0.61254740     1.06152081     1.82759714
          17

 c      1.20606006    -0.50038628    -0.07582979
 c     -0.07586766    -0.91125727     0.14453162
 c     -1.07554259     0.04924584    -0.04155425
 c     -1.09234439     1.21958768     0.91623010
 c     -0.27977945     1.26937633    -0.40441842
 c      1.16911278     0.83945279    -0.31606696
 h     -0.49340809    -1.93620917     0.44904319
 h     -1.69823651     2.04961552     1.04335442
 h     -0.51591857     2.07007413    -1.14970893
 h      2.04852041     1.43734168    -0.26392077
 o      2.43533171    -1.08101427     0.26650944
 h      3.19928055    -0.57035139     0.14968639
 c     -2.51116382    -0.66889456    -0.51760003
 h     -2.31489638    -1.57374372    -1.06737372
 h     -3.27206977    -0.67492001     0.28596371
 h     -2.72370629    -0.00345748    -1.47738733
 h     -0.59471806     1.00245772     1.78189629
          17

 c      1.19758803    -0.50618666    -0.06292433
 c     -0.07278055    -0.90594748     0.14902223
 c     -1.07238076     0.04231980    -0.05186317
 c     -1.08183712     1.21702107     0.91904935
 c     -0.26588130     1.27301455    -0.41321159
 c      1.16662851     0.84400285    -0.32090901
 h     -0.50394983    -1.94000073     0.45001830
 h     -1.76745116     2.07919687     1.05435343
 h     -0.59937134     2.01230391    -1.09711373
 h      2.01088893     1.48266569    -0.23886525
 o      2.43597889    -1.07846842     0.26512422
 h      3.21382358    -0.58728392     0.15302080
 c     -2.51541005    -0.66758240    -0.52296595
 h     -2.34782505    -1.55364408    -1.02584704
 h     -3.27474177    -0.67851306     0.28093538
 h     -2.72704911     0.01238494    -1.45241601
 h     -0.56125962     0.93947193     1.75988197
          17

 c      1.19372576    -0.51122202    -0.04956405
 c     -0.07125327    -0.90465919     0.15488913
 c     -1.07170384     0.03556223    -0.06358439
 c     -1.07074602     1.21557195     0.92060235
 c     -0.25177495     1.27603457    -0.42145174
 c      1.16170853     0.84887761    -0.32558540
 h     -0.50019485    -1.93115996     0.44940399
 h     -1.84109297     2.09867907     1.06241142
 h     -0.68617463     1.96143653    -1.05148132
 h      1.98100670     1.53578977    -0.21512619
 o      2.43388204    -1.07741854     0.26379160
 h      3.24144947    -0.58762472     0.15030533
 c     -2.51853450    -0.66218692    -0.52925765
 h     -2.37529252    -1.55730146    -0.98918570
 h     -3.27425939    -0.68114341     0.27220463
 h     -2.73634609     0.02060825    -1.41092987
 h     -0.51477195     0.87513806     1.76051121
          17

 c      1.19483082    -0.51487306    -0.03602715
 c     -0.07153651    -0.90744987     0.16204216
 c     -1.07328069     0.02916436    -0.07655152
 c     -1.05940047     1.21553496     0.92176091
 c     -0.23791373     1.27744254    -0.42834836
 c      1.15482302     0.85416924    -0.32996631
 h     -0.48279991    -1.91154430     0.44794370
 h     -1.90557157     2.09671248     1.06731245
 h     -0.77842587     1.92779032    -1.02262595
 h      1.95656860     1.59217049    -0.19317187
 o      2.42976599    -1.07748820     0.26249554
 h      3.27037767    -0.57811344     0.14309028
 c     -2.52051226    -0.65250909    -0.53568478
 h     -2.39579985    -1.59026137    -0.96190509
 h     -3.27121406    -0.68177389     0.26156735
 h     -2.75260258     0.02370720    -1.35971555
 h     -0.46401351     0.81555503     1.77338298
          17

 c      1.20075888    -0.51667631    -0.02255375
 c     -0.07347815    -0.91379979     0.17021495
 c     -1.07675175     0.02319627    -0.09049386
 c     -1.04768079     1.21654195     0.92338536
 c     -0.22525154     1.27722995    -0.43398362
 c      1.14674966     0.86012977    -0.33388513
 h     -0.45459569    -1.88728811     0.44745163
 h     -1.95270197     2.06913165     1.06939529
 h     -0.87283722     1.91089680    -1.01052572
 h      1.93333957     1.64544687    -0.17386957
 o      2.42454391    -1.07823722     0.26119920
 h      3.28747880    -0.56644916     0.13336545
 c     -2.52101942    -0.63988138    -0.54180086
 h     -2.41054921    -1.64301634    -0.94141514
 h     -3.26660217    -0.67959180     0.25160294
 h     -2.77763803     0.02716696    -1.30943339
 h     -0.41830147     0.76757029     1.78750682
          17

 c      1.21089232    -0.51631898    -0.00934854
 c     -0.07652531    -0.92260079     0.17897363
 c     -1.08166423     0.01762879    -0.10507774
 c     -1.03543838     1.21803328     0.92595145
 c     -0.21536133     1.27606507    -0.43900329
 c      1.13834147     0.86695160    -0.33716191
 h     -0.42048744    -1.86895305     0.45086667
 h     -1.97812098     2.01605001     1.06928854
 h     -0.95909386     1.90290667    -1.00843492
 h      1.90775817     1.68973818    -0.15815729
 o      2.41890444    -1.07938121     0.25989404
 h      3.28466114    -0.55772888     0.12270932
 c     -2.51962154    -0.62646717    -0.54720419
 h     -2.42166638    -1.69809875    -0.92289120
 h     -3.26130221    -0.67419154     0.24501296
 h     -2.81402981     0.03841245    -1.27248470
 h     -0.38409818     0.73625497     1.79566761
          17

 c      1.22424232    -0.51360223     0.00340372
 c     -0.07989362    -0.93238653     0.18778919
 c     -1.08751336     0.01235830    -0.11995729
 c     -1.02258542     1.21944348     0.92954372
 c     -0.20985882     1.27457196    -0.44396431
 c      1.13036932     0.87464452    -0.33963515
 h     -0.38617314    -1.86918844     0.46166067
 h     -1.98048934     1.94043108     1.06784404
 h     -1.02610750     1.89656327    -1.01006368
 h      1.87814199     1.72112762    -0.14670268
 o      2.41323543    -1.08082424     0.25861246
 h      3.26002848    -0.55394264     0.11206395
 c     -2.51607333    -0.61398021    -0.55163317
 h     -2.43075055    -1.74035766    -0.90346274
 h     -3.25556535    -0.66557455     0.24387062
 h     -2.86343053     0.06194186    -1.25677209
 h     -0.36468813     0.72428608     1.79439368
          17

 c      1.23958214    -0.50839528     0.01552383
 c     -0.08290138    -0.94199272     0.19622625
 c     -1.09377386     0.00722542    -0.13480439
 c     -1.00900289     1.22020119     0.93393555
 c     -0.20995585     1.27306861    -0.44911427
 c      1.12342328     0.88301299    -0.34118481
 h     -0.35528814    -1.89563202     0.48188690
 h     -1.96196928     1.84794110     1.06621445
 h     -1.06644517     1.88795910    -1.01203097
 h      1.84486714     1.73822370    -0.13971683
 o      2.40763360    -1.08266030     0.25743492
 h      3.21773304    -0.55400779     0.10159702
 c     -2.51061376    -0.60296611    -0.55534227
 h     -2.43861572    -1.76053958    -0.88252310
 h     -3.24877647    -0.65394511     0.24905467
 h     -2.92362865     0.09422612    -1.26031068
 h     -0.36070914     0.73214126     1.78306014
          17

 c      1.25556670    -0.50060525     0.02683727
 c     -0.08520320    -0.95119967     0.20413430
 c     -1.09991815     0.00203616    -0.14932342
 c     -0.99437610     1.21968310     0.93861293
 c     -0.21633766     1.27160847    -0.45444378
 c      1.11783279     0.89167456    -0.34174957
 h     -0.32760292    -1.94406373     0.51014686
 h     -1.93004378     1.74744379     1.06603864
 h     -1.07681314     1.87592396    -1.01332382
 h      1.81024295     1.74233182    -0.13687702
 o      2.40190373    -1.08519210     0.25650221
 h      3.16793044    -0.55351387     0.09044975
 c     -2.50398281    -0.59304999    -0.55892462
 h     -2.44548729    -1.75467578    -0.86080661
 h     -3.23956814    -0.63948357     0.26004899
 h     -2.98818089     0.12582361    -1.27412760
 h     -0.37021977     0.75811731     1.76369307
          17

 c      1.27083254    -0.49017303     0.03718801
 c     -0.08669289    -0.96054152     0.21160710
 c     -1.10542873    -0.00342329    -0.16326254
 c     -0.97808589     1.21726570     0.94271723
 c     -0.22912685     1.27004082    -0.45974826
 c      1.11360482     0.90008457    -0.34134321
 h     -0.30083118    -2.00113461     0.54221038
 h     -1.89952501     1.65077157     1.06957860
 h     -1.05759115     1.86127932    -1.01463213
 h      1.77832371     1.73747698    -0.13730068
 o      2.39566400    -1.08888418     0.25600877
 h      3.12481280    -0.54545470     0.07674761
 c     -2.49712728    -0.58355352    -0.56282850
 h     -2.45121901    -1.72311216    -0.83980866
 h     -3.22626127    -0.62226794     0.27523480
 h     -3.04932801     0.14764892    -1.28896323
 h     -0.38798733     0.79790386     1.74175137
          17

 c      1.28409878    -0.47709312     0.04645887
 c     -0.08731210    -0.97060840     0.21878412
 c     -1.10981475    -0.00937586    -0.17642174
 c     -0.95954812     1.21264082     0.94500423
 c     -0.24781113     1.26800442    -0.46463180
 c      1.11042268     0.90759055    -0.34006270
 h     -0.27324542    -2.05278874     0.57346508
 h     -1.88956324     1.56922892     1.07926733
 h     -1.01308475     1.84692941    -1.01840616
 h      1.75440325     1.72996002    -0.13965494
 o      2.38875700    -1.09407964     0.25611590
 h      3.09942129    -0.52467133     0.05887801
 c     -2.49091986    -0.57374801    -0.56715352
 h     -2.45545452    -1.67060718    -0.82167439
 h     -3.20744248    -0.60235487     0.29253005
 h     -3.10054313     0.15416570    -1.29849935
 h     -0.40459015     0.84426559     1.72729581
          17

 c      1.29429813    -0.46145041     0.05458952
 c     -0.08699397    -0.98164412     0.22572381
 c     -1.11264172    -0.01604060    -0.18866231
 c     -0.93923581     1.20622072     0.94412596
 c     -0.27116326     1.26486868    -0.46846251
 c      1.10777161     0.91358065    -0.33806408
 h     -0.24446004    -2.08912203     0.60047827
 h     -1.91017613     1.50712016     1.09605900
 h     -0.95236787     1.83865554    -1.02961468
 h      1.74358641     1.72662773    -0.14259477
 o      2.38167939    -1.10059714     0.25680510
 h      3.09163151    -0.49407076     0.03772480
 c     -2.48602910    -0.56274983    -0.57168793
 h     -2.45776092    -1.60744878    -0.80933257
 h     -3.18242217    -0.57993133     0.31002929
 h     -3.13734967     0.14341432    -1.29944759
 h     -0.40792838     0.88871984     1.73362282
          17

 c      1.30070429    -0.44347978     0.06158955
 c     -0.08567920    -0.99350564     0.23238099
 c     -1.11357187    -0.02361003    -0.19991883
 c     -0.91893500     1.19879896     0.93952443
 c     -0.29736635     1.25974666    -0.47039514
 c      1.10519481     0.91774167    -0.33549399
 h     -0.21508487    -2.10501340     0.62130083
 h     -1.95207995     1.46078534     1.11806836
 h     -0.88835794     1.84519445    -1.05598522
 h      1.74838452     1.73172456    -0.14554511
 o      2.37533647    -1.10776501     0.25786851
 h      3.09262923    -0.46367122     0.01672677
 c     -2.48287096    -0.54941553    -0.57599575
 h     -2.45777315    -1.54992569    -0.80646654
 h     -3.15144287    -0.55545683     0.32641787
 h     -3.15738401     0.11634538    -1.29096754
 h     -0.39035613     0.92658603     1.76851066
          17

 c      1.30299902    -0.42362962     0.06754445
 c     -0.08332618    -1.00573054     0.23861904
 c     -1.11240079    -0.03223334    -0.21020291
 c     -0.90033820     1.19078211     0.93221207
 c     -0.32465939     1.25191045    -0.46977821
 c      1.10252176     0.92025629    -0.33242505
 h     -0.18627585    -2.09952720     0.63534751
 h     -1.99650452     1.42477911     1.14171159
 h     -0.83126307     1.87382972    -1.10397332
 h      1.76690372     1.74443884    -0.14922688
 o      2.37044717    -1.11482049     0.25904747
 h      3.09342953    -0.44378793    -0.00036726
 c     -2.48156412    -0.53270699    -0.57952958
 h     -2.45535472    -1.51576635    -0.81645294
 h     -3.11567371    -0.52974000     0.34114575
 h     -3.16063303     0.07663253    -1.27455559
 h     -0.35530144     0.95986620     1.82434720
          17

 c      1.30125456    -0.40258887     0.07261133
 c     -0.07990827    -1.01757379     0.24421285
 c     -1.10907195    -0.04202969    -0.21958369
 c     -0.88430316     1.18222856     0.92420155
 c     -0.35205984     1.24157455    -0.46693547
 c      1.09986851     0.92173266    -0.32886680
 h     -0.15944805    -2.07570761     0.64338579
 h     -2.02797850     1.39558023     1.16360508
 h     -0.78115225     1.92184825    -1.17025215
 h      1.79353534     1.75972499    -0.15527554
 o      2.36728466    -1.12115545     0.26013572
 h      3.08900177    -0.44096115    -0.01106839
 c     -2.48184635    -0.51270277    -0.58179763
 h     -2.45077435    -1.51247928    -0.83975821
 h     -3.07709109    -0.50389955     0.35444301
 h     -3.15026323     0.03102402    -1.25465499
 h     -0.31288406     0.99283994     1.88328477
          17

 c      1.29585238    -0.38125688     0.07700265
 c     -0.07540914    -1.02799521     0.24883329
 c     -1.10366821    -0.05311462    -0.22816007
 c     -0.87119167     1.17319819     0.91741178
 c     -0.37906952     1.22993899    -0.46321190
 c      1.09744459     0.92295546    -0.32483767
 h     -0.13608455    -2.04094674     0.64776938
 h     -2.03766524     1.37147899     1.18137106
 h     -0.73228593     1.97641179    -1.24128952
 h      1.82149314     1.77142468    -0.16533575
 o      2.36570616    -1.12637600     0.26101504
 h      3.07852255    -0.45729343    -0.01453553
 c     -2.48298375    -0.49113592    -0.58241441
 h     -2.44482699    -1.53103289    -0.87230434
 h     -3.03826966    -0.47920170     0.36717354
 h     -3.13366093    -0.01059461    -1.23951463
 h     -0.27218543     1.02779122     1.92915741
          17

 c      1.28738723    -0.36066225     0.08096050
 c     -0.06982873    -1.03568243     0.25204137
 c     -1.09638757    -0.06559888    -0.23604540
 c     -0.86115729     1.16383762     0.91320250
 c     -0.40502617     1.21838008    -0.46011435
 c      1.09537358     0.92467872    -0.32042235
 h     -0.11752579    -2.00692807     0.65260285
 h     -2.02214545     1.35172970     1.19368326
 h     -0.68150091     2.02379384    -1.30275761
 h      1.84502327     1.77480760    -0.18044482
 o      2.36522854    -1.13033471     0.26167519
 h      3.06508146    -0.49052428    -0.01166911
 c     -2.48388598    -0.47046528    -0.58098491
 h     -2.43867939    -1.55486822    -0.90752178
 h     -3.00206428    -0.45683664     0.38044148
 h     -3.12142422    -0.03723322    -1.24014625
 h     -0.23874965     1.06475233     1.95204967
          17

 c      1.27659120    -0.34184911     0.08472459
 c     -0.06319947    -1.03932042     0.25337781
 c     -1.08750305    -0.07955067    -0.24335445
 c     -0.85417582     1.15433545     0.91234598
 c     -0.42904478     1.20793584    -0.45873432
 c      1.09362192     0.92751459    -0.31578147
 h     -0.10467191    -1.98672891     0.66282833
 h     -1.98226358     1.33608721     1.20021481
 h     -0.62962544     2.05481527    -1.34523674
 h      1.86043984     1.76758389    -0.20090322
 o      2.36506659    -1.13317667     0.26223653
 h      3.05577910    -0.53394881    -0.00526913
 c     -2.48369752    -0.45255906    -0.57733704
 h     -2.43352414    -1.57042359    -0.93935464
 h     -2.97122196    -0.43770347     0.39503371
 h     -3.12113052    -0.04198219    -1.26416672
 h     -0.21515165     1.10247579     1.94754253
          17

 c      1.26429021    -0.32574816     0.08849740
 c     -0.05560674    -1.03822119     0.25262030
 c     -1.07732611    -0.09493343    -0.25019140
 c     -0.84995281     1.14486625     0.91503840
 c     -0.45023113     1.19925175    -0.45966469
 c      1.09199438     0.93185760    -0.31112699
 h     -0.09769574    -1.98772639     0.68134790
 h     -1.92337432     1.32474746     1.20183021
 h     -0.57955367     2.06486225    -1.36420609
 h      1.86644970     1.75007293    -0.22640049
 o      2.36422224    -1.13529524     0.26293528
 h      3.06071235    -0.57764330     0.00034320
 c     -2.48245110    -0.43812481    -0.57203362
 h     -2.43037275    -1.56999576    -0.96350083
 h     -2.94800895    -0.42228689     0.41093613
 h     -3.13028574    -0.02600669    -1.30821988
 h     -0.20170805     1.13911862     1.91540256
          17

 c      1.25137388    -0.31305508     0.09241242
 c     -0.04719837    -1.03281684     0.25002485
 c     -1.06620033    -0.11154223    -0.25664537
 c     -0.84778942     1.13552810     0.92082429
 c     -0.46783219     1.19264818    -0.46307214
 c      1.09014008     0.93780727    -0.30668055
 h     -0.09596135    -2.00605284     0.70628543
 h     -1.85694392     1.31863261     1.20110213
 h     -0.53483755     2.05256892    -1.35861378
 h      1.86430622     1.72517170    -0.25622432
 o      2.36184673    -1.13702884     0.26398847
 h      3.08753242    -0.61359738     0.00153887
 c     -2.48085805    -0.42702886    -0.56620093
 h     -2.43005475    -1.55070116    -0.97742702
 h     -2.93390407    -0.41065637     0.42709185
 h     -3.13902619     0.00419549    -1.35988664
 h     -0.19641314     1.17263651     1.85935423
          17

 c      1.23875309    -0.30413952     0.09651466
 c     -0.03817943    -1.02437418     0.24623865
 c     -1.05451643    -0.12897129    -0.26279303
 c     -0.84656880     1.12626693     0.92847943
 c     -0.48129328     1.18813753    -0.46875008
 c      1.08756455     0.94510979    -0.30262504
 h     -0.09821183    -2.03001823     0.73203186
 h     -1.80170291     1.31982542     1.20276543
 h     -0.49912454     2.01924740    -1.33023700
 h      1.85783973     1.69814627    -0.28954066
 o      2.35778238    -1.13828432     0.26539641
 h      3.13330094    -0.64178236    -0.00150894
 c     -2.47963054    -0.41880900    -0.56084835
 h     -2.43328331    -1.51340551    -0.98022295
 h     -2.92942818    -0.40254053     0.44150153
 h     -3.13798976     0.04185783    -1.40602748
 h     -0.19395697     1.20121073     1.78798511
          17

 c      1.22730505    -0.29901512     0.10075903
 c     -0.02879216    -1.01433483     0.24200537
 c     -1.04271874    -0.14662660    -0.26869959
 c     -0.84531183     1.11685797     0.93609831
 c     -0.49027001     1.18534577    -0.47609971
 c      1.08369869     0.95319679    -0.29906240
 h     -0.10290757    -2.04770623     0.75261563
 h     -1.77844243     1.33117839     1.21251797
 h     -0.47587947     1.96964282    -1.28441163
 h      1.85278297     1.67567596    -0.32574081
 o      2.35257203    -1.13864801     0.26695766
 h      3.18484985    -0.66824697    -0.00517695
 c     -2.47917183    -0.41284778    -0.55650657
 h     -2.44068520    -1.46271307    -0.97275589
 h     -2.93418889    -0.39741395     0.45167668
 h     -3.12175306     0.08205669    -1.43736702
 h     -0.18444965     1.22394597     1.71551247
          17

 c      1.21783488    -0.29737165     0.10502425
 c     -0.01929804    -1.00393729     0.23796838
 c     -1.03129121    -0.16379034    -0.27442449
 c     -0.84435685     1.10711069     0.94180391
 c     -0.49462777     1.18332867    -0.48400971
 c      1.07809298     0.96139257    -0.29600525
 h     -0.10853898    -2.05107030     0.76379902
 h     -1.79476006     1.35354539     1.23291941
 h     -0.46798570     1.91416975    -1.23225294
 h      1.85452729     1.66350038    -0.36465994
 o      2.34691768    -1.13779014     0.26846479
 h      3.22764494    -0.69842436    -0.00563090
 c     -2.47959207    -0.40829096    -0.55321370
 h     -2.45278393    -1.40779008    -0.95814074
 h     -2.94711462    -0.39456270     0.45529865
 h     -3.08847256     0.12167301    -1.44882353
 h     -0.15492548     1.24146069     1.65859083
          17

 c      1.21105216    -0.29865978     0.10913495
 c     -0.00996310    -0.99412810     0.23460513
 c     -1.02072808    -0.17972404    -0.28002276
 c     -0.84527519     1.09719972     0.94492049
 c     -0.49443033     1.18041342    -0.49073852
 c      1.07068503     0.96921964    -0.29343354
 h     -0.11382366    -2.03649110     0.76351882
 h     -1.83745471     1.38329054     1.26093942
 h     -0.47725047     1.87113116    -1.19277850
 h      1.86478982     1.66345094    -0.40625276
 o      2.34130140    -1.13562971     0.26981675
 h      3.25180319    -0.73424789    -0.00069466
 c     -2.48078249    -0.40397535    -0.55060948
 h     -2.47001031    -1.36263292    -0.94199748
 h     -2.96677676    -0.39312291     0.45086907
 h     -3.03886409     0.15899160    -1.43873063
 h     -0.09829363     1.25474682     1.62598952
          17

 c      1.20754314    -0.30219459     0.11288357
 c     -0.00104116    -0.98554381     0.23220270
 c     -1.01149794    -0.19379009    -0.28552578
 c     -0.84900773     1.08770136     0.94632227
 c     -0.48985586     1.17472464    -0.49443577
 c      1.06189862     0.97654735    -0.29138993
 h     -0.11783133    -2.00444774     0.75181026
 h     -1.88562446     1.41443096     1.29103148
 h     -0.50470290     1.86120290    -1.18709200
 h      1.88008008     1.67253309    -0.44980397
 o      2.33589577    -1.13229910     0.27102847
 h      3.25342318    -0.77453069     0.00995882
 c     -2.48244467    -0.39871525    -0.54811943
 h     -2.49283292    -1.34236676    -0.93102500
 h     -2.99170854    -0.39210382     0.43818346
 h     -2.97566128     0.19364679    -1.40849106
 h     -0.02261745     1.26273359     1.61197283
          17

 c      1.20772633    -0.30725007     0.11605075
 c      0.00725301    -0.97844896     0.23082598
 c     -1.00399841    -0.20555489    -0.29090538
 c     -0.85528084     1.07927463     0.94744138
 c     -0.48111713     1.16589717    -0.49481354
 c      1.05245334     0.98346058    -0.29001913
 h     -0.12013370    -1.95965754     0.73090674
 h     -1.92329954     1.44185304     1.31842544
 h     -0.55116684     1.88797165    -1.21867725
 h      1.89375263     1.68513980    -0.49356137
 o      2.33054719    -1.12808585     0.27221995
 h      3.23480260    -0.81578925     0.02495542
 c     -2.48410020    -0.39212969    -0.54526952
 h     -2.52174220    -1.35364608    -0.92906264
 h     -3.02066091    -0.39044030     0.41852498
 h     -2.90353235     0.22709123    -1.36294544
 h      0.05453404     1.26277047     1.60475943
          17

 c      1.21179775    -0.31311946     0.11842256
 c      0.01477904    -0.97262968     0.23027661
 c     -0.99850264    -0.21481301    -0.29605122
 c     -0.86335609     1.07237118     0.94935367
 c     -0.46871048     1.15556356    -0.49355533
 c      1.04310739     0.99003804    -0.28951612
 h     -0.12104264    -1.91173151     0.70557628
 h     -1.94169504     1.46229862     1.33995102
 h     -0.61461722     1.93241696    -1.26824688
 h      1.89931568     1.69598546    -0.53519176
 o      2.32473346    -1.12339864     0.27361575
 h      3.20517193    -0.85277635     0.04121012
 c     -2.48517419    -0.38522617    -0.54184368
 h     -2.55657843    -1.38829897    -0.93454893
 h     -3.05271118    -0.38711912     0.39445769
 h     -2.82890997     0.26333277    -1.31085784
 h      0.11738391     1.25289345     1.59587779
          17

 c      1.21967681    -0.31913828     0.11980347
 c      0.02150250    -0.96738022     0.23010641
 c     -0.99511650    -0.22152595    -0.30077572
 c     -0.87250813     1.06717779     0.95258683
 c     -0.45357942     1.14562441    -0.49254537
 c      1.03452943     0.99623004    -0.29005104
 h     -0.12177643    -1.87481749     0.68291830
 h     -1.93745202     1.47412210     1.35385076
 h     -0.68889298     1.97289737    -1.31404921
 h      1.89243758     1.70167011    -0.57250622
 o      2.31761391    -1.11871842     0.27552468
 h      3.18013817    -0.87941381     0.05426085
 c     -2.48518428    -0.37982541    -0.53772931
 h     -2.59592874    -1.42980481    -0.94314730
 h     -3.08714666    -0.38135101     0.36918016
 h     -2.75872420     0.30860823    -1.26350653
 h      0.15602049     1.23257433     1.58163488
          17

 c      1.23097163    -0.32468364     0.12002432
 c      0.02746746    -0.96188251     0.22982786
 c     -0.99376922    -0.22574357    -0.30483236
 c     -0.88207128     1.06365548     0.95721570
 c     -0.43691846     1.13726544    -0.49290612
 c      1.02726715     1.00184111    -0.29172326
 h     -0.12393091    -1.86285299     0.66991370
 h     -1.91125873     1.47703775     1.35964908
 h     -0.76641396     1.99621627    -1.34283950
 h      1.87158885     1.70104012    -0.60398043
 o      2.30851024    -1.11446341     0.27821935
 h      3.17446543    -0.89127770     0.06024062
 c     -2.48397943    -0.37742509    -0.53299135
 h     -2.63747043    -1.46309395    -0.95130773
 h     -3.12314104    -0.37267304     0.34564972
 h     -2.69777594     0.36755900    -1.22930586
 h      0.16560805     1.20236145     1.56153193
          17

 c      1.24497570    -0.32915022     0.11894277
 c      0.03267113    -0.95599824     0.22931380
 c     -0.99424595    -0.22754573    -0.30794397
 c     -0.89134560     1.06155322     0.96293742
 c     -0.41998273     1.13103023    -0.49509944
 c      1.02172583     1.00654788    -0.29454131
 h     -0.12791892    -1.88020414     0.66878800
 h     -1.86779519     1.47226050     1.35838425
 h     -0.84026137     1.99648899    -1.34864365
 h      1.83814579     1.69515813    -0.62907076
 o      2.29773905    -1.11083389     0.28174614
 h      3.18929050    -0.88850201     0.05899305
 c     -2.48183093    -0.37840814    -0.52816216
 h     -2.67863946    -1.47844099    -0.95729082
 h     -3.15933742    -0.36092149     0.32581046
 h     -2.64744485     0.43740053    -1.20834724
 h      0.14515158     1.16345734     1.53708236
          17

 c      1.26069872    -0.33194828     0.11644344
 c      0.03698854    -0.95059151     0.22893545
 c     -0.99624211    -0.22701512    -0.30983221
 c     -0.89952274     1.06037283     0.96905794
 c     -0.40399057     1.12706709    -0.49919587
 c      1.01812262     1.00991680    -0.29840894
 h     -0.13206940    -1.91785348     0.67541874
 h     -1.81674553     1.46310761     1.35319823
 h     -0.90468982     1.97216303    -1.32974666
 h      1.79641270     1.68729897    -0.64845950
 o      2.28666816    -1.10786256     0.28592900
 h      3.21125029    -0.87512062     0.05407639
 c     -2.47924985    -0.38209538    -0.52405603
 h     -2.71706519    -1.47125322    -0.96080047
 h     -3.19355502    -0.34615091     0.31022861
 h     -2.60749251     0.50797031    -1.19430466
 h      0.09752492     1.11747874     1.51158370
          17

 c      1.27693609    -0.33255380     0.11244513
 c      0.04027012    -0.94688848     0.22922879
 c     -0.99940629    -0.22424760    -0.31023375
 c     -0.90579616     1.05935164     0.97443089
 c     -0.39004678     1.12526465    -0.50502429
 c      1.01644796     1.01143672    -0.30311909
 h     -0.13380187    -1.96085700     0.68320352
 h     -1.77333608     1.45553399     1.34972909
 h     -0.95516040     1.92445076    -1.28711853
 h      1.75329756     1.68277683    -0.66415016
 o      2.27689114    -1.10559076     0.29056411
 h      3.22494847    -0.85586252     0.04964101
 c     -2.47676227    -0.38735040    -0.52128320
 h     -2.75085092    -1.44114024    -0.96263185
 h     -3.22290253    -0.32860467     0.29833766
 h     -2.57799146     0.56779645    -1.18057458
 h      0.03119949     1.06618426     1.49068499
          17

 c      1.29238564    -0.33058748     0.10691306
 c      0.04245372    -0.94578228     0.23055500
 c     -1.00336061    -0.21939091    -0.30890337
 c     -0.90991893     1.05766301     0.97752169
 c     -0.37903391     1.12527316    -0.51218587
 c      1.01652516     1.01062587    -0.30839742
 h     -0.13110229    -1.99656512     0.68690727
 h     -1.75428530     1.45669079     1.35454604
 h     -0.98871976     1.85724611    -1.22431483
 h      1.71673108     1.68780704    -0.67894602
 o      2.26964479    -1.10412683     0.29553409
 h      3.22105711    -0.83439033     0.04848132
 c     -2.47479223    -0.39297389    -0.52003966
 h     -2.77892759    -1.39164660    -0.96472413
 h     -3.24434746    -0.30874420     0.28913119
 h     -2.55953644     0.60852368    -1.16331280
 h     -0.03732828     1.01075868     1.48336974
          17

 c      1.30580249    -0.32590440     0.09987570
 c      0.04357896    -0.94762727     0.23299677
 c     -1.00771101    -0.21269366    -0.30561617
 c     -0.91291836     1.05496038     0.97690378
 c     -0.37142159     1.12641973    -0.51995141
 c      1.01822312     1.00727273    -0.31404691
 h     -0.12298646    -2.01730687     0.68370079
 h     -1.76689185     1.47004074     1.37042714
 h     -1.00550360     1.77834445    -1.14864520
 h      1.69238858     1.70671107    -0.69486768
 o      2.26564599    -1.10359890     0.30081310
 h      3.19751871    -0.81299116     0.05173645
 c     -2.47357874    -0.39773310    -0.52014011
 h     -2.80161763    -1.33064191    -0.97055500
 h     -3.25543840    -0.28729048     0.28185367
 h     -2.55278525     0.62579351    -1.14135185
 h     -0.08616103     0.95065770     1.50110601
          17

 c      1.31616295    -0.31867620     0.09144315
 c      0.04375237    -0.95229603     0.23637843
 c     -1.01206865    -0.20454106    -0.30017772
 c     -0.91630478     1.05163294     0.97223186
 c     -0.36694380     1.12754331    -0.52709175
 c      1.02166175     1.00169501    -0.32012800
 h     -0.10938777    -2.02011992     0.67285521
 h     -1.80281500     1.49199627     1.39329072
 h     -1.01207510     1.70166634    -1.07324015
 h      1.68076226     1.73882348    -0.71135330
 o      2.26503283    -1.10409963     0.30644757
 h      3.15914473    -0.79240557     0.05892049
 c     -2.47310665    -0.40033182    -0.52109694
 h     -2.82116989    -1.27017267    -0.98541911
 h     -3.25485561    -0.26525231     0.27639950
 h     -2.55808332     0.61884828    -1.11542411
 h     -0.10385087     0.88435928     1.54999597
          17

 c      1.32279565    -0.30943677     0.08182548
 c      0.04311961    -0.95924721     0.24031409
 c     -1.01609178    -0.19544768    -0.29244321
 c     -0.92032806     1.04815118     0.96478401
 c     -0.36432520     1.12700124    -0.53190400
 c      1.02714675     0.99474336    -0.32697922
 h     -0.09099351    -2.00632555     0.65541068
 h     -1.84636177     1.51528297     1.41548345
 h     -1.02459007     1.64747403    -1.01708639
 h      1.67777546     1.77834086    -0.72527285
 o      2.26731881    -1.10567502     0.31254644
 h      3.11743211    -0.77132729     0.06782998
 c     -2.47314605    -0.39968956    -0.52226229
 h     -2.84114338    -1.22318918    -1.01523580
 h     -3.24269041    -0.24392957     0.27342823
 h     -2.57522815     0.59053205    -1.08778197
 h     -0.10190740     0.81382919     1.62165825
          17

 c      1.32544668    -0.29905926     0.07134306
 c      0.04185828    -0.96753067     0.24425680
 c     -1.01953280    -0.18598989    -0.28234793
 c     -0.92434516     1.04457893     0.95657787
 c     -0.36203046     1.12350832    -0.53304522
 c      1.03491930     0.98752423    -0.33504669
 h     -0.06914931    -1.98180512     0.63416225
 h     -1.88427796     1.53350608     1.43019674
 h     -1.06041098     1.63261563    -0.99551804
 h      1.67808860     1.81735027    -0.73280527
 o      2.27153288    -1.10833084     0.31924751
 h      3.08812839    -0.74636712     0.07499495
 c     -2.47349013    -0.39563611    -0.52313541
 h     -2.86349830    -1.19636216    -1.06260405
 h     -3.22049728    -0.22486787     0.27431870
 h     -2.60345430     0.54809234    -1.06239845
 h     -0.10045997     0.74537106     1.69932795
          17

 c      1.32427063    -0.28866018     0.06041185
 c      0.04017195    -0.97579585     0.24754793
 c     -1.02227297    -0.17670660    -0.26994376
 c     -0.92786366     1.04076135     0.94927972
 c     -0.36016625     1.11744313    -0.53072988
 c      1.04499655     0.98110215    -0.34470077
 h     -0.04568531    -1.95730590     0.61363960
 h     -1.90850265     1.54263929     1.43304900
 h     -1.11624958     1.65492877    -1.00603120
 h      1.67767981     1.84892885    -0.73117083
 o      2.27678735    -1.11191997     0.32658669
 h      3.08264823    -0.71465891     0.07792679
 c     -2.47416326    -0.38935068    -0.52362087
 h     -2.88589845    -1.18598215    -1.12311746
 h     -3.19112729    -0.20975558     0.28099340
 h     -2.64184923     0.50386541    -1.04532726
 h     -0.11292099     0.68561820     1.76870193
          17

 c      1.31976275    -0.27944852     0.04949791
 c      0.03826054    -0.98250338     0.24951877
 c     -1.02435153    -0.16801491    -0.25542932
 c     -0.93072549     1.03654390     0.94391045
 c     -0.36022866     1.11037393    -0.52620052
 c      1.05711609     0.97633344    -0.35615656
 h     -0.02242387    -1.94644107     0.59919783
 h     -1.91533509     1.54076731     1.42193706
 h     -1.17118353     1.69831610    -1.03402264
 h      1.67466148     1.86863707    -0.71925594
 o      2.28290454    -1.11593186     0.33434562
 h      3.09886355    -0.67833694     0.07786575
 c     -2.47528710    -0.38278388    -0.52391946
 h     -2.90321197    -1.18286037    -1.18715089
 h     -3.15820859    -0.20027473     0.29544586
 h     -2.68990410     0.47298031    -1.04369301
 h     -0.14456294     0.63925791     1.82092277
          17

 c      1.31265009    -0.27256229     0.03905934
 c      0.03627496    -0.98655440     0.24971624
 c     -1.02597199    -0.16018685    -0.23915016
 c     -0.93292969     1.03181740     0.94095940
 c     -0.36331799     1.10378164    -0.52055076
 c      1.07072244     0.97377591    -0.36945883
 h     -0.00044611    -1.95875710     0.59441746
 h     -1.90448702     1.52772400     1.39661481
 h     -1.20736230     1.74755213    -1.06641201
 h      1.66924261     1.87498833    -0.69757017
 o      2.29025496    -1.11956585     0.34212423
 h      3.12448066    -0.64429702     0.07891537
 c     -2.47693640    -0.37741907    -0.52441042
 h     -2.91083448    -1.17908845    -1.24472945
 h     -3.12523098    -0.19794944     0.31881663
 h     -2.74684609     0.46535393    -1.06136168
 h     -0.19555509     0.60899173     1.85139274
          17

 c      1.30376556    -0.26890938     0.02948738
 c      0.03431845    -0.98796635     0.24811621
 c     -1.02746135    -0.15337348    -0.22155944
 c     -0.93446081     1.02648219     0.94049864
 c     -0.36964008     1.09871318    -0.51445767
 c      1.08500188     0.97358429    -0.38447002
 h      0.02003521    -1.99213028     0.59853395
 h     -1.87908403     1.50514824     1.35856269
 h     -1.21589093     1.79252556    -1.09498231
 h      1.66359094     1.86971516    -0.66801576
 o      2.29917089    -1.12206248     0.34954881
 h      3.14719232    -0.61955373     0.08493121
 c     -2.47930993    -0.37344742    -0.52572107
 h     -2.90615529    -1.17039041    -1.28841585
 h     -3.09461564    -0.20405725     0.35027250
 h     -2.80936497     0.47843581    -1.09432646
 h     -0.26301252     0.59592035     1.85861811
          17

 c      1.29393885    -0.26905220     0.02105844
 c      0.03250825    -0.98773800     0.24504393
 c     -1.02920031    -0.14763969    -0.20316227
 c     -0.93517193     1.02040890     0.94217038
 c     -0.37878128     1.09588840    -0.50832534
 c      1.09894969     0.97540829    -0.40086407
 h      0.03892528    -2.03437859     0.60725206
 h     -1.84662941     1.47699639     1.31115186
 h     -1.19415441     1.82703630    -1.11497951
 h      1.66171952     1.85796862    -0.63354439
 o      2.30968145    -1.12290761     0.35637612
 h      3.15958636    -0.60831132     0.09798006
 c     -2.48281212    -0.37012872    -0.52849247
 h     -2.88844496    -1.15561288    -1.31387474
 h     -3.06738222    -0.21956249     0.38645746
 h     -2.87132295     0.50127328    -1.13269563
 h     -0.34149923     0.59945566     1.84432528
          17

 c      1.28393402    -0.27316386     0.01390742
 c      0.03100068    -0.98710674     0.24090488
 c     -1.03155730    -0.14298700    -0.18446731
 c     -0.93477528     1.01346802     0.94505453
 c     -0.38998529     1.09578693    -0.50240326
 c      1.11147939     0.97841016    -0.41816876
 h      0.05574810    -2.07171407     0.61577074
 h     -1.81989940     1.44997722     1.25953656
 h     -1.14330700     1.84752579    -1.12382322
 h      1.66890262     1.84759071    -0.59743973
 o      2.32150573    -1.12187522     0.36250221
 h      3.15964874    -0.61134825     0.11824471
 c     -2.48782704    -0.36658545    -0.53297945
 h     -2.85847594    -1.13593716    -1.31974354
 h     -3.04361251    -0.24498314     0.42212988
 h     -2.92636196     0.52327115    -1.16648820
 h     -0.42240822     0.61648238     1.81519775
          17

 c      1.27443339    -0.28106287     0.00802811
 c      0.02995559    -0.98704650     0.23601838
 c     -1.03484037    -0.13935870    -0.16595750
 c     -0.93314362     1.00574809     0.94755277
 c     -0.40227407     1.09862826    -0.49680621
 c      1.12163035     0.98155347    -0.43587736
 h      0.06977077    -2.09423128     0.62064201
 h     -1.81437602     1.43220078     1.20904349
 h     -1.06747568     1.85287230    -1.12081736
 h      1.68975964     1.84599196    -0.56213601
 o      2.33406366    -1.11903105     0.36795284
 h      3.15069330    -0.62587085     0.14417216
 c     -2.49449329    -0.36212738    -0.53892249
 h     -2.81836738    -1.11473938    -1.30777455
 h     -3.02321500    -0.28023469     0.45162527
 h     -2.96985466     0.53780839    -1.18865615
 h     -0.49316048     0.64008100     1.78591508
          17

 c      1.26604479    -0.29230144     0.00329526
 c      0.02949180    -0.98814638     0.23058440
 c     -1.03926611    -0.13663750    -0.14807949
 c     -0.93094991     0.99789669     0.94767474
 c     -0.41444301     1.10424599    -0.49144334
 c      1.12885399     0.98409537    -0.45355141
 h      0.08024828    -2.09692983     0.62010372
 h     -1.83880731     1.42845964     1.16206683
 h     -0.97424891     1.84545345    -1.10797382
 h      1.72524024     1.85525575    -0.52843453
 o      2.34645573    -1.11473691     0.37287309
 h      3.14164471    -0.64531646     0.17260726
 c     -2.50263730    -0.35619904    -0.54562312
 h     -2.77149958    -1.09795691    -1.28328960
 h     -3.00643034    -0.32457059     0.47024307
 h     -2.99921352     0.54183160    -1.19525131
 h     -0.53918171     0.66020723     1.77910302
          17

 c      1.25930680    -0.30625835    -0.00050651
 c      0.02965987    -0.99062294     0.22468981
 c     -1.04494427    -0.13464807    -0.13124574
 c     -0.92963076     0.99087211     0.94429942
 c     -0.42502038     1.11188279    -0.48587644
 c      1.13315121     0.98583425    -0.47079965
 h      0.08656350    -2.07926360     0.61394538
 h     -1.88695339     1.43630942     1.11749368
 h     -0.87545368     1.83340246    -1.09189906
 h      1.77120075     1.87022106    -0.49619902
 o      2.35756731    -1.10956957     0.37747631
 h      3.14535395    -0.66054715     0.19957498
 c     -2.51183657    -0.34830922    -0.55209568
 h     -2.72195214    -1.09394852    -1.25491813
 h     -2.99396692    -0.37665140     0.47510303
 h     -3.01363170     0.53478778    -1.18487291
 h     -0.55247822     0.67061947     1.81142857
          17

 c      1.25467912    -0.32221334    -0.00365474
 c      0.03043159    -0.99431400     0.21830388
 c     -1.05187738    -0.13316891    -0.11582947
 c     -0.93029005     0.98512114     0.93852889
 c     -0.43241537     1.12011979    -0.47925427
 c      1.13490771     0.98687001    -0.48718832
 h      0.08831662    -2.04503942     0.60351843
 h     -1.94299602     1.44888254     1.07395269
 h     -0.78571436     1.83175093    -1.08489477
 h      1.82039852     1.88207934    -0.46568741
 o      2.36656710    -1.10401221     0.38190693
 h      3.17080451    -0.66471063     0.22244568
 c     -2.52156784    -0.33823489    -0.55737956
 h     -2.67298911    -1.11069076    -1.23157234
 h     -2.98692014    -0.43468745     0.46553107
 h     -3.01404598     0.51827985    -1.15848640
 h     -0.53883844     0.67575109     1.87458879
          17

 c      1.25251724    -0.33940953    -0.00646135
 c      0.03170119    -0.99863749     0.21126106
 c     -1.05996856    -0.13196088    -0.10213341
 c     -0.93336138     0.98064241     0.93270725
 c     -0.43550001     1.12754627    -0.47080587
 c      1.13462535     0.98724829    -0.50221873
 h      0.08541727    -2.00289151     0.59197429
 h     -1.99199565     1.45991977     1.03179560
 h     -0.71583491     1.85526956    -1.09919237
 h      1.86560022     1.88309104    -0.43798274
 o      2.37351611    -1.09811903     0.38613113
 h      3.21369784    -0.65850614     0.24166150
 c     -2.53130430    -0.32657098    -0.56097098
 h     -2.62566897    -1.14968863    -1.21695201
 h     -2.98661400    -0.49662564     0.44310076
 h     -3.00358516     0.49676403    -1.11987994
 h     -0.51089506     0.68458705     1.94463575
          17

 c      1.25304555    -0.35710944    -0.00924568
 c      0.03329680    -1.00261609     0.20326278
 c     -1.06903340    -0.13081247    -0.09035847
 c     -0.93895563     0.97744656     0.92875348
 c     -0.43412060     1.13406789    -0.46088279
 c      1.13275176     0.98681480    -0.51537849
 h      0.07810980    -1.96608493     0.58431119
 h     -2.02428168     1.46570240     0.99267810
 h     -0.66673423     1.90362860    -1.13431606
 h      1.90135279     1.86873243    -0.41460974
 o      2.37919255    -1.09163685     0.39002479
 h      3.25942034    -0.64807034     0.25929788
 c     -2.54038799    -0.31508351    -0.56286337
 h     -2.57974887    -1.20263624    -1.20784066
 h     -2.99438461    -0.56039293     0.41121307
 h     -2.98830779     0.47890998    -1.07640502
 h     -0.47928604     0.70295956     2.00148884
          17

 c      1.25633937    -0.37463905    -0.01231016
 c      0.03501777    -1.00520872     0.19398735
 c     -1.07881326    -0.12955284    -0.08060124
 c     -0.94701256     0.97563208     0.92774701
 c     -0.42870189     1.14085275    -0.45090172
 c      1.12960407     0.98524338    -0.52620945
 h      0.06675633    -1.94865297     0.58607962
 h     -2.03527263     1.46481410     0.95873711
 h     -0.63387555     1.96183588    -1.17702017
 h      1.92446358     1.83781426    -0.39704962
 o      2.38441839    -1.08435227     0.39350865
 h      3.29373936    -0.63919912     0.27684453
 c     -2.54791113    -0.30625466    -0.56311416
 h     -2.53567282    -1.25603652    -1.19883659
 h     -3.01125045    -0.62410599     0.37409074
 h     -2.97683912     0.47735092    -1.03827086
 h     -0.45086689     0.73279315     2.03388155
          17

 c      1.26231686    -0.39141109    -0.01592200
 c      0.03668720    -1.00603251     0.18336987
 c     -1.08898437    -0.12801830    -0.07286626
 c     -0.95727926     0.97529614     0.93009692
 c     -0.41972106     1.14907200    -0.44224424
 c      1.12534334     0.98209516    -0.53435627
 h      0.05149586    -1.95681621     0.59998676
 h     -2.02454658     1.45761772     0.93210965
 h     -0.61338063     2.01440632    -1.21339500
 h      1.93409004     1.79207231    -0.38641452
 o      2.38971001    -1.07623538     0.39658066
 h      3.30826336    -0.63485165     0.29464097
 c     -2.55305835    -0.30216549    -0.56176867
 h     -2.49493320    -1.29786320    -1.18678176
 h     -3.03751361    -0.68604449     0.33552012
 h     -2.97639871     0.50225763    -1.01368522
 h     -0.42976329     0.77366561     2.03703380
          17

 c      1.27073208    -0.40694081    -0.02029934
 c      0.03816328    -1.00577848     0.17180891
 c     -1.09916246    -0.12601787    -0.06706683
 c     -0.96924149     0.97644141     0.93570912
 c     -0.40764450     1.15931884    -0.43572981
 c      1.11996837     0.97684280    -0.53959152
 h      0.03241748    -1.98389135     0.62330731
 h     -1.99571572     1.44616215     0.91465937
 h     -0.60291377     2.05179327    -1.23464500
 h      1.93198034     1.73592437    -0.38323383
 o      2.39523276    -1.06743409     0.39929564
 h      3.30108186    -0.63511335     0.31217779
 c     -2.55569787    -0.30339685    -0.55924001
 h     -2.45928233    -1.32049962    -1.17153112
 h     -3.07242490    -0.74434991     0.29796097
 h     -2.98708176     0.55095079    -1.00264065
 h     -0.41823598     0.82389818     2.01048343
          17

 c      1.28116289    -0.42086486    -0.02559902
 c      0.03931540    -1.00569664     0.15999742
 c     -1.10891590    -0.12332675    -0.06302006
 c     -0.98205825     0.97889073     0.94404942
 c     -0.39300426     1.17167703    -0.43167493
 c      1.11331055     0.96887784    -0.54182698
 h      0.01012952    -2.01607349     0.64973371
 h     -1.95721185     1.43456783     0.90769308
 h     -0.60091348     2.06962106    -1.23654622
 h      1.92283233     1.67629537    -0.38731658
 o      2.40079719    -1.05825884     0.40174466
 h      3.27676088    -0.63734137     0.32840953
 c     -2.55639045    -0.30910246    -0.55622880
 h     -2.43009446    -1.32075620    -1.15510081
 h     -3.11403544    -0.79672816     0.26235474
 h     -3.00260256     0.60840644    -0.99843520
 h     -0.41668734     0.88100684     1.95765608
          17

 c      1.29300088    -0.43296013    -0.03190768
 c      0.04003923    -1.00686050     0.14860817
 c     -1.11779716    -0.11969826    -0.06044538
 c     -0.99462161     0.98222415     0.95410557
 c     -0.37642863     1.18589098    -0.43006038
 c      1.10507386     0.95757378    -0.54110771
 h     -0.01416637    -2.04087903     0.67301142
 h     -1.92278287     1.42937681     0.91159134
 h     -0.60613505     2.06703487    -1.21803190
 h      1.91400869     1.62180181    -0.39784747
 o      2.40583726    -1.04918853     0.40404032
 h      3.24666615    -0.63600458     0.34198185
 c     -2.55590283    -0.31797478    -0.55325792
 h     -2.40811046    -1.29927611    -1.14097224
 h     -3.15935103    -0.84053078     0.22859217
 h     -3.01607972     0.65810170    -0.99420604
 h     -0.42258523     0.94192097     1.88711183
          17

 c      1.30546211    -0.44314873    -0.03923931
 c      0.04029449    -1.00987460     0.13813692
 c     -1.12538739    -0.11488688    -0.05897383
 c     -1.00601982     0.98583772     0.96428189
 c     -0.35861842     1.20144710    -0.43061860
 c      1.09503617     0.94248764    -0.53757354
 h     -0.03904040    -2.05055401     0.68877620
 h     -1.90828510     1.43823794     0.92566157
 h     -0.61760652     2.04621300    -1.18077935
 h      1.91318746     1.58034606    -0.41396181
 o      2.40955798    -1.04081461     0.40629523
 h      3.22663461    -0.62358093     0.35160481
 c     -2.55491160    -0.32877149    -0.55048219
 h     -2.39330197    -1.26044354    -1.13396942
 h     -3.20481949    -0.87329411     0.19628146
 h     -3.02306341     0.68858705    -0.98590828
 h     -0.42837571     1.00353477     1.81459240
          17

 c      1.31762525    -0.45148908    -0.04753946
 c      0.04012180    -1.01489511     0.12888222
 c     -1.13134228    -0.10868461    -0.05817508
 c     -1.01640939     0.98921729     0.97253245
 c     -0.34026953     1.21754109    -0.43281546
 c      1.08341724     0.92366721    -0.53140590
 h     -0.06317031    -2.04196295     0.69479573
 h     -1.92223485     1.46540303     0.94871625
 h     -0.63500903     2.01317763    -1.12993290
 h      1.92382056     1.55551553    -0.43556088
 o      2.41154288    -1.03356920     0.40858508
 h      3.22734964    -0.59497529     0.35671755
 c     -2.55395553    -0.34029862    -0.54773225
 h     -2.38472127    -1.21250931    -1.14043945
 h     -3.24692511    -0.89340971     0.16531784
 h     -3.02152892     0.69398913    -0.97201062
 h     -0.42084575     1.06412324     1.76166845
          17

 c      1.32851056    -0.45816434    -0.05668949
 c      0.03962791    -1.02170128     0.12095493
 c     -1.13542476    -0.10097733    -0.05761694
 c     -1.02699454     0.99225362     0.97742548
 c     -0.32193859     1.23298340    -0.43577676
 c      1.07108183     0.90179837    -0.52283997
 h     -0.08555246    -2.01595113     0.69086422
 h     -1.95859367     1.50767013     0.97967531
 h     -0.65962071     1.97916288    -1.07525417
 h      1.94230496     1.54488968    -0.46329630
 o      2.41236911    -1.02739142     0.41092516
 h      3.24434925    -0.55285546     0.35787894
 c     -2.55343234    -0.35140088    -0.54462931
 h     -2.38058330    -1.16617773    -1.16770901
 h     -3.28266443    -0.90059363     0.13606747
 h     -3.01125114     0.67295301    -0.95262696
 h     -0.38887339     1.12412628     1.74335953
          17

 c      1.33719961    -0.46348681    -0.06650150
 c      0.03896024    -1.02971391     0.11426863
 c     -1.13751468    -0.09180097    -0.05694055
 c     -1.03846912     0.99537122     0.97942525
 c     -0.30393312     1.24629669    -0.43838129
 c      1.05928563     0.87802041    -0.51224703
 h     -0.10570360    -1.97732634     0.67896857
 h     -2.00244385     1.55659081     1.01707198
 h     -0.69505838     1.95954273    -1.02998215
 h      1.96041776     1.54221711    -0.49751315
 o      2.41323933    -1.02182865     0.41329072
 h      3.26319477    -0.50585046     0.35625910
 c     -2.55350713    -0.36133994    -0.54085898
 h     -2.37915305    -1.12956851    -1.22095633
 h     -3.30989911    -0.89607538     0.10935144
 h     -2.99360416     0.62836733    -0.92910401
 h     -0.33647814     1.18300146     1.75395575
          17

 c      1.34296189    -0.46791729    -0.07670737
 c      0.03829419    -1.03797896     0.10851112
 c     -1.13759757    -0.08135734    -0.05590359
 c     -1.05047049     0.99933678     0.98020413
 c     -0.28653521     1.25641894    -0.43984974
 c      1.04924050     0.85362265    -0.50017420
 h     -0.12393988    -1.93524265     0.66371534
 h     -2.03981634     1.60347312     1.05857334
 h     -0.74443278     1.96555119    -1.00355801
 h      1.96999900     1.54085197    -0.53745244
 o      2.41519310    -1.01639495     0.41563942
 h      3.27113279    -0.46254318     0.35296032
 c     -2.55393188    -0.37035805    -0.53657886
 h     -2.38013605    -1.10249216    -1.29798625
 h     -3.32769225    -0.88257259     0.08647529
 h     -2.97195838     0.56835352    -0.90422671
 h     -0.27956405     1.23685284     1.77554033
          17

 c      1.34534357    -0.47207210    -0.08695576
 c      0.03782880    -1.04525058     0.10316577
 c     -1.13574707    -0.06997301    -0.05437956
 c     -1.06233364     1.00483754     0.98126035
 c     -0.27057412     1.26354095    -0.44037978
 c      1.04185843     0.82985221    -0.48729750
 h     -0.14157128    -1.90244219     0.65215556
 h     -2.06175280     1.64191166     1.10133970
 h     -0.80364539     1.99437594    -0.99383223
 h      1.96569641     1.53571188    -0.58133433
 o      2.41877987    -1.01075116     0.41791042
 h      3.26170549    -0.42843944     0.34878124
 c     -2.55396154    -0.37970507    -0.53247009
 h     -2.38470982    -1.07788568    -1.38807691
 h     -3.33660824    -0.86408817     0.06931728
 h     -2.95233757     0.50770270    -0.88281044
 h     -0.23289875     1.28095324     1.79349194
          17

 c      1.34419970    -0.47669162    -0.09682593
 c      0.03773197    -1.05039698     0.09773480
 c     -1.13211298    -0.05801865    -0.05233739
 c     -1.07350483     1.01226520     0.98351205
 c     -0.25741689     1.26874360    -0.44076841
 c      1.03766210     0.80784654    -0.47434053
 h     -0.16033892    -1.89071439     0.65118120
 h     -2.06410627     1.66809813     1.14258557
 h     -0.86129857     2.03313596    -0.99133401
 h      1.94554401     1.52379320    -0.62687033
 o      2.42406225    -1.00474035     0.42002093
 h      3.23455948    -0.40548200     0.34420029
 c     -2.55253060    -0.39098778    -0.52932900
 h     -2.39409060    -1.04862765    -1.47726245
 h     -3.33868911    -0.84541360     0.06023116
 h     -2.94281274     0.46620707    -0.87129547
 h     -0.20535198     1.31191287     1.80011677
          17

 c      1.33967673    -0.48256272    -0.10585989
 c      0.03799197    -1.05305895     0.09215973
 c     -1.12691198    -0.04583229    -0.04981462
 c     -1.08353574     1.02170688     0.98740617
 c     -0.24831416     1.27303977    -0.44166620
 c      1.03674192     0.78861040    -0.46200010
 h     -0.18069202    -1.90335012     0.66255760
 h     -2.04654809     1.68056594     1.17993159
 h     -0.90579734     2.06961713    -0.98796372
 h      1.91077264     1.50421238    -0.67180065
 o      2.43066574    -0.99842035     0.42187610
 h      3.19487110    -0.39177982     0.33931507
 c     -2.54877175    -0.40508343    -0.52791103
 h     -2.40858943    -1.01131372    -1.55366476
 h     -3.33673544    -0.83117443     0.06147218
 h     -2.94912124     0.45828686    -0.87389012
 h     -0.20088831     1.32791184     1.79257083
          17

 c      1.33216028    -0.49040648    -0.11360717
 c      0.03832226    -1.05384904     0.08697932
 c     -1.12041454    -0.03368032    -0.04688974
 c     -1.09199561     1.03295520     0.99303804
 c     -0.24399729     1.27698999    -0.44335739
 c      1.03873139     0.77295908    -0.45087817
 h     -0.20068566    -1.93288577     0.68103250
 h     -2.01221596     1.68020482     1.21164902
 h     -0.92949246     2.09634017    -0.97958751
 h      1.86568087     1.47833171    -0.71442266
 o      2.43782213    -0.99212036     0.42339285
 h      3.15305585    -0.38102299     0.33367224
 c     -2.54261136    -0.42124117    -0.52910854
 h     -2.42760282    -0.96605847    -1.60933578
 h     -3.33282345    -0.82456679     0.07409461
 h     -2.96923976     0.48068260    -0.88767182
 h     -0.21992030     1.32839431     1.77105121
          17

 c      1.32220339    -0.50074989    -0.11967215
 c      0.03826514    -1.05381761     0.08298660
 c     -1.11293407    -0.02175512    -0.04365921
 c     -1.09843119     1.04545821     1.00014885
 c     -0.24464398     1.28074615    -0.44584220
 c      1.04282323     0.76140610    -0.44141055
 h     -0.21716443    -1.96732225     0.69831636
 h     -1.96817311     1.67075173     1.23701612
 h     -0.92884300     2.10995191    -0.96510802
 h      1.81755681     1.44997358    -0.75419361
 o      2.44455097    -0.98639773     0.42451892
 h      3.12230880    -0.36348215     0.32622909
 c     -2.53471297    -0.43765726    -0.53371145
 h     -2.44989870    -0.91521102    -1.64012241
 h     -3.32681059    -0.82649121     0.09684966
 h     -2.99535364     0.51713816    -0.90454279
 h     -0.25934928     1.31402108     1.73847651
          17

 c      1.31046055    -0.51379663    -0.12376136
 c      0.03734417    -1.05389890     0.08084903
 c     -1.10481571    -0.01019428    -0.04022872
 c     -1.10245222     1.05824724     1.00799325
 c     -0.24995797     1.28415354    -0.44891875
 c      1.04788326     0.75405817    -0.43380590
 h     -0.22751679    -1.99649888     0.70749127
 h     -1.92594051     1.65932875     1.25679631
 h     -0.90374918     2.11027639    -0.94549430
 h      1.77589941     1.42511369    -0.79219730
 o      2.45015821    -0.98168066     0.42520569
 h      3.11104078    -0.33198239     0.31607182
 c     -2.52596710    -0.45265341    -0.54193682
 h     -2.47385476    -0.86247474    -1.64547838
 h     -3.31615644    -0.83579317     0.12603789
 h     -3.01990026     0.55184312    -0.91689878
 h     -0.31104714     1.28700627     1.70164731
          17

 c      1.29763700    -0.52934698    -0.12571541
 c      0.03513982    -1.05471921     0.08097449
 c     -1.09642445     0.00088614    -0.03671772
 c     -1.10407162     1.07001471     1.01518471
 c     -0.25921708     1.28677955    -0.45219562
 c      1.05272750     0.75066788    -0.42806612
 h     -0.23042114    -2.01419686     0.70452749
 h     -1.89979729     1.65541549     1.27322876
 h     -0.85750107     2.10045540    -0.92361584
 h      1.74981600     1.40992016    -0.83070388
 o      2.45468750    -0.97781458     0.42534472
 h      3.11594196    -0.28928224     0.30363328
 c     -2.51715483    -0.46506351    -0.55327857
 h     -2.49762828    -0.81260784    -1.62905402
 h     -3.29728050    -0.85034182     0.15655117
 h     -3.03809779     0.57489096    -0.91992616
 h     -0.35955249     1.25143567     1.67323967
          17

 c      1.28444684    -0.54681040    -0.12551269
 c      0.03132133    -1.05659711     0.08351681
 c     -1.08813457     0.01135132    -0.03327857
 c     -1.10412497     1.07963814     1.01995116
 c     -0.27127585     1.28785457    -0.45505897
 c      1.05651656     0.75089480    -0.42415275
 h     -0.22589493    -2.01799933     0.68817115
 h     -1.90005374     1.66618958     1.28839409
 h     -0.79725249     2.08814152    -0.90469571
 h      1.74394098     1.40714102    -0.87112287
 o      2.45866999    -0.97419060     0.42477762
 h      3.12604440    -0.24597852     0.29059742
 c     -2.50882216    -0.47408163    -0.56655035
 h     -2.51937445    -0.77139775    -1.60006267
 h     -3.26722352    -0.86807099     0.18330694
 h     -3.04762601     0.58154363    -0.91123826
 h     -0.38389820     1.21207023     1.67073159
          17

 c      1.27156702    -0.56530289    -0.12324742
 c      0.02568418    -1.05954971     0.08839379
 c     -1.08031902     0.02101063    -0.03011868
 c     -1.10371874     1.08697512     1.02137416
 c     -0.28465425     1.28626402    -0.45669483
 c      1.05897974     0.75451469    -0.42217301
 h     -0.21524527    -2.00906824     0.65969463
 h     -1.92526058     1.69099446     1.30176134
 h     -0.73340610     2.08603604    -0.89634404
 h      1.75626482     1.41400859    -0.91185049
 o      2.46259003    -0.97023513     0.42337001
 h      3.13125411    -0.21251868     0.27867257
 c     -2.50123334    -0.47909617    -0.57999282
 h     -2.53764390    -0.74534757    -1.57398311
 h     -3.22463083    -0.88756397     0.20235402
 h     -3.04786705     0.57054671    -0.89010456
 h     -0.37209130     1.17078344     1.70464301
          17

 c      1.25959006    -0.58378127    -0.11909446
 c      0.01820030    -1.06324636     0.09527935
 c     -1.07333524     0.02960067    -0.02749051
 c     -1.10294368     1.09282312     1.02048162
 c     -0.29796428     1.28101453    -0.45637991
 c      1.06027623     0.76132365    -0.42235741
 h     -0.20111114    -1.99255193     0.62295080
 h     -1.96365620     1.72224082     1.31031659
 h     -0.67509537     2.10684314    -0.90560461
 h      1.78022016     1.42428912    -0.94863498
 o      2.46666356    -0.96565850     0.42105244
 h      3.12592979    -0.19503458     0.26885144
 c     -2.49435222    -0.47971921    -0.59172840
 h     -2.55175107    -0.74022860    -1.56837712
 h     -3.17003833    -0.90830216     0.21155869
 h     -3.03955502     0.54324449    -0.85703477
 h     -0.33500887     1.12619404     1.76572530
          17

 c      1.24898712    -0.60117375    -0.11327316
 c      0.00905088    -1.06695622     0.10360559
 c     -1.06750456     0.03679580    -0.02563090
 c     -1.10120075     1.09803293     1.01923367
 c     -0.31046961     1.27226535    -0.45404279
 c      1.06071707     0.77092730    -0.42488061
 h     -0.18739585    -1.97810236     0.58430680
 h     -2.00158208     1.75113243     1.31093659
 h     -0.62418860     2.15148169    -0.93270120
 h      1.80836445     1.43190771    -0.97681187
 o      2.47083557    -0.96048356     0.41782428
 h      3.10897281    -0.19472944     0.26125980
 c     -2.48787584    -0.47603441    -0.60078680
 h     -2.56135632    -0.75822008    -1.59126707
 h     -3.10577435    -0.93080708     0.21102474
 h     -3.02498544     0.50373688    -0.81375329
 h     -0.29401292     1.07813378     1.83433549
          17

 c      1.24008953    -0.61648537    -0.10601737
 c     -0.00141669    -1.06968012     0.11268172
 c     -1.06309786     0.04224425    -0.02470161
 c     -1.09807964     1.10307157     1.01915551
 c     -0.32195346     1.26157879    -0.45038236
 c      1.06058384     0.78268244    -0.42973810
 h     -0.17853692    -1.97828534     0.55120902
 h     -2.02885241     1.77129607     1.30188888
 h     -0.57722608     2.20605497    -0.96970511
 h      1.83463599     1.43294554    -0.99299543
 o      2.47479691    -0.95504608     0.41375436
 h      3.08358753    -0.20775475     0.25507465
 c     -2.48128704    -0.46885436    -0.60772243
 h     -2.56552190    -0.79591559    -1.63378154
 h     -3.03553917    -0.95671740     0.20313231
 h     -3.00878011     0.45993920    -0.76333618
 h     -0.26501249     1.02874971     1.89465146
          17

 c      1.23308367    -0.62887052    -0.09755514
 c     -0.01283424    -1.07070277     0.12200779
 c     -1.06033391     0.04563006    -0.02477600
 c     -1.09348047     1.10807069     1.02104391
 c     -0.33217622     1.25089856    -0.44631818
 c      1.06005110     0.79577613    -0.43672713
 h     -0.17777274    -2.00207128     0.52846603
 h     -2.03964215     1.77937227     1.28297737
 h     -0.53188298     2.25325454    -1.00674697
 h      1.85507963     1.42595924    -0.99564805
 o      2.47798606    -0.95001050     0.40898952
 h      3.05730095    -0.22487122     0.24835960
 c     -2.47383865    -0.45968951    -0.61386983
 h     -2.56294796    -0.84576305    -1.67851486
 h     -2.96351058    -0.98850648     0.19175475
 h     -2.99862576     0.42430814    -0.70989543
 h     -0.25604363     0.98101619     1.93759202
          17

 c      1.22800753    -0.63767362    -0.08810068
 c     -0.02494103    -1.07024269     0.13153698
 c     -1.05937727     0.04674807    -0.02586070
 c     -1.08743812     1.11292761     1.02513781
 c     -0.34072756     1.24174126    -0.44256371
 c      1.05915405     0.80931428    -0.44546763
 h     -0.18567405    -2.04714155     0.51517672
 h     -2.03188714     1.77459376     1.25523885
 h     -0.48874713     2.28099569    -1.03664707
 h      1.86799782     1.41171574    -0.98511666
 o      2.47969912    -0.94625596     0.40374174
 h      3.04033452    -0.23321290     0.23830111
 c     -2.46470120    -0.45029282    -0.62036837
 h     -2.55289944    -0.89910276    -1.71070804
 h     -2.89308481    -1.02841894     0.18043011
 h     -3.00370149     0.41036470    -0.65707192
 h     -0.26989935     0.93778339     1.95887287
          17

 c      1.22473912    -0.64244397    -0.07785562
 c     -0.03753755    -1.06933622     0.14152122
 c     -1.06032068     0.04556173    -0.02792243
 c     -1.07998172     1.11734695     1.03127036
 c     -0.34714570     1.23504444    -0.43955137
 c      1.05776413     0.82236434    -0.45542072
 h     -0.20068636    -2.10111873     0.50659909
 h     -2.00697696     1.75855722     1.22069225
 h     -0.45008647     2.28337049    -1.05545938
 h      1.87409867     1.39292094    -0.96356653
 o      2.47948371    -0.94439775     0.39819250
 h      3.03954078    -0.22390097     0.22280800
 c     -2.45351745    -0.44178324    -0.62780906
 h     -2.53545016    -0.94822769    -1.72189290
 h     -2.82598539    -1.07681258     0.17029376
 h     -3.02867498     0.42267606    -0.60647966
 h     -0.30609023     0.90145823     1.95742345
          17

 c      1.22299247    -0.64292910    -0.06701268
 c     -0.05036232    -1.06911827     0.15217319
 c     -1.06315644     0.04222736    -0.03090577
 c     -1.07107099     1.12085264     1.03890218
 c     -0.35103669     1.23123268    -0.43747456
 c      1.05557861     0.83397389    -0.46591118
 h     -0.22067879    -2.14989329     0.49819088
 h     -1.97010875     1.73542681     1.18215391
 h     -0.41872893     2.25921437    -1.06173347
 h      1.87662068     1.37391762    -0.93478555
 o      2.47754438    -0.94426012     0.39236218
 h      3.05210150    -0.20044108     0.20262929
 c     -2.44079876    -0.43418860    -0.63615488
 h     -2.51121665    -0.98723754    -1.70918599
 h     -2.76252352    -1.13107978     0.15947056
 h     -3.06900690     0.45126007    -0.55880597
 h     -0.36127433     0.87372601     1.93526075
          17

 c      1.22234204    -0.63905782    -0.05575375
 c     -0.06304814    -1.07034958     0.16351939
 c     -1.06775045     0.03708410    -0.03474099
 c     -1.06064592     1.12284837     1.04703734
 c     -0.35214285     1.23024519    -0.43630328
 c      1.05218311     0.84322213    -0.47619139
 h     -0.24380632    -2.18314685     0.48739990
 h     -1.93067359     1.71212892     1.14286113
 h     -0.39756022     2.21138888    -1.05618840
 h      1.88079731     1.35994049    -0.90348002
 o      2.47454898    -0.94509104     0.38613434
 h      3.06848618    -0.17526019     0.18089152
 c     -2.42752963    -0.42706484    -0.64481321
 h     -2.48113461    -1.01230162    -1.67411360
 h     -2.70269279    -1.18622712     0.14452285
 h     -3.11478350     0.47989944    -0.51568891
 h     -0.42832728     0.85481521     1.89900858
          17

 c      1.22227340    -0.63092303    -0.04424335
 c     -0.07515588    -1.07332925     0.17541870
 c     -1.07382880     0.03061186    -0.03933876
 c     -1.04890342     1.12285651     1.05405996
 c     -0.35037546     1.23147132    -0.43573123
 c      1.04726086     0.84935097    -0.48557823
 h     -0.26867128    -2.19542455     0.47353195
 h     -1.90067685     1.69721826     1.10564807
 h     -0.38932165     2.14749455    -1.04230022
 h      1.89172025     1.35550420    -0.87376545
 o      2.47114280    -0.94616156     0.37938707
 h      3.07986631    -0.16007312     0.16085015
 c     -2.41459038    -0.42011152    -0.65287323
 h     -2.44639446    -1.02198435    -1.62226212
 h     -2.64702405    -1.23663697     0.12255861
 h     -3.15680835     0.49564461    -0.47949771
 h     -0.49469369     0.84201568     1.86283506
          17

 c      1.22224243    -0.61876650    -0.03262074
 c     -0.08622897    -1.07793423     0.18761383
 c     -1.08097975     0.02336368    -0.04457376
 c     -1.03670094     1.12094070     1.05776347
 c     -0.34581787     1.23363817    -0.43506619
 c      1.04090050     0.85194013    -0.49361034
 h     -0.29429698    -2.18572065     0.45723489
 h     -1.88912512     1.69711725     1.07211497
 h     -0.39651115     2.08148679    -1.02770763
 h      1.91094879     1.36237511    -0.84752248
 o      2.46772150    -0.94704063     0.37206357
 h      3.08141970    -0.16142823     0.14461953
 c     -2.40256394    -0.41316635    -0.65926502
 h     -2.40837311    -1.01801579    -1.56373377
 h     -2.59675093    -1.27767586     0.09249664
 h     -3.18886369     0.49117370    -0.45241133
 h     -0.54323274     0.82861131     1.84919141
          17

 c      1.22173288    -0.60296414    -0.02099531
 c     -0.09583539    -1.08362921     0.19976359
 c     -1.08867488     0.01588910    -0.05026436
 c     -1.02525114     1.11771585     1.05639504
 c     -0.33868908     1.23492116    -0.43323497
 c      1.03373915     0.85098885    -0.50009362
 h     -0.32020009    -2.15741715     0.44020100
 h     -1.89580622     1.71196855     1.04292384
 h     -0.42142773     2.03289832    -1.02448694
 h      1.93477330     1.37876186    -0.82415005
 o      2.46440428    -0.94761387     0.36418408
 h      3.07252756    -0.18038909     0.13289487
 c     -2.39180106    -0.40598012    -0.66281624
 h     -2.36835816    -1.00602568    -1.51328490
 h     -2.55355540    -1.30655362     0.05526097
 h     -3.20754261     0.46369928    -0.43595621
 h     -0.56198740     0.80798140     1.87656130
          17

 c      1.22031043    -0.58401409    -0.00944649
 c     -0.10358296    -1.08943267     0.21146009
 c     -1.09629970     0.00866896    -0.05615638
 c     -1.01507199     1.11358564     1.05035215
 c     -0.32932329     1.23384701    -0.42934874
 c      1.02677023     0.84682866    -0.50500898
 h     -0.34665627    -2.11879045     0.42505491
 h     -1.91215177     1.73607363     1.01880024
 h     -0.46589006     2.01681376    -1.04292512
 h      1.95617239     1.40052615    -0.80191111
 o      2.46102771    -0.94807367     0.35585233
 h      3.05670152    -0.21272302     0.12481443
 c     -2.38252333    -0.39823791    -0.66249917
 h     -2.32707389    -0.99405256    -1.48726894
 h     -2.51922491    -1.32259610     0.01334928
 h     -3.21190843     0.41395068    -0.43080422
 h     -0.55561541     0.78216274     1.93886433
          17

 c      1.21767211    -0.56252718     0.00197304
 c     -0.10911609    -1.09395328     0.22226098
 c     -1.10318285     0.00208951    -0.06191742
 c     -1.00607495     1.10856052     1.04162705
 c     -0.31835063     1.23056420    -0.42367116
 c      1.02102200     0.83996262    -0.50840407
 h     -0.37499884    -2.08280814     0.41509095
 h     -1.92750088     1.76193143     1.00069822
 h     -0.52879753     2.02945263    -1.08022696
 h      1.96826832     1.42309226    -0.77932547
 o      2.45712726    -0.94892144     0.34726891
 h      3.04174898    -0.24895488     0.11776979
 c     -2.37480219    -0.39005965    -0.65810128
 h     -2.28472492    -0.98666593    -1.49525393
 h     -2.49534430    -1.32723621    -0.02983732
 h     -3.20398637     0.34622742    -0.43647977
 h     -0.53786193     0.75980453     2.01206679
          17

 c      1.21369037    -0.53920910     0.01323223
 c     -0.11216091    -1.09574370     0.23177623
 c     -1.10863943    -0.00353832    -0.06716760
 c     -0.99819040     1.10268967     1.03207221
 c     -0.30688160     1.22648140    -0.41746525
 c      1.01733801     0.83094843    -0.51034301
 h     -0.40717147    -2.06330617     0.41336557
 h     -1.93360911     1.78326613     0.98939144
 h     -0.60383843     2.05269282    -1.12206788
 h      1.96652907     1.44270064    -0.75572191
 o      2.45203653    -0.95083082     0.33870488
 h      3.03814950    -0.27672413     0.10792417
 c     -2.36832299    -0.38249913    -0.65075226
 h     -2.24216081    -0.97994899    -1.53323309
 h     -2.48302329    -1.32389359    -0.07068507
 h     -3.19038905     0.26931217    -0.45092576
 h     -0.51944016     0.74794950     2.07489246
          17

 c      1.20844467    -0.51483096     0.02431767
 c     -0.11269874    -1.09403728     0.23980308
 c     -1.11204691    -0.00795457    -0.07154216
 c     -0.99143007     1.09617904     1.02287134
 c     -0.29626319     1.22291653    -0.41195186
 c      1.01625961     0.82035473    -0.51089829
 h     -0.44362372    -2.06669674     0.42118663
 h     -1.92589330     1.79596469     0.98523596
 h     -0.68198107     2.06989196    -1.15458509
 h      1.94945460     1.45693100    -0.73122365
 o      2.44529395    -0.95417953     0.33035772
 h      3.05266382    -0.28848576     0.09265403
 c     -2.36215943    -0.37725187    -0.64248379
 h     -2.20153435    -0.96521695    -1.58789414
 h     -2.48265253    -1.31767957    -0.10596135
 h     -3.18397244     0.19667924    -0.47042615
 h     -0.50593565     0.74981248     2.11491132
          17

 c      1.20222561    -0.49020658     0.03523599
 c     -0.11113055    -1.08918130     0.24639106
 c     -1.11292351    -0.01095601    -0.07474596
 c     -0.98574507     1.08930506     1.01470785
 c     -0.28772268     1.22058546    -0.40785279
 c      1.01794923     0.80875776    -0.51015628
 h     -0.48120244    -2.08709578     0.43738535
 h     -1.90322851     1.79805333     0.98815166
 h     -0.75496068     2.07162523    -1.16962886
 h      1.91865127     1.46497171    -0.70658419
 o      2.43707618    -0.95863042     0.32219281
 h      3.08162656    -0.28836605     0.07319299
 c     -2.35509057    -0.37578904    -0.63529876
 h     -2.16543498    -0.93567320    -1.64534320
 h     -2.49376210    -1.31456377    -0.13330652
 h     -3.20048742     0.14231762    -0.49104579
 h     -0.49963484     0.76593259     2.12627066
          17

 c      1.19549719    -0.46619615     0.04602854
 c     -0.10815903    -1.08217884     0.25175886
 c     -1.11096770    -0.01242677    -0.07657263
 c     -0.98093275     1.08232307     1.00795077
 c     -0.28218952     1.21971070    -0.40546802
 c      1.02213701     0.79674401    -0.50822490
 h     -0.51417276    -2.11170016     0.45928680
 h     -1.86767962     1.78967750     0.99766267
 h     -0.81653741     2.05414352    -1.16390970
 h      1.87881561     1.46792557    -0.68304737
 o      2.42802157    -0.96342338     0.31401666
 h      3.11393472    -0.28752767     0.05348401
 c     -2.34675442    -0.37853097    -0.63053196
 h     -2.13592267    -0.88869881    -1.69526462
 h     -2.51503616    -1.31962420    -0.15174692
 h     -3.24565311     0.11168273    -0.51136669
 h     -0.50089603     0.79525698     2.10730740
          17

 c      1.18882936    -0.44371922     0.05678951
 c     -0.10451066    -1.07400044     0.25617448
 c     -1.10607653    -0.01237268    -0.07690266
 c     -0.97661258     1.07540146     1.00269545
 c     -0.28024007     1.22019140    -0.40482674
 c      1.02812278     0.78490649    -0.50524605
 h     -0.53699384    -2.12873846     0.48407742
 h     -1.82455832     1.77337655     1.01294238
 h     -0.86250774     2.01727894    -1.13738087
 h      1.83746223     1.46905086    -0.66220231
 o      2.41874630    -0.96791404     0.30566152
 h      3.13889290    -0.29550801     0.03719287
 c     -2.33832379    -0.38488214    -0.62877371
 h     -2.11426054    -0.82506367    -1.73116391
 h     -2.54437465    -1.33479913    -0.16221083
 h     -3.30731148     0.09929449    -0.53250750
 h     -0.50845584     0.83550682     2.05995055
          17

 c      1.18282246    -0.42374336     0.06767212
 c     -0.10076018    -1.06529360     0.25989401
 c     -1.09838618    -0.01094252    -0.07570378
 c     -0.97230098     1.06859765     0.99863621
 c     -0.28206922     1.22168005    -0.40575115
 c      1.03490447     0.77386887    -0.50141984
 h     -0.54589630    -2.13077384     0.50947709
 h     -1.78239221     1.75433200     1.03291263
 h     -0.89079327     1.96368582    -1.09266284
 h      1.80358513     1.47325237    -0.64569072
 o      2.40961363    -0.97177633     0.29706854
 h      3.15002011    -0.31694986     0.02634245
 c     -2.33154716    -0.39406387    -0.63013296
 h     -2.10103593    -0.74775252    -1.74974022
 h     -2.57889512    -1.35786967    -0.16754850
 h     -3.36630364     0.09664147    -0.55534014
 h     -0.51871386     0.88301322     1.99109749
          17

 c      1.17803444    -0.40723091     0.07887289
 c     -0.09727220    -1.05638160     0.26314536
 c     -1.08831087    -0.00842798    -0.07303082
 c     -0.96768371     1.06193011     0.99479273
 c     -0.28741977     1.22355349    -0.40781358
 c      1.04148016     0.76440024    -0.49703766
 h     -0.53912476    -2.11469193     0.53390718
 h     -1.75155948     1.73950701     1.05643966
 h     -0.90240810     1.89952209    -1.03572806
 h      1.78459628     1.48489301    -0.63468304
 o      2.40070618    -0.97499344     0.28829517
 h      3.14561752    -0.35177860     0.02118229
 c     -2.32771810    -0.40551533    -0.63438960
 h     -2.09623697    -0.66125263    -1.75076140
 h     -2.61509843    -1.38385489    -0.17171792
 h     -3.40797423     0.09770331    -0.57936925
 h     -0.52404785     0.93251668     1.91570357
          17

 c      1.17491692    -0.39503433     0.09058481
 c     -0.09418161    -1.04731264     0.26612048
 c     -1.07652988    -0.00524668    -0.06902230
 c     -0.96305813     1.05555691     0.98942056
 c     -0.29542284     1.22479431    -0.41021286
 c      1.04719467     0.75755633    -0.49248951
 h     -0.51682374    -2.08116800     0.55658947
 h     -1.74034732     1.73444369     1.08249732
 h     -0.90375438     1.83623854    -0.97758852
 h      1.78292190     1.50460382    -0.62936273
 o      2.39181850    -0.97783585     0.27951599
 h      3.12901995    -0.39563179     0.02017321
 c     -2.32745024    -0.41876376    -0.64100611
 h     -2.09914721    -0.57107401    -1.73754868
 h     -2.64937047    -1.40752294    -0.17868182
 h     -3.42444631     0.09932518    -0.60318179
 h     -0.51170232     0.97816732     1.85795356
          17

 c      1.17376478    -0.38774256     0.10291625
 c     -0.09137608    -1.03786152     0.26895389
 c     -1.06391556    -0.00192170    -0.06390719
 c     -0.95928823     1.04986436     0.98109866
 c     -0.30447535     1.22396115    -0.41175278
 c      1.05185508     0.75458823    -0.48819389
 h     -0.48106829    -2.03473521     0.57781250
 h     -1.75024537     1.73922173     1.11002589
 h     -0.90865232     1.79126397    -0.93490164
 h      1.79543248     1.52824177    -0.62890909
 o      2.38243766    -0.98085153     0.27102840
 h      3.10907699    -0.44013056     0.01990138
 c     -2.33081777    -0.43327888    -0.64913017
 h     -2.10816917    -0.48301992    -1.71744342
 h     -2.67858814    -1.42519767    -0.19165855
 h     -3.41314997     0.10028783    -0.62491686
 h     -0.46924237     1.01671074     1.83919076
          17

 c      1.17468475    -0.38551159     0.11579306
 c     -0.08849261    -1.02750139     0.27168440
 c     -1.05143050     0.00094288    -0.05802003
 c     -0.95676027     1.04542207     0.97071441
 c     -0.31280383     1.21981300    -0.41143625
 c      1.05557946     0.75654276    -0.48446010
 h     -0.43594663    -1.98427011     0.59938129
 h     -1.77536858     1.74812436     1.13759831
 h     -0.93239255     1.78087277    -0.92320745
 h      1.81611173     1.54932548    -0.63200824
 o      2.37187296    -0.98474645     0.26320830
 h      3.09834478    -0.47495624     0.01579636
 c     -2.33748772    -0.44849834    -0.65772447
 h     -2.12088708    -0.40203110    -1.70077269
 h     -2.70058125    -1.43549283    -0.21277118
 h     -3.37569268     0.10082765    -0.64243492
 h     -0.39776146     1.04875764     1.85545507
          17

 c      1.17758881    -0.38794356     0.12888949
 c     -0.08498862    -1.01548240     0.27423673
 c     -1.04002809     0.00271474    -0.05178254
 c     -0.95502465     1.04297122     0.96096368
 c     -0.31993525     1.21258481    -0.40960745
 c      1.05860907     0.76386444    -0.48137037
 h     -0.38702010    -1.94233353     0.62481373
 h     -1.80649738     1.75343970     1.16344398
 h     -0.97503490     1.80518882    -0.94302112
 h      1.83901103     1.56222323    -0.63739217
 o      2.35977896    -0.99002038     0.25633771
 h      3.10513454    -0.49388952     0.00489010
 c     -2.34671017    -0.46393203    -0.66593580
 h     -2.13474437    -0.33130894    -1.69686181
 h     -2.71443297    -1.43948286    -0.24284523
 h     -3.31790064     0.10284278    -0.65337227
 h     -0.31224595     1.07526852     1.88311896
          17

 c      1.18220804    -0.39408712     0.14163873
 c     -0.08034821    -1.00125288     0.27652457
 c     -1.03057707     0.00282800    -0.04563777
 c     -0.95352775     1.04321200     0.95425650
 c     -0.32679929     1.20391795    -0.40780984
 c      1.06117988     0.77628096    -0.47875944
 h     -0.33928898    -1.92049427     0.65806024
 h     -1.83521970     1.74909424     1.18589241
 h     -1.02050010     1.84864627    -0.98056772
 h      1.85975752     1.56384059    -0.64412962
 o      2.34670438    -0.99666102     0.25042816
 h      3.12511435    -0.49984327    -0.01141250
 c     -2.35720887    -0.47919603    -0.67353877
 h     -2.14811423    -0.27285673    -1.70889874
 h     -2.72067796    -1.44067945    -0.28125021
 h     -3.25044650     0.11063329    -0.65528764
 h     -0.22874050     1.09607954     1.90180470
          17

 c      1.18813100    -0.40256681     0.15332340
 c     -0.07432698    -0.98514072     0.27871580
 c     -1.02380528     0.00087956    -0.03998055
 c     -0.95194491     1.04656420     0.95198258
 c     -0.33434424     1.19554809    -0.40755502
 c      1.06343606     0.79294079    -0.47628494
 h     -0.29473387    -1.92138310     0.70022350
 h     -1.85579864     1.73200784     1.20380143
 h     -1.05304376     1.89478293    -1.02144956
 h      1.87600305     1.55395012    -0.65171653
 o      2.33384063    -1.00437285     0.24530131
 h      3.14531257    -0.50114809    -0.02874074
 c     -2.36724271    -0.49396740    -0.68100242
 h     -2.16075249    -0.22875128    -1.73285428
 h     -2.72132725    -1.44465261    -0.32597809
 h     -3.18798316     0.13121004    -0.64593849
 h     -0.15828809     1.11080046     1.90104568
          17

 c      1.19485558    -0.41180279     0.16320580
 c     -0.06695457    -0.96850995     0.28137752
 c     -1.02024496    -0.00330589    -0.03510583
 c     -0.95008006     1.05307464     0.95465492
 c     -0.34296896     1.18869647    -0.40979384
 c      1.06537402     0.81263629    -0.47352830
 h     -0.25258580    -1.93643267     0.74762973
 h     -1.86552542     1.70204431     1.21680067
 h     -1.06419096     1.93275393    -1.05641210
 h      1.88753899     1.53495601    -0.66011551
 o      2.32237675    -1.01295883     0.24078267
 h      3.15397732    -0.50511174    -0.04302139
 c     -2.37518961    -0.50784457    -0.68910442
 h     -2.17331212    -0.20121530    -1.76121849
 h     -2.71940543    -1.45762680    -0.37427180
 h     -3.14336182     0.17129723    -0.62362339
 h     -0.10741711     1.11935739     1.87736579
          17

 c      1.20184138    -0.42024259     0.17064486
 c     -0.05834286    -0.95309352     0.28526407
 c     -1.02018234    -0.00965736    -0.03118627
 c     -0.94771727     1.06240779     0.96211797
 c     -0.35267645     1.18408217    -0.41496656
 c      1.06681792     0.83400971    -0.47007767
 h     -0.21178339    -1.95276886     0.79406596
 h     -1.86479039     1.66168932     1.22545990
 h     -1.05120410     1.95659399    -1.08055401
 h      1.89624753     1.51137051    -0.66977935
 o      2.31317514    -1.02243394     0.23678318
 h      3.14504645    -0.51564940    -0.05194475
 c     -2.38042882    -0.52005528    -0.69845619
 h     -2.18665525    -0.19169613    -1.78690262
 h     -2.71778219    -1.48364006    -0.42375989
 h     -3.11902740     0.23000674    -0.58796287
 h     -0.07952301     1.12208014     1.83141028
          17

 c      1.20857127    -0.42654129     0.17516678
 c     -0.04859871    -0.94031054     0.29102356
 c     -1.02363540    -0.01788907    -0.02828473
 c     -0.94456410     1.07387510     0.97364514
 c     -0.36327482     1.18202112    -0.42312794
 c      1.06745666     0.85573191    -0.46558174
 h     -0.17226032    -1.96009330     0.83398412
 h     -1.85732390     1.61576828     1.23145677
 h     -1.01486059     1.96363340    -1.09184744
 h      1.90553016     1.48880300    -0.68156904
 o      2.30668568    -1.03298094     0.23330390
 h      3.11859895    -0.53331012    -0.05514998
 c     -2.38345308    -0.52955018    -0.70919772
 h     -2.20141902    -0.20019814    -1.80497450
 h     -2.71781137    -1.52155541    -0.47329186
 h     -3.10718494     0.29611878    -0.54105561
 h     -0.07513340     1.11969565     1.76698485
          17

 c      1.21462734    -0.42967188     0.17648762
 c     -0.03786576    -0.93101002     0.29906283
 c     -1.03036402    -0.02757162    -0.02639203
 c     -0.94037991     1.08652489     0.98794387
 c     -0.37444411     1.18245329    -0.43400034
 c      1.06698181     0.87667671    -0.45979155
 h     -0.13477391    -1.95280388     0.86389671
 h     -1.85010883     1.57080849     1.23758119
 h     -0.95859076     1.95404790    -1.09068625
 h      1.91871457     1.47228599    -0.69639916
 o      2.30287743    -1.04490442     0.23044110
 h      3.08090931    -0.55530789    -0.05434093
 c     -2.38514802    -0.53563720    -0.72099254
 h     -2.21778978    -0.22510383    -1.81316253
 h     -2.71895282    -1.56477656    -0.52260830
 h     -3.09849986     0.35502801    -0.48733306
 h     -0.09049793     1.11329735     1.69171607
          17

 c      1.21975801    -0.42897639     0.17450415
 c     -0.02637592    -0.92546275     0.30952403
 c     -1.03989981    -0.03821662    -0.02546744
 c     -0.93542491     1.09934022     1.00313056
 c     -0.38567957     1.18487287    -0.44693580
 c      1.06528901     0.89606557    -0.45260713
 h     -0.10044506    -1.92966379     0.88254754
 h     -1.85151069     1.53336584     1.24716834
 h     -0.88883247     1.93185067    -1.08066848
 h      1.93676749     1.46451226    -0.71459262
 o      2.30119041    -1.05860371     0.22839679
 h      3.04434978    -0.57540096    -0.05342277
 c     -2.38626390    -0.53829061    -0.73320210
 h     -2.23539136    -0.26320962    -1.81219543
 h     -2.71965711    -1.60428114    -0.57129269
 h     -3.08726442     0.39545325    -0.43212525
 h     -0.11432638     1.10422106     1.61876173
          17

 c      1.22391783    -0.42416508     0.16926591
 c     -0.01446624    -0.92339623     0.32227615
 c     -1.05158922    -0.04935466    -0.02547095
 c     -0.93105061     1.11154520     1.01689484
 c     -0.39619301     1.18817730    -0.46079136
 c      1.06259253     0.91349269    -0.44410854
 h     -0.07046600    -1.89343448     0.89095719
 h     -1.86679422     1.50749685     1.26281452
 h     -0.81583221     1.90709732    -1.07041026
 h      1.95704140     1.46526069    -0.73533226
 o      2.30074402    -1.07444257     0.22741383
 h      3.02366095    -0.58579167    -0.05737530
 c     -2.38731087    -0.53796382    -0.74500599
 h     -2.25326357    -0.30991747    -1.80613903
 h     -2.71849152    -1.63216084    -0.61812459
 h     -3.07143550     0.41095812    -0.38051035
 h     -0.12545865     1.09357248     1.56693472
          17

 c      1.22726125    -0.41528938     0.16094295
 c     -0.00255075    -0.92400670     0.33688478
 c     -1.06465163    -0.06059240    -0.02637698
 c     -0.92922175     1.12282301     1.02738904
 c     -0.40498123     1.19066594    -0.47392404
 c      1.05933872     0.92881711    -0.43453594
 h     -0.04593174    -1.85112366     0.89278181
 h     -1.89425627     1.49349754     1.28526311
 h     -0.75250668     1.89654935    -1.07409345
 h      1.97432447     1.47241017    -0.75673427
 o      2.30097610    -1.09237830     0.22755109
 h      3.02593117    -0.58328006    -0.06855429
 c     -2.38860293    -0.53530592    -0.75547768
 h     -2.27001359    -0.35978827    -1.80202682
 h     -2.71471871    -1.64352782    -0.66109218
 h     -3.05140542     0.39909504    -0.33681189
 h     -0.10260510     1.08146912     1.55200590
          17

 c      1.23010004    -0.40270582     0.14980365
 c      0.00892721    -0.92599665     0.35259670
 c     -1.07823903    -0.07164873    -0.02816341
 c     -0.93044364     1.13314740     1.03447316
 c     -0.41136503     1.19084253    -0.48485404
 c      1.05601921     0.94201911    -0.42422708
 h     -0.02766720    -1.81408148     0.89455647
 h     -1.92652822     1.48919069     1.31343981
 h     -0.70797346     1.91492626    -1.10414928
 h      1.98313276     1.48345368    -0.77645458
 o      2.30205080    -1.11171137     0.22852053
 h      3.04456078    -0.57368258    -0.08401950
 c     -2.39027800    -0.53096371    -0.76378976
 h     -2.28423681    -0.40758778    -1.80751685
 h     -2.70839479    -1.63699706    -0.69770544
 h     -3.02928478     0.36064269    -0.30428158
 h     -0.04777590     1.06806214     1.57236731
          17

 c      1.23283528    -0.38704303     0.13621198
 c      0.01954118    -0.92783834     0.36847127
 c     -1.09149519    -0.08235124    -0.03078383
 c     -0.93350940     1.14248079     1.03931657
 c     -0.41553036     1.18878066    -0.49340862
 c      1.05302585     0.95312035    -0.41355375
 h     -0.01598679    -1.79544738     0.90430131
 h     -1.95493597     1.49182971     1.34520741
 h     -0.68122853     1.95922636    -1.15798715
 h      1.97949674     1.49648328    -0.79233524
 o      2.30441767    -1.13140168     0.22985641
 h      3.06686971    -0.56718779    -0.09822217
 c     -2.39224933    -0.52550750    -0.76960520
 h     -2.29509487    -0.44928904    -1.82653476
 h     -2.70027211    -1.61463213    -0.72537793
 h     -3.00894695     0.29972528    -0.28450940
 h      0.01519712     1.05507992     1.61289960
          17

 c      1.23587302    -0.36915161     0.12063239
 c      0.02890784    -0.92842949     0.38377479
 c     -1.10361923    -0.09258091    -0.03415882
 c     -0.93716448     1.15075185     1.04308364
 c     -0.41812997     1.18586227    -0.50051321
 c      1.05057282     0.96217650    -0.40287853
 h     -0.01043197    -1.80287455     0.92706603
 h     -1.97252955     1.49904257     1.37810440
 h     -0.66589356     2.01165204    -1.22028707
 h      1.96174946     1.51056400    -0.80283637
 o      2.30829774    -1.15049528     0.23114715
 h      3.08307242    -0.57201720    -0.10669372
 c     -2.39411524    -0.51950928    -0.77338390
 h     -2.30262800    -0.48217162    -1.85634328
 h     -2.69164600    -1.58181885    -0.74186219
 h     -2.99671587     0.22471127    -0.27631843
 h      0.06380652     1.04477378     1.65927439
          17

 c      1.23954859    -0.35003846     0.10362442
 c      0.03669922    -0.92766948     0.39834672
 c     -1.11393317    -0.10220063    -0.03818776
 c     -0.94071543     1.15791119     1.04648200
 c     -0.41970752     1.18340888    -0.50704988
 c      1.04866582     0.96929403    -0.39252766
 h     -0.00966315    -1.83209406     0.96076732
 h     -1.97517901     1.50906459     1.40985858
 h     -0.65699002     2.05531965    -1.27626730
 h      1.93071521     1.52583666    -0.80730987
 o      2.31357854    -1.16829100     0.23211600
 h      3.08879003    -0.59233603    -0.10725635
 c     -2.39509916    -0.51364731    -0.77629065
 h     -2.30758123    -0.50431259    -1.88933319
 h     -2.68412571    -1.54694955    -0.74570722
 h     -3.00203011     0.14858965    -0.27460320
 h      0.08546417     1.03871904     1.70235814
          17

 c      1.24408123    -0.33080167     0.08582041
 c      0.04266809    -0.92619923     0.41245265
 c     -1.12193864    -0.11101754    -0.04276103
 c     -0.94382368     1.16392985     1.04984322
 c     -0.42060785     1.18215182    -0.51342101
 c      1.04710701     0.97463246    -0.38276693
 h     -0.01175772    -1.87022293     0.99806442
 h     -1.96171265     1.52074389     1.43870159
 h     -0.65199860     2.08018911    -1.31683283
 h      1.88962235     1.54356723    -0.80616671
 o      2.31986968    -1.18437195     0.23262902
 h      3.08474157    -0.62829098    -0.10000464
 c     -2.39424024    -0.50852521    -0.77970023
 h     -2.31099849    -0.51443967    -1.91725006
 h     -2.67920501    -1.52014119    -0.73656623
 h     -3.03546507     0.08535907    -0.27162517
 h      0.07529541     1.03768083     1.73684423
          17

 c      1.24956512    -0.31257608     0.06789392
 c      0.04668772    -0.92471135     0.42636336
 c     -1.12733678    -0.11878158    -0.04776087
 c     -0.94628166     1.16877841     1.05323328
 c     -0.42105902     1.18233064    -0.51964408
 c      1.04553276     0.97839919    -0.37378626
 h     -0.01479337    -1.90403559     1.03142930
 h     -1.93383683     1.53357552     1.46356352
 h     -0.64988870     2.08177641    -1.33757970
 h      1.84366754     1.56607998    -0.80086285
 o      2.32652188    -1.19862524     0.23270452
 h      3.07663434    -0.67606742    -0.08730061
 c     -2.39112356    -0.50418550    -0.78440492
 h     -2.31383430    -0.51217146    -1.93404312
 h     -2.67750617    -1.50989427    -0.71519657
 h     -3.10091169     0.04117109    -0.26355668
 h      0.03338364     1.04178681     1.75980239
          17

 c      1.25599627    -0.29647862     0.05052157
 c      0.04876949    -0.92358808     0.44013484
 c     -1.12999817    -0.12520388    -0.05305338
 c     -0.94796415     1.17241807     1.05646762
 c     -0.42122533     1.18385029    -0.52549077
 c      1.04351334     0.98086665    -0.36571719
 h     -0.01727393    -1.92436197     1.05583252
 h     -1.89606801     1.54782296     1.48420200
 h     -0.65044956     2.05930985    -1.33727618
 h      1.79882767     1.59622242    -0.79344806
 o      2.33262602    -1.21123663     0.23251658
 h      3.07506548    -0.72816493    -0.07369135
 c     -2.38655526    -0.50018505    -0.79013806
 h     -2.31668463    -0.49815135    -1.93675420
 h     -2.67796330    -1.51850421    -0.68338009
 h     -3.18887029     0.01089920    -0.25534078
 h     -0.03601269     1.05053143     1.77041647
          17

 c      1.26331958    -0.28354129     0.03433908
 c      0.04904434    -0.92287514     0.45359754
 c     -1.12991384    -0.12998968    -0.05848589
 c     -0.94896175     1.17481984     1.05901859
 c     -0.42121437     1.18633423    -0.53052432
 c      1.04072707     0.98243632    -0.35869871
 h     -0.01826472    -1.92655414     1.06898019
 h     -1.85540599     1.56461279     1.50118741
 h     -0.65414268     2.01520423    -1.31748519
 h      1.75982052     1.63601351    -0.78551355
 o      2.33720366    -1.22252461     0.23230617
 h      3.09224902    -0.77608567    -0.06440268
 c     -2.38212302    -0.49638226    -0.79599103
 h     -2.31972478    -0.47389869    -1.92558801
 h     -2.67783881    -1.54051724    -0.64407247
 h     -3.28215917    -0.01395442    -0.25542648
 h     -0.12340871     1.06251840     1.77111232
          17

 c      1.27146057    -0.27463476     0.01989704
 c      0.04773391    -0.92234106     0.46639982
 c     -1.12717096    -0.13287552    -0.06389022
 c     -0.94985296     1.17601788     1.05985252
 c     -0.42104069     1.18906403    -0.53402557
 c      1.03711835     0.98371055    -0.35295244
 h     -0.01737870    -1.90993646     1.07094097
 h     -1.82013273     1.58574396     1.51548271
 h     -0.66240594     1.95594812    -1.28351924
 h      1.72827622     1.68492819    -0.77706148
 o      2.33977363    -1.23256462     0.23214668
 h      3.13290199    -0.81627037    -0.06158093
 c     -2.37930610    -0.49317370    -0.80093506
 h     -2.32280811    -0.44148765    -1.90395889
 h     -2.67391829    -1.56636767    -0.60135103
 h     -3.36538164    -0.03884420    -0.26939464
 h     -0.21229792     1.07508986     1.76998145
          17

 c      1.28032341    -0.27037830     0.00762052
 c      0.04512561    -0.92149792     0.47802926
 c     -1.12195250    -0.13366516    -0.06909190
 c     -0.95179003     1.17617163     1.05746128
 c     -0.42055137     1.19086108    -0.53485078
 c      1.03291232     0.98544740    -0.34877743
 h     -0.01474264    -1.87769376     1.06405642
 h     -1.79735305     1.61285618     1.52744268
 h     -0.67840739     1.89372735    -1.24629708
 h      1.70271319     1.73928132    -0.76635996
 o      2.34073997    -1.24103820     0.23181804
 h      3.18816051    -0.85239253    -0.06232684
 c     -2.37906394    -0.49113989    -0.80397014
 h     -2.32558981    -0.40315531    -1.87830358
 h     -2.66379479    -1.58716066    -0.55979533
 h     -3.42832777    -0.06578112    -0.29885192
 h     -0.28075346     1.08451756     1.78168253
          17

 c      1.28976513    -0.27105825    -0.00222000
 c      0.04155939    -0.91957997     0.48780729
 c     -1.11454254    -0.13225855    -0.07391749
 c     -0.95575013     1.17552926     1.05074774
 c     -0.41938159     1.19018683    -0.53149020
 c      1.02848947     0.98835655    -0.34644926
 h     -0.01096114    -1.83725109     1.05317014
 h     -1.79018885     1.64611894     1.53573115
 h     -0.70751310     1.84555283    -1.22212044
 h      1.68025762     1.79346270    -0.75098586
 o      2.34096916    -1.24755576     0.23099799
 h      3.24239802    -0.89006746    -0.06179891
 c     -2.38182525    -0.49075041    -0.80421176
 h     -2.32761847    -0.36095922    -1.85665554
 h     -2.64635591    -1.59709574    -0.52372375
 h     -3.46541096    -0.09466683    -0.34258019
 h     -0.31317811     1.08785689     1.81861753
          17

 c      1.29957618    -0.27658115    -0.00952019
 c      0.03741200    -0.91558229     0.49491924
 c     -1.10532419    -0.12867509    -0.07819783
 c     -0.96152782     1.17431863     1.04036728
 c     -0.41720139     1.18598171    -0.52288921
 c      1.02426237     0.99286194    -0.34610537
 h     -0.00699151    -1.79997561     1.04546828
 h     -1.79678357     1.68342065     1.53721747
 h     -0.75450281     1.82380271    -1.22364614
 h      1.65842632     1.84193050    -0.72903307
 o      2.34120240    -1.25193535     0.22946945
 h      3.28255093    -0.93227265    -0.05656085
 c     -2.38756738    -0.49225168    -0.80114822
 h     -2.32841206    -0.31679908    -1.84529758
 h     -2.62167882    -1.59393455    -0.49664621
 h     -3.47473768    -0.12416548    -0.39746057
 h     -0.31320010     1.08510356     1.87577682
          17

 c      1.30948157    -0.28648970    -0.01433202
 c      0.03307117    -0.90857152     0.49860993
 c     -1.09477301    -0.12305292    -0.08176269
 c     -0.96820572     1.17276376     1.02830407
 c     -0.41428913     1.17870063    -0.50959403
 c      1.02062328     0.99897334    -0.34768710
 h     -0.00381722    -1.77768869     1.04839512
 h     -1.81194759     1.72088012     1.52812835
 h     -0.81700159     1.82446852    -1.24675232
 h      1.63599262     1.88066891    -0.69972015
 o      2.34184022    -1.25422752     0.22716873
 h      3.30144981    -0.97885994    -0.04537658
 c     -2.39583045    -0.49561132    -0.79495214
 h     -2.32754401    -0.27301326    -1.84520832
 h     -2.59077853    -1.57893597    -0.48089305
 h     -3.45817140    -0.15191897    -0.45876526
 h     -0.29635654     1.07835994     1.93475554
          17

 c      1.31915804    -0.30003769    -0.01683719
 c      0.02890817    -0.89831023     0.49857645
 c     -1.08345308    -0.11561701    -0.08444574
 c     -0.97506572     1.17112147     1.01642789
 c     -0.41154853     1.16983544    -0.49334907
 c      1.01791154     1.00629706    -0.35094938
 h     -0.00204631    -1.77543352     1.06517569
 h     -1.82984262     1.75421883     1.50550647
 h     -0.88517678     1.83296866    -1.27509093
 h      1.61315783     1.90787270    -0.66346234
 o      2.34292744    -1.25465648     0.22416674
 h      3.29798257    -1.02745480    -0.02891949
 c     -2.40562390    -0.50049822    -0.78652777
 h     -2.32470237    -0.23291517    -1.85182798
 h     -2.55538828    -1.55691315    -0.47730254
 h     -3.42271480    -0.17428424    -0.52013007
 h     -0.27657252     1.06987024     1.97896832
          17

 c      1.32825701    -0.31629942    -0.01731214
 c      0.02527602    -0.88559530     0.49519946
 c     -1.07200688    -0.10664895    -0.08610276
 c     -0.98174254     1.16963813     1.00593770
 c     -0.40989923     1.16080978    -0.47587213
 c      1.01635854     1.01413109    -0.35551135
 h     -0.00185797    -1.78747102     1.09209434
 h     -1.84585840     1.77994614     1.46802243
 h     -0.94843004     1.83700722    -1.29400485
 h      1.59147000     1.92416789    -0.62166987
 o      2.34413318    -1.25357125     0.22065426
 h      3.27739586    -1.07421765    -0.00954406
 c     -2.41529335    -0.50636827    -0.77721669
 h     -2.31967828    -0.20039870    -1.85838418
 h     -2.51771323    -1.53612516    -0.48504136
 h     -3.38254814    -0.18587121    -0.57384061
 h     -0.26250581     1.06132077     1.99889040
          17

 c      1.33642335    -0.33428167    -0.01609010
 c      0.02252578    -0.87182347     0.48929335
 c     -1.06111881    -0.09648672    -0.08662062
 c     -0.98805701     1.16849554     0.99744374
 c     -0.40990343     1.15265058    -0.45841651
 c      1.01603360     1.02158432    -0.36092032
 h     -0.00329394    -1.80215760     1.12129794
 h     -1.85735586     1.79595614     1.41610203
 h     -0.99920262     1.83017186    -1.29523513
 h      1.57361492     1.93250788    -0.57638536
 o      2.34471234    -1.25140051     0.21692965
 h      3.25198083    -1.11456039     0.00888041
 c     -2.42268700    -0.51263806    -0.76834711
 h     -2.31232763    -0.17890359    -1.85926954
 h     -2.48003716    -1.52679517    -0.50193348
 h     -3.35784141    -0.17996886    -0.61243862
 h     -0.25885227     1.05390014     1.99063797
          17

 c      1.34330399    -0.35300882    -0.01352855
 c      0.02100091    -0.85835936     0.48170767
 c     -1.05145221    -0.08554003    -0.08591029
 c     -0.99389513     1.16777598     0.99111893
 c     -0.41172630     1.14609617    -0.44186259
 c      1.01683516     1.02771566    -0.36672038
 h     -0.00643265    -1.80895980     1.14526744
 h     -1.86383564     1.80177278     1.35174606
 h     -1.03308221     1.81039581    -1.27558272
 h      1.56289265     1.93746526    -0.52974838
 o      2.34367039    -1.24857665     0.21333690
 h      3.23866575    -1.14442054     0.02191638
 c     -2.42617464    -0.51879034    -0.76076271
 h     -2.30257283    -0.17058681    -1.85144796
 h     -2.44431250    -1.53696410    -0.52563784
 h     -3.36351316    -0.15218500    -0.63175518
 h     -0.26768105     1.04844139     1.95422809
          17

 c      1.34854497    -0.37155567    -0.00999138
 c      0.02100111    -0.84624181     0.47312945
 c     -1.04358832    -0.07429955    -0.08389592
 c     -0.99919218     1.16744780     0.98674156
 c     -0.41519836     1.14170139    -0.42684170
 c      1.01856309     1.03171755    -0.37251802
 h     -0.01136948    -1.80142338     1.15893063
 h     -1.86694639     1.79864712     1.27825141
 h     -1.04813323     1.77841445    -1.23527188
 h      1.56215182     1.94349556    -0.48338174
 o      2.34044358    -1.24544276     0.21010890
 h      3.24854343    -1.16193471     0.02703514
 c     -2.42584392    -0.52437162    -0.75459954
 h     -2.29045595    -0.17598826    -1.83451473
 h     -2.41217738    -1.56732134    -0.55492283
 h     -3.39521274    -0.10590300    -0.63227043
 h     -0.28863523     1.04542867     1.89330139
          17

 c      1.35178991    -0.38905489    -0.00584172
 c      0.02273643    -0.83614236     0.46404657
 c     -1.03798986    -0.06332056    -0.08050663
 c     -1.00404912     1.16738688     0.98361464
 c     -0.41986118     1.13983035    -0.41375079
 c      1.02104516     1.03312112    -0.37801721
 h     -0.01815553    -1.77722130     1.15990586
 h     -1.87022214     1.78942955     1.19977355
 h     -1.04484548     1.73739847    -1.17762057
 h      1.57244151     1.95259071    -0.43807001
 o      2.33558202    -1.24224691     0.20725121
 h      3.27625365    -1.16765332     0.02545335
 c     -2.42300962    -0.52916074    -0.74948872
 h     -2.27619463    -0.19400847    -1.81050128
 h     -2.38528587    -1.61017586    -0.58950253
 h     -3.43462641    -0.05130446    -0.61706608
 h     -0.31778606     1.04477758     1.81648988
          17

 c      1.35270474    -0.40470964    -0.00143753
 c      0.02628817    -0.82837328     0.45474450
 c     -1.03497637    -0.05317955    -0.07567907
 c     -1.00900518     1.16746680     0.98042365
 c     -0.42493796     1.14053441    -0.40263901
 c      1.02422843     1.03189094    -0.38299993
 h     -0.02678029    -1.73771523     1.14839514
 h     -1.87806862     1.77785061     1.12066839
 h     -1.02717900     1.69375906    -1.11016703
 h      1.59230824     1.96298817    -0.39405091
 o      2.33037464    -1.23922235     0.20464313
 h      3.30570936    -1.16300032     0.02045838
 c     -2.41892934    -0.53330878    -0.74483689
 h     -2.26012242    -0.22202958    -1.78384314
 h     -2.36527903    -1.65399307    -0.62872247
 h     -3.46452425     0.00086932    -0.58980276
 h     -0.34534656     1.04539730     1.73977219
          17

 c      1.35103438    -0.41782978     0.00287564
 c      0.03158903    -0.82286370     0.44527578
 c     -1.03470117    -0.04441370    -0.06937642
 c     -1.01522242     1.16768341     0.97536804
 c     -0.42921923     1.14336209    -0.39301797
 c      1.02816346     1.02831899    -0.38727810
 h     -0.03723192    -1.68800258     1.12742769
 h     -1.89382907     1.76711778     1.04485181
 h     -1.00453029     1.65863655    -1.04665663
 h      1.61839935     1.97016691    -0.35162535
 o      2.32602229    -1.23660764     0.20218596
 h      3.32253442    -1.14926503     0.01490469
 c     -2.41435233    -0.53717609    -0.73997543
 h     -2.24252556    -0.25627869    -1.76100453
 h     -2.35343574    -1.68855941    -0.67078779
 h     -3.47446002     0.04273230    -0.55406240
 h     -0.35537255     1.04511121     1.68569327
          17

 c      1.34667723    -0.42788031     0.00677291
 c      0.03842655    -0.81913060     0.43541348
 c     -1.03714261    -0.03746334    -0.06162710
 c     -1.02378305     1.16811196     0.96724975
 c     -0.43110529     1.14735588    -0.38391160
 c      1.03292232     1.02281110    -0.39066567
 h     -0.04966373    -1.63720396     1.10333039
 h     -1.91807769     1.75868254     0.97558975
 h     -0.99158904     1.64725524    -1.00618298
 h      1.64682226     1.96912323    -0.31149832
 o      2.32326264    -1.23460230     0.19984552
 h      3.31914982    -1.12748965     0.01036906
 c     -2.40962691    -0.54108979    -0.73430603
 h     -2.22362684    -0.29264800    -1.74873799
 h     -2.35044941    -1.70738505    -0.71291933
 h     -3.45973081     0.06939046    -0.51319468
 h     -0.33586116     1.04256487     1.67096014
          17

 c      1.33975899    -0.43452755     0.00995794
 c      0.04646121    -0.81638308     0.42469825
 c     -1.04211645    -0.03262700    -0.05256123
 c     -1.03440843     1.16869002     0.95677457
 c     -0.42942352     1.15176407    -0.37477391
 c      1.03853549     1.01571583    -0.39297916
 h     -0.06457397    -1.59740078     1.08519100
 h     -1.94856897     1.75218728     0.91562287
 h     -0.99886141     1.67016317    -1.00197187
 h      1.67430008     1.95619992    -0.27470884
 o      2.32231020    -1.23332568     0.19764177
 h      3.29495409    -1.09844467     0.00717777
 c     -2.40482445    -0.54518846    -0.72754195
 h     -2.20394262    -0.32776935    -1.75082875
 h     -2.35641940    -1.70801326    -0.75184904
 h     -3.41964016     0.07832029    -0.47021353
 h     -0.29411459     1.04002568     1.69093345
          17

 c      1.33068728    -0.43765968     0.01216808
 c      0.05521162    -0.81395065     0.41276501
 c     -1.04929821    -0.03002565    -0.04241747
 c     -1.04588736     1.16928575     0.94580710
 c     -0.42449665     1.15698870    -0.36657155
 c      1.04496481     1.00724596    -0.39404911
 h     -0.08251709    -1.57884950     1.08114459
 h     -1.98139205     1.74621767     0.86724047
 h     -1.02026778     1.72202083    -1.02790573
 h      1.69878764     1.92989960    -0.24237679
 o      2.32283827    -1.23281417     0.19564384
 h      3.25615420    -1.06231608     0.00441064
 c     -2.39975059    -0.54939494    -0.71989630
 h     -2.18474646    -0.35952843    -1.76558059
 h     -2.37092967    -1.69172909    -0.78430772
 h     -3.35692630     0.06921204    -0.42758547
 h     -0.25038536     1.04169004     1.72765865
          17

 c      1.32015607    -0.43737285     0.01317635
 c      0.06396680    -0.81186884     0.39985176
 c     -1.05823894    -0.02957958    -0.03152269
 c     -1.05729055     1.16988417     0.93593916
 c     -0.41757650     1.16410651    -0.36103741
 c      1.05207345     0.99747146    -0.39373872
 h     -0.10291533    -1.58320599     1.09241955
 h     -2.01227713     1.73913054     0.83220268
 h     -1.04018095     1.78726574    -1.06648823
 h      1.71973481     1.89105400    -0.21543014
 o      2.32400352    -1.23306575     0.19397402
 h      3.21546282    -1.01807386    -0.00015463
 c     -2.39389118    -0.55351736    -0.71201336
 h     -2.16802855    -0.38664120    -1.78670150
 h     -2.39313143    -1.66337024    -0.80748826
 h     -3.27844677     0.04461208    -0.38671367
 h     -0.22172541     1.05038015     1.76565649
          17

 c      1.30907384    -0.43393595     0.01279736
 c      0.07174134    -0.81092778     0.38688380
 c     -1.06837256    -0.03102867    -0.02025322
 c     -1.06821588     1.17056620     0.92809364
 c     -0.40976354     1.17387403    -0.35941805
 c      1.05959572     0.98634651    -0.39196715
 h     -0.12321770    -1.60286126     1.11214709
 h     -2.03768908     1.72971807     0.81157307
 h     -1.04645965     1.85205367    -1.10313564
 h      1.73820623     1.84272596    -0.19437331
 o      2.32476399    -1.23407619     0.19276810
 h      3.18772152    -0.96339388    -0.00932420
 c     -2.38633949    -0.55742032    -0.70474818
 h     -2.15592487    -0.40801828    -1.80659880
 h     -2.42186033    -1.63114006    -0.81948742
 h     -3.19659858     0.01123010    -0.34687620
 h     -0.21750723     1.06696256     1.79583599
          17

 c      1.29841883    -0.42776033     0.01090509
 c      0.07742208    -0.81210998     0.37499219
 c     -1.07903154    -0.03399172    -0.00898887
 c     -1.07853909     1.17141317     0.92266281
 c     -0.40177280     1.18648645    -0.36219838
 c      1.06713466     0.97376071    -0.38872810
 h     -0.13984186    -1.62732042     1.13067978
 h     -2.05552727     1.71757886     0.80557709
 h     -1.03316470     1.90765716    -1.12948465
 h      1.75681796     1.78982976    -0.17915008
 o      2.32462486    -1.23571746     0.19203515
 h      3.17897994    -0.89727776    -0.02412465
 c     -2.37584849    -0.56115707    -0.69901896
 h     -2.15016042    -0.42257893    -1.81909103
 h     -2.45585514    -1.60554486    -0.81955487
 h     -3.12913701    -0.01969037    -0.30411074
 h     -0.24138111     1.09102985     1.81370764
          17

 c      1.28906467    -0.41940433     0.00746401
 c      0.08002059    -0.81612182     0.36507059
 c     -1.08948786    -0.03802461     0.00192727
 c     -1.08821908     1.17245093     0.91966629
 c     -0.39406084     1.20173790    -0.36928806
 c      1.07421142     0.95964021    -0.38409347
 h     -0.14967856    -1.64843623     1.14041091
 h     -2.06546094     1.70321439     0.81353830
 h     -0.99863819     1.94930328    -1.14161808
 h      1.77919530     1.73817523    -0.16922381
 o      2.32403054    -1.23752421     0.19155314
 h      3.18084405    -0.82393591    -0.04202839
 c     -2.36142208    -0.56484375    -0.69559385
 h     -2.15175021    -0.42942643    -1.82053293
 h     -2.49394443    -1.59615831    -0.80782784
 h     -3.09228856    -0.03700707    -0.25302435
 h     -0.29318122     1.12144329     1.81775924
          17

 c      1.28162137    -0.40961168     0.00256617
 c      0.07889084    -0.82325950     0.35762657
 c     -1.09902170    -0.04265428     0.01221764
 c     -1.09726580     1.17363927     0.91880212
 c     -0.38690179     1.21917781    -0.38019795
 c      1.08038767     0.94411822    -0.37819186
 h     -0.15083766    -1.66173943     1.13715167
 h     -2.06901449     1.68795251     0.83387867
 h     -0.94394104     1.97497736    -1.13854899
 h      1.80860749     1.69272449    -0.16399889
 o      2.32379592    -1.23876391     0.19098169
 h      3.17958376    -0.75185610    -0.05867413
 c     -2.34336571    -0.56831484    -0.69455545
 h     -2.16085248    -0.42807541    -1.81010635
 h     -2.53471813    -1.60657903    -0.78461273
 h     -3.08855223    -0.03882504    -0.19373789
 h     -0.36933838     1.15658009     1.80927421
          17

 c      1.27632896    -0.39935023    -0.00354285
 c      0.07385730    -0.83341976     0.35277775
 c     -1.10700241    -0.04739341     0.02168416
 c     -1.10584764     1.17488706     0.91936934
 c     -0.38035884     1.23815103    -0.39410038
 c      1.08542723     0.92771674    -0.37117379
 h     -0.14278706    -1.66614028     1.11992320
 h     -2.06939712     1.67371581     0.86417182
 h     -0.87248176     1.98538224    -1.12204166
 h      1.84609118     1.65570070    -0.16340093
 o      2.32449429    -1.23870843     0.19002485
 h      3.16578331    -0.68959252    -0.07040534
 c     -2.32338255    -0.57130779    -0.69506332
 h     -2.17676100    -0.41854475    -1.78993938
 h     -2.57561954    -1.63177084    -0.75017873
 h     -3.10605768    -0.03313336    -0.13484815
 h     -0.46203601     1.19450962     1.79368401
          17

 c      1.27304143    -0.38981289    -0.01046683
 c      0.06523698    -0.84611393     0.35026426
 c     -1.11295120    -0.05175503     0.03020671
 c     -1.11444290     1.17606567     0.92011631
 c     -0.37419333     1.25770410    -0.40977260
 c      1.08938041     0.91140034    -0.36320254
 h     -0.12634286    -1.66375065     1.09079273
 h     -2.07090911     1.66258076     0.90125755
 h     -0.79051344     1.98527288    -1.09774919
 h      1.88941016     1.62600490    -0.16807492
 o      2.32631973    -1.23680663     0.18849274
 h      3.13652283    -0.64319023    -0.07520298
 c     -2.30356209    -0.57394288    -0.69582429
 h     -2.19812633    -0.40126177    -1.76503247
 h     -2.61266808    -1.66123295    -0.70551446
 h     -3.13018773    -0.02913104    -0.08704657
 h     -0.55836411     1.23345702     1.78274201
          17

 c      1.27130553    -0.38235105    -0.01770028
 c      0.05375988    -0.86046567     0.34945494
 c     -1.11656717    -0.05528297     0.03772664
 c     -1.12374188     1.17701547     0.91938003
 c     -0.36780492     1.27641128    -0.42549725
 c      1.09251210     0.89643210    -0.35448107
 h     -0.10361782    -1.66017527     1.05507836
 h     -2.07779374     1.65613718     0.94143002
 h     -0.70752777     1.98565001    -1.07694875
 h      1.93385173     1.60048935    -0.17895120
 o      2.32914395    -1.23275552     0.18630753
 h      3.09450110    -0.61526195    -0.07273178
 c     -2.28565038    -0.57666673    -0.69556006
 h     -2.22340315    -0.37689014    -1.74233568
 h     -2.64143845    -1.68454270    -0.65291279
 h     -3.15051615    -0.03241560    -0.05771711
 h     -0.64298329     1.27261328     1.79330519
          17

 c      1.27049188    -0.37832661    -0.02470304
 c      0.04040863    -0.87527016     0.34941436
 c     -1.11772648    -0.05759823     0.04421604
 c     -1.13405990     1.17765088     0.91612298
 c     -0.36042313     1.29246273    -0.43924793
 c      1.09514889     0.88411177    -0.34526932
 h     -0.07764826    -1.66440301     1.02107717
 h     -2.09268050     1.65481671     0.98075126
 h     -0.63402370     2.00292580    -1.07520134
 h      1.97410375     1.57588572    -0.19662408
 o      2.33254955    -1.22656486     0.18351044
 h      3.04748352    -0.60416694    -0.06439883
 c     -2.27086651    -0.57994085    -0.69329966
 h     -2.25133412    -0.34639449    -1.72812041
 h     -2.65822714    -1.69455061    -0.59570413
 h     -3.16114801    -0.04517447    -0.05020230
 h     -0.70688622     1.31186179     1.83565316
          17

 c      1.26992553    -0.37889437    -0.03099137
 c      0.02620472    -0.88929259     0.34917988
 c     -1.11646675    -0.05844013     0.04964708
 c     -1.14503501     1.17819840     0.91101822
 c     -0.35167219     1.30463732    -0.44964765
 c      1.09756783     0.87550028    -0.33585612
 h     -0.05136571    -1.68607229     0.99739851
 h     -2.11527288     1.65752096     1.01545298
 h     -0.57520228     2.04771638    -1.10189787
 h      2.00584464     1.55010171    -0.22101753
 o      2.33583099    -1.21863253     0.18027358
 h      3.00812884    -0.60299253    -0.05348496
 c     -2.25993587    -0.58402137    -0.68864987
 h     -2.28102898    -0.31157963    -1.72443533
 h     -2.66064645    -1.68804481    -0.53760813
 h     -3.15948268    -0.06731906    -0.06466931
 h     -0.75238266     1.34952494     1.90110985
          17

 c      1.26898541    -0.38476265    -0.03621995
 c      0.01203307    -0.90186391     0.34825563
 c     -1.11296697    -0.05766126     0.05398034
 c     -1.15621153     1.17918653     0.90576138
 c     -0.34182498     1.31337331    -0.45687652
 c      1.09994889     0.87119100    -0.32650692
 h     -0.02653920    -1.72916567     0.98759700
 h     -2.14237192     1.66192787     1.04224599
 h     -0.52843960     2.11226968    -1.14975593
 h      2.02657268     1.52267298    -0.25139180
 o      2.33813028    -1.20968499     0.17685878
 h      2.99149941    -0.60066563    -0.04441671
 c     -2.25314491    -0.58886232    -0.68189430
 h     -2.31149040    -0.27563887    -1.72782237
 h     -2.64781575    -1.66561184    -0.48215287
 h     -3.14564562    -0.09698988    -0.09867579
 h     -0.78614196     1.38207462     1.97003287
          17

 c      1.26716578    -0.39602216    -0.04022322
 c     -0.00136939    -0.91325431     0.34685622
 c     -1.10753081    -0.05517855     0.05716207
 c     -1.16743711     1.18116388     0.90182560
 c     -0.33132545     1.32007141    -0.46197929
 c      1.10234336     0.87117915    -0.31742676
 h     -0.00410464    -1.78789607     0.98747818
 h     -2.16943904     1.66541358     1.05852025
 h     -0.48921113     2.17839619    -1.20260056
 h      2.03594123     1.49473821    -0.28652434
 o      2.33894104    -1.20032697     0.17344308
 h      3.00664776    -0.58926298    -0.03992355
 c     -2.25030575    -0.59413305    -0.67381965
 h     -2.34119157    -0.24289706    -1.73181566
 h     -2.62048535    -1.63172290    -0.43217586
 h     -3.12300741    -0.13035732    -0.14709968
 h     -0.81287706     1.40623976     2.02582162
          17

 c      1.26409516    -0.41211969    -0.04300105
 c     -0.01333639    -0.92432769     0.34557223
 c     -1.10056628    -0.05092424     0.05912983
 c     -1.17874986     1.18449865     0.90007194
 c     -0.32045636     1.32590681    -0.46582647
 c      1.10464200     0.87486831    -0.30874962
 h      0.01474828    -1.85059659     0.98898807
 h     -2.19244551     1.66596805     1.06250125
 h     -0.45504018     2.23111794    -1.24722219
 h      2.03584886     1.46878793    -0.32499494
 o      2.33863159    -1.19053833     0.16995859
 h      3.04815615    -0.57211194    -0.03846373
 c     -2.25061748    -0.59931155    -0.66548327
 h     -2.36817178    -0.21785835    -1.73057635
 h     -2.58114960    -1.59505535    -0.38924759
 h     -3.09953201    -0.16109695    -0.20179278
 h     -0.83480201     1.42010607     2.05880807
          17

 c      1.25951675    -0.43198391    -0.04466571
 c     -0.02327385    -0.93595400     0.34492706
 c     -1.09254595    -0.04482038     0.05983088
 c     -1.19019126     1.18931834     0.90085090
 c     -0.30935659     1.33152244    -0.46887195
 c      1.10657266     0.88122000    -0.30054573
 h      0.02839650    -1.90621537     0.98525861
 h     -2.20900525     1.66268501     1.05332777
 h     -0.42522293     2.26206322    -1.27606965
 h      2.03017049     1.44816552    -0.36552578
 o      2.33818691    -1.17993489     0.16621601
 h      3.10052223    -0.55957514    -0.03621908
 c     -2.25264019    -0.60379563    -0.65803010
 h     -2.39039817    -0.20429878    -1.72102917
 h     -2.53376161    -1.56788460    -0.35313666
 h     -3.08815522    -0.18068237    -0.25224573
 h     -0.85268878     1.42303539     2.06470402
          17

 c      1.25326413    -0.45424400    -0.04537941
 c     -0.03072455    -0.94870966     0.34520542
 c     -1.08394360    -0.03677650     0.05924990
 c     -1.20171221     1.19550585     0.90412836
 c     -0.29809373     1.33716345    -0.47127848
 c      1.10777039     0.88900800    -0.29283993
 h      0.03523315    -1.94736421     0.97242501
 h     -2.21879300     1.65588248     1.03103498
 h     -0.39990790     2.26781956    -1.28573138
 h      2.02372037     1.43616374    -0.40725026
 o      2.33858389    -1.16832164     0.16210518
 h      3.14850444    -0.55991200    -0.03037504
 c     -2.25484655    -0.60701055    -0.65232369
 h     -2.40607203    -0.20469380    -1.70340673
 h     -2.48242527    -1.56225775    -0.32220666
 h     -3.10169505    -0.18169926    -0.28924934
 h     -0.86651358     1.41540661     2.04303721
          17

 c      1.24526615    -0.47745970    -0.04530267
 c     -0.03542199    -0.96281813     0.34646013
 c     -1.07516606    -0.02671356     0.05743519
 c     -1.21316605     1.20270561     0.90949641
 c     -0.28670185     1.34281043    -0.47302846
 c      1.10793616     0.89709938    -0.28564583
 h      0.03400708    -1.97059082     0.94937304
 h     -2.22351716     1.64701702     0.99646689
 h     -0.37963161     2.24840713    -1.27560208
 h      2.02029410     1.43476638    -0.44967424
 o      2.34049594    -1.15585215     0.15764399
 h      3.18192859    -0.57618026    -0.02004175
 c     -2.25671176    -0.60855902    -0.64837381
 h     -2.41388713    -0.21986206    -1.68105772
 h     -2.42962068    -1.58278929    -0.29559749
 h     -3.14205250    -0.16371321    -0.30993689
 h     -0.87552719     1.39859415     1.99706406
          17

 c      1.23558167    -0.50030240    -0.04456049
 c     -0.03731297    -0.97814467     0.34854609
 c     -1.06651796    -0.01461572     0.05450670
 c     -1.22438879     1.21034062     0.91605575
 c     -0.27519644     1.34820212    -0.47393158
 c      1.10700769     0.90465896    -0.27901750
 h      0.02395551    -1.97613501     0.91722564
 h     -2.22642518     1.63840624     0.95113722
 h     -0.36520281     2.20710412    -1.24775863
 h      2.02072538     1.44362828    -0.49221772
 o      2.34423062    -1.14294761     0.15294530
 h      3.19634847    -0.60687177    -0.00590043
 c     -2.25895144    -0.60846448    -0.64523674
 h     -2.41332582    -0.24882932    -1.65994925
 h     -2.37618037    -1.62272407    -0.27519825
 h     -3.19751231    -0.13428381    -0.31755904
 h     -0.87778592     1.37518820     1.93527765
          17

 c      1.22444785    -0.52166803    -0.04322408
 c     -0.03655632    -0.99416266     0.35112917
 c     -1.05821127    -0.00058715     0.05064004
 c     -1.23538033     1.21767675     0.92225435
 c     -0.26357580     1.35273813    -0.47352262
 c      1.10520070     0.91120158    -0.27309058
 h      0.00483726    -1.96821613     0.87919814
 h     -2.23106996     1.63266352     0.89708872
 h     -0.35780191     2.15167365    -1.20814409
 h      2.02257687     1.46009252    -0.53370638
 o      2.34966664    -1.13021169     0.14818221
 h      3.19344618    -0.64665938     0.01016612
 c     -2.26254250    -0.60720003    -0.64157323
 h     -2.40481074    -0.28917341    -1.64763400
 h     -2.32302286    -1.66866748    -0.26450590
 h     -3.25249953    -0.10328274    -0.31692940
 h     -0.86922708     1.34912956     1.87353288
          17

 c      1.21231653    -0.54072639    -0.04130620
 c     -0.03349735    -1.00991041     0.35368848
 c     -1.05039610     0.01511567     0.04603727
 c     -1.24646122     1.22399539     0.92608076
 c     -0.25180248     1.35532518    -0.47090124
 c      1.10288940     0.91651315    -0.26807633
 h     -0.02315333    -1.95566630     0.84063342
 h     -2.23948114     1.63190534     0.83687108
 h     -0.35926309     2.09624969    -1.16852097
 h      2.02172001     1.48024347    -0.57234722
 o      2.35613752    -1.11839194     0.14356620
 h      3.18234360    -0.68661606     0.02527941
 c     -2.26801843    -0.60535705    -0.63626952
 h     -2.38937099    -0.33809561    -1.65081910
 h     -2.27205006    -1.70787063    -0.26609620
 h     -3.29527342    -0.07840856    -0.31193713
 h     -0.84361468     1.32489805     1.83303746
          17

 c      1.19985487    -0.55691079    -0.03877412
 c     -0.02861604    -1.02408481     0.35559536
 c     -1.04318961     0.03208071     0.04089374
 c     -1.25798615     1.22886162     0.92621808
 c     -0.23979236     1.35450254    -0.46481403
 c      1.10044940     0.92053018    -0.26421209
 h     -0.05973312    -1.95115600     0.80824224
 h     -2.25094266     1.63716626     0.77362804
 h     -0.37225147     2.05996271    -1.14569623
 h      2.01435944     1.50016951    -0.60617867
 o      2.36245211    -1.10829709     0.13931253
 h      3.17918578    -0.71552901     0.03608541
 c     -2.27545942    -0.60332312    -0.62888675
 h     -2.36795864    -0.39371475    -1.67142811
 h     -2.22576949    -1.73167442    -0.28043186
 h     -3.31908496    -0.06442844    -0.30537251
 h     -0.79714504     1.30535403     1.82702519
          17

 c      1.18789812    -0.56985589    -0.03558626
 c     -0.02248043    -1.03553177     0.35638029
 c     -1.03669782     0.04976099     0.03537795
 c     -1.26969071     1.23221514     0.92318459
 c     -0.22754989     1.34943252    -0.45455682
 c      1.09817697     0.92323719    -0.26169984
 h     -0.10489611    -1.96586145     0.78720780
 h     -2.26248149     1.64842220     0.71098378
 h     -0.39886342     2.05543590    -1.15105734
 h      1.99830193     1.51680803    -0.63358302
 o      2.36751185    -1.10049570     0.13555463
 h      3.19793221    -0.72512789     0.04024928
 c     -2.28464986    -0.60121742    -0.61984310
 h     -2.34125840    -0.45514457    -1.70417031
 h     -2.18667994    -1.73579106    -0.30594388
 h     -3.32113136    -0.06378227    -0.29917753
 h     -0.73576737     1.29087565     1.84767133
          17

 c      1.17736816    -0.57931757    -0.03173902
 c     -0.01579270    -1.04400755     0.35607328
 c     -1.03103017     0.06751438     0.02963732
 c     -1.28076687     1.23418304     0.91853889
 c     -0.21548898     1.34098342    -0.44103707
 c      1.09628590     0.92459016    -0.26065490
 h     -0.15820414    -2.00087924     0.77739227
 h     -2.27032947     1.66498791     0.65263166
 h     -0.43713455     2.07619007    -1.17792588
 h      1.97341813     1.52835800    -0.65363675
 o      2.37129831    -1.09496984     0.13226587
 h      3.23562464    -0.71615057     0.03791414
 c     -2.29510954    -0.59902162    -0.61018076
 h     -2.31028550    -0.52113315    -1.73883559
 h     -2.15682581    -1.71984873    -0.33947813
 h     -3.30200301    -0.07694733    -0.29447801
 h     -0.67290233     1.28111415     1.87573670
          17

 c      1.16918607    -0.58512849    -0.02728720
 c     -0.00947999    -1.05031460     0.35518909
 c     -1.02630768     0.08464837     0.02380854
 c     -1.29046373     1.23494451     0.91358721
 c     -0.20445063     1.33102886    -0.42613578
 c      1.09490894     0.92447346    -0.26107839
 h     -0.21719287    -2.04572408     0.77350129
 h     -2.27114167     1.68589511     0.60191893
 h     -0.48077606     2.10480177    -1.20868068
 h      1.94169982     1.53446901    -0.66633876
 o      2.37474186    -1.09128469     0.12931934
 h      3.27495613    -0.69585301     0.03087800
 c     -2.30603277    -0.59669718    -0.60114267
 h     -2.27688031    -0.58902969    -1.76514270
 h     -2.13741512    -1.68734344    -0.37669317
 h     -3.26624702    -0.10215711    -0.29132256
 h     -0.62109975     1.27603658     1.89575256
          17

 c      1.16417313    -0.58720648    -0.02232335
 c     -0.00459852    -1.05559563     0.35434790
 c     -1.02266481     0.10045857     0.01801595
 c     -1.29832040     1.23470778     0.90906992
 c     -0.19534742     1.32121099    -0.41148842
 c      1.09407187     0.92268904    -0.26285097
 h     -0.27736716    -2.08633151     0.76922448
 h     -2.26271699     1.71015443     0.56155948
 h     -0.52284629     2.12698882    -1.22867704
 h      1.90713857     1.53631560    -0.67274809
 o      2.37876740    -1.08899868     0.12659293
 h      3.29930514    -0.67134921     0.02092826
 c     -2.31620929    -0.59420698    -0.59391246
 h     -2.24357384    -0.65496922    -1.77601786
 h     -2.12838174    -1.64604281    -0.41240863
 h     -3.22388144    -0.13458660    -0.28810370
 h     -0.58850956     1.27575761     1.89959773
          17

 c      1.16292651    -0.58559312    -0.01693393
 c     -0.00206715    -1.06069346     0.35398032
 c     -1.02024569     0.11426289     0.01236702
 c     -1.30410005     1.23369711     0.90533176
 c     -0.18891024     1.31259866    -0.39814517
 c      1.09367448     0.91897580    -0.26574690
 h     -0.33378025    -2.11198744     0.76018628
 h     -2.24434008     1.73693179     0.53344057
 h     -0.55802564     2.13503307    -1.22993849
 h      1.87525390     1.53643698    -0.67490898
 o      2.38385053    -1.08781680     0.12400434
 h      3.29959175    -0.64699776     0.00925494
 c     -2.32403049    -0.59148991    -0.58954385
 h     -2.21312768    -0.71463287    -1.76847420
 h     -2.12804604    -1.60794347    -0.44108945
 h     -3.19119961    -0.16598192    -0.28103484
 h     -0.57926417     1.28031705     1.88452765
          17

 c      1.16570248    -0.58049727    -0.01115752
 c     -0.00243867    -1.06595064     0.35425024
 c     -1.01919299     0.12543598     0.00695305
 c     -1.30770575     1.23212716     0.90247271
 c     -0.18561522     1.30579661    -0.38670031
 c      1.09353374     0.91308082    -0.26948334
 h     -0.38231173    -2.11705478     0.74440486
 h     -2.21685135     1.76567410     0.51849274
 h     -0.58286311     2.12602068    -1.20949444
 h      1.85187485     1.53800075    -0.67532127
 o      2.39001525    -1.08758653     0.12151012
 h      3.27428796    -0.62438140    -0.00355550
 c     -2.32792681    -0.58838740    -0.58881563
 h     -2.18806507    -0.76398630    -1.74335817
 h     -2.13350451    -1.58670492    -0.45764666
 h     -3.18581727    -0.18742709    -0.26539201
 h     -0.59431043     1.28963017     1.85147808
          17

 c      1.17235748    -0.57232340    -0.00496388
 c     -0.00579766    -1.07122205     0.35507917
 c     -1.01962744     0.13344593     0.00185624
 c     -1.30918659     1.23017284     0.90035574
 c     -0.18566990     1.30105111    -0.37742097
 c      1.09350771     0.90489779    -0.27381177
 h     -0.42023041    -2.10045396     0.72184895
 h     -2.18253151     1.79619269     0.51660603
 h     -0.59555653     2.10029120    -1.16781693
 h      1.84111618     1.54329917    -0.67588221
 o      2.39688274    -1.08830300     0.11911076
 h      3.22875687    -0.60221043    -0.01761366
 c     -2.32739171    -0.58459153    -0.59179852
 h     -2.17025480    -0.79991548    -1.70505670
 h     -2.14229887    -1.59109133    -0.45842782
 h     -3.21349446    -0.19599118    -0.24007461
 h     -0.63132472     1.30353452     1.80498915
          17

 c      1.18237148    -0.56166887     0.00173736
 c     -0.01177140    -1.07590985     0.35618943
 c     -1.02162344     0.13789360    -0.00284190
 c     -1.30885462     1.22793721     0.89846722
 c     -0.18898916     1.29824080    -0.37025464
 c      1.09362035     0.89461051    -0.27860408
 h     -0.44656639    -2.06532788     0.69411420
 h     -2.14480905     1.82867023     0.52660786
 h     -0.59615316     2.06134892    -1.10868964
 h      1.84358743     1.55219336    -0.67687900
 o      2.40370658    -1.09014997     0.11686862
 h      3.17492069    -0.57569879    -0.03402200
 c     -2.32338594    -0.57995834    -0.59754932
 h     -2.16054667    -0.82088735    -1.66149355
 h     -2.15410987    -1.61864547    -0.44203491
 h     -3.26217069    -0.19681478    -0.21048333
 h     -0.68350623     1.32196861     1.75473732
          17

 c      1.19493495    -0.54928544     0.00906627
 c     -0.01960196    -1.07897145     0.35714113
 c     -1.02519448     0.13854870    -0.00705686
 c     -1.30742745     1.22541567     0.89573591
 c     -0.19512392     1.29674293    -0.36470884
 c      1.09405878     0.88272690    -0.28386138
 h     -0.46270798    -2.01950390     0.66438932
 h     -2.10773780     1.86351272     0.54635705
 h     -0.58752879     2.01734313    -1.04053583
 h      1.85633042     1.56186852    -0.67694924
 o      2.40961068    -1.09344946     0.11490226
 h      3.12783367    -0.53745588    -0.05478561
 c     -2.31744694    -0.57484303    -0.60440938
 h     -2.15855409    -0.82758417    -1.62394738
 h     -2.17024798    -1.65731778    -0.40968025
 h     -3.31321926    -0.19699891    -0.18471730
 h     -0.73836385     1.34540804     1.71739849
          17

 c      1.20907153    -0.53601113     0.01713475
 c     -0.02824764    -1.07896094     0.35738047
 c     -1.03028385     0.13536907    -0.01071193
 c     -1.30582296     1.22251102     0.89080043
 c     -0.20317152     1.29524850    -0.35969271
 c      1.09504455     0.86997044    -0.28964192
 h     -0.47297710    -1.97585445     0.63734396
 h     -2.07525888     1.90098848     0.57299009
 h     -0.57681098     1.98330200    -0.97819752
 h      1.87451362     1.56818841    -0.67404707
 o      2.41421492    -1.09828862     0.11327903
 h      3.09602301    -0.48361623    -0.08109056
 c     -2.31090687    -0.56986675    -0.61055218
 h     -2.16288691    -0.82288974    -1.60517020
 h     -2.19183079    -1.69300417    -0.36485035
 h     -3.35216875    -0.20094860    -0.16913822
 h     -0.78095125     1.37506356     1.71318350
          17

 c      1.22377717    -0.52269602     0.02602087
 c     -0.03657750    -1.07433033     0.35636529
 c     -1.03676537     0.12848349    -0.01376570
 c     -1.30431499     1.21927376     0.88329612
 c     -0.21191307     1.29197510    -0.35375586
 c      1.09670710     0.85712499    -0.29598277
 h     -0.48366849    -1.94964873     0.61804620
 h     -2.05030273     1.94064339     0.60338502
 h     -0.57421154     1.97899222    -0.94021554
 h      1.89338398     1.56743420    -0.66651130
 o      2.41800742    -1.10409477     0.11187115
 h      3.07536080    -0.42085975    -0.11099474
 c     -2.30470113    -0.56563200    -0.61461000
 h     -2.17212263    -0.81033712    -1.61391009
 h     -2.21886963    -1.71480214    -0.31239911
 h     -3.37082347    -0.21003605    -0.16721464
 h     -0.80497888     1.41082941     1.75042600
          17

 c      1.23815623    -0.51013149     0.03575451
 c     -0.04378458    -1.06420043     0.35381149
 c     -1.04445430     0.11815540    -0.01623554
 c     -1.30220962     1.21624161     0.87470204
 c     -0.22057203     1.28598038    -0.34626254
 c      1.09904910     0.84490246    -0.30285606
 h     -0.49879996    -1.95022961     0.60935584
 h     -2.03388937     1.98053152     0.63486529
 h     -0.58467936     2.01399966    -0.93523116
 h      1.90945528     1.55741484    -0.65360718
 o      2.42181642    -1.10987283     0.11040970
 h      3.05667631    -0.36284877    -0.14026107
 c     -2.29938349    -0.56272175    -0.61625931
 h     -2.18579817    -0.79184224    -1.64849020
 h     -2.25037333    -1.71624552    -0.25757954
 h     -3.36599419    -0.22352607    -0.17994442
 h     -0.81769272     1.44828043     1.81530273
          17

 c      1.25149364    -0.49899116     0.04631226
 c     -0.04974147    -1.04903363     0.34986587
 c     -1.05312649     0.10476538    -0.01818444
 c     -1.29873564     1.21430617     0.86713904
 c     -0.22937215     1.27824859    -0.33815911
 c      1.10195724     0.83385156    -0.31015443
 h     -0.51587656    -1.97345972     0.60998821
 h     -2.02493122     2.01689701     0.66563116
 h     -0.60185203     2.07530799    -0.95302529
 h      1.92099765     1.53790217    -0.63562410
 o      2.42622762    -1.11474306     0.10865195
 h      3.03427222    -0.32177878    -0.16498407
 c     -2.29520090    -0.56168175    -0.61621566
 h     -2.20406414    -0.76752160    -1.69716875
 h     -2.28469697    -1.69494465    -0.20528729
 h     -3.33859034    -0.23914976    -0.20630433
 h     -0.82939145     1.48058274     1.88557865
          17

 c      1.26324540    -0.48978610     0.05761974
 c     -0.05479216    -1.03029301     0.34496966
 c     -1.06253332     0.08882807    -0.01969269
 c     -1.29357622     1.21431056     0.86216290
 c     -0.23888016     1.27054717    -0.33088198
 c      1.10519206     0.82430926    -0.31769335
 h     -0.52795110    -2.00564295     0.61598766
 h     -2.02116059     2.04504639     0.69450813
 h     -0.61603815     2.14067945    -0.97724479
 h      1.92821657     1.51069949    -0.61378174
 o      2.43146931    -1.11817506     0.10646426
 h      3.00739617    -0.30467874    -0.18288559
 c     -2.29212042    -0.56288258    -0.61567188
 h     -2.22657585    -0.73749218    -1.74527182
 h     -2.31982376    -1.65229832    -0.15947436
 h     -3.29401157    -0.25310053    -0.24331131
 h     -0.84596189     1.50217238     1.94456651
          17

 c      1.27299216    -0.48283704     0.06955638
 c     -0.05928396    -1.00961578     0.33961019
 c     -1.07240880     0.07101209    -0.02083566
 c     -1.28673784     1.21680502     0.86059439
 c     -0.24940122     1.26416265    -0.32539559
 c      1.10838237     0.81638102    -0.32521970
 h     -0.52871732    -2.03288714     0.62341587
 h     -2.02039511     2.06086550     0.72048170
 h     -0.62131371     2.19331777    -0.99663567
 h      1.93324671     1.47947065    -0.59003287
 o      2.43748098    -1.12000942     0.10383718
 h      2.97904953    -0.31305851    -0.19355117
 c     -2.28971197    -0.56643350    -0.61585876
 h     -2.25208008    -0.70305049    -1.78111176
 h     -2.35368308    -1.59368394    -0.12253640
 h     -3.24349537    -0.25963548    -0.28585440
 h     -0.86910112     1.50983543     1.98314041
          17

 c      1.28041055    -0.47825989     0.08195587
 c     -0.06335100    -0.98838551     0.33420333
 c     -1.08247043     0.05213658    -0.02167282
 c     -1.27833928     1.22197075     0.86271870
 c     -0.26095581     1.25972266    -0.32213969
 c      1.11107003     0.80996057    -0.33243181
 h     -0.51477850    -2.04571078     0.62953972
 h     -2.02136105     2.06196884     0.74247242
 h     -0.61569050     2.22390939    -1.00571241
 h      1.93971616     1.44914366    -0.56669670
 o      2.44395204    -1.12047450     0.10090079
 h      2.95527690    -0.34263132    -0.19866794
 c     -2.28708590    -0.57215910    -0.61791002
 h     -2.27867815    -0.66665775    -1.79782733
 h     -2.38471251    -1.52880489    -0.09452675
 h     -3.20400017    -0.25101958    -0.32721025
 h     -0.89810997     1.50227421     1.99752936
          17

 c      1.28528823    -0.47596398     0.09460139
 c     -0.06691684    -0.96767380     0.32908081
 c     -1.09241393     0.03313583    -0.02224566
 c     -1.26851527     1.22962337     0.86842612
 c     -0.27340083     1.25739814    -0.32121557
 c      1.11283011     0.80482121    -0.33902097
 h     -0.48546899    -2.03932607     0.63285321
 h     -2.02401924     2.04818142     0.75933831
 h     -0.59958927     2.22837932    -1.00265404
 h      1.95144096     1.42460680    -0.54587656
 o      2.45031265    -1.12023282     0.09795678
 h      2.94503653    -0.38259269    -0.20248410
 c     -2.28340122    -0.57950370    -0.62269915
 h     -2.30418566    -0.63149388    -1.79324182
 h     -2.41268787    -1.47102410    -0.07255155
 h     -3.19112038    -0.21976761    -0.36178021
 h     -0.93088021     1.47962730     1.98782324
          17

 c      1.28758148    -0.47565997     0.10721655
 c     -0.06974870    -0.94826289     0.32449820
 c     -1.10190934     0.01499166    -0.02258148
 c     -1.25741028     1.23924898     0.87720518
 c     -0.28649738     1.25704902    -0.32249106
 c      1.11344553     0.80076521    -0.34472326
 h     -0.44221338    -2.01299209     0.63289613
 h     -2.02958567     2.02149552     0.76998528
 h     -0.57496430     2.20640201    -0.98808897
 h      1.97031836     1.40893166    -0.52885028
 o      2.45580728    -1.12025666     0.09545239
 h      2.95861805    -0.41768322    -0.21126868
 c     -2.27891454    -0.58741385    -0.63047726
 h     -2.32644227    -0.60096200    -1.76966231
 h     -2.43926005    -1.43371801    -0.05175355
 h     -3.20595002    -0.16409069    -0.38872702
 h     -0.96409240     1.44335032     1.95820569
          17

 c      1.28747398    -0.47687890     0.11945768
 c     -0.07150192    -0.93061494     0.32062471
 c     -1.11062308    -0.00136311    -0.02270570
 c     -1.24523059     1.25007633     0.88798959
 c     -0.29991617     1.25822415    -0.32558644
 c      1.11302012     0.79773502    -0.34934649
 h     -0.38818001    -1.96999904     0.63028817
 h     -2.04022384     1.98553089     0.77356597
 h     -0.54516398     2.16161563    -0.96520837
 h      1.99475310     1.40226099    -0.51585377
 o      2.45989019    -1.12120808     0.09373739
 h      3.00116946    -0.43815906    -0.22929407
 c     -2.27509912    -0.59469241    -0.64059696
 h     -2.34370269    -0.57813318    -1.73421748
 h     -2.46708899    -1.42360139    -0.02915203
 h     -3.23393222    -0.09061783    -0.41113139
 h     -0.99301683     1.39630169     1.91883922
          17

 c      1.28537615    -0.47900738     0.13092098
 c     -0.07176515    -0.91477491     0.31750945
 c     -1.11826584    -0.01515536    -0.02266469
 c     -1.23231708     1.26124758     0.89899430
 c     -0.31320942     1.26001383    -0.32975373
 c      1.11192327     0.79579735    -0.35275660
 h     -0.32812895    -1.91843010     0.62702557
 h     -2.05815373     1.94439164     0.76980995
 h     -0.51518413     2.10348869    -0.94112130
 h      2.02011151     1.40231100    -0.50640462
 o      2.46271360    -1.12284471     0.09275823
 h      3.06539379    -0.44920095    -0.25396750
 c     -2.27360958    -0.60068410    -0.65149628
 h     -2.35511088    -0.56515397    -1.69923989
 h     -2.49777136    -1.43702509    -0.00727833
 h     -3.25806755    -0.01010233    -0.43207432
 h     -1.01162062     1.34233364     1.88775380
          17

 c      1.28185593    -0.48135085     0.14117433
 c     -0.07013419    -0.90031321     0.31505406
 c     -1.12463109    -0.02586352    -0.02254566
 c     -1.21912644     1.27212364     0.90809911
 c     -0.32580098     1.26088546    -0.33374728
 c      1.11061458     0.79504635    -0.35485181
 h     -0.26792291    -1.87149859     0.62673060
 h     -2.08418232     1.90121007     0.75946245
 h     -0.49158527     2.04932150    -0.92852399
 h      2.04077906     1.40592366    -0.49982106
 o      2.46493439    -1.12446559     0.09218558
 h      3.13549554    -0.46351235    -0.27808615
 c     -2.27557653    -0.60536635    -0.66109230
 h     -2.36088372    -0.56290977    -1.68044742
 h     -2.53092400    -1.46390097     0.00732336
 h     -3.26731691     0.06759061    -0.45315609
 h     -1.01436850     1.28450112     1.88623167
          17

 c      1.27757256    -0.48320003     0.14979387
 c     -0.06636592    -0.88658480     0.31307882
 c     -1.12959908    -0.03326527    -0.02248014
 c     -1.20601934     1.28248430     0.91428819
 c     -0.33712247     1.25906636    -0.33608471
 c      1.10948626     0.79552529    -0.35555006
 h     -0.21304532    -1.84430162     0.63382848
 h     -2.11651593     1.85730753     0.74455476
 h     -0.48062931     2.01981318    -0.94309814
 h      2.05210901     1.41042366    -0.49554407
 o      2.46715810    -1.12559519     0.09173997
 h      3.19669540    -0.49008051    -0.29529559
 c     -2.28156015    -0.60893506    -0.66770859
 h     -2.36160586    -0.57137880    -1.68974103
 h     -2.56500164    -1.49387915     0.00841984
 h     -3.25675996     0.13515292    -0.47496038
 h     -1.00002834     1.22371028     1.92198422
          17

 c      1.27324139    -0.48389077     0.15639234
 c     -0.06055205    -0.87347283     0.31155592
 c     -1.13311672    -0.03743056    -0.02261428
 c     -1.19315291     1.29225163     0.91848117
 c     -0.34690913     1.25397524    -0.33615169
 c      1.10877683     0.79720417    -0.35479169
 h     -0.16663838    -1.84494765     0.65073645
 h     -2.15090278     1.81261263     0.72815592
 h     -0.48455162     2.02229138    -0.99103058
 h      2.05144648     1.41430308    -0.49323244
 o      2.46969310    -1.12612466     0.09130941
 h      3.23941344    -0.53171319    -0.30213503
 c     -2.29173982    -0.61148615    -0.67100603
 h     -2.35708664    -0.59036792    -1.72610472
 h     -2.59835665    -1.51935071    -0.00745609
 h     -3.22556598     0.18761850    -0.49760821
 h     -0.97285483     1.16144858     1.97991654
          17

 c      1.26960301    -0.48286415     0.16064346
 c     -0.05310679    -0.86191454     0.31080492
 c     -1.13517698    -0.03866996    -0.02306598
 c     -1.18066598     1.30119139     0.92230195
 c     -0.35526111     1.24689127    -0.33490349
 c      1.10852963     0.79999192    -0.35255021
 h     -0.12935444    -1.86809567     0.67540181
 h     -2.18196966     1.76674717     0.71368873
 h     -0.50074059     2.04276049    -1.06081081
 h      2.03847101     1.41743321    -0.49276690
 o      2.47253364    -1.12621243     0.09093742
 h      3.25954486    -0.58651927    -0.29791218
 c     -2.30597637    -0.61298052    -0.67194290
 h     -2.34650866    -0.61940923    -1.77618388
 h     -2.62981681    -1.53581676    -0.04073712
 h     -3.17576236     0.22204344    -0.52099938
 h     -0.93892603     1.10185437     2.03724428
          17

 c      1.26737322    -0.47972761     0.16230765
 c     -0.04458393    -0.85341023     0.31135186
 c     -1.13580000    -0.03747161    -0.02390503
 c     -1.16877744     1.30896404     0.92690453
 c     -0.36238035     1.23957499    -0.33388743
 c      1.10857211     0.80375224    -0.34884179
 h     -0.10091599    -1.90018352     0.70272531
 h     -2.20480443     1.71991061     0.70426776
 h     -0.52496997     2.06183999    -1.13434588
 h      2.01524514     1.42108278    -0.49425917
 o      2.47534186    -1.12621055     0.09081623
 h      3.25870077    -0.64899481    -0.28462400
 c     -2.32371397    -0.61336118    -0.67193795
 h     -2.32957967    -0.65709350    -1.82380825
 h     -2.65897502    -1.54161291    -0.08925842
 h     -3.11214312     0.23785658    -0.54486290
 h     -0.90311730     1.04988911     2.07751448
          17

 c      1.26718119    -0.47429691     0.16125161
 c     -0.03554530    -0.84921813     0.31364954
 c     -1.13501083    -0.03444900    -0.02515161
 c     -1.15770599     1.31522964     0.93281695
 c     -0.36841365     1.23321551    -0.33428175
 c      1.10853290     0.80831237    -0.34372612
 h     -0.08097789    -1.92838446     0.72768598
 h     -2.21610056     1.67322016     0.70233176
 h     -0.55359137     2.06683303    -1.19780184
 h      1.98598666     1.42778842    -0.49806066
 o      2.47735957    -1.12664672     0.09131713
 h      3.24566245    -0.71025689    -0.26746334
 c     -2.34388259    -0.61268700    -0.67227757
 h     -2.30700737    -0.70098492    -1.85680275
 h     -2.68642868    -1.53788182    -0.14864356
 h     -3.04294948     0.23818290    -0.56872698
 h     -0.86862046     1.00959301     2.09232426
          17

 c      1.26950211    -0.46660276     0.15745738
 c     -0.02650336    -0.85001230     0.31794338
 c     -1.13282352    -0.03029560    -0.02677682
 c     -1.14756565     1.31968898     0.94013106
 c     -0.37345727     1.22839059    -0.33673862
 c      1.10792773     0.81349467    -0.33730685
 h     -0.06912599    -1.94440990     0.74687174
 h     -2.21477059     1.62861630     0.70950386
 h     -0.58386815     2.05201770    -1.24311803
 h      1.95617765     1.44082791    -0.50468505
 o      2.47740198    -1.12815753     0.09298436
 h      3.23670707    -0.75917802    -0.25474286
 c     -2.36488444    -0.61127936    -0.67398245
 h     -2.28021490    -0.74801477    -1.86832004
 h     -2.71395966    -1.52868311    -0.21271804
 h     -2.98042104     0.23182412    -0.59194388
 h     -0.83733408     0.98363662     2.07893953
          17

 c      1.27458042    -0.45687122     0.15102678
 c     -0.01787114    -0.85588353     0.32426123
 c     -1.12924589    -0.02573184    -0.02870156
 c     -1.13831137     1.32210653     0.94862527
 c     -0.37759786     1.22528018    -0.34150913
 c      1.10632863     0.81921222    -0.32974844
 h     -0.06479250    -1.94453074     0.75862402
 h     -2.20219133     1.58856096     0.72654854
 h     -0.61378874     2.01608361    -1.26637015
 h      1.93069223     1.46298671    -0.51453217
 o      2.47440822    -1.13118334     0.09628443
 h      3.24733747    -0.78751406    -0.25393713
 c     -2.38480817    -0.60976697    -0.67778616
 h     -2.25088011    -0.79491115    -1.85605369
 h     -2.74439397    -1.52042863    -0.27439063
 h     -2.93905784     0.23329274    -0.61402160
 h     -0.81007281     0.97327734     2.03875601
          17

 c      1.28236614    -0.44549621     0.14218348
 c     -0.00991434    -0.86639680     0.33242644
 c     -1.12430712    -0.02145035    -0.03079829
 c     -1.12975368     1.32235703     0.95773816
 c     -0.38093383     1.22379430    -0.34853342
 c      1.10355799     0.82560580    -0.32130963
 h     -0.06727694    -1.92904434     0.76292211
 h     -2.18220407     1.55569948     0.75337709
 h     -0.64196347     1.96063370    -1.26670000
 h      1.91158944     1.49488942    -0.52741189
 o      2.46846345    -1.13558659     0.10116398
 h      3.27654074    -0.79630799    -0.26467722
 c     -2.40208128    -0.60866290    -0.68399869
 h     -2.22051292    -0.83860568    -1.82158680
 h     -2.78074003    -1.51954083    -0.32724988
 h     -2.92917822     0.25547091    -0.63537508
 h     -0.78624494     0.97803568     1.97757317
          17

 c      1.29251304    -0.43301539     0.13126407
 c     -0.00273173    -0.88059733     0.34205057
 c     -1.11809090    -0.01807325    -0.03289810
 c     -1.12167591     1.32051656     0.96639782
 c     -0.38355771     1.22358362    -0.35742405
 c      1.09976355     0.83310613    -0.31236111
 h     -0.07583770    -1.90244082     0.76151674
 h     -2.16069485     1.53252389     0.78916327
 h     -0.66782533     1.89008829    -1.24663113
 h      1.89731602     1.53413250    -0.54218004
 o      2.46072721    -1.14081674     0.10709649
 h      3.30792535    -0.79335592    -0.27947793
 c     -2.41620775    -0.60766622    -0.69232894
 h     -2.19004027    -0.87672951    -1.77042976
 h     -2.82460784    -1.52861817    -0.36724214
 h     -2.95004086     0.29767388    -0.65765245
 h     -0.76278758     0.99484502     1.90753290
          17

 c      1.30443879    -0.42008002     0.11869648
 c      0.00373716    -0.89699413     0.35251367
 c     -1.11075217    -0.01611869    -0.03479568
 c     -1.11407332     1.31694808     0.97286305
 c     -0.38547905     1.22396400    -0.36733804
 c      1.09530393     0.84233393    -0.30335371
 h     -0.08987100    -1.87401689     0.75824414
 h     -2.14428887     1.52101393     0.83267157
 h     -0.69236956     1.81261309    -1.21386259
 h      1.88410509     1.57614345    -0.55688921
 o      2.45242256    -1.14633926     0.11352398
 h      3.32531300    -0.78619657    -0.29071539
 c     -2.42773949    -0.60584714    -0.70187877
 h     -2.15935566    -0.90828458    -1.71235996
 h     -2.87493933    -1.54417558    -0.39320298
 h     -2.99187567     0.34610909    -0.68280811
 h     -0.73266170     1.01731250     1.84880069
          17

 c      1.31741588    -0.40738613     0.10496256
 c      0.00967222    -0.91368402     0.36300155
 c     -1.10250425    -0.01598655    -0.03625386
 c     -1.10727693     1.31215936     0.97519648
 c     -0.38649300     1.22386112    -0.37682468
 c      1.09056571     0.85389430    -0.29474626
 h     -0.10913874    -1.85705996     0.75874595
 h     -2.13796511     1.52220950     0.88274856
 h     -0.71946658     1.74085805    -1.18351633
 h      1.86818006     1.61603523    -0.56935372
 o      2.44435186    -1.15178128     0.12006243
 h      3.31994965    -0.77962211    -0.29384000
 c     -2.43768616    -0.60240921    -0.71134991
 h     -2.12698465    -0.93428989    -1.66067956
 h     -2.92827931    -1.55853601    -0.40603305
 h     -3.04316374     0.38544570    -0.71213568
 h     -0.68591434     1.03789905     1.82379772
          17

 c      1.33065719    -0.39557027     0.09055090
 c      0.01529000    -0.92889020     0.37272111
 c     -1.09359778    -0.01796270    -0.03701737
 c     -1.10147952     1.30630000     0.97284250
 c     -0.38616105     1.22208289    -0.38409392
 c      1.08585116     0.86818506    -0.28693201
 h     -0.13357373    -1.86338113     0.76819970
 h     -2.14250477     1.53579617     0.93855457
 h     -0.75587208     1.68894045    -1.17552323
 h      1.84720686     1.65014110    -0.57772487
 o      2.43688882    -1.15691459     0.12650629
 h      3.29034841    -0.77593132    -0.28738206
 c     -2.44703996    -0.59696008    -0.71949912
 h     -2.09070604    -0.95735097    -1.62809090
 h     -2.98019412    -1.56373363    -0.40759254
 h     -3.09455208     0.40554714    -0.74608241
 h     -0.61811536     1.05455822     1.83881894
          17

 c      1.34337708    -0.38510455     0.07591329
 c      0.02069372    -0.94178237     0.38125035
 c     -1.08430866    -0.02223222    -0.03684345
 c     -1.09625691     1.29907394     0.96730668
 c     -0.38428123     1.21814309    -0.38825939
 c      1.08136097     0.88526907    -0.28018507
 h     -0.16208436    -1.89454181     0.78753652
 h     -2.15356884     1.55991340     0.99913876
 h     -0.80560321     1.66301341    -1.20023233
 h      1.82078230     1.67679653    -0.58084807
 o      2.43001208    -1.16165209     0.13282250
 h      3.24163172    -0.77507724    -0.27278690
 c     -2.45643576    -0.58952863    -0.72576281
 h     -2.05001000    -0.97921209    -1.61972131
 h     -3.02650958    -1.55405943    -0.40002266
 h     -3.13940071     0.40188125    -0.78437999
 h     -0.53725060     1.07221511     1.87684902
          17

 c      1.35481678    -0.37624851     0.06144494
 c      0.02578285    -0.95266231     0.38863570
 c     -1.07493360    -0.02886590    -0.03554337
 c     -1.09104065     1.29030105     0.96071036
 c     -0.38147370     1.21265898    -0.39025253
 c      1.07720581     0.90482149    -0.27463379
 h     -0.19156361    -1.94019466     0.81258987
 h     -2.16337380     1.59140475     1.06272705
 h     -0.86310603     1.65656918    -1.24733657
 h      1.79045786     1.69662765    -0.57845320
 o      2.42327250    -1.16609151     0.13918181
 h      3.18602552    -0.77407886    -0.25484984
 c     -2.46594099    -0.58056980    -0.73048426
 h     -2.00832206    -0.99858739    -1.63039453
 h     -3.06392165    -1.52679621    -0.38538002
 h     -3.17347495     0.37432837    -0.82623408
 h     -0.45664987     1.09586321     1.91535157
          17

 c      1.36425340    -0.36905529     0.04748290
 c      0.03034139    -0.96229045     0.39512076
 c     -1.06578053    -0.03780118    -0.03302392
 c     -1.08554289     1.28015545     0.95468423
 c     -0.37883684     1.20659750    -0.39176241
 c      1.07339830     0.92614934    -0.27026229
 h     -0.21780051    -1.98605027     0.83740570
 h     -2.16388986     1.62646890     1.12653249
 h     -0.91737601     1.65891870    -1.29775947
 h      1.75957486     1.71254704    -0.57121431
 o      2.41586579    -1.17053344     0.14594642
 h      3.14166830    -0.76686846    -0.24142652
 c     -2.47512740    -0.57080311    -0.73446517
 h     -1.97180649    -1.01224935    -1.64973591
 h     -3.09030380    -1.48222203    -0.36535168
 h     -3.19490640     0.32653773    -0.87062921
 h     -0.38684004     1.12707882     1.93909862
          17

 c      1.37102733    -0.36341778     0.03430948
 c      0.03418242    -0.97127705     0.40089031
 c     -1.05715676    -0.04883462    -0.02929896
 c     -1.07967837     1.26903060     0.95025751
[truncated: 34,518 more chars]
